# Supplementary material for: Generation of Tactile Maps for Artificial Skin
Source: PLoS One. 2011 Nov 10;6(11):e26561. doi: 10.1371/journal.pone.0026561 (PMC3213097; doi:10.1371/journal.pone.0026561)
Supplement: Text S1 — Summary of simulation method. (TXT) [file pone.0026561.s011.txt]

=== Artificial Skin Simulations - Technical Summary ===

The simulations for the artifical skin experiments were done using the Open Dynamics Engine physics library (www.ode.org). 

--- Geometries ---

Four rigid-body geometries were used: 

* A sphere of radius 0.5 units
* A "capsule" (cylinder capped by hemispheres at each end) of cylindrical radius 0.3 units and length 1 unit
* A cuboid of dimension 2.5 x 2.5 x 0.4 units
* A "Y-shape" (constructed of three capsules identical to the one described above, intersecting at a point fixed at one end of each capsule, spaced at 120 degree angles and with the long axis of all capsules coplanar)

Simulated "tactile sensors" were placed over the surfaces of each rigid body. These sensors detected the presence of any other body within a fixed radius R of the sensor location, producing a signal equal to the maximum penetration distance of the other body into the sensor's sphere of detection.

Sensors were placed as follows:

* 60 sensors (sensor radius 0.2) distributed over the surface of the sphere (a multidimensional scaling algorithm was used to select 60 positions on a spherical surface as uniformly distant from one another as possible)
* 60 sensors (sensor radius 0.18) distributed over the cylindrical surface of the capsule (not the hemispherical "caps" at the ends). The sensors were organised into a regular structure composed of lines parallel to the capsule's cylindrical axis, spaced at regular angles around the axis. (Equivalently, rings perpendicular to the axis, regularly spaced along the cylinder's length). There were 10 lines of 6 sensors each.
* 169 sensors (sensor radius 0.12) distributed in a regular square grid on one surface of the cuboid.
* 105 sensors (sensor radius 0.21) distributed over the individual capsule "arms" making up the Y-shape, similarly to the arrangement of sensors on the capsule but in 7 rows of 5 sensors each, on each arm.

--- Scenarios ---

There were two simulation scenarios:

* The "bombardment" scenario. In this scenario, the sensor body was held fixed at the centre of a 2 x 2 x 2 unit hollow cube with rigid walls. There was no gravity or friction in the simulation. 100 perfectly elastic spheres of radius 0.2 units each were placed at uniformly random positions within the cube (not overlapping with the sensor body) and each initialised with a uniformly random linear velocity (each linear component of the velocity was uniformly random in the range -100 to 100 distance units / time unit). The spheres were allowed to bounce off each other and the sensor body for 2000 simulated time steps of 0.02 time units each. Note that numerical artefacts within the ODE simulation library caused a "leak" of kinetic energy over time; this was compensated for by an explicit re-scaling of the bouncy ball velocities to conserve total kinetic energy.

* The "locomotion" scenario. In this scenario, the sensor body (sphere and capsule only) were allowed to move under gravity (-9.81 distance units / time unit squared). The body rested on a rigid "ground" consisting of a regular triangular mesh of points 1 distance unit apart in the horizontal plane, with each vertex in the mesh having a uniformly random height (between 0 and 0.2 units). A simulated torque was applied to the body along a rotational axis, of 200 units. The body was allowed to move along the ground under gravity and locomotive torque for 2000 simulated time steps of 0.02 time units each. If the body left the bounds of the finite simulated mesh, it was reset to a position vertically above the centre of the mesh.
