# Supplementary material for: Generation of Tactile Maps for Artificial Skin
Source: PLoS One. 2011 Nov 10;6(11):e26561. doi: 10.1371/journal.pone.0026561 (PMC3213097; doi:10.1371/journal.pone.0026561)
Supplement: Text S2 — Summary of format for hardware data. (TXT) [file pone.0026561.s012.txt]

These are raw data from 5 experiments on the RoboSKIN sensor prototype. 
"sensor id #n" represents an entire triangle of 12 tactile sensor elements. The triangle "sensor id 5" did not produce readings due to a problem with the driver software.
One time step corresponds to a block of 6 rows ("sensor id 0" to "sensor id 5") and 12 columns.
