# Supplementary material for: Generation of Tactile Maps for Artificial Skin
Source: PLoS One. 2011 Nov 10;6(11):e26561. doi: 10.1371/journal.pone.0026561 (PMC3213097; doi:10.1371/journal.pone.0026561)
Supplement: Data S1 — Sample simulation run output (cylinder bombardment). (TXT) [file pone.0026561.s014.txt]

0.058366	0.000851	0.057561	0.056784	0.000000	0.000000	0.000000	0.000000	0.021484	0.020873	0.000000	0.041083	0.000000	0.000000	0.023494	0.019333	0.000000	0.061888	0.000000	0.000000	0.015047	0.011081	0.013960	0.091206	0.025578	0.000000	0.000000	0.000000	0.010083	0.084452	0.050789	0.000000	0.000000	0.000000	0.000000	0.048486	0.000000	0.000000	0.000000	0.000000	0.008619	0.024460	0.000000	0.000000	0.041137	0.025345	0.000000	0.007988	0.028196	0.066712
0.038450	0.013553	0.052321	0.026362	0.000000	0.000000	0.065186	0.049616	0.103228	0.066100	0.000000	0.000000	0.076908	0.060471	0.122179	0.078548	0.000000	0.000000	0.027876	0.036822	0.083767	0.051771	0.000000	0.000000	0.008954	0.000000	0.031782	0.016678	0.000000	0.004348	0.000000	0.000000	0.000000	0.000000	0.034164	0.058764	0.000000	0.000000	0.000000	0.000000	0.011224	0.010860	0.000000	0.000000	0.000000	0.075166	0.096547	0.034179	0.002458	0.000000
0.000000	0.012292	0.067591	0.054398	0.000000	0.000000	0.000000	0.000000	0.037634	0.026846	0.000000	0.020114	0.000000	0.000000	0.000000	0.007295	0.011162	0.069710	0.000000	0.000000	0.000000	0.003328	0.036323	0.111876	0.022905	0.000000	0.000000	0.000000	0.032103	0.103872	0.040219	0.000000	0.000000	0.000000	0.001785	0.056166	0.000000	0.000000	0.000000	0.000000	0.000000	0.006763	0.000000	0.000000	0.000000	0.000000	0.000000	0.000000	0.024195	0.067680
0.000000	0.059490	0.102163	0.054361	0.000000	0.000000	0.048208	0.086370	0.152293	0.079980	0.000000	0.000000	0.136759	0.063729	0.100475	0.053262	0.000000	0.000000	0.108772	0.087473	0.044188	0.003963	0.000000	0.000000	0.077690	0.132009	0.071205	0.003099	0.000000	0.002919	0.020807	0.050803	0.016434	0.000000	0.026954	0.062679	0.000000	0.000000	0.000000	0.000000	0.000000	0.019498	0.000000	0.000000	0.000000	0.000000	0.000000	0.000000	0.000000	0.000000
0.052260	0.000000	0.000000	0.000000	0.000000	0.000000	0.000000	0.000000	0.000000	0.000000	0.000000	0.013363	0.000000	0.000000	0.000000	0.000000	0.024042	0.073016	0.000000	0.000000	0.000000	0.000000	0.057751	0.129725	0.000000	0.000000	0.000000	0.000000	0.053105	0.120119	0.000000	0.000000	0.000000	0.000000	0.014456	0.059774	0.000000	0.000000	0.000000	0.000000	0.000000	0.002258	0.000000	0.000000	0.000000	0.000000	0.000000	0.000000	0.000000	0.000000
0.044017	0.041479	0.088939	0.054471	0.000000	0.000000	0.042079	0.055135	0.110355	0.069592	0.000000	0.000000	0.116455	0.040191	0.087055	0.053060	0.000000	0.052807	0.099833	0.016503	0.043880	0.018227	0.000000	0.017997	0.019692	0.000000	0.004268	0.000000	0.000000	0.000000	0.000000	0.000000	0.000000	0.000000	0.005842	0.061062	0.011788	0.002296	0.000000	0.000000	0.000000	0.030968	0.078481	0.063866	0.000000	0.000000	0.000000	0.000000	0.139115	0.112137
0.000000	0.000000	0.000000	0.000000	0.000000	0.000000	0.000000	0.000000	0.000000	0.000000	0.000000	0.004700	0.000000	0.000000	0.000000	0.000000	0.034713	0.071449	0.000000	0.000000	0.000000	0.000000	0.079045	0.142552	0.000000	0.000000	0.000000	0.000000	0.073834	0.131392	0.000000	0.000000	0.000000	0.000000	0.025037	0.059030	0.000000	0.000000	0.000000	0.000000	0.000000	0.000000	0.000000	0.000000	0.000000	0.000000	0.000000	0.000000	0.000000	0.000000
0.035941	0.086532	0.057045	0.000000	0.000000	0.000000	0.042357	0.096352	0.064535	0.000000	0.000000	0.000000	0.102327	0.073935	0.047023	0.000000	0.000000	0.000000	0.100151	0.038298	0.016839	0.000000	0.000000	0.028660	0.027611	0.006283	0.000000	0.000000	0.000000	0.071545	0.000000	0.000000	0.000000	0.000000	0.000000	0.055564	0.000000	0.018741	0.000000	0.000000	0.000000	0.032876	0.050179	0.084283	0.038996	0.000000	0.000000	0.000000	0.088062	0.145082
0.000000	0.000000	0.000000	0.000000	0.000000	0.000000	0.000000	0.000000	0.000000	0.000000	0.000000	0.000000	0.000000	0.000000	0.000000	0.000000	0.041951	0.065121	0.000000	0.000000	0.000000	0.003676	0.098388	0.144515	0.000000	0.000000	0.000000	0.000701	0.092478	0.133549	0.000000	0.000000	0.000000	0.000000	0.032377	0.053907	0.000000	0.000000	0.000000	0.000000	0.000000	0.000000	0.000000	0.000000	0.000000	0.000000	0.000000	0.000000	0.000000	0.000000
0.047160	0.033497	0.000000	0.000000	0.000000	0.000000	0.000000	0.000000	0.000000	0.000000	0.000000	0.000000	0.000000	0.000000	0.000000	0.000000	0.000000	0.000000	0.069564	0.033439	0.000000	0.000000	0.000000	0.000000	0.154413	0.083827	0.000000	0.000000	0.000000	0.000000	0.132134	0.074437	0.000000	0.000000	0.000000	0.047535	0.048734	0.016904	0.000000	0.000000	0.000000	0.032226	0.081306	0.063887	0.000000	0.000000	0.000000	0.000000	0.132263	0.103840
0.000000	0.000000	0.000000	0.000000	0.000000	0.001639	0.000000	0.000000	0.000000	0.000000	0.000000	0.079290	0.000000	0.000000	0.000000	0.000000	0.045440	0.078043	0.000000	0.000000	0.000000	0.021699	0.114654	0.134966	0.000000	0.000000	0.000000	0.018599	0.107963	0.126111	0.014346	0.000000	0.000000	0.000000	0.036200	0.045065	0.000000	0.000000	0.000000	0.000000	0.000000	0.000000	0.000000	0.000000	0.000000	0.000000	0.000000	0.000000	0.000000	0.000000
0.000000	0.035437	0.048077	0.000000	0.000000	0.000000	0.000000	0.000000	0.000000	0.000000	0.000000	0.000000	0.018985	0.000000	0.000000	0.000000	0.000000	0.000000	0.051878	0.000000	0.000000	0.000000	0.000000	0.000000	0.010493	0.000000	0.000000	0.000000	0.000000	0.000000	0.000000	0.000000	0.000000	0.000000	0.000000	0.024187	0.000000	0.016228	0.027368	0.000000	0.000000	0.023042	0.000000	0.065113	0.081146	0.022364	0.000000	0.000000	0.010337	0.097636
0.000000	0.000000	0.000000	0.000000	0.000000	0.000000	0.000000	0.000000	0.000000	0.000000	0.016459	0.000000	0.000000	0.000000	0.000000	0.000000	0.044972	0.040997	0.000000	0.000000	0.000000	0.038725	0.126339	0.117741	0.000000	0.000000	0.000000	0.035501	0.119017	0.111214	0.000000	0.000000	0.000000	0.000000	0.036331	0.032575	0.000000	0.000000	0.000000	0.000000	0.000000	0.000000	0.000000	0.000000	0.000000	0.000000	0.000000	0.000000	0.000000	0.000000
0.021690	0.051645	0.016922	0.000000	0.000000	0.000000	0.000000	0.004285	0.000000	0.000000	0.000000	0.000000	0.000000	0.000000	0.000000	0.000000	0.000000	0.000000	0.000000	0.000000	0.000000	0.000000	0.000000	0.000000	0.000000	0.000000	0.000000	0.000000	0.000000	0.000000	0.000000	0.000000	0.000000	0.000000	0.000000	0.010354	0.006684	0.033736	0.002297	0.000000	0.000000	0.015095	0.047943	0.085147	0.042325	0.000000	0.000000	0.000000	0.072497	0.122024
0.000000	0.000000	0.000000	0.000000	0.000000	0.000000	0.000000	0.000000	0.000000	0.000000	0.000000	0.046996	0.000000	0.000000	0.000000	0.000000	0.040482	0.025714	0.000000	0.000000	0.000000	0.053178	0.129635	0.097438	0.000000	0.000000	0.000000	0.049858	0.122445	0.092597	0.000000	0.000000	0.000000	0.000000	0.032635	0.017700	0.000000	0.000000	0.033115	0.051803	0.006741	0.000000	0.000000	0.000000	0.001152	0.016365	0.000000	0.000000	0.000000	0.000000
0.000000	0.033678	0.048822	0.001782	0.000000	0.000000	0.000000	0.000000	0.005368	0.000000	0.000000	0.000000	0.000000	0.000000	0.000000	0.000000	0.000000	0.000000	0.000000	0.000000	0.000000	0.000000	0.000000	0.000000	0.000000	0.000000	0.000000	0.000000	0.000000	0.000000	0.000000	0.000000	0.000000	0.000000	0.000000	0.000000	0.000000	0.020592	0.034457	0.000000	0.000000	0.005415	0.000000	0.061817	0.080795	0.024409	0.000000	0.000000	0.002266	0.086372
0.000000	0.000000	0.000000	0.000000	0.000000	0.000000	0.000000	0.000000	0.000000	0.000000	0.000000	0.010332	0.000000	0.000000	0.000000	0.000000	0.032495	0.007172	0.000000	0.000000	0.000000	0.064403	0.123723	0.075935	0.000000	0.000000	0.000000	0.061046	0.117561	0.072248	0.000000	0.000000	0.000000	0.000000	0.025545	0.001152	0.000000	0.000000	0.000000	0.000000	0.000000	0.000000	0.000000	0.000000	0.000000	0.000000	0.000000	0.000000	0.000000	0.000000
0.023366	0.050795	0.013963	0.000000	0.000000	0.000000	0.000000	0.010097	0.000000	0.000000	0.000000	0.000000	0.000000	0.000000	0.000000	0.000000	0.000000	0.000000	0.000000	0.000000	0.000000	0.000000	0.000000	0.000000	0.000000	0.000000	0.000000	0.000000	0.000000	0.026497	0.000000	0.001241	0.000000	0.000000	0.004189	0.093997	0.013842	0.039525	0.004922	0.000000	0.010043	0.105884	0.048927	0.082703	0.037935	0.000000	0.000000	0.044646	0.068019	0.109436
0.008919	0.003013	0.000000	0.000000	0.000000	0.000000	0.000000	0.000000	0.000000	0.000000	0.000000	0.000000	0.000000	0.000000	0.000000	0.000048	0.021671	0.000000	0.000000	0.000000	0.000000	0.071718	0.110985	0.054000	0.000000	0.000000	0.000000	0.068421	0.106131	0.051124	0.000000	0.000000	0.000000	0.000000	0.057691	0.075128	0.000000	0.000000	0.000000	0.015495	0.111629	0.147201	0.040749	0.033636	0.000000	0.000000	0.065193	0.083856	0.122270	0.107773
0.000000	0.000000	0.000000	0.000000	0.000000	0.000000	0.029003	0.000164	0.000000	0.000000	0.000000	0.000000	0.119875	0.067381	0.000000	0.000000	0.000000	0.000000	0.155488	0.083657	0.000000	0.000000	0.000000	0.000000	0.062862	0.027883	0.000000	0.000000	0.000000	0.002066	0.000000	0.000000	0.000000	0.000000	0.000000	0.061299	0.020739	0.000000	0.000000	0.000000	0.000000	0.086721	0.000000	0.000000	0.000000	0.000000	0.000000	0.049004	0.000000	0.000000
0.022082	0.057237	0.025514	0.000000	0.000000	0.000000	0.030912	0.049782	0.019440	0.000000	0.000000	0.000000	0.000369	0.000000	0.000000	0.000000	0.007884	0.000000	0.000000	0.000000	0.000000	0.074641	0.093384	0.030746	0.000000	0.000000	0.000000	0.071544	0.089706	0.028488	0.000000	0.000000	0.000000	0.000000	0.002750	0.000000	0.000000	0.000000	0.000000	0.000000	0.000000	0.000000	0.000000	0.000000	0.000000	0.000000	0.000000	0.000000	0.000000	0.000000
0.000000	0.000000	0.000000	0.000000	0.000000	0.000000	0.000000	0.000000	0.000000	0.000000	0.000000	0.000000	0.000000	0.000000	0.000000	0.000000	0.000000	0.000000	0.000000	0.000000	0.000000	0.000000	0.000000	0.000000	0.000000	0.000000	0.000000	0.000000	0.000000	0.000000	0.000000	0.000000	0.000000	0.000000	0.000000	0.047394	0.000000	0.000000	0.000000	0.000000	0.000000	0.076827	0.000000	0.000000	0.000000	0.000000	0.021410	0.050960	0.000000	0.000000
0.000000	0.000000	0.000000	0.000000	0.000000	0.000000	0.000000	0.000000	0.000000	0.000000	0.000000	0.000000	0.012156	0.000000	0.000000	0.000000	0.000000	0.000000	0.000000	0.000000	0.005452	0.072533	0.073644	0.007574	0.000000	0.000000	0.003675	0.069761	0.070846	0.005777	0.000000	0.000000	0.000000	0.000000	0.000000	0.025750	0.000000	0.000000	0.000000	0.000000	0.000000	0.038159	0.000000	0.000000	0.019608	0.045919	0.009763	0.000000	0.000000	0.000000
0.000000	0.000000	0.000000	0.000000	0.000000	0.000000	0.000000	0.000000	0.000000	0.000000	0.000000	0.000000	0.000000	0.000000	0.000000	0.000000	0.000000	0.000000	0.000000	0.000000	0.000000	0.000000	0.000000	0.000000	0.000000	0.000000	0.000000	0.000000	0.000000	0.000000	0.000000	0.000000	0.000000	0.000000	0.000000	0.032997	0.000000	0.000000	0.000000	0.000000	0.000000	0.065435	0.000000	0.000000	0.000000	0.000000	0.000000	0.050735	0.000000	0.000000
0.000000	0.000000	0.000000	0.000000	0.000000	0.000000	0.000000	0.000000	0.000000	0.000000	0.000000	0.000000	0.000000	0.000000	0.000000	0.000000	0.000000	0.000000	0.000000	0.000000	0.011078	0.065875	0.052884	0.000000	0.000000	0.000000	0.009424	0.063503	0.050733	0.022761	0.000000	0.000000	0.003975	0.000000	0.032316	0.108678	0.000000	0.022884	0.058687	0.027033	0.033244	0.110492	0.000000	0.000000	0.010866	0.000000	0.000000	0.025061	0.042118	0.000000
0.000000	0.000000	0.000000	0.000000	0.000000	0.000000	0.000000	0.000000	0.000000	0.000000	0.000000	0.000000	0.000000	0.000000	0.000000	0.000000	0.000000	0.000000	0.000000	0.000000	0.000000	0.000000	0.000000	0.000000	0.000000	0.000000	0.000000	0.000000	0.000000	0.000000	0.000000	0.000000	0.000000	0.000000	0.000000	0.002999	0.000000	0.000000	0.000000	0.000000	0.000000	0.039414	0.000000	0.000000	0.000000	0.000000	0.000000	0.045270	0.000000	0.000000
0.000000	0.000000	0.052925	0.069412	0.015951	0.000000	0.000000	0.000000	0.000000	0.000000	0.000000	0.000000	0.000000	0.000000	0.000000	0.000000	0.000000	0.000000	0.000000	0.000000	0.000000	0.000000	0.000000	0.000000	0.000000	0.000000	0.000000	0.000000	0.000000	0.000000	0.000000	0.000000	0.000000	0.003920	0.001285	0.015397	0.000000	0.000000	0.019716	0.090078	0.085252	0.092678	0.000000	0.000000	0.040791	0.132983	0.124895	0.074440	0.000000	0.000000
0.000000	0.000000	0.000000	0.000000	0.000000	0.000000	0.000000	0.000000	0.000000	0.000000	0.000000	0.000000	0.000000	0.000000	0.000000	0.000000	0.000000	0.000000	0.000000	0.000000	0.000000	0.000000	0.000000	0.000000	0.000000	0.000000	0.000000	0.000000	0.000000	0.000000	0.000000	0.000000	0.000000	0.000000	0.000000	0.000000	0.000000	0.000000	0.000000	0.000000	0.000000	0.000000	0.000000	0.000000	0.000000	0.000000	0.000000	0.000000	0.000000	0.000000
0.037419	0.000000	0.000000	0.000000	0.000000	0.000000	0.071320	0.002847	0.000000	0.000000	0.000000	0.000000	0.006520	0.000000	0.000000	0.022674	0.008084	0.000000	0.000000	0.000000	0.000000	0.040931	0.024722	0.000000	0.000000	0.000000	0.000000	0.000000	0.000000	0.000000	0.000000	0.000000	0.000000	0.000000	0.000000	0.000000	0.000000	0.000000	0.000000	0.000000	0.000000	0.000000	0.000000	0.000000	0.000000	0.000000	0.043340	0.069055	0.000000	0.000000
0.000000	0.000000	0.000000	0.000000	0.000000	0.000000	0.000000	0.000000	0.000000	0.000000	0.000000	0.000000	0.000000	0.000000	0.000000	0.000000	0.000000	0.000000	0.000000	0.000000	0.000000	0.000000	0.000000	0.000000	0.000000	0.000000	0.000000	0.000000	0.000000	0.000000	0.000000	0.000000	0.000000	0.000000	0.000000	0.000000	0.000000	0.000000	0.000000	0.000000	0.000000	0.000000	0.000000	0.000000	0.000000	0.000000	0.000000	0.000000	0.000000	0.000000
0.000000	0.000000	0.000000	0.000000	0.000000	0.000000	0.000000	0.000000	0.000000	0.000000	0.000000	0.000000	0.000000	0.000000	0.000000	0.000000	0.000000	0.000000	0.000000	0.000000	0.000000	0.000000	0.000000	0.000000	0.000000	0.000000	0.000000	0.000000	0.000000	0.002317	0.000000	0.000000	0.000000	0.000000	0.000000	0.047280	0.000000	0.000000	0.000000	0.000000	0.000000	0.051951	0.000000	0.000000	0.000000	0.000000	0.000000	0.018274	0.000000	0.000566
0.000000	0.000000	0.043983	0.094383	0.059753	0.000000	0.000000	0.000000	0.000000	0.034420	0.011039	0.000000	0.000000	0.000000	0.000000	0.000000	0.000000	0.000000	0.000000	0.000000	0.000000	0.000000	0.000000	0.000000	0.000000	0.000000	0.000000	0.000000	0.000000	0.000000	0.000000	0.000000	0.000000	0.000000	0.000000	0.000000	0.000000	0.000000	0.000000	0.000000	0.000000	0.000000	0.000000	0.011818	0.046045	0.017671	0.000000	0.000000	0.000000	0.071689
0.000000	0.000000	0.000000	0.000000	0.000000	0.000000	0.000000	0.000000	0.000000	0.000000	0.000000	0.000000	0.000000	0.000000	0.000000	0.006237	0.008055	0.000000	0.000000	0.000000	0.000000	0.034918	0.037075	0.000000	0.000000	0.000000	0.000000	0.063989	0.066655	0.004125	0.000000	0.000000	0.008234	0.078760	0.081788	0.013803	0.000000	0.000000	0.001477	0.068032	0.070787	0.006841	0.000000	0.000000	0.000000	0.040238	0.042474	0.000000	0.000000	0.000000
0.000000	0.000000	0.000000	0.000000	0.000000	0.000000	0.000000	0.000000	0.000000	0.000000	0.000000	0.000000	0.000000	0.000000	0.000000	0.000000	0.000000	0.044217	0.000000	0.000000	0.000000	0.004044	0.069177	0.069100	0.000000	0.000000	0.000000	0.036855	0.131076	0.130919	0.000000	0.000000	0.000000	0.008143	0.075586	0.075505	0.000000	0.000000	0.000000	0.000000	0.000000	0.000000	0.000000	0.000000	0.000000	0.000000	0.000000	0.000000	0.000000	0.000000
0.007085	0.000000	0.000000	0.000000	0.000000	0.000000	0.000000	0.000000	0.000000	0.000000	0.000000	0.000000	0.000000	0.000000	0.000000	0.000000	0.000000	0.000000	0.000000	0.000000	0.000000	0.000000	0.000000	0.000000	0.000000	0.000000	0.000000	0.000000	0.000000	0.000000	0.000000	0.000000	0.000000	0.000000	0.000000	0.000000	0.000000	0.000000	0.000000	0.000000	0.000000	0.000000	0.000000	0.000000	0.000000	0.000000	0.000000	0.000000	0.000000	0.000000
0.000000	0.000000	0.000000	0.000000	0.000000	0.005264	0.000000	0.000000	0.000000	0.000000	0.000000	0.058149	0.000000	0.000000	0.000000	0.000000	0.000000	0.067775	0.000000	0.000000	0.000000	0.000000	0.000000	0.030667	0.000000	0.000000	0.000000	0.000000	0.000000	0.000000	0.000000	0.000000	0.000000	0.000000	0.000000	0.000000	0.000000	0.000000	0.000000	0.000000	0.000000	0.000000	0.000000	0.000000	0.000000	0.000000	0.000000	0.000000	0.000000	0.000000
0.000000	0.043335	0.083820	0.044956	0.000000	0.000000	0.000000	0.000000	0.006632	0.000000	0.000000	0.000000	0.000000	0.000000	0.000000	0.000000	0.000000	0.000000	0.000000	0.000000	0.000000	0.000000	0.000000	0.000000	0.000000	0.000000	0.000000	0.000000	0.000000	0.000000	0.000000	0.000000	0.000000	0.000000	0.000000	0.000000	0.000000	0.000000	0.000000	0.000000	0.000000	0.000000	0.000000	0.000000	0.000000	0.000000	0.000000	0.000000	0.000000	0.000000
0.000000	0.002498	0.000000	0.000000	0.000000	0.000000	0.000000	0.000000	0.000000	0.000000	0.000000	0.024474	0.000000	0.000000	0.000000	0.000000	0.000000	0.076014	0.000000	0.000000	0.000000	0.000000	0.000000	0.041077	0.000000	0.000000	0.000000	0.000000	0.000000	0.000000	0.000000	0.000000	0.000000	0.000000	0.000000	0.000000	0.000000	0.000000	0.000000	0.000000	0.000000	0.000000	0.000000	0.000000	0.000000	0.000000	0.000000	0.000000	0.000000	0.000000
0.000000	0.000000	0.000000	0.000000	0.000000	0.000000	0.000000	0.000000	0.000000	0.000000	0.000000	0.000000	0.000000	0.000000	0.000000	0.000000	0.000000	0.000000	0.000000	0.000000	0.000000	0.000000	0.000000	0.000000	0.000000	0.000000	0.000000	0.000000	0.000000	0.000000	0.000000	0.000000	0.000000	0.000000	0.000000	0.000000	0.000000	0.000000	0.000000	0.000000	0.000000	0.000000	0.000000	0.000000	0.000000	0.000000	0.000000	0.000000	0.000000	0.000000
0.005781	0.023803	0.000000	0.000000	0.000000	0.000000	0.000000	0.000000	0.000000	0.000000	0.000000	0.056608	0.000000	0.000000	0.000000	0.000000	0.013443	0.108140	0.000000	0.000000	0.000000	0.000000	0.000000	0.058928	0.000000	0.000000	0.000000	0.000000	0.000000	0.000000	0.000000	0.000000	0.000000	0.000000	0.000000	0.000000	0.000000	0.000000	0.000000	0.000000	0.000000	0.000000	0.000000	0.000000	0.000000	0.000000	0.000000	0.000000	0.000000	0.000000
0.000000	0.000000	0.000000	0.000000	0.000000	0.000000	0.000000	0.000000	0.000000	0.000000	0.000000	0.000000	0.000000	0.000000	0.000000	0.000000	0.000000	0.000000	0.000000	0.000000	0.000000	0.000000	0.000000	0.000000	0.000000	0.000000	0.000000	0.000000	0.000000	0.000000	0.000000	0.000000	0.000000	0.000000	0.000000	0.000000	0.000000	0.000000	0.000000	0.000000	0.000000	0.000000	0.000000	0.000000	0.000000	0.000000	0.000000	0.000000	0.000000	0.000000
0.018921	0.033315	0.000000	0.000000	0.000000	0.000000	0.000000	0.000000	0.000000	0.000000	0.000600	0.071959	0.000000	0.000000	0.000000	0.000000	0.027517	0.123199	0.000000	0.000000	0.000000	0.000000	0.000000	0.065205	0.000000	0.000000	0.000000	0.000000	0.000000	0.000000	0.000000	0.000000	0.000000	0.000000	0.000000	0.000000	0.000000	0.000000	0.000000	0.000000	0.000000	0.000000	0.000000	0.000000	0.000000	0.000000	0.000000	0.000000	0.000000	0.000000
0.000000	0.000000	0.022536	0.083234	0.068534	0.000000	0.000000	0.000000	0.000000	0.018390	0.008878	0.000000	0.000000	0.000000	0.000000	0.000000	0.000000	0.000000	0.000000	0.000000	0.000000	0.000000	0.000000	0.000000	0.000000	0.000000	0.000000	0.000000	0.000000	0.000000	0.000000	0.000000	0.000000	0.000000	0.000000	0.000000	0.031530	0.000000	0.000000	0.000000	0.000000	0.000000	0.040254	0.000000	0.000000	0.000000	0.000000	0.000000	0.000000	0.000000
0.033738	0.039995	0.000000	0.016715	0.089113	0.088369	0.000000	0.000000	0.000000	0.000000	0.016446	0.086684	0.000000	0.000000	0.000000	0.000000	0.040854	0.137108	0.000000	0.000000	0.000000	0.000000	0.005668	0.069453	0.000000	0.000000	0.000000	0.000000	0.000000	0.000000	0.000000	0.000000	0.000000	0.000000	0.000000	0.000000	0.000000	0.000000	0.000000	0.000000	0.000000	0.000000	0.000000	0.000000	0.000000	0.000000	0.000000	0.000000	0.000000	0.000000
0.000000	0.000000	0.000000	0.000000	0.000000	0.000000	0.000000	0.000000	0.000000	0.000000	0.000000	0.000000	0.000000	0.000000	0.000000	0.000000	0.000000	0.000000	0.000000	0.000000	0.000000	0.000000	0.000000	0.000000	0.000000	0.000000	0.000000	0.000000	0.000000	0.000000	0.000000	0.000000	0.000000	0.000000	0.000000	0.000000	0.000000	0.000000	0.000000	0.000000	0.000000	0.000000	0.000000	0.000000	0.000000	0.000000	0.000000	0.000000	0.000000	0.000000
0.055292	0.046702	0.000000	0.000000	0.000000	0.022141	0.000000	0.000000	0.000000	0.000000	0.040583	0.108110	0.000000	0.000000	0.000000	0.000000	0.060005	0.154233	0.000000	0.000000	0.000000	0.000000	0.017986	0.071807	0.000000	0.000000	0.000000	0.000000	0.000000	0.000000	0.000000	0.000000	0.000000	0.000000	0.000000	0.000000	0.000000	0.000000	0.000000	0.000000	0.000000	0.000000	0.000000	0.000000	0.000000	0.000000	0.000000	0.000000	0.000000	0.000000
0.000000	0.000000	0.000000	0.000000	0.000000	0.000000	0.000000	0.000000	0.000000	0.000000	0.000000	0.000000	0.000000	0.000000	0.000000	0.000000	0.000000	0.000000	0.000000	0.000000	0.000000	0.000000	0.000000	0.000000	0.000000	0.000000	0.000000	0.000000	0.000000	0.000000	0.000000	0.000000	0.000000	0.000000	0.000000	0.000000	0.000000	0.000000	0.000000	0.000000	0.000000	0.000000	0.000000	0.000000	0.000000	0.000000	0.000000	0.000000	0.000000	0.000000
0.068148	0.048497	0.000000	0.000000	0.000000	0.034016	0.000000	0.000000	0.000000	0.000000	0.056028	0.120661	0.000000	0.000000	0.000000	0.000000	0.071221	0.158893	0.000000	0.000000	0.000000	0.000000	0.024416	0.070513	0.000000	0.000000	0.000000	0.000000	0.000000	0.000000	0.000000	0.000000	0.000000	0.000000	0.000000	0.000000	0.000000	0.000000	0.000000	0.000000	0.000000	0.000000	0.000000	0.000000	0.000000	0.000000	0.000000	0.000000	0.000000	0.000000
0.000000	0.000000	0.000000	0.000000	0.000000	0.000000	0.000000	0.000000	0.000000	0.000000	0.000000	0.000000	0.000000	0.000000	0.000000	0.000000	0.000000	0.000000	0.000000	0.000000	0.000000	0.000000	0.000000	0.000000	0.000000	0.000000	0.000000	0.000000	0.000000	0.000000	0.000000	0.000000	0.000000	0.000000	0.000000	0.000000	0.000000	0.000000	0.000000	0.000000	0.000000	0.000000	0.000000	0.000000	0.000000	0.000000	0.000000	0.000000	0.000000	0.000000
0.089537	0.043888	0.000000	0.000000	0.028863	0.055830	0.021394	0.000000	0.000000	0.000000	0.087482	0.139539	0.000000	0.000000	0.000000	0.000000	0.090084	0.145061	0.000000	0.000000	0.000000	0.000000	0.033201	0.061072	0.000000	0.000000	0.000000	0.000000	0.000000	0.000000	0.000000	0.000000	0.000000	0.000000	0.000000	0.000000	0.000000	0.000000	0.000000	0.000000	0.000000	0.000000	0.000000	0.000000	0.000000	0.000000	0.000000	0.000000	0.000000	0.000000
0.000000	0.000000	0.000000	0.000000	0.000000	0.000000	0.000000	0.000000	0.000000	0.000000	0.000000	0.000000	0.000000	0.000000	0.000000	0.000000	0.000000	0.000000	0.000000	0.000000	0.000000	0.000000	0.000000	0.000000	0.000000	0.000000	0.000000	0.000000	0.000000	0.000000	0.000000	0.000000	0.000000	0.000000	0.000000	0.000000	0.000000	0.000000	0.000000	0.000000	0.000000	0.000000	0.000000	0.000000	0.000000	0.000000	0.000000	0.000000	0.000000	0.000000
0.096489	0.038426	0.000000	0.000000	0.044483	0.064525	0.030051	0.000000	0.000000	0.007953	0.102193	0.142264	0.000000	0.000000	0.000000	0.004972	0.096170	0.131924	0.000000	0.000000	0.000000	0.000000	0.034953	0.053587	0.000000	0.000000	0.000000	0.000000	0.000000	0.000000	0.000000	0.000000	0.000000	0.000000	0.000000	0.000000	0.000000	0.000000	0.000000	0.000000	0.000000	0.000000	0.000000	0.000000	0.000000	0.000000	0.000000	0.000000	0.000000	0.000000
0.000000	0.000000	0.000000	0.000000	0.000000	0.000000	0.000000	0.000000	0.000000	0.000000	0.000000	0.000000	0.000000	0.000000	0.000000	0.000000	0.000000	0.000000	0.000000	0.000000	0.000000	0.000000	0.000000	0.000000	0.000000	0.000000	0.000000	0.000000	0.000000	0.000000	0.000000	0.000000	0.000000	0.000000	0.000000	0.000000	0.000000	0.000000	0.000000	0.000000	0.000000	0.000000	0.000000	0.000000	0.000000	0.000000	0.000000	0.000000	0.000000	0.000000
0.100309	0.047444	0.000000	0.000000	0.059612	0.071421	0.036989	0.000000	0.000000	0.021378	0.115884	0.139471	0.000000	0.000000	0.000000	0.013586	0.099546	0.117599	0.000000	0.000000	0.000000	0.000000	0.034952	0.044742	0.000000	0.000000	0.000000	0.000000	0.000000	0.000000	0.000000	0.000000	0.000000	0.000000	0.000000	0.000000	0.000000	0.000000	0.000000	0.000000	0.000000	0.000000	0.000000	0.000000	0.000000	0.000000	0.000000	0.000000	0.040529	0.025444
0.000000	0.000000	0.000000	0.000000	0.000000	0.000000	0.000000	0.000000	0.000000	0.000000	0.000000	0.000000	0.000000	0.000000	0.000000	0.000000	0.000000	0.000000	0.000000	0.000000	0.000000	0.000000	0.000000	0.000000	0.000000	0.000000	0.000000	0.000000	0.000000	0.000000	0.000000	0.000000	0.000000	0.000000	0.000000	0.000000	0.000000	0.000000	0.000000	0.000000	0.000000	0.000000	0.000000	0.000000	0.000000	0.000000	0.000000	0.000000	0.000000	0.000000
0.079947	0.047785	0.000000	0.000000	0.059404	0.056049	0.000000	0.000000	0.000000	0.000000	0.058193	0.054869	0.000000	0.000000	0.000000	0.000000	0.000000	0.049440	0.000000	0.000000	0.000000	0.000000	0.000000	0.000000	0.000000	0.000000	0.000000	0.000000	0.000000	0.000000	0.000000	0.000000	0.000000	0.000000	0.000000	0.000000	0.000000	0.000000	0.000000	0.000000	0.000000	0.000000	0.000000	0.000000	0.000000	0.000000	0.000000	0.000000	0.046172	0.020295
0.000000	0.000000	0.000000	0.000000	0.000000	0.000000	0.000000	0.000000	0.000000	0.000000	0.000000	0.000000	0.000000	0.000000	0.000000	0.000000	0.000000	0.000000	0.000000	0.000000	0.000000	0.000000	0.000000	0.000000	0.000000	0.000000	0.000000	0.000000	0.000000	0.000000	0.000000	0.000000	0.000000	0.000000	0.000000	0.000000	0.000000	0.000000	0.000000	0.000000	0.000000	0.000000	0.000000	0.000000	0.000000	0.000000	0.000000	0.000000	0.000000	0.000000
0.088333	0.046348	0.000000	0.000000	0.000000	0.000000	0.000000	0.000000	0.000000	0.000000	0.000000	0.000000	0.000000	0.000000	0.000000	0.000000	0.000000	0.000000	0.000000	0.000000	0.000000	0.000000	0.000000	0.000000	0.000000	0.000000	0.000000	0.000000	0.000000	0.000000	0.000000	0.000000	0.000000	0.000000	0.000000	0.000000	0.000000	0.000000	0.000000	0.000000	0.000000	0.000000	0.000000	0.000000	0.000000	0.000000	0.000000	0.000000	0.048266	0.015678
0.000000	0.000000	0.000000	0.000000	0.000000	0.000000	0.000000	0.000000	0.000000	0.000000	0.000000	0.000000	0.000000	0.000000	0.000000	0.000000	0.000000	0.000000	0.000000	0.000000	0.000000	0.000000	0.000000	0.000000	0.000000	0.000000	0.000000	0.000000	0.000000	0.000000	0.000000	0.000000	0.000000	0.000000	0.000000	0.000000	0.000000	0.000000	0.000000	0.000000	0.000000	0.000000	0.000000	0.000000	0.000000	0.000000	0.000000	0.000000	0.000000	0.000000
0.101516	0.039349	0.000000	0.036668	0.080213	0.046488	0.010625	0.000000	0.000000	0.018230	0.055660	0.026936	0.000000	0.000000	0.000000	0.000000	0.000000	0.000000	0.000000	0.000000	0.000000	0.000000	0.000000	0.000000	0.000000	0.000000	0.000000	0.000000	0.000000	0.000000	0.000000	0.000000	0.000000	0.000000	0.000000	0.000000	0.000000	0.000000	0.000000	0.000000	0.000000	0.000000	0.000000	0.000000	0.007440	0.054531	0.037109	0.000000	0.048435	0.003166
0.000000	0.000000	0.000000	0.000000	0.000000	0.000000	0.000000	0.000000	0.000000	0.000000	0.000000	0.000000	0.000000	0.000000	0.000000	0.000000	0.000000	0.000000	0.000000	0.000000	0.000000	0.000000	0.000000	0.000000	0.000000	0.000000	0.000000	0.000000	0.000000	0.000000	0.000000	0.000000	0.000000	0.000000	0.000000	0.000000	0.000000	0.000000	0.000000	0.000000	0.000000	0.000000	0.000000	0.000000	0.024380	0.011977	0.000000	0.000000	0.000000	0.035677
0.105176	0.034131	0.000000	0.045463	0.080613	0.038211	0.016717	0.000000	0.000000	0.019991	0.048658	0.013784	0.003596	0.000000	0.000000	0.000000	0.000000	0.000000	0.000000	0.000000	0.000000	0.000000	0.000000	0.000000	0.000000	0.000000	0.000000	0.000000	0.000000	0.000000	0.000000	0.000000	0.000000	0.000000	0.000000	0.000000	0.000000	0.000000	0.000000	0.000000	0.000000	0.000000	0.000000	0.000000	0.000000	0.000000	0.000000	0.000000	0.046441	0.000000
0.000000	0.000000	0.000000	0.000000	0.000000	0.000000	0.000000	0.000000	0.000000	0.000000	0.000000	0.000000	0.000000	0.000000	0.000000	0.000000	0.000000	0.000000	0.000000	0.000000	0.000000	0.000000	0.000000	0.000000	0.000000	0.000000	0.000000	0.000000	0.000000	0.000000	0.000000	0.000000	0.000000	0.000000	0.000000	0.000000	0.000000	0.000000	0.000000	0.000000	0.000000	0.000000	0.000000	0.000000	0.000000	0.000000	0.000000	0.000000	0.000000	0.000000
0.106632	0.027987	0.000000	0.000000	0.000000	0.000000	0.021797	0.000000	0.000000	0.000000	0.000000	0.000000	0.000000	0.000000	0.000000	0.000000	0.000000	0.000000	0.000000	0.000000	0.000000	0.000000	0.000000	0.000000	0.000000	0.000000	0.000000	0.000000	0.000000	0.000000	0.000000	0.000000	0.000000	0.000000	0.000000	0.000000	0.000000	0.000000	0.000000	0.000000	0.000000	0.000000	0.000000	0.000000	0.000000	0.000000	0.000000	0.000000	0.043208	0.000000
0.000000	0.000000	0.000000	0.000000	0.000000	0.000000	0.000000	0.000000	0.000000	0.000000	0.000000	0.000000	0.000000	0.000000	0.000000	0.000000	0.000000	0.000000	0.000000	0.000000	0.000000	0.000000	0.000000	0.000000	0.000000	0.000000	0.000000	0.000000	0.000000	0.000000	0.000000	0.000000	0.000000	0.000000	0.000000	0.000000	0.000000	0.000000	0.000000	0.000000	0.000000	0.000000	0.000000	0.000000	0.000000	0.000000	0.000000	0.000000	0.000000	0.000000
0.105877	0.021073	0.000000	0.000000	0.000000	0.000000	0.025826	0.000000	0.000000	0.000000	0.000000	0.000000	0.000000	0.000000	0.000000	0.000000	0.000000	0.000000	0.000000	0.000000	0.000000	0.000000	0.000000	0.000000	0.000000	0.000000	0.000000	0.000000	0.000000	0.000000	0.000000	0.000000	0.000000	0.000000	0.000000	0.000000	0.000000	0.000000	0.000000	0.000000	0.000000	0.000000	0.000000	0.000000	0.000000	0.000000	0.000000	0.000000	0.038875	0.000000
0.000000	0.000000	0.000000	0.000000	0.000000	0.000000	0.000000	0.000000	0.000000	0.000000	0.000000	0.000000	0.000000	0.000000	0.000000	0.000000	0.000000	0.000000	0.000000	0.000000	0.000000	0.000000	0.000000	0.000000	0.000000	0.000000	0.000000	0.000000	0.000000	0.000000	0.000000	0.000000	0.000000	0.000000	0.000000	0.000000	0.000000	0.000000	0.000000	0.000000	0.000000	0.000000	0.000000	0.000000	0.000000	0.000000	0.000000	0.000000	0.000000	0.000000
0.097720	0.004281	0.000000	0.000000	0.000000	0.000000	0.030843	0.000000	0.000000	0.000000	0.000000	0.000000	0.000000	0.000000	0.000000	0.000000	0.000000	0.000000	0.000000	0.000000	0.000000	0.000000	0.000000	0.000000	0.000000	0.000000	0.000000	0.000000	0.000000	0.000000	0.000000	0.000000	0.000000	0.000000	0.000000	0.000000	0.000000	0.000000	0.000000	0.000000	0.000000	0.000000	0.000000	0.000000	0.000000	0.000000	0.000000	0.000000	0.026570	0.000000
0.000000	0.000000	0.000000	0.000000	0.000000	0.000000	0.000000	0.000000	0.000000	0.000000	0.000000	0.000000	0.000000	0.000000	0.000000	0.000000	0.000000	0.000000	0.000000	0.000000	0.000000	0.000000	0.000000	0.000000	0.000000	0.000000	0.000000	0.000000	0.000000	0.000000	0.000000	0.000000	0.000000	0.000000	0.000000	0.000000	0.000000	0.000000	0.000000	0.000000	0.000000	0.000000	0.000000	0.000000	0.000000	0.000000	0.000000	0.000000	0.000000	0.000000
0.091014	0.000000	0.000000	0.000000	0.000000	0.000000	0.031519	0.000000	0.000000	0.000000	0.000000	0.000000	0.000000	0.000000	0.000000	0.000000	0.000000	0.000000	0.000000	0.000000	0.000000	0.000000	0.000000	0.000000	0.000000	0.000000	0.000000	0.000000	0.000000	0.000000	0.000000	0.000000	0.000000	0.000000	0.000000	0.000000	0.000000	0.000000	0.000000	0.000000	0.000000	0.000000	0.000000	0.000000	0.000000	0.000000	0.000000	0.000000	0.019174	0.000000
0.000000	0.000000	0.000000	0.000000	0.000000	0.000000	0.000000	0.000000	0.000000	0.000000	0.000000	0.000000	0.000000	0.000000	0.000000	0.000000	0.000000	0.000000	0.000000	0.000000	0.000000	0.000000	0.000000	0.000000	0.000000	0.000000	0.000000	0.000000	0.000000	0.000000	0.000000	0.000000	0.000000	0.000000	0.000000	0.000000	0.000000	0.000000	0.000000	0.000000	0.000000	0.000000	0.000000	0.000000	0.000000	0.000000	0.000000	0.000000	0.000000	0.000000
0.083722	0.000000	0.000000	0.000000	0.000000	0.000000	0.031795	0.000000	0.000000	0.000000	0.000000	0.000000	0.000000	0.000000	0.000000	0.000000	0.000000	0.000000	0.000000	0.000000	0.000000	0.000000	0.000000	0.000000	0.000000	0.000000	0.000000	0.000000	0.000000	0.000000	0.000000	0.000000	0.000000	0.000000	0.000000	0.000000	0.000000	0.000000	0.000000	0.000000	0.000000	0.000000	0.000000	0.000000	0.000000	0.000000	0.000000	0.000000	0.011932	0.000000
0.000000	0.000000	0.000000	0.000000	0.000000	0.000000	0.000000	0.000000	0.000000	0.000000	0.000000	0.000000	0.000000	0.000000	0.000000	0.000000	0.000000	0.000000	0.000000	0.000000	0.000000	0.000000	0.000000	0.000000	0.000000	0.000000	0.000000	0.000000	0.000000	0.000000	0.000000	0.000000	0.000000	0.000000	0.000000	0.000000	0.000000	0.000000	0.000000	0.000000	0.000000	0.000000	0.000000	0.000000	0.000000	0.000000	0.000000	0.000000	0.000000	0.000000
0.065838	0.000000	0.000000	0.000000	0.000000	0.000000	0.029654	0.000000	0.000000	0.000000	0.000000	0.000000	0.000000	0.000000	0.000000	0.000000	0.000000	0.000000	0.000000	0.000000	0.000000	0.000000	0.000000	0.000000	0.000000	0.000000	0.000000	0.000000	0.000000	0.000000	0.000000	0.000000	0.000000	0.000000	0.000000	0.000000	0.000000	0.000000	0.000000	0.000000	0.000000	0.000000	0.000000	0.000000	0.000000	0.000000	0.000000	0.000000	0.000000	0.000000
0.000000	0.000000	0.000000	0.000000	0.000000	0.000000	0.000000	0.000000	0.000000	0.000000	0.000000	0.000000	0.000000	0.000000	0.000000	0.000000	0.000000	0.000000	0.000000	0.000000	0.000000	0.000000	0.000000	0.000000	0.000000	0.000000	0.000000	0.000000	0.000000	0.000000	0.000000	0.000000	0.000000	0.000000	0.000000	0.000000	0.000000	0.000000	0.000000	0.000000	0.000000	0.000000	0.000000	0.000000	0.000000	0.000000	0.000000	0.000000	0.000000	0.000000
0.057595	0.000000	0.000000	0.000000	0.000000	0.000000	0.028932	0.000000	0.000000	0.000000	0.000000	0.000000	0.000000	0.000000	0.000000	0.000000	0.000000	0.000000	0.000000	0.000000	0.000000	0.000000	0.000000	0.000000	0.000000	0.000000	0.000000	0.000000	0.000000	0.000000	0.000000	0.000000	0.000000	0.000000	0.000000	0.000000	0.000000	0.000000	0.000000	0.000000	0.000000	0.000000	0.000000	0.000000	0.000000	0.000000	0.000000	0.000000	0.000000	0.000000
0.000000	0.000000	0.000000	0.000000	0.000000	0.000000	0.000000	0.000000	0.000000	0.000000	0.000000	0.000000	0.000000	0.000000	0.000000	0.000000	0.000000	0.000000	0.000000	0.000000	0.000000	0.000000	0.000000	0.000000	0.000000	0.000000	0.000000	0.000000	0.000000	0.000000	0.000000	0.000000	0.000000	0.000000	0.000000	0.000000	0.000000	0.000000	0.000000	0.000000	0.000000	0.000000	0.000000	0.000000	0.000000	0.000000	0.000000	0.000000	0.000000	0.000000
0.048628	0.000000	0.000000	0.000000	0.000000	0.000000	0.027073	0.000000	0.000000	0.000000	0.000000	0.000000	0.000000	0.000000	0.000000	0.000000	0.000000	0.000000	0.000000	0.000000	0.000000	0.000000	0.000000	0.000000	0.000000	0.000000	0.000000	0.000000	0.000000	0.000000	0.000000	0.000000	0.000000	0.000000	0.000000	0.000000	0.000000	0.000000	0.000000	0.000000	0.000000	0.000000	0.000000	0.000000	0.000000	0.000000	0.000000	0.000000	0.000000	0.000000
0.000000	0.000000	0.000000	0.000000	0.000000	0.000000	0.000000	0.000000	0.000000	0.000000	0.000000	0.000000	0.000000	0.000000	0.000000	0.000000	0.000000	0.000000	0.000000	0.000000	0.000000	0.000000	0.000000	0.000000	0.000000	0.000000	0.000000	0.000000	0.000000	0.000000	0.000000	0.000000	0.000000	0.000000	0.000000	0.000000	0.000000	0.000000	0.000000	0.000000	0.000000	0.000000	0.000000	0.000000	0.000000	0.000000	0.000000	0.000000	0.000000	0.000000
0.034222	0.000000	0.000000	0.000000	0.000000	0.000000	0.022872	0.000000	0.000000	0.000000	0.000000	0.000000	0.000000	0.000000	0.000000	0.000000	0.000000	0.000000	0.000000	0.000000	0.000000	0.000000	0.000000	0.000000	0.000000	0.000000	0.000000	0.000000	0.000000	0.000000	0.000000	0.000000	0.000000	0.000000	0.000000	0.000000	0.000000	0.000000	0.000000	0.000000	0.000000	0.000000	0.000000	0.000000	0.000000	0.000000	0.000000	0.000000	0.000000	0.000000
0.000000	0.000000	0.000000	0.021681	0.047992	0.011112	0.000000	0.000000	0.000000	0.000000	0.000000	0.000000	0.000000	0.000000	0.000000	0.000000	0.000000	0.000000	0.000000	0.000000	0.000000	0.000000	0.000000	0.000000	0.000000	0.000000	0.000000	0.000000	0.000000	0.000000	0.000000	0.000000	0.000000	0.000000	0.000000	0.000000	0.000000	0.000000	0.000000	0.000000	0.000000	0.000000	0.000000	0.000000	0.000000	0.006530	0.030325	0.000000	0.000000	0.000000
0.025457	0.000000	0.000000	0.000000	0.000000	0.000000	0.020240	0.000000	0.000000	0.000000	0.000000	0.000000	0.000000	0.000000	0.000000	0.000000	0.000000	0.000000	0.000000	0.000000	0.000000	0.000000	0.000000	0.000000	0.000000	0.000000	0.000000	0.000000	0.000000	0.000000	0.000000	0.000000	0.000000	0.000000	0.000000	0.000000	0.000000	0.000000	0.000000	0.000000	0.000000	0.000000	0.000000	0.000000	0.000000	0.000000	0.000000	0.000000	0.000000	0.000000
0.000000	0.000000	0.000000	0.036376	0.070429	0.031905	0.000000	0.000000	0.000000	0.086418	0.152239	0.079897	0.000000	0.000000	0.000000	0.051800	0.091026	0.046848	0.000000	0.000000	0.000000	0.000000	0.000000	0.000000	0.000000	0.000000	0.000000	0.000000	0.000000	0.000000	0.000000	0.000000	0.000000	0.000000	0.000000	0.000000	0.000000	0.000000	0.000000	0.000000	0.000000	0.000000	0.000000	0.000000	0.000000	0.000000	0.000000	0.000000	0.000000	0.000000
0.005428	0.000000	0.000000	0.000000	0.000000	0.000000	0.011688	0.000000	0.000000	0.000000	0.000000	0.000000	0.029477	0.000000	0.000000	0.000000	0.000000	0.000000	0.060847	0.020460	0.000000	0.000000	0.000000	0.000000	0.085843	0.038633	0.000000	0.000000	0.000000	0.000000	0.087532	0.039791	0.000000	0.000000	0.000000	0.000000	0.064434	0.023177	0.000000	0.000000	0.000000	0.000000	0.033034	0.000000	0.000000	0.000000	0.000000	0.000000	0.006355	0.000000
0.000000	0.000000	0.000000	0.000000	0.000000	0.000000	0.000000	0.000000	0.000000	0.000000	0.000000	0.000000	0.000000	0.000000	0.000000	0.000000	0.000000	0.000000	0.000000	0.000000	0.000000	0.000000	0.000000	0.000000	0.000000	0.000000	0.000000	0.000000	0.000000	0.000000	0.000000	0.000000	0.000000	0.000000	0.000000	0.000000	0.000000	0.000000	0.000000	0.000000	0.000000	0.000000	0.000000	0.000000	0.000000	0.000000	0.000000	0.000000	0.000000	0.000000
0.000000	0.000000	0.000000	0.000000	0.000000	0.000000	0.000000	0.000000	0.000000	0.000000	0.000000	0.000000	0.000000	0.000000	0.000000	0.000000	0.000000	0.000000	0.000000	0.000000	0.000000	0.000000	0.000000	0.000000	0.000000	0.000000	0.000000	0.000000	0.000000	0.000000	0.000000	0.000000	0.000000	0.000000	0.000000	0.000000	0.000000	0.000000	0.000000	0.000000	0.000000	0.000000	0.000000	0.000000	0.000000	0.000000	0.000000	0.000000	0.000000	0.000000
0.000000	0.000000	0.000000	0.000000	0.028824	0.074783	0.000000	0.000000	0.000000	0.000000	0.038639	0.088969	0.000000	0.000000	0.000000	0.000000	0.000000	0.006453	0.000000	0.000000	0.000000	0.000000	0.000000	0.000000	0.000000	0.000000	0.000000	0.000000	0.000000	0.000000	0.000000	0.000000	0.000000	0.000000	0.000000	0.000000	0.000000	0.000000	0.000000	0.000000	0.000000	0.000000	0.000000	0.000000	0.000000	0.000000	0.000000	0.000000	0.000000	0.000000
0.000000	0.000000	0.000000	0.000000	0.000000	0.000000	0.000000	0.000000	0.000000	0.000000	0.000000	0.000000	0.000000	0.000000	0.000000	0.000000	0.000000	0.000000	0.000000	0.000000	0.000000	0.000000	0.000000	0.000000	0.000000	0.000000	0.000000	0.000000	0.000000	0.000000	0.000000	0.000000	0.000000	0.000000	0.000000	0.000000	0.000000	0.000000	0.000000	0.000000	0.000000	0.000000	0.000000	0.000000	0.000000	0.000000	0.000000	0.000000	0.000000	0.000000
0.047913	0.013431	0.000000	0.000000	0.000000	0.000000	0.000000	0.000000	0.000000	0.000000	0.000000	0.000000	0.000000	0.000000	0.000000	0.000000	0.000000	0.000000	0.000000	0.000000	0.000000	0.000000	0.000000	0.000000	0.000000	0.000000	0.000000	0.000000	0.000000	0.000000	0.000000	0.000000	0.000000	0.000000	0.000000	0.000000	0.000000	0.000000	0.000000	0.000000	0.000000	0.000000	0.000000	0.000000	0.000000	0.000000	0.000000	0.000000	0.000000	0.000000
0.000000	0.011526	0.058822	0.039793	0.000000	0.000000	0.000000	0.035200	0.093473	0.068872	0.000000	0.000000	0.000000	0.038591	0.099010	0.073236	0.000000	0.000000	0.000000	0.019311	0.069628	0.049132	0.000000	0.000000	0.000000	0.000000	0.030076	0.014130	0.000000	0.000000	0.000000	0.000000	0.000000	0.000000	0.000000	0.000000	0.000000	0.000000	0.000000	0.000000	0.000000	0.000000	0.000000	0.000000	0.000000	0.000000	0.000000	0.000000	0.000000	0.000000
0.038324	0.000000	0.000000	0.000000	0.055357	0.056398	0.058836	0.000000	0.000000	0.000000	0.000000	0.000000	0.000000	0.000000	0.000000	0.000000	0.000000	0.000000	0.000000	0.000000	0.000000	0.000000	0.000000	0.000000	0.000000	0.000000	0.000000	0.000000	0.000000	0.000000	0.000000	0.000000	0.000000	0.000000	0.000000	0.000000	0.000000	0.000000	0.000000	0.000000	0.000000	0.000000	0.000000	0.000000	0.000000	0.000000	0.000000	0.000000	0.000000	0.000000
0.000000	0.000000	0.000000	0.000000	0.000000	0.000000	0.000000	0.000000	0.000000	0.000000	0.000000	0.000000	0.000000	0.000000	0.000000	0.000000	0.000000	0.000000	0.000000	0.000000	0.000000	0.000000	0.000000	0.000000	0.000000	0.000000	0.000000	0.000000	0.000000	0.000000	0.000000	0.000000	0.000000	0.000000	0.000000	0.000000	0.000000	0.000000	0.000000	0.000000	0.000000	0.000000	0.000000	0.000000	0.000000	0.000000	0.000000	0.000000	0.000000	0.000000
0.000000	0.000000	0.000000	0.000000	0.009618	0.000000	0.000000	0.000000	0.000000	0.000000	0.000000	0.000000	0.000000	0.000000	0.000000	0.000000	0.000000	0.000000	0.000000	0.000000	0.000000	0.000000	0.000000	0.000000	0.000000	0.000000	0.000000	0.000000	0.000000	0.000000	0.000000	0.000000	0.000000	0.000000	0.000000	0.000000	0.000000	0.000000	0.000000	0.000000	0.000000	0.000000	0.000000	0.000000	0.000000	0.000000	0.000000	0.000000	0.000000	0.000000
0.000000	0.000000	0.000000	0.000000	0.000000	0.000000	0.000000	0.000000	0.000000	0.000000	0.000000	0.000000	0.000000	0.000000	0.000000	0.000000	0.000000	0.000000	0.000000	0.000000	0.000000	0.000000	0.000000	0.000000	0.000000	0.000000	0.000000	0.000000	0.000000	0.000000	0.000000	0.000000	0.000000	0.000000	0.000000	0.000000	0.000000	0.000000	0.000000	0.000000	0.000000	0.000000	0.000000	0.000000	0.000000	0.000000	0.000000	0.000000	0.000000	0.000000
0.000000	0.000000	0.000000	0.000000	0.000000	0.000000	0.000000	0.000000	0.000000	0.000000	0.000000	0.000000	0.000000	0.000000	0.000000	0.000000	0.000000	0.000000	0.000000	0.000000	0.000000	0.000000	0.000000	0.000000	0.000000	0.000000	0.000000	0.000000	0.000000	0.000000	0.019481	0.050490	0.017229	0.000000	0.000000	0.000000	0.055594	0.098067	0.052748	0.000000	0.000000	0.000000	0.003938	0.031868	0.001872	0.000000	0.000000	0.000000	0.000000	0.000000
0.000000	0.000000	0.000000	0.000000	0.000000	0.000000	0.000000	0.000000	0.000000	0.000000	0.000000	0.000000	0.000000	0.000000	0.000000	0.000000	0.000000	0.000000	0.000000	0.000000	0.000000	0.000000	0.000000	0.000000	0.000000	0.000000	0.000000	0.000000	0.000000	0.000000	0.000000	0.000000	0.000000	0.000000	0.000000	0.000000	0.000000	0.000000	0.000000	0.000000	0.000000	0.000000	0.000000	0.000000	0.000000	0.000000	0.000000	0.000000	0.000000	0.000000
0.000000	0.000000	0.035041	0.040125	0.010432	0.062952	0.000000	0.000000	0.000000	0.000000	0.048968	0.128466	0.000000	0.000000	0.000000	0.000000	0.014417	0.068650	0.000000	0.000000	0.000000	0.000000	0.000000	0.000000	0.000000	0.000000	0.000000	0.000000	0.000000	0.000000	0.000000	0.000000	0.000000	0.000000	0.000000	0.000000	0.000000	0.000000	0.000000	0.000000	0.000000	0.000000	0.000000	0.000000	0.036081	0.041200	0.000000	0.000000	0.000000	0.024353
0.000000	0.000000	0.000000	0.000000	0.000000	0.000000	0.000000	0.000000	0.000000	0.000000	0.000000	0.000000	0.000000	0.000000	0.000000	0.000000	0.000000	0.000000	0.000000	0.000000	0.000000	0.000000	0.000000	0.000000	0.000000	0.000000	0.000000	0.000000	0.000000	0.000000	0.000000	0.000000	0.000000	0.000000	0.000000	0.000000	0.000000	0.000000	0.000000	0.000000	0.000000	0.000000	0.000000	0.000000	0.000000	0.000000	0.000000	0.000000	0.000000	0.000000
0.000000	0.000000	0.000000	0.000000	0.000000	0.000000	0.000000	0.000000	0.000000	0.000000	0.000000	0.000000	0.000000	0.000000	0.000000	0.000000	0.000000	0.000000	0.000000	0.000000	0.000000	0.000000	0.000000	0.000000	0.000000	0.000000	0.000000	0.000000	0.000000	0.000000	0.000000	0.000000	0.000000	0.000000	0.000000	0.000000	0.000000	0.000000	0.000000	0.000000	0.000000	0.000000	0.000000	0.000000	0.000000	0.000000	0.000000	0.000000	0.000000	0.000000
0.000000	0.000000	0.000000	0.000000	0.000000	0.000000	0.000000	0.000000	0.000000	0.000000	0.000000	0.000000	0.000000	0.000000	0.000000	0.000000	0.027468	0.019428	0.000000	0.000000	0.000000	0.000000	0.003888	0.000000	0.000000	0.000000	0.000000	0.000000	0.000000	0.000000	0.000000	0.000000	0.000000	0.000000	0.000000	0.000000	0.000789	0.000000	0.000000	0.000000	0.000000	0.000000	0.091854	0.059044	0.000000	0.000000	0.000000	0.000000	0.150174	0.094591
0.000000	0.000000	0.000000	0.000000	0.000000	0.000000	0.000000	0.000000	0.000000	0.000000	0.000000	0.000000	0.000000	0.000000	0.000000	0.000000	0.000000	0.000000	0.000000	0.000000	0.000000	0.000000	0.000000	0.000000	0.000000	0.000000	0.000000	0.000000	0.000000	0.000000	0.000000	0.000000	0.000000	0.000000	0.000000	0.000000	0.000000	0.000000	0.000000	0.000000	0.000000	0.000000	0.000000	0.000000	0.000000	0.000000	0.000000	0.000000	0.000000	0.000000
0.000000	0.000000	0.000000	0.000000	0.000000	0.000000	0.000000	0.000000	0.000000	0.000000	0.000000	0.000000	0.000000	0.000000	0.000000	0.000000	0.000000	0.000000	0.000000	0.000000	0.000000	0.000000	0.000000	0.000000	0.000000	0.000000	0.000000	0.000000	0.000000	0.000000	0.004970	0.000000	0.000000	0.000000	0.000000	0.000000	0.000000	0.000000	0.000000	0.000000	0.000000	0.000000	0.000000	0.000000	0.000000	0.000000	0.000000	0.000000	0.000000	0.000000
0.000000	0.000000	0.000000	0.000000	0.000000	0.000000	0.000000	0.000000	0.000000	0.000000	0.000000	0.000000	0.000000	0.000000	0.000000	0.000000	0.000000	0.000000	0.000000	0.000000	0.000000	0.000000	0.000000	0.000000	0.000000	0.000000	0.000000	0.000000	0.000000	0.000000	0.000000	0.000000	0.000000	0.000000	0.000000	0.000000	0.000000	0.000000	0.000000	0.000000	0.000000	0.000000	0.000000	0.000000	0.000000	0.000000	0.000000	0.000000	0.000000	0.000000
0.000000	0.000000	0.000000	0.000000	0.000000	0.000000	0.000000	0.000000	0.000000	0.000000	0.000000	0.000000	0.000000	0.000000	0.000000	0.000000	0.014166	0.000000	0.000000	0.000000	0.000000	0.002617	0.029141	0.000000	0.000000	0.000000	0.000000	0.000000	0.000000	0.000000	0.016223	0.000000	0.000000	0.000000	0.000000	0.000000	0.013625	0.000000	0.000000	0.000000	0.000000	0.000000	0.000000	0.000000	0.000000	0.000000	0.000000	0.000000	0.000000	0.000000
0.006161	0.000000	0.000000	0.000000	0.000000	0.000000	0.080779	0.000000	0.000000	0.000000	0.000000	0.000000	0.107026	0.009722	0.000000	0.000000	0.000000	0.000000	0.046507	0.000000	0.000000	0.000000	0.000000	0.000000	0.000000	0.000000	0.000000	0.000000	0.000000	0.000000	0.000000	0.000000	0.000000	0.000000	0.000000	0.000000	0.000000	0.000000	0.000000	0.000000	0.000000	0.000000	0.000000	0.000000	0.000000	0.000000	0.000000	0.000000	0.000000	0.000000
0.000000	0.000000	0.000000	0.000000	0.000000	0.000000	0.000000	0.000000	0.000000	0.000000	0.000000	0.000000	0.000000	0.000000	0.000000	0.000000	0.000000	0.000000	0.000000	0.000000	0.000000	0.000000	0.000000	0.000000	0.000000	0.000000	0.000000	0.000000	0.000000	0.000000	0.009182	0.000000	0.000000	0.000000	0.000000	0.000000	0.023903	0.000000	0.000000	0.000000	0.000000	0.000000	0.000000	0.000000	0.000000	0.000000	0.000000	0.000000	0.000000	0.000000
0.000000	0.000000	0.000000	0.000000	0.000000	0.000000	0.000000	0.000000	0.000000	0.000000	0.000000	0.000000	0.000000	0.014289	0.054693	0.029558	0.000000	0.000000	0.000000	0.031965	0.078605	0.049137	0.000000	0.000000	0.000000	0.000000	0.002549	0.000000	0.000000	0.000000	0.000000	0.000000	0.000000	0.000000	0.000000	0.000000	0.000000	0.000000	0.000000	0.000000	0.000000	0.000000	0.000000	0.000000	0.000000	0.000000	0.000000	0.000000	0.000000	0.000000
0.000000	0.000000	0.000000	0.000000	0.000000	0.000000	0.000000	0.000000	0.000000	0.000000	0.000000	0.000000	0.000000	0.000000	0.000000	0.000000	0.000000	0.000000	0.042641	0.085491	0.048122	0.000000	0.000000	0.000000	0.065057	0.120588	0.071571	0.000000	0.000000	0.000000	0.006619	0.038885	0.010994	0.000000	0.000000	0.000000	0.038379	0.000000	0.000000	0.000000	0.000000	0.000000	0.000000	0.000000	0.000000	0.000000	0.000000	0.000000	0.000000	0.000000
0.000000	0.000000	0.000000	0.000000	0.000000	0.000000	0.000000	0.000000	0.000000	0.000000	0.000000	0.000000	0.000000	0.000000	0.000000	0.000000	0.000000	0.000000	0.000000	0.000000	0.000000	0.000000	0.000000	0.000000	0.078850	0.056195	0.000000	0.000000	0.000000	0.000000	0.088024	0.063712	0.000000	0.000000	0.000000	0.000000	0.004302	0.000000	0.000000	0.000000	0.000000	0.000000	0.000000	0.000000	0.000000	0.000000	0.000000	0.000000	0.000000	0.000000
0.000000	0.000000	0.000000	0.000000	0.043316	0.026445	0.000000	0.000000	0.000000	0.019531	0.070443	0.050257	0.000000	0.000000	0.000000	0.000000	0.000000	0.000000	0.000000	0.000000	0.000000	0.000000	0.000000	0.000000	0.000000	0.000000	0.000000	0.000000	0.000000	0.000000	0.000000	0.000000	0.000000	0.000000	0.000000	0.000000	0.041357	0.000000	0.000000	0.000000	0.000000	0.000000	0.000000	0.000000	0.000000	0.000000	0.000000	0.000000	0.000000	0.000000
0.000000	0.000000	0.000000	0.000000	0.000000	0.000000	0.000000	0.000000	0.000000	0.000000	0.000000	0.000000	0.000000	0.000000	0.000000	0.000000	0.000000	0.000000	0.000000	0.000000	0.000000	0.000000	0.000000	0.000000	0.000000	0.000000	0.000000	0.000000	0.000000	0.000000	0.000000	0.000000	0.000000	0.000000	0.000000	0.000000	0.000000	0.000000	0.000000	0.000000	0.000000	0.000000	0.000000	0.000000	0.000000	0.000000	0.000000	0.000000	0.000000	0.000000
0.000000	0.000000	0.000000	0.000000	0.000000	0.000000	0.000000	0.000000	0.000000	0.000000	0.000000	0.000000	0.000000	0.000000	0.000000	0.000000	0.000000	0.000000	0.000000	0.000000	0.000000	0.000000	0.000000	0.000000	0.000000	0.000000	0.000000	0.000000	0.000000	0.000000	0.000000	0.000000	0.000000	0.000000	0.000000	0.000000	0.041393	0.000000	0.000000	0.000000	0.000000	0.000000	0.002984	0.000000	0.000000	0.000000	0.000000	0.000000	0.000000	0.000000
0.000000	0.000000	0.000000	0.000000	0.000000	0.000000	0.000000	0.000000	0.000000	0.000000	0.000000	0.000000	0.000000	0.000000	0.000000	0.000000	0.000000	0.000000	0.000000	0.000000	0.000000	0.000000	0.000000	0.000000	0.000000	0.000000	0.000000	0.000000	0.000000	0.000000	0.000000	0.000000	0.000000	0.000000	0.000000	0.000000	0.000000	0.000000	0.000000	0.000000	0.000000	0.000000	0.000000	0.000000	0.000000	0.000000	0.000000	0.000000	0.000000	0.000000
0.000000	0.000000	0.000000	0.000000	0.000000	0.000000	0.000000	0.000000	0.000000	0.000000	0.000000	0.000000	0.000000	0.000000	0.000000	0.000000	0.000000	0.000000	0.000000	0.000000	0.000000	0.000000	0.000000	0.000000	0.000000	0.000000	0.000000	0.000000	0.000000	0.000000	0.000000	0.000000	0.000000	0.000000	0.000000	0.000000	0.035901	0.000000	0.000000	0.000000	0.000000	0.000000	0.013157	0.000000	0.000000	0.000000	0.000000	0.000000	0.000000	0.000000
0.000000	0.000000	0.000000	0.000000	0.000000	0.000000	0.000000	0.000000	0.000000	0.000000	0.000000	0.000000	0.000000	0.000000	0.000000	0.000000	0.000000	0.000000	0.000000	0.000000	0.000000	0.000000	0.000000	0.000000	0.000000	0.000000	0.000000	0.000000	0.000000	0.000000	0.000000	0.000000	0.000000	0.000000	0.000000	0.000000	0.000000	0.000000	0.000000	0.000000	0.000000	0.000000	0.000000	0.000000	0.000000	0.000000	0.000000	0.000000	0.000000	0.000000
0.000000	0.000000	0.000000	0.000000	0.000000	0.000000	0.000000	0.000000	0.000000	0.000000	0.000000	0.000000	0.000000	0.000000	0.000000	0.000000	0.000000	0.000000	0.000000	0.000000	0.000000	0.000000	0.000000	0.000000	0.000000	0.000000	0.000000	0.000000	0.000000	0.000000	0.000000	0.000000	0.000000	0.000000	0.000000	0.000000	0.029039	0.000000	0.000000	0.000000	0.000000	0.000000	0.016905	0.000000	0.000000	0.000000	0.000000	0.000000	0.000000	0.000000
0.000000	0.000000	0.000000	0.000000	0.000000	0.000000	0.000000	0.000000	0.000000	0.000000	0.000000	0.000000	0.000000	0.000000	0.000000	0.000000	0.000000	0.000000	0.000000	0.000000	0.000000	0.000000	0.000000	0.000000	0.000000	0.000000	0.000000	0.000000	0.000000	0.000000	0.000000	0.000000	0.000000	0.000000	0.000000	0.000000	0.000000	0.000000	0.000000	0.000000	0.000000	0.000000	0.000000	0.000000	0.000000	0.000000	0.000000	0.000000	0.000000	0.000000
0.000000	0.000000	0.000000	0.000000	0.000000	0.000000	0.000000	0.000000	0.000000	0.000000	0.000000	0.000000	0.000000	0.000000	0.000000	0.000000	0.000000	0.000000	0.000000	0.000000	0.000000	0.000000	0.000000	0.000000	0.000000	0.000000	0.000000	0.000000	0.000000	0.000000	0.000000	0.000000	0.000000	0.000000	0.000000	0.000000	0.007857	0.000000	0.000000	0.000000	0.000000	0.000000	0.016869	0.000000	0.000000	0.000000	0.000000	0.000000	0.000000	0.000000
0.000000	0.000000	0.000000	0.000000	0.000000	0.000000	0.000000	0.000000	0.000000	0.000000	0.000000	0.000000	0.000000	0.000000	0.000000	0.000000	0.000000	0.000000	0.000000	0.000000	0.000000	0.000000	0.000000	0.000000	0.000000	0.000000	0.000000	0.000000	0.000000	0.000000	0.000000	0.000000	0.000000	0.000000	0.000000	0.000000	0.000000	0.000000	0.000000	0.000000	0.000000	0.000000	0.000000	0.000000	0.000000	0.000000	0.000000	0.000000	0.000000	0.000000
0.000000	0.000000	0.000000	0.000000	0.000000	0.000000	0.000000	0.000000	0.000000	0.000000	0.000000	0.000000	0.000000	0.000000	0.000000	0.000000	0.000000	0.000000	0.000000	0.000000	0.000000	0.000000	0.000000	0.000000	0.000000	0.000000	0.000000	0.000000	0.000000	0.000000	0.000000	0.000000	0.000000	0.000000	0.000000	0.000000	0.000000	0.000000	0.000000	0.000000	0.000000	0.000000	0.012980	0.000000	0.000000	0.000000	0.000000	0.000000	0.000000	0.000000
0.000000	0.000000	0.000000	0.000000	0.000000	0.000000	0.000000	0.000000	0.000000	0.000000	0.000000	0.000000	0.000000	0.000000	0.000000	0.000000	0.000000	0.000000	0.000000	0.000000	0.000000	0.000000	0.000000	0.000000	0.000000	0.000000	0.000000	0.000000	0.000000	0.000000	0.000000	0.000000	0.000000	0.000000	0.000000	0.000000	0.000000	0.000000	0.000000	0.000000	0.000000	0.000000	0.000000	0.000000	0.000000	0.000000	0.000000	0.000000	0.000000	0.000000
0.000000	0.058655	0.057905	0.000000	0.000000	0.000000	0.000000	0.000000	0.000000	0.000000	0.000000	0.000000	0.000000	0.000000	0.000000	0.000000	0.000000	0.000000	0.000000	0.000000	0.000000	0.000000	0.000000	0.000000	0.000000	0.000000	0.000000	0.000000	0.000000	0.000000	0.000000	0.000000	0.000000	0.000000	0.000000	0.000000	0.000000	0.000000	0.000000	0.000000	0.000000	0.000000	0.006848	0.000000	0.000000	0.000000	0.000000	0.000000	0.000000	0.000000
0.089178	0.117427	0.047281	0.000000	0.000000	0.000000	0.039254	0.056485	0.008539	0.000000	0.000000	0.000000	0.000000	0.000000	0.000000	0.000000	0.000000	0.000000	0.000000	0.000000	0.000000	0.000000	0.000000	0.000000	0.000000	0.000000	0.000000	0.000000	0.000000	0.000000	0.000000	0.000000	0.000000	0.000000	0.000000	0.000000	0.000000	0.000000	0.000000	0.000000	0.000000	0.000000	0.000000	0.000000	0.000000	0.000000	0.000000	0.000000	0.000000	0.000000
0.049375	0.004491	0.000000	0.000000	0.000000	0.000000	0.044387	0.000682	0.000000	0.000000	0.000000	0.000000	0.000000	0.000000	0.000000	0.000000	0.000000	0.000000	0.000000	0.000000	0.000000	0.000000	0.000000	0.000000	0.000000	0.000000	0.000000	0.000000	0.000000	0.000000	0.000000	0.000000	0.000000	0.000000	0.000000	0.000000	0.000000	0.000000	0.000000	0.000000	0.000000	0.000000	0.000000	0.000000	0.000000	0.000000	0.000000	0.000000	0.000000	0.000000
0.000000	0.000000	0.000000	0.000000	0.000000	0.000000	0.000000	0.000000	0.000000	0.000000	0.000000	0.000000	0.000000	0.000000	0.000000	0.000000	0.000000	0.000000	0.000000	0.000000	0.000000	0.000000	0.000000	0.000000	0.000000	0.000000	0.000000	0.000000	0.000000	0.000000	0.000000	0.000000	0.000000	0.000000	0.000000	0.000000	0.000000	0.000000	0.000000	0.000000	0.000000	0.000000	0.000000	0.000000	0.000000	0.000000	0.000000	0.000000	0.000000	0.000000
0.000000	0.000000	0.000000	0.000000	0.000000	0.000000	0.000000	0.000000	0.000000	0.000000	0.000000	0.000000	0.000000	0.000000	0.000000	0.000000	0.000000	0.000000	0.000000	0.000000	0.000000	0.000000	0.000000	0.000000	0.000000	0.000000	0.000000	0.000000	0.000000	0.000000	0.000000	0.000000	0.000000	0.000000	0.000000	0.000000	0.000000	0.000000	0.000000	0.000000	0.000000	0.000000	0.000000	0.000000	0.000000	0.000000	0.000000	0.000000	0.000000	0.000000
0.000000	0.000000	0.000000	0.000000	0.000000	0.000000	0.000000	0.000000	0.000000	0.000000	0.000000	0.000000	0.000000	0.000000	0.000000	0.000000	0.000000	0.000000	0.052297	0.000000	0.000000	0.000000	0.000000	0.000000	0.029634	0.000000	0.000000	0.000000	0.000000	0.000000	0.000000	0.000000	0.000000	0.000000	0.000000	0.000000	0.000000	0.000000	0.000000	0.000000	0.000000	0.000000	0.000000	0.000000	0.000000	0.000000	0.000000	0.000000	0.000000	0.000000
0.048012	0.050634	0.000000	0.000000	0.000000	0.000000	0.000000	0.000000	0.000000	0.000000	0.000000	0.000000	0.000000	0.000000	0.000000	0.000000	0.000000	0.000000	0.000000	0.000000	0.000000	0.000000	0.000000	0.000000	0.000000	0.000000	0.000000	0.000000	0.000000	0.000000	0.000000	0.000000	0.000000	0.000000	0.000000	0.000000	0.000000	0.000000	0.000000	0.000000	0.000000	0.000000	0.000000	0.000000	0.000000	0.000000	0.000000	0.000000	0.014372	0.016486
0.000000	0.000000	0.000000	0.000000	0.000000	0.000000	0.000000	0.000000	0.000000	0.000000	0.000000	0.000000	0.000000	0.000000	0.000000	0.000000	0.000000	0.000000	0.000000	0.000000	0.000000	0.000000	0.000000	0.000000	0.000000	0.000000	0.000000	0.000000	0.000000	0.000000	0.000000	0.000000	0.000000	0.000000	0.000000	0.000000	0.000000	0.000000	0.000000	0.000000	0.000000	0.000000	0.000000	0.000000	0.000000	0.000000	0.000000	0.000000	0.000000	0.000000
0.116366	0.061585	0.000000	0.000000	0.000000	0.000000	0.027827	0.000000	0.000000	0.000000	0.000000	0.000000	0.025767	0.000000	0.000000	0.000000	0.000000	0.000000	0.008311	0.000000	0.000000	0.000000	0.000000	0.000000	0.000000	0.000000	0.000000	0.000000	0.000000	0.000000	0.000000	0.000000	0.000000	0.000000	0.000000	0.000000	0.000000	0.000000	0.000000	0.000000	0.000000	0.000000	0.000000	0.000000	0.000000	0.000000	0.000000	0.000000	0.072777	0.032489
0.000000	0.000000	0.000000	0.000000	0.000000	0.000000	0.000000	0.000000	0.000000	0.000000	0.000000	0.000000	0.000000	0.000000	0.000000	0.000000	0.000000	0.000000	0.000000	0.000000	0.000000	0.000000	0.000000	0.000000	0.000000	0.000000	0.000000	0.000000	0.000000	0.000000	0.002910	0.000000	0.000000	0.000000	0.000000	0.000000	0.000000	0.000000	0.000000	0.000000	0.000000	0.000000	0.000000	0.000000	0.000000	0.000000	0.000000	0.000000	0.000000	0.000000
0.000000	0.000000	0.000000	0.000000	0.000000	0.000000	0.000000	0.000000	0.000000	0.000000	0.000000	0.000000	0.000000	0.000000	0.000000	0.000000	0.000000	0.000000	0.000000	0.000000	0.000000	0.000000	0.000000	0.000000	0.000000	0.000000	0.000000	0.000000	0.000000	0.000000	0.000000	0.000000	0.000000	0.000000	0.000000	0.000000	0.000000	0.000000	0.000000	0.000000	0.000000	0.000000	0.000000	0.000000	0.000000	0.000000	0.000000	0.000000	0.000000	0.000000
0.000000	0.000000	0.000000	0.000000	0.000000	0.000000	0.000000	0.000000	0.000000	0.000000	0.000000	0.000000	0.000000	0.000000	0.000000	0.000000	0.000000	0.000000	0.000000	0.000000	0.000000	0.000000	0.000000	0.000000	0.000000	0.000000	0.000000	0.000000	0.000000	0.000000	0.008194	0.000000	0.000000	0.000000	0.000000	0.000000	0.006159	0.000000	0.000000	0.000000	0.000000	0.000000	0.000000	0.000000	0.000000	0.000000	0.000000	0.000000	0.000000	0.000000
0.000000	0.000000	0.000000	0.000000	0.000000	0.000000	0.000000	0.000000	0.000000	0.000000	0.000000	0.000000	0.000000	0.000000	0.000000	0.000000	0.000000	0.000000	0.000000	0.000000	0.000000	0.000000	0.000000	0.000000	0.000000	0.000000	0.000000	0.000000	0.000000	0.000000	0.000000	0.000000	0.000000	0.000000	0.000000	0.000000	0.000000	0.000000	0.000000	0.000000	0.000000	0.000000	0.000000	0.000000	0.000000	0.000000	0.000000	0.000000	0.000000	0.000000
0.000000	0.000000	0.000000	0.000000	0.000000	0.000000	0.000000	0.000000	0.000000	0.000000	0.000000	0.000000	0.000000	0.000000	0.000000	0.000000	0.000000	0.000000	0.000000	0.000000	0.000000	0.000000	0.000000	0.000000	0.000000	0.000000	0.000000	0.000000	0.000000	0.000000	0.009499	0.000000	0.000000	0.000000	0.000000	0.000000	0.020607	0.000000	0.000000	0.000000	0.000000	0.000000	0.000000	0.000000	0.000000	0.000000	0.000000	0.000000	0.000000	0.000000
0.000000	0.000000	0.000000	0.000000	0.000000	0.000000	0.000000	0.000000	0.000000	0.000000	0.000000	0.000000	0.000000	0.000000	0.000000	0.000000	0.000000	0.000000	0.000000	0.000000	0.000000	0.000000	0.000000	0.000000	0.000000	0.000000	0.000000	0.000000	0.000000	0.000000	0.000000	0.000000	0.000000	0.000000	0.000000	0.000000	0.000000	0.000000	0.000000	0.000000	0.000000	0.000000	0.000000	0.000000	0.000000	0.000000	0.000000	0.000000	0.000000	0.000000
0.000000	0.000000	0.000000	0.000000	0.000000	0.000000	0.000000	0.000000	0.000000	0.000000	0.000000	0.000000	0.000000	0.000000	0.000000	0.000000	0.000000	0.000000	0.000000	0.000000	0.000000	0.000000	0.000000	0.000000	0.000000	0.000000	0.000000	0.000000	0.000000	0.000000	0.006680	0.000000	0.000000	0.000000	0.000000	0.000000	0.032167	0.000000	0.000000	0.000000	0.000000	0.000000	0.000000	0.000000	0.000000	0.000000	0.000000	0.000000	0.000000	0.000000
0.000000	0.000000	0.000000	0.000000	0.000000	0.000000	0.000000	0.000000	0.000000	0.000000	0.000000	0.000000	0.000000	0.000000	0.000000	0.000000	0.000000	0.000000	0.000000	0.000000	0.000000	0.000000	0.000000	0.000000	0.000000	0.000000	0.000000	0.000000	0.000000	0.000000	0.000000	0.000000	0.000000	0.000000	0.000000	0.000000	0.000000	0.000000	0.000000	0.000000	0.000000	0.000000	0.000000	0.000000	0.000000	0.000000	0.000000	0.000000	0.000000	0.000000
0.049924	0.017341	0.000000	0.000000	0.000000	0.000000	0.000000	0.000000	0.000000	0.000000	0.000000	0.000000	0.000000	0.000000	0.000000	0.000000	0.000000	0.000000	0.000000	0.000000	0.000000	0.000000	0.000000	0.000000	0.000000	0.000000	0.000000	0.000000	0.000000	0.000000	0.000000	0.000000	0.000000	0.000000	0.000000	0.000000	0.039342	0.000000	0.000000	0.000000	0.000000	0.000000	0.000000	0.000000	0.000000	0.000000	0.000000	0.000000	0.000000	0.000000
0.000000	0.000000	0.000000	0.000000	0.000000	0.000000	0.000000	0.000000	0.000000	0.000000	0.000000	0.000000	0.000000	0.000000	0.000000	0.000000	0.000000	0.000000	0.000000	0.000000	0.000000	0.000000	0.000000	0.000000	0.000000	0.000000	0.000000	0.000000	0.000000	0.000000	0.000000	0.000000	0.000000	0.000000	0.000000	0.000000	0.000000	0.000000	0.000000	0.000000	0.000000	0.000000	0.000000	0.000000	0.000000	0.000000	0.000000	0.000000	0.000000	0.000000
0.000000	0.000000	0.000000	0.000000	0.000000	0.000000	0.000000	0.000000	0.000000	0.000000	0.000000	0.000000	0.000000	0.000000	0.000000	0.000000	0.000000	0.000000	0.000000	0.000000	0.000000	0.000000	0.000000	0.000000	0.000000	0.000000	0.000000	0.000000	0.000000	0.000000	0.000000	0.000000	0.000000	0.000000	0.000000	0.000000	0.041741	0.000000	0.000000	0.000000	0.000000	0.000000	0.000000	0.000000	0.000000	0.000000	0.000000	0.000000	0.000000	0.000000
0.000000	0.000000	0.000000	0.000000	0.000000	0.000000	0.000000	0.000000	0.000000	0.000000	0.000000	0.000000	0.000000	0.000000	0.000000	0.000000	0.000000	0.000000	0.000000	0.000000	0.000000	0.000000	0.000000	0.000000	0.000000	0.000000	0.000000	0.000000	0.000000	0.000000	0.000000	0.000000	0.000000	0.000000	0.000000	0.000000	0.000000	0.000000	0.000000	0.000000	0.000000	0.000000	0.000000	0.000000	0.000000	0.000000	0.000000	0.000000	0.000000	0.000000
0.000000	0.000000	0.000000	0.000000	0.000000	0.000000	0.000000	0.000000	0.000000	0.000000	0.000000	0.000000	0.000000	0.000000	0.000000	0.000000	0.000000	0.000000	0.000000	0.000000	0.000000	0.000000	0.000000	0.000000	0.000000	0.000000	0.000000	0.000000	0.000000	0.000000	0.000000	0.000000	0.000000	0.000000	0.000000	0.000000	0.039107	0.000000	0.000000	0.000000	0.000000	0.000000	0.009330	0.000000	0.000000	0.000000	0.000000	0.022482	0.000000	0.000000
0.000000	0.000000	0.000000	0.000000	0.000000	0.000000	0.000000	0.000000	0.000000	0.000000	0.000000	0.000000	0.000000	0.000000	0.000000	0.000000	0.000000	0.000000	0.000000	0.000000	0.000000	0.000000	0.000000	0.000000	0.000000	0.000000	0.000000	0.000000	0.000000	0.000000	0.000000	0.000000	0.000000	0.000000	0.000000	0.000000	0.000000	0.000000	0.000000	0.000000	0.000000	0.000000	0.000000	0.000000	0.000000	0.000000	0.000000	0.000000	0.000000	0.000000
0.000000	0.000000	0.000000	0.000000	0.000000	0.000000	0.000000	0.000000	0.000000	0.000000	0.000000	0.000000	0.000000	0.000000	0.000000	0.000000	0.000000	0.000000	0.000000	0.000000	0.000000	0.000000	0.000000	0.000000	0.000000	0.000000	0.000000	0.000000	0.000000	0.000000	0.000000	0.000000	0.000000	0.000000	0.000000	0.000000	0.031673	0.000000	0.000000	0.000000	0.000000	0.000000	0.015883	0.000000	0.000000	0.000000	0.000000	0.000000	0.000000	0.000000
0.000000	0.000000	0.000000	0.000000	0.000000	0.000000	0.000000	0.000000	0.000000	0.000000	0.000000	0.000000	0.000000	0.000000	0.000000	0.000000	0.000000	0.000000	0.000000	0.000000	0.000000	0.000000	0.000000	0.000000	0.000000	0.000000	0.000000	0.000000	0.000000	0.000000	0.000000	0.000000	0.000000	0.000000	0.000000	0.000000	0.000000	0.000000	0.000000	0.000000	0.000000	0.000000	0.000000	0.000000	0.000000	0.000000	0.000000	0.000000	0.000000	0.000000
0.000000	0.000000	0.000000	0.000000	0.000000	0.000000	0.000000	0.000000	0.000000	0.000000	0.000000	0.000000	0.000000	0.000000	0.000000	0.000000	0.000000	0.000000	0.000000	0.000000	0.000000	0.000000	0.000000	0.000000	0.000000	0.000000	0.000000	0.000000	0.000000	0.000000	0.000000	0.000000	0.000000	0.000000	0.000000	0.020275	0.020282	0.000000	0.000000	0.000000	0.044488	0.091990	0.018231	0.000000	0.000000	0.000000	0.017320	0.054906	0.000000	0.000000
0.000000	0.000000	0.000000	0.000000	0.000000	0.000000	0.000000	0.000000	0.000000	0.000000	0.000000	0.000000	0.000000	0.000000	0.000000	0.000000	0.000000	0.000000	0.000000	0.000000	0.000000	0.000000	0.000000	0.000000	0.000000	0.000000	0.000000	0.000000	0.000000	0.000000	0.000000	0.000000	0.000000	0.000000	0.000000	0.000000	0.000000	0.000000	0.000000	0.000000	0.000000	0.000000	0.000000	0.000000	0.000000	0.000000	0.000000	0.000000	0.000000	0.000000
0.000000	0.000000	0.000000	0.000000	0.000000	0.000000	0.000000	0.000000	0.000000	0.000000	0.000000	0.000000	0.000000	0.000000	0.000000	0.000000	0.000000	0.000000	0.000000	0.000000	0.000000	0.000000	0.000000	0.000000	0.000000	0.000000	0.000000	0.000000	0.000000	0.000000	0.000000	0.000000	0.000000	0.000000	0.000000	0.000000	0.005859	0.000000	0.000000	0.000000	0.000000	0.016086	0.016411	0.000000	0.000000	0.000000	0.000000	0.016263	0.000000	0.000000
0.000000	0.000000	0.000000	0.000000	0.000000	0.000000	0.000000	0.000000	0.000000	0.000000	0.000000	0.000000	0.000000	0.000000	0.000000	0.000000	0.000000	0.000000	0.000000	0.000000	0.000000	0.000000	0.000000	0.000000	0.000000	0.000000	0.000000	0.000000	0.000000	0.000000	0.000000	0.000000	0.000000	0.000000	0.000000	0.000000	0.000000	0.000000	0.000000	0.000000	0.000000	0.000000	0.000000	0.000000	0.000000	0.000000	0.000000	0.000000	0.000000	0.000000
0.000000	0.000000	0.000000	0.000000	0.000000	0.000000	0.000000	0.000000	0.000000	0.000000	0.000000	0.000000	0.000000	0.000000	0.000000	0.000000	0.000000	0.000000	0.000000	0.000000	0.000000	0.000000	0.000000	0.000000	0.000000	0.000000	0.000000	0.000000	0.000000	0.000000	0.000000	0.000000	0.000000	0.000000	0.000000	0.000000	0.000000	0.000000	0.000000	0.000000	0.000000	0.000000	0.010320	0.000000	0.000000	0.000000	0.000000	0.000000	0.000000	0.000000
0.000000	0.000000	0.000000	0.000000	0.000000	0.000000	0.000000	0.000000	0.000000	0.000000	0.000000	0.000000	0.000000	0.000000	0.000000	0.000000	0.000000	0.000000	0.000000	0.000000	0.000000	0.000000	0.000000	0.000000	0.000000	0.000000	0.000000	0.000000	0.000000	0.000000	0.000000	0.000000	0.000000	0.000000	0.000000	0.000000	0.000000	0.000000	0.000000	0.000000	0.000000	0.000000	0.000000	0.000000	0.000000	0.000000	0.000000	0.000000	0.000000	0.000000
0.000000	0.000000	0.000000	0.000000	0.000000	0.000000	0.000000	0.000000	0.000000	0.000000	0.000000	0.000000	0.000000	0.000000	0.000000	0.000000	0.000000	0.000000	0.000000	0.000000	0.000000	0.000000	0.000000	0.000000	0.000000	0.000000	0.000000	0.000000	0.000000	0.000000	0.000000	0.000000	0.000000	0.000000	0.000000	0.000000	0.000000	0.000000	0.000000	0.000000	0.000000	0.000000	0.000547	0.000000	0.000000	0.000000	0.000000	0.000000	0.000000	0.000000
0.000000	0.005622	0.024963	0.000000	0.000000	0.000000	0.000000	0.077837	0.113695	0.051926	0.000000	0.000000	0.000000	0.072341	0.105824	0.047425	0.000000	0.000000	0.000000	0.000000	0.015231	0.000000	0.000000	0.000000	0.000000	0.000000	0.000000	0.000000	0.000000	0.000000	0.000000	0.000000	0.000000	0.000000	0.000000	0.000000	0.000000	0.000000	0.000000	0.000000	0.000000	0.000000	0.000000	0.000000	0.000000	0.000000	0.000000	0.000000	0.000000	0.000000
0.029880	0.004413	0.000000	0.000000	0.000000	0.000000	0.037335	0.010805	0.000000	0.000000	0.000000	0.000000	0.045934	0.018072	0.000000	0.000000	0.000000	0.000000	0.052311	0.023380	0.000000	0.000000	0.000000	0.000000	0.053609	0.024450	0.000000	0.000000	0.000000	0.000000	0.049203	0.020802	0.000000	0.000000	0.000000	0.000000	0.041152	0.014046	0.000000	0.000000	0.000000	0.000000	0.032815	0.006939	0.000000	0.000000	0.000000	0.000000	0.027199	0.002095
0.000000	0.000000	0.000000	0.000000	0.000000	0.000000	0.000000	0.000000	0.000000	0.000000	0.000000	0.000000	0.000000	0.000000	0.000000	0.000000	0.000000	0.000000	0.000000	0.000000	0.000000	0.000000	0.000000	0.000000	0.000000	0.000000	0.000000	0.000000	0.000000	0.000000	0.053114	0.000000	0.000000	0.000000	0.000000	0.000000	0.078832	0.000000	0.000000	0.000000	0.000000	0.000000	0.043462	0.000000	0.000000	0.000000	0.000000	0.000000	0.003321	0.000000
0.025346	0.000000	0.000000	0.000000	0.000000	0.000000	0.013574	0.000000	0.000000	0.000000	0.000000	0.000000	0.006621	0.000000	0.000000	0.000000	0.000000	0.000000	0.006534	0.000000	0.000000	0.000000	0.000000	0.000000	0.013336	0.000000	0.000000	0.000000	0.000000	0.000000	0.025031	0.000000	0.000000	0.000000	0.000000	0.000000	0.037687	0.000000	0.000000	0.000000	0.000000	0.000000	0.046133	0.000000	0.000000	0.000000	0.000000	0.000000	0.046244	0.000000
0.000000	0.000000	0.000000	0.000000	0.000000	0.000000	0.000000	0.000000	0.000000	0.000000	0.000000	0.000000	0.023338	0.000000	0.000000	0.000000	0.000000	0.000000	0.041780	0.000000	0.000000	0.000000	0.000000	0.000000	0.000000	0.000000	0.000000	0.000000	0.000000	0.000000	0.000000	0.000000	0.000000	0.000000	0.000000	0.000000	0.000000	0.000000	0.000000	0.000000	0.000000	0.000000	0.000000	0.000000	0.000000	0.000000	0.000000	0.000000	0.000000	0.000000
0.000000	0.000000	0.000000	0.000000	0.050266	0.064517	0.000000	0.000000	0.000000	0.000000	0.000000	0.000000	0.000000	0.000000	0.000000	0.000000	0.000000	0.000000	0.000000	0.000000	0.000000	0.000000	0.000000	0.000000	0.000000	0.000000	0.000000	0.000000	0.000000	0.000000	0.000000	0.000000	0.000000	0.000000	0.000000	0.000000	0.000000	0.000000	0.000000	0.000000	0.000000	0.000000	0.000000	0.000000	0.000000	0.000000	0.000000	0.000000	0.000000	0.000000
0.000000	0.000000	0.000000	0.000000	0.000000	0.000000	0.059013	0.057528	0.000000	0.000000	0.000000	0.000000	0.094294	0.092271	0.016962	0.000000	0.000000	0.000000	0.024924	0.023743	0.000000	0.000000	0.000000	0.000000	0.000000	0.000000	0.000000	0.000000	0.000000	0.000000	0.000000	0.000000	0.000000	0.000000	0.000000	0.000000	0.000000	0.000000	0.000000	0.000000	0.000000	0.000000	0.000000	0.000000	0.000000	0.000000	0.000000	0.000000	0.000000	0.000000
0.000000	0.000000	0.000000	0.000000	0.000000	0.000000	0.000000	0.000000	0.000000	0.000000	0.000000	0.000000	0.000000	0.000000	0.000000	0.000000	0.000000	0.000000	0.000000	0.005565	0.000000	0.000000	0.000000	0.000000	0.013924	0.065433	0.048468	0.000000	0.000000	0.000000	0.000000	0.022693	0.009706	0.000000	0.000000	0.000000	0.000000	0.000000	0.000000	0.000000	0.000000	0.000000	0.000000	0.000000	0.000000	0.000000	0.000000	0.000000	0.000000	0.000000
0.000000	0.000000	0.000000	0.000000	0.000000	0.000000	0.000000	0.000000	0.000000	0.000000	0.000000	0.000000	0.000000	0.000000	0.000000	0.000000	0.000000	0.000000	0.000000	0.000000	0.000000	0.000000	0.000000	0.000000	0.000000	0.000000	0.000000	0.000000	0.000000	0.000000	0.000000	0.000000	0.000000	0.000000	0.000000	0.000000	0.000000	0.000000	0.000000	0.000000	0.000000	0.000000	0.000000	0.000000	0.000000	0.000000	0.000000	0.000000	0.000000	0.000000
0.000000	0.000000	0.000000	0.000000	0.000000	0.000000	0.000000	0.000000	0.000000	0.000000	0.000000	0.000000	0.000000	0.000000	0.000000	0.000000	0.000000	0.000000	0.000000	0.000000	0.000000	0.000000	0.000000	0.000000	0.000000	0.000000	0.000000	0.000000	0.000000	0.000000	0.000000	0.000000	0.000000	0.000000	0.000000	0.000000	0.000000	0.000000	0.000000	0.000000	0.000000	0.000000	0.000000	0.000000	0.000000	0.000000	0.000000	0.000000	0.000000	0.000000
0.000000	0.000000	0.000000	0.000000	0.008791	0.026379	0.000000	0.000000	0.000000	0.000000	0.000000	0.000000	0.000000	0.000000	0.000000	0.000000	0.000000	0.000000	0.000000	0.000000	0.000000	0.000000	0.000000	0.000000	0.000000	0.000000	0.000000	0.000000	0.000000	0.000000	0.000000	0.000000	0.000000	0.000000	0.000000	0.000000	0.000000	0.000000	0.000000	0.000000	0.000000	0.000000	0.000000	0.000000	0.000000	0.000000	0.000000	0.000000	0.000000	0.000000
0.000000	0.000000	0.000000	0.000000	0.000000	0.000000	0.000000	0.000000	0.000000	0.000000	0.000000	0.000000	0.000000	0.000000	0.000000	0.000000	0.000000	0.000000	0.000000	0.000000	0.000000	0.000000	0.000000	0.000000	0.000000	0.000000	0.000000	0.000000	0.000000	0.000000	0.000000	0.000000	0.000000	0.000000	0.000000	0.000000	0.000000	0.000000	0.000000	0.000000	0.000000	0.029869	0.000000	0.000000	0.000000	0.000000	0.000000	0.028430	0.000000	0.000000
0.000000	0.000000	0.000000	0.000000	0.000000	0.000000	0.000000	0.000000	0.000000	0.000000	0.000000	0.000000	0.000000	0.000000	0.000000	0.000000	0.000000	0.000000	0.000000	0.000000	0.000000	0.000000	0.000000	0.000000	0.000000	0.000000	0.000000	0.000000	0.000000	0.000000	0.000000	0.000000	0.000000	0.000000	0.000000	0.000000	0.000000	0.000000	0.000000	0.000000	0.000000	0.000000	0.000000	0.000000	0.000000	0.000000	0.000000	0.000000	0.000000	0.000000
0.000000	0.000000	0.000000	0.000000	0.000000	0.000000	0.000000	0.000000	0.000000	0.000000	0.000000	0.000000	0.000000	0.000000	0.000000	0.000000	0.000000	0.000000	0.000000	0.000000	0.000000	0.000000	0.000000	0.000000	0.000000	0.000000	0.000000	0.000000	0.000000	0.000000	0.000000	0.000000	0.000000	0.000000	0.000000	0.000000	0.000000	0.000000	0.000000	0.000000	0.000000	0.000000	0.000000	0.000000	0.000000	0.000000	0.000000	0.000000	0.000000	0.000000
0.000000	0.000000	0.000000	0.000000	0.000000	0.043353	0.000000	0.000000	0.000000	0.000000	0.000000	0.000000	0.000000	0.000000	0.000000	0.000000	0.000000	0.000000	0.000000	0.000000	0.000000	0.000000	0.000000	0.000000	0.000000	0.000000	0.000000	0.000000	0.000000	0.000000	0.000000	0.000000	0.000000	0.000000	0.000000	0.000000	0.000000	0.000000	0.000000	0.000000	0.000000	0.000000	0.000000	0.000000	0.000000	0.000000	0.000000	0.000000	0.000000	0.000000
0.000000	0.000000	0.000000	0.000000	0.065965	0.075079	0.000000	0.000000	0.000000	0.000000	0.000000	0.000000	0.000000	0.000000	0.000000	0.000000	0.000000	0.000000	0.000000	0.000000	0.000000	0.000000	0.000000	0.000000	0.000000	0.000000	0.000000	0.000000	0.000000	0.000000	0.000000	0.000000	0.000000	0.000000	0.000000	0.000000	0.000000	0.000000	0.000000	0.000000	0.000000	0.000000	0.000000	0.000000	0.000000	0.000000	0.000000	0.000000	0.000000	0.000000
0.000000	0.000000	0.029745	0.031769	0.000000	0.000000	0.000000	0.000000	0.000000	0.000000	0.000000	0.000000	0.000000	0.000000	0.000000	0.000000	0.000000	0.000000	0.000000	0.000000	0.000000	0.000000	0.000000	0.000000	0.000000	0.000000	0.000000	0.000000	0.000000	0.000000	0.000000	0.000000	0.000000	0.000000	0.000000	0.000000	0.000000	0.000000	0.000000	0.000000	0.000000	0.000000	0.000000	0.000000	0.000000	0.000000	0.000000	0.000000	0.000000	0.000000
0.000000	0.000000	0.000000	0.000000	0.000000	0.000000	0.000000	0.000000	0.000000	0.000000	0.000000	0.000000	0.000000	0.000000	0.000000	0.000000	0.000000	0.000000	0.000000	0.000000	0.000000	0.000000	0.000000	0.000000	0.000000	0.000000	0.000000	0.000000	0.000000	0.000000	0.000000	0.000000	0.000000	0.000000	0.000000	0.000000	0.000000	0.000000	0.000000	0.000000	0.000000	0.000000	0.000000	0.000000	0.000000	0.000000	0.000000	0.000000	0.000000	0.000000
0.000000	0.000000	0.000000	0.000000	0.000000	0.000000	0.000000	0.000000	0.000000	0.000000	0.000000	0.000000	0.000000	0.000000	0.000000	0.000000	0.000000	0.000000	0.000000	0.000000	0.000000	0.000000	0.000000	0.000000	0.000000	0.000000	0.000000	0.000000	0.000000	0.000000	0.000000	0.000000	0.000000	0.000000	0.000000	0.000000	0.000000	0.000000	0.000000	0.000000	0.000000	0.000000	0.000000	0.000000	0.000000	0.000000	0.000000	0.000000	0.000000	0.000000
0.000000	0.000000	0.000000	0.050864	0.079619	0.031857	0.000000	0.000000	0.000000	0.052661	0.081893	0.033436	0.000000	0.000000	0.000000	0.000000	0.000000	0.000000	0.000000	0.000000	0.000000	0.000000	0.000000	0.000000	0.000000	0.000000	0.000000	0.000000	0.000000	0.000000	0.000000	0.000000	0.000000	0.000000	0.000000	0.005458	0.000000	0.000000	0.000000	0.000000	0.009737	0.049103	0.000000	0.000000	0.000000	0.000000	0.000000	0.000000	0.000000	0.000000
0.000000	0.000000	0.000000	0.000000	0.000000	0.000000	0.000000	0.000000	0.000000	0.000000	0.000000	0.000000	0.000000	0.000000	0.000000	0.000000	0.000000	0.000000	0.000000	0.000000	0.000000	0.000000	0.000000	0.000000	0.000000	0.000000	0.000000	0.000000	0.000000	0.000000	0.000000	0.000000	0.000000	0.000000	0.000000	0.000000	0.000000	0.000000	0.000000	0.000000	0.000000	0.000000	0.000000	0.000000	0.000000	0.000000	0.000000	0.000000	0.000000	0.000000
0.000000	0.000000	0.000000	0.000000	0.000000	0.000000	0.000000	0.000000	0.000000	0.000000	0.000000	0.000000	0.000000	0.000000	0.000000	0.000000	0.000000	0.000000	0.000000	0.000000	0.000000	0.000000	0.000000	0.000000	0.000000	0.000000	0.000000	0.000000	0.000000	0.000000	0.000000	0.000000	0.000000	0.000000	0.000000	0.000000	0.000000	0.000000	0.000000	0.000000	0.000000	0.000000	0.000000	0.000000	0.000000	0.000000	0.000000	0.000000	0.000000	0.000000
0.000000	0.000000	0.000000	0.000000	0.000000	0.000000	0.000000	0.000000	0.000000	0.000000	0.000000	0.000000	0.000000	0.000000	0.000000	0.000000	0.000000	0.000000	0.000000	0.000000	0.000000	0.000000	0.000000	0.000000	0.000000	0.000000	0.000000	0.000000	0.000000	0.000000	0.000000	0.000000	0.000000	0.000000	0.000000	0.000000	0.000000	0.000000	0.000000	0.000000	0.000000	0.000000	0.000000	0.000000	0.000000	0.000000	0.000000	0.000000	0.000000	0.000000
0.000000	0.000000	0.000000	0.000000	0.000000	0.000000	0.000000	0.000000	0.000000	0.000000	0.000000	0.000000	0.000000	0.000000	0.000000	0.000000	0.000000	0.000000	0.000000	0.000000	0.000000	0.000000	0.000000	0.000000	0.000000	0.000000	0.000000	0.000000	0.000000	0.000000	0.000000	0.000000	0.000000	0.000000	0.000000	0.000000	0.000000	0.000000	0.000000	0.000000	0.000000	0.000000	0.000000	0.000000	0.000000	0.000000	0.000000	0.000000	0.000000	0.000000
0.000000	0.000000	0.001230	0.000000	0.000000	0.000000	0.000000	0.000000	0.000000	0.000000	0.000000	0.000000	0.000000	0.000000	0.000000	0.000000	0.000000	0.000000	0.000000	0.000000	0.000000	0.000000	0.000000	0.000000	0.000000	0.000000	0.000000	0.000000	0.000000	0.000000	0.000000	0.000000	0.000000	0.000000	0.000000	0.000000	0.000000	0.000000	0.000000	0.000000	0.000000	0.000000	0.000000	0.000000	0.000000	0.000000	0.000000	0.000000	0.000000	0.000000
0.000000	0.000000	0.000000	0.000000	0.000000	0.000000	0.000000	0.000000	0.000000	0.000000	0.000000	0.000000	0.000000	0.000000	0.000000	0.000000	0.000000	0.000000	0.000000	0.006668	0.048199	0.026891	0.000000	0.000000	0.000000	0.062282	0.137002	0.093534	0.000784	0.000000	0.000000	0.063577	0.140203	0.095254	0.001655	0.000000	0.000000	0.009033	0.051270	0.029553	0.000000	0.000000	0.000000	0.000000	0.000000	0.000000	0.000000	0.000000	0.000000	0.000000
0.000000	0.031209	0.075614	0.045246	0.000000	0.000000	0.012634	0.000000	0.000000	0.000000	0.000000	0.000000	0.042688	0.000000	0.000000	0.000000	0.000000	0.000000	0.046512	0.030846	0.000000	0.000000	0.000000	0.000000	0.106516	0.081784	0.000000	0.000000	0.000000	0.000000	0.131826	0.099859	0.008709	0.000000	0.000000	0.000000	0.084160	0.063733	0.000000	0.000000	0.000000	0.000000	0.024358	0.010616	0.000000	0.000000	0.000000	0.000000	0.000000	0.000000
0.000000	0.000000	0.000000	0.000000	0.000000	0.000000	0.000000	0.000000	0.000000	0.000000	0.000000	0.000000	0.000000	0.000000	0.000000	0.000000	0.000000	0.000000	0.000000	0.000000	0.000000	0.000000	0.000000	0.000000	0.000000	0.000000	0.000000	0.000000	0.000000	0.000000	0.000000	0.000000	0.000000	0.000000	0.000000	0.000000	0.000000	0.000000	0.000000	0.000000	0.000000	0.000000	0.000000	0.000000	0.000000	0.000000	0.000000	0.000000	0.000000	0.000000
0.109941	0.137034	0.051431	0.000000	0.000000	0.000000	0.105131	0.130011	0.048598	0.000000	0.000000	0.000000	0.038321	0.050707	0.000795	0.000000	0.000000	0.000000	0.042691	0.041017	0.000000	0.000000	0.000000	0.000000	0.000000	0.000000	0.000000	0.000000	0.000000	0.000000	0.000000	0.000000	0.000000	0.000000	0.000000	0.000000	0.000000	0.000000	0.000000	0.000000	0.000000	0.000000	0.000000	0.000000	0.000000	0.000000	0.051826	0.046422	0.000000	0.000000
0.000000	0.000000	0.000000	0.000000	0.000000	0.000000	0.000000	0.000000	0.000000	0.000000	0.000000	0.000000	0.000000	0.065897	0.080023	0.020328	0.000000	0.000000	0.022230	0.120426	0.150833	0.054991	0.000000	0.000000	0.000000	0.072801	0.087877	0.025310	0.000000	0.000000	0.000000	0.000000	0.001897	0.000000	0.000000	0.000000	0.000000	0.000000	0.000000	0.000000	0.000000	0.000000	0.000000	0.000000	0.000000	0.000000	0.000000	0.000000	0.000000	0.000000
0.000000	0.000000	0.000000	0.000000	0.000000	0.000000	0.000000	0.000000	0.000000	0.000000	0.000000	0.000000	0.000000	0.000000	0.000000	0.000000	0.000000	0.000000	0.000000	0.000000	0.021495	0.010426	0.000000	0.000000	0.000000	0.000000	0.024902	0.013620	0.000000	0.000000	0.000000	0.000000	0.000000	0.000000	0.000000	0.000000	0.000000	0.000000	0.000000	0.000000	0.000000	0.000000	0.000000	0.000000	0.000000	0.000000	0.000000	0.000000	0.000000	0.000000
0.000000	0.000000	0.000000	0.000000	0.000000	0.000000	0.000000	0.000000	0.000000	0.000000	0.000000	0.000000	0.000000	0.000000	0.000000	0.000000	0.000000	0.000000	0.000000	0.000000	0.000000	0.000000	0.000000	0.000000	0.000000	0.000000	0.000000	0.000000	0.000000	0.000000	0.000000	0.000000	0.000000	0.000000	0.000000	0.000000	0.000000	0.000000	0.000000	0.000000	0.000000	0.000000	0.000000	0.000000	0.000000	0.000000	0.000000	0.000000	0.000000	0.000000
0.000000	0.000000	0.000000	0.000000	0.000000	0.000000	0.000000	0.000000	0.000000	0.000000	0.000000	0.000000	0.000000	0.000000	0.000000	0.000000	0.000000	0.000000	0.000000	0.000000	0.000000	0.000000	0.027035	0.000957	0.000000	0.000000	0.000000	0.000000	0.000000	0.000000	0.000000	0.000000	0.000000	0.000000	0.000000	0.000000	0.000000	0.000000	0.000000	0.000000	0.000000	0.000000	0.000000	0.000000	0.000000	0.000000	0.000000	0.000000	0.000000	0.000000
0.000000	0.000000	0.000000	0.000000	0.000000	0.000000	0.000000	0.000000	0.000000	0.000000	0.000000	0.000000	0.000000	0.000000	0.000000	0.000000	0.000000	0.000000	0.000000	0.000000	0.000000	0.000000	0.000000	0.000000	0.000000	0.000000	0.000000	0.000000	0.000000	0.000000	0.000000	0.000000	0.000000	0.000000	0.000000	0.000000	0.000000	0.000000	0.000000	0.000000	0.000000	0.000000	0.000000	0.000000	0.000000	0.000000	0.000000	0.000000	0.000000	0.000000
0.000000	0.000000	0.000000	0.000000	0.000000	0.000000	0.000000	0.000000	0.000000	0.000000	0.000000	0.000000	0.000000	0.000000	0.000000	0.000000	0.000000	0.000000	0.000000	0.000000	0.000000	0.000000	0.000000	0.000000	0.000000	0.000000	0.000000	0.000000	0.000000	0.000000	0.000000	0.000000	0.000000	0.000000	0.000000	0.000000	0.000000	0.000000	0.000000	0.000000	0.000000	0.000000	0.000000	0.000000	0.000000	0.000000	0.000000	0.000000	0.000000	0.000000
0.000000	0.000000	0.000000	0.000000	0.000000	0.000000	0.000000	0.000000	0.000000	0.000000	0.000000	0.000000	0.000000	0.000000	0.000000	0.000000	0.000000	0.000000	0.000000	0.000000	0.000000	0.000000	0.000000	0.000000	0.000000	0.000000	0.000000	0.000000	0.000000	0.000000	0.000000	0.000000	0.000000	0.000000	0.000000	0.000000	0.000000	0.000000	0.000000	0.000000	0.000000	0.000000	0.000000	0.000000	0.000000	0.000000	0.000000	0.000000	0.000000	0.000000
0.000000	0.000000	0.000000	0.000000	0.000000	0.000000	0.000000	0.000000	0.000000	0.000000	0.000000	0.000000	0.000000	0.000000	0.000000	0.000000	0.000000	0.000000	0.000000	0.000000	0.000000	0.000000	0.000000	0.001286	0.000000	0.000000	0.000000	0.000000	0.000000	0.021349	0.000000	0.000000	0.000000	0.044374	0.029037	0.023433	0.000000	0.000000	0.044798	0.113935	0.087588	0.006195	0.000000	0.000000	0.014474	0.065454	0.047824	0.000000	0.000000	0.000000
0.009143	0.000000	0.000000	0.000000	0.000000	0.000000	0.077769	0.000000	0.000000	0.000000	0.000000	0.000000	0.112787	0.013398	0.000000	0.000000	0.000000	0.000000	0.066139	0.000000	0.000000	0.000000	0.000000	0.000000	0.000000	0.000000	0.000000	0.000000	0.000000	0.000000	0.000000	0.000000	0.000000	0.000000	0.000000	0.000000	0.000000	0.000000	0.000000	0.000000	0.000000	0.000000	0.000000	0.000000	0.000000	0.000000	0.000000	0.000000	0.000000	0.000000
0.000000	0.000000	0.000000	0.000000	0.000000	0.000000	0.000000	0.000000	0.000000	0.000000	0.000000	0.000000	0.000000	0.000000	0.000000	0.000000	0.000000	0.000000	0.000000	0.000000	0.000000	0.000000	0.000000	0.000000	0.000000	0.000000	0.000000	0.000000	0.000000	0.000000	0.000000	0.000000	0.000000	0.000000	0.000000	0.036757	0.000000	0.000000	0.000000	0.000000	0.000000	0.053632	0.000000	0.000000	0.000000	0.000000	0.000000	0.033032	0.000000	0.000000
0.000000	0.000000	0.000000	0.000000	0.000000	0.000000	0.000000	0.000000	0.000000	0.000000	0.000000	0.000000	0.000000	0.000000	0.000000	0.000000	0.000000	0.000000	0.000000	0.000000	0.000000	0.000000	0.000000	0.000000	0.000000	0.000000	0.000000	0.000000	0.000000	0.000000	0.000000	0.000000	0.000000	0.000000	0.000000	0.000000	0.000000	0.000000	0.000000	0.000000	0.000000	0.000000	0.000000	0.000000	0.000000	0.000000	0.000000	0.000000	0.000000	0.000000
0.000000	0.000000	0.000000	0.000000	0.000000	0.000000	0.000000	0.000000	0.000000	0.000000	0.000000	0.000000	0.000000	0.000000	0.000000	0.000000	0.000000	0.000000	0.000000	0.000000	0.000000	0.000000	0.000000	0.060467	0.000000	0.000000	0.000000	0.000000	0.000000	0.092911	0.000000	0.000000	0.000000	0.000000	0.000000	0.048404	0.000000	0.000000	0.000000	0.000000	0.000000	0.000000	0.000000	0.000000	0.000000	0.000000	0.000000	0.000000	0.000000	0.000000
0.000000	0.000000	0.000000	0.010465	0.000000	0.000000	0.000000	0.000000	0.000000	0.000000	0.000000	0.000000	0.000000	0.000000	0.000000	0.000000	0.039785	0.076364	0.000000	0.000000	0.000000	0.000000	0.088518	0.164555	0.000000	0.000000	0.000000	0.000000	0.057133	0.100544	0.000000	0.000000	0.000000	0.000000	0.000000	0.010644	0.000000	0.000000	0.000000	0.000000	0.000000	0.000000	0.000000	0.000000	0.000000	0.000000	0.000000	0.000000	0.000000	0.000000
0.000000	0.017496	0.012813	0.000000	0.000000	0.000000	0.000000	0.000000	0.000000	0.000000	0.000000	0.000000	0.000000	0.000000	0.000000	0.000000	0.000000	0.000000	0.000000	0.000000	0.000000	0.000000	0.000000	0.061224	0.000000	0.000000	0.000000	0.000000	0.011929	0.111124	0.000000	0.000000	0.000000	0.000000	0.000000	0.068979	0.000000	0.000000	0.000000	0.000000	0.000000	0.000000	0.000000	0.050724	0.044964	0.000000	0.000000	0.000000	0.042276	0.131178
0.000000	0.000000	0.000000	0.000000	0.000000	0.000000	0.000000	0.000000	0.000000	0.000000	0.000000	0.000000	0.000000	0.000000	0.000000	0.000000	0.000000	0.000000	0.000000	0.000000	0.000000	0.000000	0.000000	0.000000	0.000000	0.000000	0.000000	0.000000	0.000000	0.000000	0.000000	0.000000	0.000000	0.000000	0.000000	0.000000	0.000000	0.000000	0.000000	0.000000	0.000000	0.000000	0.000000	0.000000	0.000000	0.000000	0.000000	0.000000	0.000000	0.000000
0.000000	0.000000	0.000000	0.000000	0.000000	0.000000	0.000000	0.000000	0.000000	0.000000	0.000000	0.000000	0.000000	0.000000	0.000000	0.000000	0.000000	0.000000	0.000000	0.000000	0.000000	0.000000	0.000000	0.057275	0.000000	0.000000	0.000000	0.000000	0.028600	0.124476	0.000000	0.000000	0.000000	0.000000	0.010245	0.087261	0.000000	0.000000	0.000000	0.000000	0.000000	0.005583	0.000000	0.029057	0.020220	0.000000	0.021678	0.047287	0.019810	0.080972
0.000000	0.000000	0.000000	0.000000	0.000000	0.000000	0.000000	0.000000	0.000000	0.000000	0.000000	0.000000	0.000000	0.000000	0.000000	0.000000	0.000000	0.000000	0.000000	0.000000	0.000000	0.000000	0.000000	0.000000	0.000000	0.000000	0.000000	0.000000	0.000000	0.000000	0.000000	0.000000	0.000000	0.000000	0.000000	0.000000	0.000000	0.000000	0.000000	0.000000	0.000000	0.000000	0.000000	0.000000	0.000000	0.005794	0.058196	0.045735	0.000000	0.000000
0.000000	0.000000	0.019418	0.035593	0.000000	0.000000	0.000000	0.000000	0.000000	0.000000	0.000000	0.000000	0.000000	0.000000	0.000000	0.000000	0.000000	0.000000	0.000000	0.000000	0.000000	0.000000	0.000000	0.051459	0.000000	0.000000	0.000000	0.000000	0.044812	0.132962	0.000000	0.000000	0.000000	0.000000	0.031649	0.104859	0.000000	0.000000	0.000000	0.000000	0.000000	0.017795	0.000000	0.000000	0.000000	0.000000	0.000000	0.000000	0.000000	0.000000
0.000000	0.000000	0.000000	0.000000	0.000000	0.000000	0.000000	0.000000	0.000000	0.000000	0.000000	0.000000	0.000000	0.000000	0.000000	0.000000	0.000000	0.000000	0.000000	0.000000	0.000000	0.000000	0.000000	0.000000	0.000000	0.000000	0.000000	0.000000	0.000000	0.000000	0.000000	0.000000	0.000000	0.000000	0.000000	0.000000	0.000000	0.000000	0.000000	0.000000	0.000000	0.000000	0.000000	0.000000	0.000000	0.000000	0.000000	0.000000	0.000000	0.000000
0.000000	0.000000	0.000000	0.000000	0.000000	0.000000	0.000000	0.000000	0.000000	0.000000	0.000000	0.000000	0.015413	0.015054	0.000000	0.000000	0.000000	0.000000	0.000000	0.000000	0.000000	0.000000	0.000000	0.000000	0.000000	0.000000	0.003787	0.000000	0.000000	0.031693	0.000000	0.011844	0.068516	0.056670	0.000000	0.079044	0.000000	0.047244	0.131709	0.109897	0.018433	0.088561	0.010777	0.052349	0.119762	0.100826	0.014015	0.049398	0.035253	0.086204
0.000000	0.000000	0.000000	0.000000	0.000000	0.000000	0.000000	0.000000	0.035945	0.029548	0.000000	0.000000	0.000000	0.000000	0.000000	0.000000	0.000000	0.040937	0.000000	0.000000	0.000000	0.000000	0.000000	0.064101	0.000000	0.000000	0.000000	0.000000	0.000000	0.001402	0.000000	0.000000	0.000000	0.000000	0.000000	0.000000	0.000000	0.000000	0.000000	0.000000	0.000000	0.000000	0.000000	0.000000	0.000000	0.000000	0.000000	0.000000	0.000000	0.000000
0.000000	0.000000	0.000000	0.000000	0.000000	0.000000	0.000000	0.000000	0.000000	0.000000	0.000000	0.000000	0.021727	0.027088	0.000000	0.000000	0.000000	0.000000	0.000000	0.000000	0.000000	0.000000	0.000000	0.000000	0.000000	0.000000	0.000000	0.000000	0.000000	0.027196	0.000000	0.000000	0.000000	0.000000	0.003654	0.086054	0.000000	0.000000	0.000000	0.000000	0.016028	0.110337	0.000000	0.000000	0.000000	0.000000	0.000000	0.068213	0.000000	0.000000
0.000000	0.000000	0.000000	0.000000	0.000000	0.000000	0.000000	0.000000	0.000000	0.000000	0.000000	0.000000	0.000000	0.000000	0.000000	0.000000	0.000000	0.000000	0.000000	0.000000	0.000000	0.000000	0.000000	0.000000	0.000000	0.000000	0.000000	0.000000	0.000000	0.000000	0.000000	0.000000	0.000000	0.000000	0.000000	0.000000	0.000000	0.000000	0.000000	0.000000	0.000000	0.000000	0.000000	0.000000	0.000000	0.000000	0.000000	0.000000	0.000000	0.000000
0.000000	0.000000	0.000000	0.000000	0.000000	0.000000	0.000000	0.000000	0.000000	0.000000	0.000000	0.000000	0.026292	0.037834	0.000000	0.000000	0.000000	0.000000	0.000000	0.000000	0.000000	0.000000	0.000000	0.000000	0.000000	0.000000	0.000000	0.000000	0.000000	0.013661	0.000000	0.000000	0.000000	0.000000	0.019963	0.097987	0.000000	0.000000	0.000000	0.000000	0.027311	0.112401	0.000000	0.000000	0.000000	0.000000	0.000000	0.032854	0.000000	0.000000
0.000000	0.008657	0.054887	0.036293	0.033155	0.092981	0.000000	0.027642	0.081693	0.059231	0.000000	0.005182	0.000000	0.000000	0.007066	0.000000	0.000000	0.000000	0.000000	0.000000	0.000000	0.000000	0.000000	0.000000	0.000000	0.000000	0.000000	0.000000	0.000000	0.000000	0.000000	0.000000	0.000000	0.000000	0.000000	0.000000	0.000000	0.000000	0.000000	0.000000	0.000000	0.000000	0.000000	0.000000	0.000000	0.000000	0.000000	0.000000	0.000000	0.000000
0.000000	0.000000	0.000000	0.000000	0.000000	0.000000	0.000000	0.013405	0.000000	0.000000	0.000000	0.000000	0.029999	0.055657	0.015369	0.000000	0.000000	0.000000	0.000000	0.000000	0.000000	0.000000	0.000000	0.000000	0.000000	0.000000	0.000000	0.000000	0.000000	0.000000	0.000000	0.000000	0.000000	0.000000	0.000000	0.000000	0.000000	0.000000	0.000000	0.000000	0.000000	0.000000	0.000000	0.000000	0.000000	0.000000	0.000000	0.000000	0.000000	0.000000
0.000000	0.000000	0.000000	0.000000	0.000000	0.000000	0.000000	0.006346	0.009120	0.000000	0.000000	0.000000	0.000000	0.064877	0.068985	0.006606	0.000000	0.000000	0.026633	0.114651	0.121691	0.036199	0.000000	0.000000	0.020836	0.102793	0.108798	0.030055	0.000000	0.000000	0.000000	0.046117	0.049675	0.000000	0.000000	0.000000	0.000000	0.000000	0.000000	0.000000	0.000000	0.000000	0.000000	0.000000	0.000000	0.000000	0.000000	0.000000	0.000000	0.000000
0.000000	0.000000	0.000000	0.000000	0.000000	0.000000	0.000000	0.025876	0.000000	0.000000	0.000000	0.000000	0.028814	0.061477	0.025515	0.000000	0.000000	0.000000	0.000000	0.000664	0.000000	0.000000	0.000000	0.000000	0.008292	0.061728	0.048968	0.000000	0.000000	0.000000	0.045279	0.123816	0.101589	0.013216	0.037380	0.073164	0.045767	0.124889	0.102389	0.013615	0.075764	0.131624	0.009310	0.063173	0.050281	0.000000	0.026921	0.059797	0.000000	0.001871
0.000000	0.000000	0.014821	0.000000	0.000000	0.000000	0.000000	0.037280	0.079886	0.045339	0.000000	0.000000	0.000000	0.004783	0.037989	0.011369	0.000000	0.000000	0.000000	0.000000	0.000000	0.000000	0.000000	0.000000	0.000000	0.000000	0.000000	0.000000	0.000000	0.000000	0.000000	0.000000	0.000000	0.000000	0.000000	0.000000	0.000000	0.000000	0.000000	0.000000	0.000000	0.000000	0.000000	0.000000	0.000000	0.000000	0.000000	0.000000	0.000000	0.000000
0.000000	0.000000	0.000000	0.000000	0.000000	0.000000	0.003667	0.037104	0.011018	0.000000	0.000000	0.000000	0.025755	0.064966	0.034145	0.000000	0.000000	0.000000	0.000000	0.000000	0.000000	0.000000	0.000000	0.000000	0.000000	0.000000	0.000000	0.000000	0.000000	0.000000	0.000000	0.000000	0.000000	0.000000	0.000000	0.000000	0.000000	0.000000	0.000000	0.000000	0.036300	0.057815	0.000000	0.000000	0.000000	0.000000	0.033812	0.054930	0.000000	0.000000
0.000000	0.000000	0.000000	0.000000	0.000000	0.000000	0.000000	0.000000	0.000000	0.000000	0.000000	0.014419	0.000000	0.000000	0.000000	0.000000	0.007552	0.072827	0.000000	0.000000	0.000000	0.000000	0.033580	0.119931	0.000000	0.000000	0.000000	0.000000	0.024785	0.102032	0.000000	0.000000	0.000000	0.000000	0.000000	0.044621	0.000000	0.000000	0.000000	0.000000	0.000000	0.000000	0.000000	0.000000	0.000000	0.000000	0.000000	0.000000	0.000000	0.000000
0.000000	0.000000	0.000000	0.000000	0.000000	0.000000	0.008000	0.046908	0.024824	0.000000	0.000000	0.000000	0.083592	0.105161	0.041099	0.000000	0.000000	0.000000	0.116771	0.154821	0.059185	0.000000	0.000000	0.000000	0.057636	0.074262	0.018914	0.000000	0.000000	0.000000	0.000000	0.000000	0.000000	0.000000	0.000000	0.000000	0.000000	0.000000	0.000000	0.000000	0.000000	0.000000	0.000000	0.000000	0.000000	0.000000	0.000000	0.000000	0.000000	0.000000
0.106923	0.024923	0.000000	0.000000	0.000000	0.000000	0.130143	0.035301	0.000000	0.000000	0.000000	0.000000	0.065994	0.000986	0.000000	0.000000	0.000000	0.000000	0.000000	0.000000	0.000000	0.000000	0.000000	0.000000	0.000000	0.000000	0.000000	0.000000	0.000000	0.000000	0.000000	0.000000	0.000000	0.000000	0.000000	0.000000	0.000000	0.000000	0.000000	0.000000	0.000000	0.000000	0.000000	0.000000	0.000000	0.000000	0.000000	0.000000	0.000000	0.000000
0.113577	0.116221	0.031740	0.000000	0.000000	0.000000	0.090906	0.092931	0.062407	0.000000	0.000000	0.000000	0.063169	0.096862	0.074260	0.000000	0.000000	0.000000	0.076845	0.013859	0.000932	0.000000	0.000000	0.000000	0.064579	0.000000	0.000000	0.000000	0.000000	0.000000	0.035898	0.000000	0.000000	0.000000	0.000000	0.000000	0.006172	0.000000	0.000000	0.008397	0.057945	0.042022	0.000000	0.000000	0.000000	0.025208	0.082226	0.063216	0.023337	0.024533
0.000000	0.000000	0.000000	0.000000	0.000000	0.000000	0.000000	0.000000	0.000000	0.000000	0.000000	0.000000	0.000000	0.000000	0.000000	0.000000	0.000000	0.000000	0.000000	0.000000	0.000000	0.000000	0.000000	0.000000	0.000000	0.000000	0.000000	0.000000	0.000000	0.000000	0.000000	0.000000	0.000000	0.000000	0.000000	0.000000	0.000000	0.000000	0.000000	0.000000	0.000000	0.000000	0.000000	0.000000	0.000000	0.000000	0.000000	0.000000	0.000000	0.000000
0.055862	0.042965	0.000000	0.000000	0.000000	0.000000	0.063801	0.098278	0.079939	0.000755	0.000000	0.000000	0.059390	0.108645	0.088418	0.005556	0.000000	0.000000	0.045231	0.033206	0.012390	0.000000	0.000000	0.000000	0.028338	0.017487	0.000000	0.000000	0.000000	0.000000	0.015039	0.004966	0.000000	0.000000	0.000000	0.000000	0.009229	0.000000	0.000000	0.000000	0.000000	0.000000	0.012390	0.002459	0.000000	0.000000	0.000000	0.000000	0.023729	0.013160
0.000000	0.000000	0.000000	0.000000	0.000000	0.000000	0.000000	0.000000	0.000000	0.000000	0.000000	0.000000	0.000000	0.000000	0.000000	0.000000	0.000000	0.000000	0.000000	0.000000	0.000000	0.000000	0.000000	0.000000	0.000000	0.000000	0.000000	0.000000	0.000000	0.000000	0.000000	0.000000	0.000000	0.000000	0.000000	0.000000	0.000000	0.000000	0.000000	0.000000	0.000000	0.000000	0.000000	0.000000	0.000000	0.000000	0.000000	0.000000	0.000000	0.000000
0.017972	0.024510	0.016555	0.028414	0.053365	0.013285	0.045593	0.111910	0.096222	0.074008	0.112455	0.053719	0.067404	0.116681	0.100156	0.086190	0.132245	0.063926	0.070223	0.055475	0.022096	0.051798	0.082023	0.034378	0.051923	0.022378	0.000000	0.002263	0.023254	0.000000	0.024522	0.000000	0.000000	0.000000	0.000000	0.000000	0.000000	0.000000	0.000000	0.000000	0.000000	0.000000	0.000000	0.000000	0.000000	0.000000	0.000000	0.000000	0.000000	0.000000
0.000000	0.000000	0.000000	0.000000	0.000000	0.000000	0.000000	0.000000	0.000000	0.000000	0.000000	0.000000	0.000000	0.000000	0.000000	0.000000	0.000000	0.000000	0.000000	0.000000	0.000000	0.000000	0.000000	0.000000	0.000000	0.000000	0.000000	0.000000	0.000000	0.000000	0.000000	0.000000	0.000000	0.000000	0.000000	0.000000	0.000000	0.000000	0.000000	0.000000	0.000000	0.000000	0.000000	0.000000	0.000000	0.000000	0.000000	0.000000	0.000000	0.000000
0.013078	0.051754	0.049605	0.000000	0.000000	0.000000	0.037822	0.128706	0.124002	0.032030	0.000000	0.000000	0.091526	0.149016	0.113369	0.027301	0.000000	0.000000	0.084749	0.101553	0.049268	0.000000	0.000000	0.000000	0.117554	0.142645	0.051304	0.000000	0.000000	0.000000	0.075972	0.090018	0.025712	0.000000	0.000000	0.000000	0.073355	0.021560	0.000000	0.000000	0.000000	0.000000	0.103378	0.037174	0.000000	0.000000	0.000000	0.000000	0.093306	0.031248
0.000000	0.000000	0.000000	0.000000	0.000000	0.000000	0.000000	0.000000	0.000000	0.000000	0.000000	0.000000	0.000000	0.000000	0.000000	0.000000	0.000000	0.000000	0.000000	0.000000	0.000000	0.000000	0.000000	0.000000	0.000000	0.000000	0.000000	0.000000	0.000000	0.000000	0.000000	0.006613	0.002886	0.000000	0.000000	0.000000	0.000000	0.000000	0.000000	0.000000	0.000000	0.000000	0.000000	0.000000	0.000000	0.000000	0.000000	0.000000	0.000000	0.000000
0.008048	0.053188	0.048401	0.000000	0.000000	0.000000	0.039375	0.126592	0.116832	0.026640	0.000000	0.000000	0.039010	0.125729	0.116084	0.026304	0.000000	0.000000	0.000000	0.052139	0.047387	0.000000	0.000000	0.000000	0.008831	0.000000	0.000000	0.000000	0.000000	0.000000	0.040953	0.034948	0.011738	0.062544	0.046080	0.000000	0.104007	0.117879	0.038316	0.038943	0.024815	0.000000	0.119451	0.137238	0.046506	0.000000	0.000000	0.000000	0.072258	0.056915
0.000000	0.000000	0.000000	0.000000	0.000000	0.000000	0.000000	0.000000	0.000000	0.000000	0.000000	0.000000	0.000000	0.000000	0.000000	0.000000	0.000000	0.000000	0.000000	0.000000	0.000000	0.000000	0.000000	0.000000	0.000000	0.000000	0.000000	0.000000	0.000000	0.000000	0.000000	0.000000	0.000000	0.000000	0.000000	0.000000	0.000000	0.000000	0.000000	0.000000	0.000000	0.000000	0.000000	0.000000	0.000000	0.000000	0.000000	0.000000	0.000000	0.000000
0.000000	0.052167	0.044903	0.000000	0.000000	0.000000	0.038694	0.119653	0.106311	0.019533	0.000000	0.000000	0.042962	0.129377	0.114301	0.023311	0.000000	0.000000	0.006673	0.064845	0.056888	0.000000	0.000000	0.000000	0.021506	0.000000	0.000000	0.000000	0.000000	0.000000	0.051386	0.028470	0.000000	0.000000	0.000000	0.000000	0.103335	0.105931	0.026830	0.000000	0.000000	0.000000	0.132722	0.136730	0.040352	0.000000	0.000000	0.000000	0.065659	0.067454
0.000000	0.000000	0.000000	0.000000	0.000000	0.000000	0.000000	0.000000	0.000000	0.000000	0.000000	0.000000	0.000000	0.000000	0.000000	0.000000	0.000000	0.000000	0.000000	0.000000	0.000000	0.000000	0.000000	0.000000	0.000000	0.000000	0.000000	0.000000	0.000000	0.000000	0.000000	0.000000	0.000000	0.000000	0.000000	0.000000	0.000000	0.000000	0.000000	0.000000	0.000000	0.000000	0.000000	0.000000	0.000000	0.000000	0.000000	0.000000	0.000000	0.000000
0.000000	0.046051	0.035449	0.000000	0.000000	0.000000	0.033468	0.102439	0.085925	0.005620	0.000000	0.000000	0.044732	0.124674	0.103791	0.015081	0.000000	0.000000	0.020716	0.081273	0.067582	0.000000	0.000000	0.000000	0.000000	0.024339	0.015048	0.000000	0.000000	0.000000	0.022053	0.015495	0.000000	0.000000	0.000000	0.000000	0.095667	0.084433	0.007270	0.000000	0.000000	0.000000	0.146590	0.125734	0.027594	0.000000	0.000000	0.000000	0.090791	0.080054
0.000000	0.000000	0.000000	0.000000	0.000000	0.000000	0.000000	0.000000	0.000000	0.000000	0.000000	0.000000	0.000000	0.000000	0.000000	0.000000	0.000000	0.000000	0.000000	0.000000	0.000000	0.000000	0.000000	0.000000	0.002953	0.000000	0.000000	0.000000	0.000000	0.000000	0.062976	0.000000	0.000000	0.000000	0.000000	0.000000	0.095700	0.000000	0.000000	0.000000	0.000000	0.000000	0.063410	0.000000	0.000000	0.000000	0.000000	0.000000	0.003429	0.000000
0.029743	0.039426	0.027041	0.000000	0.000000	0.000000	0.118053	0.088698	0.071066	0.000000	0.000000	0.000000	0.165405	0.115932	0.093206	0.007648	0.000000	0.000000	0.072893	0.089161	0.071461	0.000000	0.000000	0.000000	0.000000	0.039931	0.027508	0.000000	0.000000	0.000000	0.016591	0.005454	0.000000	0.000000	0.000000	0.000000	0.087143	0.069309	0.000000	0.000000	0.000000	0.000000	0.148024	0.114180	0.017560	0.000000	0.000000	0.000000	0.106418	0.085249
0.000000	0.000000	0.000000	0.000000	0.000000	0.000000	0.000000	0.000000	0.000000	0.000000	0.000000	0.000000	0.000000	0.000000	0.000000	0.000000	0.000000	0.000000	0.000000	0.000000	0.000000	0.000000	0.000000	0.000000	0.000000	0.000000	0.000000	0.000000	0.000000	0.000000	0.062230	0.000000	0.000000	0.000000	0.000000	0.000000	0.081740	0.000000	0.000000	0.000000	0.000000	0.000000	0.023025	0.000000	0.000000	0.000000	0.000000	0.000000	0.000000	0.000000
0.055164	0.027360	0.003702	0.000000	0.000000	0.000000	0.142853	0.087561	0.037117	0.000000	0.000000	0.000000	0.142502	0.092630	0.064586	0.000000	0.000000	0.000000	0.054842	0.098099	0.068783	0.000000	0.000000	0.000000	0.022167	0.069936	0.046253	0.000000	0.000000	0.000000	0.000405	0.031540	0.012920	0.000000	0.000000	0.000000	0.063225	0.036068	0.000000	0.000000	0.000000	0.000000	0.130937	0.084588	0.000000	0.000000	0.000000	0.000000	0.135205	0.086919
0.000000	0.000000	0.000000	0.002906	0.000000	0.000000	0.000000	0.000000	0.020929	0.060152	0.031457	0.000000	0.000000	0.000000	0.000000	0.014828	0.000000	0.000000	0.000000	0.000000	0.000000	0.000000	0.000000	0.000000	0.000000	0.000000	0.000000	0.000000	0.000000	0.000000	0.042427	0.000000	0.000000	0.000000	0.000000	0.000000	0.080625	0.000000	0.000000	0.000000	0.000000	0.000000	0.060817	0.000000	0.000000	0.000000	0.000000	0.000000	0.005205	0.000000
0.067059	0.042406	0.000000	0.000000	0.000000	0.000000	0.150583	0.099319	0.021165	0.000000	0.000000	0.000000	0.130387	0.088891	0.049489	0.000000	0.000000	0.000000	0.048234	0.098777	0.061370	0.000000	0.000000	0.000000	0.036099	0.080869	0.048107	0.000000	0.000000	0.000000	0.009200	0.045388	0.019305	0.000000	0.000000	0.000000	0.049520	0.019306	0.000000	0.000000	0.000000	0.000000	0.117135	0.068710	0.000000	0.000000	0.000000	0.000000	0.144941	0.083079
0.000000	0.000000	0.000000	0.015353	0.000000	0.000000	0.000000	0.000000	0.041823	0.076763	0.036089	0.000000	0.000000	0.000000	0.004753	0.031310	0.000135	0.000000	0.000000	0.000000	0.000000	0.000000	0.000000	0.000000	0.000000	0.000000	0.000000	0.000000	0.000000	0.000000	0.042420	0.000000	0.000000	0.000000	0.000000	0.000000	0.066704	0.003427	0.015110	0.000000	0.000000	0.000000	0.015156	0.000000	0.000000	0.000000	0.000000	0.000000	0.000000	0.000000
0.077975	0.057173	0.000000	0.000000	0.000000	0.000000	0.153301	0.109748	0.012422	0.000000	0.000000	0.000000	0.117324	0.088141	0.034389	0.000000	0.000000	0.000000	0.053791	0.096613	0.052561	0.000000	0.000000	0.000000	0.049295	0.090169	0.048104	0.000000	0.000000	0.000000	0.025266	0.058449	0.024247	0.000000	0.000000	0.000000	0.035196	0.022858	0.000000	0.000000	0.000000	0.000000	0.102099	0.052601	0.000000	0.000000	0.000000	0.000000	0.148772	0.076635
0.000000	0.000000	0.000000	0.027040	0.000533	0.000000	0.000000	0.000000	0.060259	0.111422	0.065436	0.000000	0.000000	0.000000	0.045392	0.088742	0.050019	0.000000	0.000000	0.000000	0.000000	0.000000	0.000000	0.000000	0.000000	0.000000	0.000000	0.000000	0.000000	0.000000	0.023152	0.000000	0.000000	0.000000	0.000000	0.000000	0.064911	0.007606	0.011593	0.000000	0.000000	0.000000	0.054154	0.000000	0.000000	0.000000	0.000000	0.000000	0.002418	0.000000
0.087975	0.077080	0.002670	0.000000	0.000000	0.000000	0.094581	0.083011	0.006184	0.000000	0.000000	0.000000	0.010826	0.004406	0.000000	0.000000	0.000000	0.000000	0.000000	0.000000	0.000000	0.000000	0.000000	0.000000	0.000752	0.000000	0.000000	0.000000	0.000000	0.000000	0.000000	0.000000	0.000000	0.000000	0.000000	0.000000	0.013345	0.000000	0.000000	0.000000	0.000000	0.000000	0.077098	0.027066	0.000000	0.000000	0.000000	0.000000	0.137972	0.061519
0.000000	0.000000	0.000000	0.014440	0.000870	0.000000	0.000000	0.000000	0.061967	0.097281	0.045774	0.000000	0.000000	0.000000	0.048581	0.079530	0.033769	0.000000	0.000000	0.000000	0.000000	0.000000	0.000000	0.000000	0.000000	0.000000	0.000000	0.000000	0.000000	0.000000	0.022565	0.000000	0.000000	0.000000	0.000000	0.000000	0.049713	0.000000	0.000000	0.000000	0.000000	0.000000	0.003746	0.000000	0.000000	0.000000	0.000000	0.000000	0.000000	0.000000
0.068000	0.016238	0.000000	0.000000	0.000000	0.000000	0.007333	0.000000	0.000000	0.000000	0.000000	0.000000	0.000000	0.000000	0.000000	0.000000	0.000000	0.000000	0.007850	0.000000	0.000000	0.000000	0.000000	0.000000	0.012153	0.000000	0.000000	0.000000	0.000000	0.000000	0.000000	0.000000	0.000000	0.000000	0.000000	0.000000	0.001486	0.000000	0.000000	0.000000	0.000000	0.000000	0.061004	0.011256	0.000000	0.000000	0.000000	0.000000	0.122576	0.049091
0.000000	0.000000	0.000000	0.000842	0.000000	0.000000	0.000000	0.000000	0.060683	0.081633	0.026403	0.000000	0.000000	0.000000	0.049055	0.067991	0.017064	0.000000	0.000000	0.000000	0.000000	0.000000	0.000000	0.000000	0.000000	0.000000	0.000000	0.000000	0.000000	0.000000	0.003723	0.000000	0.000000	0.000000	0.000000	0.000000	0.048183	0.000000	0.000000	0.000000	0.000000	0.000000	0.045340	0.005968	0.000000	0.000000	0.000000	0.000000	0.000000	0.000000
0.094146	0.111433	0.038306	0.000000	0.000000	0.022532	0.067278	0.080918	0.020480	0.000000	0.000000	0.000000	0.000000	0.000000	0.000000	0.000000	0.000000	0.000000	0.033713	0.000000	0.000000	0.000000	0.000000	0.000000	0.031869	0.000000	0.000000	0.000000	0.000000	0.000000	0.000000	0.000000	0.000000	0.000000	0.000000	0.000000	0.000000	0.000000	0.000000	0.000000	0.000000	0.000000	0.026553	0.000000	0.000000	0.000000	0.000000	0.000000	0.088072	0.020222
0.000000	0.000000	0.000000	0.000000	0.000000	0.000677	0.000000	0.000000	0.056331	0.064252	0.006267	0.000000	0.000000	0.000000	0.046724	0.054084	0.000000	0.000000	0.000000	0.000000	0.000000	0.000000	0.000000	0.000000	0.000000	0.000000	0.000000	0.000000	0.000000	0.000000	0.001838	0.000000	0.000000	0.000000	0.000000	0.000000	0.030442	0.000000	0.000000	0.000000	0.000000	0.000000	0.000000	0.000000	0.000000	0.000000	0.000000	0.000000	0.000000	0.000000
0.018838	0.000000	0.000000	0.000000	0.000000	0.033007	0.000000	0.000000	0.000000	0.000000	0.000000	0.000000	0.000000	0.000000	0.000000	0.000000	0.000000	0.000000	0.020694	0.000000	0.000000	0.000000	0.000000	0.000000	0.043032	0.000000	0.000000	0.000000	0.000000	0.000000	0.000000	0.000000	0.000000	0.000000	0.000000	0.000000	0.000000	0.000000	0.000000	0.000000	0.000000	0.000000	0.000000	0.000000	0.000000	0.000000	0.000000	0.000000	0.000000	0.000000
0.000000	0.000000	0.000000	0.000000	0.000000	0.000000	0.000000	0.000000	0.049322	0.046428	0.000000	0.000000	0.000000	0.000000	0.041755	0.039006	0.000000	0.000000	0.000000	0.000000	0.000000	0.000000	0.000000	0.000000	0.000000	0.000000	0.000000	0.000000	0.000000	0.000000	0.000000	0.000000	0.000000	0.000000	0.000000	0.000000	0.030251	0.000000	0.000000	0.000000	0.000000	0.000000	0.034436	0.000000	0.000000	0.000000	0.000000	0.000000	0.000000	0.000000
0.000000	0.000000	0.000000	0.000000	0.000000	0.038521	0.000000	0.000000	0.000000	0.000000	0.000000	0.000000	0.010944	0.000000	0.000000	0.000000	0.000000	0.000000	0.061692	0.000000	0.000000	0.000000	0.000000	0.000000	0.048112	0.000000	0.000000	0.000000	0.000000	0.000000	0.000000	0.000000	0.000000	0.000000	0.000000	0.000000	0.000000	0.000000	0.000000	0.000000	0.000000	0.000000	0.000000	0.000000	0.000000	0.000000	0.000000	0.000000	0.000000	0.000000
0.000000	0.000000	0.000000	0.000000	0.000000	0.000000	0.000000	0.000000	0.040157	0.028425	0.000000	0.000000	0.000000	0.000000	0.034524	0.023187	0.000000	0.000000	0.000000	0.000000	0.000000	0.000000	0.000000	0.000000	0.000000	0.000000	0.000000	0.000000	0.000000	0.000000	0.000000	0.000000	0.000000	0.000000	0.000000	0.000000	0.000000	0.000000	0.000000	0.000000	0.000000	0.000000	0.000000	0.000000	0.000000	0.000000	0.000000	0.000000	0.000000	0.000000
0.021199	0.000000	0.000000	0.000000	0.000000	0.036679	0.000000	0.000000	0.000000	0.000000	0.000000	0.000000	0.000000	0.000000	0.000000	0.000000	0.000000	0.000000	0.000000	0.000000	0.000000	0.000000	0.000000	0.000000	0.000000	0.000000	0.000000	0.000000	0.000000	0.000000	0.000000	0.000000	0.000000	0.000000	0.000000	0.000000	0.000000	0.000000	0.000000	0.000000	0.000000	0.000000	0.000000	0.000000	0.000000	0.000000	0.000000	0.000000	0.000000	0.000000
0.000000	0.000000	0.000000	0.000000	0.000000	0.000000	0.000000	0.000000	0.028992	0.009890	0.000000	0.000000	0.000000	0.000000	0.025162	0.006458	0.000000	0.000000	0.000000	0.000000	0.000000	0.000000	0.000000	0.000000	0.000000	0.000000	0.000000	0.000000	0.000000	0.000000	0.000000	0.000000	0.000000	0.000000	0.000000	0.000000	0.000000	0.000000	0.000000	0.000000	0.000000	0.000000	0.000000	0.000000	0.000000	0.000000	0.000000	0.000000	0.000000	0.000000
0.000000	0.000000	0.000000	0.000000	0.000000	0.028995	0.000000	0.000000	0.000000	0.000000	0.000000	0.000000	0.000000	0.000000	0.000000	0.000000	0.000000	0.000000	0.000000	0.000000	0.000000	0.000000	0.000000	0.000000	0.000000	0.000000	0.000000	0.000000	0.000000	0.000000	0.000000	0.000000	0.000000	0.000000	0.000000	0.000000	0.000000	0.000000	0.000000	0.000000	0.000000	0.000000	0.000000	0.000000	0.000000	0.000000	0.000000	0.000000	0.000000	0.000000
0.000000	0.000000	0.000000	0.000000	0.000000	0.000000	0.000000	0.000000	0.016503	0.000000	0.000000	0.000000	0.000000	0.000000	0.014258	0.000000	0.000000	0.000000	0.000000	0.000000	0.000000	0.000000	0.000000	0.000000	0.000000	0.000000	0.000000	0.000000	0.000000	0.000000	0.000000	0.000000	0.000000	0.000000	0.000000	0.000000	0.000000	0.000000	0.000000	0.000000	0.000000	0.000000	0.000000	0.000000	0.000000	0.000000	0.000000	0.000000	0.000000	0.000000
0.000000	0.000000	0.000000	0.000000	0.000000	0.008965	0.000000	0.000000	0.000000	0.000000	0.000000	0.000000	0.046870	0.000000	0.000000	0.000000	0.000000	0.000000	0.108145	0.020186	0.000000	0.000000	0.000000	0.000000	0.062545	0.000000	0.000000	0.000000	0.000000	0.000000	0.000000	0.000000	0.000000	0.000000	0.000000	0.000000	0.000000	0.000000	0.000000	0.000000	0.000000	0.000000	0.020716	0.016485	0.000000	0.000000	0.000000	0.000000	0.013366	0.009306
0.000000	0.000000	0.000000	0.000000	0.000000	0.000000	0.035470	0.000000	0.002663	0.000000	0.000000	0.000000	0.006063	0.000000	0.001825	0.000000	0.000000	0.000000	0.000000	0.000000	0.000000	0.000000	0.000000	0.000000	0.000000	0.000000	0.000000	0.000000	0.000000	0.000000	0.000000	0.000000	0.000000	0.000000	0.000000	0.000000	0.000000	0.000000	0.000714	0.065168	0.066158	0.002675	0.000000	0.000000	0.010118	0.079949	0.081073	0.012183	0.000000	0.000000
0.010059	0.061306	0.045966	0.000000	0.000000	0.000000	0.000000	0.000000	0.000000	0.000000	0.000000	0.000000	0.000000	0.000000	0.000000	0.000000	0.000000	0.000000	0.000000	0.000000	0.000000	0.000000	0.030627	0.033447	0.000000	0.000000	0.000000	0.000000	0.026327	0.083972	0.000000	0.000000	0.000000	0.027251	0.062927	0.029351	0.000000	0.000000	0.000000	0.071522	0.129193	0.074423	0.000000	0.000000	0.000000	0.029574	0.065916	0.031705	0.000000	0.000000
0.000000	0.000000	0.000000	0.000000	0.034799	0.040154	0.000000	0.000000	0.000000	0.000000	0.043215	0.048889	0.000000	0.000000	0.000000	0.000000	0.045822	0.051603	0.000000	0.000000	0.000000	0.000000	0.041336	0.046935	0.000000	0.000000	0.000000	0.000000	0.031932	0.037187	0.000000	0.000000	0.000000	0.000000	0.021659	0.026582	0.000000	0.000000	0.000000	0.030187	0.018235	0.018983	0.000000	0.000000	0.041849	0.113113	0.090630	0.016779	0.000000	0.000000
0.000000	0.000000	0.000000	0.000000	0.000000	0.000000	0.000000	0.000000	0.000000	0.000000	0.000000	0.017294	0.000000	0.000000	0.000000	0.000000	0.035913	0.059890	0.000000	0.000000	0.000000	0.000000	0.000000	0.000569	0.000000	0.000000	0.000000	0.000000	0.000000	0.000000	0.000000	0.000000	0.000000	0.000000	0.000000	0.000000	0.000000	0.000000	0.000000	0.000000	0.000000	0.000000	0.016114	0.000000	0.000000	0.000000	0.000000	0.000000	0.000000	0.000000
0.000000	0.000000	0.000000	0.000000	0.000000	0.000000	0.000000	0.007557	0.062386	0.051128	0.013343	0.044719	0.000000	0.051553	0.143442	0.118113	0.022167	0.034570	0.000000	0.040054	0.115946	0.097891	0.012562	0.000000	0.000000	0.000000	0.031988	0.022764	0.000000	0.000000	0.000000	0.000000	0.000000	0.000000	0.000000	0.000000	0.000000	0.000000	0.000000	0.000000	0.000000	0.000000	0.000000	0.000000	0.000000	0.000000	0.000000	0.000000	0.000000	0.000000
0.000000	0.000000	0.000000	0.000000	0.000000	0.000000	0.000000	0.000000	0.000000	0.000000	0.000000	0.000000	0.000000	0.000000	0.000000	0.000000	0.000000	0.000000	0.000000	0.000000	0.000000	0.000000	0.000000	0.000000	0.000000	0.000000	0.000000	0.000000	0.000000	0.000000	0.000000	0.000000	0.000000	0.000000	0.000000	0.000000	0.000000	0.000000	0.000000	0.000000	0.000000	0.035467	0.000000	0.000000	0.000000	0.000000	0.004180	0.068763	0.000000	0.000000
0.000000	0.000000	0.000000	0.000000	0.000000	0.000000	0.000000	0.000000	0.000000	0.000000	0.000000	0.000000	0.000000	0.000000	0.000000	0.000000	0.000000	0.000000	0.000000	0.000000	0.000000	0.000000	0.000000	0.000000	0.000000	0.000000	0.000000	0.000000	0.000000	0.000000	0.000000	0.000000	0.000000	0.000000	0.000000	0.000000	0.000000	0.000000	0.002475	0.023267	0.000000	0.000000	0.000000	0.000000	0.000000	0.000000	0.000000	0.000000	0.000000	0.000000
0.000000	0.000000	0.000000	0.000000	0.000000	0.000000	0.019742	0.000000	0.000000	0.000000	0.000000	0.000000	0.062059	0.000000	0.000000	0.001415	0.010547	0.000000	0.020276	0.049732	0.063146	0.023857	0.034300	0.000000	0.000000	0.056864	0.071079	0.048098	0.060482	0.007205	0.000000	0.000000	0.000000	0.063452	0.077513	0.018851	0.000000	0.000000	0.000000	0.060336	0.074019	0.016534	0.000000	0.000000	0.000000	0.040915	0.052649	0.001575	0.000000	0.000000
0.000000	0.000000	0.000000	0.000000	0.000000	0.000000	0.000000	0.000000	0.000000	0.000000	0.000000	0.000000	0.000000	0.000000	0.000000	0.000000	0.000000	0.000000	0.000000	0.000000	0.000000	0.000000	0.000000	0.000000	0.000000	0.000000	0.000000	0.000000	0.000000	0.000000	0.000000	0.000000	0.000000	0.000000	0.000000	0.000000	0.000000	0.000000	0.033676	0.044047	0.000000	0.000000	0.000000	0.000000	0.068551	0.082227	0.021240	0.000000	0.000000	0.000000
0.010830	0.100733	0.128071	0.049637	0.000000	0.000000	0.000000	0.050692	0.066415	0.013535	0.000000	0.000000	0.000000	0.000000	0.004609	0.000000	0.000000	0.000000	0.000000	0.000000	0.013431	0.036650	0.000643	0.000000	0.000000	0.000000	0.081439	0.125772	0.061684	0.000000	0.000000	0.000000	0.095230	0.153655	0.073121	0.000000	0.000000	0.000000	0.035614	0.062821	0.021138	0.000000	0.000000	0.000000	0.000000	0.000000	0.000000	0.000000	0.000000	0.045260
0.000000	0.000000	0.000000	0.000000	0.000000	0.000000	0.000000	0.000000	0.000000	0.000000	0.000000	0.000000	0.000000	0.000000	0.000000	0.000000	0.000000	0.000000	0.000000	0.000000	0.000000	0.000000	0.000000	0.000000	0.000000	0.000000	0.000000	0.000000	0.000000	0.000000	0.000000	0.000000	0.000000	0.000000	0.000000	0.000000	0.000000	0.000000	0.000000	0.000000	0.000000	0.000000	0.000000	0.000000	0.000000	0.000000	0.000000	0.000000	0.000000	0.000000
0.000000	0.000000	0.000000	0.000000	0.000000	0.000000	0.000000	0.000000	0.000000	0.000000	0.000000	0.000000	0.000000	0.000000	0.000000	0.000000	0.000000	0.000000	0.000000	0.000000	0.000000	0.055179	0.049842	0.000000	0.000000	0.000000	0.042888	0.134238	0.122347	0.028617	0.000000	0.000000	0.034809	0.115490	0.106219	0.021220	0.000000	0.000000	0.000000	0.033249	0.028636	0.000000	0.004407	0.000000	0.000000	0.000000	0.000000	0.000000	0.022754	0.000000
0.093350	0.000000	0.000000	0.000000	0.000000	0.000000	0.057828	0.000000	0.000000	0.000000	0.000000	0.000000	0.000000	0.000000	0.000000	0.000000	0.000000	0.000000	0.000000	0.000000	0.000000	0.000000	0.000000	0.000000	0.000000	0.000000	0.000000	0.000000	0.000000	0.000000	0.000000	0.000000	0.000000	0.000000	0.000000	0.000000	0.000000	0.000000	0.000000	0.000000	0.000000	0.000000	0.000000	0.000000	0.000000	0.000000	0.000000	0.000000	0.000000	0.000000
0.000000	0.000000	0.000000	0.000000	0.000000	0.000000	0.000000	0.000000	0.000000	0.000000	0.000000	0.000000	0.000000	0.000000	0.021035	0.004800	0.000000	0.000000	0.000000	0.045877	0.109244	0.079222	0.000000	0.000000	0.001498	0.066001	0.156447	0.107079	0.009373	0.000000	0.000000	0.020670	0.069905	0.047969	0.000000	0.000000	0.000000	0.000000	0.000000	0.000000	0.000000	0.000000	0.017284	0.000000	0.000000	0.000000	0.000000	0.000000	0.000000	0.000000
0.000000	0.000000	0.000000	0.000000	0.000000	0.000000	0.000000	0.000000	0.000000	0.000000	0.000000	0.000000	0.000000	0.000000	0.000000	0.000000	0.000000	0.000000	0.000000	0.000000	0.000000	0.000000	0.000000	0.000000	0.000000	0.000000	0.000000	0.000000	0.000000	0.000000	0.000000	0.000000	0.000000	0.000000	0.000000	0.000000	0.000000	0.000000	0.017453	0.000000	0.000000	0.000000	0.000000	0.000000	0.015715	0.000000	0.000000	0.000000	0.000000	0.000000
0.000000	0.000000	0.000000	0.000000	0.000000	0.000000	0.000000	0.000000	0.000000	0.000000	0.000000	0.000000	0.000000	0.000000	0.025601	0.048313	0.008002	0.000000	0.000000	0.000000	0.091801	0.138123	0.064543	0.000000	0.000000	0.000000	0.092320	0.139113	0.064949	0.000000	0.000000	0.000000	0.026413	0.049256	0.008734	0.000000	0.000000	0.000000	0.000000	0.034204	0.048753	0.001244	0.030531	0.000000	0.000000	0.072831	0.093012	0.031618	0.008181	0.000000
0.000000	0.000000	0.000000	0.000000	0.000000	0.000000	0.000000	0.000000	0.000000	0.000000	0.000000	0.000000	0.000000	0.000000	0.000000	0.000000	0.000000	0.000000	0.000000	0.000000	0.000000	0.000000	0.000000	0.000000	0.000000	0.000000	0.000000	0.000000	0.000000	0.000000	0.000000	0.000000	0.000000	0.000000	0.000000	0.000000	0.000000	0.000000	0.000000	0.000000	0.000000	0.000000	0.000000	0.000000	0.000000	0.000000	0.000000	0.000000	0.000000	0.000000
0.000000	0.000000	0.000000	0.000000	0.000000	0.000000	0.000000	0.000000	0.000000	0.000000	0.000000	0.000000	0.000000	0.024938	0.073138	0.048339	0.000000	0.000000	0.000000	0.069876	0.161002	0.104841	0.006525	0.000000	0.000000	0.050227	0.112879	0.078830	0.000000	0.000000	0.000000	0.000000	0.025603	0.007141	0.000000	0.000000	0.003090	0.000000	0.000000	0.000000	0.000000	0.000000	0.042322	0.000000	0.000000	0.000000	0.000000	0.000000	0.015043	0.000000
0.000000	0.000000	0.000000	0.000000	0.000000	0.007073	0.000000	0.000000	0.000000	0.000000	0.000000	0.000000	0.000000	0.000000	0.000000	0.000000	0.000000	0.000000	0.000000	0.000000	0.000000	0.000000	0.000000	0.000000	0.000000	0.000000	0.000000	0.000000	0.000000	0.000000	0.000000	0.000000	0.000000	0.000000	0.000000	0.000000	0.000000	0.000000	0.000000	0.000000	0.000000	0.000000	0.000000	0.000000	0.000000	0.000000	0.000000	0.000000	0.000000	0.000000
0.000000	0.000000	0.000000	0.000000	0.000000	0.000000	0.000000	0.000000	0.000000	0.021537	0.008785	0.000000	0.000000	0.000000	0.040814	0.108052	0.084290	0.001231	0.000000	0.000000	0.060125	0.153579	0.113937	0.016090	0.000000	0.000000	0.017337	0.070537	0.053141	0.000000	0.000000	0.000000	0.000000	0.000000	0.000000	0.000000	0.014771	0.000000	0.000000	0.000000	0.000000	0.000000	0.057970	0.000000	0.000000	0.000000	0.000000	0.000000	0.022647	0.000000
0.000000	0.000000	0.000000	0.000000	0.000000	0.025463	0.000000	0.000000	0.000000	0.000000	0.000000	0.000000	0.000000	0.000000	0.000000	0.000000	0.000000	0.000000	0.000000	0.000000	0.000000	0.000000	0.000000	0.000000	0.000000	0.000000	0.000000	0.000000	0.000000	0.000000	0.000000	0.000000	0.000000	0.000000	0.000000	0.000000	0.000000	0.000000	0.000000	0.000000	0.000000	0.000000	0.000000	0.000000	0.000000	0.000000	0.000000	0.000000	0.000000	0.000000
0.000000	0.000000	0.000000	0.000000	0.000000	0.000000	0.000000	0.000000	0.000000	0.000000	0.000000	0.000000	0.000000	0.000000	0.000000	0.000000	0.000000	0.000000	0.000000	0.000000	0.000000	0.000000	0.000000	0.000000	0.000000	0.000000	0.000000	0.000000	0.000000	0.000000	0.000000	0.000000	0.000000	0.000000	0.000000	0.000000	0.023300	0.000000	0.000000	0.000000	0.000000	0.000000	0.069024	0.000000	0.000000	0.000000	0.000000	0.000000	0.028172	0.000000
0.000000	0.000000	0.000000	0.000000	0.000000	0.036539	0.000000	0.000000	0.000000	0.000000	0.000000	0.000000	0.000000	0.000000	0.000000	0.000000	0.000000	0.000000	0.000000	0.000000	0.000000	0.000000	0.000000	0.000000	0.000000	0.000000	0.000000	0.000000	0.000000	0.000000	0.000000	0.000000	0.000000	0.000000	0.000000	0.000000	0.000000	0.000000	0.000000	0.000000	0.000000	0.000000	0.000000	0.000000	0.000000	0.000000	0.000000	0.000000	0.000000	0.000000
0.000000	0.000000	0.000000	0.019046	0.035359	0.000000	0.000000	0.000000	0.000000	0.077961	0.104905	0.041913	0.000000	0.000000	0.010062	0.105939	0.148111	0.061769	0.000000	0.000000	0.000000	0.068092	0.092275	0.034312	0.000000	0.000000	0.000000	0.008448	0.023718	0.000000	0.000000	0.000000	0.000000	0.000000	0.000000	0.000000	0.032964	0.000000	0.000000	0.000000	0.000000	0.000000	0.081878	0.000000	0.000000	0.000000	0.000000	0.000000	0.032692	0.000000
0.000000	0.000000	0.000000	0.000000	0.000000	0.039084	0.000000	0.000000	0.000000	0.000000	0.000000	0.000000	0.000000	0.000000	0.000000	0.000000	0.000000	0.000000	0.000000	0.000000	0.000000	0.000000	0.000000	0.000000	0.000000	0.000000	0.000000	0.000000	0.000000	0.000000	0.000000	0.000000	0.000000	0.000000	0.000000	0.000000	0.000000	0.000000	0.000000	0.000000	0.000000	0.000000	0.000000	0.000000	0.000000	0.000000	0.000000	0.000000	0.000000	0.000000
0.000000	0.000000	0.000000	0.000000	0.000000	0.000000	0.000000	0.000000	0.000000	0.000000	0.000000	0.000000	0.000000	0.000000	0.000000	0.000000	0.000000	0.000000	0.000000	0.000000	0.000000	0.000000	0.000000	0.000000	0.000000	0.000000	0.000000	0.000000	0.000000	0.000000	0.000000	0.000000	0.000000	0.000000	0.000000	0.000000	0.000000	0.000000	0.000000	0.000000	0.000000	0.000000	0.012056	0.000000	0.000000	0.000000	0.000000	0.000000	0.000000	0.000000
0.000000	0.000000	0.000000	0.000000	0.000000	0.032684	0.019981	0.039615	0.000000	0.000000	0.000000	0.000000	0.000000	0.007127	0.000000	0.000000	0.000000	0.000000	0.000000	0.000000	0.000000	0.000000	0.000000	0.000000	0.000000	0.000000	0.000000	0.000000	0.000000	0.000000	0.000000	0.000000	0.000000	0.000000	0.000000	0.000000	0.000000	0.000000	0.000000	0.000000	0.000000	0.000000	0.008973	0.000000	0.000000	0.000000	0.000000	0.000000	0.071266	0.014505
0.020062	0.043812	0.005982	0.075944	0.104344	0.042809	0.000000	0.000000	0.007429	0.102476	0.145406	0.062263	0.000000	0.032496	0.036822	0.067184	0.092985	0.035922	0.000000	0.060282	0.065571	0.009880	0.026380	0.000000	0.000000	0.000000	0.000000	0.000000	0.000000	0.000000	0.000000	0.000000	0.010530	0.000000	0.000000	0.000000	0.000000	0.000000	0.001517	0.000000	0.000000	0.000000	0.000000	0.000000	0.000000	0.000000	0.000000	0.000000	0.033248	0.059374
0.000000	0.056721	0.128130	0.093761	0.003731	0.018241	0.000000	0.024123	0.076205	0.054415	0.000000	0.019167	0.000000	0.000000	0.017906	0.002782	0.000000	0.000000	0.000000	0.000000	0.000000	0.000000	0.000000	0.000000	0.000000	0.000000	0.000000	0.000000	0.000000	0.000000	0.000000	0.000000	0.000000	0.000000	0.000000	0.000000	0.000000	0.000000	0.000000	0.000000	0.000000	0.000000	0.000000	0.000000	0.000810	0.000000	0.000000	0.000000	0.000000	0.009689
0.000000	0.000000	0.000000	0.025844	0.098355	0.124179	0.000000	0.000000	0.000000	0.010576	0.099853	0.126282	0.000000	0.000000	0.000000	0.000000	0.049526	0.064834	0.000000	0.000000	0.000000	0.000000	0.000000	0.003671	0.000000	0.000000	0.000000	0.000000	0.000000	0.000000	0.000000	0.009953	0.025668	0.000000	0.000000	0.000000	0.000000	0.000000	0.011145	0.000000	0.000000	0.000000	0.020626	0.000000	0.000000	0.000000	0.000000	0.000000	0.000000	0.000000
0.000000	0.000000	0.000000	0.000000	0.000000	0.000000	0.000000	0.000000	0.000000	0.000000	0.000000	0.000000	0.000000	0.000000	0.000000	0.000000	0.000000	0.000000	0.000000	0.000000	0.000000	0.000000	0.000000	0.000000	0.000000	0.000000	0.000000	0.000000	0.000000	0.000000	0.000000	0.000000	0.000000	0.000000	0.000000	0.000000	0.000000	0.000000	0.000000	0.000000	0.000000	0.000000	0.000000	0.000000	0.000000	0.000000	0.000000	0.000000	0.000000	0.000000
0.027584	0.024104	0.000000	0.000000	0.000000	0.000000	0.000000	0.000000	0.000340	0.000000	0.000000	0.000000	0.000000	0.033555	0.072976	0.038625	0.000000	0.000000	0.000000	0.079949	0.153520	0.087285	0.000000	0.000000	0.000000	0.070074	0.129984	0.076768	0.000000	0.000000	0.000000	0.042775	0.055145	0.020117	0.000000	0.000000	0.000000	0.016383	0.026741	0.000000	0.000000	0.000000	0.000000	0.000000	0.000000	0.000000	0.000000	0.000000	0.012626	0.009433
0.000000	0.000000	0.000000	0.000000	0.000000	0.000000	0.000000	0.000000	0.000000	0.000000	0.000000	0.000000	0.000000	0.000000	0.000000	0.000000	0.000000	0.000000	0.000000	0.000000	0.000000	0.000000	0.000000	0.000000	0.000000	0.000000	0.000000	0.000000	0.000000	0.000000	0.000000	0.000000	0.000000	0.000000	0.000000	0.000000	0.000000	0.000000	0.000000	0.000000	0.000000	0.000000	0.000000	0.000000	0.000000	0.000000	0.000000	0.000000	0.000000	0.000000
0.000000	0.000000	0.000000	0.015340	0.105887	0.129636	0.000000	0.000000	0.000000	0.000000	0.039678	0.051561	0.000000	0.000000	0.000000	0.000000	0.000000	0.000000	0.000000	0.000000	0.000000	0.000000	0.000000	0.000000	0.000000	0.000000	0.003381	0.000000	0.000000	0.000000	0.000000	0.057972	0.068006	0.010184	0.000000	0.000000	0.000000	0.023859	0.031715	0.000000	0.000000	0.000000	0.000000	0.000000	0.000000	0.000000	0.000000	0.000000	0.000000	0.000000
0.000000	0.000000	0.000000	0.000000	0.068506	0.152291	0.000000	0.000000	0.000000	0.000000	0.059279	0.128769	0.000000	0.000000	0.000000	0.000000	0.003946	0.044133	0.000000	0.000000	0.000000	0.000000	0.000000	0.000000	0.000000	0.000000	0.000000	0.000000	0.000000	0.000000	0.000000	0.000000	0.000000	0.000000	0.000000	0.000000	0.000000	0.000000	0.000000	0.000000	0.000000	0.000000	0.000000	0.000000	0.000000	0.000000	0.000000	0.000000	0.000000	0.000000
0.000000	0.000000	0.000000	0.000000	0.001572	0.085446	0.000000	0.000000	0.000000	0.000000	0.000000	0.023047	0.000000	0.000000	0.000000	0.000000	0.000000	0.000000	0.000000	0.000000	0.000000	0.000000	0.000000	0.000000	0.000000	0.014267	0.018949	0.000000	0.000000	0.000000	0.001514	0.072086	0.079184	0.014909	0.000000	0.000000	0.000000	0.029527	0.034668	0.000000	0.000000	0.000000	0.000000	0.000000	0.000000	0.000000	0.000000	0.001838	0.000000	0.000000
0.000000	0.000000	0.000000	0.000000	0.000000	0.000000	0.000000	0.000000	0.000000	0.000000	0.000000	0.000000	0.000000	0.000000	0.000000	0.000000	0.000000	0.000000	0.000000	0.000000	0.000000	0.000000	0.000000	0.000000	0.000000	0.000000	0.000000	0.000000	0.000000	0.000000	0.000000	0.000000	0.000000	0.000000	0.000000	0.000000	0.000000	0.000000	0.000000	0.000000	0.000000	0.000000	0.000000	0.000000	0.000000	0.000000	0.000000	0.000000	0.000000	0.000000
0.000000	0.000000	0.000000	0.000000	0.000000	0.000000	0.000000	0.000000	0.000000	0.000000	0.000000	0.000000	0.000000	0.000000	0.000000	0.000000	0.000000	0.000000	0.000000	0.000000	0.000000	0.000000	0.000000	0.000000	0.000000	0.050743	0.049637	0.000000	0.000000	0.000000	0.021776	0.097218	0.095567	0.019041	0.000000	0.000000	0.000000	0.035218	0.034222	0.000000	0.000000	0.000000	0.000000	0.000000	0.000000	0.000000	0.000000	0.000000	0.000000	0.000000
0.000000	0.000000	0.019143	0.000000	0.000000	0.000000	0.000000	0.050685	0.109968	0.074235	0.000000	0.000000	0.000000	0.054097	0.116067	0.078365	0.000000	0.000000	0.000000	0.000000	0.026495	0.006342	0.000000	0.000000	0.000000	0.000000	0.000000	0.000000	0.000000	0.000000	0.000000	0.000000	0.000000	0.000000	0.000000	0.000000	0.000000	0.000000	0.000000	0.000000	0.000000	0.000000	0.000000	0.000000	0.000000	0.000000	0.000000	0.000000	0.000000	0.000000
0.000000	0.000000	0.000000	0.089331	0.135784	0.064523	0.000000	0.000000	0.000000	0.059053	0.090240	0.039145	0.000000	0.000000	0.000000	0.009068	0.030183	0.000000	0.000000	0.015141	0.015694	0.000000	0.000000	0.000000	0.019304	0.095426	0.096452	0.021008	0.000000	0.000000	0.038004	0.136057	0.137877	0.039921	0.000000	0.000000	0.002996	0.068437	0.069234	0.004551	0.000000	0.015011	0.000000	0.000000	0.014933	0.006492	0.000000	0.075712	0.000000	0.000000
0.000000	0.000000	0.000000	0.026104	0.014857	0.000000	0.000000	0.000000	0.000000	0.000000	0.000000	0.000000	0.000000	0.000000	0.000000	0.000000	0.000000	0.000000	0.000000	0.000000	0.000000	0.000000	0.000000	0.000000	0.000000	0.000000	0.000000	0.000000	0.000000	0.000000	0.000000	0.000000	0.000000	0.026228	0.014973	0.000000	0.000000	0.000000	0.009021	0.061289	0.047244	0.000000	0.000000	0.035093	0.040449	0.088826	0.071471	0.000000	0.016050	0.097112
0.000000	0.000000	0.000000	0.000000	0.000000	0.000000	0.000000	0.000000	0.000000	0.000000	0.000000	0.000000	0.000000	0.000000	0.000000	0.000000	0.000000	0.000000	0.012166	0.034297	0.000000	0.000000	0.000000	0.000000	0.063018	0.096496	0.075513	0.002138	0.000000	0.000000	0.090530	0.139873	0.098706	0.057507	0.000799	0.000000	0.066250	0.100935	0.120666	0.134777	0.044083	0.000000	0.015892	0.038566	0.086976	0.095892	0.025383	0.000000	0.000000	0.000000
0.000000	0.000000	0.000000	0.000000	0.000000	0.000000	0.000000	0.000000	0.000000	0.000000	0.000000	0.000000	0.000000	0.012800	0.027049	0.000000	0.000000	0.000000	0.000000	0.043472	0.061068	0.011740	0.000000	0.000000	0.000000	0.066554	0.088058	0.030172	0.000000	0.000000	0.000000	0.067175	0.088812	0.030651	0.000000	0.000000	0.000000	0.044846	0.062632	0.012868	0.000000	0.000000	0.000000	0.014203	0.028577	0.000000	0.000000	0.000000	0.000000	0.000000
0.000000	0.020253	0.056362	0.025976	0.000000	0.000000	0.000000	0.001900	0.033711	0.007048	0.000000	0.000000	0.000000	0.000000	0.014556	0.000000	0.000000	0.000000	0.000000	0.023599	0.012843	0.000000	0.000000	0.000000	0.040229	0.111726	0.090893	0.006922	0.000000	0.000000	0.040914	0.113046	0.091932	0.007482	0.000000	0.000000	0.000000	0.025219	0.037320	0.010122	0.000000	0.000000	0.000000	0.022932	0.059782	0.028750	0.000000	0.000000	0.000000	0.034444
0.000000	0.000000	0.000000	0.000821	0.098876	0.161392	0.000000	0.000000	0.000000	0.000000	0.051741	0.082156	0.000000	0.000000	0.000000	0.000000	0.000000	0.000000	0.000000	0.000000	0.000000	0.000000	0.000000	0.000000	0.000000	0.000000	0.000000	0.000000	0.000000	0.000000	0.000000	0.000000	0.000000	0.000000	0.000000	0.000000	0.000000	0.000000	0.000000	0.000000	0.000000	0.000000	0.000000	0.000000	0.000000	0.000000	0.000000	0.000000	0.000000	0.000000
0.000000	0.038423	0.021642	0.000000	0.000000	0.000000	0.000000	0.023248	0.007860	0.000000	0.000000	0.000000	0.000000	0.013686	0.000000	0.000000	0.000000	0.000000	0.000000	0.040849	0.025928	0.000000	0.000000	0.000000	0.051480	0.127859	0.097614	0.007767	0.000000	0.000000	0.041875	0.108669	0.083753	0.000363	0.000000	0.000000	0.004740	0.049679	0.031700	0.000000	0.000000	0.048915	0.013816	0.061900	0.042425	0.000000	0.007828	0.100993	0.015176	0.063778
0.000000	0.000000	0.000000	0.000000	0.000000	0.000000	0.000000	0.000000	0.000000	0.000000	0.000000	0.000000	0.000000	0.000000	0.000000	0.000000	0.000000	0.000000	0.000000	0.000000	0.000000	0.000000	0.000000	0.000000	0.000000	0.000000	0.000000	0.000000	0.000000	0.000000	0.000000	0.000000	0.000000	0.000000	0.000000	0.000000	0.000000	0.000000	0.000000	0.000000	0.000000	0.000000	0.000000	0.000000	0.000000	0.000000	0.000000	0.000000	0.000000	0.000000
0.000000	0.000000	0.000000	0.000000	0.000000	0.000000	0.000000	0.000000	0.000000	0.000000	0.000000	0.000000	0.000000	0.000000	0.000000	0.000000	0.000000	0.000000	0.027854	0.075947	0.049554	0.000000	0.000000	0.000000	0.069401	0.154490	0.100681	0.003735	0.000000	0.000000	0.036783	0.089042	0.059964	0.000000	0.000000	0.000000	0.000000	0.000000	0.000000	0.000000	0.000000	0.000000	0.000000	0.000000	0.000000	0.000000	0.000000	0.000000	0.000000	0.000000
0.000000	0.000000	0.002072	0.000000	0.000000	0.000000	0.000000	0.000000	0.000000	0.000000	0.000000	0.000000	0.000000	0.000000	0.000000	0.000000	0.000000	0.000000	0.000000	0.000000	0.000000	0.000000	0.000000	0.000000	0.000000	0.000000	0.000000	0.000000	0.000000	0.000000	0.000000	0.000000	0.000000	0.000000	0.000000	0.000000	0.000000	0.000000	0.000000	0.000000	0.000000	0.000000	0.000000	0.000000	0.000000	0.000000	0.000000	0.000000	0.000000	0.000000
0.000000	0.000000	0.000000	0.000000	0.000000	0.000000	0.000000	0.000000	0.000000	0.000000	0.000000	0.000000	0.000000	0.003724	0.000000	0.000000	0.000000	0.000000	0.042275	0.092331	0.058639	0.000000	0.000000	0.000000	0.074579	0.157774	0.096432	0.000000	0.000000	0.000000	0.031016	0.087443	0.066214	0.000000	0.000000	0.033354	0.027877	0.084696	0.063929	0.000000	0.010840	0.103151	0.009547	0.058211	0.041093	0.000000	0.045017	0.085814	0.000000	0.025812
0.000000	0.000000	0.000000	0.000000	0.000000	0.000000	0.000000	0.000000	0.000000	0.000000	0.000000	0.000000	0.000000	0.000000	0.000000	0.000000	0.000000	0.000000	0.000000	0.000000	0.000000	0.000000	0.000000	0.000000	0.000000	0.000000	0.000000	0.000000	0.000000	0.000000	0.000000	0.000000	0.000000	0.000000	0.000000	0.000000	0.000000	0.000000	0.000000	0.000000	0.000000	0.000000	0.000000	0.000000	0.000000	0.000000	0.000000	0.000000	0.000000	0.000000
0.000000	0.000000	0.000000	0.000000	0.000000	0.000000	0.003533	0.000000	0.000000	0.000000	0.000000	0.000000	0.019939	0.016232	0.000000	0.000000	0.000000	0.000000	0.055578	0.107806	0.065733	0.000000	0.000000	0.000000	0.077042	0.151974	0.102804	0.061574	0.000000	0.000000	0.075626	0.062353	0.083885	0.048047	0.000000	0.000000	0.066746	0.051546	0.000000	0.000000	0.000000	0.000000	0.044945	0.031827	0.000000	0.000000	0.000000	0.000000	0.021492	0.010075
0.000000	0.000000	0.000000	0.000000	0.000000	0.000000	0.000000	0.000000	0.000000	0.000000	0.000000	0.000000	0.000000	0.000000	0.000000	0.000000	0.000000	0.000000	0.000000	0.000000	0.000000	0.000000	0.000000	0.000000	0.000000	0.000000	0.000000	0.000000	0.000000	0.000000	0.000000	0.000000	0.000000	0.000000	0.000000	0.000000	0.000000	0.000000	0.000000	0.000000	0.000000	0.000000	0.000000	0.000000	0.000000	0.000000	0.000000	0.000000	0.000000	0.000000
0.000000	0.000000	0.000000	0.000000	0.000000	0.000000	0.000000	0.000000	0.000000	0.000000	0.000000	0.000000	0.000000	0.029352	0.001722	0.000000	0.000000	0.000000	0.067552	0.121923	0.070521	0.000000	0.000000	0.000000	0.076728	0.140286	0.079944	0.000000	0.000000	0.000000	0.015346	0.048067	0.017414	0.000000	0.000000	0.025113	0.000000	0.000000	0.000000	0.000000	0.000000	0.051109	0.000000	0.000000	0.000000	0.000000	0.000000	0.010455	0.000000	0.009239
0.000000	0.000000	0.000000	0.000000	0.000000	0.000000	0.000000	0.000000	0.000000	0.000000	0.000000	0.000000	0.000000	0.000000	0.000000	0.000000	0.000000	0.000000	0.000000	0.000000	0.000000	0.000000	0.000000	0.000000	0.000000	0.000000	0.000000	0.000000	0.000000	0.000000	0.000000	0.000000	0.000000	0.000000	0.000000	0.000000	0.000000	0.001800	0.000000	0.000000	0.000000	0.000000	0.000000	0.000000	0.000000	0.000000	0.000000	0.000000	0.000000	0.000000
0.030292	0.015957	0.000000	0.000000	0.000000	0.000000	0.053181	0.036690	0.000000	0.000000	0.000000	0.000000	0.070933	0.057589	0.019217	0.000000	0.000000	0.000000	0.089230	0.147706	0.074142	0.000000	0.000000	0.000000	0.069022	0.110817	0.056194	0.000000	0.000000	0.000000	0.036101	0.021271	0.000000	0.000000	0.000000	0.000000	0.015438	0.002233	0.000000	0.000000	0.000000	0.019444	0.002878	0.000000	0.000000	0.000000	0.006336	0.071853	0.001380	0.000000
0.000000	0.000000	0.000000	0.000000	0.000000	0.000000	0.000000	0.000000	0.000000	0.000000	0.000000	0.000000	0.000000	0.006383	0.058068	0.044752	0.000000	0.000000	0.000000	0.000000	0.040343	0.028482	0.000000	0.000000	0.000000	0.000000	0.000000	0.000000	0.000000	0.000000	0.000000	0.000000	0.000000	0.000000	0.000000	0.000000	0.000000	0.000000	0.000000	0.000000	0.000000	0.000000	0.000000	0.000000	0.000000	0.000000	0.000000	0.000000	0.000000	0.000000
0.034595	0.000000	0.000000	0.000000	0.000000	0.000000	0.019340	0.000000	0.000000	0.000000	0.000000	0.000000	0.023347	0.044347	0.003838	0.000000	0.000000	0.002153	0.064915	0.094670	0.039902	0.000000	0.000000	0.000000	0.012834	0.032427	0.000000	0.000000	0.000000	0.006178	0.000000	0.000000	0.000000	0.000000	0.000000	0.051430	0.000000	0.000000	0.000000	0.000000	0.000000	0.027679	0.000000	0.000000	0.000000	0.000000	0.000000	0.000000	0.000000	0.000000
0.000000	0.000000	0.000000	0.000000	0.000000	0.000000	0.000000	0.000000	0.000000	0.000000	0.000000	0.000000	0.000000	0.000000	0.000000	0.000000	0.000000	0.000000	0.000000	0.000000	0.000000	0.000000	0.000000	0.000000	0.000000	0.000000	0.000000	0.000000	0.000000	0.000000	0.000000	0.000000	0.000000	0.000000	0.000000	0.000000	0.000000	0.000000	0.000000	0.000000	0.000000	0.000000	0.000000	0.000000	0.000000	0.000000	0.000000	0.000000	0.000000	0.000000
0.051692	0.000000	0.000000	0.000000	0.000000	0.000000	0.047069	0.000000	0.000000	0.000000	0.000000	0.000000	0.043559	0.000000	0.000000	0.000000	0.000000	0.000000	0.030328	0.000000	0.000000	0.000000	0.000000	0.000000	0.013840	0.000000	0.000000	0.000000	0.000000	0.000000	0.030061	0.000000	0.000000	0.000000	0.000000	0.000000	0.066244	0.000000	0.000000	0.000000	0.000000	0.000000	0.010136	0.000000	0.000000	0.000000	0.000000	0.000000	0.007565	0.000000
0.000000	0.000000	0.000000	0.000000	0.000000	0.000000	0.000000	0.000000	0.000000	0.000000	0.000000	0.000000	0.000000	0.000000	0.000000	0.000000	0.000000	0.000000	0.000000	0.000000	0.000000	0.000000	0.000000	0.000000	0.000000	0.000000	0.000000	0.000000	0.000000	0.000000	0.000000	0.000000	0.000000	0.000000	0.000000	0.000000	0.000000	0.000000	0.000000	0.000000	0.000000	0.000000	0.000000	0.000000	0.000000	0.000000	0.000000	0.000000	0.000000	0.000000
0.083270	0.032458	0.000000	0.000000	0.000000	0.000000	0.060940	0.101599	0.068375	0.000000	0.000000	0.000000	0.068157	0.106358	0.071788	0.000000	0.000000	0.000000	0.072914	0.077559	0.012301	0.000000	0.000000	0.000000	0.000000	0.000000	0.000000	0.000000	0.000000	0.053267	0.000000	0.000000	0.012847	0.000000	0.000000	0.056552	0.000000	0.000000	0.000000	0.000000	0.000000	0.000000	0.001727	0.000000	0.000000	0.000000	0.000000	0.000000	0.028843	0.000000
0.000000	0.000000	0.000000	0.000000	0.000000	0.000000	0.000000	0.000000	0.000000	0.000000	0.000000	0.000000	0.000000	0.000000	0.000000	0.000000	0.000000	0.000000	0.000000	0.000000	0.000000	0.000000	0.000000	0.000000	0.000000	0.000000	0.000000	0.000000	0.000000	0.000000	0.000000	0.000000	0.000000	0.000000	0.000000	0.000000	0.000000	0.000000	0.000000	0.000000	0.000000	0.000000	0.000000	0.000000	0.000000	0.000000	0.000000	0.000000	0.000000	0.000000
0.095338	0.047293	0.000000	0.000000	0.000000	0.000000	0.065182	0.004814	0.000000	0.000000	0.000000	0.000000	0.031327	0.000000	0.000000	0.023497	0.074670	0.052601	0.000000	0.000000	0.000000	0.014622	0.062192	0.041971	0.000000	0.000000	0.000000	0.000000	0.000000	0.070409	0.000000	0.000000	0.000000	0.000000	0.000000	0.056307	0.000000	0.000000	0.000000	0.000000	0.000000	0.000000	0.007302	0.000000	0.000000	0.000000	0.000000	0.000000	0.040954	0.000000
0.000000	0.000000	0.000000	0.000000	0.000000	0.000000	0.000000	0.012692	0.000000	0.000000	0.000000	0.000000	0.027525	0.081990	0.059869	0.000000	0.011882	0.070460	0.001930	0.046340	0.029046	0.000000	0.040905	0.120769	0.000000	0.000000	0.000000	0.000000	0.000000	0.052162	0.000000	0.000000	0.000000	0.000000	0.000000	0.000000	0.000000	0.000000	0.000000	0.000000	0.000000	0.000000	0.000000	0.000000	0.000000	0.000000	0.000000	0.000000	0.000000	0.000000
0.103753	0.060186	0.000000	0.000000	0.000000	0.000000	0.067130	0.008424	0.000000	0.000000	0.000000	0.000000	0.025750	0.000000	0.000000	0.000000	0.000000	0.000000	0.000000	0.000000	0.000000	0.000000	0.000000	0.025417	0.000000	0.000000	0.000000	0.000000	0.000000	0.083236	0.000000	0.000000	0.000000	0.000000	0.000000	0.050869	0.000000	0.000000	0.000000	0.000000	0.000000	0.000000	0.011336	0.000000	0.000000	0.000000	0.000000	0.000000	0.051812	0.000000
0.000000	0.000000	0.000000	0.000000	0.000000	0.000000	0.000000	0.000000	0.000000	0.000000	0.000000	0.000000	0.000000	0.000000	0.000000	0.000000	0.000000	0.000000	0.000000	0.000000	0.000000	0.000000	0.000000	0.000000	0.000000	0.000000	0.000000	0.000000	0.000000	0.000000	0.000000	0.000000	0.000000	0.000000	0.000000	0.000000	0.000000	0.000000	0.000000	0.000000	0.000000	0.000000	0.000000	0.000000	0.000000	0.000000	0.000000	0.000000	0.000000	0.000000
0.108653	0.075403	0.000000	0.000000	0.000000	0.000000	0.065447	0.016784	0.000000	0.000000	0.000000	0.000000	0.017551	0.000000	0.000000	0.000000	0.000000	0.000000	0.000000	0.000000	0.000000	0.000000	0.000000	0.049453	0.000000	0.000000	0.000000	0.000000	0.007454	0.092572	0.000000	0.000000	0.000000	0.000000	0.000000	0.034588	0.000000	0.000000	0.000000	0.000000	0.000000	0.000000	0.019146	0.000000	0.000000	0.000000	0.000000	0.000000	0.067238	0.018068
0.000000	0.000000	0.000000	0.000000	0.000000	0.000000	0.027201	0.008614	0.000000	0.000000	0.000000	0.000000	0.092648	0.064004	0.000000	0.000000	0.000000	0.000000	0.047090	0.026229	0.000000	0.000000	0.000000	0.000000	0.000000	0.000000	0.000000	0.000000	0.000000	0.000000	0.000000	0.000000	0.000000	0.000000	0.000000	0.000000	0.000000	0.000000	0.000000	0.000000	0.000000	0.000000	0.000000	0.000000	0.000000	0.000000	0.000000	0.000000	0.000000	0.000000
0.103772	0.081332	0.000000	0.000000	0.000000	0.000000	0.019426	0.007055	0.000000	0.000000	0.000000	0.000000	0.000000	0.000000	0.000000	0.000000	0.000000	0.000000	0.000000	0.000000	0.000000	0.000000	0.000739	0.067771	0.000000	0.000000	0.000000	0.000000	0.018379	0.097405	0.000000	0.000000	0.000000	0.000000	0.000000	0.025589	0.000000	0.000000	0.000000	0.000000	0.000000	0.000000	0.000000	0.000000	0.000000	0.000000	0.000000	0.000000	0.001299	0.000000
0.000000	0.000000	0.000000	0.000000	0.000000	0.000000	0.000000	0.000000	0.000000	0.000000	0.000000	0.000000	0.031699	0.000000	0.000000	0.000000	0.000000	0.000000	0.000000	0.000000	0.043015	0.026521	0.000000	0.000000	0.000000	0.013303	0.062162	0.043496	0.000000	0.000000	0.000000	0.000000	0.000000	0.000000	0.000000	0.000000	0.000000	0.000000	0.000000	0.000000	0.000000	0.000000	0.000000	0.000000	0.000000	0.000000	0.000000	0.000000	0.000000	0.000000
0.065841	0.068771	0.005670	0.000000	0.000000	0.000000	0.072074	0.075164	0.009810	0.000000	0.000000	0.000000	0.057450	0.060191	0.000000	0.000000	0.000000	0.008650	0.031870	0.038073	0.041760	0.000000	0.034820	0.093233	0.014098	0.090828	0.096574	0.023802	0.029220	0.084485	0.024939	0.111651	0.119064	0.035322	0.000000	0.000000	0.004228	0.074222	0.079104	0.013390	0.000000	0.000000	0.000000	0.020126	0.023415	0.000000	0.000000	0.000000	0.017117	0.019209
0.000000	0.000000	0.000000	0.000000	0.000000	0.000000	0.065575	0.000000	0.000000	0.000000	0.000000	0.000000	0.058212	0.000000	0.000000	0.000000	0.000000	0.000000	0.000000	0.000000	0.000000	0.000000	0.000000	0.000000	0.000000	0.000000	0.000000	0.000000	0.000000	0.000000	0.000000	0.000000	0.000000	0.000000	0.000000	0.000000	0.000000	0.000000	0.000000	0.000000	0.000000	0.000000	0.000000	0.000000	0.000000	0.000000	0.000000	0.000000	0.000000	0.000000
0.029646	0.030257	0.000000	0.000000	0.000000	0.000000	0.000000	0.000000	0.000000	0.000000	0.000000	0.000000	0.000000	0.000000	0.000000	0.000000	0.000000	0.025850	0.060916	0.072933	0.014653	0.000000	0.053874	0.106093	0.101258	0.119877	0.041814	0.000000	0.034438	0.077262	0.038603	0.048709	0.000000	0.000000	0.000000	0.000000	0.000000	0.000000	0.000000	0.000000	0.008727	0.000000	0.000000	0.000000	0.000000	0.070408	0.095606	0.036644	0.000000	0.000000
0.000000	0.000000	0.000000	0.000000	0.000000	0.000000	0.000000	0.000000	0.000000	0.000000	0.000000	0.027455	0.000000	0.000000	0.000000	0.000000	0.000000	0.060163	0.000000	0.000000	0.000000	0.000000	0.000000	0.000000	0.000000	0.000000	0.000000	0.000000	0.000000	0.000000	0.016128	0.000000	0.000000	0.000000	0.000000	0.000000	0.000000	0.000000	0.000000	0.000000	0.000000	0.000000	0.000000	0.000000	0.000000	0.000000	0.000000	0.000000	0.000000	0.000000
0.027718	0.040323	0.000000	0.000000	0.039703	0.042211	0.004290	0.000000	0.000000	0.001712	0.068737	0.071860	0.004255	0.000000	0.000000	0.000000	0.014440	0.039979	0.008064	0.009727	0.000000	0.000000	0.069681	0.111504	0.030429	0.032328	0.000000	0.000000	0.035136	0.064829	0.054213	0.056451	0.000000	0.000000	0.000000	0.000000	0.068718	0.071228	0.006959	0.000000	0.000000	0.000000	0.064697	0.067125	0.004270	0.000000	0.000000	0.000000	0.044968	0.047060
0.000000	0.000000	0.000000	0.009017	0.020179	0.000000	0.000000	0.000000	0.000000	0.000000	0.000000	0.000000	0.000000	0.000000	0.000000	0.000000	0.000000	0.000000	0.000000	0.000000	0.000000	0.000000	0.000000	0.000000	0.000000	0.000000	0.000000	0.000000	0.000000	0.000000	0.000000	0.000000	0.000000	0.000000	0.000000	0.000000	0.000000	0.000000	0.000000	0.000000	0.000000	0.000000	0.000000	0.000000	0.000000	0.000000	0.000000	0.000000	0.000000	0.000000
0.026850	0.047429	0.009118	0.000000	0.000000	0.000000	0.000000	0.000000	0.000000	0.000000	0.000000	0.000000	0.000000	0.000000	0.000000	0.000000	0.033696	0.051294	0.000000	0.000000	0.000000	0.000000	0.081961	0.109497	0.000000	0.000000	0.000000	0.000000	0.032188	0.049597	0.000000	0.000000	0.000000	0.000000	0.000000	0.000000	0.000000	0.000000	0.000000	0.000000	0.000000	0.000000	0.000000	0.000000	0.000000	0.000000	0.000000	0.000000	0.074516	0.088728
0.000000	0.000000	0.000000	0.000000	0.000000	0.000000	0.000000	0.000000	0.000000	0.000000	0.000000	0.000000	0.040072	0.033469	0.000000	0.000000	0.000000	0.000000	0.000000	0.000000	0.000000	0.000000	0.000000	0.000000	0.000000	0.000000	0.000000	0.000000	0.000000	0.000000	0.000000	0.000000	0.000000	0.000000	0.000000	0.000000	0.000000	0.000000	0.000000	0.000000	0.000000	0.000000	0.000000	0.000000	0.000000	0.000000	0.000000	0.000000	0.000000	0.000000
0.004444	0.051631	0.035530	0.000000	0.000000	0.000000	0.000000	0.000000	0.000000	0.000000	0.000000	0.000000	0.000000	0.000000	0.000000	0.008435	0.070426	0.064980	0.000000	0.000000	0.000000	0.022658	0.093381	0.086717	0.000000	0.000000	0.000000	0.000000	0.016699	0.012897	0.000000	0.000000	0.000000	0.000000	0.000000	0.000000	0.000000	0.000000	0.000000	0.000000	0.000000	0.000000	0.000000	0.000000	0.000000	0.000000	0.000000	0.000000	0.000000	0.000000
0.000000	0.000000	0.000000	0.000000	0.000000	0.000000	0.000000	0.000000	0.000000	0.000000	0.000000	0.000000	0.000000	0.000000	0.000000	0.000000	0.000000	0.000000	0.000000	0.000000	0.000000	0.000000	0.000000	0.000000	0.000000	0.000000	0.000000	0.000000	0.000000	0.000000	0.011927	0.000000	0.000000	0.000000	0.000000	0.000000	0.000000	0.000000	0.000000	0.000000	0.000000	0.000000	0.000000	0.000000	0.000000	0.000000	0.000000	0.000000	0.000000	0.000000
0.000000	0.048140	0.044797	0.000000	0.065348	0.072221	0.000000	0.000000	0.000000	0.000000	0.022140	0.027178	0.000000	0.000000	0.000000	0.000000	0.000000	0.000000	0.000000	0.000000	0.000000	0.000000	0.000000	0.000000	0.000000	0.000000	0.000000	0.000000	0.000000	0.000000	0.000000	0.000000	0.000000	0.000000	0.000000	0.000000	0.000000	0.000000	0.000000	0.000000	0.002046	0.006532	0.000000	0.000000	0.000000	0.000000	0.043979	0.049800	0.000000	0.000000
0.000000	0.000000	0.000000	0.000000	0.000000	0.000000	0.000000	0.000000	0.000000	0.000000	0.000000	0.000000	0.000000	0.000000	0.000000	0.000000	0.000000	0.000000	0.000000	0.000000	0.000000	0.000000	0.000000	0.000000	0.000000	0.000000	0.000000	0.000000	0.000000	0.000000	0.000000	0.000000	0.000000	0.000000	0.000000	0.000000	0.000000	0.000000	0.000000	0.000000	0.000000	0.000000	0.000000	0.000000	0.000000	0.000000	0.000000	0.000000	0.000000	0.000000
0.000000	0.041393	0.050897	0.000000	0.000000	0.000000	0.000000	0.000000	0.000000	0.000000	0.000000	0.000000	0.000000	0.000000	0.000000	0.000000	0.000000	0.000000	0.000000	0.000000	0.000000	0.000000	0.000000	0.000000	0.000000	0.000000	0.000000	0.000000	0.000000	0.000000	0.000000	0.000000	0.000000	0.000000	0.000000	0.000000	0.000000	0.000000	0.000000	0.000000	0.000000	0.000000	0.000000	0.000000	0.000000	0.000000	0.000000	0.000000	0.000000	0.000000
0.000000	0.000000	0.000000	0.000000	0.000000	0.000000	0.000000	0.000000	0.000000	0.000000	0.000000	0.000000	0.000000	0.000000	0.000000	0.000000	0.000000	0.000000	0.000000	0.000000	0.000000	0.000000	0.000000	0.000000	0.000000	0.000000	0.000000	0.000000	0.000000	0.000000	0.000000	0.000000	0.000000	0.000000	0.000000	0.000000	0.000000	0.000000	0.000000	0.000000	0.000000	0.000000	0.000000	0.000000	0.000000	0.000000	0.000000	0.000000	0.000000	0.000000
0.000000	0.025616	0.053577	0.016217	0.000000	0.000000	0.000000	0.000000	0.000000	0.000000	0.000000	0.000000	0.009913	0.000000	0.000000	0.000000	0.000000	0.000000	0.101014	0.047174	0.000000	0.000000	0.000000	0.000000	0.113874	0.054811	0.000000	0.000000	0.000000	0.000000	0.026072	0.000000	0.000000	0.000000	0.000000	0.000000	0.000000	0.000000	0.000000	0.000000	0.000000	0.000000	0.000000	0.000000	0.000000	0.000000	0.000000	0.000000	0.000000	0.000000
0.000000	0.000000	0.000000	0.000000	0.000000	0.000000	0.000000	0.000000	0.000000	0.000000	0.000000	0.000000	0.040391	0.051348	0.000089	0.000000	0.000000	0.000000	0.097474	0.116496	0.040854	0.000000	0.000000	0.000000	0.109151	0.131878	0.047803	0.000000	0.000000	0.000000	0.059301	0.072000	0.014599	0.000000	0.000000	0.000000	0.000000	0.008308	0.000000	0.000000	0.000000	0.000000	0.000000	0.000000	0.000000	0.000000	0.000000	0.000000	0.000000	0.000000
0.000000	0.012616	0.050793	0.024796	0.000000	0.000000	0.000000	0.000000	0.000000	0.000000	0.000000	0.000000	0.000000	0.000000	0.000000	0.000000	0.000000	0.000000	0.000000	0.053664	0.067815	0.013164	0.000000	0.000000	0.000482	0.079280	0.097260	0.032068	0.000000	0.000000	0.000000	0.010862	0.021382	0.000000	0.000000	0.000000	0.000000	0.000000	0.000000	0.000000	0.000000	0.000000	0.000000	0.000000	0.000000	0.000000	0.000000	0.000000	0.000000	0.000000
0.000000	0.000000	0.000000	0.000000	0.000000	0.000000	0.000000	0.000000	0.000000	0.012430	0.002361	0.000000	0.000000	0.000000	0.000000	0.043609	0.031547	0.000000	0.000000	0.000000	0.018023	0.074877	0.059882	0.000000	0.000000	0.000000	0.027376	0.089383	0.072522	0.000000	0.000000	0.000000	0.018071	0.074948	0.059946	0.000000	0.000000	0.000000	0.000000	0.043700	0.031631	0.000000	0.000000	0.000000	0.000000	0.012505	0.002432	0.000000	0.000000	0.000000
0.000000	0.000000	0.034633	0.033871	0.000000	0.000000	0.000000	0.000000	0.000000	0.000000	0.000000	0.000000	0.000000	0.000000	0.000000	0.000000	0.000000	0.000000	0.000000	0.000000	0.000000	0.000000	0.000000	0.000000	0.000000	0.000000	0.000000	0.000000	0.000000	0.000000	0.000000	0.000000	0.000000	0.000000	0.000000	0.000000	0.000000	0.000000	0.000000	0.000000	0.000000	0.000000	0.000000	0.000000	0.000000	0.000000	0.000000	0.000000	0.000000	0.000000
0.000000	0.000000	0.000000	0.000000	0.000000	0.000000	0.000000	0.000000	0.000000	0.000000	0.000000	0.000000	0.000000	0.000000	0.000000	0.000000	0.000000	0.000000	0.000000	0.000000	0.000000	0.000000	0.000000	0.000000	0.000000	0.000000	0.000000	0.000000	0.028961	0.078898	0.000000	0.000000	0.000000	0.000000	0.047074	0.107308	0.000000	0.000000	0.000000	0.000000	0.000000	0.027093	0.000000	0.000000	0.000000	0.000000	0.000000	0.000000	0.000000	0.000000
0.000000	0.000000	0.022599	0.033459	0.000000	0.000000	0.000000	0.000000	0.000000	0.000000	0.000000	0.000000	0.000000	0.000000	0.000000	0.000000	0.000000	0.000000	0.000000	0.000000	0.000000	0.000000	0.000000	0.000000	0.000000	0.000000	0.000000	0.000000	0.000000	0.000000	0.000000	0.000000	0.000000	0.000000	0.000000	0.000000	0.000000	0.000000	0.000000	0.000000	0.000000	0.000000	0.000000	0.000000	0.000000	0.000000	0.000000	0.000000	0.000000	0.000000
0.048045	0.050260	0.000000	0.000000	0.000000	0.000000	0.000000	0.000000	0.000000	0.000000	0.000000	0.000000	0.000000	0.000000	0.000000	0.000000	0.000000	0.000000	0.000000	0.000000	0.000000	0.000000	0.000000	0.000000	0.000000	0.000000	0.000000	0.000000	0.000000	0.000000	0.000000	0.000000	0.000000	0.000000	0.000000	0.000000	0.000000	0.000000	0.000000	0.000000	0.000000	0.000000	0.000000	0.000000	0.000000	0.000000	0.000000	0.000000	0.000000	0.000000
0.169354	0.081660	0.070757	0.086708	0.025320	0.000000	0.077886	0.035466	0.000000	0.000000	0.000000	0.000000	0.000000	0.000000	0.000000	0.000000	0.000000	0.000000	0.000000	0.000000	0.000000	0.000000	0.000000	0.000000	0.000000	0.000000	0.000000	0.000000	0.000000	0.000000	0.000000	0.000000	0.000000	0.000000	0.000000	0.000000	0.000000	0.000000	0.000000	0.000000	0.000000	0.000000	0.000000	0.000000	0.000000	0.000000	0.000000	0.000000	0.020518	0.000000
0.000000	0.003611	0.000000	0.000000	0.000000	0.000000	0.029950	0.042384	0.000000	0.000000	0.000000	0.000000	0.066857	0.083518	0.024130	0.000000	0.000000	0.000000	0.084155	0.104108	0.036534	0.000000	0.000000	0.000000	0.066525	0.083134	0.023884	0.000000	0.000000	0.000000	0.029537	0.041937	0.000000	0.000000	0.000000	0.000000	0.000000	0.003256	0.000000	0.000000	0.000000	0.016205	0.000000	0.000000	0.000000	0.000000	0.000000	0.066072	0.000000	0.000000
0.000000	0.000000	0.000000	0.013458	0.000000	0.000000	0.000000	0.000000	0.000000	0.000000	0.000000	0.000000	0.000000	0.000000	0.018949	0.020215	0.000000	0.000000	0.000000	0.016655	0.091934	0.094160	0.053518	0.066109	0.000000	0.000238	0.065188	0.066929	0.078533	0.094362	0.000000	0.000000	0.000000	0.000000	0.009416	0.018734	0.000000	0.000000	0.000000	0.000000	0.000000	0.000000	0.000000	0.000000	0.000000	0.000000	0.000000	0.000000	0.000000	0.000000
0.000000	0.000000	0.000000	0.000000	0.000000	0.000000	0.000000	0.000000	0.000000	0.000000	0.000000	0.000000	0.000000	0.000000	0.000000	0.000000	0.000000	0.000000	0.000000	0.000000	0.000000	0.000000	0.000000	0.000000	0.000000	0.000000	0.000000	0.000000	0.000000	0.024531	0.000000	0.000000	0.000000	0.000000	0.001800	0.036764	0.000000	0.000000	0.000000	0.000000	0.000000	0.000000	0.000000	0.000000	0.000000	0.000000	0.000000	0.000000	0.000000	0.000000
0.000000	0.000000	0.000000	0.001725	0.000000	0.000000	0.000000	0.000000	0.000000	0.000000	0.000000	0.000000	0.000000	0.000000	0.000000	0.000000	0.000000	0.000000	0.000000	0.000000	0.000000	0.000000	0.000000	0.000000	0.000000	0.000000	0.020137	0.013641	0.000000	0.000000	0.000000	0.023316	0.089836	0.079176	0.004174	0.000000	0.000000	0.048471	0.142254	0.122703	0.026360	0.000000	0.000000	0.027808	0.097504	0.086054	0.008193	0.000000	0.000000	0.000000
0.000000	0.000000	0.000000	0.000000	0.000000	0.000000	0.000000	0.000000	0.000000	0.000000	0.000000	0.000000	0.000000	0.000000	0.000000	0.000000	0.000000	0.000000	0.000000	0.000000	0.000000	0.000000	0.000000	0.000000	0.000000	0.000000	0.000000	0.000000	0.000000	0.000000	0.000000	0.000000	0.000000	0.000000	0.000000	0.000000	0.000000	0.000000	0.000000	0.000000	0.000000	0.000000	0.000000	0.000000	0.000000	0.000000	0.000000	0.000000	0.000000	0.000000
0.000000	0.000000	0.000000	0.000000	0.000000	0.000000	0.000000	0.000000	0.000000	0.000000	0.000000	0.000000	0.000000	0.000000	0.000000	0.000000	0.000000	0.000000	0.000000	0.000000	0.000000	0.000000	0.000000	0.000000	0.000000	0.000000	0.000000	0.000000	0.000000	0.000000	0.000000	0.000000	0.000000	0.000000	0.000000	0.000000	0.000000	0.000000	0.000000	0.000000	0.000000	0.000000	0.000000	0.000000	0.000000	0.000000	0.002705	0.000000	0.000000	0.000000
0.003600	0.000000	0.000000	0.000000	0.000000	0.000000	0.000000	0.000000	0.000000	0.000000	0.000000	0.000000	0.000000	0.000000	0.000000	0.000000	0.000000	0.000000	0.000000	0.000000	0.000000	0.000000	0.000000	0.000000	0.000000	0.000000	0.000000	0.000000	0.000000	0.000000	0.000000	0.000000	0.000000	0.000000	0.000000	0.000000	0.000000	0.000000	0.000000	0.000000	0.000000	0.000000	0.000000	0.000000	0.000000	0.000000	0.000000	0.000000	0.000000	0.000000
0.000000	0.000000	0.000000	0.000000	0.000000	0.000000	0.000000	0.000000	0.000000	0.000000	0.000000	0.000000	0.000000	0.000000	0.000000	0.000000	0.000000	0.000000	0.000000	0.000000	0.000000	0.000000	0.000000	0.000000	0.000000	0.000000	0.000000	0.000000	0.000000	0.000000	0.000000	0.000000	0.000000	0.000000	0.000000	0.000000	0.000000	0.000000	0.000000	0.000000	0.000000	0.000000	0.000000	0.000000	0.000000	0.000000	0.013313	0.000000	0.000000	0.000000
0.000000	0.000000	0.000000	0.000000	0.000000	0.000000	0.000000	0.000000	0.000000	0.000000	0.000000	0.000000	0.000000	0.000000	0.000000	0.000000	0.000000	0.000000	0.000000	0.000000	0.000000	0.000000	0.000000	0.000000	0.000000	0.000000	0.000000	0.000000	0.000000	0.000000	0.000000	0.000000	0.000000	0.000000	0.000000	0.000000	0.000000	0.000000	0.000000	0.000000	0.000000	0.000000	0.000000	0.000000	0.000000	0.000000	0.000000	0.000000	0.000000	0.000000
0.000000	0.000000	0.000000	0.000000	0.000000	0.000000	0.000000	0.000000	0.000000	0.000000	0.000000	0.000000	0.000000	0.000000	0.000000	0.032091	0.044737	0.000000	0.000000	0.000000	0.005556	0.089074	0.110299	0.039938	0.006592	0.000000	0.015391	0.108424	0.136888	0.052206	0.049832	0.000000	0.000000	0.064740	0.081114	0.022601	0.005944	0.000000	0.000000	0.006041	0.016775	0.000000	0.000000	0.000000	0.000000	0.000000	0.029546	0.010990	0.000000	0.000000
0.000000	0.000000	0.016348	0.037341	0.000000	0.000000	0.000000	0.000000	0.030612	0.053785	0.011942	0.000000	0.000000	0.000000	0.039875	0.064751	0.020184	0.000000	0.000000	0.000000	0.039506	0.064308	0.019858	0.000000	0.000000	0.000000	0.029702	0.052721	0.011127	0.000000	0.000000	0.000000	0.015316	0.036168	0.000000	0.000000	0.000000	0.000000	0.002211	0.021433	0.000000	0.000000	0.000000	0.000000	0.000000	0.013133	0.000000	0.000000	0.000000	0.000000
0.000000	0.071343	0.092575	0.032190	0.000000	0.000000	0.016519	0.115785	0.159666	0.062202	0.000000	0.000000	0.000000	0.077631	0.100339	0.036862	0.000000	0.000000	0.000000	0.009121	0.022282	0.000000	0.000000	0.000000	0.000000	0.000000	0.000000	0.000000	0.000000	0.000000	0.000000	0.000000	0.000000	0.000000	0.000000	0.000000	0.000000	0.000000	0.000000	0.000000	0.000000	0.000000	0.000000	0.036339	0.051567	0.003678	0.000000	0.000000	0.000000	0.008573
0.055496	0.088943	0.040556	0.000000	0.000000	0.000000	0.057526	0.091661	0.042380	0.000000	0.000000	0.000000	0.037972	0.066576	0.024607	0.000000	0.000000	0.000000	0.009291	0.032594	0.000000	0.000000	0.000000	0.000000	0.000000	0.003842	0.000000	0.000000	0.017912	0.002768	0.000000	0.000000	0.000000	0.038542	0.098453	0.072431	0.000000	0.000000	0.000000	0.024207	0.076295	0.054463	0.000000	0.000069	0.000000	0.000000	0.000000	0.000000	0.004502	0.027118
0.000000	0.000000	0.000000	0.000000	0.003348	0.000000	0.000000	0.000000	0.000000	0.000000	0.000000	0.000000	0.000000	0.000000	0.000000	0.000000	0.038316	0.023408	0.000000	0.000000	0.000000	0.000000	0.000000	0.000000	0.000000	0.000000	0.000000	0.000000	0.000000	0.000000	0.000000	0.000000	0.000000	0.000000	0.000000	0.000000	0.000000	0.000000	0.000000	0.000000	0.000000	0.000000	0.000000	0.000000	0.000000	0.014015	0.019217	0.000000	0.000000	0.000000
0.000000	0.000000	0.000000	0.000000	0.000000	0.000000	0.000000	0.000000	0.000000	0.000000	0.000000	0.000000	0.000000	0.000000	0.000000	0.000000	0.000000	0.000000	0.000000	0.000000	0.000000	0.000000	0.000000	0.000000	0.052940	0.024978	0.000000	0.000000	0.000000	0.000000	0.143875	0.087168	0.000000	0.000000	0.000000	0.000000	0.114882	0.071300	0.000000	0.000000	0.000000	0.000000	0.022703	0.000000	0.000000	0.000000	0.000000	0.000000	0.000000	0.000000
0.000000	0.000000	0.000000	0.005539	0.026035	0.000000	0.000000	0.000000	0.000000	0.000000	0.000000	0.000000	0.000000	0.000000	0.000000	0.000000	0.000000	0.000000	0.000000	0.000000	0.000000	0.000000	0.000000	0.000000	0.000000	0.000000	0.000000	0.000000	0.000000	0.000000	0.000000	0.000000	0.000000	0.000000	0.000000	0.000000	0.000000	0.000000	0.000000	0.000000	0.000000	0.000000	0.000000	0.000000	0.000000	0.041437	0.067814	0.023303	0.000000	0.000000
0.000000	0.000000	0.000000	0.000000	0.000000	0.000000	0.000000	0.000000	0.000000	0.000000	0.000000	0.000000	0.000000	0.000000	0.000000	0.000000	0.000000	0.000000	0.000000	0.000000	0.000000	0.000000	0.000000	0.000000	0.000000	0.000000	0.000000	0.000000	0.017368	0.000000	0.000000	0.000000	0.000000	0.000000	0.020236	0.000000	0.000000	0.000000	0.000000	0.000000	0.000000	0.000000	0.000000	0.000000	0.000000	0.000000	0.000000	0.000000	0.000000	0.000000
0.000000	0.000000	0.000000	0.002152	0.030206	0.000840	0.000000	0.000000	0.000000	0.000000	0.000000	0.000000	0.000000	0.000000	0.000000	0.000000	0.000000	0.000000	0.000000	0.000000	0.000000	0.000000	0.000000	0.000000	0.000000	0.000000	0.000000	0.000000	0.000000	0.000000	0.000000	0.000000	0.000000	0.000000	0.000000	0.000000	0.000000	0.000000	0.000000	0.000000	0.008904	0.000000	0.000000	0.000000	0.000000	0.047670	0.087505	0.045943	0.000000	0.000000
0.000000	0.000000	0.000000	0.000000	0.000000	0.000000	0.000000	0.000000	0.000000	0.000000	0.000000	0.000000	0.000000	0.000000	0.000000	0.000000	0.000000	0.000000	0.000000	0.000000	0.000000	0.000000	0.000000	0.000000	0.000000	0.000000	0.000000	0.000000	0.000000	0.000000	0.000000	0.000000	0.000216	0.017441	0.000000	0.000000	0.000000	0.000000	0.010257	0.028549	0.000000	0.000000	0.000000	0.000000	0.000000	0.000000	0.000000	0.000000	0.000000	0.000000
0.000000	0.000000	0.000000	0.000000	0.029270	0.006934	0.000000	0.000000	0.000000	0.000000	0.000000	0.000000	0.000000	0.000000	0.000000	0.000000	0.000000	0.000000	0.000000	0.000000	0.000000	0.000000	0.000000	0.000000	0.000000	0.000000	0.000000	0.000000	0.000000	0.000000	0.000000	0.000000	0.000000	0.000000	0.000000	0.000000	0.000000	0.000000	0.000000	0.000000	0.030686	0.008176	0.000000	0.000000	0.000000	0.048219	0.101792	0.065664	0.000000	0.000000
0.000000	0.000000	0.000000	0.000000	0.000000	0.000000	0.000000	0.000000	0.000000	0.000000	0.000000	0.000000	0.000000	0.000000	0.000000	0.000000	0.000000	0.000000	0.000000	0.000000	0.000000	0.000000	0.000000	0.000000	0.000000	0.000000	0.000000	0.000000	0.000000	0.000000	0.000000	0.000000	0.000000	0.000000	0.000000	0.000000	0.000000	0.000000	0.000000	0.000000	0.000000	0.000000	0.000000	0.000000	0.000000	0.000000	0.026157	0.044313	0.000000	0.000000
0.000000	0.000000	0.000000	0.000000	0.018415	0.007862	0.000000	0.000000	0.000000	0.000000	0.000000	0.000000	0.000000	0.000000	0.000000	0.000000	0.000000	0.000000	0.002157	0.000000	0.000000	0.000000	0.000000	0.015733	0.000000	0.000000	0.000000	0.000000	0.000000	0.000000	0.000000	0.000000	0.000000	0.000000	0.008640	0.000000	0.000000	0.000000	0.000000	0.007230	0.059089	0.045535	0.000000	0.000000	0.000000	0.038311	0.107889	0.087653	0.000000	0.000000
0.000000	0.000000	0.000000	0.000000	0.000000	0.000000	0.000000	0.048119	0.052879	0.000000	0.000000	0.000000	0.000000	0.060858	0.066106	0.005550	0.000000	0.000000	0.000000	0.000000	0.000000	0.000000	0.000000	0.000000	0.000000	0.000000	0.000000	0.000000	0.000000	0.000000	0.000000	0.000000	0.000000	0.000000	0.000000	0.000000	0.000000	0.000000	0.000000	0.000000	0.000000	0.044843	0.000000	0.000000	0.000000	0.000000	0.024303	0.114456	0.000000	0.000000
0.000000	0.000000	0.000000	0.000000	0.006124	0.002950	0.000000	0.000000	0.000000	0.000000	0.000000	0.000000	0.000000	0.000000	0.004245	0.059165	0.049535	0.011101	0.028377	0.000000	0.000000	0.044112	0.035417	0.029341	0.017724	0.000000	0.000000	0.000000	0.000000	0.000000	0.000000	0.000000	0.000000	0.000000	0.029902	0.026266	0.000000	0.000000	0.000000	0.009291	0.072386	0.067483	0.015776	0.000000	0.000000	0.025908	0.099982	0.093664	0.078545	0.035256
0.000000	0.000000	0.000000	0.000000	0.000000	0.000000	0.000000	0.000000	0.000000	0.000000	0.000000	0.000000	0.000000	0.000000	0.000000	0.000000	0.000000	0.000000	0.000000	0.000000	0.000000	0.000000	0.000000	0.000000	0.000000	0.000000	0.000000	0.000000	0.000000	0.000000	0.000000	0.000000	0.000000	0.000000	0.000000	0.000000	0.000000	0.000000	0.000000	0.000000	0.000000	0.000000	0.000000	0.000000	0.000000	0.000000	0.000000	0.000000	0.000000	0.000000
0.000000	0.000000	0.000000	0.000000	0.000000	0.000000	0.000000	0.000000	0.000000	0.000000	0.000000	0.000000	0.014354	0.000000	0.000000	0.000000	0.000000	0.052951	0.082990	0.000000	0.000000	0.000000	0.000000	0.049231	0.064244	0.000000	0.000000	0.000000	0.030748	0.044394	0.000000	0.000000	0.000000	0.000000	0.065007	0.082932	0.000000	0.000000	0.000000	0.000000	0.080061	0.100968	0.000000	0.000000	0.000000	0.000000	0.063108	0.080721	0.000000	0.000000
0.000000	0.000000	0.000000	0.000000	0.000000	0.000000	0.000000	0.000000	0.000000	0.000000	0.000000	0.000000	0.000000	0.000000	0.000000	0.000000	0.000000	0.000000	0.000000	0.000000	0.000000	0.000000	0.000000	0.000000	0.000000	0.000000	0.000000	0.000000	0.000000	0.000000	0.000000	0.000000	0.000000	0.000000	0.000000	0.000000	0.000000	0.000000	0.000000	0.000000	0.000000	0.000000	0.000000	0.000000	0.000000	0.000000	0.000000	0.000000	0.000000	0.000000
0.000000	0.000000	0.000000	0.000000	0.000000	0.000000	0.000000	0.000000	0.000000	0.000000	0.000000	0.006249	0.035987	0.000000	0.000000	0.000000	0.000000	0.071464	0.109536	0.021981	0.000000	0.000000	0.000000	0.053547	0.084017	0.008373	0.000000	0.000000	0.000000	0.000000	0.000000	0.000000	0.000000	0.000000	0.000000	0.000000	0.000000	0.000000	0.000000	0.000000	0.000000	0.000000	0.000000	0.000000	0.000000	0.000000	0.000000	0.008236	0.000000	0.000000
0.000000	0.000000	0.000000	0.000000	0.000000	0.000000	0.000000	0.000000	0.000000	0.000000	0.000000	0.000000	0.000000	0.000000	0.000000	0.000000	0.000000	0.000000	0.000000	0.000000	0.000000	0.000000	0.000000	0.000000	0.000000	0.000000	0.000000	0.000000	0.000000	0.000000	0.000000	0.000000	0.000000	0.000000	0.000000	0.000000	0.000000	0.000000	0.000000	0.000000	0.000000	0.000000	0.000000	0.000000	0.000000	0.000000	0.000000	0.000000	0.000000	0.000000
0.000000	0.000000	0.000000	0.000000	0.000000	0.000000	0.000000	0.000000	0.000000	0.000000	0.000000	0.027718	0.055406	0.000870	0.000000	0.000000	0.000000	0.087489	0.135322	0.046319	0.000000	0.000000	0.000000	0.053782	0.099803	0.029407	0.000000	0.000000	0.000000	0.000000	0.012270	0.000000	0.000000	0.000000	0.000000	0.000000	0.000000	0.000000	0.000000	0.000000	0.000000	0.000000	0.000000	0.000000	0.000000	0.000000	0.000000	0.000000	0.042409	0.000000
0.000000	0.000000	0.000000	0.000000	0.000000	0.000000	0.000000	0.000000	0.000000	0.000000	0.000000	0.000000	0.000000	0.000000	0.000000	0.000000	0.000000	0.000000	0.000000	0.000000	0.000000	0.000000	0.000000	0.000000	0.000000	0.000000	0.000000	0.000000	0.000000	0.000000	0.000000	0.000000	0.000000	0.000000	0.000000	0.000000	0.000000	0.000000	0.000000	0.000000	0.000000	0.000000	0.000000	0.000000	0.000000	0.000000	0.000000	0.000000	0.000000	0.000000
0.057091	0.018288	0.000000	0.000000	0.000000	0.000000	0.000000	0.000000	0.000000	0.000000	0.000000	0.059333	0.079408	0.036429	0.000000	0.000000	0.015740	0.105044	0.170993	0.081766	0.000000	0.000000	0.000000	0.046447	0.111875	0.057875	0.000000	0.000000	0.000000	0.000000	0.024881	0.000000	0.000000	0.000000	0.000000	0.000000	0.000000	0.000000	0.000000	0.000000	0.000000	0.000000	0.000000	0.000000	0.000000	0.000000	0.000000	0.000000	0.087043	0.040267
0.000000	0.000000	0.000000	0.000000	0.000000	0.000000	0.000000	0.000000	0.000000	0.000000	0.000000	0.000000	0.000000	0.000000	0.000000	0.000000	0.000000	0.000000	0.000000	0.000000	0.000000	0.000000	0.000000	0.000000	0.000000	0.000000	0.000000	0.000000	0.000000	0.000000	0.000000	0.000000	0.000000	0.000000	0.000000	0.000000	0.000000	0.000000	0.000000	0.000000	0.000000	0.000000	0.000000	0.000000	0.000000	0.000000	0.000000	0.000000	0.000000	0.000000
0.113474	0.071273	0.000000	0.000000	0.000000	0.000000	0.029319	0.005451	0.000000	0.000000	0.006713	0.078348	0.089098	0.057885	0.000000	0.000000	0.023855	0.109525	0.169493	0.102287	0.003006	0.000000	0.000000	0.037271	0.109074	0.072433	0.000000	0.000000	0.000000	0.000000	0.028056	0.006973	0.000000	0.000000	0.000000	0.000000	0.000000	0.000000	0.000000	0.000000	0.000000	0.000000	0.003402	0.000000	0.000000	0.000000	0.000000	0.000000	0.083142	0.049791
0.000000	0.000000	0.000000	0.000000	0.000000	0.000000	0.000000	0.000000	0.000000	0.000000	0.000000	0.000000	0.000000	0.000000	0.000000	0.000000	0.000000	0.000000	0.000000	0.000000	0.000000	0.000000	0.000000	0.000000	0.000000	0.000000	0.000000	0.000000	0.000000	0.000000	0.000000	0.000000	0.000000	0.000000	0.000000	0.000000	0.000000	0.000000	0.000000	0.000000	0.000000	0.000000	0.000000	0.000000	0.000000	0.000000	0.000000	0.000000	0.000000	0.000000
0.105963	0.101543	0.020923	0.000000	0.000000	0.025475	0.080295	0.076874	0.036426	0.006502	0.037445	0.110210	0.088184	0.094516	0.099675	0.054926	0.030756	0.098064	0.119218	0.128675	0.047829	0.015933	0.000000	0.009642	0.080707	0.086580	0.018400	0.000000	0.000000	0.000000	0.021114	0.024855	0.000000	0.000000	0.000000	0.000000	0.000000	0.000000	0.000000	0.000000	0.000000	0.000000	0.000000	0.000000	0.000000	0.000000	0.000000	0.000000	0.038458	0.035963
0.000000	0.000000	0.000000	0.000000	0.000000	0.000000	0.000000	0.000000	0.000000	0.000000	0.000000	0.000000	0.000000	0.000000	0.000000	0.000000	0.000000	0.000000	0.000000	0.000000	0.000000	0.000000	0.000000	0.000000	0.000000	0.000000	0.000000	0.000000	0.000000	0.000000	0.000000	0.000000	0.000000	0.000000	0.000000	0.000000	0.000000	0.000000	0.000000	0.000000	0.000000	0.000000	0.000000	0.000000	0.000000	0.000000	0.000000	0.000000	0.000000	0.000000
0.052422	0.063381	0.007964	0.000000	0.000000	0.042196	0.098486	0.115975	0.041174	0.040068	0.051571	0.123055	0.098342	0.115798	0.089228	0.087601	0.031412	0.087682	0.092762	0.126464	0.053551	0.029515	0.000000	0.017882	0.060444	0.083387	0.028917	0.000000	0.000000	0.011439	0.011545	0.027434	0.000000	0.000000	0.000000	0.000000	0.000000	0.000000	0.000000	0.000000	0.000000	0.000000	0.000000	0.000000	0.000000	0.000000	0.000000	0.000000	0.000000	0.000000
0.000000	0.000000	0.070690	0.162743	0.104847	0.006264	0.000000	0.000000	0.051194	0.114005	0.079170	0.000000	0.000000	0.000000	0.000000	0.027831	0.008873	0.023169	0.000000	0.000000	0.000000	0.000000	0.049550	0.099686	0.000000	0.000000	0.000000	0.000000	0.026647	0.067058	0.000000	0.000000	0.000000	0.000000	0.000000	0.000000	0.000000	0.000000	0.000000	0.038717	0.075634	0.037446	0.000000	0.000000	0.000000	0.043126	0.081533	0.041817	0.000000	0.000000
0.000000	0.015334	0.000000	0.033795	0.025656	0.057079	0.045606	0.070185	0.060351	0.080232	0.063019	0.129593	0.102610	0.156190	0.099493	0.052939	0.043903	0.074009	0.071279	0.114377	0.062726	0.026562	0.060635	0.027333	0.038486	0.074085	0.035351	0.000000	0.000000	0.000000	0.000000	0.025665	0.000000	0.000000	0.000000	0.000000	0.000000	0.000000	0.000000	0.000000	0.000000	0.000000	0.000000	0.000000	0.000000	0.000000	0.000000	0.000000	0.000000	0.000000
0.000000	0.000000	0.028706	0.095811	0.081706	0.004033	0.000000	0.000000	0.003861	0.057699	0.047313	0.000000	0.000000	0.000000	0.000000	0.000000	0.000000	0.000000	0.000000	0.000000	0.000000	0.000000	0.000000	0.000000	0.000000	0.000000	0.000000	0.000000	0.000000	0.000000	0.000000	0.000000	0.000000	0.000000	0.000000	0.000000	0.000000	0.000000	0.000000	0.000000	0.000000	0.000000	0.000000	0.000000	0.000000	0.000000	0.000000	0.000000	0.000000	0.000000
0.000000	0.029706	0.010726	0.000000	0.034827	0.072419	0.023366	0.070786	0.046274	0.015477	0.073195	0.131775	0.044087	0.102047	0.070917	0.033603	0.091550	0.114440	0.040689	0.096518	0.066777	0.000000	0.068347	0.106875	0.015664	0.060238	0.037412	0.000000	0.000000	0.032844	0.000000	0.019882	0.001890	0.000000	0.000000	0.000000	0.000000	0.000000	0.000000	0.000000	0.000000	0.000000	0.000000	0.000000	0.000000	0.000000	0.000000	0.000000	0.000000	0.000000
0.007245	0.003659	0.000000	0.000000	0.000000	0.000000	0.046005	0.041480	0.000000	0.000000	0.000000	0.000000	0.000000	0.000000	0.000000	0.000000	0.000000	0.000000	0.000000	0.000000	0.000000	0.000000	0.000000	0.000000	0.000000	0.000000	0.000000	0.000000	0.000000	0.024412	0.000000	0.000000	0.000000	0.000000	0.000000	0.044685	0.000000	0.000000	0.000000	0.000000	0.000000	0.017455	0.000000	0.000000	0.000000	0.000000	0.000000	0.000000	0.000000	0.000000
0.000000	0.048554	0.055746	0.000155	0.069407	0.095487	0.000000	0.070494	0.079100	0.015885	0.081904	0.112059	0.000163	0.071446	0.080127	0.016537	0.010167	0.026507	0.000000	0.050668	0.057975	0.001725	0.000000	0.000000	0.000000	0.021744	0.027743	0.000000	0.000000	0.000000	0.000000	0.000000	0.001946	0.000000	0.000000	0.000000	0.000000	0.028944	0.024724	0.000000	0.000000	0.000000	0.029512	0.105540	0.097748	0.017120	0.000000	0.000000	0.013227	0.077636
0.000000	0.000000	0.000000	0.000000	0.000000	0.000000	0.000000	0.000000	0.000000	0.000000	0.000000	0.000000	0.000000	0.000000	0.000000	0.000000	0.000000	0.000000	0.000000	0.000000	0.000000	0.000000	0.000000	0.000000	0.000000	0.000000	0.000000	0.000000	0.000000	0.000000	0.000000	0.000000	0.000000	0.000000	0.000000	0.000000	0.000000	0.000000	0.000000	0.000000	0.000000	0.000000	0.000000	0.000000	0.000000	0.000000	0.004642	0.016262	0.000000	0.000000
0.000000	0.050801	0.074801	0.025180	0.087475	0.105309	0.000000	0.061676	0.088208	0.034256	0.082955	0.099889	0.000000	0.051085	0.075143	0.025420	0.002997	0.048833	0.000000	0.026335	0.046192	0.004055	0.000000	0.093721	0.000000	0.000071	0.016888	0.000000	0.000000	0.045227	0.000000	0.000000	0.000000	0.000000	0.000000	0.000000	0.000000	0.037705	0.046617	0.000000	0.000000	0.000000	0.014591	0.099817	0.115853	0.038796	0.000000	0.000000	0.000000	0.058128
0.000000	0.000000	0.000000	0.000000	0.000000	0.000000	0.000000	0.000000	0.000000	0.000000	0.000000	0.000000	0.000000	0.000000	0.000000	0.000000	0.000000	0.000000	0.000000	0.000000	0.000000	0.000000	0.000000	0.000000	0.000000	0.000000	0.000000	0.000000	0.000000	0.000000	0.000000	0.000000	0.000000	0.000000	0.000000	0.000000	0.000000	0.000000	0.000000	0.000000	0.000000	0.000000	0.000000	0.000000	0.000000	0.000000	0.000000	0.000000	0.000000	0.000000
0.000000	0.046187	0.087429	0.047314	0.102667	0.109236	0.000000	0.045889	0.087012	0.047014	0.079012	0.084103	0.000000	0.027557	0.062618	0.028554	0.000000	0.000000	0.000000	0.001865	0.031150	0.002725	0.000000	0.000000	0.000000	0.000000	0.005101	0.000000	0.000000	0.000000	0.000000	0.000000	0.000000	0.000000	0.000000	0.000000	0.000000	0.041127	0.065176	0.019710	0.000000	0.000000	0.000000	0.086140	0.125157	0.057251	0.000000	0.000000	0.000000	0.035896
0.000000	0.000000	0.000000	0.000000	0.000000	0.000000	0.000000	0.000000	0.000000	0.000000	0.000000	0.000000	0.000000	0.000000	0.000000	0.000000	0.000000	0.000000	0.000000	0.000000	0.000000	0.000000	0.000000	0.000000	0.000000	0.000000	0.000000	0.000000	0.000000	0.000000	0.000000	0.000000	0.000000	0.000000	0.000000	0.000000	0.000000	0.000000	0.000000	0.000000	0.000000	0.000000	0.000000	0.000000	0.000000	0.000000	0.000000	0.000000	0.000000	0.000000
0.000000	0.045321	0.142050	0.129448	0.031779	0.000000	0.000000	0.007335	0.068616	0.063109	0.000000	0.029397	0.000000	0.000000	0.000000	0.000000	0.000000	0.000000	0.000000	0.000000	0.000000	0.000000	0.000000	0.000000	0.000000	0.000000	0.000000	0.000000	0.000000	0.000000	0.000000	0.000000	0.000000	0.000000	0.000000	0.000000	0.000000	0.032166	0.089575	0.066474	0.000000	0.000000	0.000000	0.043836	0.109145	0.081783	0.000000	0.000000	0.000000	0.000000
0.000000	0.000000	0.000000	0.000000	0.000000	0.000000	0.000000	0.000000	0.000000	0.000000	0.000000	0.000000	0.000000	0.000000	0.000000	0.000000	0.000000	0.000000	0.000000	0.000000	0.000000	0.000000	0.000000	0.000000	0.000000	0.000000	0.000000	0.000000	0.000000	0.000000	0.000000	0.000000	0.000000	0.000000	0.000000	0.000000	0.000000	0.000000	0.000000	0.000000	0.000000	0.000000	0.000000	0.000000	0.000000	0.000000	0.000000	0.000000	0.000000	0.000000
0.000000	0.011965	0.095555	0.111620	0.037138	0.000000	0.000000	0.044185	0.071399	0.057407	0.003440	0.000000	0.000000	0.000000	0.010176	0.002953	0.000000	0.000000	0.000000	0.000000	0.000000	0.000000	0.000000	0.000000	0.000000	0.000000	0.000000	0.000000	0.000000	0.000000	0.000000	0.000000	0.011651	0.008480	0.000000	0.000000	0.000000	0.023405	0.095687	0.089820	0.013429	0.000000	0.000000	0.022204	0.093580	0.087834	0.012295	0.000000	0.000000	0.000000
0.000000	0.000000	0.000000	0.000000	0.000000	0.000000	0.000000	0.000000	0.000000	0.000000	0.000000	0.000000	0.000000	0.000000	0.000000	0.000000	0.000000	0.000000	0.009168	0.000000	0.000000	0.000000	0.000000	0.000000	0.000000	0.000000	0.000000	0.000000	0.000000	0.000000	0.000000	0.000000	0.000000	0.000000	0.000000	0.000000	0.000000	0.000000	0.000000	0.000000	0.000000	0.000000	0.000000	0.000000	0.000000	0.000000	0.000000	0.000000	0.000000	0.000000
0.000000	0.000000	0.069820	0.102880	0.045998	0.000000	0.000000	0.000000	0.025571	0.047931	0.007434	0.000000	0.000000	0.000000	0.000000	0.000000	0.000000	0.000000	0.000000	0.000000	0.000000	0.000000	0.000000	0.000000	0.010488	0.000000	0.000000	0.000000	0.000000	0.000000	0.097788	0.030140	0.019697	0.028209	0.000000	0.000000	0.143281	0.051310	0.093002	0.108871	0.035873	0.000000	0.064790	0.009086	0.072971	0.085745	0.022541	0.000000	0.000000	0.000000
0.000000	0.000000	0.000000	0.000000	0.000000	0.000000	0.000000	0.000000	0.000000	0.000000	0.000000	0.000000	0.000000	0.000000	0.000000	0.000000	0.000000	0.000000	0.000000	0.000000	0.000000	0.000000	0.000000	0.000000	0.000000	0.000000	0.000000	0.000000	0.000000	0.000000	0.000000	0.000000	0.000000	0.000000	0.000000	0.000000	0.000000	0.000000	0.000000	0.000000	0.000000	0.000000	0.000000	0.000000	0.000000	0.000000	0.000000	0.000000	0.000000	0.000000
0.000000	0.000000	0.044372	0.088298	0.050432	0.000000	0.000000	0.000000	0.003080	0.034839	0.007762	0.000000	0.000000	0.000000	0.000000	0.000000	0.000000	0.000000	0.000000	0.000000	0.000000	0.000000	0.000000	0.000000	0.007403	0.000000	0.000000	0.000000	0.000000	0.000000	0.095794	0.035339	0.023911	0.045587	0.005271	0.000000	0.153380	0.061991	0.083349	0.121852	0.056158	0.000000	0.073304	0.020697	0.050507	0.077182	0.028763	0.000000	0.000000	0.000000
0.000000	0.000000	0.000000	0.000000	0.000000	0.000000	0.000000	0.000000	0.000000	0.000000	0.000000	0.000000	0.000000	0.000000	0.000000	0.000000	0.000000	0.000000	0.000000	0.000000	0.000000	0.000000	0.000000	0.000000	0.000000	0.000000	0.000000	0.000000	0.000000	0.000000	0.000000	0.000000	0.027264	0.053211	0.014104	0.000000	0.000000	0.000000	0.058555	0.092501	0.042574	0.000000	0.000000	0.000000	0.000453	0.022202	0.000000	0.000000	0.000000	0.000000
0.036201	0.000590	0.000000	0.047342	0.044708	0.000000	0.020531	0.006656	0.000000	0.000000	0.000000	0.000000	0.000000	0.000000	0.000000	0.000000	0.000000	0.000000	0.000000	0.000000	0.000000	0.000000	0.000000	0.000000	0.000000	0.000000	0.000000	0.000000	0.000000	0.000000	0.087008	0.043505	0.020603	0.072474	0.052416	0.000000	0.166780	0.083264	0.048663	0.118633	0.088955	0.002045	0.088647	0.044653	0.008377	0.072760	0.069569	0.002218	0.000027	0.000000
0.000000	0.000000	0.000000	0.000000	0.000000	0.000000	0.000000	0.000000	0.000000	0.000000	0.000000	0.000000	0.005929	0.011508	0.000000	0.033448	0.031393	0.000000	0.000000	0.000000	0.000000	0.039405	0.037270	0.000000	0.000000	0.000000	0.000000	0.000000	0.000000	0.000000	0.000000	0.000000	0.000000	0.000000	0.000000	0.000000	0.000000	0.000000	0.000000	0.000000	0.000000	0.000000	0.000000	0.000000	0.000000	0.000000	0.000000	0.000000	0.000000	0.000000
0.000000	0.000000	0.000000	0.025519	0.036005	0.000000	0.000000	0.000000	0.000000	0.000000	0.000000	0.000000	0.000000	0.000000	0.000000	0.000000	0.000000	0.000000	0.000000	0.000000	0.000000	0.000000	0.000000	0.000000	0.000000	0.000000	0.000000	0.000000	0.000000	0.000000	0.080794	0.046025	0.014409	0.080634	0.075589	0.005017	0.165141	0.092940	0.028732	0.105523	0.099087	0.018553	0.094569	0.056173	0.000000	0.075710	0.091397	0.027572	0.005201	0.000000
0.015429	0.000000	0.000000	0.000000	0.000000	0.000000	0.000000	0.000000	0.000000	0.000000	0.000000	0.000000	0.000000	0.000000	0.000000	0.000000	0.000000	0.000000	0.000000	0.000000	0.000000	0.000000	0.000000	0.000000	0.000000	0.000000	0.000000	0.000000	0.000000	0.000000	0.000000	0.000000	0.000000	0.000000	0.000000	0.000000	0.000000	0.000000	0.000000	0.000000	0.000000	0.000000	0.000000	0.000000	0.000000	0.000000	0.000000	0.000000	0.000000	0.000000
0.000000	0.000000	0.000000	0.002948	0.023816	0.000000	0.000000	0.000000	0.000000	0.000000	0.000000	0.000000	0.000000	0.000000	0.000000	0.000000	0.000000	0.000000	0.006679	0.000000	0.000000	0.000000	0.000000	0.000000	0.096954	0.053752	0.011562	0.000651	0.008180	0.000000	0.161824	0.086559	0.004048	0.081448	0.095191	0.028154	0.158818	0.101923	0.006737	0.086122	0.100579	0.031251	0.099388	0.067543	0.000000	0.072821	0.110253	0.052202	0.009960	0.000000
0.000000	0.000000	0.000000	0.000000	0.000000	0.000000	0.000000	0.000000	0.000000	0.000000	0.000000	0.000000	0.000000	0.000000	0.000000	0.000000	0.000000	0.000000	0.000000	0.000000	0.000000	0.000000	0.000000	0.000000	0.000000	0.000000	0.000000	0.000000	0.000000	0.000000	0.000000	0.000000	0.000000	0.000000	0.000000	0.000000	0.000000	0.000000	0.000000	0.000000	0.000000	0.000000	0.000000	0.000000	0.000000	0.000000	0.000000	0.000000	0.000000	0.000000
0.000000	0.000000	0.000000	0.000000	0.000000	0.000000	0.000000	0.000000	0.000000	0.000000	0.000000	0.000000	0.000000	0.000000	0.000000	0.000000	0.000000	0.000000	0.000000	0.000000	0.000000	0.000000	0.000000	0.000000	0.024219	0.033761	0.000000	0.007550	0.040673	0.013056	0.016358	0.025444	0.000000	0.063970	0.120042	0.072082	0.083181	0.092249	0.023566	0.038608	0.080775	0.045291	0.054902	0.061951	0.004147	0.000000	0.000000	0.000000	0.000000	0.000000
0.000000	0.000000	0.000000	0.000000	0.000000	0.000000	0.000000	0.000000	0.000000	0.000000	0.000000	0.000000	0.000000	0.000000	0.000000	0.000000	0.000000	0.000000	0.000000	0.000000	0.000000	0.000000	0.000000	0.000000	0.000000	0.000000	0.000000	0.000000	0.000000	0.000000	0.000000	0.000000	0.000000	0.000000	0.000000	0.000000	0.000000	0.000000	0.000000	0.000000	0.000000	0.000000	0.000000	0.000000	0.000000	0.000000	0.000000	0.000000	0.000000	0.000000
0.000000	0.000000	0.000000	0.000000	0.000000	0.000000	0.000000	0.000000	0.000000	0.000000	0.000000	0.000000	0.000000	0.000000	0.000000	0.000000	0.002453	0.002213	0.000000	0.000000	0.000000	0.000000	0.032216	0.023789	0.000000	0.000000	0.000000	0.028051	0.084032	0.062598	0.051961	0.047182	0.000000	0.048939	0.119998	0.090490	0.115182	0.106694	0.021828	0.037277	0.098751	0.074551	0.124784	0.115199	0.025874	0.002391	0.053549	0.053220	0.065362	0.060090
0.000000	0.000000	0.000000	0.000000	0.000000	0.000000	0.000000	0.000000	0.000000	0.000000	0.000000	0.000000	0.000000	0.000000	0.000000	0.000000	0.000000	0.000000	0.000000	0.000000	0.000000	0.000000	0.000000	0.000000	0.000000	0.000000	0.000000	0.000000	0.000000	0.000000	0.000000	0.000000	0.000000	0.000000	0.000000	0.000000	0.000000	0.000000	0.000000	0.000000	0.000000	0.000000	0.000000	0.000000	0.000000	0.000000	0.000000	0.000000	0.000000	0.000000
0.000000	0.000000	0.000000	0.000000	0.000000	0.005761	0.000000	0.000000	0.000000	0.000000	0.000907	0.009417	0.000000	0.000000	0.000000	0.000000	0.012859	0.021973	0.000000	0.000000	0.000000	0.000000	0.046417	0.045577	0.000000	0.000000	0.000000	0.017022	0.089186	0.087993	0.000000	0.023711	0.004570	0.024290	0.102239	0.100871	0.046081	0.103717	0.070934	0.005799	0.070954	0.069942	0.028356	0.076595	0.050026	0.000000	0.034446	0.044910	0.000000	0.000000
0.000000	0.000000	0.000000	0.000000	0.000000	0.000000	0.000000	0.000000	0.000000	0.000000	0.000000	0.000000	0.000000	0.000000	0.000000	0.000000	0.000000	0.000000	0.000000	0.000000	0.000000	0.000000	0.000000	0.000000	0.000000	0.000000	0.000000	0.000000	0.000000	0.000000	0.000000	0.000000	0.000000	0.000000	0.000000	0.000000	0.000000	0.000000	0.002469	0.000000	0.000000	0.000000	0.000000	0.000000	0.001881	0.000000	0.000000	0.000000	0.000000	0.000000
0.000000	0.000000	0.000000	0.000000	0.000000	0.015915	0.000000	0.000000	0.000000	0.000000	0.007551	0.025431	0.000000	0.000000	0.000000	0.000000	0.020606	0.040035	0.000000	0.000000	0.000000	0.000000	0.054040	0.072021	0.006361	0.012304	0.000000	0.000361	0.083243	0.107349	0.080304	0.090573	0.023452	0.000000	0.077087	0.099537	0.129009	0.150346	0.050627	0.000000	0.041591	0.057866	0.080643	0.090948	0.023675	0.000000	0.014775	0.033478	0.006688	0.012643
0.000000	0.000000	0.000000	0.000000	0.052495	0.056069	0.000000	0.000000	0.000000	0.000000	0.019985	0.022863	0.000000	0.000000	0.000000	0.000000	0.000000	0.000000	0.000000	0.000000	0.000000	0.000000	0.000000	0.000000	0.000000	0.000000	0.000000	0.000000	0.000000	0.000000	0.000000	0.000000	0.000000	0.000000	0.000000	0.000000	0.000000	0.000400	0.024501	0.000000	0.021207	0.024106	0.000000	0.001707	0.025999	0.000000	0.053718	0.057325	0.000000	0.000000
0.000000	0.000000	0.000000	0.000000	0.000000	0.028717	0.000000	0.000000	0.000000	0.000000	0.012957	0.052997	0.035699	0.000000	0.000000	0.000000	0.028170	0.073319	0.064596	0.008646	0.000000	0.000000	0.046520	0.112802	0.000000	0.000000	0.000000	0.000000	0.046522	0.112805	0.000000	0.000000	0.000000	0.000000	0.017097	0.066434	0.000000	0.014565	0.041358	0.007212	0.000000	0.017674	0.000000	0.029226	0.058983	0.021233	0.000000	0.003314	0.000000	0.000000
0.000000	0.024048	0.088994	0.076580	0.001516	0.000000	0.000000	0.000000	0.017046	0.012447	0.000000	0.000000	0.000000	0.000000	0.000000	0.000000	0.000000	0.000000	0.000000	0.000000	0.000000	0.000000	0.000000	0.039891	0.000000	0.000000	0.000000	0.000000	0.000000	0.046191	0.000000	0.000000	0.000000	0.000000	0.000000	0.008010	0.000000	0.000000	0.000000	0.000000	0.000000	0.000000	0.000000	0.000000	0.000000	0.000000	0.000000	0.000000	0.000000	0.000000
0.000000	0.000000	0.000000	0.000000	0.002433	0.043423	0.000000	0.000000	0.000000	0.000000	0.012361	0.056361	0.000000	0.000000	0.000000	0.000000	0.016667	0.077826	0.000000	0.000000	0.000000	0.000000	0.028050	0.098908	0.000000	0.000000	0.000000	0.000000	0.017556	0.081341	0.000000	0.000000	0.000000	0.000000	0.000000	0.042454	0.000000	0.010807	0.053579	0.031534	0.000000	0.019915	0.000000	0.023922	0.071330	0.046531	0.000000	0.015528	0.000000	0.000000
0.000000	0.002536	0.006148	0.000000	0.000000	0.000000	0.009774	0.084452	0.091010	0.058133	0.000000	0.000000	0.031469	0.128430	0.140507	0.048775	0.000000	0.000000	0.000000	0.063899	0.069334	0.007739	0.007654	0.000000	0.000000	0.000000	0.000000	0.000000	0.001093	0.000000	0.000000	0.000000	0.000000	0.000000	0.000000	0.000000	0.000000	0.000000	0.000000	0.000000	0.000000	0.000000	0.000000	0.000000	0.000000	0.000000	0.000000	0.000000	0.000000	0.000000
0.000000	0.000000	0.000000	0.004838	0.056984	0.053129	0.000000	0.000000	0.000000	0.000000	0.008172	0.058519	0.043781	0.055210	0.003034	0.000000	0.008421	0.079765	0.083459	0.099783	0.032116	0.000000	0.005351	0.074779	0.032600	0.033019	0.000000	0.000000	0.000000	0.047766	0.000000	0.000000	0.000000	0.000000	0.000000	0.021765	0.000000	0.003056	0.060735	0.054091	0.000000	0.019307	0.000000	0.014461	0.077859	0.070262	0.007419	0.023196	0.000000	0.000000
0.000000	0.000000	0.000000	0.000000	0.000000	0.000000	0.000000	0.000000	0.000000	0.000000	0.000000	0.000000	0.000000	0.000000	0.000000	0.000000	0.000000	0.000000	0.012974	0.000000	0.000000	0.000000	0.000000	0.000000	0.087493	0.000000	0.000000	0.000000	0.000000	0.000000	0.092367	0.002363	0.000000	0.000000	0.000000	0.000000	0.020341	0.000000	0.000000	0.000000	0.000000	0.000000	0.000000	0.000000	0.000000	0.000000	0.000000	0.000000	0.000000	0.000000
0.000000	0.000000	0.000000	0.000000	0.002090	0.081573	0.000000	0.000000	0.000000	0.000000	0.000281	0.078469	0.000000	0.000000	0.000000	0.000000	0.000000	0.046568	0.031714	0.000000	0.000000	0.000000	0.000000	0.008203	0.024273	0.000000	0.000000	0.000000	0.000000	0.000000	0.000000	0.000000	0.000000	0.001253	0.000000	0.000000	0.000000	0.000000	0.057258	0.092610	0.043886	0.000000	0.000000	0.000000	0.070375	0.111422	0.055691	0.000000	0.000000	0.000000
0.000000	0.000000	0.000000	0.000000	0.000000	0.000000	0.000000	0.000000	0.000000	0.000000	0.003677	0.007141	0.000000	0.000000	0.000000	0.000000	0.063724	0.068893	0.000000	0.003329	0.057987	0.048548	0.025472	0.029405	0.000000	0.038634	0.115886	0.100144	0.014913	0.000000	0.000000	0.001546	0.055478	0.046203	0.000000	0.000000	0.000000	0.000000	0.000000	0.000000	0.000000	0.000000	0.000000	0.000000	0.000000	0.000000	0.000000	0.000000	0.000000	0.000000
0.000000	0.000000	0.000000	0.000000	0.000000	0.000000	0.000000	0.000000	0.000000	0.000000	0.000000	0.000000	0.000000	0.000000	0.000000	0.000000	0.000000	0.000000	0.000000	0.000000	0.000000	0.000000	0.000000	0.000000	0.000000	0.000000	0.000000	0.000000	0.000000	0.000000	0.000000	0.000000	0.000000	0.011758	0.000000	0.000000	0.000000	0.000000	0.046926	0.103433	0.069511	0.000000	0.055721	0.000000	0.057476	0.122277	0.082250	0.000000	0.122912	0.038627
0.000000	0.000000	0.000000	0.000000	0.000000	0.000000	0.000000	0.000000	0.000000	0.000000	0.000000	0.000000	0.000000	0.000000	0.000000	0.000000	0.000000	0.000000	0.000000	0.000000	0.000000	0.006303	0.054257	0.037987	0.000000	0.000000	0.000000	0.042673	0.110082	0.084793	0.000000	0.000000	0.000000	0.001660	0.048036	0.032408	0.000000	0.000000	0.000000	0.000000	0.000000	0.000000	0.000000	0.000000	0.000000	0.000000	0.000000	0.000000	0.000000	0.000000
0.000000	0.000000	0.000000	0.000000	0.000000	0.021792	0.000000	0.000000	0.000000	0.000000	0.000000	0.000000	0.000000	0.000000	0.000000	0.000000	0.000000	0.000000	0.000000	0.000000	0.000000	0.000000	0.000000	0.000000	0.000000	0.000000	0.000000	0.000000	0.000000	0.000000	0.000000	0.000000	0.000000	0.018188	0.011731	0.000000	0.000000	0.000000	0.032468	0.105876	0.093370	0.012242	0.000000	0.000000	0.040651	0.122430	0.107379	0.019452	0.000000	0.000000
0.000000	0.006650	0.027923	0.000000	0.000000	0.000000	0.000000	0.039933	0.066825	0.023195	0.000000	0.000000	0.000000	0.000000	0.002902	0.000000	0.000000	0.000000	0.000000	0.000000	0.000000	0.000000	0.000000	0.000000	0.000000	0.000000	0.000000	0.000000	0.000000	0.000000	0.000000	0.000000	0.000000	0.000000	0.000000	0.000000	0.000000	0.000000	0.000000	0.000000	0.000000	0.000000	0.000000	0.000000	0.000000	0.000000	0.000000	0.000000	0.000000	0.000000
0.000000	0.000000	0.000000	0.000000	0.000000	0.023760	0.000000	0.000000	0.000000	0.000000	0.000000	0.000000	0.000000	0.000000	0.000000	0.000000	0.000000	0.000000	0.000000	0.000000	0.000000	0.000000	0.000000	0.000000	0.000000	0.000000	0.000000	0.000000	0.000000	0.000000	0.000000	0.000000	0.000000	0.017517	0.041466	0.004597	0.000000	0.000000	0.000000	0.084461	0.131259	0.064451	0.000000	0.000000	0.000000	0.092763	0.147964	0.071345	0.000000	0.000000
0.000000	0.026047	0.004288	0.000000	0.000000	0.000000	0.012493	0.051735	0.026520	0.000000	0.000000	0.000000	0.000000	0.000000	0.000000	0.000000	0.000000	0.000000	0.000000	0.000000	0.000000	0.000000	0.000000	0.000000	0.000000	0.000000	0.000000	0.000000	0.000000	0.000000	0.000000	0.000000	0.000000	0.000000	0.000000	0.000000	0.000000	0.000000	0.000000	0.000000	0.000000	0.000000	0.000000	0.000000	0.000000	0.000000	0.000000	0.000000	0.000000	0.000000
0.000000	0.000000	0.000000	0.000000	0.000000	0.000000	0.000000	0.000000	0.000000	0.000000	0.000000	0.000000	0.000000	0.000000	0.000000	0.000000	0.000000	0.000000	0.024646	0.012782	0.000000	0.000000	0.000000	0.000000	0.000000	0.000000	0.000000	0.000000	0.000000	0.000000	0.000000	0.000000	0.000000	0.010297	0.049505	0.025123	0.000000	0.000000	0.000000	0.065280	0.135222	0.087793	0.061533	0.014557	0.000000	0.070516	0.148503	0.094252	0.117439	0.050208
0.000000	0.000000	0.020921	0.000000	0.000000	0.000000	0.000000	0.010471	0.034746	0.000323	0.000000	0.000000	0.000000	0.000000	0.000000	0.000000	0.000000	0.000000	0.000000	0.000000	0.000000	0.000000	0.000000	0.000000	0.000000	0.000000	0.000000	0.000000	0.000000	0.000000	0.000000	0.000000	0.000000	0.000000	0.000000	0.000000	0.054930	0.077589	0.025596	0.000000	0.000000	0.000000	0.110010	0.161879	0.066780	0.000000	0.000000	0.000000	0.078326	0.107154
0.000000	0.000000	0.000000	0.000000	0.000000	0.000000	0.000000	0.000000	0.000000	0.000000	0.000000	0.000000	0.000000	0.000000	0.000000	0.000000	0.000000	0.000000	0.000000	0.000000	0.000000	0.000000	0.000000	0.000000	0.000000	0.000000	0.000000	0.000000	0.000000	0.000000	0.000000	0.000000	0.000000	0.000000	0.052123	0.042798	0.000000	0.000000	0.000000	0.043518	0.125848	0.107696	0.000000	0.000000	0.000000	0.046554	0.133121	0.113230	0.000000	0.000000
0.000000	0.012834	0.000000	0.000000	0.000000	0.000000	0.000000	0.016419	0.000000	0.000000	0.000000	0.000000	0.000000	0.000000	0.000000	0.000000	0.000000	0.000000	0.000000	0.000000	0.000000	0.000000	0.000000	0.000000	0.000000	0.000000	0.000000	0.000000	0.000000	0.000000	0.000000	0.000000	0.000000	0.000000	0.000000	0.000000	0.000000	0.000000	0.000000	0.000000	0.000000	0.000000	0.000000	0.000000	0.000000	0.000000	0.000000	0.000000	0.000000	0.000000
0.000000	0.000000	0.000000	0.000000	0.000000	0.000000	0.000000	0.000000	0.000000	0.000000	0.000000	0.000000	0.000000	0.000000	0.000000	0.000000	0.000000	0.000000	0.000000	0.000000	0.000000	0.000000	0.000000	0.000000	0.000000	0.000000	0.000000	0.000000	0.000000	0.000000	0.000000	0.000000	0.000000	0.000000	0.049285	0.056774	0.000000	0.000000	0.000000	0.020378	0.108024	0.121674	0.000000	0.000000	0.000000	0.021823	0.111058	0.125346	0.000000	0.000000
0.000000	0.000000	0.002415	0.000000	0.000000	0.000000	0.000000	0.000000	0.000000	0.000000	0.000000	0.000000	0.000000	0.000000	0.000000	0.000000	0.000000	0.000000	0.000000	0.000000	0.000000	0.000000	0.000000	0.000000	0.000000	0.000000	0.000000	0.000000	0.000000	0.000000	0.000000	0.000000	0.000000	0.000000	0.000000	0.000000	0.000000	0.000000	0.000000	0.000000	0.000000	0.000000	0.000000	0.000000	0.000000	0.000000	0.000000	0.000000	0.000000	0.000000
0.000000	0.000000	0.000000	0.000000	0.000000	0.046771	0.000000	0.000000	0.000000	0.000000	0.000000	0.000000	0.000000	0.000000	0.000000	0.000000	0.000000	0.000000	0.000000	0.000000	0.000000	0.000000	0.000000	0.000000	0.000000	0.000000	0.000000	0.000000	0.000000	0.017511	0.000000	0.000000	0.000000	0.000000	0.027901	0.070056	0.000000	0.000000	0.000000	0.000000	0.059679	0.118627	0.000000	0.000000	0.000000	0.000000	0.058418	0.116349	0.000000	0.000000
0.000000	0.000000	0.000000	0.000000	0.000000	0.000000	0.000000	0.000000	0.000000	0.000000	0.000000	0.000000	0.000000	0.000000	0.000000	0.000000	0.000000	0.000000	0.000000	0.000000	0.000000	0.000000	0.000000	0.000000	0.000000	0.000000	0.000000	0.000000	0.000000	0.000000	0.000000	0.000000	0.000000	0.000000	0.000000	0.000000	0.000000	0.000000	0.000000	0.000000	0.000000	0.000000	0.000000	0.000000	0.000000	0.000000	0.000000	0.000000	0.000000	0.000000
0.000000	0.000000	0.000000	0.000000	0.000000	0.000000	0.000000	0.000000	0.000000	0.000000	0.000000	0.000000	0.000000	0.000000	0.000000	0.000000	0.000000	0.001537	0.000000	0.000000	0.006802	0.020773	0.000000	0.000000	0.000000	0.000000	0.027306	0.043215	0.000000	0.023010	0.000000	0.000000	0.000000	0.000000	0.011620	0.067046	0.000000	0.000000	0.000000	0.000000	0.033858	0.102373	0.000000	0.000000	0.000000	0.000000	0.031535	0.098298	0.000000	0.000000
0.000000	0.000000	0.000000	0.000000	0.000000	0.000000	0.000000	0.000000	0.000000	0.000000	0.000000	0.000000	0.000000	0.000000	0.000000	0.000000	0.000000	0.000000	0.000000	0.000000	0.000000	0.000000	0.000000	0.000000	0.000000	0.000000	0.000000	0.000000	0.000000	0.000000	0.000000	0.000000	0.000000	0.000000	0.000000	0.000000	0.000000	0.000000	0.000000	0.000000	0.000000	0.000000	0.000000	0.000000	0.000000	0.000000	0.000000	0.000000	0.000000	0.000000
0.000000	0.000000	0.000000	0.000000	0.000000	0.043382	0.000000	0.000000	0.000000	0.000000	0.000000	0.000000	0.000000	0.000000	0.000000	0.000000	0.000000	0.000000	0.028147	0.044450	0.000000	0.000000	0.000000	0.000000	0.044970	0.063421	0.013902	0.000000	0.000000	0.023950	0.000000	0.000000	0.000000	0.000000	0.000000	0.058240	0.000000	0.000000	0.000000	0.000000	0.007845	0.081629	0.000000	0.000000	0.000000	0.000000	0.004783	0.076559	0.000000	0.000000
0.000000	0.000000	0.000000	0.000000	0.000000	0.000000	0.000000	0.000000	0.000000	0.000000	0.000000	0.000000	0.000000	0.000000	0.000000	0.000000	0.000000	0.000000	0.000000	0.000000	0.000000	0.000000	0.000000	0.000000	0.000000	0.000000	0.000000	0.000000	0.000000	0.000000	0.000000	0.000000	0.000000	0.000000	0.000000	0.000000	0.000000	0.000000	0.000000	0.000000	0.000000	0.000000	0.000000	0.000000	0.000000	0.000000	0.000000	0.000000	0.000000	0.000000
0.000000	0.000000	0.000000	0.000000	0.000000	0.018563	0.000000	0.000000	0.000000	0.000000	0.000000	0.007033	0.000000	0.000000	0.000000	0.000000	0.000000	0.000000	0.000000	0.000000	0.000000	0.000000	0.000000	0.000000	0.000000	0.000000	0.000000	0.000000	0.000000	0.001316	0.000000	0.000000	0.000000	0.000000	0.000000	0.011066	0.000000	0.000000	0.000000	0.000000	0.000000	0.022874	0.000000	0.000000	0.000000	0.000000	0.000000	0.032189	0.000000	0.000000
0.000000	0.000000	0.000000	0.000000	0.000000	0.000000	0.000000	0.000000	0.000000	0.000000	0.000000	0.000000	0.000000	0.000000	0.000000	0.000000	0.000000	0.000000	0.000000	0.000000	0.000000	0.000000	0.000000	0.000000	0.000000	0.000000	0.000000	0.000000	0.000000	0.000000	0.000000	0.000000	0.000000	0.000000	0.000000	0.000000	0.000000	0.000000	0.000000	0.000000	0.000000	0.000000	0.000000	0.000000	0.000000	0.000000	0.000000	0.000000	0.000000	0.000000
0.000000	0.000000	0.000000	0.000000	0.052584	0.089722	0.000000	0.000000	0.000000	0.000000	0.004356	0.034874	0.000000	0.000000	0.000000	0.000000	0.000000	0.021803	0.000000	0.000000	0.000000	0.000000	0.000000	0.008579	0.000000	0.000000	0.000000	0.000000	0.000000	0.000000	0.000000	0.000000	0.000000	0.000000	0.000000	0.000000	0.000000	0.000000	0.000000	0.000000	0.000000	0.003999	0.000000	0.000000	0.000000	0.000000	0.018766	0.046844	0.000000	0.000000
0.000000	0.000000	0.000000	0.000000	0.000000	0.000000	0.000000	0.000000	0.000000	0.000000	0.000000	0.000000	0.000000	0.000000	0.000000	0.000000	0.000000	0.000000	0.000000	0.000000	0.000000	0.000000	0.000000	0.000000	0.000000	0.000000	0.000000	0.000000	0.000000	0.000000	0.000000	0.000000	0.000000	0.000000	0.000000	0.000000	0.000000	0.000000	0.000000	0.000000	0.000000	0.000000	0.000000	0.000000	0.000000	0.000000	0.000000	0.000000	0.000000	0.000000
0.000000	0.000000	0.000000	0.000000	0.000000	0.063499	0.000000	0.000000	0.000000	0.000000	0.000000	0.062031	0.000000	0.000000	0.000000	0.000000	0.000000	0.042413	0.000000	0.000000	0.000000	0.000000	0.000000	0.016348	0.000000	0.000000	0.000000	0.000000	0.000000	0.000000	0.000000	0.000000	0.000000	0.000000	0.000000	0.000000	0.000000	0.000000	0.000000	0.000000	0.000000	0.000000	0.000000	0.000000	0.000000	0.028574	0.014173	0.000000	0.000000	0.000000
0.000000	0.000000	0.000000	0.001130	0.040861	0.020256	0.000000	0.000000	0.000000	0.025587	0.073372	0.047970	0.000000	0.000000	0.000000	0.000000	0.003637	0.000000	0.000000	0.000000	0.000000	0.000000	0.000000	0.000000	0.000000	0.000000	0.000000	0.000000	0.000000	0.000000	0.000000	0.000000	0.000000	0.000000	0.000000	0.000000	0.000000	0.000000	0.000000	0.000000	0.000000	0.000000	0.000000	0.000000	0.000000	0.000000	0.000000	0.000000	0.000000	0.000000
0.000000	0.000000	0.000000	0.000000	0.032453	0.097045	0.000000	0.000000	0.000000	0.000000	0.044254	0.118856	0.000000	0.000000	0.000000	0.000000	0.023980	0.083314	0.000000	0.000000	0.000000	0.000000	0.000000	0.031293	0.000000	0.000000	0.000000	0.000000	0.000000	0.000000	0.000000	0.000000	0.000000	0.000000	0.000000	0.000000	0.000000	0.000000	0.000000	0.000000	0.000000	0.001885	0.000000	0.000000	0.000000	0.001253	0.074450	0.084746	0.000000	0.000000
0.000000	0.000000	0.000000	0.000000	0.000000	0.000000	0.000000	0.000000	0.000000	0.000000	0.000000	0.000000	0.000000	0.000000	0.000000	0.000000	0.000000	0.000000	0.000000	0.000000	0.000000	0.000000	0.000000	0.000000	0.000000	0.000000	0.000000	0.000000	0.000000	0.000000	0.000000	0.000000	0.000000	0.000000	0.000000	0.000000	0.000000	0.000000	0.000000	0.000000	0.000000	0.000000	0.000000	0.000000	0.000000	0.000000	0.000000	0.000000	0.000000	0.000000
0.000000	0.000000	0.000000	0.000000	0.000000	0.041692	0.000000	0.000000	0.000000	0.000000	0.050979	0.129852	0.000000	0.000000	0.000000	0.000000	0.050236	0.128155	0.000000	0.000000	0.000000	0.003574	0.070323	0.072142	0.000000	0.000000	0.000000	0.033800	0.127020	0.130549	0.000000	0.000000	0.000000	0.023079	0.103798	0.106342	0.000000	0.000000	0.000000	0.000000	0.037055	0.038474	0.000000	0.000000	0.000000	0.000000	0.043591	0.027051	0.000000	0.000000
0.000000	0.000000	0.000000	0.000000	0.000000	0.000000	0.000000	0.000000	0.000000	0.000000	0.000000	0.000000	0.000000	0.000000	0.000000	0.000000	0.000000	0.000000	0.000000	0.000000	0.000000	0.000000	0.000000	0.000000	0.000000	0.000000	0.000000	0.000000	0.000000	0.000000	0.000000	0.000000	0.000000	0.000000	0.000000	0.000000	0.000000	0.000000	0.000000	0.000000	0.000000	0.000000	0.000000	0.000000	0.000000	0.000000	0.000000	0.000000	0.000000	0.000000
0.000000	0.000000	0.000000	0.000000	0.004459	0.035606	0.000000	0.000000	0.000000	0.000000	0.069925	0.128112	0.000000	0.000000	0.000000	0.000000	0.075287	0.139294	0.000000	0.000000	0.000000	0.000000	0.013565	0.046678	0.000000	0.000000	0.000000	0.000000	0.000000	0.000000	0.000000	0.000000	0.000000	0.000000	0.000000	0.000000	0.000000	0.000000	0.000000	0.000000	0.000000	0.000000	0.000000	0.000000	0.000000	0.000000	0.000000	0.000000	0.000000	0.000000
0.000000	0.000000	0.000000	0.000000	0.000000	0.000000	0.000000	0.000000	0.000000	0.000000	0.000000	0.000000	0.000000	0.000000	0.000000	0.000000	0.000000	0.000000	0.000000	0.000000	0.000000	0.000000	0.000000	0.000000	0.000000	0.000000	0.000000	0.000000	0.000000	0.000000	0.000000	0.000000	0.000000	0.000000	0.000000	0.000000	0.000000	0.000000	0.000000	0.000000	0.000000	0.000000	0.000000	0.000000	0.000000	0.000000	0.000000	0.000000	0.000000	0.000000
0.000000	0.000000	0.000000	0.000000	0.000000	0.000000	0.000000	0.000000	0.000000	0.000000	0.000000	0.000000	0.000000	0.000000	0.000000	0.000000	0.000000	0.000000	0.000000	0.000000	0.000000	0.000000	0.000000	0.000000	0.000000	0.000000	0.000000	0.000000	0.000000	0.000000	0.000000	0.000000	0.000000	0.000000	0.000000	0.000000	0.000000	0.000000	0.000000	0.000000	0.024080	0.041101	0.000000	0.000000	0.000000	0.042710	0.106344	0.103327	0.000000	0.000000
0.000000	0.000000	0.000000	0.000000	0.000000	0.000000	0.000000	0.000000	0.000000	0.000000	0.000000	0.000000	0.000000	0.000000	0.000000	0.000000	0.000000	0.000000	0.000000	0.000000	0.000000	0.000000	0.000000	0.000000	0.000000	0.000000	0.000000	0.000000	0.000000	0.000000	0.000000	0.000000	0.000000	0.000000	0.000000	0.000000	0.000000	0.000000	0.000000	0.000000	0.000000	0.000000	0.000000	0.000000	0.000000	0.000000	0.000000	0.000000	0.000000	0.000000
0.000000	0.000000	0.000000	0.000000	0.000000	0.000000	0.000000	0.047261	0.051417	0.000000	0.000000	0.000000	0.016639	0.095740	0.102159	0.027067	0.000000	0.000000	0.000000	0.037567	0.041451	0.000000	0.000000	0.000000	0.000000	0.000000	0.000000	0.000000	0.000000	0.000000	0.000000	0.000000	0.000000	0.000000	0.000000	0.000000	0.000000	0.000000	0.000000	0.004093	0.041720	0.018498	0.000000	0.000000	0.000000	0.060043	0.124314	0.081647	0.000000	0.000000
0.000000	0.000000	0.000000	0.000000	0.000000	0.004555	0.000000	0.000000	0.000000	0.000000	0.000000	0.057463	0.000000	0.000000	0.000000	0.000000	0.000000	0.031256	0.000000	0.000000	0.000000	0.000000	0.000000	0.000000	0.000000	0.000000	0.000000	0.000000	0.000000	0.000000	0.000000	0.000000	0.000000	0.000000	0.000000	0.000000	0.000000	0.000000	0.000000	0.000000	0.000000	0.000000	0.000000	0.000000	0.000000	0.000000	0.000000	0.012078	0.000000	0.000000
0.000000	0.000000	0.000000	0.000000	0.000000	0.000000	0.000000	0.000000	0.000000	0.000000	0.000000	0.000000	0.000000	0.000000	0.000000	0.000000	0.000000	0.000000	0.000000	0.000000	0.000000	0.000000	0.000000	0.000000	0.000000	0.000000	0.000000	0.000000	0.000000	0.000000	0.000000	0.000000	0.000000	0.000000	0.000000	0.000000	0.000000	0.000000	0.000000	0.000000	0.000000	0.000000	0.025654	0.027637	0.000000	0.000000	0.000000	0.000000	0.011875	0.013704
0.000000	0.000000	0.000000	0.000000	0.000000	0.025386	0.000000	0.000000	0.000000	0.000000	0.038966	0.101358	0.000000	0.000000	0.000000	0.000000	0.017840	0.068816	0.000000	0.000000	0.000000	0.000000	0.000000	0.000000	0.000000	0.000000	0.000000	0.000000	0.000000	0.000000	0.000000	0.000000	0.000000	0.000000	0.000000	0.000000	0.000000	0.000000	0.000000	0.000000	0.000000	0.000000	0.000000	0.000000	0.000000	0.000000	0.000000	0.000000	0.000000	0.000000
0.000000	0.000000	0.000000	0.000000	0.000000	0.000000	0.000000	0.000000	0.000000	0.000000	0.000000	0.000000	0.000000	0.000000	0.000000	0.000000	0.000000	0.000000	0.000000	0.000000	0.000000	0.000000	0.000000	0.000000	0.000000	0.000000	0.000000	0.000000	0.000000	0.000000	0.000000	0.000000	0.000000	0.000000	0.000000	0.000000	0.000000	0.000000	0.000000	0.000000	0.000000	0.000000	0.008122	0.000000	0.000000	0.000000	0.000000	0.000000	0.003980	0.000000
0.000000	0.000000	0.000000	0.000000	0.000000	0.000000	0.000000	0.000000	0.000000	0.000000	0.000000	0.000000	0.000000	0.000000	0.000000	0.000000	0.000000	0.000000	0.000000	0.000000	0.000000	0.000000	0.000000	0.000000	0.000000	0.000000	0.000000	0.000000	0.000000	0.000000	0.000000	0.000000	0.000000	0.000000	0.000000	0.000000	0.000000	0.000000	0.000000	0.000000	0.000000	0.000000	0.000000	0.000000	0.000000	0.000000	0.000000	0.000000	0.000000	0.000000
0.000000	0.000000	0.000000	0.000000	0.000000	0.000000	0.000000	0.000000	0.000000	0.000000	0.000000	0.000000	0.000000	0.000000	0.000000	0.000000	0.000000	0.000000	0.000000	0.000000	0.000000	0.000000	0.000000	0.000000	0.000000	0.000000	0.000000	0.000000	0.000000	0.000000	0.000000	0.000000	0.000000	0.000000	0.000000	0.000000	0.000000	0.000000	0.000000	0.000000	0.000000	0.000000	0.000000	0.000000	0.000000	0.000000	0.000000	0.000000	0.000000	0.000000
0.000000	0.000000	0.000000	0.000000	0.000000	0.000000	0.000000	0.000000	0.000000	0.000000	0.000000	0.000000	0.000000	0.000000	0.000000	0.000000	0.000000	0.000000	0.000000	0.000000	0.000000	0.000000	0.000000	0.000000	0.000000	0.000000	0.000000	0.000000	0.000000	0.000000	0.000000	0.000000	0.000000	0.000000	0.000000	0.000000	0.000000	0.000000	0.000000	0.000000	0.000000	0.000000	0.000000	0.000000	0.000000	0.000000	0.000000	0.000000	0.000000	0.000000
0.000000	0.000000	0.000000	0.000000	0.000000	0.000000	0.000000	0.000000	0.000000	0.000000	0.000000	0.000000	0.082383	0.012071	0.000000	0.000000	0.000000	0.000000	0.119210	0.031607	0.000000	0.000000	0.000000	0.000000	0.046719	0.000000	0.000000	0.000000	0.000000	0.000000	0.000000	0.000000	0.000000	0.000000	0.000000	0.000000	0.000000	0.000000	0.000000	0.000000	0.000000	0.000000	0.000000	0.000000	0.000000	0.000000	0.000000	0.000000	0.000000	0.000000
0.019337	0.000000	0.000000	0.000000	0.000000	0.000000	0.080144	0.000000	0.000000	0.000000	0.000000	0.028617	0.076670	0.000000	0.000000	0.000000	0.000000	0.015263	0.013490	0.000000	0.000000	0.000000	0.000000	0.000000	0.000000	0.000000	0.000000	0.000000	0.000000	0.000000	0.000000	0.000000	0.000000	0.000000	0.000000	0.000000	0.000000	0.000000	0.000000	0.000000	0.000000	0.000000	0.000000	0.000000	0.000000	0.000000	0.000000	0.000000	0.000000	0.000000
0.000000	0.000000	0.000000	0.000000	0.000000	0.000000	0.059433	0.029423	0.018979	0.010391	0.000000	0.000000	0.050920	0.035631	0.107291	0.090744	0.008719	0.000000	0.000000	0.047374	0.132094	0.110225	0.018608	0.000000	0.000000	0.000000	0.048164	0.037920	0.000000	0.000000	0.000000	0.000000	0.000000	0.000000	0.000000	0.000000	0.000000	0.000000	0.000000	0.000000	0.000000	0.000000	0.000000	0.000000	0.000000	0.000000	0.000000	0.000000	0.000000	0.000000
0.000000	0.000000	0.000000	0.000000	0.000000	0.000000	0.000000	0.000000	0.000000	0.000000	0.000000	0.000000	0.000000	0.000000	0.000000	0.000000	0.000000	0.000000	0.000000	0.000000	0.000000	0.000000	0.000000	0.000000	0.000000	0.000000	0.000000	0.000000	0.000000	0.000000	0.000000	0.000000	0.000000	0.000000	0.000000	0.000000	0.000000	0.000000	0.000000	0.000000	0.000000	0.000000	0.000000	0.000000	0.000000	0.000000	0.000000	0.000000	0.000000	0.000000
0.000000	0.000000	0.000000	0.000000	0.000000	0.000000	0.000000	0.000000	0.000000	0.000000	0.022192	0.010787	0.000000	0.000000	0.000000	0.040985	0.111492	0.089395	0.000000	0.000000	0.000000	0.046768	0.123118	0.098178	0.000000	0.000000	0.000000	0.000000	0.035940	0.023590	0.000000	0.000000	0.000000	0.000000	0.000000	0.000000	0.000000	0.000000	0.000000	0.000000	0.000000	0.000000	0.000000	0.000000	0.000000	0.000000	0.000000	0.000000	0.000000	0.000000
0.000000	0.000000	0.000000	0.000000	0.000000	0.000000	0.000000	0.000000	0.000000	0.000000	0.000000	0.000000	0.000000	0.000000	0.000000	0.000000	0.000000	0.000000	0.065661	0.027967	0.000000	0.000000	0.000000	0.000000	0.051222	0.016640	0.000000	0.000000	0.000000	0.000000	0.000000	0.000000	0.000000	0.000000	0.000000	0.000000	0.000000	0.000000	0.000000	0.000000	0.000000	0.000000	0.000000	0.000000	0.000000	0.000000	0.000000	0.000000	0.000000	0.000000
0.000000	0.000000	0.000000	0.000000	0.000000	0.000000	0.000000	0.000000	0.000000	0.000000	0.000000	0.000000	0.000000	0.000000	0.000000	0.008913	0.024871	0.000000	0.000000	0.000000	0.000000	0.043200	0.063410	0.015357	0.000000	0.000000	0.000000	0.000000	0.000352	0.000000	0.000000	0.000000	0.000000	0.000000	0.000000	0.000000	0.000000	0.000000	0.000000	0.000000	0.000000	0.000000	0.000000	0.000000	0.000000	0.000000	0.000000	0.000000	0.000000	0.000000
0.000000	0.000000	0.000000	0.000000	0.000000	0.000000	0.000000	0.000000	0.000000	0.000000	0.000000	0.000000	0.000000	0.000000	0.000000	0.000000	0.000000	0.000000	0.000000	0.000000	0.043577	0.034610	0.000000	0.000000	0.000000	0.019098	0.080851	0.069089	0.000000	0.000000	0.000000	0.000000	0.014069	0.006540	0.000000	0.000000	0.000000	0.000000	0.000000	0.000000	0.000000	0.000000	0.000000	0.000000	0.000000	0.000000	0.000000	0.000000	0.000000	0.000000
0.000000	0.000000	0.000000	0.000000	0.000000	0.000000	0.000000	0.000000	0.000000	0.000000	0.000000	0.000000	0.000000	0.000000	0.000000	0.000000	0.000000	0.000000	0.000000	0.000000	0.000000	0.000000	0.000000	0.000000	0.000000	0.016851	0.000000	0.000000	0.000000	0.000000	0.000000	0.022946	0.002997	0.000000	0.000000	0.000000	0.000000	0.000000	0.000000	0.000000	0.000000	0.000000	0.000000	0.000000	0.000000	0.000000	0.000000	0.000000	0.000000	0.000000
0.000000	0.000000	0.000000	0.000000	0.000000	0.000000	0.000000	0.000000	0.000000	0.000000	0.000000	0.000000	0.000000	0.000000	0.000000	0.000000	0.000000	0.000000	0.000000	0.000000	0.000000	0.000000	0.000000	0.000000	0.000000	0.000000	0.000000	0.000000	0.000000	0.000000	0.000000	0.000000	0.000000	0.000000	0.000000	0.000000	0.000000	0.000000	0.000000	0.000000	0.000000	0.000000	0.000000	0.000000	0.000000	0.000000	0.000000	0.000000	0.000000	0.000000
0.000000	0.000000	0.000000	0.000000	0.000000	0.000000	0.000000	0.000000	0.000000	0.000000	0.000000	0.000000	0.000000	0.000000	0.000000	0.000000	0.000000	0.000000	0.000000	0.000000	0.000000	0.000000	0.000000	0.000000	0.000000	0.000000	0.000000	0.000000	0.000000	0.000000	0.000000	0.000000	0.000000	0.000000	0.000000	0.000000	0.000000	0.000000	0.000000	0.000000	0.000000	0.000000	0.000000	0.000000	0.000000	0.000000	0.000000	0.000000	0.000000	0.000000
0.000000	0.000000	0.000000	0.000000	0.000000	0.000000	0.000000	0.000000	0.000000	0.000000	0.000000	0.000000	0.000000	0.000000	0.000000	0.000000	0.000000	0.000000	0.000000	0.000000	0.000000	0.000000	0.000000	0.000000	0.000000	0.000000	0.000000	0.000000	0.000000	0.000000	0.000000	0.000000	0.000000	0.000000	0.000000	0.000000	0.000000	0.000000	0.000000	0.000000	0.000000	0.000000	0.000000	0.000000	0.000000	0.000000	0.000000	0.000000	0.000000	0.000000
0.024372	0.005530	0.025882	0.087353	0.071096	0.000000	0.101297	0.069731	0.006832	0.059034	0.045938	0.000000	0.069390	0.044593	0.000000	0.024212	0.013683	0.000000	0.000000	0.000000	0.000000	0.000000	0.000000	0.000000	0.000000	0.000000	0.000000	0.000000	0.000000	0.000000	0.000000	0.000000	0.000000	0.000000	0.000000	0.000000	0.000000	0.000000	0.000000	0.000000	0.000000	0.000000	0.000000	0.000000	0.000000	0.027870	0.017119	0.000000	0.000000	0.000000
0.000000	0.000000	0.000000	0.017308	0.000000	0.000000	0.000000	0.000000	0.023889	0.046769	0.007140	0.000000	0.000000	0.000000	0.048269	0.075938	0.028965	0.000000	0.000000	0.000000	0.058655	0.089135	0.038026	0.000000	0.000000	0.000000	0.047988	0.075589	0.028717	0.000000	0.000000	0.000000	0.023501	0.046319	0.006788	0.000000	0.000000	0.000000	0.000000	0.016934	0.000000	0.000000	0.000000	0.000000	0.000000	0.000000	0.000000	0.000000	0.000000	0.000000
0.000000	0.000000	0.000000	0.000000	0.000000	0.000000	0.000000	0.000000	0.000000	0.000000	0.007774	0.000000	0.000000	0.004633	0.044647	0.022984	0.017868	0.000000	0.000000	0.062766	0.135637	0.091399	0.000000	0.000000	0.000000	0.061610	0.132985	0.089912	0.000000	0.000000	0.000000	0.002559	0.042011	0.020685	0.000000	0.000000	0.000000	0.000000	0.000000	0.000000	0.000000	0.000000	0.000000	0.000000	0.000000	0.000000	0.000000	0.000000	0.000000	0.000000
0.044210	0.038436	0.000000	0.000000	0.000000	0.000000	0.002709	0.000000	0.000000	0.000000	0.000000	0.000000	0.000000	0.000000	0.000000	0.000000	0.000000	0.000000	0.000000	0.000000	0.000000	0.000000	0.000000	0.000000	0.000000	0.000000	0.000000	0.000000	0.000000	0.000000	0.000000	0.000000	0.000000	0.000000	0.000000	0.000000	0.033362	0.027975	0.000000	0.000000	0.000000	0.000000	0.077191	0.069823	0.000000	0.000000	0.000000	0.000000	0.103742	0.094307
0.000000	0.000000	0.000000	0.000000	0.000000	0.000000	0.000000	0.000000	0.000000	0.000000	0.000000	0.000000	0.000000	0.000000	0.000000	0.025029	0.060129	0.027157	0.000000	0.000000	0.000000	0.056410	0.103411	0.059047	0.000000	0.000000	0.000000	0.002283	0.032239	0.004151	0.035997	0.025925	0.000000	0.000000	0.000000	0.000000	0.117943	0.098371	0.012237	0.000000	0.000000	0.029897	0.144982	0.117679	0.021376	0.000000	0.000000	0.058979	0.065785	0.053497
0.000000	0.000000	0.000000	0.000000	0.000000	0.000000	0.000000	0.000000	0.000000	0.000000	0.000000	0.000000	0.000000	0.000000	0.000000	0.000000	0.000000	0.000000	0.000000	0.000000	0.000000	0.000000	0.000000	0.000000	0.000000	0.000000	0.000000	0.000000	0.000000	0.000000	0.000000	0.000000	0.000000	0.000000	0.000000	0.000000	0.000000	0.000000	0.000000	0.000000	0.000000	0.000000	0.000000	0.000000	0.000000	0.000000	0.000000	0.000000	0.000000	0.000000
0.000000	0.000000	0.000000	0.000000	0.000000	0.000000	0.000000	0.000000	0.000000	0.000000	0.000000	0.000000	0.012395	0.015608	0.000000	0.000000	0.000000	0.000000	0.067295	0.071993	0.008907	0.000000	0.000000	0.000000	0.110707	0.118191	0.034998	0.000000	0.000000	0.000000	0.097341	0.103659	0.027753	0.000000	0.000000	0.000000	0.044832	0.048781	0.000000	0.000000	0.000000	0.021174	0.000000	0.000000	0.000000	0.000000	0.000000	0.053450	0.000000	0.000000
0.000000	0.000000	0.000000	0.000000	0.000000	0.014553	0.000000	0.000000	0.000000	0.000000	0.000000	0.000000	0.000000	0.000000	0.000000	0.000000	0.000000	0.000000	0.000000	0.000000	0.000000	0.000000	0.000000	0.000000	0.000000	0.000000	0.000000	0.000000	0.000000	0.000000	0.000000	0.000000	0.000000	0.000000	0.000000	0.000000	0.000000	0.000000	0.000000	0.000000	0.000000	0.028478	0.000000	0.000000	0.000000	0.000000	0.013739	0.091650	0.000000	0.000000
0.000000	0.000000	0.000000	0.000000	0.000000	0.000000	0.000000	0.000000	0.000000	0.000000	0.000000	0.000000	0.000000	0.000000	0.000000	0.000000	0.000000	0.000000	0.000000	0.000000	0.000000	0.000000	0.000000	0.000000	0.000000	0.000000	0.000000	0.000000	0.000000	0.000000	0.000000	0.000000	0.000000	0.000000	0.000000	0.000000	0.000000	0.000000	0.000000	0.000000	0.000000	0.000000	0.000000	0.000000	0.000000	0.000000	0.000000	0.000000	0.000000	0.000000
0.000000	0.000000	0.000000	0.000000	0.000000	0.000000	0.000000	0.000000	0.000000	0.000000	0.000000	0.000000	0.000000	0.000000	0.000000	0.000000	0.000000	0.000000	0.000000	0.000000	0.000000	0.000000	0.000000	0.000000	0.000000	0.000000	0.000000	0.000000	0.000000	0.000000	0.000000	0.000000	0.000000	0.000000	0.000000	0.000000	0.000000	0.000000	0.000000	0.000000	0.000000	0.000000	0.000000	0.000000	0.000000	0.000000	0.000000	0.000000	0.000000	0.000000
0.000000	0.000000	0.000000	0.025024	0.005489	0.000000	0.000000	0.000000	0.000000	0.033675	0.013182	0.000000	0.006508	0.000000	0.000000	0.000000	0.000000	0.000000	0.015450	0.000000	0.000000	0.000000	0.000000	0.000000	0.000000	0.000000	0.000000	0.000000	0.000000	0.000000	0.000000	0.000000	0.000000	0.000000	0.000000	0.000000	0.000000	0.000000	0.000000	0.000000	0.000000	0.000000	0.000000	0.000000	0.000000	0.000000	0.000000	0.000000	0.000000	0.000000
0.000000	0.000000	0.000000	0.000000	0.000000	0.000000	0.000000	0.000000	0.000000	0.000000	0.000000	0.000000	0.000000	0.000000	0.000000	0.000000	0.000000	0.000000	0.000000	0.000000	0.000000	0.000000	0.000000	0.000000	0.000000	0.000000	0.000000	0.000000	0.000000	0.000000	0.000000	0.000000	0.000000	0.000000	0.000000	0.000000	0.000000	0.013626	0.026987	0.000000	0.000000	0.000000	0.003803	0.089327	0.115163	0.044858	0.000000	0.000000	0.001800	0.085670
0.000000	0.000000	0.000000	0.000000	0.000000	0.000000	0.000000	0.000000	0.000000	0.000000	0.000000	0.000000	0.000000	0.000000	0.000000	0.000000	0.000000	0.000000	0.000000	0.000000	0.000000	0.000000	0.000000	0.000000	0.000000	0.000000	0.000000	0.000000	0.000000	0.000000	0.000000	0.000000	0.000000	0.000000	0.000000	0.000000	0.000000	0.000000	0.000000	0.000000	0.000000	0.000000	0.000000	0.000000	0.000000	0.000000	0.000000	0.000000	0.000000	0.000000
0.000000	0.000000	0.000000	0.000000	0.000000	0.000000	0.000000	0.000000	0.000000	0.000000	0.000000	0.000000	0.000000	0.000000	0.000000	0.000000	0.000000	0.000000	0.000000	0.000000	0.000000	0.000000	0.000000	0.000000	0.000000	0.000000	0.000000	0.000000	0.000000	0.000000	0.000000	0.000000	0.000000	0.000000	0.000000	0.000000	0.000000	0.000000	0.000000	0.000000	0.000000	0.000000	0.000000	0.000000	0.000000	0.000000	0.000000	0.000000	0.000000	0.000000
0.000000	0.000000	0.000000	0.000000	0.000000	0.000000	0.000000	0.000000	0.000000	0.000000	0.000000	0.000000	0.000000	0.000000	0.000000	0.000000	0.000000	0.000000	0.000000	0.000000	0.000000	0.061370	0.066664	0.005940	0.000000	0.000000	0.023399	0.109862	0.118667	0.035875	0.000000	0.000000	0.000000	0.048972	0.053783	0.000000	0.000000	0.000000	0.000000	0.000000	0.000000	0.000000	0.000000	0.000000	0.000000	0.000000	0.019826	0.043828	0.000000	0.000000
0.000000	0.000000	0.000000	0.000000	0.000000	0.000000	0.000000	0.000000	0.000000	0.000000	0.000000	0.000000	0.000000	0.000000	0.000000	0.033182	0.060477	0.019822	0.000000	0.000000	0.000000	0.019607	0.044335	0.007237	0.000000	0.000000	0.000000	0.000000	0.000000	0.000000	0.000000	0.000000	0.000000	0.000000	0.000000	0.000000	0.000000	0.000000	0.000000	0.000000	0.000000	0.000000	0.000000	0.000000	0.000000	0.000000	0.000000	0.000000	0.000000	0.000000
0.000000	0.000000	0.000000	0.006332	0.005959	0.000000	0.000000	0.000000	0.000000	0.015751	0.015358	0.000000	0.000000	0.000000	0.000000	0.000000	0.000000	0.000000	0.000000	0.000000	0.000000	0.000000	0.000000	0.000000	0.000000	0.000000	0.000000	0.000000	0.000000	0.000000	0.000000	0.000000	0.000000	0.000000	0.000000	0.000000	0.000000	0.000000	0.000000	0.000000	0.000000	0.000000	0.000000	0.000000	0.000000	0.000000	0.000000	0.000000	0.000000	0.000000
0.000000	0.000000	0.000000	0.000000	0.000000	0.000000	0.000000	0.000000	0.000000	0.000000	0.000000	0.000000	0.000000	0.000000	0.000000	0.000000	0.000000	0.014913	0.000000	0.000000	0.000000	0.000000	0.000000	0.000000	0.000000	0.000000	0.000000	0.000000	0.000000	0.000000	0.000000	0.000000	0.000000	0.000000	0.000000	0.000000	0.000000	0.000000	0.000000	0.000000	0.000000	0.000000	0.000000	0.000000	0.000000	0.000000	0.000000	0.000000	0.000000	0.000000
0.000000	0.000000	0.000000	0.000000	0.000000	0.000000	0.000000	0.000000	0.000000	0.000000	0.000000	0.000000	0.000000	0.000000	0.000000	0.000000	0.000000	0.000000	0.000000	0.000000	0.000000	0.000000	0.000000	0.000000	0.000000	0.000000	0.000000	0.000000	0.000000	0.000000	0.000000	0.000000	0.000000	0.000000	0.000000	0.000000	0.000000	0.000000	0.000000	0.000000	0.000000	0.000000	0.000000	0.000000	0.000000	0.000000	0.000000	0.000000	0.000000	0.000000
0.000000	0.000000	0.000000	0.000000	0.000000	0.000000	0.000000	0.000000	0.000000	0.000000	0.000000	0.000000	0.000000	0.000000	0.000000	0.000000	0.000000	0.000000	0.000000	0.000000	0.000000	0.000000	0.000000	0.000000	0.000000	0.000000	0.000000	0.000000	0.000000	0.000000	0.000000	0.000000	0.000000	0.000000	0.000000	0.000000	0.000000	0.000000	0.000000	0.000000	0.000000	0.000000	0.000000	0.000000	0.000000	0.000000	0.000000	0.000000	0.000000	0.000000
0.001557	0.000000	0.000000	0.000000	0.000000	0.000000	0.000000	0.000000	0.000000	0.000000	0.000000	0.000000	0.000000	0.000000	0.000000	0.000000	0.000000	0.000000	0.064475	0.022746	0.000000	0.000000	0.000000	0.000000	0.151707	0.073023	0.000000	0.000000	0.000000	0.000000	0.102641	0.049114	0.000000	0.000000	0.000000	0.000000	0.011403	0.000000	0.000000	0.000000	0.000000	0.000000	0.000000	0.000000	0.000000	0.000000	0.000000	0.000000	0.000000	0.000000
0.034431	0.071470	0.035414	0.000000	0.000000	0.000000	0.107647	0.111187	0.063276	0.000000	0.000000	0.000000	0.089202	0.035097	0.006037	0.000000	0.000000	0.000000	0.007089	0.000000	0.000000	0.000000	0.000000	0.000000	0.000000	0.000000	0.000000	0.000000	0.000000	0.000000	0.000000	0.000000	0.000000	0.000000	0.000000	0.000000	0.000000	0.000000	0.000000	0.000000	0.000000	0.000000	0.000000	0.000000	0.000000	0.000000	0.000000	0.000000	0.000000	0.000000
0.000000	0.000000	0.015113	0.022631	0.000000	0.000000	0.000000	0.000000	0.000000	0.000000	0.000000	0.000000	0.024887	0.000000	0.000000	0.003728	0.000000	0.000000	0.004898	0.000000	0.022895	0.071193	0.047500	0.000000	0.000000	0.000000	0.062888	0.141538	0.097589	0.003638	0.000000	0.000000	0.056956	0.127615	0.089585	0.000000	0.000000	0.000000	0.011213	0.055257	0.033965	0.000000	0.000000	0.000000	0.000000	0.000000	0.000000	0.000000	0.000000	0.000000
0.000000	0.052546	0.071880	0.019674	0.069776	0.050502	0.004795	0.093255	0.123530	0.050441	0.101584	0.076759	0.001695	0.087446	0.115328	0.046353	0.025175	0.010631	0.000000	0.041930	0.059680	0.010998	0.000000	0.000000	0.000000	0.000000	0.004844	0.000000	0.000000	0.000000	0.000000	0.000000	0.000000	0.000000	0.000000	0.000000	0.000000	0.000000	0.000000	0.000000	0.000000	0.000000	0.000000	0.000000	0.000000	0.000000	0.000000	0.000000	0.000000	0.000000
0.000000	0.000000	0.000000	0.000000	0.000000	0.000000	0.000000	0.000000	0.000000	0.000000	0.000000	0.000000	0.000000	0.000000	0.000000	0.000000	0.000000	0.000000	0.000000	0.000000	0.000000	0.000000	0.000000	0.000000	0.000000	0.000000	0.000000	0.000000	0.000000	0.000000	0.000000	0.000000	0.000000	0.000000	0.000000	0.000000	0.000000	0.000000	0.000000	0.000000	0.000000	0.000000	0.000000	0.000000	0.000000	0.000000	0.000000	0.000000	0.000000	0.000000
0.000000	0.000000	0.000000	0.000000	0.000000	0.000000	0.000000	0.000000	0.000000	0.000000	0.000000	0.011110	0.000000	0.000000	0.000000	0.000000	0.013971	0.063190	0.000000	0.028487	0.001961	0.000000	0.000000	0.012223	0.000000	0.015528	0.000000	0.000000	0.000000	0.000000	0.000000	0.000000	0.000000	0.000000	0.000000	0.000000	0.000000	0.000000	0.000000	0.000000	0.000000	0.000000	0.000000	0.000000	0.000000	0.000000	0.000000	0.000000	0.000000	0.000000
0.000000	0.000000	0.000000	0.000000	0.000000	0.000000	0.000000	0.000000	0.000000	0.000000	0.000000	0.000000	0.000000	0.000000	0.000000	0.000000	0.000000	0.000000	0.000000	0.000000	0.000000	0.000000	0.000000	0.000000	0.000000	0.000000	0.000000	0.000000	0.000000	0.000000	0.000000	0.000000	0.000000	0.000000	0.000000	0.000000	0.000000	0.000000	0.000000	0.000000	0.000000	0.000000	0.000000	0.000000	0.000000	0.000000	0.000000	0.000000	0.000000	0.000000
0.125312	0.083840	0.000000	0.000000	0.000000	0.000000	0.156913	0.099556	0.002209	0.000000	0.000000	0.000000	0.071538	0.044677	0.000000	0.000000	0.009498	0.003696	0.000000	0.000000	0.000000	0.000000	0.008833	0.003051	0.000000	0.000000	0.000000	0.000000	0.000000	0.000000	0.000000	0.000000	0.000000	0.000000	0.000000	0.000000	0.000000	0.000000	0.000000	0.000000	0.000000	0.026319	0.000000	0.000000	0.000000	0.000000	0.034983	0.105473	0.000000	0.000000
0.000000	0.000000	0.000000	0.000000	0.000000	0.000000	0.047530	0.000000	0.000000	0.000000	0.000000	0.000000	0.020015	0.000000	0.000000	0.000000	0.000000	0.000000	0.000000	0.000000	0.000000	0.000000	0.000000	0.000000	0.000000	0.000000	0.000000	0.000000	0.000000	0.000000	0.000000	0.000000	0.000000	0.000000	0.000000	0.000000	0.000000	0.000000	0.000000	0.000000	0.000000	0.000000	0.000000	0.000000	0.000000	0.000000	0.000000	0.000000	0.000000	0.000000
0.000000	0.000000	0.000000	0.000000	0.000000	0.000000	0.000000	0.015761	0.000715	0.000000	0.000000	0.000000	0.018528	0.068047	0.047374	0.000000	0.000000	0.000000	0.000000	0.015915	0.000857	0.000000	0.000000	0.000000	0.000000	0.000000	0.000000	0.000000	0.000000	0.000000	0.000000	0.000000	0.000000	0.000000	0.000000	0.000000	0.000000	0.000000	0.000000	0.000000	0.000000	0.000000	0.000000	0.000000	0.000000	0.000000	0.000000	0.000000	0.000000	0.000000
0.000000	0.000000	0.000000	0.000000	0.000000	0.002411	0.000000	0.000000	0.000000	0.000000	0.000000	0.000000	0.046034	0.066878	0.017978	0.000000	0.000000	0.000000	0.104084	0.147406	0.062537	0.000000	0.000000	0.000000	0.067744	0.093154	0.035689	0.000000	0.000000	0.000000	0.000000	0.003014	0.000000	0.000000	0.000000	0.000000	0.000000	0.000000	0.000000	0.000000	0.000000	0.000000	0.000000	0.000000	0.000000	0.000000	0.000000	0.000000	0.000000	0.000000
0.000000	0.070693	0.081682	0.061713	0.001454	0.000000	0.030975	0.085385	0.098115	0.069058	0.006372	0.000000	0.084945	0.066567	0.077154	0.016124	0.030671	0.012859	0.123622	0.091654	0.038449	0.015078	0.061196	0.039722	0.100951	0.075127	0.002291	0.000000	0.000000	0.000000	0.047656	0.030225	0.004762	0.000000	0.000000	0.000000	0.045547	0.023482	0.000000	0.000000	0.000000	0.000000	0.128221	0.086665	0.000000	0.000000	0.000000	0.000000	0.153087	0.099314
0.000000	0.000000	0.000000	0.000000	0.000000	0.000000	0.000000	0.000000	0.000000	0.000000	0.000000	0.000000	0.000000	0.000000	0.000000	0.000000	0.000000	0.000000	0.000000	0.000000	0.000530	0.000000	0.000000	0.000000	0.000000	0.014919	0.076888	0.067790	0.000000	0.000000	0.000000	0.002089	0.057895	0.050026	0.000000	0.000000	0.000000	0.000000	0.000000	0.000000	0.000000	0.000000	0.011831	0.000000	0.000000	0.000000	0.000000	0.000000	0.059004	0.000000
0.086719	0.045486	0.062705	0.012450	0.000000	0.000000	0.101178	0.053684	0.000000	0.000000	0.000000	0.000000	0.016111	0.000000	0.000000	0.000000	0.000000	0.000000	0.000000	0.000000	0.032566	0.080398	0.051293	0.000000	0.000000	0.000000	0.053644	0.113711	0.075776	0.000000	0.000000	0.000000	0.000000	0.033763	0.012132	0.000000	0.000000	0.000000	0.000000	0.000000	0.000000	0.000000	0.000000	0.000000	0.000000	0.000000	0.000000	0.003588	0.000000	0.017056
0.000000	0.000000	0.000000	0.000000	0.000000	0.000000	0.000000	0.000000	0.000000	0.000000	0.000000	0.000000	0.000000	0.000000	0.000000	0.000000	0.024205	0.002474	0.000000	0.000000	0.000000	0.032032	0.077609	0.047488	0.000000	0.000000	0.000000	0.000000	0.023347	0.001715	0.000000	0.000000	0.033861	0.039801	0.000000	0.000000	0.000000	0.009433	0.086149	0.095315	0.025241	0.000000	0.000000	0.021705	0.109355	0.121560	0.038790	0.000000	0.000000	0.002942
0.000000	0.000000	0.000000	0.000000	0.000000	0.000000	0.000000	0.000000	0.000000	0.000000	0.000000	0.000000	0.000000	0.000000	0.000000	0.000000	0.000000	0.000000	0.000000	0.000000	0.000000	0.000000	0.000000	0.011153	0.000000	0.000000	0.000000	0.000000	0.000000	0.000000	0.000000	0.000000	0.000000	0.000000	0.000000	0.000000	0.000000	0.000000	0.000000	0.000000	0.000000	0.000000	0.000000	0.000000	0.000000	0.000000	0.000000	0.000000	0.000000	0.000000
0.000000	0.000000	0.000000	0.000000	0.000000	0.000000	0.000000	0.000000	0.000000	0.000000	0.000000	0.000000	0.000000	0.000000	0.000000	0.000000	0.000000	0.000000	0.000000	0.000000	0.000000	0.000000	0.000000	0.000000	0.000000	0.000000	0.000000	0.000000	0.000000	0.000000	0.000000	0.000000	0.034770	0.035901	0.000000	0.000000	0.000000	0.010279	0.080685	0.082298	0.013224	0.000000	0.000000	0.023459	0.104059	0.106119	0.026641	0.000000	0.000000	0.009727
0.000000	0.000000	0.000000	0.054771	0.050455	0.000000	0.000000	0.000000	0.000000	0.048230	0.044107	0.000000	0.000000	0.000000	0.000000	0.000000	0.000000	0.000000	0.000000	0.000000	0.000000	0.000000	0.000000	0.000000	0.000000	0.000000	0.000000	0.000000	0.000000	0.000000	0.000000	0.000000	0.000000	0.000000	0.000000	0.000000	0.000000	0.000000	0.000000	0.000000	0.000000	0.000000	0.000000	0.000000	0.000000	0.000000	0.000000	0.000000	0.000000	0.000000
0.000000	0.000000	0.014656	0.009297	0.000000	0.000000	0.000000	0.000000	0.000000	0.000000	0.000000	0.000000	0.000000	0.000000	0.000000	0.000000	0.000000	0.000000	0.000000	0.000000	0.000000	0.000000	0.000000	0.000000	0.000000	0.000000	0.000631	0.000000	0.000000	0.000000	0.000000	0.000000	0.032511	0.026565	0.000000	0.000000	0.000000	0.008418	0.068016	0.060432	0.000000	0.000000	0.000000	0.022745	0.090590	0.081417	0.006429	0.000000	0.000000	0.017342
0.000000	0.000000	0.000000	0.000000	0.000000	0.000000	0.002493	0.000000	0.000000	0.000000	0.000000	0.000000	0.000000	0.000000	0.000000	0.000000	0.000000	0.000000	0.000000	0.000000	0.000000	0.000000	0.000000	0.000000	0.000000	0.000000	0.000000	0.000000	0.000000	0.000000	0.000000	0.000000	0.000000	0.000000	0.000000	0.000000	0.000000	0.000000	0.000000	0.000000	0.000000	0.000000	0.000000	0.000000	0.000000	0.000000	0.000000	0.000000	0.000000	0.000000
0.000000	0.000000	0.029349	0.019182	0.000000	0.000000	0.000000	0.000000	0.004820	0.000000	0.000000	0.000000	0.000000	0.000000	0.000000	0.005724	0.000000	0.000000	0.000000	0.000000	0.000000	0.000000	0.000000	0.000000	0.000000	0.000000	0.004408	0.000000	0.000000	0.000000	0.000000	0.000000	0.028762	0.018630	0.000000	0.000000	0.000000	0.005216	0.064706	0.062778	0.000000	0.000000	0.000000	0.029208	0.110370	0.107370	0.024729	0.000000	0.000000	0.020271
0.000000	0.000000	0.021204	0.054540	0.022051	0.000000	0.000000	0.000000	0.009170	0.039810	0.009960	0.000000	0.000000	0.000000	0.000000	0.000000	0.000000	0.000000	0.074453	0.003753	0.000000	0.000000	0.000000	0.000000	0.105401	0.021199	0.000000	0.000000	0.000000	0.000000	0.033826	0.068907	0.088120	0.028460	0.000000	0.000000	0.008602	0.097150	0.124145	0.048392	0.000000	0.000000	0.000000	0.030096	0.044106	0.000000	0.000000	0.000000	0.000000	0.000000
0.000000	0.006320	0.050880	0.031980	0.026669	0.003946	0.000000	0.000000	0.029923	0.013250	0.000000	0.000000	0.000000	0.000000	0.012984	0.000000	0.000000	0.000000	0.000000	0.000000	0.004788	0.000000	0.000000	0.000000	0.000000	0.018037	0.007250	0.000000	0.000000	0.000000	0.032433	0.073028	0.039875	0.004048	0.000000	0.000000	0.000000	0.021583	0.039361	0.021750	0.000000	0.000000	0.000000	0.012895	0.059685	0.039674	0.000000	0.000000	0.000000	0.021486
0.000000	0.000000	0.014011	0.072029	0.060145	0.000000	0.000000	0.000000	0.000000	0.000302	0.000000	0.000000	0.000000	0.000000	0.000000	0.000000	0.002206	0.008045	0.000000	0.000000	0.000000	0.000000	0.024679	0.031344	0.000000	0.000000	0.000000	0.000000	0.000000	0.000000	0.000000	0.000000	0.000000	0.000000	0.000000	0.000000	0.000000	0.000000	0.000000	0.007446	0.013943	0.000000	0.000000	0.000000	0.000000	0.040898	0.031329	0.000000	0.000000	0.000000
0.000000	0.020195	0.063888	0.038426	0.000000	0.000000	0.000000	0.006503	0.045981	0.023231	0.000000	0.000000	0.000000	0.000000	0.026503	0.006148	0.009673	0.000000	0.000000	0.000000	0.012278	0.080140	0.088693	0.021308	0.000000	0.000000	0.007108	0.064563	0.071982	0.010773	0.000000	0.000000	0.012202	0.000000	0.000000	0.000000	0.000000	0.000000	0.026370	0.006030	0.000000	0.000000	0.000000	0.006384	0.045830	0.023100	0.000000	0.000000	0.000000	0.020116
0.061051	0.087117	0.033341	0.000000	0.000000	0.000000	0.019503	0.038256	0.000000	0.000000	0.000000	0.000000	0.000000	0.000000	0.000000	0.000000	0.000000	0.000000	0.000000	0.000000	0.000000	0.000000	0.000000	0.000000	0.000000	0.028125	0.060277	0.024311	0.000000	0.000000	0.000000	0.048794	0.087220	0.044438	0.000000	0.000000	0.000000	0.001299	0.010683	0.002746	0.003880	0.000000	0.026273	0.045904	0.046633	0.066134	0.036809	0.000000	0.066593	0.094154
0.000000	0.000000	0.000000	0.000000	0.000000	0.000000	0.000000	0.000000	0.000000	0.000000	0.000000	0.000000	0.000000	0.000000	0.000000	0.000000	0.000000	0.000000	0.000000	0.000000	0.000000	0.000000	0.000000	0.000000	0.000000	0.000000	0.000000	0.034645	0.079467	0.047523	0.000000	0.007111	0.000000	0.059923	0.119274	0.075613	0.000000	0.000000	0.000000	0.005005	0.040650	0.015680	0.000000	0.000000	0.000000	0.000000	0.000000	0.000000	0.018349	0.000000
0.060497	0.000000	0.004801	0.000000	0.000000	0.000000	0.018317	0.001449	0.000000	0.000000	0.000000	0.000000	0.107054	0.076173	0.000000	0.000000	0.000000	0.073313	0.105049	0.074704	0.000000	0.000000	0.025583	0.125141	0.015769	0.000000	0.000000	0.000000	0.000503	0.075619	0.000000	0.000000	0.000000	0.000000	0.000000	0.000000	0.000000	0.000000	0.000000	0.016070	0.021440	0.000000	0.000000	0.000000	0.047677	0.052738	0.046118	0.000000	0.000000	0.011341
0.000000	0.000000	0.000000	0.000000	0.000000	0.000000	0.000000	0.000000	0.000000	0.000000	0.000000	0.000000	0.000000	0.000000	0.000000	0.000000	0.000000	0.000000	0.000000	0.000000	0.000000	0.000000	0.000000	0.000000	0.000000	0.000000	0.000000	0.000000	0.000000	0.000000	0.000000	0.000000	0.000000	0.000000	0.027279	0.037823	0.000000	0.000000	0.000000	0.000000	0.000000	0.000000	0.000000	0.000000	0.000000	0.000000	0.000000	0.000000	0.000000	0.000000
0.000000	0.000000	0.000000	0.000000	0.000000	0.000000	0.000000	0.000000	0.000000	0.000000	0.000000	0.000000	0.000000	0.000000	0.000000	0.000000	0.000000	0.000000	0.000000	0.000000	0.000000	0.000000	0.000000	0.000000	0.000000	0.000000	0.000000	0.000000	0.000000	0.000000	0.000000	0.000000	0.000000	0.000000	0.000000	0.000000	0.000000	0.000000	0.000000	0.027549	0.037822	0.000000	0.000000	0.000000	0.045664	0.041383	0.052687	0.001261	0.000000	0.000000
0.000000	0.000000	0.000000	0.000000	0.000000	0.000000	0.000000	0.000000	0.000000	0.000000	0.000000	0.000000	0.000000	0.000000	0.000000	0.000000	0.000000	0.000000	0.000000	0.000000	0.000000	0.000000	0.000000	0.000000	0.000000	0.000000	0.000000	0.000000	0.000000	0.000000	0.000000	0.000000	0.000000	0.000000	0.017236	0.030371	0.000000	0.000000	0.000000	0.000000	0.000000	0.000000	0.000000	0.000000	0.000000	0.000000	0.000000	0.000000	0.000000	0.000000
0.000000	0.017444	0.000000	0.000000	0.000000	0.000000	0.000000	0.000000	0.000000	0.000000	0.000000	0.000000	0.000000	0.000000	0.000000	0.000000	0.000000	0.000000	0.000000	0.000000	0.000000	0.000000	0.000000	0.000000	0.000000	0.000000	0.000000	0.000000	0.000000	0.000000	0.000000	0.000000	0.000000	0.000000	0.000000	0.000000	0.000000	0.000000	0.000000	0.036909	0.052763	0.004983	0.026857	0.000000	0.000000	0.040050	0.056275	0.007573	0.046293	0.086095
0.000000	0.000000	0.000000	0.000000	0.000000	0.000000	0.000000	0.000000	0.011059	0.000000	0.000000	0.000000	0.000000	0.010762	0.051782	0.028500	0.000000	0.000000	0.000000	0.000000	0.000000	0.000000	0.000000	0.000000	0.000000	0.000000	0.000000	0.000000	0.000000	0.000000	0.000000	0.000000	0.000000	0.000000	0.000000	0.011374	0.000000	0.000000	0.000000	0.000000	0.000000	0.000000	0.000000	0.000000	0.000000	0.000000	0.000000	0.000000	0.000000	0.000000
0.000000	0.000000	0.000000	0.000000	0.000000	0.000000	0.000000	0.058417	0.064012	0.004443	0.000000	0.000000	0.000000	0.037996	0.042813	0.000000	0.000000	0.000000	0.000000	0.000000	0.000000	0.000000	0.000000	0.000000	0.000000	0.000000	0.000000	0.000000	0.000000	0.000000	0.000000	0.000000	0.000000	0.000000	0.000000	0.000000	0.000000	0.000000	0.000000	0.044204	0.066588	0.019106	0.000000	0.000000	0.000000	0.035775	0.056736	0.011861	0.066564	0.075912
0.015452	0.034418	0.000000	0.000000	0.000000	0.000000	0.019158	0.038588	0.000000	0.000000	0.000000	0.000000	0.000000	0.000000	0.000000	0.000000	0.000000	0.000000	0.000000	0.000000	0.000000	0.000000	0.000000	0.000000	0.000000	0.000000	0.000000	0.000000	0.000000	0.000000	0.000000	0.000000	0.000000	0.000000	0.000000	0.000723	0.000000	0.000000	0.000000	0.000000	0.000000	0.000000	0.000000	0.000000	0.000000	0.000000	0.000000	0.000000	0.000000	0.000000
0.000000	0.000000	0.000000	0.000000	0.000000	0.000000	0.000000	0.000000	0.000000	0.000000	0.000000	0.000000	0.000000	0.000000	0.000000	0.000000	0.000000	0.000000	0.000000	0.000000	0.000000	0.000000	0.000000	0.000000	0.000000	0.000000	0.000000	0.000000	0.000000	0.000000	0.000000	0.000000	0.000000	0.000000	0.002023	0.000000	0.000000	0.000000	0.000000	0.048601	0.077895	0.031439	0.000000	0.000000	0.000000	0.028920	0.053909	0.013664	0.000000	0.000000
0.000000	0.000000	0.000000	0.000000	0.000000	0.000000	0.000000	0.000000	0.000000	0.000000	0.000000	0.000000	0.000000	0.000000	0.000000	0.000000	0.000000	0.000000	0.000000	0.000000	0.000000	0.000000	0.000000	0.000000	0.000000	0.000000	0.000000	0.000000	0.000000	0.000000	0.053957	0.000000	0.000000	0.000000	0.000000	0.000000	0.027910	0.000000	0.000000	0.000000	0.000000	0.000000	0.000000	0.000000	0.000000	0.000000	0.000000	0.000000	0.000000	0.000000
0.000000	0.000000	0.000000	0.000000	0.000000	0.000000	0.000000	0.000000	0.000000	0.000000	0.000000	0.000000	0.000000	0.000000	0.000000	0.000000	0.000000	0.000000	0.000000	0.000000	0.000000	0.000000	0.000000	0.000000	0.000000	0.000000	0.000000	0.000000	0.000000	0.000000	0.000000	0.000000	0.000000	0.000000	0.016490	0.000000	0.000000	0.000000	0.000000	0.049983	0.086072	0.041685	0.000000	0.000000	0.000000	0.019922	0.048144	0.013027	0.000000	0.000000
0.000000	0.000000	0.000000	0.000000	0.000000	0.000000	0.000000	0.000000	0.000000	0.000000	0.000000	0.000000	0.000000	0.000000	0.000000	0.000000	0.000000	0.000000	0.000000	0.000000	0.000000	0.000000	0.000000	0.000000	0.000000	0.000000	0.000000	0.000000	0.000000	0.000000	0.000000	0.000000	0.000000	0.000000	0.000000	0.000000	0.000000	0.000000	0.000000	0.000000	0.000000	0.000000	0.000000	0.000000	0.000000	0.000000	0.000000	0.000000	0.000000	0.000000
0.000000	0.000000	0.000000	0.000000	0.000000	0.000000	0.000000	0.000000	0.000000	0.000000	0.000000	0.000000	0.000000	0.000000	0.000000	0.000000	0.000000	0.000000	0.000000	0.000000	0.000000	0.000000	0.000000	0.000000	0.000000	0.000000	0.000000	0.000000	0.000000	0.000000	0.000000	0.000000	0.000000	0.000590	0.029752	0.001631	0.000000	0.000000	0.000000	0.048322	0.090621	0.049716	0.000000	0.000000	0.000000	0.008889	0.039652	0.009977	0.000000	0.000000
0.000000	0.000000	0.000000	0.000000	0.000000	0.000000	0.000000	0.000000	0.000000	0.000000	0.000000	0.000000	0.000000	0.000000	0.000000	0.000000	0.000000	0.000000	0.000000	0.000000	0.000000	0.000000	0.000000	0.000000	0.000000	0.000000	0.000000	0.000000	0.000000	0.000000	0.000000	0.000000	0.000000	0.000000	0.000000	0.000000	0.000000	0.000000	0.000000	0.000000	0.000000	0.000000	0.000000	0.000000	0.000000	0.000000	0.000000	0.000000	0.000000	0.000000
0.000000	0.000000	0.000000	0.000000	0.000000	0.000000	0.000000	0.000000	0.000000	0.000000	0.000000	0.000000	0.000000	0.000000	0.000000	0.000000	0.001931	0.077285	0.000000	0.000000	0.000000	0.000000	0.024130	0.120377	0.000000	0.000000	0.000000	0.000000	0.000000	0.059000	0.000000	0.000000	0.000000	0.004283	0.038593	0.013777	0.000000	0.000000	0.000000	0.041846	0.088104	0.052829	0.000000	0.000000	0.000000	0.000000	0.026874	0.002802	0.000000	0.012523
0.000000	0.000000	0.000000	0.000000	0.000000	0.000000	0.000000	0.000000	0.000000	0.000000	0.000000	0.000000	0.000000	0.000000	0.000000	0.000000	0.000000	0.000000	0.057028	0.036994	0.000000	0.000000	0.000000	0.000000	0.021605	0.005376	0.000000	0.000000	0.000000	0.000000	0.000000	0.000000	0.000000	0.000000	0.000000	0.037252	0.000000	0.000000	0.000000	0.000000	0.000000	0.035861	0.000000	0.000000	0.000000	0.000000	0.000000	0.000000	0.000000	0.000000
0.000000	0.000000	0.000000	0.000000	0.000000	0.000000	0.000000	0.000000	0.000000	0.000000	0.000000	0.000000	0.000000	0.000000	0.000000	0.000000	0.000000	0.000000	0.000000	0.000000	0.000000	0.000000	0.000000	0.000000	0.000000	0.000000	0.000000	0.000000	0.000000	0.000000	0.000000	0.000000	0.000000	0.005767	0.045123	0.022558	0.000000	0.000000	0.000000	0.032840	0.081618	0.052908	0.000000	0.000000	0.000000	0.000000	0.012484	0.000000	0.000000	0.000000
0.000000	0.000000	0.000000	0.000000	0.000000	0.000000	0.000000	0.000000	0.000000	0.000000	0.000000	0.000000	0.024297	0.015717	0.000000	0.000000	0.000000	0.000000	0.063848	0.052773	0.000000	0.000000	0.000000	0.000000	0.002373	0.000000	0.000000	0.000000	0.000000	0.000000	0.000000	0.000000	0.000000	0.000000	0.000000	0.000000	0.000000	0.000000	0.000000	0.000000	0.000000	0.000000	0.000000	0.000000	0.000000	0.000000	0.000000	0.000000	0.000000	0.000000
0.000000	0.000000	0.000000	0.000000	0.000000	0.000000	0.000000	0.000000	0.000000	0.000000	0.000000	0.000000	0.000000	0.000000	0.000000	0.000000	0.000000	0.000000	0.000000	0.000000	0.000000	0.000000	0.000000	0.000000	0.000000	0.000000	0.000000	0.000000	0.000000	0.000000	0.000000	0.000000	0.000000	0.004966	0.048855	0.029980	0.000000	0.000000	0.000000	0.021953	0.071999	0.049970	0.000000	0.000000	0.000000	0.000000	0.000000	0.000000	0.000000	0.000000
0.000000	0.000000	0.000000	0.000000	0.000000	0.000000	0.000000	0.000000	0.000000	0.000000	0.000000	0.000000	0.000000	0.000000	0.000000	0.000000	0.000000	0.000000	0.000000	0.000000	0.000000	0.000000	0.000000	0.000000	0.000000	0.007408	0.000000	0.000000	0.016344	0.031509	0.000000	0.000000	0.000000	0.000000	0.036813	0.054245	0.000000	0.000000	0.000000	0.000000	0.000000	0.000000	0.000000	0.000000	0.000000	0.000000	0.000000	0.000000	0.000000	0.000000
0.000000	0.000000	0.000000	0.000000	0.000000	0.000000	0.000000	0.000000	0.000000	0.000000	0.000000	0.000000	0.000000	0.000000	0.000000	0.000000	0.000000	0.000000	0.000000	0.000000	0.000000	0.000000	0.000000	0.000000	0.000000	0.000000	0.000000	0.000000	0.000000	0.000000	0.000000	0.000000	0.000000	0.001793	0.049677	0.035213	0.000000	0.000000	0.000000	0.008909	0.059375	0.043947	0.000000	0.000000	0.000000	0.000000	0.000000	0.000000	0.038598	0.003163
0.000000	0.000000	0.000000	0.000000	0.000000	0.000000	0.000000	0.000000	0.000000	0.000000	0.000000	0.000000	0.000000	0.000000	0.000000	0.000000	0.000000	0.000000	0.000000	0.000000	0.000000	0.000000	0.000000	0.000000	0.000000	0.016267	0.000702	0.000000	0.000000	0.000000	0.000000	0.000000	0.000000	0.000000	0.000000	0.000000	0.000000	0.000000	0.000000	0.000000	0.000000	0.000000	0.000000	0.000000	0.000000	0.000000	0.000000	0.000000	0.000000	0.000000
0.000000	0.000000	0.000000	0.000000	0.000000	0.000000	0.000000	0.000000	0.000000	0.000000	0.000000	0.000000	0.000000	0.000000	0.000000	0.000000	0.000000	0.000000	0.000000	0.000000	0.000000	0.000000	0.000000	0.000000	0.000000	0.000000	0.000000	0.000000	0.000000	0.000000	0.000000	0.000000	0.000000	0.000000	0.047400	0.037650	0.000000	0.000000	0.000000	0.000000	0.045009	0.035409	0.000000	0.000000	0.000000	0.000000	0.000000	0.000000	0.000000	0.000000
0.000000	0.000000	0.000000	0.000000	0.000000	0.000000	0.000000	0.000000	0.000000	0.000000	0.000000	0.000000	0.000000	0.000000	0.000000	0.000000	0.000000	0.000000	0.000000	0.015180	0.000000	0.000000	0.000000	0.000000	0.000000	0.022152	0.000413	0.000000	0.000000	0.000000	0.000000	0.000000	0.000000	0.000000	0.000000	0.000000	0.000000	0.000000	0.000000	0.000000	0.000000	0.000000	0.000000	0.000000	0.000000	0.000000	0.000000	0.000000	0.000000	0.000000
0.000000	0.000000	0.000000	0.000000	0.000000	0.000000	0.000000	0.000000	0.000000	0.000000	0.000000	0.000000	0.000000	0.000000	0.000000	0.000000	0.000000	0.000000	0.000000	0.000000	0.000000	0.000000	0.000000	0.000000	0.000000	0.000000	0.000000	0.000000	0.000000	0.000000	0.000000	0.000000	0.000000	0.000000	0.042308	0.037296	0.000000	0.000000	0.000000	0.000000	0.029493	0.024870	0.000000	0.000000	0.000000	0.000000	0.003906	0.000000	0.000000	0.000000
0.000000	0.000000	0.000000	0.000000	0.000000	0.000000	0.000000	0.000000	0.000000	0.000000	0.000000	0.000000	0.000000	0.000000	0.000000	0.000000	0.000000	0.000000	0.008148	0.034768	0.002586	0.000000	0.000000	0.000000	0.000000	0.025071	0.000000	0.000000	0.000000	0.000000	0.000000	0.000000	0.000000	0.000000	0.000000	0.000000	0.000000	0.000000	0.000000	0.000000	0.000000	0.000000	0.000000	0.000000	0.000000	0.000000	0.000000	0.000000	0.000000	0.000000
0.000000	0.000000	0.000000	0.000000	0.000000	0.000000	0.000000	0.000000	0.000000	0.000000	0.000000	0.000000	0.000000	0.000000	0.000000	0.000000	0.000000	0.000000	0.000000	0.000000	0.000000	0.000000	0.000000	0.000000	0.010803	0.000000	0.000000	0.000000	0.000000	0.000000	0.010762	0.000000	0.000000	0.000000	0.034569	0.034183	0.000000	0.000000	0.000000	0.000000	0.012781	0.012442	0.000000	0.000000	0.000000	0.000000	0.000000	0.000000	0.000000	0.000000
0.000000	0.000000	0.000000	0.000000	0.000000	0.000000	0.000000	0.000000	0.000000	0.000000	0.000000	0.000000	0.000000	0.000000	0.000000	0.000000	0.000000	0.000000	0.022241	0.044128	0.004489	0.000000	0.000000	0.000000	0.003439	0.022845	0.000000	0.000000	0.000000	0.000000	0.000000	0.000000	0.000000	0.000000	0.000000	0.000000	0.000000	0.000000	0.000000	0.000000	0.000000	0.000000	0.000000	0.000000	0.000000	0.000000	0.000000	0.000000	0.000000	0.000000
0.000000	0.000000	0.065895	0.073326	0.011608	0.000000	0.000000	0.002263	0.074000	0.081987	0.017148	0.000000	0.000000	0.000000	0.000000	0.000785	0.000000	0.000000	0.032628	0.000000	0.000000	0.000000	0.000000	0.000000	0.123038	0.054584	0.000000	0.000000	0.000000	0.000000	0.119951	0.053031	0.000000	0.000000	0.024766	0.028571	0.029148	0.000000	0.000000	0.000000	0.000000	0.000000	0.000000	0.000000	0.000000	0.000000	0.000000	0.000000	0.000000	0.000000
0.000000	0.000000	0.000000	0.000000	0.000000	0.000000	0.000000	0.000000	0.000000	0.000000	0.000000	0.000000	0.000000	0.000000	0.000000	0.000000	0.000000	0.000000	0.039438	0.051999	0.001799	0.000000	0.000000	0.000000	0.003463	0.013446	0.000000	0.000000	0.000000	0.000000	0.000000	0.000000	0.000000	0.000000	0.000000	0.000000	0.000000	0.000000	0.000000	0.000000	0.000000	0.000000	0.000000	0.000000	0.000000	0.000000	0.000000	0.000000	0.000000	0.000000
0.000000	0.000000	0.000000	0.000000	0.000000	0.000000	0.000000	0.000000	0.000000	0.000000	0.000000	0.000000	0.000000	0.000000	0.000000	0.000000	0.000000	0.000000	0.000000	0.000000	0.000000	0.000000	0.000000	0.051647	0.000000	0.000000	0.000000	0.000000	0.000000	0.042651	0.000000	0.000000	0.000000	0.000000	0.013015	0.020583	0.000000	0.000000	0.000000	0.000000	0.000000	0.000000	0.000000	0.000000	0.000000	0.000000	0.000000	0.000000	0.000000	0.000000
0.000000	0.000000	0.000000	0.000000	0.000000	0.031683	0.000000	0.000000	0.000000	0.000000	0.000000	0.000000	0.000000	0.001637	0.000000	0.000000	0.000000	0.000000	0.046898	0.052336	0.000000	0.000000	0.000000	0.000000	0.000000	0.003943	0.000000	0.000000	0.000000	0.000000	0.000000	0.000000	0.000000	0.000000	0.000000	0.000000	0.000000	0.000000	0.000000	0.000000	0.000000	0.000000	0.000000	0.000000	0.000000	0.000000	0.000000	0.000000	0.000000	0.000000
0.000000	0.000000	0.000000	0.000000	0.000000	0.000000	0.000000	0.000000	0.000000	0.000000	0.000000	0.000000	0.000000	0.000000	0.000000	0.000000	0.000000	0.000000	0.000000	0.000000	0.000000	0.000000	0.000000	0.000000	0.000000	0.000000	0.000000	0.000000	0.000000	0.000000	0.000000	0.000000	0.000000	0.000000	0.000000	0.000000	0.000000	0.000000	0.000000	0.000000	0.000000	0.000000	0.000000	0.000000	0.000000	0.000000	0.000000	0.000000	0.000000	0.000000
0.000000	0.000000	0.035794	0.100629	0.079570	0.000000	0.000000	0.000000	0.045365	0.118398	0.093385	0.006855	0.022209	0.013907	0.000000	0.032996	0.020124	0.000000	0.050949	0.041037	0.000000	0.000000	0.000000	0.000000	0.000000	0.000000	0.000000	0.000000	0.000000	0.000000	0.000000	0.000000	0.000000	0.000000	0.000000	0.000000	0.000000	0.000000	0.000000	0.000000	0.000000	0.000000	0.000000	0.000000	0.000000	0.000000	0.000000	0.000000	0.000000	0.000000
0.000000	0.000000	0.039243	0.042063	0.000000	0.000000	0.000000	0.027151	0.114651	0.120464	0.035103	0.000000	0.000000	0.013734	0.088868	0.093122	0.021053	0.000000	0.000000	0.000000	0.003881	0.006158	0.000000	0.000000	0.026793	0.000000	0.000000	0.000000	0.000000	0.000000	0.021776	0.000000	0.000000	0.000000	0.000000	0.000000	0.000000	0.000000	0.000000	0.000000	0.000000	0.000000	0.000000	0.000000	0.000000	0.000000	0.000000	0.000000	0.000000	0.000000
0.000000	0.000000	0.000000	0.000000	0.000000	0.000000	0.000000	0.032764	0.036776	0.000000	0.000000	0.000000	0.030268	0.091785	0.098345	0.025212	0.000000	0.000000	0.046936	0.045427	0.049801	0.000000	0.000000	0.000000	0.000000	0.000000	0.000000	0.000000	0.000000	0.000000	0.000000	0.000000	0.000000	0.000000	0.000000	0.000000	0.002519	0.000000	0.000000	0.000000	0.000000	0.000000	0.010651	0.000000	0.000000	0.000000	0.000000	0.000000	0.000000	0.000000
0.000000	0.000000	0.000000	0.000000	0.000000	0.000000	0.000000	0.000000	0.000000	0.000000	0.000000	0.000000	0.033427	0.000000	0.000000	0.000000	0.000000	0.000000	0.116087	0.055542	0.000000	0.000000	0.000000	0.000000	0.165711	0.075084	0.000000	0.000000	0.000000	0.000000	0.081570	0.033882	0.000000	0.000000	0.000000	0.000000	0.003723	0.000000	0.000000	0.000000	0.000000	0.000000	0.000000	0.000000	0.000000	0.000000	0.000000	0.000000	0.000000	0.000000
0.000000	0.000000	0.000000	0.000000	0.000000	0.000000	0.000000	0.000000	0.000000	0.000000	0.000000	0.000000	0.035076	0.013626	0.000000	0.000000	0.000000	0.000000	0.076357	0.029821	0.000000	0.000000	0.000000	0.000000	0.046171	0.007163	0.000000	0.000000	0.000000	0.000000	0.000000	0.000000	0.000000	0.000000	0.000000	0.000000	0.000000	0.000000	0.000000	0.000000	0.000000	0.000000	0.000000	0.000000	0.000000	0.000000	0.000000	0.000000	0.000000	0.000000
0.000000	0.000000	0.000000	0.000000	0.000000	0.000000	0.000000	0.000000	0.000000	0.000000	0.000000	0.000000	0.000000	0.000000	0.000000	0.000000	0.000000	0.000000	0.000000	0.000000	0.000000	0.000000	0.000000	0.000000	0.000000	0.000000	0.000000	0.000000	0.000000	0.000000	0.000000	0.000000	0.000000	0.000000	0.000000	0.000000	0.000000	0.000000	0.000000	0.000000	0.000000	0.000000	0.000000	0.000000	0.000000	0.000000	0.000000	0.000000	0.000000	0.000000
0.000000	0.000000	0.000000	0.000000	0.000000	0.000000	0.000000	0.000000	0.000000	0.000000	0.000000	0.000000	0.034084	0.000737	0.000000	0.000000	0.000000	0.000000	0.014718	0.000000	0.000000	0.000000	0.000000	0.000000	0.000000	0.000000	0.000000	0.000000	0.000000	0.000000	0.000000	0.000000	0.000000	0.000000	0.000000	0.000000	0.000000	0.000000	0.000000	0.000000	0.000000	0.000000	0.000000	0.000000	0.000000	0.000000	0.000000	0.000000	0.000000	0.000000
0.000000	0.000000	0.000000	0.000000	0.000000	0.000000	0.000000	0.000000	0.000000	0.000000	0.000000	0.000000	0.000000	0.000000	0.000000	0.000000	0.000000	0.000000	0.000000	0.000000	0.000000	0.000000	0.000000	0.000000	0.000000	0.000000	0.000000	0.000000	0.000000	0.000000	0.000000	0.000000	0.000000	0.000000	0.000000	0.000000	0.000000	0.000000	0.000000	0.000000	0.000000	0.000000	0.000000	0.000000	0.000000	0.000000	0.000000	0.000000	0.000000	0.000000
0.000000	0.000000	0.000000	0.000000	0.000000	0.000000	0.000000	0.000000	0.000000	0.000000	0.000000	0.000000	0.028232	0.000000	0.000000	0.000000	0.000000	0.000000	0.000000	0.000000	0.000000	0.000000	0.000000	0.000000	0.000000	0.000000	0.000000	0.000000	0.000000	0.000000	0.000000	0.000000	0.000000	0.000000	0.000000	0.000000	0.000000	0.000000	0.000000	0.000000	0.000000	0.000000	0.000000	0.000000	0.000000	0.000000	0.000000	0.000000	0.000000	0.000000
0.000000	0.000000	0.000000	0.000000	0.000000	0.000000	0.000000	0.000000	0.000000	0.000000	0.000000	0.000000	0.000000	0.000000	0.000000	0.000000	0.000000	0.000000	0.000000	0.000000	0.000000	0.000000	0.000000	0.000000	0.000000	0.000000	0.000000	0.000000	0.000000	0.000000	0.000000	0.000000	0.000000	0.000000	0.000000	0.000000	0.000000	0.000000	0.000000	0.000000	0.000000	0.000000	0.000000	0.000000	0.000000	0.000000	0.000000	0.000000	0.000000	0.000000
0.000000	0.000000	0.000000	0.000000	0.000000	0.000000	0.000000	0.000000	0.000000	0.000000	0.000000	0.000000	0.019431	0.000000	0.000000	0.000000	0.000000	0.000000	0.000000	0.000000	0.000000	0.000000	0.000000	0.000000	0.000000	0.000000	0.000000	0.000000	0.000000	0.000000	0.000000	0.000000	0.000000	0.000000	0.000000	0.000000	0.000000	0.000000	0.000000	0.000000	0.000000	0.000000	0.000000	0.000000	0.000000	0.000000	0.000000	0.000000	0.000000	0.000000
0.000000	0.000000	0.000000	0.000000	0.000000	0.000000	0.000000	0.000000	0.000000	0.000000	0.000000	0.000000	0.000000	0.000000	0.000000	0.000000	0.000000	0.000000	0.000000	0.000000	0.000000	0.000000	0.000000	0.000000	0.000000	0.000000	0.000000	0.000000	0.000000	0.000000	0.000000	0.000000	0.000000	0.000000	0.000000	0.000000	0.000000	0.000000	0.000000	0.000000	0.000000	0.000000	0.000000	0.000000	0.000000	0.000000	0.000000	0.000000	0.000000	0.000000
0.000000	0.000000	0.000000	0.000000	0.000000	0.000000	0.000000	0.000000	0.000000	0.000000	0.000000	0.000000	0.008255	0.000000	0.000000	0.000000	0.000000	0.000000	0.000000	0.000000	0.000000	0.000000	0.000000	0.000000	0.000000	0.000000	0.000000	0.000000	0.000000	0.000000	0.000000	0.000000	0.000000	0.000000	0.000000	0.000000	0.000000	0.000000	0.000000	0.000000	0.000000	0.000000	0.000000	0.000000	0.000000	0.000000	0.000000	0.000000	0.000000	0.000000
0.000000	0.000000	0.000000	0.000000	0.000000	0.000000	0.000000	0.000000	0.000000	0.000000	0.000000	0.000000	0.000000	0.000000	0.000000	0.000000	0.000000	0.000000	0.000000	0.000000	0.000000	0.000000	0.000000	0.000000	0.000000	0.000000	0.000000	0.000000	0.000000	0.000000	0.000000	0.000000	0.000000	0.000000	0.000000	0.000000	0.000000	0.000000	0.000000	0.000000	0.000000	0.000000	0.000000	0.000000	0.000000	0.000000	0.000000	0.000000	0.000000	0.000000
0.000000	0.000000	0.000000	0.000000	0.000000	0.000000	0.000000	0.000000	0.000000	0.000000	0.000000	0.000000	0.000000	0.000000	0.000000	0.000000	0.000000	0.000000	0.000000	0.000000	0.000000	0.000000	0.000000	0.000000	0.000000	0.000000	0.000000	0.000000	0.000000	0.000000	0.000000	0.000000	0.000000	0.000000	0.000000	0.000000	0.000000	0.000000	0.000000	0.000000	0.000000	0.000000	0.000000	0.000000	0.000000	0.000000	0.000000	0.000000	0.000000	0.000000
0.000000	0.000000	0.000000	0.000000	0.000000	0.000000	0.000000	0.000000	0.000000	0.000000	0.000000	0.000000	0.000000	0.000000	0.000000	0.000000	0.000000	0.000000	0.000000	0.000000	0.000000	0.000000	0.000000	0.000000	0.000000	0.000000	0.000000	0.000000	0.000000	0.000000	0.000000	0.000000	0.000000	0.000000	0.000000	0.000000	0.000000	0.000000	0.000000	0.000000	0.000000	0.000000	0.000000	0.000000	0.000000	0.000000	0.000000	0.000000	0.000000	0.000000
0.000000	0.000000	0.000000	0.000000	0.000000	0.000000	0.000000	0.000000	0.000000	0.000000	0.000000	0.000000	0.000000	0.000000	0.000000	0.000000	0.000000	0.000000	0.000000	0.000000	0.000000	0.000000	0.000000	0.000000	0.000000	0.000000	0.000000	0.000000	0.000000	0.000000	0.000000	0.000000	0.000000	0.000000	0.000000	0.000000	0.000000	0.000000	0.000000	0.000000	0.000000	0.000000	0.000000	0.000000	0.000000	0.000000	0.000000	0.000000	0.000000	0.000000
0.000000	0.000000	0.000000	0.000000	0.000000	0.000000	0.000000	0.000000	0.000000	0.000000	0.000000	0.000000	0.000000	0.000000	0.000000	0.000000	0.000000	0.000000	0.000000	0.000000	0.000000	0.002708	0.000000	0.000000	0.000000	0.010092	0.000000	0.000000	0.000000	0.000000	0.000000	0.000000	0.000000	0.000000	0.000000	0.000000	0.000000	0.000000	0.000000	0.028734	0.007929	0.000000	0.000000	0.000000	0.026177	0.071758	0.044658	0.025919	0.000000	0.000000
0.000000	0.000000	0.000000	0.000000	0.000000	0.000000	0.000000	0.000000	0.000000	0.000000	0.000000	0.000000	0.000000	0.000000	0.000000	0.000000	0.000000	0.000000	0.000000	0.000000	0.000000	0.000000	0.000000	0.000000	0.000000	0.000000	0.000000	0.000000	0.000000	0.000000	0.000000	0.000000	0.000000	0.000000	0.000000	0.000000	0.000000	0.000000	0.000000	0.000000	0.000000	0.000000	0.000000	0.000000	0.000000	0.000000	0.000000	0.000000	0.000000	0.000000
0.000000	0.000000	0.000000	0.000000	0.000000	0.000000	0.000000	0.000000	0.000000	0.000000	0.000000	0.000000	0.000000	0.000000	0.000000	0.000000	0.000000	0.000000	0.000000	0.008612	0.000000	0.000000	0.000000	0.000000	0.000000	0.019914	0.000896	0.000000	0.000000	0.000000	0.000000	0.000000	0.000000	0.000000	0.000000	0.000000	0.000000	0.000000	0.000000	0.000000	0.000000	0.000000	0.000000	0.000000	0.000000	0.000000	0.000000	0.000000	0.000000	0.000000
0.000000	0.000000	0.000000	0.000000	0.000000	0.000000	0.000000	0.000000	0.000000	0.000000	0.000000	0.000000	0.000000	0.000000	0.000000	0.000000	0.000000	0.000000	0.000000	0.000000	0.000000	0.000000	0.000000	0.000000	0.000000	0.000000	0.000000	0.022108	0.068448	0.043842	0.000000	0.000000	0.000000	0.025706	0.073468	0.047989	0.000000	0.000000	0.000000	0.000000	0.000000	0.000000	0.000000	0.000000	0.000000	0.000000	0.000000	0.000000	0.000000	0.000000
0.000000	0.000000	0.000000	0.000000	0.000000	0.000000	0.000000	0.000000	0.000000	0.000000	0.000000	0.000000	0.000000	0.000000	0.000000	0.000000	0.000000	0.000000	0.000000	0.027362	0.000000	0.000000	0.000000	0.000000	0.000000	0.024799	0.000000	0.000000	0.000000	0.000000	0.000000	0.000000	0.000000	0.000000	0.000000	0.000000	0.000000	0.000000	0.000000	0.000000	0.000000	0.000000	0.000000	0.000000	0.000000	0.000000	0.000000	0.000000	0.000000	0.000000
0.000000	0.000000	0.000000	0.000000	0.000000	0.000000	0.000000	0.000000	0.000000	0.000000	0.000000	0.000000	0.000000	0.000000	0.000000	0.000000	0.000000	0.000000	0.000000	0.000000	0.000000	0.000000	0.000000	0.000000	0.000000	0.000000	0.000000	0.000000	0.000000	0.000000	0.000000	0.000000	0.000000	0.000000	0.000000	0.000000	0.000000	0.000000	0.000000	0.000000	0.000000	0.000000	0.000000	0.000000	0.000000	0.000000	0.000000	0.000000	0.000000	0.000000
0.000000	0.000000	0.000000	0.000000	0.000000	0.000000	0.000000	0.000000	0.000000	0.000000	0.000000	0.000000	0.000000	0.000000	0.000000	0.000000	0.000000	0.000000	0.018144	0.041590	0.004213	0.000000	0.000000	0.000000	0.002623	0.023864	0.000000	0.000000	0.000000	0.000000	0.000000	0.000000	0.000000	0.000000	0.000000	0.000000	0.000000	0.000000	0.000000	0.000000	0.000000	0.000000	0.000000	0.000000	0.000000	0.000000	0.000000	0.000000	0.000000	0.000000
0.000000	0.000000	0.000000	0.000000	0.000000	0.000000	0.000000	0.000000	0.000000	0.000000	0.000000	0.000000	0.000000	0.000000	0.000000	0.000000	0.000000	0.000000	0.000000	0.000000	0.000000	0.000000	0.000000	0.000000	0.000000	0.000000	0.000000	0.000000	0.000000	0.000000	0.000000	0.000000	0.000000	0.000000	0.000000	0.000000	0.000000	0.000000	0.000000	0.000000	0.000000	0.000000	0.000000	0.000000	0.000000	0.000000	0.000000	0.000000	0.000000	0.000000
0.000000	0.000000	0.000000	0.000000	0.000000	0.000000	0.000000	0.000000	0.000000	0.000000	0.000000	0.000000	0.000000	0.000000	0.000000	0.000000	0.000000	0.000000	0.034185	0.050246	0.003496	0.000000	0.000000	0.000000	0.004224	0.017474	0.000000	0.000000	0.000000	0.000000	0.000000	0.000000	0.000000	0.000000	0.000000	0.000000	0.000000	0.000000	0.000000	0.000000	0.000000	0.000000	0.000000	0.000000	0.000000	0.000000	0.000000	0.000000	0.000000	0.000000
0.000000	0.000000	0.000000	0.000000	0.000000	0.000000	0.000000	0.000000	0.000000	0.000000	0.000000	0.000000	0.000000	0.000000	0.000000	0.000000	0.000000	0.000000	0.000000	0.000000	0.000000	0.000000	0.000000	0.000000	0.000000	0.000000	0.000000	0.000000	0.000000	0.000000	0.000000	0.000000	0.000000	0.000000	0.000000	0.000000	0.000000	0.000000	0.000000	0.000000	0.000000	0.000000	0.000000	0.000000	0.000000	0.000000	0.000000	0.000000	0.000000	0.000000
0.000000	0.000000	0.000000	0.000000	0.000000	0.000000	0.000000	0.000000	0.000000	0.000000	0.000000	0.000000	0.000000	0.000000	0.000000	0.000000	0.000000	0.000000	0.045407	0.052607	0.000000	0.000000	0.000000	0.000000	0.000990	0.006440	0.000000	0.000000	0.000000	0.000000	0.000000	0.000000	0.000000	0.000000	0.000000	0.000000	0.000000	0.000000	0.000000	0.000000	0.000000	0.000000	0.000000	0.000000	0.000000	0.000000	0.000000	0.000000	0.000000	0.000000
0.000000	0.000000	0.000000	0.000000	0.000000	0.000000	0.000000	0.000000	0.000000	0.000000	0.000000	0.000000	0.000000	0.000000	0.000000	0.000000	0.000000	0.000000	0.000000	0.000000	0.000000	0.000000	0.000000	0.000000	0.000000	0.000000	0.000000	0.000000	0.000000	0.000000	0.000000	0.000000	0.000000	0.000000	0.003688	0.045293	0.000000	0.000000	0.000000	0.000000	0.016842	0.062674	0.000000	0.000000	0.000000	0.000000	0.000000	0.000000	0.000000	0.000000
0.000000	0.000000	0.000000	0.000000	0.000000	0.000000	0.000000	0.000000	0.000000	0.000000	0.000000	0.000000	0.011828	0.009622	0.000000	0.000000	0.000000	0.000000	0.051091	0.048272	0.000000	0.000000	0.000000	0.000000	0.000000	0.000000	0.000000	0.000000	0.000000	0.000000	0.000000	0.000000	0.000000	0.000000	0.000000	0.000000	0.000000	0.000000	0.000000	0.000000	0.000000	0.000000	0.000000	0.000000	0.000000	0.000000	0.000000	0.000000	0.000000	0.000000
0.000000	0.000000	0.000000	0.000000	0.000000	0.000000	0.000000	0.000000	0.000000	0.000000	0.000000	0.000000	0.000000	0.000000	0.000000	0.000000	0.000000	0.000000	0.000000	0.000000	0.000000	0.000000	0.000000	0.000000	0.000000	0.000000	0.000000	0.000000	0.000000	0.000000	0.047414	0.000000	0.000000	0.000000	0.000000	0.000000	0.103380	0.030634	0.000000	0.000000	0.000000	0.000000	0.121836	0.039864	0.000000	0.000000	0.000000	0.000000	0.076634	0.014654
0.000000	0.000000	0.000000	0.000000	0.000000	0.000000	0.000000	0.000000	0.000000	0.000000	0.000000	0.000000	0.025217	0.014729	0.000000	0.000000	0.000000	0.000000	0.050039	0.037830	0.000000	0.000000	0.000000	0.000000	0.000000	0.000000	0.000000	0.000000	0.000000	0.000000	0.000000	0.000000	0.000000	0.000000	0.000000	0.000000	0.000000	0.000000	0.000000	0.000000	0.000000	0.000000	0.000000	0.000000	0.000000	0.000000	0.000000	0.000000	0.000000	0.000000
0.000000	0.000000	0.000000	0.000000	0.000000	0.000000	0.000000	0.000000	0.000000	0.000000	0.000000	0.000000	0.000000	0.000000	0.000000	0.000000	0.000000	0.000000	0.000000	0.000000	0.000000	0.000000	0.000000	0.000000	0.000000	0.007434	0.012319	0.000000	0.000000	0.000000	0.000000	0.059857	0.066804	0.007196	0.000000	0.000000	0.019154	0.103812	0.114711	0.035376	0.000000	0.000000	0.016229	0.098151	0.108291	0.032151	0.000000	0.000000	0.000000	0.050086
0.000000	0.000000	0.000000	0.000000	0.000000	0.000000	0.000000	0.006260	0.011646	0.000000	0.000000	0.000000	0.033621	0.014637	0.000000	0.000000	0.000000	0.000000	0.042704	0.022687	0.000000	0.000000	0.000000	0.000000	0.000000	0.000000	0.000000	0.000000	0.000000	0.000000	0.000000	0.000000	0.000000	0.000000	0.000000	0.000000	0.000000	0.000000	0.000000	0.000000	0.000000	0.000000	0.000000	0.000000	0.000000	0.000000	0.000000	0.000000	0.000000	0.000000
0.000000	0.000000	0.000000	0.000000	0.000000	0.000000	0.000000	0.000000	0.000000	0.000000	0.000000	0.000000	0.022946	0.000000	0.000000	0.000000	0.000000	0.000000	0.011172	0.000000	0.000000	0.000000	0.000000	0.000000	0.000000	0.000000	0.000000	0.000000	0.038867	0.042082	0.000000	0.000000	0.000000	0.015289	0.092212	0.097257	0.000000	0.000000	0.000000	0.025857	0.112659	0.119147	0.000000	0.000000	0.000000	0.004454	0.073957	0.078176	0.000000	0.000000
0.000000	0.000000	0.000000	0.000000	0.000000	0.000000	0.078687	0.016683	0.000000	0.000000	0.000000	0.000000	0.140163	0.048113	0.000000	0.000000	0.000000	0.000000	0.074188	0.013760	0.000000	0.000000	0.000000	0.000000	0.000000	0.000000	0.000000	0.000000	0.000000	0.000000	0.000000	0.000000	0.000000	0.000000	0.000000	0.000000	0.000000	0.000000	0.000000	0.000000	0.000000	0.000000	0.000000	0.000000	0.000000	0.000000	0.000000	0.000000	0.000000	0.000000
0.000000	0.000000	0.000000	0.000000	0.000000	0.000000	0.016975	0.000000	0.000000	0.000000	0.000000	0.000000	0.042259	0.000000	0.000000	0.000000	0.000000	0.000000	0.018607	0.000000	0.000000	0.000000	0.000000	0.000000	0.000000	0.000000	0.000000	0.000000	0.000000	0.000000	0.000000	0.000000	0.000000	0.000000	0.000000	0.022646	0.000000	0.000000	0.000000	0.000000	0.000000	0.021073	0.000000	0.000000	0.000000	0.000000	0.000000	0.000000	0.000000	0.000000
0.000000	0.000000	0.000000	0.000000	0.000000	0.000000	0.000000	0.000000	0.000000	0.000000	0.000000	0.000000	0.033220	0.000000	0.000000	0.000000	0.000000	0.015183	0.011893	0.000000	0.000000	0.000000	0.000000	0.047265	0.000000	0.000000	0.000000	0.000000	0.000000	0.060110	0.000000	0.000000	0.000000	0.000000	0.000000	0.043737	0.000000	0.000000	0.000000	0.000000	0.000000	0.010527	0.000000	0.000000	0.000000	0.000000	0.000000	0.000000	0.000000	0.000000
0.000000	0.000000	0.000000	0.000000	0.000000	0.000000	0.035454	0.000000	0.000000	0.000000	0.000000	0.000000	0.058416	0.000000	0.000000	0.000000	0.000000	0.000000	0.021828	0.000000	0.000000	0.000000	0.000000	0.000000	0.000000	0.000000	0.000000	0.000000	0.000000	0.000000	0.000000	0.000000	0.000000	0.000000	0.000000	0.000000	0.000000	0.000000	0.000000	0.000000	0.000000	0.000000	0.000000	0.000000	0.000000	0.000000	0.000000	0.000000	0.000000	0.000000
0.000000	0.000000	0.000000	0.000000	0.000000	0.000000	0.000000	0.000000	0.000000	0.000000	0.000000	0.000000	0.024412	0.000000	0.000000	0.000000	0.000000	0.000000	0.000000	0.000000	0.000000	0.000000	0.000000	0.000000	0.000000	0.000000	0.000000	0.000000	0.000000	0.000000	0.000000	0.000000	0.000000	0.000000	0.000000	0.000000	0.054830	0.055180	0.000000	0.000000	0.000000	0.000000	0.047956	0.048289	0.000000	0.000000	0.000000	0.000000	0.000000	0.000000
0.000575	0.000000	0.000000	0.000000	0.000000	0.000000	0.073540	0.000000	0.000000	0.000000	0.000000	0.000000	0.087140	0.000000	0.000000	0.000000	0.000000	0.000000	0.022452	0.000000	0.000000	0.000000	0.000000	0.000000	0.000000	0.000000	0.000000	0.000000	0.000000	0.000000	0.000000	0.000000	0.000000	0.000000	0.000000	0.000000	0.000000	0.000000	0.000000	0.000000	0.000000	0.000000	0.000000	0.000000	0.000000	0.000000	0.000000	0.000000	0.000000	0.000000
0.000000	0.000000	0.000000	0.000000	0.000000	0.000000	0.000000	0.000000	0.000000	0.000000	0.000000	0.000000	0.010286	0.000000	0.000000	0.000000	0.000000	0.000000	0.000000	0.000000	0.000000	0.000000	0.000000	0.000000	0.000000	0.000000	0.047349	0.080721	0.036590	0.000000	0.000000	0.000000	0.096516	0.171781	0.080800	0.000000	0.000000	0.000000	0.068849	0.110816	0.056348	0.000000	0.000000	0.000000	0.000538	0.024203	0.000000	0.000000	0.000000	0.000000
0.045281	0.000000	0.000000	0.000000	0.000000	0.000000	0.000000	0.000000	0.000000	0.000000	0.000000	0.000000	0.000000	0.000000	0.000000	0.000000	0.000000	0.000000	0.000000	0.000000	0.000000	0.000000	0.021415	0.008723	0.000000	0.000000	0.000000	0.037571	0.102393	0.079930	0.000000	0.000000	0.000000	0.023982	0.080445	0.061770	0.000000	0.000000	0.000000	0.000000	0.000000	0.000000	0.021830	0.000000	0.000000	0.000000	0.000000	0.000000	0.098253	0.012489
0.000000	0.000000	0.000000	0.000000	0.000000	0.000000	0.000000	0.000000	0.000000	0.000000	0.000000	0.000000	0.000000	0.000000	0.000000	0.000000	0.000000	0.000000	0.000000	0.000000	0.000000	0.000000	0.000000	0.000000	0.000000	0.000000	0.000000	0.000000	0.000000	0.000000	0.000000	0.000000	0.000000	0.000000	0.000000	0.000000	0.000000	0.000000	0.000000	0.000000	0.000000	0.000000	0.000000	0.000000	0.000000	0.000000	0.000000	0.000000	0.000000	0.000000
0.084117	0.030667	0.000000	0.000000	0.000000	0.000000	0.021374	0.000000	0.000000	0.000000	0.000000	0.000000	0.000000	0.000000	0.000000	0.000000	0.000000	0.004294	0.000000	0.000000	0.000000	0.000000	0.000000	0.012600	0.000000	0.000000	0.000000	0.000000	0.000000	0.000000	0.000000	0.000000	0.000000	0.000000	0.000000	0.000000	0.000000	0.000000	0.000000	0.000000	0.000000	0.000000	0.047519	0.004322	0.000000	0.000000	0.000000	0.000000	0.111360	0.047312
0.000000	0.000000	0.000000	0.000000	0.000000	0.000000	0.000000	0.000000	0.000000	0.000000	0.000000	0.000000	0.000000	0.000000	0.000000	0.000000	0.000000	0.000000	0.000000	0.000000	0.000000	0.000000	0.000000	0.000000	0.000000	0.000000	0.000000	0.000000	0.000000	0.000000	0.000000	0.000000	0.000000	0.000000	0.000000	0.000000	0.000000	0.000000	0.000000	0.000000	0.000000	0.000000	0.000000	0.000000	0.000000	0.000000	0.000000	0.000000	0.000000	0.000000
0.100137	0.058325	0.000000	0.000000	0.000000	0.000000	0.034436	0.007070	0.000000	0.000000	0.000000	0.000000	0.000000	0.000000	0.000000	0.000000	0.000000	0.000000	0.000000	0.000000	0.000000	0.000000	0.000000	0.000000	0.000000	0.000000	0.000000	0.000000	0.000000	0.000000	0.000000	0.000000	0.000000	0.000000	0.000000	0.000000	0.000000	0.000000	0.000000	0.000000	0.000000	0.000000	0.035334	0.007833	0.000000	0.000000	0.000000	0.000000	0.101100	0.058980
0.000000	0.000000	0.000000	0.000000	0.000000	0.000000	0.000000	0.000000	0.000000	0.000000	0.000000	0.000000	0.000000	0.000000	0.000000	0.000000	0.000000	0.000000	0.000000	0.000000	0.000000	0.000000	0.000000	0.000000	0.000000	0.000000	0.000000	0.000000	0.000000	0.000000	0.000000	0.000000	0.000000	0.000000	0.000000	0.000000	0.000000	0.000000	0.000000	0.000000	0.000000	0.000000	0.000000	0.000000	0.000000	0.000000	0.000000	0.000000	0.000000	0.000000
0.106488	0.112692	0.031953	0.000000	0.000000	0.000000	0.051387	0.055033	0.000000	0.000000	0.000000	0.000000	0.000000	0.000000	0.000000	0.000000	0.000000	0.000000	0.000000	0.000000	0.000000	0.000000	0.000000	0.000000	0.000000	0.000000	0.000000	0.000000	0.000000	0.000000	0.000000	0.000000	0.000000	0.000000	0.000000	0.000000	0.000000	0.000000	0.000000	0.000000	0.000000	0.000000	0.001929	0.004601	0.000000	0.000000	0.000000	0.000000	0.059770	0.063659
0.000000	0.000000	0.000000	0.000000	0.000000	0.000000	0.000000	0.000000	0.000000	0.000000	0.000000	0.000000	0.000000	0.000000	0.000000	0.000000	0.000000	0.000000	0.000000	0.000000	0.000000	0.000000	0.000000	0.000000	0.000000	0.000000	0.000000	0.000000	0.000000	0.000000	0.000000	0.000000	0.000000	0.000000	0.000000	0.000000	0.000000	0.000000	0.000000	0.000000	0.000000	0.000000	0.000000	0.000000	0.000000	0.000000	0.000000	0.000000	0.000000	0.000000
0.042085	0.105795	0.079085	0.000000	0.000000	0.000000	0.000000	0.017048	0.002586	0.000000	0.000000	0.000000	0.000000	0.000000	0.000000	0.000000	0.000000	0.000000	0.000000	0.000000	0.000000	0.000000	0.000000	0.000000	0.000000	0.000000	0.000000	0.000000	0.000000	0.000000	0.000000	0.000000	0.000000	0.000000	0.000000	0.000000	0.000000	0.000000	0.000000	0.000000	0.000000	0.000000	0.000000	0.000000	0.000000	0.000000	0.000000	0.000000	0.017051	0.067024
0.000000	0.000000	0.000000	0.000000	0.000000	0.000000	0.000000	0.000000	0.000000	0.000000	0.000000	0.000000	0.000000	0.000000	0.000000	0.000000	0.000000	0.000000	0.000000	0.000000	0.000000	0.000000	0.000000	0.000000	0.000000	0.000000	0.000000	0.000000	0.000000	0.000000	0.000000	0.000000	0.000000	0.000000	0.000000	0.000000	0.000000	0.000000	0.000000	0.000000	0.000000	0.000000	0.000000	0.000000	0.000000	0.000000	0.000000	0.000000	0.000000	0.000000
0.023776	0.103528	0.104417	0.025163	0.000000	0.000000	0.000000	0.020609	0.021062	0.000000	0.000000	0.000000	0.000000	0.000000	0.000000	0.000000	0.000000	0.000000	0.000000	0.000000	0.000000	0.000000	0.000000	0.000000	0.000000	0.000000	0.000000	0.000000	0.000000	0.000000	0.000000	0.000000	0.000000	0.000000	0.000000	0.000000	0.000000	0.000000	0.000000	0.000000	0.000000	0.000000	0.000000	0.000000	0.000000	0.000000	0.000000	0.012427	0.000000	0.049274
0.000000	0.000000	0.000000	0.000000	0.000000	0.000000	0.000000	0.000000	0.000000	0.000000	0.000000	0.000000	0.000000	0.000000	0.000000	0.000000	0.000000	0.000000	0.000000	0.000000	0.000000	0.000000	0.000000	0.000000	0.000000	0.000000	0.000000	0.000000	0.000000	0.000000	0.000000	0.000000	0.000000	0.000000	0.000000	0.000000	0.000000	0.000000	0.000000	0.000000	0.000000	0.000000	0.000000	0.000000	0.000000	0.000000	0.000000	0.000000	0.000000	0.000000
0.000000	0.072854	0.141369	0.085086	0.000000	0.000000	0.000000	0.013236	0.048977	0.021093	0.000000	0.000000	0.000000	0.000000	0.000000	0.000000	0.000000	0.000000	0.000000	0.000000	0.000000	0.000000	0.000000	0.000000	0.000000	0.000000	0.000000	0.000000	0.000000	0.000000	0.000000	0.000000	0.000000	0.000000	0.000000	0.000000	0.000000	0.000000	0.000000	0.032695	0.083560	0.056157	0.000000	0.000000	0.000000	0.031577	0.081915	0.054845	0.000000	0.003399
0.000000	0.000000	0.000000	0.000000	0.000000	0.000000	0.000000	0.000000	0.000000	0.000000	0.000000	0.000000	0.000000	0.000000	0.000000	0.000000	0.000000	0.000000	0.000000	0.000000	0.000000	0.000000	0.000000	0.000000	0.000000	0.000000	0.000000	0.000000	0.000000	0.000000	0.000000	0.000000	0.000000	0.000000	0.000000	0.000000	0.000000	0.000000	0.000000	0.000000	0.000000	0.000000	0.000000	0.000000	0.000000	0.000000	0.000000	0.000000	0.000000	0.000000
0.000000	0.028458	0.093790	0.078569	0.001380	0.000000	0.000000	0.000000	0.021091	0.011981	0.000000	0.000000	0.000000	0.000000	0.000000	0.000000	0.000000	0.000000	0.000000	0.000000	0.000000	0.000000	0.000000	0.000000	0.000000	0.000000	0.000000	0.000000	0.000000	0.000000	0.000000	0.000000	0.000000	0.000000	0.000000	0.000000	0.000000	0.000000	0.000000	0.000000	0.000000	0.000000	0.000000	0.000000	0.000000	0.000000	0.000000	0.000000	0.000000	0.000000
0.000000	0.000000	0.000000	0.000000	0.000000	0.000000	0.000000	0.000000	0.000000	0.000000	0.000000	0.000000	0.000000	0.000000	0.000000	0.000000	0.000000	0.000000	0.000000	0.003150	0.045762	0.026610	0.000000	0.000000	0.000000	0.054500	0.124792	0.089283	0.000169	0.000000	0.000000	0.064871	0.150642	0.103740	0.007428	0.000000	0.000000	0.023159	0.072834	0.049930	0.000000	0.000000	0.000000	0.000000	0.000000	0.000000	0.000000	0.000000	0.000000	0.000000
0.000000	0.038626	0.034463	0.000000	0.000000	0.000000	0.002652	0.062028	0.057130	0.000000	0.000000	0.000000	0.000000	0.000000	0.000000	0.000000	0.000000	0.000000	0.000000	0.000000	0.000000	0.000000	0.000000	0.000000	0.000000	0.000000	0.000000	0.000000	0.000000	0.000000	0.000000	0.000000	0.000000	0.000000	0.000000	0.000000	0.000000	0.000000	0.000000	0.000000	0.000000	0.000000	0.000000	0.000000	0.000000	0.000000	0.000000	0.000000	0.000000	0.000000
0.000000	0.000000	0.000000	0.000000	0.000000	0.000000	0.000000	0.000000	0.000000	0.000000	0.000000	0.000000	0.000000	0.000000	0.000000	0.000000	0.000000	0.000000	0.000000	0.000000	0.000000	0.000000	0.000000	0.000000	0.000000	0.000000	0.000000	0.000000	0.000000	0.000000	0.000000	0.000000	0.000000	0.000000	0.000000	0.000000	0.000000	0.000000	0.000000	0.000000	0.000000	0.000000	0.000000	0.000000	0.000000	0.000000	0.000000	0.000000	0.000000	0.000000
0.000000	0.000000	0.044133	0.101784	0.070473	0.000000	0.000000	0.000000	0.005376	0.046505	0.025392	0.000000	0.000000	0.000000	0.000000	0.000000	0.000000	0.000000	0.000000	0.000000	0.000000	0.000000	0.000000	0.000000	0.000000	0.000000	0.000000	0.000000	0.000000	0.000000	0.000000	0.000000	0.000000	0.000000	0.000000	0.000000	0.000000	0.000000	0.000000	0.000000	0.000000	0.000000	0.000000	0.000000	0.000000	0.000000	0.000000	0.000000	0.000000	0.000000
0.000000	0.000000	0.000000	0.000000	0.000000	0.000000	0.000000	0.000000	0.000000	0.000000	0.000000	0.000000	0.000000	0.000000	0.000000	0.000000	0.000000	0.000000	0.000000	0.000000	0.000000	0.000000	0.000000	0.000000	0.000000	0.000000	0.000000	0.000000	0.000000	0.000000	0.000000	0.000000	0.000000	0.000000	0.000000	0.000000	0.000000	0.000000	0.000000	0.000000	0.000000	0.000000	0.000000	0.000000	0.000000	0.000000	0.000000	0.000000	0.000000	0.000000
0.000000	0.000000	0.000000	0.000000	0.000000	0.000000	0.000000	0.000000	0.000000	0.000000	0.000000	0.000000	0.000000	0.000000	0.000000	0.000000	0.000000	0.000000	0.000000	0.000000	0.000000	0.000000	0.000000	0.000000	0.000000	0.000000	0.000000	0.000000	0.000000	0.000000	0.000000	0.000000	0.000000	0.000000	0.000000	0.000000	0.000000	0.000000	0.000000	0.000000	0.000000	0.000000	0.000000	0.000000	0.000000	0.000000	0.000000	0.000000	0.000000	0.000000
0.000000	0.000000	0.000000	0.000000	0.000000	0.000000	0.000000	0.000000	0.000000	0.000000	0.000000	0.000000	0.000000	0.000000	0.000000	0.000000	0.000000	0.000000	0.000000	0.000000	0.000000	0.000000	0.000000	0.000000	0.000000	0.000000	0.000000	0.000000	0.000000	0.000000	0.000000	0.000000	0.000000	0.000000	0.000000	0.000000	0.000000	0.000000	0.000000	0.000000	0.000000	0.000000	0.000000	0.000000	0.000000	0.000000	0.000000	0.000000	0.000000	0.000000
0.000000	0.000000	0.000000	0.073778	0.094700	0.032976	0.000000	0.000000	0.000000	0.041652	0.057404	0.007912	0.000000	0.000000	0.000000	0.000000	0.000000	0.000000	0.000000	0.000000	0.000000	0.000000	0.000000	0.000000	0.000000	0.000000	0.000000	0.000000	0.000000	0.000000	0.000000	0.000000	0.000000	0.000000	0.000000	0.000000	0.000000	0.000000	0.000000	0.000000	0.000000	0.000000	0.000000	0.000000	0.000000	0.000000	0.000000	0.000000	0.000000	0.000000
0.000000	0.000000	0.000000	0.000000	0.000000	0.000000	0.000000	0.000000	0.000000	0.000000	0.000000	0.000000	0.000000	0.000000	0.000000	0.000000	0.000000	0.000000	0.000000	0.002621	0.015062	0.000000	0.000000	0.000000	0.000000	0.075789	0.097606	0.034986	0.000000	0.000000	0.000000	0.062757	0.081911	0.025149	0.000000	0.000000	0.000000	0.000000	0.000000	0.000000	0.000000	0.000000	0.000000	0.000000	0.000000	0.000000	0.000000	0.000000	0.000000	0.000000
0.000000	0.000000	0.000000	0.056188	0.099736	0.054392	0.000000	0.000000	0.000000	0.034544	0.069964	0.032995	0.000000	0.000000	0.000000	0.000000	0.000000	0.000000	0.000000	0.000000	0.000000	0.000000	0.000000	0.000000	0.000000	0.000000	0.000000	0.000000	0.000000	0.000000	0.000000	0.000000	0.000000	0.000000	0.000000	0.000000	0.000000	0.000000	0.000000	0.000000	0.000000	0.000000	0.000000	0.000000	0.000000	0.000000	0.000000	0.000000	0.000000	0.000000
0.000000	0.000000	0.000000	0.000000	0.000000	0.000000	0.000000	0.000000	0.000000	0.000000	0.000000	0.000000	0.000000	0.000000	0.000000	0.000000	0.000000	0.000000	0.000000	0.000000	0.000000	0.012621	0.000000	0.000000	0.000000	0.000000	0.029883	0.056466	0.016722	0.000000	0.000000	0.000000	0.000000	0.000000	0.000000	0.000000	0.000000	0.000000	0.000000	0.000000	0.000000	0.032612	0.000000	0.000000	0.000000	0.000000	0.044807	0.119635	0.000000	0.000000
0.000000	0.000000	0.000000	0.009339	0.081638	0.085856	0.000000	0.000000	0.000000	0.005003	0.074555	0.078504	0.000000	0.000000	0.000000	0.000000	0.000000	0.000000	0.000000	0.000000	0.000000	0.000000	0.000000	0.000000	0.000000	0.000000	0.000000	0.000000	0.000000	0.000000	0.000000	0.000000	0.000000	0.000000	0.000000	0.000000	0.000000	0.000000	0.000000	0.000000	0.000000	0.000000	0.000000	0.000000	0.000000	0.000000	0.000000	0.000000	0.000000	0.000000
0.000000	0.000000	0.000000	0.000000	0.027960	0.054470	0.000000	0.000000	0.000000	0.000000	0.005604	0.028404	0.000000	0.000000	0.000000	0.000000	0.000000	0.000000	0.000000	0.000000	0.000000	0.000000	0.000000	0.000000	0.000000	0.000000	0.051068	0.078937	0.030728	0.000000	0.000000	0.000000	0.050531	0.078266	0.030259	0.000000	0.000000	0.000000	0.000000	0.000000	0.000000	0.000000	0.000000	0.000000	0.000000	0.000000	0.000000	0.000000	0.000000	0.000000
0.000000	0.000000	0.000000	0.011520	0.062591	0.090559	0.000000	0.000000	0.000000	0.057601	0.101207	0.094154	0.000000	0.000000	0.000000	0.015196	0.045393	0.013179	0.000000	0.000000	0.000000	0.000000	0.000000	0.000000	0.000000	0.000000	0.000000	0.000000	0.000000	0.000000	0.000000	0.000000	0.000000	0.000000	0.000000	0.000000	0.000000	0.000000	0.000000	0.000000	0.000000	0.000000	0.000000	0.000000	0.000000	0.000000	0.000000	0.000000	0.000000	0.000000
0.000000	0.000000	0.000000	0.000000	0.000000	0.000000	0.000000	0.000000	0.007615	0.058428	0.043856	0.000000	0.000000	0.000000	0.020733	0.077313	0.060597	0.000000	0.000000	0.000000	0.000000	0.000000	0.000000	0.000000	0.000000	0.000000	0.000000	0.000000	0.000000	0.000000	0.000000	0.000000	0.000000	0.000000	0.000000	0.000000	0.000000	0.000000	0.000000	0.000000	0.000000	0.000000	0.000000	0.000000	0.000000	0.000000	0.000000	0.000000	0.000000	0.000000
0.000000	0.000000	0.000000	0.000000	0.040324	0.086569	0.000000	0.000000	0.000000	0.000000	0.050533	0.101989	0.000000	0.000000	0.016071	0.010428	0.000000	0.017209	0.000000	0.000000	0.000000	0.000000	0.000000	0.000000	0.000000	0.000000	0.000000	0.000000	0.000000	0.000000	0.000000	0.000000	0.000000	0.000000	0.000000	0.000000	0.000000	0.000000	0.000000	0.000000	0.000000	0.000000	0.000000	0.000000	0.000000	0.000000	0.000000	0.000000	0.000000	0.000000
0.000000	0.000000	0.000000	0.000000	0.000000	0.000000	0.000000	0.000000	0.000000	0.000000	0.000000	0.000000	0.000000	0.000000	0.000000	0.000000	0.000000	0.000000	0.000000	0.000000	0.000000	0.000000	0.000000	0.000000	0.000000	0.000000	0.000000	0.000000	0.000000	0.000000	0.000000	0.000000	0.000000	0.000000	0.000000	0.000000	0.000000	0.000000	0.000000	0.000000	0.000000	0.000000	0.000000	0.000000	0.000000	0.000000	0.000000	0.000000	0.000000	0.000000
0.000000	0.000000	0.000000	0.029528	0.034042	0.056148	0.000000	0.000000	0.000000	0.000000	0.007880	0.088656	0.000000	0.000000	0.000000	0.000000	0.000000	0.022269	0.000000	0.000000	0.000000	0.000000	0.000000	0.000000	0.000000	0.000000	0.000000	0.000000	0.000000	0.000000	0.000000	0.000000	0.000000	0.000000	0.000000	0.000000	0.000000	0.000000	0.000000	0.000000	0.000000	0.000000	0.000000	0.000000	0.000000	0.000000	0.000000	0.000000	0.000000	0.000000
0.000000	0.000000	0.000000	0.000000	0.000000	0.000000	0.000000	0.000000	0.000000	0.000000	0.000000	0.000000	0.000000	0.000000	0.000000	0.000000	0.000000	0.000000	0.000000	0.000000	0.000000	0.000000	0.000000	0.000000	0.000000	0.006612	0.037660	0.008936	0.000000	0.000000	0.000000	0.000000	0.006135	0.000000	0.000000	0.000000	0.000000	0.000000	0.000000	0.000000	0.000000	0.000000	0.000000	0.000000	0.000000	0.000000	0.000000	0.000000	0.000000	0.000000
0.000000	0.000000	0.000000	0.043708	0.054628	0.045237	0.000000	0.000000	0.000000	0.000000	0.000000	0.082712	0.000000	0.000000	0.000000	0.000000	0.000000	0.028331	0.026499	0.000000	0.000000	0.000000	0.000000	0.000000	0.050677	0.017020	0.000000	0.000000	0.000000	0.000000	0.000000	0.000000	0.000000	0.000000	0.000000	0.000000	0.000000	0.000000	0.000000	0.000000	0.000000	0.000000	0.000000	0.000000	0.000000	0.000000	0.000000	0.000000	0.000000	0.000000
0.000000	0.000000	0.000000	0.000000	0.000000	0.000000	0.000000	0.000000	0.000000	0.000000	0.000000	0.000000	0.000000	0.000000	0.000000	0.000000	0.000000	0.000000	0.000000	0.000000	0.000000	0.000000	0.000000	0.000000	0.000000	0.000000	0.000000	0.000000	0.000000	0.000000	0.000000	0.000000	0.000000	0.000000	0.000000	0.000000	0.000000	0.000000	0.000000	0.000000	0.000000	0.000000	0.000000	0.000000	0.000000	0.000000	0.000000	0.000000	0.000000	0.000000
0.000000	0.000000	0.000000	0.055845	0.074672	0.029682	0.000000	0.000000	0.000000	0.000000	0.000000	0.069644	0.000000	0.000000	0.000000	0.000000	0.000000	0.028983	0.000000	0.000000	0.000000	0.000000	0.000000	0.000000	0.000000	0.000000	0.000000	0.000000	0.000000	0.000000	0.000000	0.000000	0.000000	0.000000	0.000000	0.000000	0.000000	0.000000	0.000000	0.000000	0.000000	0.000000	0.000000	0.000000	0.000000	0.000000	0.000000	0.000000	0.000000	0.000000
0.000000	0.000000	0.000000	0.000000	0.000000	0.000000	0.000000	0.000000	0.000000	0.000000	0.000000	0.000000	0.000000	0.000000	0.000000	0.000000	0.000000	0.000000	0.000000	0.000000	0.000000	0.000000	0.000000	0.000000	0.000000	0.000000	0.000000	0.000000	0.000000	0.000000	0.000000	0.000000	0.000000	0.000000	0.000000	0.000000	0.000000	0.000000	0.000000	0.000000	0.000000	0.000000	0.000000	0.000000	0.000000	0.000000	0.000000	0.000000	0.000000	0.000000
0.000000	0.000000	0.000000	0.069750	0.104719	0.048276	0.000000	0.000000	0.000000	0.000000	0.018133	0.040777	0.000000	0.000000	0.000000	0.000000	0.000000	0.020387	0.000000	0.000000	0.000000	0.000000	0.000000	0.000000	0.000000	0.000000	0.000000	0.000000	0.000000	0.000000	0.000000	0.000000	0.000000	0.000000	0.000000	0.000000	0.000000	0.000000	0.000000	0.000000	0.000000	0.000000	0.000000	0.000000	0.000000	0.000000	0.000000	0.000000	0.000000	0.000000
0.000000	0.000000	0.000000	0.000000	0.000000	0.000000	0.000000	0.000000	0.000000	0.000000	0.000000	0.000000	0.000000	0.000000	0.000000	0.000000	0.000000	0.000000	0.000000	0.000000	0.000000	0.000000	0.000000	0.000000	0.000000	0.000000	0.000000	0.000000	0.000000	0.000000	0.000000	0.000000	0.000000	0.000000	0.000000	0.000000	0.000000	0.000000	0.000000	0.000000	0.000000	0.000000	0.000000	0.000000	0.000000	0.000000	0.000000	0.000000	0.000000	0.000000
0.000000	0.000000	0.000000	0.074836	0.123193	0.064846	0.000000	0.000000	0.000000	0.011044	0.037601	0.027013	0.000000	0.000000	0.000000	0.000000	0.000000	0.001714	0.000000	0.000000	0.000000	0.000000	0.000000	0.000000	0.000000	0.000000	0.000000	0.000000	0.000000	0.000000	0.000000	0.000000	0.000000	0.000000	0.000000	0.000000	0.000000	0.000000	0.000000	0.000000	0.000000	0.000000	0.000000	0.000000	0.000000	0.000000	0.000000	0.000000	0.000000	0.000000
0.000000	0.000000	0.000000	0.000000	0.000000	0.000000	0.000000	0.000000	0.000000	0.000000	0.000000	0.000000	0.000000	0.000000	0.000000	0.000000	0.000000	0.000000	0.000000	0.000000	0.000000	0.000000	0.000000	0.000000	0.000000	0.000000	0.000000	0.025941	0.021045	0.000000	0.000000	0.000000	0.031471	0.107771	0.098393	0.016732	0.046747	0.013625	0.022590	0.091733	0.083762	0.008571	0.031224	0.000799	0.000000	0.004275	0.000000	0.000000	0.000000	0.000000
0.000000	0.000000	0.000000	0.073661	0.153022	0.094084	0.000000	0.000000	0.000000	0.031947	0.076804	0.046313	0.000000	0.000000	0.000000	0.000000	0.000000	0.000000	0.000000	0.000000	0.000000	0.000000	0.000000	0.000000	0.000000	0.000000	0.000000	0.000000	0.000000	0.000000	0.000000	0.000000	0.000000	0.000000	0.000000	0.000000	0.000000	0.000000	0.000000	0.000000	0.000000	0.000000	0.000000	0.005161	0.000000	0.000000	0.000000	0.000000	0.000000	0.000000
0.000000	0.000000	0.000000	0.000000	0.000000	0.000000	0.000000	0.000000	0.000000	0.000000	0.000000	0.000000	0.000000	0.000000	0.000000	0.000000	0.000000	0.000000	0.051619	0.006774	0.000000	0.000000	0.000000	0.000000	0.040826	0.000000	0.000000	0.000000	0.000000	0.000000	0.000000	0.000000	0.000000	0.000000	0.000000	0.000000	0.000000	0.000000	0.000000	0.000000	0.000000	0.000000	0.000000	0.000000	0.000000	0.000000	0.000000	0.000000	0.000000	0.000000
0.000000	0.000000	0.000000	0.067388	0.155091	0.103956	0.000000	0.000000	0.000000	0.038670	0.094680	0.066424	0.000000	0.000000	0.000000	0.000000	0.005189	0.000000	0.000000	0.000000	0.000000	0.000000	0.000000	0.000000	0.000000	0.000000	0.000000	0.000000	0.000000	0.000000	0.000000	0.000000	0.000000	0.000000	0.000000	0.000000	0.000000	0.000000	0.000000	0.000000	0.000000	0.000000	0.000000	0.000000	0.000000	0.000000	0.000000	0.000000	0.000000	0.000000
0.000000	0.000000	0.000000	0.000000	0.000000	0.000000	0.000000	0.000000	0.000000	0.000000	0.000000	0.000000	0.000000	0.000000	0.000000	0.000000	0.000000	0.000000	0.000000	0.000000	0.000000	0.000000	0.000000	0.000000	0.000000	0.000000	0.000000	0.000000	0.000000	0.000000	0.000000	0.000000	0.000000	0.000000	0.000000	0.000000	0.000000	0.000000	0.000000	0.000000	0.000000	0.000000	0.000000	0.000000	0.000000	0.000000	0.000000	0.000000	0.000000	0.000000
0.000000	0.000000	0.000000	0.058153	0.145866	0.109302	0.000000	0.000000	0.000000	0.042589	0.110663	0.085795	0.000000	0.000000	0.000000	0.000000	0.022046	0.008967	0.000000	0.000000	0.000000	0.000000	0.000000	0.000000	0.000000	0.000000	0.000000	0.000000	0.000000	0.000000	0.000000	0.000000	0.000000	0.000000	0.000000	0.000000	0.000000	0.000000	0.000000	0.000000	0.000000	0.000000	0.000000	0.000000	0.000000	0.000000	0.000000	0.000000	0.000000	0.000000
0.000000	0.000000	0.000000	0.000000	0.000000	0.000000	0.000000	0.000000	0.000000	0.000000	0.000000	0.000000	0.000000	0.000000	0.000000	0.000000	0.000000	0.000000	0.000000	0.000000	0.000000	0.000000	0.000000	0.000000	0.000000	0.000000	0.000000	0.000000	0.000000	0.000000	0.000000	0.000000	0.000000	0.000000	0.000000	0.000000	0.000000	0.000000	0.000000	0.000000	0.000000	0.000000	0.000000	0.000000	0.000000	0.000000	0.000000	0.000000	0.000000	0.000000
0.000000	0.000000	0.000000	0.046671	0.130731	0.109486	0.000000	0.000000	0.000000	0.043626	0.123704	0.104181	0.000000	0.000000	0.000000	0.000000	0.037667	0.028213	0.000000	0.000000	0.000000	0.000000	0.000000	0.000000	0.000000	0.000000	0.000000	0.000000	0.000000	0.000000	0.000000	0.000000	0.000000	0.000000	0.000000	0.000000	0.000000	0.000000	0.000000	0.000000	0.000000	0.000000	0.000000	0.000000	0.000000	0.000000	0.000000	0.000000	0.000000	0.000000
0.000000	0.000000	0.000000	0.000000	0.000000	0.000000	0.000000	0.000000	0.000000	0.000000	0.000000	0.000000	0.000000	0.000000	0.000000	0.000000	0.000000	0.000000	0.000000	0.000000	0.000000	0.000000	0.000000	0.000000	0.000000	0.000000	0.000000	0.000000	0.000000	0.000000	0.000000	0.000000	0.000000	0.000000	0.000000	0.000000	0.000000	0.000000	0.000000	0.000000	0.000000	0.000000	0.000000	0.000000	0.000000	0.000000	0.000000	0.000000	0.000000	0.000000
0.000000	0.000000	0.000000	0.017219	0.092571	0.094440	0.000000	0.000000	0.000000	0.036701	0.133965	0.137282	0.000000	0.000000	0.000000	0.000718	0.065634	0.067092	0.000000	0.000000	0.000000	0.000000	0.000000	0.060341	0.000000	0.000000	0.000000	0.000000	0.000000	0.072471	0.000000	0.000000	0.000000	0.000000	0.000000	0.035411	0.000000	0.000000	0.000000	0.000000	0.000000	0.000000	0.000000	0.000000	0.000000	0.000000	0.000000	0.000000	0.000000	0.000000
0.000000	0.000000	0.000000	0.000000	0.000000	0.000000	0.000000	0.000000	0.000000	0.000000	0.000000	0.000000	0.000000	0.000000	0.000000	0.000000	0.000000	0.000000	0.000000	0.000000	0.000000	0.000000	0.000000	0.000000	0.000000	0.000000	0.000000	0.000000	0.000000	0.000000	0.000000	0.000000	0.000000	0.000000	0.000000	0.000000	0.000000	0.000000	0.000000	0.000000	0.000000	0.000000	0.000000	0.000000	0.000000	0.000000	0.000000	0.000000	0.000000	0.000000
0.000000	0.000000	0.000000	0.001370	0.073418	0.082290	0.000000	0.000000	0.000000	0.029434	0.128424	0.147554	0.000000	0.000000	0.000000	0.003563	0.077000	0.086178	0.000000	0.000000	0.000000	0.000000	0.000000	0.052750	0.000000	0.000000	0.000000	0.000000	0.000000	0.085726	0.000000	0.000000	0.028199	0.025832	0.000000	0.061556	0.000000	0.000000	0.005489	0.003410	0.000000	0.006797	0.000000	0.000000	0.000000	0.000000	0.000000	0.000000	0.000000	0.000000
0.000000	0.000000	0.000000	0.000000	0.000000	0.000000	0.000000	0.000000	0.000000	0.000000	0.000000	0.000000	0.000000	0.000000	0.000000	0.000000	0.000000	0.000000	0.000000	0.000000	0.000000	0.000000	0.000000	0.000000	0.000000	0.000000	0.000000	0.000000	0.000000	0.000000	0.000000	0.000000	0.000000	0.000000	0.000000	0.000000	0.000000	0.000000	0.000000	0.000000	0.000000	0.000000	0.000000	0.000000	0.000000	0.000000	0.000000	0.000000	0.000000	0.000000
0.000000	0.000000	0.000000	0.000000	0.054753	0.068761	0.000000	0.000000	0.000000	0.020231	0.117690	0.149551	0.000000	0.000000	0.000000	0.004565	0.086108	0.105143	0.000000	0.000000	0.000000	0.000000	0.008726	0.040016	0.000000	0.000000	0.015930	0.011229	0.000000	0.091789	0.000000	0.020582	0.088210	0.080365	0.006483	0.085681	0.000000	0.000976	0.058134	0.051988	0.000000	0.029582	0.000000	0.000000	0.000000	0.000000	0.000000	0.000000	0.000000	0.000000
0.000000	0.000000	0.000000	0.000000	0.000000	0.000000	0.000000	0.000000	0.000000	0.000000	0.000000	0.000000	0.000000	0.000000	0.000000	0.000000	0.000000	0.000000	0.000000	0.000000	0.000000	0.000000	0.000000	0.000000	0.000000	0.000000	0.000000	0.000000	0.000000	0.000000	0.000000	0.000000	0.000000	0.000000	0.000000	0.000000	0.000000	0.000000	0.000000	0.000000	0.000000	0.000000	0.000000	0.000000	0.000000	0.000000	0.000000	0.000000	0.000000	0.000000
0.000000	0.000000	0.000000	0.000000	0.015848	0.037067	0.000000	0.000000	0.000000	0.000000	0.085961	0.127680	0.000000	0.000000	0.000000	0.000153	0.094599	0.143513	0.000000	0.000000	0.000000	0.000000	0.029318	0.052601	0.000000	0.000000	0.000000	0.000000	0.007170	0.082508	0.000000	0.000000	0.000000	0.000000	0.030609	0.130557	0.000000	0.000000	0.000000	0.000000	0.004238	0.077593	0.000000	0.000000	0.000000	0.000000	0.000000	0.001894	0.000000	0.000000
0.000000	0.000000	0.000000	0.000000	0.000000	0.000000	0.000000	0.000000	0.000000	0.000000	0.000000	0.000000	0.000000	0.000000	0.000000	0.000000	0.000000	0.000000	0.000000	0.000000	0.000000	0.000000	0.000000	0.000000	0.000000	0.000000	0.000000	0.000000	0.000000	0.000000	0.000000	0.000000	0.000000	0.000000	0.000000	0.000000	0.000000	0.000000	0.000000	0.000000	0.000000	0.000000	0.000000	0.000000	0.000000	0.000000	0.000000	0.000000	0.000000	0.000000
0.000000	0.000000	0.000000	0.000000	0.000000	0.036141	0.000000	0.000000	0.000000	0.000000	0.069398	0.112754	0.000000	0.000000	0.000000	0.005844	0.093419	0.162613	0.000000	0.000000	0.000000	0.000000	0.039188	0.070977	0.000000	0.000000	0.000000	0.000000	0.000000	0.022320	0.000000	0.000000	0.000000	0.000000	0.000000	0.031678	0.000000	0.000000	0.000000	0.000000	0.000000	0.042525	0.000000	0.000000	0.000000	0.000000	0.000000	0.050598	0.000000	0.000000
0.000000	0.000000	0.000000	0.000000	0.000000	0.000000	0.000000	0.000000	0.000000	0.000000	0.000000	0.000000	0.000000	0.000000	0.000000	0.000000	0.000000	0.000000	0.000000	0.000000	0.000000	0.000000	0.000000	0.000000	0.000000	0.000000	0.000000	0.000000	0.000000	0.000000	0.000000	0.000000	0.000000	0.000000	0.000000	0.000000	0.000000	0.000000	0.000000	0.000000	0.000000	0.000000	0.000000	0.000000	0.000000	0.000000	0.000000	0.000000	0.000000	0.000000
0.000000	0.000000	0.000000	0.000000	0.002945	0.042750	0.000000	0.000000	0.000000	0.000000	0.008972	0.084581	0.000000	0.000000	0.005445	0.016715	0.000000	0.037332	0.000000	0.000000	0.000000	0.000000	0.000000	0.009988	0.000000	0.000000	0.000000	0.000000	0.000000	0.016042	0.000000	0.000000	0.000000	0.000000	0.000000	0.030039	0.000000	0.000000	0.000000	0.000000	0.007039	0.047988	0.000000	0.000000	0.000000	0.000000	0.018596	0.063224	0.000000	0.000000
0.000000	0.000000	0.000000	0.000000	0.000000	0.025875	0.000000	0.000000	0.000000	0.000000	0.000000	0.043788	0.000000	0.000000	0.000000	0.000000	0.000000	0.014670	0.000000	0.000000	0.000000	0.000000	0.000000	0.000000	0.000000	0.000000	0.000000	0.000000	0.000000	0.000000	0.000000	0.000000	0.000000	0.000000	0.000000	0.000000	0.000000	0.000000	0.000000	0.000000	0.000000	0.000000	0.000000	0.000000	0.000000	0.000000	0.000000	0.000000	0.000000	0.000000
0.000000	0.000000	0.000000	0.000000	0.017300	0.045153	0.000000	0.000000	0.000000	0.000000	0.031331	0.079240	0.000000	0.000000	0.009488	0.026051	0.074051	0.166849	0.000000	0.000000	0.000000	0.000000	0.052789	0.113067	0.000000	0.000000	0.000000	0.000000	0.000000	0.027642	0.000000	0.000000	0.000000	0.000000	0.000000	0.024602	0.000000	0.000000	0.000000	0.000000	0.020553	0.049047	0.000000	0.000000	0.000000	0.000000	0.038784	0.071587	0.000000	0.000000
0.000000	0.000000	0.000000	0.000000	0.000000	0.000000	0.000000	0.000000	0.000000	0.000000	0.000000	0.000000	0.000000	0.000000	0.000000	0.000000	0.000000	0.000000	0.000000	0.000000	0.000000	0.000000	0.000000	0.000000	0.000000	0.000000	0.000000	0.000000	0.000000	0.000000	0.000000	0.000000	0.000000	0.000000	0.000000	0.000000	0.000000	0.000000	0.000000	0.000000	0.000000	0.000000	0.000000	0.000000	0.000000	0.000000	0.000000	0.000000	0.000000	0.000000
0.000000	0.000000	0.000000	0.000000	0.000000	0.000000	0.000000	0.000000	0.000000	0.000000	0.000000	0.038137	0.009854	0.000000	0.012076	0.040138	0.040371	0.117100	0.000000	0.000000	0.000000	0.022678	0.051497	0.144078	0.000000	0.000000	0.000000	0.000000	0.011830	0.068880	0.000000	0.000000	0.000000	0.000000	0.000000	0.023743	0.000000	0.000000	0.000000	0.000000	0.000000	0.000000	0.000000	0.000000	0.000000	0.000000	0.000000	0.000000	0.000000	0.000000
0.000000	0.000000	0.000000	0.000000	0.000000	0.000000	0.000000	0.000000	0.000000	0.000000	0.000000	0.000000	0.000000	0.000000	0.000000	0.000000	0.000000	0.000000	0.000000	0.000000	0.000000	0.000000	0.000000	0.000000	0.000000	0.000000	0.000000	0.000000	0.000000	0.000000	0.000000	0.000000	0.000000	0.000000	0.000000	0.000000	0.000000	0.000000	0.000000	0.000000	0.000000	0.000000	0.000000	0.000000	0.000000	0.000000	0.000000	0.000000	0.000000	0.000000
0.000000	0.000000	0.000000	0.051173	0.128098	0.098399	0.056320	0.040730	0.000000	0.030573	0.090120	0.069439	0.083319	0.064333	0.010374	0.043855	0.033132	0.092402	0.008811	0.000000	0.003032	0.034920	0.044501	0.143423	0.000000	0.000000	0.000000	0.000000	0.017726	0.086666	0.000000	0.000000	0.000000	0.000000	0.000000	0.011673	0.000000	0.000000	0.000000	0.000000	0.000000	0.000000	0.000000	0.000000	0.000000	0.000000	0.000000	0.000000	0.000000	0.000000
0.000000	0.000000	0.000000	0.000000	0.000000	0.000000	0.000000	0.000000	0.000000	0.000000	0.000000	0.000000	0.000000	0.000000	0.000000	0.000000	0.000000	0.000000	0.048628	0.020793	0.000000	0.000000	0.000000	0.000000	0.090351	0.053711	0.000000	0.000000	0.000000	0.000000	0.022244	0.000000	0.000000	0.000000	0.000000	0.000000	0.000000	0.000000	0.000000	0.000000	0.000000	0.000000	0.000000	0.000000	0.000000	0.000000	0.000000	0.000000	0.000000	0.000000
0.000000	0.000000	0.000000	0.000000	0.000000	0.000000	0.000000	0.012127	0.062345	0.045250	0.000000	0.000000	0.000000	0.025187	0.081280	0.061638	0.021572	0.069358	0.000000	0.058259	0.095830	0.047241	0.035273	0.131443	0.000000	0.078203	0.126669	0.065408	0.022374	0.102896	0.000000	0.015051	0.041274	0.006611	0.000000	0.030500	0.000000	0.000000	0.000000	0.000000	0.000000	0.000000	0.000000	0.000000	0.000000	0.000000	0.000000	0.000000	0.000000	0.000000
0.000000	0.000000	0.000000	0.000000	0.000000	0.000000	0.000000	0.000000	0.000000	0.000000	0.000000	0.000000	0.000000	0.000000	0.000000	0.000000	0.000000	0.000000	0.000000	0.000000	0.000000	0.000000	0.000000	0.000000	0.000000	0.000000	0.000000	0.000000	0.000000	0.000000	0.000000	0.000000	0.000000	0.000000	0.000000	0.000000	0.000000	0.000000	0.000000	0.000000	0.000000	0.000000	0.000000	0.000000	0.000000	0.000000	0.000000	0.000000	0.000000	0.000000
0.000000	0.000000	0.000000	0.000000	0.000000	0.000000	0.000000	0.000000	0.000000	0.030352	0.004993	0.000000	0.000000	0.000000	0.026823	0.066038	0.034737	0.020973	0.000000	0.000000	0.000000	0.000000	0.007626	0.090255	0.000000	0.000000	0.000000	0.000000	0.022099	0.120144	0.000000	0.000000	0.000000	0.000000	0.000000	0.066313	0.000000	0.000000	0.000000	0.000000	0.000000	0.000000	0.000000	0.000000	0.000000	0.000000	0.000000	0.000000	0.000000	0.000000
0.000000	0.000000	0.000000	0.000000	0.000000	0.000000	0.000000	0.000000	0.000000	0.000000	0.000000	0.000000	0.000000	0.000000	0.000000	0.000000	0.000000	0.000000	0.000000	0.000000	0.000000	0.000000	0.000000	0.000000	0.000000	0.000000	0.000000	0.000000	0.000000	0.000000	0.000000	0.000000	0.000000	0.000000	0.020404	0.000000	0.000000	0.000000	0.000000	0.000000	0.000000	0.000000	0.000000	0.000000	0.000000	0.000000	0.000000	0.000000	0.000000	0.000000
0.000000	0.000000	0.037102	0.114227	0.099970	0.015446	0.000000	0.000000	0.042824	0.126560	0.110073	0.020436	0.016465	0.000000	0.050988	0.094377	0.060441	0.000000	0.091929	0.053689	0.021354	0.054867	0.022428	0.010268	0.167137	0.092607	0.000000	0.000000	0.040652	0.079498	0.110610	0.066446	0.000000	0.000000	0.012339	0.043475	0.032677	0.006389	0.000000	0.000000	0.000000	0.000000	0.000000	0.000000	0.000000	0.000000	0.000000	0.000000	0.000000	0.000000
0.036637	0.000000	0.000000	0.000000	0.000000	0.000000	0.075855	0.000000	0.000000	0.000000	0.000000	0.000000	0.061812	0.000000	0.000000	0.000000	0.000000	0.000000	0.009919	0.000000	0.000000	0.000000	0.000000	0.038775	0.000000	0.000000	0.000000	0.000000	0.000000	0.041651	0.000000	0.000000	0.000000	0.000000	0.000000	0.000000	0.000000	0.000000	0.000000	0.000000	0.000000	0.000000	0.000000	0.000000	0.000000	0.000000	0.000000	0.000000	0.000000	0.000000
0.009950	0.000000	0.050645	0.111658	0.076619	0.000000	0.000000	0.000000	0.064606	0.140588	0.094296	0.000588	0.000000	0.000000	0.043652	0.086009	0.057592	0.000000	0.000000	0.000000	0.000000	0.022498	0.003520	0.000000	0.000000	0.000000	0.000000	0.000000	0.000000	0.000000	0.000000	0.000000	0.000000	0.000000	0.000000	0.000000	0.000000	0.000000	0.000000	0.000000	0.000000	0.000000	0.000000	0.000000	0.000000	0.000000	0.000000	0.000000	0.000000	0.000000
0.000000	0.000000	0.000000	0.000000	0.000000	0.000000	0.000000	0.000000	0.000000	0.000000	0.000000	0.000000	0.000000	0.000000	0.000000	0.006729	0.000000	0.000000	0.000000	0.000000	0.031538	0.082044	0.055098	0.000000	0.000000	0.000000	0.012575	0.055748	0.033258	0.000000	0.026511	0.000000	0.000000	0.000000	0.000000	0.000000	0.106694	0.024926	0.000000	0.000000	0.000000	0.000000	0.128959	0.034966	0.000000	0.000000	0.000000	0.000000	0.054669	0.000000
0.029039	0.000000	0.067352	0.085816	0.026703	0.000000	0.000000	0.012796	0.105070	0.135003	0.052754	0.000000	0.000000	0.001465	0.083430	0.105332	0.038407	0.000000	0.000000	0.000000	0.080919	0.119300	0.055471	0.000000	0.000000	0.000000	0.017072	0.038329	0.000000	0.000000	0.000000	0.000000	0.000000	0.000000	0.000000	0.000000	0.000000	0.000000	0.000000	0.000000	0.000000	0.000000	0.000000	0.000000	0.000000	0.000000	0.000000	0.000000	0.055855	0.000611
0.057079	0.086198	0.035462	0.000000	0.000000	0.000000	0.000000	0.013353	0.035630	0.079720	0.046845	0.000000	0.000000	0.000000	0.033855	0.077248	0.044932	0.000000	0.000000	0.000000	0.000000	0.000000	0.000000	0.000000	0.000000	0.000000	0.000000	0.000000	0.000000	0.000000	0.000000	0.000000	0.000000	0.000000	0.000000	0.000000	0.000000	0.000000	0.000000	0.000000	0.000000	0.000000	0.000000	0.000000	0.000000	0.000000	0.000000	0.000000	0.000000	0.000000
0.000000	0.004049	0.068190	0.067127	0.001963	0.000000	0.000000	0.032410	0.118624	0.116825	0.029955	0.000000	0.000000	0.026132	0.105663	0.127967	0.055713	0.000000	0.000000	0.000000	0.055918	0.079715	0.027680	0.000000	0.000000	0.000000	0.000000	0.000000	0.020519	0.071223	0.000000	0.000000	0.000000	0.000000	0.064519	0.156390	0.000000	0.000000	0.000000	0.000000	0.048147	0.115794	0.000000	0.000000	0.000000	0.000000	0.000000	0.030104	0.000000	0.000000
0.050409	0.086296	0.041596	0.000000	0.000000	0.000000	0.000000	0.022262	0.000000	0.000000	0.000000	0.000000	0.000000	0.000000	0.000000	0.000000	0.000000	0.000000	0.000000	0.000000	0.000000	0.000000	0.000000	0.000000	0.000000	0.000000	0.000000	0.000000	0.000000	0.000000	0.000000	0.000000	0.000000	0.000000	0.000000	0.000000	0.000000	0.000000	0.000000	0.000000	0.000000	0.000000	0.000000	0.000000	0.000000	0.000000	0.000000	0.000000	0.000000	0.000000
0.000000	0.013315	0.064087	0.046855	0.000000	0.000000	0.000000	0.049664	0.124192	0.095305	0.006687	0.000000	0.000000	0.050000	0.124913	0.101238	0.038479	0.000000	0.000000	0.014016	0.095091	0.126066	0.051554	0.000000	0.000000	0.000000	0.025000	0.040652	0.012455	0.056546	0.000000	0.000000	0.000000	0.000000	0.063113	0.141133	0.000000	0.000000	0.000000	0.000000	0.062275	0.138997	0.000000	0.000000	0.000000	0.000000	0.010889	0.054470	0.000000	0.000000
0.127202	0.143788	0.047425	0.000000	0.000000	0.018608	0.061543	0.068785	0.008657	0.000000	0.000000	0.000000	0.000000	0.000000	0.000000	0.000000	0.000000	0.000000	0.000000	0.000000	0.000000	0.032665	0.040914	0.000000	0.000000	0.000000	0.000000	0.000000	0.000000	0.000000	0.000000	0.000000	0.000000	0.000000	0.000000	0.000000	0.000000	0.000000	0.000000	0.000000	0.000000	0.000000	0.000000	0.000000	0.000000	0.000000	0.000000	0.000000	0.014285	0.019508
0.000000	0.021610	0.049590	0.013721	0.000000	0.000000	0.000000	0.070301	0.114586	0.059436	0.000000	0.000000	0.000000	0.085168	0.141530	0.107666	0.037391	0.000000	0.000000	0.049941	0.101864	0.124588	0.045815	0.000000	0.000000	0.000000	0.027728	0.038861	0.000000	0.029308	0.000000	0.000000	0.000000	0.000000	0.052265	0.108476	0.000000	0.000000	0.000000	0.000000	0.076917	0.168481	0.000000	0.000000	0.000000	0.000000	0.041814	0.091845	0.000000	0.000000
0.115856	0.154662	0.059615	0.000000	0.000000	0.038502	0.066911	0.085585	0.026740	0.000000	0.000000	0.005630	0.000000	0.000000	0.000000	0.000000	0.000000	0.000000	0.000000	0.000000	0.000000	0.041955	0.046390	0.000000	0.000000	0.000000	0.000000	0.000000	0.003265	0.000000	0.000000	0.000000	0.000000	0.000000	0.000000	0.000000	0.000000	0.000000	0.000000	0.000000	0.000000	0.000000	0.000000	0.000000	0.000000	0.000000	0.000000	0.000000	0.000000	0.000000
0.000000	0.023123	0.036504	0.028257	0.000000	0.000000	0.000000	0.078127	0.099288	0.035268	0.000000	0.000000	0.012689	0.105428	0.136468	0.111154	0.036201	0.000000	0.000000	0.072497	0.105649	0.122528	0.041710	0.000000	0.000000	0.016976	0.029842	0.037221	0.000000	0.009684	0.000000	0.000000	0.000000	0.000000	0.040559	0.085565	0.000000	0.000000	0.000000	0.000000	0.080424	0.165897	0.000000	0.000000	0.000000	0.000000	0.059974	0.115967	0.000000	0.000000
0.097892	0.147170	0.066773	0.000000	0.000000	0.064948	0.066385	0.097097	0.047003	0.000000	0.000000	0.029646	0.000000	0.006042	0.000621	0.000000	0.000000	0.000000	0.000000	0.000000	0.000000	0.020640	0.034527	0.000000	0.000000	0.000000	0.000000	0.000000	0.000000	0.000000	0.000000	0.000000	0.020875	0.071184	0.049888	0.000000	0.000000	0.000000	0.061456	0.144859	0.103099	0.008160	0.000000	0.000000	0.028619	0.082493	0.059341	0.000000	0.000000	0.000000
0.125591	0.094466	0.011192	0.000000	0.000000	0.000000	0.147547	0.107657	0.069272	0.031969	0.000000	0.000000	0.068364	0.128002	0.113288	0.115554	0.032637	0.000000	0.031449	0.105269	0.111864	0.117019	0.033325	0.000000	0.000000	0.044167	0.037330	0.033769	0.000000	0.000000	0.000000	0.000000	0.000000	0.000000	0.018075	0.050155	0.000000	0.000000	0.000000	0.000000	0.075168	0.133566	0.016269	0.000000	0.000000	0.000000	0.083350	0.152951	0.000000	0.000000
0.076096	0.127575	0.068265	0.000000	0.000000	0.000000	0.060068	0.101655	0.053152	0.000000	0.000000	0.000000	0.004961	0.009131	0.000000	0.000000	0.000000	0.000000	0.061287	0.000000	0.000000	0.000000	0.000000	0.000000	0.069392	0.000000	0.000000	0.000000	0.000000	0.000000	0.000000	0.000000	0.000000	0.000000	0.000000	0.000000	0.000000	0.000000	0.000000	0.000000	0.000000	0.000000	0.028720	0.000000	0.013599	0.046993	0.017417	0.000000	0.061905	0.000000
0.000000	0.000000	0.000000	0.000000	0.000000	0.000000	0.000000	0.000000	0.042566	0.037547	0.000000	0.000000	0.000000	0.039469	0.125466	0.114702	0.025152	0.000000	0.000000	0.036518	0.118852	0.108962	0.022452	0.000000	0.000000	0.000000	0.034802	0.030027	0.000000	0.000000	0.000000	0.000000	0.000000	0.000000	0.004181	0.030471	0.000000	0.000000	0.000000	0.000000	0.065616	0.110049	0.033370	0.000000	0.000000	0.000000	0.092794	0.170771	0.000000	0.000000
0.052759	0.104157	0.063893	0.000000	0.000000	0.000000	0.048929	0.098158	0.059736	0.000000	0.000000	0.000000	0.000000	0.008209	0.000000	0.000000	0.000000	0.000000	0.000000	0.000000	0.000000	0.000000	0.000000	0.000000	0.000000	0.000000	0.000000	0.000000	0.000000	0.000000	0.000000	0.000000	0.000000	0.000000	0.000000	0.054979	0.000000	0.029167	0.022123	0.000000	0.007341	0.082431	0.000000	0.014651	0.008169	0.000000	0.000000	0.012605	0.000000	0.000000
0.000000	0.000000	0.000000	0.000000	0.000000	0.000000	0.000000	0.020748	0.068450	0.061187	0.000000	0.000000	0.000000	0.067701	0.154884	0.103344	0.008224	0.000000	0.000000	0.081250	0.156631	0.088018	0.000000	0.000000	0.000000	0.067378	0.124250	0.073338	0.000000	0.000000	0.000000	0.012710	0.046061	0.016779	0.000000	0.000000	0.011408	0.000000	0.000000	0.000000	0.035112	0.060240	0.065478	0.023471	0.000000	0.000000	0.094221	0.145043	0.022823	0.010473
0.027409	0.078244	0.053828	0.000000	0.000000	0.000000	0.033315	0.087025	0.060937	0.000000	0.000000	0.000000	0.000000	0.003159	0.000000	0.000000	0.000000	0.000000	0.000000	0.000000	0.000000	0.000000	0.000000	0.000000	0.000000	0.000000	0.000000	0.000000	0.000000	0.000000	0.000000	0.000000	0.000000	0.000000	0.000000	0.000000	0.000000	0.000000	0.000000	0.000000	0.000000	0.000000	0.000000	0.000000	0.000000	0.000000	0.000000	0.000000	0.000000	0.000000
0.000000	0.000000	0.002040	0.000000	0.000000	0.001468	0.000000	0.035878	0.090952	0.069648	0.000000	0.000000	0.000000	0.080619	0.166040	0.094167	0.000000	0.000000	0.000000	0.062231	0.119751	0.073618	0.000000	0.000000	0.000000	0.002462	0.035791	0.010027	0.000000	0.000000	0.000000	0.000000	0.000000	0.000000	0.000000	0.000000	0.014697	0.000000	0.000000	0.000000	0.021071	0.040578	0.078397	0.004443	0.000000	0.000000	0.085331	0.121111	0.042493	0.000000
0.001798	0.052040	0.039514	0.000000	0.000000	0.058298	0.014984	0.070653	0.056370	0.000000	0.000818	0.087382	0.000000	0.000000	0.000000	0.000000	0.000000	0.022759	0.000000	0.000000	0.000000	0.000000	0.013893	0.001563	0.000000	0.000000	0.000000	0.000000	0.000000	0.000000	0.000000	0.000000	0.000000	0.000000	0.000000	0.000000	0.000000	0.000000	0.000000	0.000000	0.000000	0.000000	0.000000	0.000000	0.000000	0.000000	0.000000	0.000000	0.000000	0.000000
0.000000	0.000000	0.022805	0.001752	0.005809	0.020756	0.000000	0.053411	0.111641	0.073280	0.000000	0.000000	0.034782	0.092448	0.169447	0.083565	0.000000	0.000000	0.069777	0.081925	0.113173	0.060352	0.000000	0.000000	0.007555	0.015321	0.032869	0.001330	0.000000	0.000000	0.000000	0.000000	0.000000	0.000000	0.000000	0.000000	0.015469	0.000000	0.000000	0.000000	0.005126	0.020013	0.088365	0.016512	0.000000	0.000000	0.072198	0.097292	0.061375	0.000000
0.067018	0.088792	0.030747	0.000000	0.000000	0.000000	0.115042	0.162849	0.064080	0.000000	0.000000	0.000000	0.077549	0.101888	0.038731	0.000000	0.000000	0.000000	0.006915	0.020770	0.000000	0.000000	0.000000	0.000000	0.000000	0.000000	0.000000	0.000000	0.000000	0.000000	0.000000	0.000000	0.000000	0.000000	0.000000	0.000000	0.000000	0.000000	0.000000	0.000000	0.000000	0.000000	0.000000	0.000000	0.000000	0.000000	0.000000	0.000000	0.000000	0.000000
0.000000	0.026503	0.053322	0.014985	0.036368	0.049484	0.000000	0.086943	0.139304	0.069503	0.000000	0.000000	0.033816	0.062419	0.099301	0.047959	0.000000	0.000000	0.076122	0.000000	0.007000	0.000000	0.000000	0.000000	0.020242	0.000000	0.000000	0.000000	0.000000	0.000000	0.000000	0.000000	0.000000	0.000000	0.000000	0.000000	0.011847	0.000000	0.000000	0.000000	0.000000	0.000000	0.096427	0.031468	0.000000	0.000000	0.046693	0.060854	0.088878	0.026898
0.000000	0.000000	0.000000	0.000000	0.000000	0.000000	0.000000	0.000000	0.000000	0.000000	0.000000	0.000000	0.000000	0.000000	0.000000	0.000000	0.000000	0.000000	0.000000	0.000000	0.000000	0.000000	0.000000	0.000000	0.000000	0.000000	0.000000	0.000000	0.000000	0.000000	0.000000	0.000000	0.000000	0.000000	0.000000	0.000000	0.000000	0.000000	0.000000	0.000000	0.000000	0.000000	0.000000	0.000000	0.000000	0.000000	0.000000	0.000000	0.000000	0.000000
0.024856	0.050799	0.070759	0.019530	0.058662	0.070359	0.010784	0.106575	0.147559	0.060993	0.000000	0.000000	0.004769	0.065404	0.088188	0.031232	0.000000	0.000000	0.000000	0.000000	0.000000	0.000000	0.000000	0.000000	0.000000	0.000000	0.000000	0.000000	0.000000	0.000000	0.000000	0.000000	0.000000	0.000000	0.000000	0.000000	0.006538	0.000000	0.000000	0.000000	0.000000	0.000000	0.096033	0.038310	0.000000	0.000000	0.030611	0.040103	0.104987	0.043688
0.000000	0.000000	0.000000	0.000000	0.000000	0.000000	0.000000	0.000000	0.000000	0.000000	0.000000	0.000000	0.000000	0.000000	0.000000	0.000000	0.000000	0.000000	0.000000	0.000000	0.000000	0.000000	0.000000	0.000000	0.000000	0.000000	0.000000	0.000000	0.000000	0.000000	0.000000	0.000000	0.000000	0.000000	0.000000	0.000000	0.000000	0.000000	0.000000	0.000000	0.000000	0.000000	0.000000	0.000000	0.000000	0.000000	0.000000	0.000000	0.000000	0.000000
0.025540	0.100956	0.096135	0.020683	0.102484	0.108455	0.040522	0.133207	0.125913	0.031921	0.028073	0.031220	0.030861	0.056343	0.053084	0.004108	0.000000	0.000000	0.088379	0.002101	0.000000	0.000000	0.000000	0.000000	0.047837	0.000000	0.000000	0.000000	0.000000	0.000000	0.000000	0.000000	0.000000	0.000000	0.000000	0.000000	0.000000	0.000000	0.000000	0.000000	0.000000	0.000000	0.081576	0.043889	0.000000	0.000000	0.000000	0.000000	0.128876	0.074550
0.000000	0.000000	0.000000	0.000000	0.000000	0.000000	0.000000	0.000000	0.000000	0.000000	0.000000	0.000000	0.000000	0.000000	0.000000	0.000000	0.000000	0.000000	0.000000	0.000000	0.000000	0.000000	0.000000	0.000000	0.000000	0.005302	0.014626	0.000000	0.000000	0.000000	0.000000	0.073948	0.089447	0.026435	0.035271	0.065817	0.022271	0.120893	0.152339	0.055609	0.060404	0.099032	0.003684	0.083434	0.100563	0.033024	0.000000	0.023011	0.000000	0.014796
0.047104	0.124764	0.100043	0.033139	0.122633	0.123131	0.050396	0.132330	0.105369	0.013935	0.051423	0.051664	0.000000	0.045307	0.032607	0.000000	0.000000	0.008143	0.001526	0.000000	0.000000	0.000000	0.000000	0.000000	0.000000	0.000000	0.000000	0.000000	0.000000	0.000000	0.000000	0.000000	0.000000	0.000000	0.000000	0.000000	0.000000	0.000000	0.000000	0.000000	0.000000	0.000000	0.069368	0.042012	0.000000	0.000000	0.000000	0.000000	0.131744	0.086355
0.000000	0.000000	0.000000	0.000000	0.000000	0.000000	0.000000	0.000000	0.000000	0.000000	0.000000	0.000000	0.000000	0.000000	0.000000	0.000000	0.000000	0.000000	0.000000	0.000000	0.000000	0.000000	0.000000	0.000000	0.000000	0.000000	0.000000	0.000000	0.000000	0.000000	0.000000	0.000000	0.000000	0.000000	0.000000	0.000000	0.000000	0.000000	0.000000	0.000000	0.000000	0.000000	0.000000	0.000000	0.000000	0.000000	0.000000	0.000000	0.000000	0.000000
0.066980	0.146669	0.097149	0.042500	0.138848	0.131036	0.056148	0.121736	0.083212	0.009476	0.074030	0.070378	0.000000	0.031276	0.011290	0.000000	0.001244	0.000000	0.000000	0.000000	0.000000	0.000000	0.000000	0.000000	0.000000	0.000000	0.000000	0.000000	0.000000	0.000000	0.000000	0.000000	0.000000	0.000000	0.000000	0.000000	0.000000	0.000000	0.000000	0.000000	0.000000	0.000000	0.055173	0.037294	0.000000	0.000000	0.000000	0.000000	0.127294	0.094749
0.000000	0.000000	0.000000	0.000000	0.000000	0.000000	0.000000	0.000000	0.000000	0.000000	0.000000	0.000000	0.000000	0.000000	0.000000	0.000000	0.000000	0.000000	0.000000	0.000000	0.000000	0.000000	0.000000	0.000000	0.000000	0.000000	0.000000	0.000000	0.000000	0.000000	0.000000	0.000000	0.000000	0.000000	0.000000	0.000000	0.000000	0.000000	0.000000	0.000000	0.000000	0.000000	0.000000	0.000000	0.000000	0.000000	0.000000	0.000000	0.000000	0.000000
0.031094	0.068121	0.033609	0.065218	0.096760	0.042294	0.000000	0.025228	0.000000	0.088911	0.132189	0.061683	0.000000	0.000000	0.000000	0.064790	0.096188	0.041933	0.002201	0.000000	0.000000	0.017195	0.038393	0.000000	0.000000	0.000000	0.000000	0.000000	0.000000	0.000000	0.000000	0.000000	0.000000	0.000000	0.000000	0.000000	0.000000	0.000000	0.000000	0.000000	0.000000	0.000000	0.040524	0.030903	0.000000	0.000000	0.000000	0.000000	0.118216	0.099880
0.000000	0.000000	0.000000	0.000000	0.000000	0.000000	0.000000	0.000000	0.000000	0.000000	0.000000	0.000000	0.000000	0.000000	0.000000	0.000000	0.000000	0.000000	0.000000	0.000000	0.000000	0.000000	0.000000	0.000000	0.000000	0.000000	0.000000	0.000000	0.000000	0.000000	0.000000	0.000000	0.000000	0.000000	0.000000	0.000000	0.000000	0.000000	0.000000	0.000000	0.000000	0.000000	0.019568	0.079090	0.065279	0.000000	0.000000	0.000000	0.009760	0.064538
0.011396	0.015840	0.000000	0.030847	0.043266	0.000000	0.000000	0.000000	0.000000	0.074061	0.091802	0.029239	0.000000	0.000000	0.007785	0.093029	0.115137	0.042333	0.000000	0.000000	0.000000	0.068522	0.085320	0.025200	0.000000	0.000000	0.000000	0.024297	0.036187	0.000000	0.000000	0.000000	0.000000	0.000000	0.000000	0.000000	0.000000	0.000000	0.000000	0.000000	0.000000	0.000000	0.008052	0.012413	0.000000	0.000000	0.000000	0.000000	0.089825	0.097982
0.000000	0.000000	0.000000	0.000000	0.000000	0.000000	0.000000	0.000000	0.000000	0.000000	0.000000	0.000000	0.000000	0.000000	0.000000	0.000000	0.000000	0.000000	0.000000	0.000000	0.000000	0.000000	0.000000	0.000000	0.000000	0.000000	0.000000	0.000000	0.000000	0.000000	0.000000	0.000000	0.000000	0.000000	0.000000	0.000000	0.000000	0.000000	0.000000	0.000000	0.000000	0.000000	0.000000	0.000000	0.000000	0.000000	0.000000	0.023848	0.000000	0.000000
0.051188	0.056819	0.000000	0.010899	0.017420	0.000000	0.000000	0.000000	0.000000	0.057845	0.066827	0.008676	0.000000	0.000000	0.013267	0.095441	0.108464	0.033940	0.000000	0.000000	0.010961	0.091198	0.103579	0.031333	0.000000	0.000000	0.000000	0.049953	0.058395	0.002846	0.000000	0.000000	0.000000	0.003634	0.009891	0.000000	0.000000	0.000000	0.000000	0.044578	0.083550	0.043319	0.014814	0.003406	0.000000	0.088013	0.165807	0.086225	0.075288	0.093191
0.000000	0.000000	0.004826	0.038620	0.028866	0.008641	0.000000	0.000000	0.000000	0.018876	0.000000	0.000000	0.000000	0.000000	0.000000	0.006824	0.000000	0.000000	0.000000	0.041994	0.050146	0.005352	0.000000	0.000000	0.000000	0.024053	0.031280	0.014783	0.000000	0.000000	0.000000	0.000000	0.000153	0.032939	0.007532	0.000000	0.000000	0.000000	0.017738	0.054720	0.025905	0.000000	0.000000	0.000000	0.030613	0.071549	0.039478	0.000000	0.000000	0.000000
0.029784	0.045887	0.003456	0.000000	0.000000	0.000000	0.000000	0.000000	0.000000	0.038205	0.040904	0.000000	0.000000	0.000000	0.010802	0.083699	0.087589	0.017733	0.000000	0.000000	0.021602	0.103133	0.107939	0.028997	0.000000	0.000000	0.005540	0.075050	0.078637	0.012265	0.003121	0.000000	0.000000	0.028327	0.030858	0.000000	0.002038	0.000000	0.000000	0.000000	0.000000	0.000000	0.020940	0.027483	0.051391	0.011078	0.000000	0.000000	0.059286	0.084567
0.000000	0.000000	0.026538	0.117992	0.129583	0.041288	0.000000	0.000000	0.009743	0.085321	0.092928	0.023003	0.000000	0.006359	0.008898	0.001397	0.005511	0.000000	0.004972	0.074636	0.078723	0.012641	0.000000	0.000000	0.000000	0.045218	0.048453	0.000000	0.000000	0.000000	0.000000	0.000000	0.000000	0.000000	0.000000	0.000000	0.000000	0.000000	0.000000	0.000000	0.000000	0.000000	0.000000	0.000000	0.000000	0.000000	0.000000	0.000000	0.000000	0.000000
0.033840	0.072287	0.037269	0.000000	0.000000	0.000000	0.000000	0.000000	0.000000	0.000000	0.000000	0.000000	0.000000	0.000000	0.000000	0.044165	0.036541	0.000000	0.014466	0.000000	0.028745	0.098977	0.087204	0.008757	0.029956	0.000000	0.040196	0.121275	0.106304	0.018865	0.031617	0.000000	0.017778	0.080719	0.070734	0.000000	0.018455	0.000000	0.000000	0.025120	0.018339	0.000000	0.023783	0.000000	0.000000	0.000000	0.000000	0.000000	0.037702	0.059597
0.000000	0.000000	0.012223	0.062415	0.045254	0.000000	0.000000	0.000000	0.019666	0.073009	0.054500	0.000000	0.000000	0.000000	0.000000	0.000000	0.000000	0.000000	0.000000	0.000000	0.000000	0.000000	0.000000	0.000000	0.000000	0.000000	0.000000	0.000000	0.000000	0.000000	0.000000	0.000000	0.000000	0.000000	0.000000	0.000000	0.000000	0.000000	0.000000	0.000000	0.000000	0.000000	0.000000	0.000000	0.000000	0.000000	0.000000	0.000000	0.000000	0.000000
0.035663	0.084835	0.054724	0.000000	0.009773	0.048017	0.007399	0.007041	0.000000	0.000000	0.000000	0.000000	0.000000	0.000000	0.000000	0.026672	0.015440	0.000000	0.026337	0.000000	0.020441	0.077992	0.062168	0.000000	0.045609	0.000000	0.043040	0.116566	0.094146	0.008387	0.044901	0.000000	0.034587	0.100846	0.081631	0.001481	0.024708	0.000000	0.001740	0.051301	0.038235	0.000000	0.020112	0.000000	0.000000	0.003058	0.000000	0.032479	0.007897	0.047166
0.000000	0.000000	0.000000	0.000000	0.000000	0.000000	0.000000	0.000000	0.000000	0.000000	0.000000	0.000000	0.000000	0.000000	0.000000	0.000000	0.000000	0.000000	0.000000	0.000000	0.000000	0.000000	0.000000	0.000000	0.000000	0.000000	0.000000	0.000000	0.000000	0.000000	0.000000	0.000000	0.000000	0.000000	0.000000	0.000000	0.000000	0.000000	0.000000	0.000000	0.000000	0.000000	0.000000	0.000000	0.000000	0.000000	0.000000	0.000000	0.000000	0.000000
0.034678	0.094239	0.070771	0.000000	0.049718	0.095742	0.000000	0.003518	0.000000	0.000000	0.000000	0.017895	0.000000	0.000000	0.000000	0.007387	0.000000	0.000000	0.032484	0.000000	0.008881	0.055507	0.037118	0.000000	0.055866	0.000000	0.041278	0.103962	0.077364	0.000000	0.054264	0.000000	0.048272	0.116712	0.086775	0.000422	0.028932	0.000000	0.024211	0.076994	0.055633	0.000000	0.013460	0.000000	0.000000	0.026373	0.010952	0.026529	0.000000	0.033142
0.000000	0.000000	0.000000	0.000000	0.000000	0.000000	0.000000	0.000000	0.000000	0.000000	0.000000	0.000000	0.000000	0.000000	0.000000	0.000000	0.000000	0.000000	0.000000	0.000000	0.000000	0.000000	0.000000	0.000000	0.000000	0.000000	0.000000	0.000000	0.000000	0.000000	0.000000	0.000000	0.000000	0.000000	0.000000	0.000000	0.000000	0.000000	0.000000	0.000000	0.000000	0.000000	0.000000	0.000000	0.000000	0.000000	0.000000	0.000000	0.000000	0.000000
0.028998	0.102846	0.093719	0.014090	0.000000	0.012427	0.000000	0.018704	0.013885	0.000000	0.000000	0.000000	0.000867	0.000000	0.000000	0.000000	0.000000	0.000000	0.041775	0.000000	0.000000	0.000000	0.000000	0.000000	0.072018	0.000000	0.001289	0.037739	0.014629	0.000000	0.068783	0.000000	0.053139	0.110611	0.072211	0.000000	0.035091	0.000000	0.023722	0.066630	0.039031	0.000000	0.000000	0.000000	0.000000	0.000000	0.016058	0.042322	0.000000	0.010526
0.000000	0.000000	0.000000	0.000000	0.000000	0.000000	0.000000	0.000000	0.000000	0.000000	0.000000	0.000000	0.000000	0.000000	0.000000	0.000000	0.000000	0.000000	0.000000	0.000000	0.000000	0.000000	0.000866	0.043184	0.000000	0.000000	0.000000	0.000000	0.048995	0.114727	0.000000	0.000000	0.000000	0.000000	0.019176	0.067672	0.000000	0.000000	0.000000	0.000000	0.000000	0.000000	0.000000	0.000000	0.000000	0.000000	0.000000	0.000000	0.000000	0.000000
0.000000	0.017904	0.019389	0.000000	0.040427	0.065721	0.000000	0.000000	0.000000	0.000000	0.000000	0.000000	0.001991	0.000000	0.000000	0.000000	0.000000	0.000000	0.047723	0.000000	0.000000	0.000000	0.000000	0.000000	0.082691	0.000000	0.000000	0.000000	0.000000	0.000000	0.078202	0.000000	0.000000	0.000000	0.000000	0.000000	0.038945	0.000000	0.000000	0.000000	0.000000	0.000000	0.000000	0.000000	0.000000	0.000000	0.022932	0.045139	0.000000	0.000000
0.000000	0.038545	0.081454	0.046383	0.000000	0.000000	0.000000	0.060718	0.115452	0.069996	0.000000	0.000000	0.000000	0.002372	0.034927	0.008641	0.000000	0.000000	0.000000	0.000000	0.000000	0.000000	0.000000	0.000000	0.000000	0.000000	0.000000	0.000000	0.000000	0.000000	0.000000	0.000000	0.000000	0.000000	0.000000	0.000000	0.000000	0.000000	0.000000	0.000000	0.000000	0.000000	0.000000	0.000000	0.000000	0.000000	0.000000	0.000000	0.000000	0.000000
0.000000	0.000000	0.000000	0.000000	0.000000	0.023722	0.000000	0.000000	0.000000	0.000000	0.000000	0.009232	0.000000	0.000000	0.000000	0.000000	0.000000	0.000000	0.000000	0.000000	0.000000	0.000000	0.000000	0.000000	0.000000	0.000000	0.000000	0.000000	0.000000	0.000000	0.000000	0.000000	0.035520	0.063467	0.022199	0.000000	0.000000	0.000000	0.049726	0.081266	0.035179	0.000000	0.000000	0.000000	0.000000	0.001621	0.011222	0.022042	0.000000	0.000000
0.000000	0.046613	0.065058	0.014896	0.000000	0.000000	0.000000	0.004049	0.017870	0.000000	0.000000	0.000000	0.000000	0.000000	0.000000	0.000000	0.000000	0.000000	0.000000	0.000000	0.000000	0.000000	0.000000	0.000000	0.000000	0.000000	0.000000	0.000000	0.000000	0.000000	0.000000	0.000000	0.000000	0.000000	0.000000	0.000000	0.000000	0.000000	0.000000	0.000000	0.000000	0.000000	0.000000	0.000000	0.000000	0.000000	0.000000	0.000000	0.000000	0.000000
0.000000	0.012330	0.034218	0.000000	0.000000	0.000000	0.000000	0.000000	0.000000	0.000000	0.000000	0.000000	0.000000	0.000000	0.000000	0.000000	0.000000	0.000000	0.000000	0.000000	0.000000	0.000000	0.000000	0.000000	0.006943	0.000000	0.000000	0.000000	0.000000	0.000000	0.000000	0.000000	0.038286	0.060861	0.015827	0.000000	0.000000	0.000000	0.067339	0.096698	0.040451	0.000000	0.000000	0.000000	0.005317	0.023365	0.000000	0.000000	0.000000	0.000000
0.007944	0.070408	0.065662	0.000000	0.000000	0.000000	0.029171	0.106192	0.099548	0.018713	0.000000	0.000000	0.000000	0.033785	0.030123	0.000000	0.000000	0.000000	0.000000	0.000000	0.000000	0.000000	0.000000	0.000000	0.000000	0.000000	0.000000	0.000000	0.000000	0.000000	0.000000	0.000000	0.000000	0.000000	0.000000	0.000000	0.000000	0.000000	0.000000	0.000000	0.000000	0.000000	0.000000	0.000000	0.000000	0.000000	0.000000	0.000000	0.000000	0.000000
0.000000	0.001452	0.028576	0.000000	0.000000	0.000000	0.003405	0.000000	0.000000	0.000000	0.000000	0.000000	0.044766	0.000000	0.000000	0.000000	0.000000	0.000000	0.069643	0.000000	0.000000	0.000000	0.000000	0.000000	0.057638	0.000000	0.000000	0.000000	0.000000	0.000000	0.075660	0.000000	0.036708	0.053447	0.006165	0.039370	0.068381	0.000000	0.081354	0.106618	0.041336	0.034458	0.000000	0.000000	0.027707	0.043414	0.023542	0.025569	0.000000	0.000000
0.019728	0.062883	0.037275	0.000000	0.000000	0.000000	0.000000	0.013124	0.000000	0.000000	0.000000	0.000000	0.000000	0.000000	0.000000	0.000000	0.000000	0.000000	0.000000	0.000000	0.000000	0.000000	0.000000	0.000000	0.000000	0.000000	0.000000	0.000000	0.000000	0.000000	0.000000	0.000000	0.000000	0.000000	0.000000	0.000000	0.000000	0.000000	0.000000	0.000000	0.054234	0.053050	0.000000	0.000000	0.000000	0.000000	0.046071	0.044954	0.000000	0.000000
0.000000	0.000000	0.027240	0.070857	0.042015	0.000000	0.000000	0.000000	0.032984	0.078831	0.048356	0.000000	0.000000	0.000000	0.000000	0.000000	0.000000	0.000000	0.060837	0.000000	0.000000	0.000000	0.000000	0.000000	0.113695	0.014804	0.000000	0.000000	0.000000	0.000000	0.083818	0.000000	0.026361	0.034394	0.000000	0.000000	0.014054	0.011316	0.093233	0.107541	0.034323	0.000000	0.000000	0.000000	0.059832	0.070085	0.011632	0.000000	0.000000	0.000000
0.046535	0.072426	0.025486	0.000000	0.000000	0.000000	0.082840	0.121265	0.055963	0.000000	0.000000	0.000000	0.025858	0.047930	0.007175	0.000000	0.000000	0.000000	0.000000	0.000000	0.000000	0.000000	0.000000	0.000000	0.000000	0.000000	0.000000	0.000000	0.000000	0.000000	0.000000	0.000000	0.000000	0.000000	0.000000	0.000000	0.000000	0.000000	0.000000	0.000000	0.000000	0.000000	0.000000	0.000000	0.000000	0.000000	0.000000	0.000000	0.000000	0.000000
0.000000	0.000000	0.000000	0.000000	0.000000	0.000000	0.000000	0.000000	0.000000	0.000000	0.000000	0.000000	0.045513	0.000000	0.000000	0.000000	0.000000	0.000000	0.093979	0.014669	0.000000	0.000000	0.000000	0.000000	0.105380	0.020644	0.000000	0.000000	0.000000	0.000000	0.065564	0.045379	0.076943	0.033002	0.000000	0.000000	0.013897	0.029925	0.092916	0.098664	0.024897	0.000000	0.000000	0.006738	0.078189	0.083142	0.015829	0.000000	0.000000	0.000000
0.000000	0.000000	0.000000	0.000000	0.000000	0.000000	0.000000	0.000000	0.000000	0.000000	0.000000	0.000000	0.000000	0.000000	0.000000	0.000000	0.000000	0.000000	0.000000	0.000000	0.000000	0.000000	0.000000	0.000000	0.000000	0.000000	0.000000	0.000000	0.000000	0.000000	0.000000	0.000000	0.000000	0.000000	0.000000	0.000000	0.000000	0.000000	0.000000	0.000000	0.000000	0.000000	0.000000	0.000000	0.000000	0.000000	0.000000	0.000000	0.000000	0.000000
0.000000	0.022871	0.072349	0.049461	0.000000	0.000000	0.000000	0.048021	0.112106	0.080561	0.000000	0.000000	0.000000	0.000000	0.036696	0.018502	0.000000	0.000000	0.014246	0.000000	0.000000	0.000000	0.000000	0.000000	0.103631	0.041734	0.000000	0.000000	0.000000	0.000000	0.108777	0.044671	0.066846	0.035327	0.000000	0.000000	0.020791	0.035428	0.077532	0.043693	0.000000	0.000000	0.000000	0.000000	0.000000	0.000000	0.000000	0.000000	0.000000	0.000000
0.000000	0.000000	0.000000	0.000000	0.000000	0.000000	0.000000	0.000000	0.000000	0.000000	0.000000	0.000000	0.000000	0.000000	0.000000	0.000000	0.000000	0.000000	0.000000	0.000000	0.000000	0.000000	0.000000	0.000000	0.000000	0.000000	0.000000	0.000000	0.000000	0.000000	0.000000	0.000000	0.000000	0.000000	0.000000	0.000000	0.000000	0.000000	0.000000	0.000000	0.000000	0.000000	0.000000	0.000000	0.000000	0.000000	0.000000	0.000000	0.000000	0.000000
0.000000	0.000000	0.000000	0.000000	0.000000	0.000000	0.000000	0.000000	0.000000	0.000000	0.000000	0.000000	0.000000	0.000000	0.000000	0.000000	0.000000	0.000000	0.070916	0.030998	0.021667	0.014201	0.000000	0.000000	0.156964	0.079583	0.059833	0.096769	0.047030	0.000000	0.129353	0.068432	0.057242	0.078409	0.034433	0.000000	0.045249	0.034000	0.082428	0.052861	0.000000	0.000000	0.000000	0.000000	0.006284	0.000000	0.000000	0.000000	0.000000	0.000000
0.000000	0.000000	0.000000	0.000000	0.000000	0.000000	0.000000	0.000000	0.000000	0.000000	0.000000	0.000000	0.000000	0.000000	0.000000	0.000000	0.000000	0.000000	0.000000	0.000000	0.000000	0.031902	0.043599	0.000000	0.000000	0.000000	0.014337	0.104586	0.128897	0.047973	0.000000	0.000000	0.016094	0.108261	0.134149	0.050152	0.000000	0.000000	0.000000	0.037073	0.049199	0.000000	0.000000	0.000000	0.000000	0.000000	0.000000	0.000000	0.000000	0.000000
0.000000	0.000000	0.000000	0.000000	0.000000	0.000000	0.000000	0.000000	0.000000	0.000000	0.000000	0.000000	0.000000	0.000000	0.000000	0.000000	0.000000	0.000000	0.018255	0.000000	0.000000	0.000000	0.000000	0.000000	0.109972	0.071111	0.000000	0.000000	0.000000	0.000000	0.121764	0.078706	0.045537	0.026879	0.017360	0.028218	0.032143	0.030000	0.083516	0.059318	0.042404	0.055266	0.000000	0.000000	0.015265	0.000000	0.000000	0.000000	0.000000	0.000000
0.000000	0.000000	0.000000	0.000000	0.000000	0.000000	0.000000	0.000000	0.000000	0.000000	0.000000	0.000000	0.000000	0.000000	0.000000	0.000000	0.000000	0.000000	0.000000	0.000000	0.000000	0.000000	0.000000	0.000000	0.000000	0.000000	0.000000	0.000000	0.000000	0.000000	0.000000	0.000000	0.000000	0.000000	0.000000	0.000000	0.000000	0.000000	0.000000	0.000000	0.000000	0.000000	0.010137	0.000000	0.000000	0.000000	0.000000	0.000000	0.000000	0.000000
0.000000	0.017416	0.060841	0.036446	0.000000	0.000000	0.000000	0.062666	0.134227	0.089964	0.000000	0.000000	0.000000	0.029271	0.077170	0.049903	0.000000	0.000000	0.064447	0.047953	0.000000	0.000000	0.000000	0.000000	0.141554	0.107776	0.013437	0.000000	0.000000	0.000000	0.128454	0.099436	0.032321	0.019327	0.000000	0.000000	0.050229	0.035242	0.080864	0.062810	0.000000	0.000000	0.000000	0.000000	0.022173	0.009910	0.000000	0.000000	0.000000	0.000000
0.000000	0.010071	0.013356	0.000000	0.000000	0.000000	0.000000	0.000000	0.000000	0.000000	0.000000	0.000000	0.000000	0.000000	0.000000	0.000000	0.000000	0.000000	0.000000	0.000000	0.000000	0.000000	0.000000	0.000000	0.000000	0.000000	0.000000	0.000000	0.000000	0.000000	0.000000	0.000000	0.000000	0.000000	0.000000	0.000000	0.000000	0.000000	0.000000	0.000000	0.000000	0.000000	0.019587	0.007151	0.010384	0.000000	0.000000	0.000000	0.013086	0.089368
0.000000	0.000000	0.000000	0.000000	0.000000	0.000000	0.000000	0.000000	0.000000	0.000000	0.000000	0.000000	0.000000	0.000000	0.000000	0.000000	0.000000	0.000000	0.000000	0.035740	0.032082	0.000000	0.000000	0.000000	0.000000	0.000000	0.000000	0.000000	0.000000	0.000000	0.000000	0.000000	0.000881	0.000000	0.000000	0.000000	0.000000	0.004322	0.064830	0.060159	0.000000	0.000000	0.000000	0.000000	0.029421	0.025754	0.000000	0.000000	0.000000	0.000000
0.000000	0.000000	0.000000	0.000000	0.000000	0.000000	0.000000	0.000000	0.000000	0.000000	0.000000	0.000000	0.000000	0.000000	0.000000	0.000000	0.000000	0.000000	0.000000	0.000000	0.000000	0.000000	0.000000	0.000000	0.000000	0.000000	0.000000	0.000000	0.000000	0.000000	0.000000	0.000000	0.000000	0.000000	0.000000	0.000000	0.000000	0.000000	0.000000	0.000000	0.000000	0.000000	0.024151	0.000000	0.000000	0.000000	0.000000	0.000000	0.000000	0.000000
0.000000	0.000000	0.000000	0.000000	0.000000	0.000000	0.000000	0.000000	0.000000	0.000000	0.000000	0.000000	0.000000	0.000000	0.000000	0.000000	0.000000	0.000000	0.000000	0.000000	0.000000	0.000000	0.000000	0.000000	0.057478	0.082013	0.029500	0.000000	0.000000	0.000000	0.082451	0.114728	0.049412	0.000000	0.000000	0.000000	0.016773	0.034737	0.053007	0.054155	0.000000	0.000000	0.000000	0.000000	0.029117	0.030093	0.000000	0.000000	0.000000	0.000000
0.000000	0.000000	0.000000	0.000000	0.000000	0.000000	0.000000	0.000000	0.000000	0.000000	0.000000	0.000000	0.000000	0.000000	0.000000	0.000000	0.000000	0.000000	0.000000	0.000000	0.000000	0.000000	0.000000	0.000000	0.000000	0.000000	0.000000	0.000000	0.000000	0.000000	0.000000	0.000000	0.000000	0.000000	0.000000	0.000000	0.000000	0.000000	0.000000	0.000000	0.000000	0.000000	0.023004	0.000000	0.000000	0.000000	0.000000	0.000000	0.000000	0.000000
0.000000	0.000000	0.000000	0.000000	0.000000	0.000000	0.000000	0.000000	0.000000	0.000000	0.000000	0.000000	0.000000	0.000000	0.000000	0.000000	0.000000	0.000000	0.000000	0.000000	0.000000	0.000000	0.000000	0.000000	0.000000	0.000000	0.000000	0.000000	0.000000	0.000000	0.000000	0.000000	0.000000	0.000000	0.000000	0.000000	0.000000	0.000000	0.039581	0.045665	0.000000	0.000000	0.000000	0.000000	0.026327	0.031900	0.000000	0.000000	0.000000	0.000000
0.000000	0.000000	0.000000	0.000000	0.000000	0.000000	0.000000	0.000000	0.000000	0.000000	0.000000	0.000000	0.000000	0.000000	0.000000	0.000000	0.000000	0.000000	0.000000	0.000000	0.000000	0.000000	0.000000	0.000000	0.000000	0.000000	0.000000	0.000000	0.000000	0.000000	0.000000	0.000000	0.000000	0.000000	0.000000	0.000000	0.000000	0.000000	0.000000	0.000000	0.000000	0.000000	0.016523	0.000000	0.000000	0.000000	0.000000	0.000000	0.000000	0.000000
0.000000	0.000000	0.000000	0.000000	0.000000	0.000000	0.000000	0.000000	0.000000	0.000000	0.000000	0.000000	0.000000	0.000000	0.000000	0.000000	0.000000	0.000000	0.000000	0.000000	0.000000	0.000000	0.000000	0.000000	0.000000	0.000000	0.000000	0.000000	0.000000	0.000000	0.000000	0.000000	0.000000	0.000000	0.000000	0.000000	0.000000	0.000000	0.016458	0.028599	0.000000	0.000000	0.000000	0.000000	0.017538	0.029762	0.000000	0.000000	0.000000	0.000000
0.000000	0.000000	0.000000	0.009710	0.006373	0.000000	0.000000	0.000000	0.000000	0.000000	0.000000	0.000000	0.000000	0.000000	0.000000	0.000000	0.000000	0.000000	0.000000	0.000000	0.000000	0.000000	0.000000	0.000000	0.000000	0.000022	0.000000	0.000000	0.000000	0.000000	0.000000	0.005372	0.000000	0.000000	0.000000	0.000000	0.000000	0.000000	0.000000	0.000000	0.000000	0.000000	0.005143	0.000000	0.000000	0.000000	0.000000	0.000000	0.000000	0.000000
0.000000	0.000000	0.000000	0.000000	0.000000	0.000000	0.000000	0.000000	0.000000	0.000000	0.000000	0.000000	0.000000	0.000000	0.000000	0.000000	0.000000	0.000000	0.000000	0.000000	0.000000	0.000000	0.000000	0.000000	0.007659	0.065192	0.056187	0.000000	0.000000	0.000000	0.034303	0.108942	0.095664	0.013285	0.000000	0.000000	0.000000	0.039635	0.032081	0.015531	0.000000	0.000000	0.000000	0.000000	0.009261	0.025296	0.000000	0.000000	0.000000	0.000000
0.000000	0.000000	0.015444	0.024914	0.000000	0.000000	0.000000	0.000000	0.000000	0.000000	0.000000	0.000000	0.000000	0.019071	0.000000	0.000000	0.000000	0.000000	0.000000	0.000000	0.000000	0.000000	0.000000	0.000000	0.000000	0.006279	0.000145	0.000000	0.000000	0.000000	0.000000	0.021643	0.014969	0.000000	0.000000	0.000000	0.000000	0.000000	0.000000	0.000000	0.000000	0.000000	0.000000	0.000000	0.000000	0.000000	0.000000	0.000000	0.000000	0.000000
0.082348	0.035422	0.000000	0.000000	0.000000	0.000000	0.000000	0.000000	0.000000	0.000000	0.000000	0.000000	0.028052	0.023318	0.000000	0.000000	0.000000	0.000000	0.067651	0.061450	0.032698	0.000000	0.000000	0.000000	0.006085	0.083515	0.107890	0.041188	0.000000	0.000000	0.015273	0.112977	0.153456	0.060623	0.000000	0.000000	0.000000	0.066766	0.087095	0.028778	0.000000	0.000000	0.000000	0.001409	0.014019	0.009113	0.000000	0.000000	0.016826	0.000000
0.099482	0.001478	0.000000	0.032133	0.033744	0.000000	0.043110	0.000000	0.000000	0.011017	0.012436	0.000000	0.000000	0.000000	0.000000	0.000000	0.000000	0.000000	0.000000	0.000000	0.000000	0.000000	0.000000	0.000000	0.000000	0.008976	0.008184	0.000000	0.000000	0.000000	0.000000	0.035648	0.034720	0.000000	0.000000	0.000000	0.000000	0.000000	0.000000	0.000000	0.000000	0.000000	0.000000	0.000000	0.000000	0.000000	0.000000	0.000000	0.004344	0.000000
0.000000	0.000000	0.000000	0.000000	0.000000	0.059076	0.000000	0.000000	0.000000	0.000000	0.000000	0.000000	0.000000	0.000000	0.000000	0.000000	0.000000	0.000000	0.000000	0.000000	0.000000	0.000000	0.000000	0.000000	0.000000	0.000000	0.000000	0.000000	0.000000	0.000000	0.000000	0.000000	0.000000	0.000000	0.000000	0.029380	0.000000	0.000000	0.000000	0.000000	0.000000	0.000000	0.000000	0.000000	0.000000	0.000000	0.000000	0.000000	0.000000	0.000000
0.000000	0.000000	0.039075	0.046956	0.000000	0.000000	0.000000	0.000000	0.024635	0.031795	0.000000	0.000000	0.000000	0.000000	0.000000	0.000000	0.000000	0.000000	0.000000	0.000000	0.000000	0.010569	0.000000	0.000000	0.000000	0.007689	0.012368	0.000000	0.000000	0.000000	0.000000	0.045731	0.051691	0.000000	0.000000	0.000000	0.000000	0.000000	0.000000	0.000000	0.000000	0.000000	0.000000	0.000000	0.000000	0.000000	0.000000	0.000000	0.000000	0.000000
0.000000	0.000000	0.000000	0.000000	0.000000	0.000000	0.000000	0.000000	0.000000	0.000000	0.000000	0.000000	0.000000	0.000000	0.000000	0.000000	0.000000	0.000000	0.013591	0.009657	0.044380	0.017122	0.000000	0.000000	0.000000	0.047414	0.095067	0.056982	0.000000	0.000000	0.000000	0.063859	0.122227	0.074784	0.000000	0.000000	0.000000	0.045244	0.091837	0.054658	0.000000	0.000000	0.000000	0.006880	0.040955	0.014227	0.000000	0.000000	0.000000	0.000000
0.000000	0.000000	0.000000	0.049228	0.054487	0.000000	0.000000	0.000000	0.000000	0.042084	0.047079	0.000000	0.000000	0.000000	0.000000	0.000000	0.000000	0.000000	0.000000	0.000000	0.000000	0.000000	0.000000	0.000000	0.000000	0.002682	0.012619	0.000000	0.000000	0.000000	0.000000	0.051286	0.065030	0.011133	0.000000	0.000000	0.000000	0.004451	0.014489	0.000000	0.000000	0.000000	0.000000	0.000000	0.000000	0.000000	0.000000	0.000000	0.000000	0.000000
0.000000	0.000000	0.000000	0.000000	0.000000	0.000000	0.000000	0.000000	0.000000	0.000000	0.000000	0.000000	0.000000	0.000000	0.000000	0.000000	0.000000	0.000000	0.000000	0.000000	0.000000	0.000000	0.000000	0.000000	0.000000	0.000000	0.000000	0.000000	0.000000	0.000000	0.000000	0.000000	0.000000	0.000000	0.000000	0.000000	0.000000	0.000000	0.000000	0.000000	0.000000	0.000000	0.000000	0.000000	0.000000	0.000000	0.000000	0.000000	0.000000	0.000000
0.000000	0.000000	0.057184	0.060082	0.000000	0.000000	0.000000	0.000000	0.058964	0.061903	0.001195	0.000000	0.000000	0.000000	0.000000	0.000000	0.000000	0.000000	0.000000	0.000000	0.046229	0.079717	0.036199	0.000000	0.000000	0.000000	0.074604	0.120657	0.062326	0.000000	0.000000	0.051963	0.073946	0.042068	0.007309	0.000000	0.000000	0.017713	0.034767	0.000000	0.000000	0.000000	0.000000	0.000000	0.000000	0.000000	0.000000	0.000000	0.000000	0.000000
0.000000	0.000000	0.000000	0.000000	0.000000	0.000000	0.000000	0.000000	0.000000	0.000000	0.000000	0.000000	0.000000	0.000000	0.000000	0.000000	0.000000	0.000000	0.000000	0.000000	0.000000	0.000000	0.000000	0.000000	0.000000	0.000000	0.000000	0.000000	0.000000	0.000000	0.000000	0.000000	0.000000	0.000000	0.000000	0.034213	0.000000	0.000000	0.000000	0.000000	0.000000	0.007162	0.000000	0.000000	0.000000	0.000000	0.000000	0.000000	0.000000	0.000000
0.000000	0.000000	0.000000	0.057423	0.067334	0.009675	0.000000	0.000000	0.000000	0.069106	0.080065	0.018082	0.000000	0.000000	0.000000	0.000000	0.000243	0.000000	0.000000	0.000000	0.000000	0.000000	0.000000	0.000000	0.013612	0.000000	0.001739	0.000000	0.000000	0.000000	0.033773	0.047714	0.077173	0.031209	0.000000	0.000000	0.000000	0.027550	0.052615	0.012915	0.000000	0.000000	0.000000	0.000000	0.000000	0.000000	0.000000	0.000000	0.000000	0.000000
0.000000	0.000000	0.000000	0.000000	0.000000	0.000000	0.000000	0.000000	0.000000	0.000000	0.000000	0.000000	0.000000	0.000000	0.000000	0.000000	0.000000	0.000000	0.000000	0.000000	0.000000	0.000000	0.000000	0.000000	0.000000	0.000000	0.000000	0.000000	0.000000	0.000000	0.000000	0.000000	0.000000	0.000000	0.000000	0.000000	0.000000	0.000000	0.000000	0.000000	0.000000	0.000000	0.000000	0.000000	0.000000	0.000000	0.000000	0.000000	0.000000	0.000000
0.000000	0.000000	0.000000	0.000000	0.000000	0.000000	0.000000	0.000000	0.000000	0.000000	0.000000	0.000000	0.000000	0.000000	0.000000	0.000000	0.000000	0.000000	0.000000	0.000000	0.000000	0.000000	0.000000	0.000000	0.000000	0.000000	0.000000	0.000000	0.000000	0.000000	0.000000	0.038585	0.074211	0.035444	0.000000	0.000000	0.000000	0.033749	0.067955	0.030703	0.000000	0.000000	0.000000	0.000000	0.000000	0.000000	0.000000	0.000000	0.000000	0.000000
0.011173	0.000000	0.000000	0.000000	0.000000	0.000000	0.000000	0.000000	0.000000	0.000000	0.000000	0.000000	0.000000	0.000000	0.000000	0.000000	0.000000	0.000000	0.000000	0.000000	0.000000	0.000000	0.000000	0.000000	0.000000	0.000000	0.000000	0.000000	0.000000	0.000000	0.000000	0.000000	0.000000	0.000000	0.000000	0.000000	0.000000	0.000000	0.000000	0.000000	0.000000	0.000000	0.000000	0.000000	0.000000	0.000000	0.000000	0.000000	0.000000	0.000000
0.034195	0.013442	0.000000	0.000000	0.000000	0.000000	0.000000	0.000000	0.000000	0.000000	0.000000	0.000000	0.000000	0.000000	0.000000	0.000000	0.000000	0.000000	0.000000	0.000000	0.000000	0.000000	0.000000	0.000000	0.000000	0.000000	0.000000	0.000000	0.000000	0.000000	0.000000	0.025683	0.065464	0.035022	0.000000	0.000000	0.000000	0.035382	0.078574	0.045346	0.000000	0.000000	0.000000	0.000000	0.000000	0.000000	0.000000	0.000000	0.000000	0.000000
0.000000	0.000000	0.000000	0.000000	0.000000	0.000000	0.000000	0.000000	0.000000	0.000000	0.000000	0.000000	0.000000	0.000000	0.000000	0.000000	0.000000	0.000000	0.000000	0.000000	0.000000	0.000000	0.000000	0.000000	0.000000	0.000000	0.000000	0.000000	0.000000	0.000000	0.000000	0.000000	0.000000	0.000000	0.000000	0.000000	0.000000	0.000000	0.000000	0.000000	0.000000	0.000000	0.000000	0.000000	0.000000	0.000000	0.000000	0.000000	0.000000	0.000000
0.000000	0.000000	0.000000	0.000000	0.000000	0.000000	0.000000	0.000000	0.000000	0.000000	0.000000	0.000000	0.000000	0.000000	0.000000	0.000000	0.000000	0.000000	0.000000	0.000000	0.000000	0.000000	0.000000	0.000000	0.000000	0.000000	0.000000	0.000000	0.000000	0.000000	0.000000	0.010006	0.052279	0.030199	0.000000	0.000000	0.000000	0.032530	0.083387	0.056076	0.000000	0.000000	0.000000	0.000000	0.010510	0.000000	0.000000	0.000000	0.000000	0.000000
0.000000	0.000000	0.000000	0.000000	0.000000	0.000000	0.000000	0.000000	0.000000	0.000000	0.000000	0.000000	0.000000	0.000000	0.000000	0.000000	0.000000	0.000000	0.000000	0.000000	0.000000	0.000000	0.000000	0.000000	0.000000	0.000000	0.000000	0.000000	0.000000	0.000000	0.000000	0.000000	0.000000	0.000000	0.000000	0.000000	0.000000	0.000000	0.000000	0.000000	0.000000	0.000000	0.000000	0.000000	0.000000	0.000000	0.000000	0.000000	0.000000	0.000000
0.000000	0.000000	0.000000	0.000000	0.000000	0.000000	0.000000	0.000000	0.000000	0.000000	0.000000	0.000000	0.000000	0.000000	0.000000	0.000000	0.000000	0.000000	0.000000	0.000000	0.000000	0.000000	0.000000	0.000000	0.000000	0.000000	0.000000	0.000000	0.000000	0.000000	0.000000	0.000000	0.036005	0.021549	0.000000	0.000000	0.000000	0.025628	0.081930	0.062171	0.000000	0.000000	0.000000	0.000000	0.020526	0.007291	0.000000	0.000000	0.000000	0.000000
0.000000	0.000000	0.000000	0.000000	0.000000	0.000000	0.000000	0.000000	0.000000	0.000000	0.000000	0.000000	0.000000	0.000000	0.000000	0.000000	0.000000	0.000000	0.000000	0.000000	0.000000	0.000000	0.000000	0.000000	0.000000	0.000000	0.000000	0.000000	0.000000	0.000000	0.000000	0.000000	0.000000	0.000000	0.000000	0.000000	0.000000	0.000000	0.000000	0.000000	0.000000	0.000000	0.000000	0.000000	0.000000	0.000000	0.000000	0.000000	0.000000	0.000000
0.000000	0.000000	0.000000	0.000000	0.000000	0.000000	0.000000	0.000000	0.000000	0.000000	0.000000	0.000000	0.000000	0.000000	0.000000	0.000000	0.000000	0.000000	0.000000	0.000000	0.000000	0.000000	0.000000	0.000000	0.000000	0.000000	0.000000	0.000000	0.000000	0.000000	0.000000	0.000000	0.016631	0.009069	0.000000	0.000000	0.000000	0.014680	0.074171	0.063131	0.000000	0.000000	0.000000	0.000000	0.027199	0.019168	0.000000	0.000000	0.000000	0.000000
0.000000	0.000000	0.000000	0.000000	0.000000	0.000000	0.000000	0.000000	0.000000	0.000000	0.000000	0.000000	0.000000	0.000000	0.000000	0.000000	0.000000	0.000000	0.000000	0.000000	0.000000	0.000000	0.000000	0.000000	0.000000	0.000000	0.000000	0.000000	0.000000	0.000000	0.000000	0.000000	0.000000	0.000000	0.000000	0.000000	0.000000	0.000000	0.000000	0.000000	0.000000	0.000000	0.000000	0.000000	0.000000	0.000000	0.000000	0.000000	0.000000	0.000000
0.000000	0.000000	0.000000	0.000000	0.000000	0.000000	0.000000	0.000000	0.000000	0.000000	0.000000	0.000000	0.000000	0.000000	0.000000	0.000000	0.000000	0.000000	0.000000	0.000000	0.000000	0.000000	0.000000	0.000000	0.000000	0.000000	0.000000	0.000000	0.000000	0.000000	0.000000	0.000000	0.000000	0.000000	0.000000	0.000000	0.000000	0.000791	0.061432	0.058626	0.000000	0.000000	0.000000	0.000000	0.029604	0.027346	0.000000	0.000000	0.000000	0.000000
0.000000	0.000000	0.000000	0.000000	0.000000	0.000000	0.000000	0.000000	0.000000	0.000000	0.000000	0.000000	0.000000	0.000000	0.000000	0.000000	0.000000	0.000000	0.000000	0.000000	0.000000	0.000000	0.000000	0.000000	0.000000	0.000000	0.000000	0.000000	0.000000	0.000000	0.000000	0.000000	0.000000	0.000000	0.000000	0.000000	0.000000	0.000000	0.000000	0.000000	0.000000	0.000000	0.000000	0.000000	0.000000	0.000000	0.000000	0.000000	0.000000	0.000000
0.000000	0.000000	0.000000	0.000000	0.000000	0.000000	0.000000	0.000000	0.000000	0.000000	0.000000	0.000000	0.000000	0.000000	0.000000	0.000000	0.000000	0.000000	0.000000	0.000000	0.000000	0.000000	0.000000	0.000000	0.000000	0.000000	0.000000	0.000000	0.000000	0.000000	0.000000	0.000000	0.000000	0.000000	0.000000	0.000000	0.000000	0.000000	0.000000	0.000000	0.000000	0.000000	0.000000	0.000000	0.000000	0.000000	0.000000	0.000000	0.000000	0.000000
0.000000	0.000000	0.000000	0.000000	0.000000	0.000000	0.000000	0.000000	0.000000	0.000000	0.000000	0.000000	0.000000	0.000000	0.000000	0.000000	0.000000	0.000000	0.000000	0.000000	0.000000	0.000000	0.000000	0.000000	0.000000	0.000000	0.000000	0.000000	0.000000	0.000000	0.000000	0.000000	0.000000	0.000000	0.000000	0.000000	0.000000	0.000000	0.000000	0.000000	0.000000	0.000000	0.000000	0.000000	0.000000	0.000000	0.000000	0.000000	0.000000	0.000000
0.000000	0.000000	0.000000	0.000000	0.000000	0.000000	0.000000	0.000000	0.000000	0.000000	0.000000	0.000000	0.000000	0.000000	0.000000	0.000000	0.000000	0.000000	0.000000	0.000000	0.000000	0.000000	0.000000	0.000000	0.000000	0.000000	0.000000	0.000000	0.000000	0.000000	0.000000	0.000000	0.000000	0.000000	0.000000	0.000000	0.000000	0.000000	0.000000	0.000000	0.000000	0.000000	0.000000	0.000000	0.000000	0.000000	0.000000	0.000000	0.000000	0.000000
0.000000	0.000000	0.000000	0.000000	0.000000	0.000000	0.000000	0.000000	0.000000	0.000000	0.000000	0.000000	0.000000	0.000000	0.000000	0.000000	0.000000	0.000000	0.000000	0.000000	0.000000	0.000000	0.000000	0.000000	0.000000	0.000000	0.000000	0.000000	0.000000	0.000000	0.000000	0.000000	0.000000	0.000000	0.000000	0.000000	0.000000	0.000000	0.000000	0.000000	0.000000	0.000000	0.000000	0.000000	0.000000	0.000000	0.000000	0.000000	0.000000	0.000000
0.000000	0.000000	0.000000	0.000000	0.000000	0.000000	0.000000	0.000000	0.000000	0.000000	0.000000	0.000000	0.000000	0.000000	0.000000	0.000000	0.000000	0.000000	0.000000	0.000000	0.000000	0.000000	0.000000	0.000000	0.000000	0.000000	0.000000	0.000000	0.000000	0.000000	0.000000	0.000000	0.000000	0.000000	0.000000	0.000000	0.000000	0.000000	0.000000	0.000000	0.000000	0.000000	0.000000	0.000000	0.000000	0.000000	0.000000	0.000000	0.000000	0.000000
0.000000	0.000000	0.000000	0.000000	0.000000	0.000000	0.000000	0.000000	0.000000	0.000000	0.000000	0.000000	0.000000	0.000000	0.000000	0.000000	0.000000	0.000000	0.000000	0.000000	0.000000	0.000000	0.000000	0.000000	0.000000	0.000000	0.000000	0.000000	0.000000	0.000000	0.000000	0.000000	0.000000	0.000000	0.000000	0.000000	0.000000	0.000000	0.000000	0.000000	0.000000	0.000000	0.000000	0.000000	0.000000	0.000000	0.000000	0.000000	0.000000	0.000000
0.000000	0.000000	0.000000	0.000000	0.000000	0.000000	0.000000	0.000000	0.000000	0.000000	0.000000	0.000000	0.000000	0.000000	0.000000	0.000000	0.000000	0.000000	0.000000	0.000000	0.000000	0.000000	0.000000	0.000000	0.000000	0.000000	0.000000	0.000000	0.000000	0.000000	0.000000	0.000000	0.000000	0.000000	0.000000	0.000000	0.000000	0.000000	0.000000	0.000000	0.000000	0.000000	0.000000	0.000000	0.000000	0.000000	0.000000	0.000000	0.000000	0.000000
0.000000	0.000000	0.000000	0.000000	0.000000	0.000000	0.000000	0.000000	0.000000	0.000000	0.000000	0.000000	0.000000	0.000000	0.000000	0.000000	0.000000	0.000000	0.000000	0.000000	0.000000	0.000000	0.000000	0.000000	0.000000	0.000000	0.000000	0.000000	0.000000	0.000000	0.000000	0.000000	0.000000	0.000000	0.000000	0.000000	0.000000	0.000000	0.000000	0.000000	0.000000	0.000000	0.000000	0.000000	0.000000	0.000000	0.000000	0.000000	0.000000	0.000000
0.000000	0.000000	0.000000	0.000000	0.000000	0.000000	0.000000	0.000000	0.000000	0.000000	0.000000	0.000000	0.000000	0.000000	0.000000	0.000000	0.000000	0.000000	0.000000	0.000000	0.000000	0.000000	0.000000	0.000000	0.000000	0.000000	0.000000	0.000000	0.000000	0.000000	0.028952	0.000000	0.000000	0.000000	0.000000	0.000000	0.037295	0.000000	0.000000	0.000000	0.000000	0.000000	0.000000	0.000000	0.000000	0.000000	0.000000	0.000000	0.000000	0.000000
0.000000	0.000000	0.000000	0.000000	0.000000	0.000000	0.000000	0.000000	0.000000	0.000000	0.000000	0.000000	0.000000	0.000000	0.000000	0.000000	0.000000	0.000000	0.000000	0.000000	0.000000	0.000000	0.000000	0.000000	0.000000	0.000000	0.000000	0.000000	0.000000	0.000000	0.000000	0.000000	0.000000	0.000000	0.000000	0.000000	0.000000	0.000000	0.000000	0.000000	0.000000	0.000000	0.000000	0.000000	0.000000	0.000000	0.000000	0.000000	0.000000	0.000000
0.000000	0.000000	0.000000	0.000000	0.000000	0.000000	0.000000	0.000000	0.000000	0.000000	0.000000	0.000000	0.000000	0.000000	0.000000	0.000000	0.000000	0.000000	0.000000	0.000000	0.000000	0.000000	0.000000	0.000000	0.000000	0.000000	0.000000	0.000000	0.000000	0.000000	0.000000	0.000000	0.000000	0.000000	0.000000	0.000000	0.000000	0.000000	0.000000	0.000000	0.000000	0.000000	0.000000	0.000000	0.000000	0.000000	0.000000	0.000000	0.000000	0.000000
0.000000	0.000000	0.000000	0.000000	0.000000	0.000000	0.000000	0.000000	0.000000	0.000000	0.000000	0.000000	0.000000	0.029537	0.081095	0.055940	0.000000	0.000000	0.000000	0.031184	0.083537	0.057917	0.000000	0.000000	0.000000	0.000000	0.000000	0.000000	0.000000	0.000000	0.000000	0.000000	0.000000	0.000000	0.000000	0.000000	0.000000	0.000000	0.000000	0.000000	0.000000	0.000000	0.000000	0.000000	0.000000	0.000000	0.000000	0.000000	0.000000	0.000000
0.000000	0.000000	0.000000	0.010679	0.000000	0.000000	0.000000	0.000000	0.057031	0.102679	0.057450	0.000000	0.000000	0.000000	0.081813	0.149393	0.082328	0.000000	0.000000	0.000000	0.027009	0.061508	0.027351	0.000000	0.000000	0.000000	0.000000	0.000000	0.000000	0.000000	0.056418	0.000000	0.000000	0.000000	0.000000	0.000000	0.031297	0.000000	0.000000	0.000000	0.000000	0.000000	0.000000	0.000000	0.000000	0.000000	0.000000	0.000000	0.000000	0.000000
0.000000	0.000000	0.000000	0.000000	0.000000	0.000000	0.000000	0.000000	0.000000	0.000000	0.000000	0.000000	0.000000	0.000000	0.000000	0.000000	0.000000	0.000000	0.000000	0.000000	0.000000	0.000000	0.000000	0.000000	0.000000	0.000000	0.000000	0.000000	0.000000	0.000000	0.000000	0.000000	0.000000	0.000000	0.000000	0.000000	0.008308	0.000000	0.000000	0.000000	0.000000	0.000000	0.000000	0.000000	0.000000	0.000000	0.000000	0.000000	0.000000	0.000000
0.000000	0.000000	0.000000	0.000000	0.000000	0.000000	0.000000	0.000000	0.000000	0.000000	0.000000	0.000000	0.000000	0.000000	0.000000	0.000000	0.000000	0.000000	0.000000	0.000000	0.000000	0.000000	0.000000	0.000000	0.000000	0.000000	0.000000	0.000000	0.000000	0.000000	0.000000	0.000000	0.000000	0.000000	0.000000	0.000000	0.000000	0.000000	0.000000	0.000000	0.000000	0.000000	0.000000	0.000000	0.000000	0.000000	0.000000	0.000000	0.000000	0.000000
0.000000	0.000000	0.000000	0.000000	0.000000	0.000000	0.000000	0.000000	0.000000	0.000000	0.000000	0.000000	0.000000	0.000000	0.000000	0.000000	0.000000	0.000000	0.000000	0.000000	0.000000	0.000000	0.000000	0.000000	0.000000	0.000000	0.000000	0.000000	0.000000	0.000000	0.000000	0.000000	0.000000	0.000000	0.000000	0.000000	0.023238	0.000000	0.000000	0.000000	0.000000	0.000000	0.011307	0.000000	0.000000	0.000000	0.000000	0.000000	0.000000	0.000000
0.000000	0.000000	0.000000	0.000000	0.000000	0.000000	0.000000	0.000000	0.000000	0.000000	0.000000	0.000000	0.000000	0.000000	0.000000	0.000000	0.000000	0.000000	0.000000	0.000000	0.000000	0.000000	0.000000	0.000000	0.000000	0.000000	0.000000	0.000000	0.000000	0.000000	0.000000	0.000000	0.000000	0.000000	0.000000	0.000000	0.000000	0.000000	0.000000	0.000000	0.000000	0.000000	0.000000	0.000000	0.000000	0.000000	0.000000	0.000000	0.000000	0.000000
0.000000	0.000000	0.000000	0.051434	0.120559	0.087807	0.000000	0.000000	0.000000	0.000000	0.040570	0.022815	0.000000	0.000000	0.000000	0.000000	0.000000	0.000000	0.000000	0.000000	0.000000	0.000000	0.000000	0.000000	0.000000	0.000000	0.000000	0.000000	0.000000	0.000000	0.005920	0.000000	0.000000	0.000000	0.000000	0.000000	0.043734	0.000000	0.000000	0.000000	0.000000	0.000000	0.027977	0.000000	0.000000	0.000000	0.001036	0.000000	0.000000	0.000000
0.000000	0.000000	0.000000	0.000000	0.000000	0.000000	0.000000	0.000000	0.000000	0.000000	0.000000	0.000000	0.000000	0.000000	0.000000	0.000000	0.000000	0.000000	0.000000	0.000000	0.000000	0.000000	0.000000	0.000000	0.000000	0.000000	0.000000	0.000000	0.000000	0.000000	0.000000	0.000000	0.000000	0.000000	0.000000	0.000000	0.000000	0.000000	0.000000	0.000000	0.000000	0.000000	0.000000	0.000000	0.000000	0.000000	0.000000	0.000000	0.000000	0.000000
0.000000	0.000000	0.000000	0.000000	0.000000	0.000000	0.000000	0.000000	0.000000	0.000000	0.000000	0.000000	0.000000	0.000000	0.000000	0.000000	0.000000	0.000000	0.000000	0.000000	0.000000	0.000000	0.000000	0.000000	0.000000	0.000000	0.000000	0.000000	0.000000	0.000000	0.021002	0.000000	0.000000	0.000000	0.000000	0.000000	0.054877	0.000000	0.000000	0.000000	0.000000	0.000000	0.036402	0.000000	0.000000	0.000000	0.000000	0.000000	0.000000	0.000000
0.000000	0.026196	0.030953	0.000000	0.000000	0.000000	0.020428	0.105035	0.114612	0.034605	0.000000	0.000000	0.027626	0.120505	0.132608	0.042494	0.000000	0.000000	0.000000	0.046557	0.052014	0.000000	0.000000	0.000000	0.000000	0.000000	0.000000	0.000000	0.000000	0.000000	0.000000	0.000000	0.000000	0.000000	0.000000	0.000000	0.000000	0.000000	0.000000	0.000000	0.000000	0.000000	0.000000	0.000000	0.000000	0.000000	0.000000	0.000000	0.000000	0.000000
0.000000	0.000000	0.000000	0.000000	0.000000	0.000000	0.000000	0.000000	0.000000	0.000000	0.000000	0.000000	0.000000	0.000000	0.000000	0.000000	0.000000	0.000000	0.000000	0.000000	0.000000	0.000000	0.000000	0.000000	0.001264	0.000000	0.000000	0.000000	0.000000	0.000000	0.048503	0.000000	0.000000	0.000000	0.000000	0.000000	0.070451	0.000000	0.000000	0.000000	0.000000	0.000000	0.046399	0.000000	0.000000	0.014836	0.000000	0.000000	0.000000	0.000000
0.001594	0.019294	0.000000	0.000000	0.000000	0.000000	0.077519	0.110655	0.048793	0.000000	0.000000	0.000000	0.095659	0.139563	0.062769	0.000000	0.000000	0.000000	0.029767	0.051009	0.008445	0.000000	0.000000	0.000000	0.000000	0.000000	0.000000	0.000000	0.000000	0.000000	0.000000	0.000000	0.000000	0.000000	0.000000	0.000000	0.000000	0.000000	0.000000	0.000000	0.000000	0.000000	0.000000	0.000000	0.000000	0.000000	0.000000	0.000000	0.000000	0.000000
0.000000	0.000000	0.000000	0.081108	0.152850	0.085584	0.000000	0.000000	0.000000	0.072178	0.131652	0.076303	0.000000	0.000000	0.000000	0.017146	0.050712	0.019930	0.000000	0.000000	0.000000	0.000000	0.000000	0.000000	0.017998	0.000000	0.000000	0.000000	0.000000	0.000000	0.059169	0.000000	0.000000	0.000000	0.000000	0.000000	0.073279	0.000000	0.000000	0.000000	0.000000	0.000000	0.047031	0.000000	0.000000	0.019822	0.000000	0.002889	0.003019	0.000000
0.000000	0.000000	0.000000	0.000000	0.000000	0.000000	0.002979	0.077524	0.088387	0.022670	0.000000	0.000000	0.017128	0.103058	0.117659	0.038648	0.000000	0.000000	0.000000	0.030799	0.038279	0.000000	0.000000	0.000000	0.000000	0.000000	0.000000	0.000000	0.000000	0.000000	0.000000	0.000000	0.000000	0.000000	0.000000	0.000000	0.000000	0.000000	0.000000	0.000000	0.000000	0.000000	0.000000	0.000000	0.000000	0.000000	0.000000	0.000000	0.000000	0.000000
0.000000	0.000000	0.000000	0.076080	0.131226	0.071970	0.000000	0.000000	0.000000	0.085476	0.152559	0.081012	0.000000	0.000000	0.000000	0.036797	0.071899	0.033717	0.000000	0.000000	0.000000	0.000000	0.000000	0.000000	0.033600	0.000000	0.000000	0.000000	0.000000	0.000000	0.067221	0.055606	0.038238	0.000000	0.000000	0.000000	0.072602	0.141673	0.104527	0.010345	0.000000	0.003053	0.044819	0.107606	0.081561	0.022498	0.000000	0.014621	0.005139	0.017603
0.000000	0.000000	0.006005	0.000000	0.000000	0.000000	0.053821	0.075897	0.024186	0.000000	0.000000	0.000000	0.079845	0.108705	0.044797	0.000000	0.000000	0.000000	0.014173	0.030657	0.009856	0.000000	0.000000	0.000000	0.000000	0.000000	0.034770	0.014942	0.000000	0.000000	0.000000	0.018176	0.063224	0.039597	0.000000	0.000000	0.000000	0.032218	0.083023	0.055862	0.000000	0.000000	0.028988	0.043500	0.080548	0.053880	0.000000	0.000000	0.050684	0.067746
0.000000	0.000000	0.000000	0.067180	0.109378	0.056153	0.000000	0.000000	0.000000	0.094945	0.168774	0.081070	0.000000	0.000000	0.000000	0.055459	0.092448	0.045322	0.012900	0.000000	0.000000	0.000000	0.016118	0.000000	0.047839	0.000000	0.000000	0.000000	0.000000	0.000000	0.072292	0.000000	0.000000	0.011803	0.005186	0.000998	0.068642	0.000000	0.028832	0.098472	0.086176	0.080448	0.040019	0.000000	0.031164	0.102644	0.089834	0.110517	0.005100	0.000000
0.000000	0.000000	0.000000	0.000000	0.007133	0.058215	0.000000	0.044125	0.055541	0.003241	0.015056	0.069451	0.000000	0.073503	0.088160	0.025163	0.012226	0.065379	0.000000	0.007430	0.016416	0.000000	0.000121	0.048646	0.000000	0.000000	0.000000	0.000000	0.000000	0.028186	0.000000	0.000000	0.000000	0.000000	0.000000	0.011760	0.000000	0.000000	0.000000	0.000000	0.000000	0.003977	0.000000	0.000000	0.000000	0.000000	0.000000	0.006680	0.000000	0.000000
0.000000	0.000000	0.000000	0.039943	0.063933	0.018920	0.020545	0.000000	0.002057	0.096735	0.144460	0.065704	0.022515	0.000000	0.000000	0.091877	0.135194	0.062018	0.051124	0.000000	0.000000	0.032040	0.054623	0.011948	0.072288	0.003188	0.000000	0.000000	0.000000	0.000000	0.072383	0.003247	0.000000	0.000000	0.000000	0.000000	0.051334	0.000000	0.000000	0.000000	0.000000	0.044452	0.022730	0.000000	0.000000	0.016453	0.008133	0.047928	0.000000	0.000000
0.072592	0.000000	0.000000	0.000000	0.000000	0.051755	0.121063	0.037138	0.000000	0.000000	0.008293	0.089990	0.087886	0.070368	0.014673	0.000000	0.008550	0.090458	0.020760	0.002680	0.000000	0.000000	0.000000	0.052642	0.000000	0.000000	0.000000	0.000000	0.000000	0.007091	0.000000	0.000000	0.000000	0.000000	0.000000	0.000000	0.000000	0.000000	0.000000	0.000000	0.000000	0.000000	0.000000	0.000000	0.000000	0.000000	0.000000	0.000000	0.000000	0.000000
0.000000	0.000000	0.000000	0.025715	0.043972	0.001165	0.013400	0.000000	0.000424	0.088640	0.122115	0.052367	0.041828	0.000000	0.008815	0.105367	0.151305	0.064175	0.069074	0.007096	0.000000	0.052723	0.075198	0.024126	0.080491	0.014435	0.000000	0.000000	0.002403	0.000000	0.067251	0.005885	0.000000	0.000000	0.000000	0.000000	0.039421	0.000000	0.000000	0.000000	0.000000	0.058057	0.011376	0.000000	0.000000	0.010019	0.007683	0.057844	0.000000	0.000000
0.000000	0.000000	0.000000	0.000000	0.000000	0.000000	0.000000	0.006845	0.018758	0.000000	0.000000	0.000000	0.000000	0.037798	0.052364	0.003662	0.000000	0.000000	0.000000	0.000000	0.000000	0.000000	0.000000	0.000000	0.000000	0.000000	0.000000	0.000000	0.000000	0.000000	0.000000	0.000000	0.000000	0.000000	0.000000	0.000000	0.000000	0.000000	0.000000	0.000000	0.000000	0.000000	0.000000	0.000000	0.000000	0.000000	0.000000	0.000000	0.000000	0.000000
0.000000	0.000000	0.000000	0.010043	0.023680	0.000000	0.027332	0.000000	0.000000	0.076782	0.100021	0.037113	0.060560	0.007218	0.015490	0.114291	0.158221	0.062376	0.085921	0.024208	0.000000	0.072390	0.094553	0.033833	0.085327	0.023835	0.000000	0.005542	0.018819	0.000000	0.059313	0.006333	0.000000	0.000000	0.000000	0.007403	0.026104	0.000000	0.000000	0.000000	0.000000	0.071374	0.000000	0.000000	0.000000	0.001841	0.005140	0.066845	0.000000	0.000000
0.000000	0.000000	0.000000	0.000000	0.000000	0.000000	0.000000	0.000000	0.000000	0.000000	0.000000	0.000000	0.000000	0.000000	0.000000	0.000000	0.000000	0.000000	0.000000	0.000000	0.000000	0.000000	0.000000	0.000000	0.000000	0.000000	0.000000	0.000000	0.000000	0.000000	0.000000	0.000000	0.000000	0.000000	0.000000	0.000000	0.000000	0.000000	0.000000	0.000000	0.000000	0.000000	0.000000	0.000000	0.000000	0.000000	0.000000	0.000000	0.000000	0.000000
0.010080	0.000000	0.000000	0.000000	0.000000	0.000000	0.053461	0.015804	0.000000	0.044788	0.054593	0.001364	0.097578	0.047721	0.019444	0.110389	0.130113	0.045657	0.113014	0.057228	0.019779	0.111110	0.131075	0.046053	0.081388	0.036709	0.000000	0.045822	0.055703	0.002159	0.035375	0.001293	0.000000	0.000000	0.000000	0.030521	0.000000	0.000000	0.000000	0.000000	0.006198	0.098842	0.000000	0.000000	0.000000	0.000000	0.000000	0.082415	0.000000	0.000000
0.000000	0.000000	0.000000	0.000000	0.000000	0.000000	0.000000	0.000000	0.000000	0.000000	0.000000	0.000000	0.000000	0.000000	0.000000	0.000000	0.000000	0.000000	0.000000	0.000000	0.000000	0.000000	0.000000	0.000000	0.000000	0.000000	0.000000	0.000000	0.000000	0.000000	0.000000	0.000000	0.000000	0.000000	0.000000	0.000000	0.000000	0.000000	0.000000	0.000000	0.000000	0.000000	0.000000	0.000000	0.000000	0.000000	0.000000	0.000000	0.000000	0.000000
0.024019	0.000000	0.000000	0.000000	0.000000	0.000000	0.065172	0.033785	0.000000	0.029232	0.034891	0.000000	0.100536	0.060289	0.016429	0.098681	0.109058	0.032634	0.102195	0.061428	0.028748	0.125081	0.140737	0.046337	0.068296	0.036270	0.000000	0.067332	0.074848	0.012596	0.026912	0.001801	0.000000	0.000000	0.003150	0.041137	0.000000	0.000000	0.000000	0.000000	0.019608	0.111987	0.000000	0.000000	0.000000	0.000000	0.007354	0.087961	0.000000	0.000000
0.000000	0.000000	0.000000	0.000000	0.000000	0.000000	0.000000	0.000000	0.000000	0.000000	0.000000	0.000000	0.000000	0.000000	0.000000	0.000000	0.000000	0.000000	0.000000	0.000000	0.000000	0.000000	0.000000	0.000000	0.000000	0.000000	0.000000	0.000000	0.000000	0.000000	0.000000	0.000000	0.000000	0.000000	0.000000	0.000000	0.000000	0.000000	0.000000	0.000000	0.000000	0.000000	0.000000	0.000000	0.000000	0.000000	0.000000	0.000000	0.000000	0.000000
0.036426	0.018034	0.000000	0.000000	0.000000	0.000000	0.074459	0.050942	0.000000	0.012445	0.014825	0.000000	0.099151	0.070665	0.010711	0.083675	0.087698	0.017877	0.088794	0.062603	0.034841	0.133123	0.141054	0.043179	0.053774	0.033332	0.013258	0.088028	0.092230	0.020531	0.016731	0.000238	0.000000	0.016625	0.019063	0.051001	0.000000	0.000000	0.000000	0.000000	0.032705	0.124582	0.000000	0.000000	0.000000	0.000000	0.016472	0.091767	0.000000	0.000000
0.000000	0.000000	0.000000	0.000000	0.000000	0.000000	0.000000	0.000000	0.000000	0.000000	0.000000	0.000000	0.000000	0.000000	0.000000	0.000000	0.000000	0.000000	0.000000	0.000000	0.000000	0.000000	0.000000	0.000000	0.000000	0.000000	0.000000	0.000000	0.000000	0.000000	0.000000	0.000000	0.000000	0.000000	0.000000	0.000000	0.000000	0.000000	0.000000	0.000000	0.000000	0.000000	0.000000	0.000000	0.000000	0.000000	0.000000	0.000000	0.000000	0.000000
0.056597	0.056340	0.000000	0.000000	0.000000	0.000000	0.084266	0.083942	0.013034	0.000000	0.000000	0.000000	0.083853	0.083530	0.012786	0.047233	0.043290	0.000000	0.055741	0.055485	0.036305	0.120983	0.113158	0.025544	0.020079	0.019877	0.039982	0.129613	0.120806	0.028975	0.000000	0.000000	0.000000	0.057869	0.053618	0.069126	0.000000	0.000000	0.000000	0.000000	0.059625	0.148452	0.000000	0.000000	0.000000	0.000000	0.033320	0.093682	0.000000	0.000000
0.000000	0.000000	0.000000	0.000000	0.000000	0.000000	0.000000	0.000000	0.000000	0.000000	0.000000	0.000000	0.000000	0.000000	0.000000	0.000000	0.000000	0.000000	0.000000	0.000000	0.000000	0.000000	0.000000	0.000000	0.000000	0.000000	0.000000	0.000000	0.000000	0.000000	0.000000	0.000000	0.000000	0.000000	0.000000	0.000000	0.000000	0.000000	0.000000	0.000000	0.000000	0.000000	0.000000	0.000000	0.000000	0.000000	0.000000	0.000000	0.000000	0.000000
0.061626	0.073152	0.014424	0.000000	0.000000	0.000000	0.079574	0.093214	0.027086	0.000000	0.000000	0.000000	0.068304	0.080531	0.019246	0.030577	0.024091	0.000000	0.037264	0.046815	0.031683	0.105297	0.093643	0.012814	0.004270	0.012041	0.048671	0.144348	0.125237	0.027814	0.000000	0.000000	0.016856	0.080050	0.070840	0.076389	0.000000	0.000000	0.000000	0.007332	0.072482	0.157165	0.000000	0.000000	0.000000	0.000000	0.040240	0.091533	0.000000	0.004605
0.000000	0.000000	0.000000	0.000000	0.000000	0.000000	0.000000	0.000000	0.000000	0.000000	0.000000	0.000000	0.000000	0.000000	0.000000	0.000000	0.000000	0.000000	0.000000	0.000000	0.000000	0.000000	0.000000	0.000000	0.000000	0.000000	0.000000	0.000000	0.000000	0.000000	0.000000	0.000000	0.000000	0.000000	0.000000	0.000000	0.000000	0.000000	0.000000	0.000000	0.000000	0.000000	0.000000	0.000000	0.000000	0.000000	0.000000	0.000000	0.000000	0.000000
0.063112	0.087893	0.032676	0.000000	0.000000	0.000000	0.070862	0.097701	0.038857	0.000000	0.000000	0.000000	0.054925	0.073511	0.022983	0.012892	0.004445	0.000000	0.018760	0.036220	0.024220	0.087304	0.073339	0.000000	0.000000	0.003170	0.054046	0.150670	0.122102	0.023646	0.000000	0.000000	0.032701	0.101648	0.085743	0.082217	0.000000	0.000000	0.000000	0.025886	0.084833	0.161262	0.000000	0.000000	0.000000	0.000000	0.046031	0.087565	0.001603	0.017320
0.000000	0.000000	0.000000	0.000000	0.000000	0.000000	0.000000	0.000000	0.000000	0.000000	0.000000	0.000000	0.000000	0.000000	0.000000	0.000000	0.000000	0.000000	0.000000	0.000000	0.000000	0.000000	0.000000	0.000000	0.000000	0.000000	0.000000	0.000000	0.000000	0.000000	0.000000	0.000000	0.000000	0.000000	0.000000	0.000000	0.000000	0.000000	0.000000	0.000000	0.000000	0.000000	0.000000	0.000000	0.000000	0.000000	0.000000	0.000000	0.000000	0.000000
0.059015	0.096835	0.047864	0.000000	0.000000	0.000000	0.056821	0.093774	0.045840	0.000000	0.000000	0.000000	0.032530	0.062252	0.023140	0.000000	0.000000	0.000000	0.001213	0.025187	0.014923	0.068951	0.053420	0.000000	0.000000	0.000000	0.055271	0.143601	0.111553	0.016348	0.000000	0.000000	0.046872	0.123017	0.097871	0.047705	0.000000	0.000000	0.000000	0.045906	0.034783	0.062265	0.000000	0.000000	0.000000	0.000000	0.000000	0.000000	0.060064	0.030979
0.000000	0.000000	0.000000	0.000000	0.000000	0.000000	0.000000	0.000000	0.000000	0.000000	0.000000	0.000000	0.000000	0.000000	0.000000	0.000000	0.000000	0.000000	0.000000	0.000000	0.000000	0.000000	0.000000	0.000000	0.000000	0.000000	0.000000	0.000000	0.000000	0.000000	0.000000	0.000000	0.000000	0.000000	0.000000	0.000000	0.000000	0.000000	0.000000	0.000000	0.000000	0.000000	0.000000	0.000000	0.000000	0.000000	0.000000	0.000000	0.000000	0.000000
0.036357	0.093688	0.067747	0.000000	0.000000	0.004012	0.000000	0.031071	0.014136	0.000000	0.000000	0.000000	0.000000	0.000000	0.000000	0.000000	0.000000	0.000000	0.000000	0.000000	0.000000	0.028562	0.011053	0.000000	0.000000	0.000000	0.046279	0.108665	0.077861	0.000000	0.000000	0.000000	0.068663	0.163879	0.108501	0.009440	0.000000	0.000000	0.033253	0.087387	0.061590	0.000000	0.000000	0.000000	0.000000	0.010013	0.000000	0.000000	0.000000	0.000000
0.000000	0.000000	0.000000	0.000000	0.000000	0.000000	0.000000	0.000000	0.000000	0.000000	0.000000	0.000000	0.000000	0.000000	0.000000	0.000000	0.000000	0.000000	0.000000	0.000000	0.000000	0.000000	0.000000	0.000000	0.000000	0.000000	0.000000	0.000000	0.000000	0.000000	0.000000	0.000000	0.000000	0.000000	0.000000	0.000000	0.000000	0.000000	0.000000	0.000000	0.000000	0.000000	0.000000	0.000000	0.000000	0.007487	0.000000	0.000000	0.000000	0.000000
0.000000	0.000000	0.000000	0.000000	0.000000	0.003274	0.000000	0.000000	0.000000	0.000000	0.000000	0.000000	0.000000	0.000000	0.000000	0.000000	0.000000	0.000000	0.000000	0.000000	0.000000	0.013265	0.000000	0.000000	0.000000	0.000000	0.037829	0.089632	0.059648	0.000000	0.000000	0.000000	0.072985	0.165292	0.103234	0.004403	0.000000	0.000000	0.050208	0.109627	0.074338	0.055239	0.000000	0.000000	0.000000	0.030666	0.060983	0.058040	0.000000	0.000000
0.000000	0.000000	0.000000	0.000000	0.000000	0.000000	0.000000	0.000000	0.000000	0.000000	0.000000	0.000000	0.000000	0.000000	0.000000	0.000000	0.000000	0.000000	0.000000	0.000000	0.000000	0.000000	0.000000	0.000000	0.000000	0.000000	0.000000	0.000000	0.000000	0.000000	0.000000	0.000000	0.000000	0.000000	0.000000	0.000000	0.000000	0.000000	0.000000	0.000000	0.000000	0.000000	0.000000	0.000000	0.000000	0.016355	0.000000	0.000000	0.000000	0.000000
0.009235	0.077457	0.077503	0.009320	0.000000	0.000505	0.000000	0.007409	0.007437	0.000000	0.000000	0.000000	0.000000	0.029691	0.005888	0.000000	0.000000	0.000000	0.000000	0.004432	0.000000	0.000000	0.000000	0.000000	0.000000	0.000000	0.026959	0.069822	0.040657	0.000000	0.000000	0.000000	0.073184	0.151189	0.093218	0.014875	0.000000	0.000000	0.065251	0.131497	0.107233	0.089353	0.000000	0.000000	0.012238	0.050501	0.089498	0.074327	0.000000	0.000000
0.000000	0.000000	0.000000	0.000000	0.000000	0.000000	0.000000	0.000000	0.000000	0.000000	0.000000	0.000000	0.000000	0.000000	0.000000	0.000000	0.000000	0.000000	0.000000	0.000000	0.000000	0.000000	0.000000	0.000000	0.000000	0.000000	0.000000	0.000000	0.000000	0.000000	0.000000	0.000000	0.000000	0.000000	0.000000	0.000000	0.000000	0.000000	0.000000	0.000000	0.000000	0.000000	0.000000	0.000000	0.000000	0.021564	0.000000	0.000000	0.000000	0.000000
0.000000	0.061746	0.087260	0.032959	0.000000	0.000000	0.000000	0.000000	0.003787	0.000000	0.000000	0.000000	0.000000	0.000000	0.000000	0.000000	0.000000	0.000000	0.000000	0.000000	0.000000	0.000000	0.000000	0.000000	0.000000	0.000000	0.000000	0.027634	0.000000	0.000000	0.000000	0.000000	0.060606	0.108932	0.061933	0.000000	0.000000	0.000000	0.088092	0.175356	0.089782	0.000000	0.000000	0.000000	0.048972	0.091419	0.050188	0.000000	0.000000	0.000000
0.000000	0.000000	0.000000	0.000000	0.000000	0.000000	0.000000	0.000000	0.000000	0.000000	0.000000	0.000000	0.000000	0.000000	0.000000	0.000000	0.000000	0.000000	0.000000	0.000000	0.000000	0.000000	0.000000	0.000000	0.000000	0.000000	0.000000	0.000000	0.000000	0.000000	0.000000	0.000000	0.000000	0.000000	0.000000	0.000000	0.000000	0.000000	0.000000	0.000000	0.000000	0.000000	0.000000	0.000000	0.000000	0.022933	0.001905	0.000000	0.000000	0.000000
0.000000	0.050342	0.086401	0.041807	0.000000	0.000000	0.000000	0.000000	0.000000	0.000000	0.000000	0.000000	0.000000	0.039367	0.025185	0.000000	0.000000	0.000000	0.009941	0.060019	0.043820	0.000000	0.000000	0.000000	0.000000	0.000000	0.000000	0.011822	0.020111	0.050632	0.000000	0.000000	0.050379	0.088578	0.079460	0.137270	0.000000	0.000000	0.091868	0.169452	0.084862	0.149808	0.000000	0.000000	0.066996	0.113043	0.060715	0.062041	0.000000	0.000000
0.000000	0.000000	0.000000	0.000000	0.000000	0.000000	0.000000	0.000000	0.000000	0.000000	0.000000	0.000000	0.000000	0.000000	0.000000	0.000000	0.000000	0.000000	0.000000	0.000000	0.000000	0.000000	0.000000	0.000000	0.000000	0.000000	0.000000	0.000000	0.000000	0.000000	0.000000	0.000000	0.000000	0.000000	0.000000	0.000000	0.000000	0.000000	0.000000	0.000000	0.000000	0.000000	0.000000	0.000000	0.000000	0.020169	0.006881	0.000000	0.000000	0.000000
0.000000	0.037415	0.081929	0.048309	0.000000	0.000000	0.000000	0.000000	0.000000	0.000000	0.000000	0.000000	0.000000	0.000000	0.000000	0.000000	0.000000	0.000000	0.000000	0.000000	0.000000	0.000000	0.000000	0.000000	0.000000	0.000000	0.000000	0.000000	0.000000	0.000000	0.000000	0.000000	0.037788	0.067901	0.026758	0.000000	0.000000	0.000000	0.090733	0.150078	0.074529	0.000000	0.000000	0.000000	0.083159	0.133832	0.067956	0.000000	0.000000	0.000000
0.000000	0.000000	0.000000	0.000000	0.000000	0.000000	0.000000	0.000000	0.000000	0.000000	0.000000	0.000000	0.000000	0.000000	0.000000	0.000000	0.000000	0.000000	0.000000	0.000000	0.000000	0.000000	0.000000	0.000000	0.000000	0.000000	0.000000	0.000000	0.000000	0.000000	0.000000	0.000000	0.000000	0.000000	0.000000	0.000000	0.000000	0.000000	0.000000	0.000000	0.000000	0.000000	0.000000	0.000000	0.000000	0.013655	0.008192	0.004133	0.000000	0.000000
0.000000	0.023428	0.074423	0.052270	0.000000	0.000000	0.000000	0.000000	0.000000	0.000000	0.000000	0.000000	0.000000	0.000000	0.000000	0.000000	0.000000	0.000000	0.000000	0.000000	0.000000	0.000000	0.000000	0.000000	0.000000	0.000000	0.000000	0.000000	0.000000	0.000000	0.000000	0.000000	0.023984	0.047756	0.008602	0.000000	0.000000	0.000000	0.084850	0.128940	0.061936	0.000000	0.000000	0.000141	0.096627	0.152711	0.071415	0.000000	0.000000	0.000000
0.000000	0.000000	0.000000	0.000000	0.000000	0.000000	0.000000	0.000000	0.000000	0.000000	0.000000	0.000000	0.000000	0.000000	0.000000	0.000000	0.000000	0.000000	0.073059	0.028571	0.000000	0.000000	0.000000	0.000000	0.151972	0.072397	0.000000	0.000000	0.000000	0.000000	0.087996	0.039040	0.000000	0.000000	0.000000	0.000000	0.000000	0.000000	0.000000	0.000000	0.000000	0.000000	0.000000	0.000000	0.000000	0.003957	0.005936	0.000000	0.000000	0.000000
0.019338	0.056766	0.051237	0.051982	0.000000	0.000000	0.057874	0.112008	0.068722	0.000000	0.000000	0.000000	0.011574	0.046956	0.019450	0.000000	0.019683	0.028819	0.000000	0.000000	0.000000	0.010716	0.094532	0.111990	0.000000	0.000000	0.000000	0.022999	0.120280	0.147196	0.000000	0.000000	0.000000	0.007617	0.056312	0.068165	0.000000	0.000000	0.061102	0.084012	0.029213	0.000000	0.000000	0.012023	0.110662	0.159780	0.065372	0.000000	0.000000	0.000000
0.000000	0.000000	0.000000	0.000000	0.000000	0.000000	0.000000	0.000000	0.000000	0.000000	0.000000	0.000000	0.000000	0.000000	0.000000	0.000000	0.000000	0.000000	0.000000	0.000000	0.000000	0.000000	0.000000	0.000000	0.000000	0.000000	0.000000	0.000000	0.000000	0.000000	0.000000	0.000000	0.000000	0.000000	0.000000	0.000000	0.000000	0.000000	0.000000	0.000000	0.000000	0.000000	0.000000	0.000000	0.000000	0.000000	0.000009	0.000000	0.000000	0.000000
0.000000	0.000000	0.037729	0.048104	0.000000	0.000000	0.000000	0.000000	0.000000	0.011010	0.000000	0.000000	0.000000	0.000000	0.000000	0.004155	0.000000	0.000000	0.000000	0.000000	0.000000	0.007857	0.000000	0.000000	0.000000	0.000000	0.008619	0.021269	0.000000	0.000000	0.000000	0.000000	0.026760	0.040941	0.000000	0.000000	0.000000	0.000000	0.044267	0.060350	0.010055	0.000000	0.000000	0.000000	0.053117	0.070384	0.017144	0.000000	0.000000	0.000000
0.000000	0.000000	0.000000	0.000000	0.000000	0.007079	0.000000	0.000000	0.000000	0.000000	0.048290	0.094659	0.000000	0.000000	0.000000	0.000000	0.083903	0.173727	0.000000	0.000000	0.000000	0.000000	0.043891	0.088236	0.000000	0.000000	0.000000	0.000000	0.000000	0.001562	0.000000	0.000000	0.000000	0.000000	0.000000	0.000000	0.000000	0.000000	0.000000	0.000000	0.000000	0.000000	0.000000	0.000000	0.000000	0.000000	0.000000	0.000000	0.000000	0.000000
0.000000	0.000000	0.023841	0.042498	0.000514	0.000000	0.000000	0.000000	0.062754	0.077307	0.019097	0.000000	0.000000	0.008520	0.092825	0.112857	0.040137	0.020392	0.000000	0.001646	0.080523	0.097841	0.083792	0.083153	0.000000	0.000000	0.038846	0.050875	0.127351	0.126274	0.000000	0.000000	0.000000	0.019007	0.093177	0.092476	0.000000	0.000000	0.000000	0.000000	0.030163	0.029737	0.000000	0.000000	0.000000	0.000000	0.000000	0.000000	0.000000	0.000000
0.000000	0.000000	0.000000	0.000000	0.000000	0.000000	0.003749	0.069616	0.070436	0.005342	0.000000	0.000000	0.037581	0.134913	0.136730	0.039532	0.000000	0.000000	0.013826	0.085883	0.086833	0.015511	0.000000	0.000000	0.000000	0.003109	0.003637	0.000000	0.000000	0.000000	0.000000	0.000000	0.000000	0.000000	0.000000	0.000000	0.000000	0.000000	0.000000	0.000000	0.000000	0.000000	0.000000	0.000000	0.000000	0.000000	0.000000	0.000000	0.000000	0.000000
0.000000	0.000000	0.060540	0.066610	0.006451	0.000000	0.000000	0.017770	0.099843	0.108801	0.031702	0.000000	0.000000	0.014857	0.094395	0.102792	0.028537	0.000000	0.006256	0.000000	0.050682	0.056304	0.000000	0.000000	0.000000	0.000000	0.002881	0.007029	0.000000	0.000000	0.000000	0.000000	0.000000	0.000000	0.000000	0.000000	0.000000	0.000000	0.000000	0.000000	0.000000	0.000000	0.000000	0.000000	0.000000	0.000000	0.000000	0.000000	0.000000	0.000000
0.000000	0.000000	0.000000	0.000000	0.000000	0.000000	0.000000	0.000000	0.000000	0.000000	0.000000	0.000000	0.000000	0.000000	0.000000	0.000000	0.000000	0.000000	0.000000	0.000000	0.000000	0.000000	0.000000	0.000000	0.000000	0.000000	0.000000	0.000000	0.000000	0.000000	0.000000	0.000000	0.000000	0.000000	0.000000	0.000000	0.000000	0.000000	0.000000	0.000000	0.000000	0.000000	0.000000	0.000000	0.000000	0.000000	0.000000	0.000000	0.000000	0.000000
0.000000	0.009002	0.079625	0.082273	0.013854	0.000000	0.000000	0.022710	0.103928	0.107352	0.027972	0.000000	0.000000	0.009393	0.080267	0.082931	0.068494	0.049353	0.000000	0.000000	0.034077	0.062259	0.153454	0.110292	0.000000	0.000000	0.000000	0.042866	0.108353	0.081907	0.000000	0.000000	0.000000	0.000000	0.020531	0.006322	0.000000	0.000000	0.000000	0.000000	0.000000	0.000000	0.000000	0.000000	0.000000	0.000000	0.000000	0.000000	0.000000	0.000000
0.000000	0.000000	0.000000	0.000000	0.000000	0.000000	0.000000	0.000000	0.000000	0.000000	0.000000	0.000000	0.000000	0.000000	0.000000	0.000000	0.000000	0.000000	0.000000	0.000000	0.000000	0.000000	0.000000	0.000000	0.000000	0.000000	0.000000	0.000000	0.000000	0.000000	0.000000	0.000000	0.000000	0.000000	0.000000	0.000000	0.000000	0.000000	0.000000	0.000000	0.000000	0.000000	0.000000	0.000000	0.000000	0.000000	0.000000	0.000000	0.000000	0.000000
0.000000	0.021935	0.097210	0.095268	0.018716	0.000000	0.000000	0.024874	0.102645	0.100586	0.021599	0.000000	0.000000	0.018858	0.064197	0.062759	0.000000	0.000000	0.000000	0.000000	0.016604	0.015558	0.000000	0.000000	0.000000	0.000000	0.000000	0.000000	0.000000	0.000000	0.000000	0.000000	0.000000	0.000000	0.000000	0.000000	0.000000	0.000000	0.000000	0.000000	0.000000	0.000000	0.000000	0.000000	0.000000	0.000000	0.000000	0.000000	0.000000	0.000000
0.000000	0.000000	0.000000	0.000000	0.000000	0.000000	0.000000	0.000000	0.000000	0.000000	0.000000	0.000000	0.000000	0.000000	0.000000	0.000000	0.000000	0.000000	0.000000	0.000000	0.000000	0.000000	0.034632	0.027423	0.000000	0.000000	0.000000	0.000000	0.001444	0.078967	0.000000	0.000000	0.000000	0.000000	0.000000	0.029902	0.000000	0.000000	0.000000	0.000000	0.000000	0.000000	0.000000	0.000000	0.000000	0.000000	0.000000	0.000000	0.000000	0.000000
0.000000	0.034482	0.112561	0.101640	0.017900	0.000000	0.000000	0.019269	0.085311	0.076993	0.047655	0.000000	0.000000	0.038429	0.077493	0.143015	0.113910	0.018618	0.000000	0.000000	0.035414	0.103519	0.084829	0.003873	0.000000	0.000000	0.000000	0.015414	0.005440	0.000000	0.000000	0.000000	0.000000	0.000000	0.000000	0.000000	0.000000	0.000000	0.000000	0.000000	0.000000	0.000000	0.000000	0.000000	0.000000	0.003510	0.008120	0.000000	0.000000	0.000000
0.000000	0.007084	0.081282	0.089098	0.021054	0.000000	0.000000	0.031223	0.130238	0.146034	0.047541	0.000000	0.000000	0.009403	0.085229	0.110095	0.088573	0.005094	0.000000	0.000000	0.045224	0.120267	0.096376	0.012648	0.000000	0.000000	0.000000	0.036510	0.087764	0.058299	0.000000	0.000000	0.000000	0.000000	0.031539	0.011106	0.000000	0.000000	0.000000	0.000000	0.000000	0.000000	0.000000	0.000000	0.000000	0.000000	0.000000	0.000000	0.000000	0.000000
0.012562	0.093986	0.107917	0.092607	0.010465	0.000000	0.000000	0.023377	0.067622	0.056868	0.000000	0.000000	0.000000	0.047509	0.094106	0.055509	0.000000	0.000000	0.000000	0.010091	0.044194	0.016358	0.000000	0.006674	0.000000	0.000000	0.000000	0.000000	0.000000	0.035903	0.000000	0.000000	0.000000	0.000000	0.000000	0.000000	0.000000	0.000000	0.000000	0.000000	0.000000	0.000000	0.000000	0.000000	0.011263	0.007003	0.019734	0.000000	0.000000	0.004317
0.000000	0.000000	0.000000	0.000000	0.000000	0.002723	0.000000	0.000000	0.000000	0.000000	0.000000	0.000000	0.000000	0.000000	0.000000	0.000000	0.000000	0.000000	0.000000	0.000000	0.000000	0.000000	0.000000	0.000000	0.064816	0.042004	0.000000	0.000000	0.000000	0.000000	0.151716	0.102265	0.005801	0.000000	0.000000	0.000000	0.106088	0.074791	0.000000	0.000000	0.000000	0.000000	0.132430	0.080832	0.000000	0.000000	0.000000	0.000000	0.146778	0.087670
0.000000	0.026508	0.083070	0.062963	0.000000	0.000000	0.000000	0.000000	0.031153	0.013834	0.000000	0.000000	0.000000	0.054629	0.115413	0.076858	0.000000	0.000000	0.000000	0.039702	0.090867	0.059366	0.000000	0.000000	0.000000	0.000000	0.000000	0.000000	0.000000	0.000000	0.000000	0.000000	0.000000	0.000000	0.000000	0.000000	0.009200	0.000000	0.000000	0.000000	0.000000	0.000000	0.030916	0.001966	0.048362	0.032628	0.038823	0.009697	0.000000	0.038820
0.000000	0.000000	0.000000	0.000000	0.000000	0.003987	0.000000	0.000000	0.000000	0.000000	0.000000	0.000000	0.000000	0.000000	0.000000	0.000000	0.000000	0.046326	0.000000	0.000000	0.000000	0.000000	0.000000	0.060557	0.000000	0.000000	0.000000	0.000000	0.000000	0.027409	0.000000	0.000000	0.000000	0.000000	0.000000	0.000000	0.000000	0.000000	0.000000	0.000000	0.000000	0.000000	0.000000	0.000000	0.000000	0.000000	0.000000	0.000000	0.000000	0.000000
0.000000	0.016332	0.064213	0.043425	0.000000	0.000000	0.000000	0.000000	0.025641	0.007126	0.000000	0.000000	0.000000	0.051686	0.115438	0.080509	0.000000	0.000000	0.000000	0.050073	0.112486	0.078478	0.000000	0.000000	0.000000	0.000000	0.022103	0.003941	0.000000	0.000000	0.000000	0.000000	0.000000	0.000000	0.000000	0.000000	0.000000	0.000000	0.018332	0.002565	0.000000	0.000000	0.000000	0.019880	0.069159	0.047647	0.000000	0.000000	0.000000	0.048437
0.000000	0.000000	0.000000	0.000000	0.000000	0.001576	0.000000	0.000000	0.000000	0.000000	0.000000	0.000000	0.000000	0.000000	0.000000	0.000000	0.000000	0.000000	0.000000	0.000000	0.000000	0.000000	0.000000	0.000000	0.000000	0.000000	0.000000	0.000000	0.000000	0.000000	0.000000	0.000000	0.000000	0.000000	0.000000	0.000000	0.000000	0.000000	0.000000	0.000000	0.000000	0.000000	0.000000	0.000000	0.000000	0.000000	0.000000	0.000000	0.000000	0.000000
0.000000	0.004432	0.044952	0.023740	0.000000	0.000000	0.000000	0.000000	0.017075	0.001491	0.000000	0.000000	0.000000	0.044881	0.108195	0.078983	0.000000	0.000000	0.000000	0.056753	0.131798	0.095025	0.003847	0.000000	0.000000	0.001270	0.044221	0.026036	0.000000	0.000000	0.000000	0.000000	0.000000	0.000000	0.000000	0.000000	0.000000	0.000000	0.038453	0.018041	0.000000	0.000000	0.000000	0.036613	0.089347	0.060638	0.000000	0.000000	0.000000	0.055204
0.000000	0.000000	0.000000	0.000000	0.000000	0.000000	0.000000	0.000000	0.000000	0.000000	0.000000	0.000000	0.000000	0.000000	0.000000	0.000000	0.000000	0.000000	0.000000	0.000000	0.000000	0.000000	0.000000	0.000000	0.000000	0.000000	0.000000	0.000000	0.000000	0.000000	0.000000	0.000000	0.000000	0.000000	0.000000	0.000000	0.000000	0.000000	0.000000	0.000000	0.000000	0.000000	0.000000	0.000000	0.000000	0.000000	0.000000	0.000000	0.000000	0.000000
0.063928	0.000000	0.003788	0.000000	0.000000	0.004299	0.024897	0.000000	0.000000	0.000000	0.000000	0.000000	0.000000	0.020515	0.077328	0.060907	0.000000	0.000000	0.000000	0.057410	0.150629	0.115703	0.018274	0.000000	0.000000	0.027436	0.088034	0.070137	0.000000	0.000000	0.000000	0.000000	0.023833	0.000000	0.000000	0.000000	0.000000	0.036693	0.080122	0.046321	0.000000	0.000000	0.000000	0.066515	0.128202	0.078693	0.000000	0.000000	0.038351	0.057972
0.000000	0.000000	0.000000	0.000000	0.000000	0.000000	0.000000	0.000000	0.000000	0.000000	0.000000	0.000000	0.000000	0.000000	0.000000	0.000000	0.000000	0.000000	0.000000	0.000000	0.000000	0.000000	0.000000	0.000000	0.000000	0.000000	0.000000	0.000000	0.000000	0.000000	0.000000	0.000000	0.000000	0.000000	0.000000	0.000000	0.000000	0.000000	0.000000	0.000000	0.000000	0.000000	0.000000	0.000000	0.000000	0.000000	0.000000	0.000000	0.000000	0.000000
0.000000	0.000000	0.000000	0.000000	0.000000	0.019387	0.000000	0.000000	0.000000	0.000000	0.000000	0.000000	0.000000	0.004890	0.058006	0.046546	0.000000	0.000000	0.000000	0.051126	0.140578	0.115172	0.020425	0.000000	0.000000	0.035979	0.107059	0.089821	0.007812	0.000000	0.025632	0.030319	0.019596	0.010573	0.000000	0.000000	0.104755	0.114185	0.034343	0.000000	0.000000	0.000000	0.096116	0.104587	0.029449	0.000000	0.000000	0.000000	0.013739	0.018101
0.000000	0.000000	0.000000	0.000000	0.000000	0.000000	0.000000	0.000000	0.000000	0.000000	0.000000	0.000000	0.000000	0.000000	0.000000	0.000000	0.000000	0.000000	0.000000	0.000000	0.000000	0.000000	0.000000	0.000000	0.000000	0.000000	0.000000	0.000000	0.000000	0.000000	0.000000	0.000000	0.000000	0.000000	0.000000	0.000000	0.000000	0.000000	0.000000	0.000000	0.000000	0.000000	0.000000	0.000000	0.000000	0.000000	0.000000	0.000000	0.000000	0.000000
0.000000	0.000000	0.000000	0.000000	0.000000	0.033795	0.000000	0.000000	0.000000	0.000000	0.000000	0.000000	0.000000	0.000000	0.037613	0.030068	0.000000	0.000000	0.000000	0.041297	0.123149	0.107384	0.019173	0.000000	0.000000	0.040970	0.122425	0.106797	0.018888	0.000000	0.045726	0.046753	0.036779	0.029273	0.000000	0.000000	0.121096	0.123273	0.034574	0.000000	0.000000	0.000000	0.091675	0.093188	0.019479	0.000000	0.000000	0.000000	0.006436	0.007242
0.000000	0.000000	0.000000	0.000000	0.000000	0.000000	0.000000	0.000000	0.000000	0.000000	0.000000	0.000000	0.000000	0.000000	0.000000	0.000000	0.000000	0.000000	0.000000	0.000000	0.000000	0.000000	0.000000	0.000000	0.000000	0.000000	0.000000	0.000000	0.000000	0.000000	0.000000	0.000000	0.000000	0.000000	0.000000	0.000000	0.000000	0.000000	0.000000	0.000000	0.000000	0.000000	0.000000	0.000000	0.000000	0.000000	0.000000	0.000000	0.000000	0.000000
0.000000	0.000000	0.016735	0.107111	0.129003	0.054771	0.000000	0.000000	0.000000	0.033540	0.043953	0.000000	0.000000	0.000000	0.007854	0.004786	0.000000	0.000000	0.000000	0.021906	0.093136	0.087483	0.012133	0.000000	0.000000	0.042749	0.136990	0.127253	0.031683	0.000000	0.075889	0.069147	0.063626	0.059243	0.000000	0.000000	0.138893	0.125222	0.029437	0.000000	0.000000	0.000000	0.077246	0.070427	0.000575	0.000000	0.000000	0.000000	0.000000	0.000000
0.000000	0.000000	0.000000	0.000000	0.000000	0.000000	0.032017	0.000000	0.000000	0.000000	0.000000	0.000000	0.093119	0.014245	0.000000	0.000000	0.000000	0.000000	0.120041	0.027525	0.000000	0.000000	0.000000	0.000000	0.075111	0.003712	0.000000	0.000000	0.000000	0.000000	0.013566	0.000000	0.000000	0.000000	0.000000	0.000000	0.000000	0.000000	0.000000	0.000000	0.000000	0.000000	0.000000	0.000000	0.000000	0.000000	0.000000	0.000000	0.000000	0.000000
0.000000	0.000000	0.000000	0.000000	0.061111	0.120010	0.000000	0.000000	0.000000	0.000000	0.000000	0.028959	0.000000	0.000000	0.000000	0.000000	0.000000	0.004843	0.000000	0.007756	0.073621	0.072207	0.011612	0.065722	0.007059	0.039932	0.136600	0.133585	0.036658	0.024546	0.094629	0.080927	0.080957	0.079449	0.009577	0.000000	0.141530	0.118232	0.022811	0.000000	0.000000	0.000000	0.064280	0.053593	0.000000	0.000000	0.000000	0.000000	0.000000	0.000000
0.000000	0.000000	0.000000	0.000000	0.000000	0.000000	0.000000	0.000000	0.000000	0.000000	0.000000	0.000000	0.000000	0.000000	0.000000	0.000000	0.000000	0.000000	0.000000	0.000000	0.000000	0.000000	0.000000	0.000000	0.000000	0.000000	0.000000	0.000000	0.000000	0.000000	0.000000	0.000000	0.000000	0.000000	0.000000	0.000000	0.000000	0.000000	0.000000	0.000000	0.000000	0.000000	0.000000	0.000000	0.000000	0.000000	0.000000	0.000000	0.000000	0.000000
0.000000	0.000000	0.000000	0.000000	0.015214	0.089333	0.000000	0.000000	0.000000	0.000000	0.000000	0.014698	0.000000	0.000000	0.000000	0.000000	0.000000	0.000000	0.000000	0.000000	0.030022	0.034238	0.000000	0.000000	0.039220	0.023319	0.109681	0.118448	0.035765	0.000000	0.128879	0.094715	0.107851	0.116399	0.034804	0.000000	0.121874	0.090077	0.027606	0.031758	0.000000	0.000000	0.031555	0.015506	0.000000	0.000000	0.000000	0.000000	0.000000	0.000000
0.000000	0.000000	0.000000	0.000000	0.000000	0.000000	0.000000	0.000000	0.000000	0.000000	0.000000	0.000000	0.000000	0.000000	0.000000	0.000000	0.000000	0.000000	0.000000	0.000000	0.000000	0.000000	0.000000	0.000000	0.000000	0.000000	0.000000	0.000000	0.000000	0.000000	0.000000	0.000000	0.000000	0.000000	0.016821	0.036237	0.000000	0.000000	0.000000	0.000000	0.067085	0.096405	0.000000	0.000000	0.000000	0.001144	0.093468	0.135499	0.000000	0.000000
0.000000	0.000000	0.000000	0.000000	0.015019	0.097088	0.000000	0.000000	0.000000	0.000000	0.000000	0.026179	0.000000	0.000000	0.000000	0.000000	0.000000	0.000000	0.000000	0.000000	0.000000	0.000000	0.000000	0.000000	0.026090	0.007097	0.052451	0.060481	0.003908	0.000000	0.100101	0.068884	0.083091	0.093642	0.025257	0.000000	0.063672	0.039847	0.015403	0.021657	0.000000	0.000000	0.000000	0.000000	0.000000	0.000000	0.000000	0.000000	0.000000	0.000000
0.000000	0.000000	0.000000	0.000000	0.000000	0.000000	0.000000	0.000000	0.000000	0.000000	0.000000	0.000000	0.000000	0.000000	0.000000	0.000000	0.000000	0.000000	0.000000	0.000000	0.000000	0.000000	0.000000	0.000000	0.000000	0.000000	0.000000	0.000000	0.000000	0.000000	0.000000	0.000000	0.000000	0.000000	0.000000	0.000000	0.000000	0.000000	0.000000	0.000000	0.000000	0.000000	0.000000	0.000000	0.000000	0.000000	0.000000	0.000000	0.000000	0.000000
0.000000	0.000000	0.000000	0.000000	0.013181	0.102047	0.000000	0.000000	0.000000	0.000000	0.000000	0.036421	0.000000	0.000000	0.000000	0.000000	0.000000	0.000000	0.000000	0.000000	0.000022	0.007938	0.000000	0.000000	0.078826	0.047978	0.079010	0.093181	0.027430	0.000000	0.164234	0.097943	0.122803	0.150369	0.053524	0.000000	0.097693	0.062207	0.064851	0.077228	0.017452	0.000000	0.008538	0.000000	0.000000	0.000000	0.000000	0.000000	0.000000	0.000000
0.000000	0.000000	0.000000	0.000000	0.000000	0.000000	0.000000	0.000000	0.000000	0.000000	0.000000	0.000000	0.000000	0.000000	0.000000	0.000000	0.000000	0.000000	0.000000	0.000000	0.000000	0.000000	0.000000	0.000000	0.000000	0.000000	0.000000	0.000000	0.000000	0.000000	0.000000	0.000000	0.000000	0.000000	0.000000	0.000000	0.000000	0.000000	0.000000	0.000000	0.000000	0.000000	0.000000	0.000000	0.000000	0.000000	0.000000	0.000000	0.000000	0.000000
0.000000	0.000000	0.000000	0.000000	0.009826	0.103892	0.000000	0.000000	0.000000	0.000000	0.000000	0.045261	0.000000	0.000000	0.000000	0.000000	0.000000	0.000000	0.000000	0.000000	0.000000	0.000000	0.000000	0.000000	0.035776	0.009335	0.000000	0.000000	0.000000	0.000000	0.098582	0.058805	0.000000	0.000000	0.000000	0.000000	0.046755	0.018611	0.000000	0.000000	0.000000	0.000000	0.043401	0.093055	0.058450	0.000000	0.000000	0.000000	0.074236	0.153830
0.000000	0.000000	0.000000	0.000000	0.000000	0.000000	0.000000	0.000000	0.000000	0.000000	0.000000	0.000000	0.000000	0.000000	0.000000	0.000000	0.000000	0.000000	0.000000	0.000000	0.000000	0.000000	0.000000	0.000000	0.000000	0.000000	0.000000	0.000000	0.000000	0.000000	0.000000	0.000000	0.000000	0.000000	0.000000	0.000000	0.000000	0.000000	0.000000	0.000000	0.000000	0.000000	0.000000	0.000000	0.000000	0.000000	0.000000	0.000000	0.000000	0.000000
0.000000	0.000000	0.000000	0.000000	0.000000	0.097587	0.000000	0.000000	0.000000	0.000000	0.000000	0.058706	0.000000	0.000000	0.000000	0.000000	0.000000	0.000000	0.000000	0.000000	0.000000	0.000000	0.000000	0.000000	0.000000	0.000000	0.000000	0.000000	0.000000	0.000000	0.000000	0.000000	0.000000	0.000000	0.000000	0.000000	0.000000	0.000000	0.000000	0.000000	0.000000	0.000000	0.000000	0.000000	0.000000	0.000000	0.000000	0.000000	0.000000	0.000000
0.000000	0.000000	0.000000	0.000000	0.000000	0.000000	0.000000	0.000000	0.000000	0.000000	0.000000	0.000000	0.000000	0.000000	0.000000	0.000000	0.000000	0.000000	0.000000	0.000000	0.000000	0.000000	0.000000	0.000000	0.000000	0.000000	0.000000	0.000000	0.000000	0.000000	0.000000	0.000000	0.000000	0.000000	0.000000	0.000000	0.000000	0.000000	0.000000	0.000000	0.000000	0.000000	0.000000	0.000000	0.000000	0.000000	0.000000	0.000000	0.000000	0.000000
[truncated: 1,121 more rows]
[truncated: 10 more columns]
