# Supplementary material for: Generation of Tactile Maps for Artificial Skin
Source: PLoS One. 2011 Nov 10;6(11):e26561. doi: 10.1371/journal.pone.0026561 (PMC3213097; doi:10.1371/journal.pone.0026561)
Supplement: Data S2 — Sample simulation run output (sphere bombardment). (TXT) [file pone.0026561.s015.txt]

0.000000	0.000000	0.052008	0.000000	0.028991	0.043791	0.000000	0.026313	0.000000	0.002166	0.000338	0.000000	0.000000	0.000000	0.042373	0.091936	0.000000	0.000000	0.000000	0.000000	0.000000	0.000000	0.004339	0.009927	0.069048	0.046448	0.048230	0.000000	0.053002	0.000000	0.000000	0.000000	0.000000	0.000000	0.000000	0.000000	0.000000	0.017781	0.052248	0.000000	0.000000	0.000000	0.044549	0.000000	0.000000	0.000000	0.000000	0.000000	0.059826	0.000000
0.000000	0.000000	0.039125	0.000000	0.000000	0.012359	0.000000	0.031277	0.000000	0.000728	0.000065	0.000000	0.000000	0.000000	0.104898	0.000000	0.028541	0.000000	0.000000	0.000000	0.097259	0.130880	0.000000	0.046166	0.000000	0.062929	0.125844	0.009566	0.000000	0.000000	0.045464	0.158805	0.056600	0.056981	0.000000	0.000000	0.000000	0.000000	0.000000	0.000000	0.000000	0.000000	0.000000	0.038006	0.033314	0.000000	0.000000	0.000000	0.000000	0.000000
0.000000	0.000000	0.000000	0.000000	0.037367	0.072668	0.000000	0.000000	0.014775	0.012269	0.011158	0.000000	0.000000	0.000000	0.052429	0.000000	0.000000	0.000000	0.020729	0.000000	0.000000	0.023299	0.000000	0.019956	0.036802	0.057297	0.062183	0.000000	0.032280	0.000000	0.000000	0.000000	0.000000	0.000000	0.000000	0.000000	0.000000	0.011910	0.043307	0.017815	0.075948	0.000000	0.048154	0.008738	0.000000	0.041663	0.016307	0.000000	0.058030	0.000000
0.000000	0.000000	0.018328	0.000000	0.000000	0.000000	0.000000	0.031960	0.000000	0.012145	0.020519	0.000000	0.000000	0.000000	0.005950	0.000000	0.043296	0.004744	0.000000	0.000000	0.096635	0.000000	0.000000	0.040306	0.000000	0.055089	0.115802	0.000000	0.000000	0.000000	0.046276	0.164862	0.063787	0.067358	0.000000	0.000000	0.000000	0.000000	0.000000	0.000000	0.000000	0.000000	0.000000	0.045292	0.039367	0.000000	0.000000	0.000000	0.000000	0.000000
0.000000	0.000000	0.000000	0.000000	0.043758	0.000000	0.000000	0.000000	0.028959	0.018029	0.025959	0.078188	0.000000	0.035258	0.058765	0.000000	0.012661	0.000000	0.000000	0.000000	0.000000	0.000000	0.000000	0.029245	0.040341	0.067354	0.075858	0.000000	0.036873	0.000000	0.000000	0.000000	0.000000	0.000000	0.000000	0.000000	0.000000	0.004479	0.032841	0.000000	0.000000	0.000000	0.049405	0.000000	0.000000	0.000000	0.026436	0.000000	0.048546	0.000000
0.000000	0.000000	0.000783	0.000189	0.000000	0.000000	0.000000	0.025065	0.026072	0.029989	0.062708	0.000000	0.000000	0.000000	0.006049	0.000000	0.068516	0.000000	0.000000	0.000000	0.031033	0.000000	0.000000	0.015971	0.000000	0.000000	0.076776	0.000000	0.000000	0.000000	0.038020	0.125092	0.053807	0.032415	0.000000	0.000000	0.000000	0.000000	0.000000	0.000000	0.004750	0.000000	0.000000	0.000000	0.046005	0.000000	0.024247	0.000000	0.000000	0.000000
0.000000	0.000000	0.000000	0.000000	0.048204	0.000000	0.000000	0.005670	0.000000	0.019194	0.037208	0.000000	0.000000	0.000000	0.061091	0.000000	0.038112	0.000000	0.000000	0.000000	0.000000	0.006944	0.000000	0.000000	0.000000	0.000000	0.000000	0.000000	0.000000	0.000000	0.000000	0.000000	0.000000	0.000000	0.000000	0.000000	0.000000	0.000000	0.020531	0.000000	0.000000	0.000000	0.048236	0.000000	0.000000	0.000000	0.000000	0.003670	0.035991	0.000000
0.000000	0.000000	0.000000	0.018728	0.000000	0.017883	0.000000	0.017900	0.037767	0.035134	0.082896	0.000000	0.000000	0.000000	0.091171	0.000000	0.076978	0.000000	0.000000	0.000000	0.029155	0.000000	0.000000	0.026543	0.095750	0.000000	0.080511	0.009434	0.092501	0.000000	0.055374	0.134229	0.071368	0.041407	0.036360	0.018192	0.000000	0.000000	0.000000	0.000000	0.004667	0.000000	0.000000	0.000000	0.046044	0.000000	0.034959	0.000000	0.000000	0.027273
0.029212	0.000000	0.003363	0.000000	0.050210	0.112676	0.000000	0.027729	0.000000	0.015467	0.043312	0.000000	0.000000	0.000000	0.000000	0.000000	0.061287	0.000000	0.068814	0.000000	0.000000	0.000000	0.000000	0.000000	0.000000	0.000000	0.000000	0.000000	0.000000	0.000000	0.000000	0.000000	0.000000	0.000000	0.000000	0.000000	0.000000	0.000000	0.007259	0.000000	0.000000	0.000000	0.044684	0.000000	0.000000	0.000000	0.000000	0.022495	0.126847	0.000000
0.000000	0.000000	0.020542	0.036270	0.000000	0.041937	0.000000	0.008752	0.000000	0.037566	0.102229	0.000000	0.000000	0.000000	0.000000	0.000000	0.082043	0.000000	0.008896	0.000000	0.025353	0.066809	0.000000	0.035516	0.000000	0.000000	0.081376	0.004007	0.000000	0.000000	0.072063	0.138787	0.088267	0.048501	0.000000	0.000000	0.000000	0.000000	0.000000	0.000000	0.000000	0.000000	0.000000	0.000000	0.000000	0.000000	0.000000	0.000000	0.000000	0.000000
0.016118	0.000000	0.000000	0.000000	0.049799	0.096908	0.000000	0.000000	0.000000	0.000000	0.028321	0.000000	0.000000	0.000000	0.000000	0.000000	0.014194	0.000000	0.048086	0.000000	0.000000	0.000000	0.000000	0.004414	0.000000	0.026711	0.011384	0.000000	0.000000	0.000000	0.000000	0.000000	0.000000	0.000000	0.000000	0.000000	0.000067	0.000000	0.000000	0.000000	0.011278	0.000000	0.039021	0.000000	0.000000	0.000000	0.000000	0.020779	0.120374	0.000000
0.000000	0.084327	0.078026	0.135304	0.121343	0.080378	0.000000	0.000000	0.000000	0.035996	0.129909	0.000000	0.000000	0.000000	0.141933	0.000000	0.082636	0.000000	0.000000	0.000000	0.016029	0.093147	0.000000	0.045980	0.061974	0.000000	0.077195	0.001140	0.050622	0.000000	0.096533	0.135318	0.112995	0.055436	0.014330	0.000000	0.043641	0.000000	0.000000	0.000000	0.000000	0.000000	0.035048	0.000000	0.000000	0.000000	0.000000	0.073992	0.017183	0.025236
0.000000	0.000000	0.048377	0.000000	0.046997	0.076513	0.000000	0.000000	0.000000	0.000000	0.106062	0.000000	0.000000	0.000000	0.021165	0.000000	0.152268	0.000000	0.000000	0.000000	0.000000	0.000000	0.000000	0.000000	0.000000	0.000000	0.000000	0.000000	0.000000	0.000000	0.000000	0.000000	0.000000	0.000000	0.000000	0.000000	0.001107	0.000000	0.000000	0.000000	0.000000	0.000000	0.031327	0.000000	0.000000	0.000000	0.000000	0.004971	0.080787	0.000000
0.000000	0.089928	0.076745	0.125262	0.141042	0.091535	0.000000	0.000000	0.000000	0.035001	0.147896	0.000000	0.000000	0.000000	0.000093	0.012197	0.073517	0.000000	0.000000	0.000000	0.007991	0.090456	0.047507	0.050265	0.000000	0.000000	0.071193	0.011252	0.000000	0.000000	0.111145	0.127040	0.127585	0.057082	0.029138	0.017123	0.053680	0.000000	0.000000	0.000000	0.000000	0.000000	0.053083	0.000000	0.012687	0.000000	0.000000	0.070946	0.034875	0.000000
0.000000	0.000000	0.029938	0.000000	0.042022	0.064960	0.000000	0.000000	0.000000	0.000000	0.106259	0.000000	0.000000	0.000000	0.000000	0.000000	0.135768	0.000000	0.000000	0.000000	0.000000	0.000000	0.000000	0.000000	0.000000	0.000000	0.000000	0.010095	0.000000	0.000000	0.000000	0.000000	0.000000	0.000000	0.000000	0.000000	0.000347	0.000000	0.000000	0.000000	0.000000	0.000000	0.022077	0.000000	0.000000	0.000000	0.000000	0.004062	0.078201	0.000000
0.000000	0.089882	0.041429	0.120347	0.178445	0.007564	0.000000	0.030557	0.000000	0.018420	0.143549	0.000000	0.000000	0.000000	0.000000	0.000000	0.039670	0.000000	0.000000	0.000000	0.000000	0.057011	0.000000	0.052102	0.000000	0.000000	0.051954	0.050338	0.000000	0.023914	0.135211	0.100627	0.149422	0.052997	0.057385	0.054470	0.066910	0.001986	0.036560	0.000000	0.000000	0.000000	0.088249	0.000000	0.042736	0.000000	0.000000	0.091272	0.060460	0.000000
0.052067	0.022506	0.040653	0.063141	0.075738	0.087274	0.000000	0.000000	0.000000	0.000000	0.038066	0.000000	0.000000	0.000000	0.000000	0.000000	0.066559	0.000000	0.030439	0.000000	0.000000	0.042442	0.000000	0.000000	0.000000	0.000000	0.000000	0.000000	0.000000	0.000000	0.000000	0.000000	0.000000	0.000000	0.000000	0.000000	0.099937	0.021711	0.007575	0.000000	0.000000	0.033118	0.081785	0.000000	0.000000	0.000000	0.000000	0.088571	0.060659	0.000000
0.000000	0.084084	0.000000	0.126701	0.182758	0.000000	0.000000	0.000000	0.000000	0.004357	0.123115	0.026192	0.000000	0.011321	0.000000	0.000000	0.018484	0.000000	0.000000	0.000000	0.000000	0.000000	0.000000	0.049413	0.000000	0.000000	0.040022	0.000000	0.000000	0.034184	0.141189	0.085233	0.151894	0.047491	0.069320	0.072527	0.068811	0.020590	0.056596	0.000000	0.000000	0.000000	0.103333	0.000000	0.055181	0.000000	0.006224	0.115917	0.065270	0.000000
0.000000	0.000000	0.000000	0.000000	0.025736	0.000000	0.000000	0.000000	0.000000	0.000000	0.000000	0.000000	0.000000	0.000000	0.000000	0.000000	0.000000	0.000000	0.000000	0.000000	0.000000	0.000000	0.000000	0.000000	0.000000	0.000000	0.000000	0.000000	0.000000	0.000000	0.000000	0.000000	0.000000	0.000000	0.000000	0.000000	0.000000	0.000000	0.000000	0.000000	0.000000	0.000000	0.000000	0.000000	0.000000	0.000000	0.000000	0.000000	0.000000	0.000000
0.013079	0.075990	0.000000	0.123764	0.169877	0.021080	0.000000	0.000000	0.000000	0.000000	0.098019	0.000000	0.000000	0.000000	0.000000	0.000000	0.000000	0.000000	0.000000	0.000000	0.000000	0.000000	0.000000	0.044591	0.000000	0.000000	0.027100	0.000000	0.000000	0.042754	0.141537	0.069232	0.147463	0.040103	0.079358	0.090065	0.068474	0.037029	0.073986	0.000000	0.000000	0.007115	0.115089	0.000000	0.064104	0.000000	0.000000	0.137692	0.063213	0.000000
0.000000	0.000000	0.000000	0.000000	0.015353	0.000000	0.000000	0.000000	0.000000	0.000000	0.000000	0.000000	0.000000	0.000000	0.000000	0.000000	0.000000	0.000000	0.000000	0.000000	0.000000	0.000000	0.000000	0.000000	0.000000	0.000000	0.000000	0.000000	0.000000	0.000000	0.000000	0.000000	0.000000	0.000000	0.000000	0.000000	0.000000	0.000000	0.000000	0.000000	0.000000	0.000000	0.000000	0.000000	0.000000	0.000000	0.000000	0.000000	0.000000	0.000000
0.038113	0.059842	0.000000	0.103183	0.143951	0.003824	0.000000	0.000000	0.000000	0.000000	0.057992	0.000000	0.000000	0.000000	0.062328	0.000000	0.000000	0.000000	0.000000	0.019096	0.000000	0.041199	0.000000	0.033435	0.067469	0.000000	0.005504	0.000000	0.012848	0.052359	0.131587	0.043597	0.130930	0.025533	0.090437	0.116250	0.080102	0.061015	0.099438	0.000000	0.000000	0.035227	0.127463	0.000000	0.073423	0.000000	0.000000	0.155967	0.050749	0.048451
0.000000	0.000000	0.000000	0.014390	0.003564	0.022015	0.000000	0.000000	0.000000	0.000000	0.095066	0.000000	0.000000	0.000000	0.000000	0.000000	0.091673	0.000000	0.000000	0.000000	0.000000	0.109669	0.000000	0.000000	0.000000	0.000000	0.000000	0.023212	0.000000	0.000000	0.000000	0.000000	0.000000	0.000000	0.000000	0.000000	0.000000	0.000000	0.000000	0.000000	0.000000	0.000000	0.000000	0.000000	0.000000	0.000000	0.000000	0.000000	0.054169	0.000000
0.051265	0.089018	0.000000	0.084268	0.187902	0.000000	0.000000	0.000000	0.000000	0.000000	0.031784	0.000000	0.000000	0.000000	0.000000	0.000000	0.000000	0.000000	0.000000	0.033024	0.000000	0.000000	0.000000	0.024140	0.000000	0.000000	0.000000	0.000000	0.000000	0.055922	0.120285	0.026549	0.116759	0.014393	0.094128	0.132275	0.107552	0.075009	0.113316	0.013916	0.003676	0.053386	0.131140	0.000000	0.075403	0.000000	0.000000	0.148502	0.037336	0.000000
0.000000	0.000000	0.000000	0.046823	0.000000	0.000000	0.000000	0.000000	0.000000	0.000000	0.096296	0.000000	0.000000	0.000000	0.000000	0.000000	0.034814	0.000000	0.000000	0.000000	0.000000	0.000000	0.000000	0.000000	0.000000	0.000000	0.000000	0.000000	0.000000	0.000000	0.000000	0.005808	0.000000	0.000000	0.000000	0.000000	0.000000	0.000000	0.000000	0.000000	0.000000	0.000000	0.000000	0.000000	0.000000	0.000000	0.000000	0.004647	0.002495	0.000000
0.061596	0.000000	0.000000	0.034357	0.058196	0.000000	0.000000	0.000000	0.000000	0.000000	0.000000	0.000000	0.000000	0.000000	0.000000	0.000000	0.000000	0.000000	0.000000	0.058816	0.010037	0.000000	0.000000	0.000637	0.000000	0.000000	0.000000	0.000000	0.000000	0.055921	0.090353	0.000000	0.083344	0.000000	0.091741	0.158912	0.154531	0.033250	0.000000	0.000000	0.000000	0.091108	0.084035	0.000000	0.000000	0.000000	0.000000	0.100589	0.000000	0.000000
0.000000	0.000000	0.000000	0.000000	0.000000	0.021815	0.000000	0.000000	0.000000	0.000000	0.078176	0.000000	0.000000	0.000000	0.000000	0.000000	0.065560	0.000000	0.000000	0.000000	0.000000	0.000000	0.000000	0.000000	0.000000	0.000000	0.000000	0.000000	0.000000	0.000000	0.000000	0.018772	0.000000	0.000000	0.000000	0.000000	0.000000	0.000000	0.000000	0.000000	0.000000	0.000000	0.000000	0.000000	0.000000	0.000000	0.000000	0.000000	0.058210	0.000000
0.020864	0.050460	0.000000	0.060895	0.139446	0.000000	0.000000	0.000000	0.000000	0.000000	0.000000	0.000000	0.000000	0.000000	0.000000	0.000000	0.000000	0.000000	0.000000	0.069272	0.013492	0.000000	0.000000	0.000000	0.000000	0.000000	0.000000	0.000000	0.000000	0.052362	0.073926	0.000000	0.065972	0.000000	0.085672	0.162001	0.102068	0.050239	0.058296	0.000000	0.000000	0.109195	0.132728	0.000000	0.034425	0.000000	0.000000	0.058425	0.000000	0.000000
0.000000	0.000000	0.000000	0.041388	0.000000	0.000000	0.000000	0.000000	0.000000	0.000000	0.079467	0.000000	0.000000	0.000000	0.000000	0.000000	0.010422	0.000000	0.000000	0.058876	0.000000	0.000000	0.000000	0.103426	0.000000	0.000000	0.031455	0.079123	0.049736	0.127222	0.097739	0.024656	0.022349	0.000000	0.000000	0.053487	0.000000	0.000000	0.000000	0.000000	0.000000	0.000000	0.000000	0.000000	0.000000	0.000000	0.000000	0.006570	0.000000	0.000000
0.054907	0.000000	0.000000	0.015092	0.063267	0.000000	0.000000	0.000000	0.000000	0.000000	0.000000	0.000000	0.000000	0.000000	0.000000	0.000000	0.000000	0.000000	0.001719	0.077636	0.014614	0.000000	0.000000	0.000000	0.000000	0.000000	0.000000	0.000000	0.000000	0.046834	0.057197	0.000000	0.048610	0.000000	0.077078	0.155187	0.154108	0.045605	0.000000	0.000000	0.000000	0.126222	0.109550	0.000000	0.000000	0.000000	0.000000	0.067058	0.000000	0.000000
0.000000	0.000000	0.000000	0.000000	0.000000	0.013792	0.000000	0.000000	0.000000	0.000000	0.059696	0.000000	0.000000	0.000000	0.000000	0.000000	0.038472	0.000000	0.000000	0.000000	0.000000	0.000000	0.000000	0.000000	0.000000	0.000000	0.000000	0.000000	0.000000	0.000000	0.000000	0.027627	0.000000	0.000000	0.000000	0.000000	0.000000	0.000000	0.000000	0.000000	0.000000	0.000000	0.000000	0.000000	0.000000	0.000000	0.000000	0.000000	0.055305	0.000000
0.056735	0.000000	0.000000	0.004062	0.048774	0.000000	0.000000	0.000000	0.000000	0.000000	0.000000	0.000000	0.000000	0.000000	0.000000	0.000000	0.000000	0.000000	0.014729	0.083540	0.013472	0.000000	0.000000	0.000000	0.000000	0.000000	0.000000	0.000000	0.000000	0.039653	0.040458	0.000000	0.031440	0.000000	0.066635	0.142356	0.161271	0.067013	0.000000	0.000000	0.000000	0.141491	0.117557	0.000000	0.000000	0.000000	0.000000	0.068148	0.000000	0.000000
0.000000	0.000000	0.000000	0.031580	0.000000	0.000000	0.000000	0.000000	0.000000	0.000000	0.058936	0.000000	0.000000	0.000000	0.000000	0.000000	0.000000	0.000000	0.000000	0.000000	0.000000	0.000000	0.000000	0.000000	0.000000	0.000000	0.000000	0.000000	0.000000	0.000000	0.000000	0.022938	0.006021	0.000000	0.000000	0.000000	0.000000	0.000000	0.000000	0.000000	0.000000	0.000000	0.000000	0.000000	0.000000	0.000000	0.000000	0.004042	0.000000	0.000000
0.093938	0.000000	0.000000	0.000000	0.003024	0.128059	0.000000	0.000000	0.000000	0.000000	0.000000	0.000000	0.000000	0.000000	0.000000	0.000000	0.038009	0.000000	0.039563	0.086935	0.004163	0.018726	0.000000	0.000000	0.000000	0.000000	0.000000	0.000000	0.000000	0.020041	0.005065	0.000000	0.000000	0.000000	0.040402	0.108375	0.139313	0.046055	0.000000	0.000000	0.000000	0.160859	0.085073	0.000000	0.000000	0.000000	0.000000	0.040019	0.065602	0.000000
0.000000	0.000000	0.000000	0.000000	0.000000	0.000000	0.000000	0.000000	0.000000	0.000000	0.000000	0.000000	0.000000	0.000000	0.000000	0.000000	0.000000	0.000000	0.000000	0.000000	0.000000	0.000000	0.000000	0.000000	0.000000	0.000000	0.000000	0.000000	0.000000	0.000000	0.000000	0.000000	0.000194	0.000000	0.000000	0.000000	0.000000	0.000000	0.000000	0.000000	0.000000	0.000000	0.000000	0.000000	0.000000	0.000000	0.000000	0.000000	0.000000	0.000000
0.089570	0.000000	0.000000	0.000000	0.000000	0.000000	0.000000	0.000000	0.000000	0.000000	0.000000	0.000000	0.000000	0.000000	0.000000	0.000000	0.000000	0.000000	0.000000	0.024144	0.000000	0.000000	0.000000	0.000000	0.000000	0.000000	0.000000	0.000000	0.000000	0.000000	0.000000	0.000000	0.000000	0.000000	0.028965	0.058761	0.110199	0.044441	0.000000	0.000000	0.000000	0.154297	0.064382	0.000000	0.000000	0.000000	0.000000	0.018554	0.000000	0.000000
0.000000	0.000000	0.000000	0.000000	0.000000	0.000000	0.000000	0.000000	0.000000	0.000000	0.000000	0.000000	0.000000	0.000000	0.000000	0.000000	0.000000	0.000000	0.000000	0.000000	0.000000	0.002776	0.000000	0.000000	0.000000	0.000000	0.000000	0.037958	0.002597	0.000000	0.003361	0.000000	0.010997	0.000000	0.000000	0.000000	0.000000	0.000000	0.000000	0.000000	0.000000	0.000000	0.000000	0.000000	0.000000	0.000000	0.000000	0.000000	0.000000	0.000000
0.082457	0.000000	0.000000	0.000000	0.035792	0.000000	0.000000	0.000000	0.000000	0.000000	0.000000	0.000000	0.000000	0.000000	0.000000	0.000000	0.000000	0.000000	0.019125	0.047004	0.000000	0.000000	0.000000	0.000000	0.000000	0.000000	0.000000	0.000000	0.000000	0.000000	0.000000	0.000000	0.000000	0.002412	0.084213	0.087318	0.079589	0.167359	0.109677	0.062710	0.000000	0.178670	0.119870	0.000000	0.013829	0.000000	0.000000	0.040086	0.034272	0.000000
0.000000	0.000000	0.000000	0.000000	0.000000	0.000000	0.000000	0.000000	0.000000	0.000000	0.000000	0.000000	0.000000	0.000000	0.000000	0.000000	0.000000	0.000000	0.000000	0.000000	0.000000	0.000000	0.000000	0.000000	0.000000	0.000000	0.000000	0.000000	0.000000	0.000000	0.000000	0.000000	0.000000	0.000000	0.000000	0.000000	0.000000	0.000000	0.000000	0.000000	0.000000	0.000000	0.000000	0.000000	0.000000	0.000000	0.000000	0.000000	0.000000	0.000000
0.052229	0.000000	0.000000	0.000000	0.029022	0.000000	0.000000	0.000000	0.000000	0.000000	0.000000	0.000000	0.000000	0.000000	0.000000	0.000000	0.000000	0.000000	0.000000	0.054506	0.000000	0.000000	0.000000	0.000000	0.000000	0.000000	0.043655	0.000000	0.000000	0.000000	0.004483	0.000000	0.013362	0.000000	0.101870	0.123761	0.060095	0.167669	0.077509	0.041836	0.000000	0.163690	0.124585	0.000000	0.000000	0.000000	0.000000	0.000000	0.000000	0.000000
0.002516	0.000000	0.000000	0.000000	0.000000	0.000000	0.000000	0.000000	0.000000	0.000000	0.000000	0.000000	0.000000	0.000000	0.000000	0.000000	0.000000	0.000000	0.000000	0.000000	0.000000	0.000000	0.000000	0.000000	0.000000	0.000000	0.000000	0.000000	0.000000	0.000000	0.000000	0.000000	0.000000	0.000000	0.000000	0.000000	0.022684	0.000000	0.000000	0.000000	0.000000	0.000000	0.000000	0.000000	0.000000	0.000000	0.000000	0.042532	0.000000	0.000000
0.049693	0.000000	0.000000	0.000000	0.022761	0.000000	0.000000	0.000000	0.000000	0.000000	0.000000	0.000000	0.000000	0.000000	0.000000	0.000000	0.000000	0.000000	0.000000	0.055069	0.053746	0.000000	0.000000	0.000000	0.000000	0.000000	0.000000	0.000000	0.000000	0.006605	0.017723	0.044694	0.020358	0.013123	0.105918	0.136851	0.068707	0.154119	0.060636	0.029407	0.000000	0.150545	0.120010	0.031737	0.000000	0.000000	0.000000	0.000000	0.000000	0.000000
0.000000	0.000000	0.000000	0.000000	0.000000	0.000000	0.000000	0.000000	0.006733	0.000000	0.000000	0.000000	0.000000	0.083125	0.000000	0.000000	0.000000	0.071959	0.000000	0.000000	0.000000	0.000000	0.000000	0.000000	0.000000	0.000000	0.000000	0.000000	0.000000	0.000000	0.000000	0.000000	0.000000	0.000000	0.000000	0.000000	0.000000	0.000000	0.000000	0.023100	0.098131	0.000000	0.000000	0.072690	0.010348	0.162938	0.108661	0.000000	0.000000	0.000000
0.013373	0.000000	0.000000	0.000000	0.014949	0.000000	0.000000	0.000000	0.000000	0.000000	0.000000	0.000000	0.000000	0.000000	0.000000	0.000000	0.000000	0.000000	0.000000	0.000000	0.000000	0.000000	0.000000	0.000000	0.000000	0.000000	0.000000	0.000000	0.000000	0.000000	0.000000	0.000000	0.047376	0.000000	0.121656	0.080678	0.074998	0.138085	0.043619	0.016130	0.000000	0.089482	0.111775	0.000000	0.000000	0.000000	0.000000	0.000000	0.000000	0.000000
0.000000	0.000000	0.000000	0.000000	0.000000	0.000000	0.000000	0.000000	0.000000	0.000000	0.000000	0.000000	0.000000	0.000000	0.000000	0.000000	0.000000	0.000000	0.000000	0.000000	0.000000	0.000000	0.000000	0.000000	0.000000	0.000000	0.000000	0.000000	0.000000	0.000000	0.000000	0.000000	0.000000	0.000000	0.000000	0.000000	0.000742	0.001661	0.000000	0.000000	0.000000	0.000000	0.026623	0.000000	0.000000	0.000000	0.000000	0.000000	0.000000	0.000000
0.042545	0.000000	0.000000	0.000000	0.000000	0.000000	0.000000	0.000000	0.000000	0.000000	0.000000	0.000000	0.000000	0.000000	0.000000	0.000000	0.000000	0.000000	0.000000	0.015209	0.000000	0.000000	0.000000	0.035832	0.000000	0.000000	0.000000	0.003133	0.010161	0.008351	0.000000	0.000000	0.024981	0.000000	0.096420	0.085029	0.079457	0.101865	0.006961	0.000000	0.000000	0.124360	0.086236	0.000000	0.000000	0.000000	0.000000	0.000000	0.000000	0.000000
0.034109	0.000000	0.000000	0.000000	0.000000	0.000000	0.000000	0.000000	0.000000	0.000000	0.000000	0.000000	0.000000	0.000000	0.000000	0.000000	0.000000	0.000000	0.000000	0.000000	0.000000	0.000000	0.000000	0.000000	0.000000	0.000000	0.000000	0.000000	0.000000	0.000000	0.000000	0.000000	0.000000	0.000000	0.000000	0.000000	0.099395	0.000000	0.013645	0.000000	0.000000	0.042775	0.049538	0.000000	0.000000	0.000000	0.000000	0.019429	0.000000	0.000000
0.055192	0.000000	0.000000	0.000000	0.000000	0.000000	0.000000	0.000000	0.000000	0.000000	0.000000	0.000000	0.000000	0.000000	0.000000	0.000000	0.000000	0.000000	0.000000	0.033814	0.000000	0.000000	0.000000	0.052882	0.000000	0.000000	0.000000	0.017737	0.020450	0.028267	0.002695	0.000000	0.022939	0.000000	0.086978	0.097962	0.077190	0.083579	0.000000	0.000000	0.000000	0.139726	0.071341	0.000000	0.000000	0.000000	0.000000	0.000000	0.000000	0.000000
0.154593	0.000000	0.000000	0.000000	0.000000	0.000000	0.000000	0.000000	0.000000	0.000000	0.000000	0.000000	0.000000	0.000000	0.000000	0.000000	0.000000	0.000000	0.054813	0.045422	0.000000	0.000000	0.000000	0.000000	0.000000	0.000000	0.000000	0.000000	0.000000	0.000000	0.000000	0.000000	0.000000	0.000000	0.000000	0.030804	0.117137	0.000000	0.000000	0.000000	0.000000	0.120602	0.044304	0.000000	0.000000	0.000000	0.000000	0.070588	0.030927	0.000000
0.080667	0.000000	0.000000	0.032375	0.072201	0.000000	0.000000	0.000000	0.000000	0.000000	0.000000	0.000000	0.000000	0.000000	0.000000	0.000000	0.000000	0.000000	0.000000	0.034812	0.000000	0.000000	0.000000	0.068688	0.000000	0.000000	0.000000	0.030905	0.028770	0.047708	0.009369	0.000000	0.000000	0.000000	0.032183	0.074290	0.087432	0.036134	0.000000	0.000000	0.000000	0.164700	0.063616	0.000000	0.000000	0.000000	0.000000	0.056047	0.000000	0.000000
0.015566	0.000000	0.000000	0.000000	0.000000	0.000000	0.000000	0.000000	0.000000	0.000000	0.000000	0.000000	0.000000	0.000000	0.000000	0.000000	0.000000	0.000000	0.000000	0.000000	0.062965	0.000000	0.000000	0.000000	0.000000	0.000000	0.000000	0.000000	0.000000	0.000000	0.022375	0.065680	0.000000	0.072650	0.000000	0.000000	0.075611	0.000000	0.000000	0.000000	0.000000	0.040583	0.037408	0.085010	0.000000	0.000000	0.000000	0.000000	0.000000	0.000000
0.000000	0.000000	0.000000	0.000000	0.000000	0.000000	0.000000	0.000000	0.000000	0.000000	0.000000	0.000000	0.000000	0.000000	0.000000	0.000000	0.000000	0.000000	0.000000	0.007902	0.000000	0.000000	0.000000	0.090146	0.000000	0.000000	0.007898	0.048108	0.037452	0.077111	0.114170	0.052778	0.136015	0.043791	0.100486	0.102083	0.000000	0.029136	0.000000	0.000000	0.000000	0.032814	0.000000	0.000000	0.000000	0.000000	0.000000	0.000000	0.000000	0.000000
0.004562	0.000000	0.000000	0.000000	0.000000	0.000000	0.000000	0.000000	0.000000	0.000000	0.000000	0.000000	0.000000	0.000000	0.000000	0.000000	0.000000	0.000000	0.000000	0.000000	0.000000	0.000000	0.000000	0.000000	0.000000	0.000000	0.000000	0.000000	0.000000	0.000000	0.000000	0.000000	0.000000	0.000000	0.000000	0.000000	0.062133	0.003348	0.040816	0.000000	0.000000	0.036741	0.029206	0.001591	0.000000	0.014304	0.000000	0.000000	0.000000	0.000000
0.098752	0.000000	0.000000	0.000000	0.000000	0.063905	0.000000	0.000000	0.000000	0.000000	0.003648	0.000000	0.057102	0.040489	0.000000	0.000000	0.002669	0.000000	0.069740	0.075482	0.000000	0.027230	0.000000	0.101301	0.000000	0.000000	0.001900	0.056752	0.040094	0.095661	0.055870	0.000000	0.000000	0.000000	0.006909	0.084123	0.058308	0.000000	0.000000	0.000000	0.000000	0.159244	0.004753	0.000000	0.000000	0.000000	0.000000	0.015350	0.054859	0.000000
0.000000	0.000000	0.161538	0.000000	0.000000	0.000000	0.026227	0.126979	0.000000	0.000000	0.000000	0.000000	0.000000	0.000000	0.000000	0.049709	0.079211	0.000000	0.000619	0.000000	0.004149	0.000000	0.000000	0.000000	0.000000	0.000000	0.000000	0.000000	0.000000	0.000000	0.000000	0.000000	0.000000	0.000000	0.000000	0.000000	0.048374	0.000000	0.000000	0.000000	0.000000	0.031540	0.020094	0.000000	0.000000	0.000000	0.000000	0.000000	0.000000	0.000000
0.106745	0.000000	0.031649	0.000000	0.000000	0.000000	0.000000	0.036536	0.000000	0.000000	0.000000	0.000000	0.000000	0.000000	0.000000	0.000000	0.000000	0.000000	0.064217	0.110253	0.030804	0.000000	0.000000	0.113507	0.006090	0.000000	0.016602	0.066619	0.037552	0.131576	0.090951	0.030612	0.000000	0.000000	0.000000	0.081584	0.035840	0.000000	0.000000	0.000000	0.000000	0.132418	0.000000	0.000000	0.000000	0.000000	0.000000	0.000000	0.000000	0.025813
0.000000	0.000000	0.000000	0.000000	0.000000	0.000000	0.000000	0.000000	0.000000	0.000000	0.000000	0.000000	0.000000	0.000000	0.000000	0.000000	0.000000	0.000000	0.007533	0.000000	0.011305	0.000000	0.000000	0.000000	0.000000	0.000000	0.000000	0.000000	0.000000	0.000000	0.000000	0.000000	0.000000	0.078667	0.000000	0.000000	0.033694	0.000000	0.000000	0.052304	0.000000	0.024784	0.009696	0.023779	0.000000	0.000000	0.000000	0.000000	0.000000	0.000000
0.000000	0.000000	0.000000	0.000000	0.000000	0.000000	0.000000	0.000000	0.000000	0.000000	0.000000	0.000000	0.000000	0.000000	0.000000	0.000000	0.000000	0.000000	0.000000	0.040603	0.000000	0.000000	0.000000	0.112505	0.000000	0.000000	0.014218	0.066827	0.032459	0.145901	0.106046	0.000000	0.002557	0.000000	0.000000	0.039123	0.000000	0.000000	0.000000	0.000000	0.000000	0.000000	0.000000	0.000000	0.000000	0.000000	0.000000	0.000000	0.000000	0.000000
0.000000	0.000000	0.000000	0.000000	0.000000	0.001650	0.000000	0.000000	0.000000	0.000000	0.000000	0.000000	0.000000	0.000000	0.000000	0.000000	0.000000	0.000000	0.012546	0.000000	0.014455	0.000000	0.000000	0.000000	0.000000	0.000000	0.000000	0.000000	0.000000	0.000000	0.000000	0.000000	0.000000	0.000000	0.000000	0.000000	0.026234	0.000000	0.000000	0.000000	0.000000	0.029589	0.000000	0.000000	0.000000	0.000000	0.000000	0.000000	0.000000	0.000000
0.000000	0.000000	0.000000	0.000000	0.000000	0.000000	0.000000	0.000000	0.000000	0.000000	0.000000	0.000000	0.000000	0.000000	0.000000	0.000000	0.000000	0.000000	0.000000	0.053793	0.000000	0.000000	0.000000	0.107008	0.000000	0.000000	0.015032	0.063980	0.025230	0.155049	0.118557	0.000000	0.016962	0.000000	0.000000	0.057973	0.000000	0.000000	0.000000	0.000000	0.000000	0.000000	0.000000	0.000000	0.000000	0.000000	0.000000	0.000000	0.000000	0.000000
0.000000	0.000000	0.000000	0.000000	0.000000	0.005663	0.000000	0.000000	0.000000	0.000000	0.000000	0.000000	0.000000	0.000000	0.000000	0.000000	0.000000	0.000000	0.015605	0.000000	0.013593	0.000000	0.000000	0.000000	0.000000	0.000000	0.000000	0.000000	0.000000	0.000000	0.000000	0.000000	0.000000	0.000000	0.000000	0.000000	0.015425	0.000000	0.000000	0.000000	0.000000	0.030343	0.000000	0.000000	0.000000	0.000000	0.000000	0.000000	0.000000	0.000000
0.000000	0.000000	0.000000	0.000000	0.000000	0.000000	0.000000	0.000000	0.000000	0.000000	0.000000	0.000000	0.000000	0.000000	0.000000	0.000000	0.000000	0.000000	0.000000	0.075169	0.000000	0.000000	0.000000	0.084479	0.000000	0.000000	0.006178	0.049244	0.004200	0.147528	0.131626	0.000000	0.042899	0.000000	0.000312	0.095733	0.000000	0.000000	0.000000	0.000000	0.000000	0.014203	0.000000	0.000000	0.000000	0.000000	0.000000	0.000000	0.000000	0.000000
0.000000	0.000000	0.000000	0.000000	0.000000	0.007898	0.000000	0.000000	0.000000	0.000000	0.000000	0.000000	0.000000	0.000000	0.000000	0.000000	0.000000	0.000000	0.016716	0.000000	0.008601	0.000000	0.000000	0.000000	0.000000	0.000000	0.000000	0.000000	0.000000	0.000000	0.000000	0.000000	0.000000	0.000000	0.000000	0.000000	0.001163	0.000000	0.000000	0.000000	0.000000	0.026901	0.000000	0.000000	0.000000	0.000000	0.000000	0.000000	0.000000	0.000000
0.000000	0.000000	0.000000	0.000000	0.000000	0.000000	0.000000	0.000000	0.000000	0.000000	0.000000	0.000000	0.000000	0.000000	0.000000	0.000000	0.000000	0.000000	0.000000	0.081500	0.000000	0.000000	0.000000	0.069862	0.000000	0.000000	0.000000	0.038483	0.000000	0.133630	0.129216	0.000000	0.052832	0.000000	0.017799	0.112732	0.000000	0.000000	0.000000	0.000000	0.000000	0.032690	0.000000	0.000000	0.000000	0.000000	0.000000	0.000000	0.000000	0.000000
0.000000	0.000000	0.000000	0.000000	0.000000	0.000000	0.000000	0.000000	0.000000	0.000000	0.000000	0.000000	0.000000	0.000000	0.000000	0.000000	0.000000	0.000000	0.000000	0.000000	0.000000	0.000000	0.000000	0.000000	0.000000	0.000000	0.000000	0.000000	0.000000	0.000000	0.000000	0.000000	0.000000	0.000000	0.000000	0.000000	0.000000	0.000000	0.000000	0.000000	0.000000	0.019550	0.000000	0.000000	0.000000	0.000000	0.000000	0.000000	0.000000	0.000000
0.000000	0.000000	0.000000	0.000000	0.000000	0.000000	0.000000	0.000000	0.000000	0.000000	0.000000	0.000000	0.000000	0.000000	0.000000	0.000000	0.000000	0.000000	0.000000	0.084435	0.000000	0.000000	0.000000	0.054063	0.000000	0.000000	0.000000	0.026154	0.000000	0.117182	0.121453	0.000000	0.060306	0.000000	0.034300	0.127602	0.000000	0.000000	0.000000	0.000000	0.000000	0.050336	0.000000	0.000000	0.000000	0.000000	0.000000	0.000000	0.000000	0.000000
0.000000	0.000000	0.000000	0.000000	0.000000	0.000000	0.000000	0.000000	0.000000	0.000000	0.000000	0.000000	0.000000	0.000000	0.000000	0.000000	0.000000	0.000000	0.000000	0.000000	0.000000	0.000000	0.000000	0.000000	0.000000	0.000000	0.000000	0.000000	0.000000	0.000000	0.000000	0.000000	0.000000	0.000000	0.000000	0.000000	0.000000	0.000000	0.000000	0.000000	0.000000	0.008923	0.000000	0.000000	0.000000	0.000000	0.000000	0.000000	0.000000	0.000000
0.005316	0.000000	0.000000	0.000000	0.000000	0.000000	0.000000	0.000000	0.000000	0.000000	0.000000	0.000000	0.000000	0.000000	0.000000	0.000000	0.000000	0.000000	0.000000	0.082093	0.000000	0.000000	0.000000	0.027951	0.000000	0.000000	0.000000	0.004611	0.000000	0.089408	0.102263	0.000000	0.066499	0.000000	0.057736	0.143467	0.000000	0.001817	0.000000	0.000000	0.000000	0.075870	0.000000	0.000000	0.000000	0.000000	0.000000	0.000000	0.000000	0.000000
0.000000	0.000000	0.000000	0.000000	0.000000	0.000000	0.000000	0.000000	0.000000	0.000000	0.023170	0.000000	0.038134	0.029452	0.000000	0.000000	0.000000	0.020944	0.000000	0.000000	0.000000	0.000000	0.000000	0.000000	0.000000	0.000000	0.000000	0.000000	0.000000	0.000000	0.000000	0.000000	0.000000	0.000000	0.000000	0.000000	0.000000	0.006461	0.000000	0.000000	0.000000	0.000000	0.000000	0.000000	0.000000	0.000000	0.000000	0.000000	0.009831	0.000000
0.016158	0.000000	0.000000	0.000000	0.000000	0.000000	0.000000	0.000000	0.000000	0.000000	0.000000	0.000000	0.000000	0.000000	0.000000	0.000000	0.000000	0.000000	0.000000	0.076342	0.000000	0.000000	0.000000	0.010230	0.000000	0.000000	0.000000	0.000000	0.000000	0.070599	0.086959	0.000000	0.066725	0.000000	0.071158	0.146086	0.000000	0.020302	0.000000	0.000000	0.000000	0.090836	0.000000	0.000000	0.000000	0.000000	0.000000	0.000000	0.000000	0.000000
0.060855	0.000000	0.000000	0.000000	0.000000	0.000000	0.000000	0.000000	0.000000	0.000000	0.000000	0.000000	0.000000	0.000000	0.000000	0.000000	0.000000	0.000000	0.000000	0.009207	0.000000	0.000000	0.000000	0.000000	0.000000	0.000000	0.000000	0.000000	0.000000	0.000000	0.000000	0.000000	0.000000	0.000000	0.046865	0.063721	0.093675	0.060578	0.000000	0.000000	0.000000	0.145171	0.066773	0.000000	0.000000	0.000000	0.000000	0.000000	0.000000	0.000000
0.033115	0.000000	0.000000	0.000000	0.000000	0.000000	0.000000	0.000000	0.000000	0.000000	0.000000	0.000000	0.000000	0.000000	0.000000	0.000000	0.000000	0.000000	0.000000	0.055716	0.000000	0.000000	0.000000	0.000000	0.000000	0.000000	0.000000	0.000000	0.000000	0.030303	0.051203	0.000000	0.057658	0.000000	0.092177	0.129805	0.030949	0.057425	0.000000	0.000000	0.000000	0.114861	0.027800	0.000000	0.000000	0.000000	0.000000	0.000000	0.000000	0.000000
0.000000	0.000000	0.000000	0.000000	0.000000	0.000000	0.000000	0.000000	0.000000	0.000000	0.000000	0.000000	0.000000	0.000000	0.000000	0.000000	0.000000	0.000000	0.000000	0.000000	0.000000	0.000000	0.000000	0.000000	0.000000	0.000000	0.000000	0.000000	0.000000	0.000000	0.000000	0.000000	0.000000	0.000182	0.000000	0.000000	0.000000	0.000000	0.000000	0.052092	0.045216	0.000000	0.000000	0.004731	0.000000	0.000000	0.000000	0.000000	0.000000	0.000000
0.038047	0.000000	0.000000	0.000000	0.000000	0.000000	0.000000	0.000000	0.000000	0.000000	0.000000	0.000000	0.000000	0.000000	0.000000	0.000000	0.000000	0.000000	0.000000	0.042436	0.000000	0.000000	0.000000	0.000000	0.000000	0.000000	0.000000	0.000000	0.000000	0.010323	0.032604	0.000000	0.049039	0.000000	0.097433	0.114791	0.048120	0.074370	0.000000	0.000000	0.000000	0.120598	0.048348	0.000000	0.000000	0.000000	0.000000	0.000000	0.000000	0.000000
0.000000	0.000000	0.000000	0.000000	0.000000	0.000000	0.000000	0.000000	0.000000	0.000000	0.000000	0.000000	0.030043	0.044439	0.000000	0.000000	0.000000	0.170299	0.000000	0.000000	0.066324	0.000000	0.002625	0.000000	0.000000	0.018871	0.000000	0.000000	0.000000	0.000000	0.000000	0.000000	0.000000	0.000000	0.000000	0.000000	0.000000	0.000000	0.000000	0.000000	0.000000	0.000000	0.000000	0.043540	0.000000	0.068805	0.000000	0.000000	0.000000	0.000000
0.040490	0.000000	0.000000	0.000000	0.000000	0.000000	0.000000	0.000000	0.000000	0.000000	0.000000	0.000000	0.000000	0.000000	0.000000	0.000000	0.000000	0.000000	0.000000	0.027931	0.000000	0.000000	0.000000	0.000000	0.000000	0.000000	0.000000	0.000000	0.000000	0.000000	0.014026	0.000000	0.038308	0.000000	0.097462	0.096563	0.063894	0.089026	0.000000	0.000000	0.000000	0.119142	0.068541	0.000000	0.000000	0.000000	0.000000	0.000000	0.000000	0.000000
0.000000	0.000000	0.000000	0.000000	0.000000	0.000000	0.000000	0.000000	0.000000	0.000000	0.000000	0.000000	0.000000	0.000000	0.000000	0.000000	0.000000	0.000000	0.000000	0.000000	0.000000	0.000000	0.000000	0.000000	0.000000	0.000000	0.000000	0.000000	0.000000	0.002958	0.000000	0.000000	0.000000	0.000000	0.000000	0.000000	0.000000	0.000000	0.000000	0.000000	0.000000	0.000000	0.000000	0.000000	0.000000	0.000000	0.000000	0.000000	0.000000	0.000000
0.040400	0.000000	0.000000	0.000000	0.001518	0.000000	0.000000	0.000000	0.000000	0.000000	0.000000	0.000000	0.000000	0.000000	0.000000	0.000000	0.000000	0.000000	0.000000	0.012668	0.000000	0.000000	0.000000	0.000000	0.000000	0.000000	0.000000	0.000000	0.000000	0.000000	0.000000	0.000000	0.026096	0.000000	0.093306	0.077697	0.077954	0.101137	0.015038	0.000000	0.000000	0.112451	0.088246	0.000000	0.000000	0.000000	0.000000	0.000000	0.000000	0.000000
0.000000	0.000000	0.000000	0.000000	0.000000	0.000000	0.051781	0.012745	0.000000	0.047046	0.000000	0.000000	0.000000	0.000000	0.000000	0.000000	0.000000	0.108775	0.000000	0.000000	0.062931	0.000000	0.000000	0.000000	0.000000	0.015927	0.000000	0.000000	0.000000	0.000000	0.000000	0.000000	0.000000	0.000000	0.000000	0.000000	0.000000	0.000000	0.000000	0.000000	0.000000	0.000000	0.000000	0.014470	0.000000	0.010491	0.000000	0.000000	0.000000	0.000000
0.000000	0.000000	0.048353	0.000000	0.000000	0.000000	0.004936	0.057663	0.000000	0.026237	0.078379	0.000000	0.000000	0.000000	0.000000	0.000000	0.114021	0.000000	0.000000	0.000000	0.000000	0.000000	0.000000	0.000000	0.000000	0.000000	0.000000	0.000000	0.000000	0.000000	0.000000	0.000000	0.000000	0.000000	0.000000	0.000000	0.000000	0.000000	0.000000	0.000000	0.000000	0.000000	0.000000	0.000000	0.000000	0.000000	0.000000	0.000000	0.000000	0.000000
0.000000	0.000000	0.036834	0.000000	0.000000	0.070276	0.000000	0.000000	0.000000	0.000000	0.066075	0.000000	0.000000	0.000000	0.000000	0.000000	0.121508	0.000000	0.000000	0.000000	0.000000	0.000000	0.000000	0.000000	0.000000	0.000000	0.000000	0.000000	0.000000	0.000000	0.000000	0.000000	0.000000	0.000000	0.000000	0.000000	0.000000	0.000000	0.000000	0.000000	0.000000	0.000000	0.000000	0.000000	0.000000	0.000000	0.000000	0.000000	0.056853	0.000000
0.041705	0.000000	0.000000	0.000000	0.028038	0.054443	0.000000	0.000000	0.000000	0.000000	0.000000	0.000000	0.000000	0.000000	0.000000	0.000000	0.000000	0.000000	0.000000	0.000000	0.000000	0.000000	0.000000	0.000000	0.000000	0.000000	0.000000	0.000000	0.000000	0.000000	0.000000	0.000000	0.000000	0.000000	0.006949	0.000000	0.135228	0.059975	0.000000	0.000000	0.000000	0.077130	0.112366	0.000000	0.000000	0.000000	0.000000	0.027414	0.000000	0.000000
0.000000	0.000000	0.000000	0.000000	0.000000	0.000000	0.000000	0.000000	0.000000	0.000000	0.000000	0.000000	0.000000	0.000000	0.000000	0.000000	0.000000	0.000000	0.000000	0.000000	0.000000	0.000000	0.000000	0.000000	0.000000	0.000000	0.000000	0.000000	0.000000	0.000000	0.000000	0.000000	0.000000	0.000000	0.000000	0.000000	0.000000	0.000000	0.000000	0.000000	0.000000	0.000000	0.000000	0.000000	0.000000	0.000000	0.000000	0.000000	0.000000	0.000000
0.000000	0.000000	0.000000	0.000000	0.000000	0.000000	0.000000	0.000000	0.000000	0.000000	0.000000	0.000000	0.000000	0.000000	0.000000	0.000000	0.000000	0.000000	0.000000	0.000000	0.000000	0.000000	0.000000	0.000000	0.000000	0.000000	0.000000	0.000000	0.000000	0.000000	0.000000	0.000000	0.000000	0.000000	0.000000	0.000000	0.000000	0.000000	0.000000	0.000000	0.000000	0.000000	0.000000	0.000000	0.000000	0.000000	0.000000	0.000000	0.000000	0.000000
0.000000	0.000000	0.000000	0.000000	0.000000	0.000000	0.000000	0.000000	0.000000	0.000000	0.000000	0.000000	0.000000	0.000000	0.000000	0.000000	0.000000	0.000000	0.000000	0.003236	0.000000	0.000000	0.000000	0.000000	0.000000	0.000000	0.000000	0.000000	0.000000	0.041710	0.033749	0.000000	0.000000	0.000000	0.000000	0.030305	0.000000	0.000000	0.000000	0.000000	0.000000	0.000000	0.000000	0.000000	0.000000	0.000000	0.000000	0.000000	0.000000	0.000000
0.006074	0.000000	0.000000	0.000000	0.066428	0.000000	0.000000	0.000000	0.000000	0.000000	0.000000	0.000000	0.000000	0.000000	0.000000	0.000000	0.000000	0.000000	0.000000	0.000000	0.000000	0.000000	0.000000	0.000000	0.000000	0.000000	0.000000	0.000000	0.000000	0.000000	0.000000	0.000000	0.000000	0.000000	0.000000	0.000000	0.118758	0.036849	0.000000	0.000000	0.000000	0.019621	0.115916	0.000000	0.000000	0.000000	0.000000	0.034222	0.000000	0.000000
0.000000	0.000000	0.000000	0.000000	0.000000	0.000000	0.000000	0.000000	0.000000	0.000000	0.000000	0.000000	0.000000	0.000000	0.000000	0.000000	0.000000	0.000000	0.000000	0.000000	0.000000	0.000000	0.000000	0.000000	0.000000	0.000000	0.000000	0.000000	0.000000	0.000000	0.000000	0.000000	0.000000	0.000000	0.000000	0.000000	0.000000	0.000000	0.000000	0.000000	0.000000	0.000000	0.000000	0.000000	0.000000	0.000000	0.000000	0.000000	0.000000	0.000000
0.054044	0.000000	0.000000	0.046179	0.069605	0.000000	0.000000	0.000000	0.000000	0.000000	0.000000	0.000000	0.000000	0.000000	0.000000	0.000000	0.000000	0.000000	0.000000	0.000000	0.000000	0.000000	0.000000	0.000000	0.000000	0.000000	0.005896	0.000000	0.000000	0.000000	0.000000	0.000000	0.000000	0.000000	0.000000	0.000000	0.149026	0.000000	0.000000	0.000000	0.000000	0.026052	0.086118	0.000000	0.000000	0.000000	0.000000	0.105097	0.000000	0.000000
0.000000	0.000000	0.000000	0.000000	0.000000	0.000000	0.000000	0.000000	0.000000	0.000000	0.000000	0.000000	0.000000	0.007867	0.000000	0.000000	0.000000	0.000000	0.000000	0.000000	0.000000	0.000000	0.000000	0.000000	0.000000	0.000000	0.000000	0.000000	0.000000	0.000000	0.000000	0.000000	0.000000	0.000000	0.000000	0.000000	0.000000	0.000000	0.000000	0.000000	0.000000	0.000000	0.000000	0.000000	0.000000	0.002977	0.060298	0.000000	0.000000	0.000000
0.000000	0.000000	0.000000	0.023668	0.104242	0.000000	0.000000	0.000000	0.000000	0.000000	0.000000	0.000000	0.000000	0.000000	0.000000	0.000000	0.000000	0.000000	0.000000	0.000000	0.000000	0.000000	0.000000	0.000000	0.000000	0.010821	0.021167	0.000000	0.000000	0.000000	0.000000	0.000000	0.000000	0.000000	0.000000	0.000000	0.106105	0.032122	0.020631	0.000000	0.000000	0.000000	0.122164	0.000000	0.000000	0.000000	0.000000	0.040229	0.000000	0.000000
0.000000	0.000000	0.000000	0.000000	0.000000	0.000000	0.000000	0.000000	0.000000	0.000000	0.000000	0.000000	0.000000	0.000000	0.000000	0.000000	0.000000	0.000000	0.000000	0.000000	0.000000	0.000000	0.000000	0.000000	0.000000	0.000000	0.000000	0.000000	0.000000	0.000000	0.000000	0.000000	0.000000	0.000000	0.000000	0.000000	0.000000	0.000000	0.000000	0.000000	0.000000	0.000000	0.000000	0.000000	0.000000	0.000000	0.000000	0.000000	0.000000	0.000000
0.093314	0.000000	0.000000	0.039248	0.058256	0.000000	0.000000	0.000000	0.000000	0.000000	0.000000	0.000000	0.000000	0.000000	0.000000	0.000000	0.000000	0.000000	0.000000	0.000000	0.000000	0.000000	0.000000	0.000000	0.000000	0.027099	0.042124	0.000000	0.000000	0.000000	0.000000	0.000000	0.000000	0.000000	0.000000	0.000000	0.170499	0.022907	0.000000	0.000000	0.000000	0.069165	0.094820	0.000000	0.000000	0.000000	0.000000	0.110245	0.024360	0.000000
0.000000	0.000000	0.000000	0.000000	0.000000	0.000000	0.000000	0.000000	0.000000	0.000000	0.000000	0.000000	0.000000	0.000000	0.000000	0.000000	0.000000	0.000000	0.000000	0.000000	0.000000	0.000000	0.000000	0.000000	0.000000	0.000000	0.000000	0.000000	0.000000	0.000000	0.000000	0.000000	0.000000	0.000000	0.000000	0.000000	0.000000	0.000000	0.000000	0.000000	0.000000	0.000000	0.000000	0.000000	0.000000	0.000000	0.000000	0.000000	0.000000	0.000000
0.016749	0.000000	0.000000	0.017567	0.100198	0.000000	0.000000	0.000000	0.000000	0.000000	0.000000	0.000000	0.000000	0.000000	0.000000	0.000000	0.000000	0.000000	0.000000	0.000000	0.000000	0.000000	0.000000	0.000000	0.000000	0.035161	0.053544	0.000000	0.000000	0.000000	0.000000	0.000000	0.000000	0.000000	0.008566	0.000000	0.128983	0.080206	0.050855	0.000000	0.000000	0.039311	0.172990	0.000000	0.000000	0.000000	0.000000	0.043393	0.000000	0.000000
0.000000	0.000000	0.000000	0.000000	0.000000	0.000000	0.000000	0.000000	0.000000	0.000000	0.000000	0.000000	0.000000	0.000000	0.000000	0.000000	0.000000	0.000000	0.000000	0.000000	0.000000	0.000000	0.000000	0.000000	0.000000	0.000000	0.000000	0.000000	0.000000	0.000000	0.000000	0.000000	0.000000	0.000000	0.000000	0.000000	0.000000	0.000000	0.000000	0.000000	0.000000	0.000000	0.000000	0.000000	0.000000	0.000000	0.000000	0.000000	0.000000	0.000000
0.000000	0.000000	0.000000	0.000000	0.000000	0.000000	0.000000	0.000000	0.000000	0.000000	0.000000	0.000000	0.000000	0.000000	0.000000	0.000000	0.000000	0.000000	0.000000	0.000000	0.011938	0.000000	0.000000	0.000000	0.000000	0.044249	0.069756	0.000000	0.000000	0.000000	0.000000	0.013952	0.000000	0.000000	0.000000	0.000000	0.000000	0.000000	0.000000	0.000000	0.000000	0.000000	0.000000	0.000000	0.000000	0.000000	0.000000	0.000000	0.000000	0.000000
0.000000	0.000000	0.000000	0.000000	0.000000	0.000000	0.000000	0.000000	0.000000	0.000000	0.000000	0.000000	0.000000	0.000000	0.000000	0.000000	0.000000	0.000000	0.000000	0.000000	0.000000	0.000000	0.000000	0.000000	0.000000	0.000000	0.000000	0.000000	0.000000	0.000000	0.000000	0.000000	0.000000	0.000000	0.000000	0.000000	0.000000	0.000000	0.000000	0.000000	0.000000	0.000000	0.000000	0.000000	0.000000	0.000000	0.000000	0.000000	0.000000	0.000000
0.000000	0.050490	0.000000	0.049934	0.143991	0.000000	0.000000	0.000000	0.000000	0.000000	0.000000	0.000000	0.000000	0.000000	0.000000	0.000000	0.000000	0.000000	0.000000	0.000000	0.025644	0.000000	0.000000	0.000000	0.000000	0.044440	0.072976	0.000000	0.000000	0.000000	0.000000	0.028784	0.000000	0.000000	0.000000	0.000000	0.092579	0.058254	0.072655	0.000000	0.000000	0.000284	0.139669	0.000000	0.044775	0.000000	0.000000	0.042850	0.000000	0.000000
0.000000	0.000000	0.000000	0.000000	0.000000	0.000000	0.000000	0.000000	0.000000	0.000000	0.000000	0.000000	0.000000	0.000000	0.000000	0.000000	0.000000	0.000000	0.000000	0.000000	0.000000	0.000000	0.000000	0.000000	0.000000	0.000000	0.000000	0.000000	0.000000	0.000000	0.000000	0.000000	0.000000	0.000000	0.000000	0.000000	0.000000	0.000000	0.000000	0.000000	0.000000	0.000000	0.000000	0.000000	0.000000	0.000000	0.000000	0.000000	0.000000	0.000000
0.000000	0.024613	0.000000	0.000000	0.099321	0.000000	0.000000	0.000000	0.086751	0.000000	0.000000	0.023660	0.000000	0.034610	0.000000	0.000000	0.000000	0.000000	0.000000	0.000000	0.037553	0.000000	0.000000	0.000000	0.000000	0.041834	0.072737	0.000000	0.000000	0.000000	0.000000	0.041957	0.000000	0.000000	0.000000	0.000000	0.014674	0.063555	0.132781	0.016991	0.115734	0.000000	0.100199	0.000000	0.107064	0.057924	0.142672	0.000000	0.000000	0.000000
0.000000	0.000000	0.000000	0.000000	0.000000	0.000000	0.000000	0.000000	0.000000	0.000000	0.000000	0.000000	0.000000	0.000000	0.000000	0.000000	0.000000	0.000000	0.000000	0.000000	0.000000	0.000000	0.000000	0.000000	0.000000	0.000000	0.000000	0.000000	0.000000	0.000000	0.000000	0.000000	0.000000	0.000000	0.000000	0.000000	0.000000	0.000000	0.000000	0.000000	0.000000	0.000000	0.000000	0.000000	0.000000	0.000000	0.000000	0.000000	0.000000	0.000000
0.001066	0.078378	0.000000	0.152026	0.107845	0.000000	0.000000	0.000000	0.000000	0.032191	0.064433	0.000000	0.000000	0.000000	0.000000	0.000000	0.000000	0.000000	0.000000	0.000000	0.051948	0.000000	0.000000	0.000000	0.000000	0.032774	0.065905	0.000000	0.000000	0.000000	0.000000	0.058557	0.000000	0.000000	0.000000	0.000000	0.063117	0.000000	0.000000	0.000000	0.000000	0.000000	0.043093	0.000000	0.000000	0.000000	0.000000	0.106799	0.018559	0.000000
0.000000	0.000000	0.089381	0.000000	0.000000	0.006505	0.000000	0.049371	0.000000	0.000000	0.000000	0.000000	0.000000	0.000000	0.022321	0.040069	0.041223	0.000000	0.000000	0.000000	0.000000	0.022190	0.000000	0.000000	0.000000	0.000000	0.000000	0.000000	0.000000	0.000000	0.000000	0.000000	0.000000	0.000000	0.000000	0.000000	0.000000	0.000000	0.000000	0.000000	0.000000	0.017286	0.000000	0.000000	0.000000	0.000000	0.000000	0.000000	0.000000	0.000000
0.072022	0.053331	0.000000	0.000000	0.099531	0.118706	0.000000	0.000000	0.016658	0.000000	0.012842	0.000000	0.000000	0.000000	0.000000	0.000000	0.008537	0.000000	0.127369	0.041385	0.058160	0.034823	0.000000	0.000000	0.000000	0.024025	0.057763	0.000000	0.000000	0.000000	0.000000	0.066282	0.000000	0.000000	0.000000	0.000000	0.000000	0.030440	0.129482	0.013960	0.031576	0.000000	0.066400	0.000000	0.122909	0.000000	0.000000	0.030571	0.104777	0.000000
0.040268	0.000000	0.083020	0.000000	0.000000	0.000000	0.051072	0.061787	0.000000	0.000000	0.000000	0.007754	0.035042	0.000000	0.059925	0.103162	0.000000	0.000000	0.000000	0.000000	0.000000	0.114732	0.036730	0.000000	0.000000	0.000000	0.000000	0.082714	0.018767	0.000000	0.000000	0.000000	0.000000	0.000000	0.000000	0.000000	0.000000	0.000000	0.000000	0.000000	0.000000	0.000000	0.000000	0.000000	0.000000	0.000000	0.000000	0.000000	0.000000	0.000827
0.000000	0.000000	0.013638	0.000000	0.000000	0.000000	0.000000	0.000000	0.000000	0.000000	0.000000	0.000000	0.000000	0.000000	0.006987	0.000000	0.025145	0.000000	0.023140	0.000000	0.061691	0.000000	0.000000	0.000000	0.000000	0.000000	0.033559	0.000000	0.000000	0.000000	0.000000	0.072669	0.000000	0.004105	0.000000	0.000000	0.000000	0.000000	0.000000	0.000000	0.000000	0.000000	0.000000	0.007135	0.000000	0.000000	0.000000	0.000000	0.000000	0.000000
0.000000	0.000000	0.124789	0.000000	0.000000	0.013695	0.000000	0.071011	0.000000	0.000000	0.000000	0.000000	0.000000	0.000000	0.004828	0.038757	0.068336	0.000000	0.000000	0.000000	0.000000	0.016405	0.000000	0.000000	0.000000	0.000000	0.000000	0.000000	0.000000	0.000000	0.000000	0.000000	0.000000	0.000000	0.000000	0.000000	0.000000	0.000000	0.000000	0.000000	0.000000	0.000000	0.000000	0.000000	0.000000	0.000000	0.000000	0.000000	0.000000	0.000000
0.000000	0.000000	0.000000	0.000000	0.000000	0.000000	0.000000	0.000000	0.000000	0.000000	0.000000	0.000000	0.000000	0.000000	0.000000	0.000000	0.000000	0.000000	0.034535	0.000000	0.058538	0.000000	0.000000	0.000000	0.000000	0.000000	0.019105	0.000000	0.000000	0.000000	0.000000	0.070526	0.000000	0.014538	0.000000	0.000000	0.000000	0.000000	0.000000	0.000000	0.000000	0.000000	0.000000	0.017113	0.000000	0.000000	0.000000	0.000000	0.000000	0.000000
0.000000	0.000000	0.105871	0.000000	0.000000	0.000000	0.001270	0.081837	0.000000	0.000000	0.000000	0.000000	0.000000	0.000000	0.012507	0.109223	0.008297	0.000000	0.000000	0.000000	0.000000	0.000000	0.020108	0.000000	0.000000	0.000000	0.000000	0.000000	0.000000	0.000000	0.000000	0.000000	0.000000	0.000000	0.000000	0.000000	0.000000	0.000000	0.000000	0.000000	0.000000	0.000000	0.000000	0.000000	0.000000	0.000000	0.000000	0.000000	0.000000	0.000000
0.000000	0.000000	0.055496	0.000000	0.000000	0.000000	0.000000	0.000000	0.000000	0.000000	0.000000	0.000000	0.000000	0.000000	0.000000	0.000000	0.058478	0.000000	0.044259	0.000000	0.052504	0.000000	0.000000	0.000000	0.000000	0.000000	0.003689	0.000000	0.000000	0.000000	0.000000	0.065165	0.000000	0.022921	0.000000	0.000000	0.000000	0.000000	0.000000	0.000000	0.000000	0.000000	0.000000	0.024973	0.000000	0.000000	0.000000	0.000000	0.000000	0.000000
0.070230	0.000000	0.159461	0.000000	0.000000	0.011273	0.000000	0.086402	0.009931	0.000000	0.000106	0.000000	0.000000	0.000000	0.000000	0.032769	0.087259	0.000000	0.000000	0.000000	0.000000	0.003173	0.000000	0.000000	0.000000	0.000000	0.000000	0.000000	0.000000	0.000000	0.000000	0.000000	0.000000	0.000000	0.000000	0.000000	0.087204	0.000000	0.000000	0.000000	0.000000	0.063314	0.016061	0.000000	0.000000	0.000000	0.000000	0.023484	0.000000	0.000000
0.000000	0.117124	0.000000	0.020423	0.045765	0.000000	0.000000	0.000000	0.064709	0.049385	0.000000	0.000000	0.000000	0.000000	0.000000	0.000000	0.000000	0.000000	0.055653	0.006780	0.038367	0.000000	0.000000	0.000000	0.000000	0.000000	0.000000	0.000000	0.000000	0.000000	0.000000	0.051510	0.000000	0.031535	0.000000	0.000000	0.000000	0.000000	0.000000	0.000000	0.000000	0.000000	0.000000	0.032653	0.053942	0.000000	0.000000	0.000000	0.000000	0.000000
0.051216	0.101531	0.115880	0.118966	0.123176	0.000000	0.000067	0.092059	0.000000	0.027063	0.009001	0.000000	0.000000	0.000000	0.000000	0.104029	0.008772	0.041283	0.037744	0.120920	0.013494	0.000000	0.000698	0.000000	0.000000	0.029944	0.000000	0.000000	0.000000	0.047384	0.000000	0.000000	0.000000	0.000000	0.000000	0.067991	0.074621	0.000000	0.000000	0.000000	0.000000	0.061146	0.023836	0.000000	0.011719	0.000000	0.000000	0.043491	0.000000	0.008402
0.022339	0.000000	0.000000	0.030647	0.004701	0.000000	0.000000	0.000000	0.000000	0.000000	0.000000	0.000000	0.000000	0.000000	0.000000	0.000000	0.000000	0.000000	0.060311	0.010632	0.026656	0.000000	0.000000	0.000000	0.000000	0.000000	0.000000	0.000000	0.000000	0.000000	0.000000	0.039851	0.000000	0.034030	0.000000	0.000000	0.063756	0.000000	0.000000	0.000000	0.000000	0.000000	0.000000	0.034485	0.000000	0.000000	0.000000	0.093857	0.005271	0.000000
0.086077	0.000000	0.188249	0.000000	0.000000	0.008546	0.000000	0.091736	0.000000	0.000000	0.000457	0.000000	0.000000	0.000000	0.000000	0.019490	0.097641	0.000000	0.125247	0.093990	0.000000	0.000000	0.000000	0.000000	0.000000	0.000000	0.000000	0.000000	0.000000	0.000000	0.000000	0.000000	0.000000	0.000000	0.000000	0.000000	0.059845	0.000000	0.000000	0.000000	0.000000	0.028255	0.000000	0.000000	0.000000	0.000000	0.000000	0.004562	0.014395	0.000000
0.000000	0.000000	0.000000	0.000000	0.000000	0.007219	0.000000	0.000000	0.000000	0.000000	0.000000	0.000000	0.000000	0.000000	0.000000	0.000000	0.000000	0.000000	0.062129	0.012807	0.000000	0.000000	0.000000	0.000000	0.000000	0.000000	0.000000	0.000000	0.000000	0.000000	0.000000	0.010432	0.000000	0.030957	0.000000	0.000000	0.000000	0.000000	0.000000	0.000000	0.000000	0.000000	0.000000	0.030016	0.000000	0.000000	0.000000	0.000000	0.000000	0.000000
0.010870	0.000000	0.107971	0.000000	0.000000	0.107087	0.000000	0.089352	0.000000	0.000000	0.000701	0.000000	0.000000	0.000000	0.012142	0.089070	0.058907	0.000000	0.022270	0.000000	0.000000	0.094809	0.000000	0.000000	0.000000	0.000000	0.000000	0.000000	0.000000	0.000000	0.000000	0.000000	0.000000	0.000000	0.000000	0.000000	0.042704	0.000000	0.000000	0.000000	0.000000	0.000000	0.000000	0.000000	0.000000	0.000000	0.000000	0.000000	0.036136	0.000000
0.000000	0.000000	0.000000	0.000000	0.000000	0.011267	0.000000	0.000000	0.000000	0.000000	0.000000	0.000000	0.000000	0.000000	0.136410	0.000000	0.000000	0.000000	0.059022	0.010913	0.000000	0.001251	0.000000	0.000000	0.028869	0.000000	0.000000	0.000000	0.000000	0.000000	0.000000	0.000000	0.000000	0.025515	0.000000	0.000000	0.000000	0.000000	0.000000	0.000000	0.000000	0.000000	0.000000	0.023951	0.000000	0.000000	0.000000	0.000000	0.000000	0.031624
0.000000	0.000000	0.165645	0.000000	0.000000	0.000000	0.000000	0.085356	0.000000	0.000000	0.000000	0.000000	0.000000	0.000000	0.032332	0.000000	0.096869	0.000000	0.000000	0.000000	0.000000	0.000000	0.000000	0.000000	0.087948	0.006746	0.016170	0.000000	0.005002	0.000000	0.000000	0.000000	0.000000	0.000000	0.000000	0.000000	0.024568	0.000000	0.000000	0.000000	0.000000	0.000000	0.000000	0.000000	0.000000	0.000000	0.000000	0.000000	0.000000	0.090974
0.000000	0.000000	0.000000	0.000000	0.000000	0.013415	0.000000	0.000000	0.000000	0.000000	0.000000	0.000000	0.000000	0.000000	0.000000	0.000000	0.000000	0.000000	0.053574	0.007209	0.000000	0.006933	0.000000	0.000000	0.000000	0.000000	0.000000	0.000000	0.000000	0.000000	0.000000	0.000000	0.000000	0.017903	0.000000	0.000000	0.000000	0.000000	0.000000	0.000000	0.000000	0.000000	0.000000	0.015789	0.000000	0.000000	0.000000	0.000000	0.000000	0.000000
0.000000	0.000000	0.092091	0.000000	0.000000	0.000000	0.000000	0.077666	0.000000	0.000000	0.000000	0.000000	0.000000	0.000000	0.000000	0.063822	0.000000	0.000000	0.000000	0.000000	0.000000	0.000000	0.000000	0.000000	0.000000	0.021648	0.034882	0.000000	0.000000	0.000000	0.000000	0.000000	0.000000	0.000000	0.000000	0.000000	0.005838	0.000000	0.000000	0.000000	0.000000	0.000000	0.000000	0.000000	0.000000	0.000000	0.000000	0.000000	0.000000	0.000000
0.000000	0.000000	0.000000	0.000000	0.000000	0.013690	0.000000	0.000000	0.000000	0.000000	0.000000	0.000000	0.000000	0.000000	0.000000	0.000000	0.000000	0.000000	0.046143	0.001883	0.000000	0.019550	0.000000	0.000000	0.000000	0.000000	0.000000	0.004558	0.000000	0.000000	0.000000	0.000000	0.000000	0.008485	0.000000	0.000000	0.000000	0.000000	0.000000	0.000000	0.000000	0.000000	0.000000	0.005901	0.000000	0.000000	0.000000	0.000000	0.000000	0.000000
0.000000	0.000000	0.131471	0.000000	0.000000	0.000000	0.000000	0.069298	0.000000	0.000000	0.000000	0.000000	0.000000	0.000000	0.000000	0.000000	0.085360	0.000000	0.000000	0.000000	0.000000	0.000000	0.000000	0.000000	0.000000	0.033216	0.050681	0.000000	0.000000	0.000000	0.000000	0.000000	0.000000	0.000000	0.000000	0.000000	0.000000	0.000000	0.000000	0.000000	0.000000	0.000000	0.000000	0.000000	0.000000	0.000000	0.000000	0.000000	0.000000	0.000000
0.000000	0.000000	0.000000	0.000000	0.000000	0.000000	0.000000	0.000000	0.000000	0.000000	0.000000	0.000000	0.000000	0.000000	0.000000	0.000000	0.000000	0.000000	0.000000	0.000000	0.028092	0.000000	0.000000	0.000000	0.000000	0.000000	0.000000	0.000000	0.000000	0.000000	0.000000	0.012648	0.000000	0.000000	0.000000	0.000000	0.000000	0.000000	0.000000	0.000000	0.000000	0.000000	0.000000	0.000000	0.000000	0.000000	0.000000	0.000000	0.000000	0.000000
0.000000	0.000000	0.015939	0.000000	0.000000	0.173141	0.000000	0.000000	0.000000	0.000000	0.017534	0.000000	0.000000	0.000000	0.000000	0.000000	0.060905	0.000000	0.050022	0.000000	0.000000	0.062213	0.000000	0.000000	0.000000	0.041257	0.063379	0.000000	0.000000	0.000000	0.000000	0.000000	0.000000	0.000000	0.000000	0.000000	0.000000	0.000000	0.000000	0.000000	0.000000	0.000000	0.000000	0.000000	0.000000	0.000000	0.000000	0.000000	0.081784	0.000000
0.004826	0.054028	0.000000	0.091707	0.000000	0.000000	0.000000	0.000000	0.000000	0.076277	0.114262	0.000000	0.000000	0.000000	0.000000	0.000000	0.016751	0.000000	0.000000	0.000000	0.000000	0.000000	0.000000	0.000000	0.000000	0.000000	0.000000	0.000000	0.000000	0.000000	0.000000	0.000000	0.000000	0.000000	0.000000	0.000000	0.007362	0.000000	0.000000	0.000000	0.000000	0.000000	0.000000	0.000000	0.000000	0.000000	0.000000	0.115466	0.083389	0.000000
0.000000	0.090633	0.000000	0.077904	0.096990	0.075568	0.000000	0.000000	0.000000	0.011938	0.000000	0.000000	0.000000	0.000000	0.000000	0.018497	0.000000	0.000000	0.037361	0.000000	0.016296	0.083433	0.000000	0.000000	0.000000	0.044618	0.071108	0.000000	0.000000	0.000000	0.000000	0.018638	0.000000	0.000000	0.000000	0.000000	0.000000	0.000000	0.000000	0.000000	0.000000	0.000000	0.000000	0.000000	0.007953	0.000000	0.000000	0.000000	0.000000	0.000000
0.000000	0.040591	0.000000	0.145524	0.068320	0.000000	0.000000	0.000000	0.000000	0.004612	0.070431	0.000000	0.000000	0.000000	0.000000	0.000000	0.000000	0.000000	0.000000	0.000000	0.000000	0.000000	0.000000	0.000000	0.000000	0.000000	0.000000	0.000000	0.000000	0.000000	0.000000	0.000000	0.000000	0.000000	0.000000	0.000000	0.043114	0.000000	0.000000	0.000000	0.000000	0.000000	0.050789	0.000000	0.000000	0.000000	0.000000	0.113469	0.021749	0.000000
0.012439	0.000000	0.062368	0.000000	0.000000	0.000000	0.000000	0.044568	0.000000	0.000000	0.000000	0.000000	0.000000	0.000000	0.000000	0.000000	0.000000	0.000000	0.043066	0.115078	0.032902	0.000000	0.000000	0.000000	0.000000	0.043230	0.073250	0.000000	0.000000	0.048842	0.000000	0.036772	0.000000	0.000000	0.000000	0.032659	0.000000	0.000000	0.000000	0.000000	0.000000	0.021829	0.000000	0.000000	0.000000	0.000000	0.000000	0.000000	0.000000	0.000000
0.000000	0.000000	0.000000	0.008451	0.000000	0.007717	0.000000	0.000000	0.000000	0.000000	0.101489	0.000000	0.000000	0.000000	0.000000	0.000000	0.071524	0.000000	0.000000	0.006033	0.000000	0.000000	0.000000	0.000000	0.000000	0.000000	0.000000	0.059323	0.000000	0.022849	0.000000	0.000000	0.000000	0.000000	0.000000	0.000000	0.000000	0.000000	0.000000	0.000000	0.000000	0.000000	0.000000	0.000000	0.000000	0.000000	0.000000	0.011026	0.055921	0.000000
0.000000	0.000000	0.000000	0.000000	0.000000	0.000000	0.000000	0.000000	0.000000	0.000000	0.000000	0.000000	0.000000	0.000000	0.000000	0.000000	0.000000	0.000000	0.000000	0.000000	0.046974	0.000000	0.000000	0.000000	0.000000	0.036994	0.069458	0.000000	0.000000	0.000000	0.000000	0.052693	0.000000	0.000000	0.000000	0.000000	0.000000	0.000000	0.000000	0.000000	0.000000	0.000000	0.000000	0.000000	0.000000	0.000000	0.000000	0.000000	0.000000	0.000000
0.000000	0.000000	0.000000	0.000000	0.000000	0.000000	0.000000	0.000000	0.000000	0.000000	0.000000	0.000000	0.000000	0.000000	0.000000	0.000000	0.000000	0.000000	0.000000	0.000000	0.000000	0.000000	0.000000	0.000000	0.000000	0.000000	0.000000	0.000000	0.000000	0.000000	0.000000	0.000000	0.000000	0.000000	0.000000	0.000000	0.000000	0.000000	0.000000	0.000000	0.000000	0.000000	0.000000	0.000000	0.000000	0.000000	0.000000	0.000000	0.000000	0.000000
0.030520	0.000000	0.000000	0.000000	0.000000	0.000000	0.000000	0.000000	0.000000	0.000000	0.000000	0.000000	0.000000	0.000000	0.000000	0.000000	0.000000	0.000000	0.000000	0.000000	0.056751	0.000000	0.000000	0.000000	0.000000	0.026600	0.060228	0.000000	0.000000	0.000000	0.000000	0.064462	0.000000	0.000000	0.000000	0.000000	0.000000	0.000000	0.000000	0.000000	0.000000	0.000000	0.000000	0.000000	0.000000	0.000000	0.000000	0.000000	0.000000	0.000000
0.000000	0.000000	0.000000	0.006926	0.000000	0.000000	0.000000	0.000000	0.000000	0.000000	0.099115	0.000000	0.000000	0.000000	0.000000	0.000000	0.079533	0.000000	0.000000	0.000000	0.000000	0.000000	0.000000	0.000000	0.000000	0.007859	0.000000	0.000000	0.000000	0.000000	0.000000	0.000000	0.000000	0.000000	0.000000	0.000000	0.000000	0.000000	0.000000	0.000000	0.000000	0.000000	0.000000	0.000000	0.000000	0.000000	0.000000	0.000000	0.031089	0.000000
0.000000	0.000000	0.000000	0.000000	0.000000	0.000000	0.000000	0.000000	0.000000	0.000000	0.000000	0.000000	0.000000	0.000000	0.000000	0.000000	0.000000	0.000000	0.000000	0.000000	0.061591	0.000000	0.000000	0.000000	0.000000	0.012933	0.046777	0.000000	0.000000	0.000000	0.000000	0.071229	0.000000	0.000000	0.000000	0.000000	0.000000	0.000000	0.000000	0.000000	0.000000	0.000000	0.000000	0.000000	0.000000	0.000000	0.000000	0.000000	0.000000	0.000000
0.000000	0.000000	0.000000	0.000000	0.019890	0.000000	0.000000	0.000000	0.000000	0.000000	0.000000	0.000000	0.000000	0.000000	0.000000	0.000000	0.000000	0.000000	0.000000	0.000000	0.000000	0.000000	0.000000	0.000000	0.000000	0.000000	0.000000	0.000000	0.000000	0.000000	0.000000	0.000000	0.000000	0.000000	0.068091	0.000000	0.065844	0.138031	0.049339	0.000000	0.000000	0.046733	0.125228	0.000000	0.000000	0.000000	0.000000	0.000000	0.000000	0.000000
0.000000	0.000000	0.021457	0.000000	0.000000	0.000000	0.000000	0.000000	0.000000	0.000000	0.000000	0.000000	0.000000	0.000000	0.116624	0.027863	0.000000	0.000000	0.000000	0.000000	0.061158	0.045204	0.014854	0.000000	0.025746	0.000000	0.029821	0.000000	0.000475	0.000000	0.000000	0.072438	0.000000	0.007080	0.000000	0.000000	0.000000	0.000000	0.000000	0.000000	0.000000	0.000000	0.000000	0.009996	0.000000	0.000000	0.000000	0.000000	0.000000	0.040769
0.000000	0.000000	0.000000	0.000000	0.000000	0.000000	0.000000	0.000000	0.000000	0.000000	0.000000	0.000000	0.000000	0.000000	0.000000	0.000000	0.000000	0.000000	0.000000	0.000000	0.000000	0.000000	0.000000	0.000000	0.000000	0.000000	0.000000	0.000000	0.000000	0.000000	0.000000	0.000000	0.000000	0.000000	0.000000	0.000000	0.000000	0.000000	0.000000	0.000000	0.000000	0.000000	0.000000	0.000000	0.000000	0.000000	0.000000	0.000000	0.000000	0.000000
0.000000	0.000000	0.000000	0.000000	0.000000	0.000000	0.000000	0.000000	0.017531	0.000000	0.000000	0.000000	0.000000	0.000000	0.000000	0.000000	0.000000	0.000000	0.000000	0.000000	0.055549	0.000000	0.000000	0.000000	0.000000	0.000000	0.010719	0.000000	0.000000	0.000000	0.000000	0.067947	0.000000	0.019421	0.000000	0.000000	0.000000	0.000000	0.000000	0.000000	0.000000	0.000000	0.000000	0.021717	0.000000	0.000000	0.000000	0.000000	0.000000	0.000000
0.000000	0.000000	0.000000	0.000000	0.000000	0.025975	0.000000	0.000000	0.000000	0.000000	0.000000	0.000000	0.000000	0.000000	0.000000	0.000000	0.000000	0.000000	0.017985	0.000000	0.000000	0.000000	0.000000	0.000000	0.000000	0.000000	0.000000	0.000000	0.000000	0.000000	0.000000	0.000000	0.000000	0.000000	0.000000	0.000000	0.000000	0.000000	0.000000	0.000000	0.000000	0.000000	0.000000	0.000000	0.000000	0.000000	0.000000	0.000000	0.000000	0.000000
0.000000	0.000000	0.000000	0.000000	0.000000	0.000000	0.000000	0.000000	0.000000	0.000000	0.000000	0.000000	0.000000	0.000000	0.000000	0.000000	0.000000	0.000000	0.000000	0.000000	0.044885	0.000000	0.000000	0.000000	0.000000	0.000000	0.000000	0.000000	0.000000	0.000000	0.000000	0.057897	0.000000	0.028634	0.000000	0.000000	0.000000	0.000000	0.000000	0.000000	0.000000	0.000000	0.000000	0.030157	0.000000	0.000000	0.000000	0.000000	0.000000	0.000000
0.000000	0.008801	0.000000	0.000000	0.103382	0.000000	0.000000	0.000000	0.000000	0.000000	0.000000	0.000000	0.000000	0.000000	0.000000	0.000000	0.000000	0.000000	0.000000	0.000000	0.000000	0.000000	0.000000	0.000000	0.000000	0.000000	0.000000	0.000000	0.000000	0.000000	0.000000	0.000000	0.000000	0.000000	0.000000	0.000000	0.051655	0.083429	0.106287	0.001176	0.000000	0.000000	0.136992	0.000000	0.045062	0.000000	0.000000	0.000000	0.000000	0.000000
0.000000	0.000000	0.000000	0.000000	0.000000	0.000000	0.000000	0.000000	0.000000	0.000000	0.000000	0.000000	0.045083	0.000000	0.023564	0.085613	0.000000	0.000000	0.000000	0.000000	0.000000	0.000000	0.125576	0.000000	0.017391	0.000000	0.000000	0.000000	0.000000	0.000000	0.000000	0.000000	0.000000	0.000000	0.000000	0.000000	0.000000	0.000000	0.000000	0.000000	0.000000	0.000000	0.000000	0.000000	0.000000	0.000000	0.000000	0.000000	0.000000	0.090909
0.000000	0.000000	0.000000	0.000000	0.093956	0.000000	0.018094	0.000000	0.000000	0.000000	0.000000	0.000000	0.061414	0.000000	0.000000	0.062364	0.000000	0.000000	0.000000	0.000000	0.000000	0.000000	0.016318	0.000000	0.000000	0.000000	0.000000	0.000000	0.000000	0.009003	0.008447	0.000000	0.000000	0.000000	0.009725	0.000000	0.063022	0.096551	0.098809	0.001296	0.000000	0.000000	0.150612	0.000000	0.030542	0.000000	0.000000	0.000000	0.000000	0.000000
0.000000	0.000000	0.000000	0.000000	0.000000	0.000000	0.077835	0.000000	0.002216	0.000000	0.000000	0.099863	0.040558	0.028250	0.000000	0.000000	0.000000	0.000000	0.000000	0.000000	0.000000	0.000000	0.000000	0.000000	0.000000	0.000000	0.000000	0.000000	0.000000	0.000000	0.000000	0.000000	0.000000	0.000000	0.000000	0.000000	0.000000	0.000000	0.000000	0.000000	0.000000	0.000000	0.000000	0.000000	0.000000	0.000000	0.000000	0.000000	0.000000	0.000000
0.000000	0.000000	0.000000	0.000000	0.000000	0.000000	0.000000	0.000000	0.048534	0.000000	0.000000	0.036942	0.000000	0.000000	0.000000	0.000000	0.000000	0.000000	0.000000	0.000000	0.000000	0.000000	0.000000	0.000000	0.000000	0.000000	0.000000	0.000000	0.000000	0.000000	0.000000	0.000000	0.000000	0.000000	0.000000	0.000000	0.000000	0.000000	0.000000	0.000000	0.000000	0.000000	0.000000	0.000000	0.000000	0.000000	0.000000	0.000000	0.000000	0.000000
0.000000	0.000000	0.000000	0.000000	0.000000	0.000000	0.000000	0.000000	0.000000	0.000000	0.000000	0.000000	0.000000	0.000000	0.000000	0.000000	0.000000	0.000000	0.000000	0.000000	0.000000	0.000000	0.000000	0.000000	0.000000	0.000000	0.000000	0.000000	0.000000	0.000000	0.000000	0.000000	0.000000	0.000000	0.000000	0.000000	0.000000	0.000000	0.000000	0.000000	0.000000	0.000000	0.000000	0.000000	0.000000	0.000000	0.000000	0.000000	0.000000	0.000000
0.000000	0.000000	0.000000	0.000000	0.000000	0.000000	0.000000	0.000000	0.000000	0.000000	0.000000	0.000000	0.000000	0.000000	0.000000	0.000000	0.000000	0.000000	0.000000	0.000000	0.000000	0.000000	0.000000	0.000000	0.000000	0.000000	0.000000	0.000000	0.000000	0.000000	0.000000	0.000000	0.000000	0.000000	0.000000	0.000000	0.000000	0.000000	0.000000	0.000000	0.000000	0.000000	0.000000	0.000000	0.000000	0.000000	0.000000	0.000000	0.000000	0.000000
0.000000	0.000000	0.000000	0.000000	0.000000	0.000000	0.000000	0.000000	0.023687	0.000000	0.000000	0.000000	0.000000	0.000000	0.000000	0.000000	0.000000	0.000000	0.000000	0.000000	0.000000	0.000000	0.000000	0.000000	0.000000	0.000000	0.000000	0.000000	0.000000	0.000000	0.000000	0.000000	0.000000	0.000000	0.000000	0.000000	0.000000	0.000000	0.000000	0.000000	0.000000	0.000000	0.000000	0.000000	0.026720	0.000000	0.000000	0.000000	0.000000	0.000000
0.000000	0.000000	0.000000	0.000000	0.000000	0.000000	0.000000	0.000000	0.000000	0.000000	0.000000	0.000000	0.000000	0.000000	0.000000	0.000000	0.000000	0.000000	0.000000	0.000000	0.000000	0.000000	0.000000	0.000000	0.000000	0.000000	0.000000	0.000000	0.000000	0.000000	0.000000	0.000000	0.000000	0.000000	0.000000	0.000000	0.000000	0.000000	0.000000	0.000000	0.000000	0.000000	0.000000	0.000000	0.000000	0.000000	0.000000	0.000000	0.000000	0.000000
0.000000	0.018260	0.000000	0.000000	0.000000	0.000000	0.000000	0.000000	0.000000	0.000000	0.000000	0.000000	0.000000	0.000000	0.000000	0.000000	0.000000	0.000000	0.000000	0.000000	0.000000	0.000000	0.000000	0.000000	0.000000	0.000000	0.000000	0.000000	0.000000	0.000000	0.000000	0.000000	0.000000	0.000000	0.000000	0.000000	0.000000	0.000000	0.000000	0.000000	0.000000	0.000000	0.000000	0.000000	0.032786	0.000000	0.000000	0.000000	0.000000	0.000000
0.071258	0.003636	0.000000	0.102297	0.000000	0.000000	0.000000	0.000000	0.000000	0.035412	0.173667	0.000000	0.000000	0.000000	0.000000	0.000000	0.076971	0.000000	0.000000	0.014362	0.000000	0.000000	0.000000	0.000000	0.000000	0.000000	0.000000	0.000000	0.000000	0.000000	0.000000	0.000000	0.000000	0.000000	0.002229	0.044779	0.075143	0.011141	0.000000	0.000000	0.000000	0.128949	0.026016	0.000000	0.000000	0.000000	0.000000	0.064671	0.059314	0.000000
0.000000	0.029230	0.000000	0.000000	0.086125	0.000000	0.000000	0.000000	0.060274	0.000000	0.000000	0.000000	0.000000	0.000000	0.000000	0.000000	0.000000	0.000000	0.000000	0.000000	0.000000	0.000000	0.000000	0.000000	0.000000	0.000000	0.000000	0.000000	0.000000	0.000000	0.000000	0.000000	0.000000	0.000000	0.002895	0.000000	0.044707	0.090750	0.105227	0.004837	0.000000	0.000000	0.131912	0.000000	0.077476	0.000000	0.014485	0.000000	0.000000	0.000000
0.000000	0.000000	0.000000	0.000000	0.000000	0.113647	0.000000	0.000000	0.000000	0.000000	0.000000	0.000000	0.000000	0.000000	0.000000	0.000000	0.034666	0.000000	0.001012	0.000000	0.000000	0.040242	0.000000	0.000000	0.000000	0.000000	0.000000	0.000000	0.000000	0.000000	0.000000	0.000000	0.000000	0.000000	0.000000	0.000000	0.000000	0.000000	0.000000	0.000000	0.000000	0.000000	0.000000	0.000000	0.000000	0.000000	0.000000	0.000000	0.033041	0.000000
0.000000	0.044634	0.000000	0.000000	0.046169	0.000000	0.000000	0.000000	0.006330	0.000000	0.000000	0.000000	0.000000	0.000000	0.000000	0.000000	0.000000	0.000000	0.000000	0.000000	0.000000	0.000000	0.000000	0.000000	0.000000	0.000000	0.000000	0.000000	0.000000	0.000000	0.000000	0.000000	0.000000	0.000000	0.000000	0.000000	0.000000	0.000000	0.021715	0.000000	0.000000	0.000000	0.000000	0.000000	0.069209	0.000000	0.000000	0.000000	0.000000	0.000000
0.000000	0.000000	0.000000	0.000000	0.000000	0.000000	0.000000	0.000000	0.000000	0.000000	0.000000	0.000000	0.000000	0.000000	0.000000	0.000000	0.000000	0.000000	0.000000	0.000000	0.000000	0.000000	0.000000	0.000000	0.000000	0.000000	0.000000	0.000000	0.000000	0.000000	0.000000	0.000000	0.000000	0.000000	0.000000	0.000000	0.000000	0.000000	0.000000	0.000000	0.000000	0.000000	0.000000	0.000000	0.000000	0.000000	0.000000	0.000000	0.000000	0.000000
0.000000	0.049523	0.000000	0.000000	0.012559	0.000000	0.000000	0.000000	0.085325	0.000000	0.000000	0.000000	0.000000	0.000000	0.000000	0.000000	0.000000	0.000000	0.000000	0.000000	0.000000	0.000000	0.000000	0.000000	0.000000	0.000000	0.000000	0.000000	0.000000	0.000000	0.000000	0.000000	0.000000	0.000000	0.000000	0.000000	0.000000	0.000000	0.037085	0.000000	0.038664	0.000000	0.000000	0.000000	0.127864	0.000000	0.051354	0.000000	0.019421	0.000000
0.000000	0.000000	0.000000	0.000000	0.000000	0.000000	0.000000	0.000000	0.000000	0.000000	0.000000	0.000000	0.000000	0.000000	0.007460	0.000000	0.000000	0.000000	0.000000	0.000000	0.000000	0.049018	0.000000	0.019099	0.000000	0.000000	0.000000	0.148967	0.057014	0.049383	0.000000	0.000000	0.000000	0.000000	0.000000	0.000000	0.000000	0.000000	0.000000	0.000000	0.000000	0.000000	0.000000	0.000000	0.000000	0.000000	0.000000	0.000000	0.000000	0.000000
0.000000	0.000000	0.000000	0.000000	0.000000	0.000000	0.000000	0.000000	0.000000	0.000000	0.000000	0.000000	0.000000	0.000000	0.000000	0.000000	0.000000	0.000000	0.000000	0.000000	0.000000	0.000000	0.000000	0.000000	0.000000	0.000000	0.000000	0.000000	0.000000	0.000000	0.000000	0.000000	0.000000	0.000000	0.000000	0.000000	0.000000	0.000000	0.000000	0.000000	0.000000	0.000000	0.000000	0.000000	0.000000	0.000000	0.000000	0.000000	0.000000	0.000000
0.000000	0.000000	0.000000	0.000000	0.000000	0.000000	0.000000	0.000000	0.000000	0.000000	0.000000	0.000000	0.000000	0.000000	0.000000	0.000000	0.000000	0.000000	0.000000	0.000000	0.000000	0.000000	0.000000	0.000000	0.000000	0.000000	0.000000	0.000000	0.000000	0.000000	0.000000	0.000000	0.000000	0.000000	0.000000	0.000000	0.000000	0.000000	0.000000	0.000000	0.000000	0.000000	0.000000	0.000000	0.000000	0.000000	0.000000	0.000000	0.000000	0.000000
0.000000	0.000000	0.000000	0.000000	0.000000	0.000000	0.000000	0.000000	0.000000	0.000000	0.000000	0.000000	0.000000	0.000000	0.000000	0.000000	0.000000	0.000000	0.000000	0.000000	0.000000	0.000000	0.000000	0.000000	0.000000	0.000000	0.000000	0.000000	0.000000	0.000000	0.000000	0.000000	0.000000	0.000000	0.000000	0.000000	0.000000	0.000000	0.000000	0.000000	0.000000	0.000000	0.000000	0.000000	0.000000	0.000000	0.000000	0.000000	0.000000	0.000000
0.000000	0.074494	0.000000	0.000000	0.004695	0.000000	0.076102	0.000000	0.155420	0.064393	0.000000	0.097126	0.000000	0.039909	0.000000	0.000000	0.000000	0.000000	0.000000	0.000000	0.000000	0.000000	0.000000	0.000000	0.000000	0.000000	0.000000	0.000000	0.000000	0.000000	0.000000	0.000000	0.000000	0.000000	0.000000	0.000000	0.000000	0.000000	0.001430	0.000000	0.030978	0.000000	0.000000	0.000000	0.088089	0.001133	0.098155	0.000000	0.000000	0.000000
0.000000	0.000000	0.008829	0.000000	0.000000	0.000000	0.050897	0.064405	0.000000	0.000000	0.000000	0.011337	0.080427	0.000000	0.000000	0.151146	0.000000	0.000000	0.000000	0.000000	0.000000	0.000000	0.077323	0.000000	0.000000	0.000000	0.000000	0.000000	0.000000	0.000000	0.000000	0.000000	0.000000	0.000000	0.000000	0.000000	0.000000	0.000000	0.000000	0.000000	0.000000	0.000000	0.000000	0.000000	0.000000	0.000000	0.000000	0.000000	0.000000	0.000000
0.000000	0.000000	0.059157	0.000000	0.000000	0.058243	0.000000	0.000000	0.000000	0.000000	0.000000	0.000000	0.000000	0.000000	0.029060	0.068565	0.053023	0.000000	0.000000	0.000000	0.000000	0.031217	0.092296	0.000000	0.001258	0.000000	0.000000	0.024920	0.016098	0.000000	0.000000	0.000000	0.000000	0.000000	0.000000	0.000000	0.000000	0.000000	0.000000	0.000000	0.000000	0.000000	0.000000	0.000000	0.000000	0.000000	0.000000	0.000000	0.000000	0.073349
0.000000	0.000000	0.000000	0.000000	0.000000	0.000000	0.000000	0.000000	0.000000	0.000000	0.000000	0.000000	0.000000	0.000000	0.000000	0.000000	0.000000	0.000000	0.000000	0.000000	0.000000	0.000000	0.000000	0.000000	0.000000	0.000000	0.000000	0.000000	0.000000	0.000000	0.000000	0.000000	0.000000	0.000000	0.000000	0.000000	0.000000	0.000000	0.000000	0.000000	0.000000	0.000000	0.000000	0.000000	0.000000	0.000000	0.000000	0.000000	0.000000	0.000000
0.000000	0.000000	0.000000	0.000000	0.000000	0.000000	0.000000	0.000000	0.000000	0.000000	0.000000	0.000000	0.000000	0.000000	0.065858	0.000000	0.000000	0.000000	0.000000	0.000000	0.016349	0.006560	0.000000	0.019862	0.063235	0.000000	0.000000	0.061984	0.114589	0.000000	0.012831	0.048976	0.056144	0.074099	0.045767	0.000000	0.000000	0.024224	0.008875	0.056232	0.014993	0.000000	0.000000	0.042940	0.000000	0.000000	0.000000	0.000000	0.000000	0.000000
0.000000	0.000000	0.000000	0.000000	0.000000	0.000000	0.000000	0.000000	0.000000	0.000000	0.000000	0.000000	0.000000	0.000000	0.000000	0.000000	0.000000	0.000000	0.000000	0.000000	0.000000	0.000000	0.000000	0.080360	0.000000	0.000000	0.000000	0.113980	0.078086	0.083249	0.006402	0.000000	0.000000	0.000000	0.000000	0.000000	0.000000	0.000000	0.000000	0.000000	0.000000	0.000000	0.000000	0.000000	0.000000	0.000000	0.000000	0.000000	0.000000	0.000000
0.000000	0.000000	0.000000	0.000000	0.000000	0.000000	0.000000	0.000000	0.000000	0.000000	0.000000	0.000000	0.000000	0.000000	0.000000	0.000000	0.000000	0.000000	0.000000	0.000000	0.000000	0.000000	0.000000	0.000000	0.000000	0.000000	0.000000	0.000000	0.000000	0.000000	0.000000	0.000000	0.000000	0.000000	0.000000	0.000000	0.000000	0.000000	0.000000	0.000000	0.000000	0.000000	0.000000	0.000000	0.000000	0.000000	0.000000	0.000000	0.000000	0.000000
0.000000	0.000000	0.000000	0.000000	0.000000	0.000000	0.000000	0.000000	0.000000	0.000000	0.000000	0.000000	0.000000	0.000000	0.000000	0.000000	0.000000	0.000000	0.000000	0.000000	0.000000	0.000000	0.000000	0.000000	0.000000	0.000000	0.000000	0.000000	0.000000	0.000000	0.000000	0.000000	0.000000	0.000000	0.000000	0.000000	0.000000	0.000000	0.000000	0.000000	0.000000	0.000000	0.000000	0.000000	0.000000	0.000000	0.000000	0.000000	0.000000	0.000000
0.000000	0.000000	0.000000	0.000000	0.000000	0.000000	0.000000	0.000000	0.000000	0.000000	0.000000	0.000000	0.000000	0.000000	0.000000	0.000000	0.000000	0.000000	0.000000	0.000000	0.000000	0.000000	0.000000	0.000000	0.000000	0.000000	0.000000	0.000000	0.000000	0.000000	0.000000	0.000000	0.000000	0.000000	0.000000	0.000000	0.000000	0.000000	0.000000	0.000000	0.000000	0.000000	0.000000	0.000000	0.000000	0.000000	0.000000	0.000000	0.000000	0.000000
0.000000	0.000000	0.034567	0.000000	0.000000	0.067781	0.000000	0.000000	0.000000	0.000000	0.000000	0.000000	0.000000	0.000000	0.008584	0.000000	0.008971	0.000000	0.000000	0.000000	0.000000	0.110814	0.000000	0.000000	0.000000	0.000000	0.000000	0.000000	0.000000	0.000000	0.000000	0.000000	0.000000	0.000000	0.000000	0.000000	0.000000	0.000000	0.000000	0.000000	0.000000	0.000000	0.000000	0.000000	0.000000	0.000000	0.000000	0.000000	0.000000	0.000000
0.000000	0.000000	0.000000	0.000000	0.000000	0.000000	0.000000	0.000000	0.000000	0.000000	0.000000	0.000000	0.000000	0.000000	0.000000	0.000000	0.000000	0.000000	0.000000	0.000000	0.000000	0.000000	0.000000	0.000000	0.000000	0.000000	0.000000	0.000000	0.000000	0.000000	0.000000	0.000000	0.000000	0.000000	0.000000	0.000000	0.000000	0.000000	0.000000	0.000000	0.000000	0.000000	0.000000	0.000000	0.000000	0.000000	0.000000	0.000000	0.000000	0.000000
0.000000	0.000000	0.000000	0.000000	0.000000	0.000000	0.000000	0.000000	0.000000	0.000000	0.000000	0.000000	0.000000	0.000000	0.000000	0.000000	0.000000	0.000000	0.000000	0.000000	0.000000	0.000000	0.000000	0.000000	0.000000	0.000000	0.000000	0.000000	0.000000	0.000000	0.000000	0.000000	0.000000	0.000000	0.000000	0.000000	0.000000	0.000000	0.000000	0.000000	0.000000	0.000000	0.000000	0.000000	0.000000	0.000000	0.000000	0.000000	0.000000	0.000000
0.000000	0.000000	0.000000	0.000000	0.000000	0.000000	0.000000	0.000000	0.000000	0.000000	0.000000	0.000000	0.000000	0.000000	0.000000	0.000000	0.000000	0.000000	0.000000	0.000000	0.000000	0.000000	0.000000	0.000000	0.000000	0.000000	0.000000	0.000000	0.000000	0.000000	0.000000	0.000000	0.000000	0.000000	0.000000	0.000000	0.000000	0.000000	0.000000	0.000000	0.000000	0.000000	0.000000	0.000000	0.000000	0.000000	0.000000	0.000000	0.012415	0.000000
0.000000	0.000000	0.000000	0.000000	0.000000	0.034844	0.000000	0.000000	0.000000	0.000000	0.000000	0.000000	0.000000	0.000000	0.000000	0.000000	0.000000	0.000000	0.000000	0.000000	0.000000	0.088839	0.000000	0.000000	0.000000	0.000000	0.000000	0.000000	0.000000	0.000000	0.000000	0.000000	0.000000	0.000000	0.000000	0.000000	0.000000	0.000000	0.000000	0.000000	0.000000	0.000000	0.000000	0.000000	0.000000	0.000000	0.000000	0.000000	0.000000	0.000000
0.000000	0.000000	0.000000	0.000000	0.000000	0.006113	0.000000	0.000000	0.000000	0.000000	0.000000	0.000000	0.000000	0.000000	0.000000	0.000000	0.000000	0.000000	0.000000	0.000000	0.000000	0.000000	0.000000	0.000000	0.000000	0.000000	0.000000	0.000000	0.000000	0.000000	0.000000	0.000000	0.000000	0.000000	0.000000	0.000000	0.000000	0.000000	0.000000	0.000000	0.000000	0.000000	0.000000	0.005840	0.000000	0.000000	0.000000	0.000000	0.015548	0.000000
0.000000	0.035800	0.000000	0.003678	0.108279	0.000000	0.000000	0.000000	0.000000	0.000000	0.000000	0.000000	0.000000	0.000000	0.000000	0.000000	0.000000	0.000000	0.000000	0.000000	0.000000	0.000000	0.000000	0.000000	0.000000	0.000000	0.000000	0.000000	0.000000	0.000000	0.000000	0.000000	0.000000	0.000000	0.000000	0.000000	0.005150	0.000000	0.040595	0.000000	0.000000	0.000000	0.057497	0.000000	0.034858	0.000000	0.000000	0.000000	0.000000	0.000000
0.000000	0.000000	0.000000	0.000000	0.000000	0.010382	0.000000	0.000000	0.000000	0.000000	0.000000	0.000000	0.000000	0.000000	0.000000	0.000000	0.000000	0.000000	0.000000	0.000000	0.000000	0.000000	0.000000	0.000000	0.000000	0.000000	0.000000	0.000000	0.000000	0.000000	0.000000	0.000000	0.000000	0.000000	0.000000	0.000000	0.000000	0.000000	0.000000	0.000000	0.000000	0.000000	0.000000	0.010573	0.000000	0.000000	0.000000	0.000000	0.016435	0.000000
0.000000	0.075597	0.000000	0.000000	0.091534	0.000000	0.000000	0.000000	0.037130	0.000000	0.000000	0.000000	0.000000	0.000000	0.000000	0.000000	0.000000	0.000000	0.000000	0.000000	0.000000	0.000000	0.000000	0.000000	0.000000	0.000000	0.000000	0.000000	0.000000	0.000000	0.000000	0.000000	0.000000	0.000000	0.000000	0.000000	0.000000	0.000000	0.081558	0.000000	0.009335	0.000000	0.026342	0.000000	0.124655	0.000000	0.000000	0.000000	0.000000	0.000000
0.000000	0.000000	0.000000	0.000000	0.000000	0.012495	0.000000	0.000000	0.000000	0.000000	0.000000	0.000000	0.000000	0.000000	0.000000	0.000000	0.000000	0.000000	0.000000	0.000000	0.000000	0.000000	0.000000	0.000000	0.000000	0.000000	0.000000	0.000000	0.000000	0.000000	0.000000	0.000000	0.000000	0.030774	0.000000	0.000000	0.000000	0.000000	0.000000	0.016329	0.000000	0.000000	0.000000	0.016298	0.000000	0.000000	0.000000	0.000000	0.011223	0.000000
0.000000	0.000000	0.000000	0.000000	0.000000	0.000000	0.000000	0.000000	0.000000	0.000000	0.000000	0.000000	0.000000	0.000000	0.000000	0.000000	0.000000	0.000000	0.000000	0.000000	0.000000	0.000000	0.000000	0.000000	0.000000	0.000000	0.000000	0.000000	0.000000	0.000000	0.000000	0.000000	0.000000	0.000000	0.000000	0.000000	0.000000	0.000000	0.000000	0.000000	0.000000	0.000000	0.000000	0.000000	0.000000	0.000000	0.000000	0.000000	0.000000	0.000000
0.000000	0.000000	0.000000	0.000000	0.000000	0.010105	0.000000	0.000000	0.000000	0.000000	0.000000	0.000000	0.000000	0.000000	0.000000	0.000000	0.000000	0.000000	0.000000	0.000000	0.000000	0.000000	0.000000	0.000000	0.000000	0.000000	0.000000	0.000000	0.000000	0.000000	0.000000	0.000000	0.000000	0.043608	0.000000	0.000000	0.000000	0.000000	0.000000	0.023623	0.000000	0.000000	0.000000	0.017749	0.000000	0.000000	0.000000	0.000000	0.005379	0.000000
0.000000	0.000000	0.000000	0.000000	0.012440	0.000000	0.000000	0.000000	0.000000	0.000000	0.000000	0.000000	0.000000	0.000000	0.000000	0.000000	0.000000	0.000000	0.000000	0.000000	0.000000	0.000000	0.000000	0.000000	0.000000	0.000000	0.000000	0.000000	0.000000	0.000000	0.000000	0.000000	0.000000	0.000000	0.000000	0.000000	0.000000	0.000000	0.000000	0.000000	0.000000	0.000000	0.000000	0.000000	0.000000	0.000000	0.000000	0.000000	0.000000	0.000000
0.000000	0.000000	0.000000	0.000000	0.000000	0.005642	0.000000	0.000000	0.000000	0.000000	0.000000	0.000000	0.000000	0.000000	0.000000	0.000000	0.000000	0.000000	0.000000	0.000000	0.000000	0.000000	0.000000	0.000000	0.000000	0.000000	0.000000	0.000000	0.000000	0.000000	0.000000	0.000000	0.000000	0.053737	0.000000	0.000000	0.000000	0.000000	0.000000	0.028038	0.000000	0.000000	0.000000	0.017396	0.000000	0.000000	0.000000	0.000000	0.000000	0.000000
0.057526	0.009398	0.000000	0.000000	0.050818	0.125774	0.000000	0.000000	0.000000	0.000000	0.063494	0.000000	0.000000	0.000000	0.000000	0.000000	0.044678	0.000000	0.083281	0.000000	0.000000	0.000000	0.000000	0.000000	0.000000	0.000000	0.000000	0.000000	0.000000	0.000000	0.000000	0.000000	0.000000	0.000000	0.000000	0.000000	0.000000	0.000000	0.027775	0.000000	0.000000	0.000000	0.001123	0.000000	0.035905	0.000000	0.000000	0.062266	0.171315	0.000000
0.000000	0.000000	0.000000	0.000000	0.000000	0.000000	0.000000	0.000000	0.000000	0.000000	0.000000	0.000000	0.000000	0.000000	0.000000	0.000000	0.000000	0.000000	0.000000	0.000000	0.000000	0.000000	0.000000	0.000000	0.000000	0.000000	0.000000	0.000000	0.000000	0.000000	0.000000	0.000000	0.006873	0.063876	0.000000	0.000000	0.000000	0.000000	0.000000	0.029210	0.000000	0.000000	0.000000	0.014142	0.000000	0.000000	0.000000	0.000000	0.000000	0.000000
0.000000	0.000000	0.000000	0.000000	0.000000	0.000000	0.000000	0.000000	0.000000	0.000000	0.009791	0.000000	0.000000	0.000000	0.000000	0.000000	0.000000	0.000000	0.000000	0.000000	0.000000	0.000000	0.000000	0.000000	0.000000	0.000000	0.000000	0.000000	0.000000	0.000000	0.000000	0.000000	0.000000	0.000000	0.000000	0.000000	0.000000	0.000000	0.000000	0.000000	0.000000	0.000000	0.000000	0.000000	0.000000	0.000000	0.000000	0.012771	0.009989	0.000000
0.000000	0.000000	0.000000	0.000000	0.000000	0.000000	0.000000	0.000000	0.000000	0.000000	0.000000	0.000000	0.000000	0.000000	0.000000	0.000000	0.000000	0.000000	0.000000	0.000000	0.000000	0.000000	0.000000	0.000000	0.000000	0.000000	0.000000	0.000000	0.000000	0.000000	0.000000	0.000000	0.022198	0.066687	0.004611	0.000000	0.000000	0.000000	0.000000	0.026633	0.000000	0.000000	0.000000	0.010008	0.000000	0.000000	0.000000	0.000000	0.000000	0.000000
0.000000	0.000000	0.000000	0.000000	0.000000	0.000000	0.000000	0.000000	0.000000	0.000000	0.000000	0.000000	0.000000	0.000000	0.000000	0.000000	0.000000	0.000000	0.000000	0.000000	0.000000	0.000000	0.000000	0.000000	0.000000	0.000000	0.000000	0.000000	0.000000	0.000000	0.000000	0.000000	0.000000	0.000000	0.000000	0.000000	0.000000	0.000000	0.000000	0.000000	0.000000	0.000000	0.000000	0.000000	0.000000	0.000000	0.000000	0.000000	0.000000	0.000000
0.000000	0.000000	0.000000	0.000000	0.000000	0.000000	0.000000	0.000000	0.000000	0.000000	0.000000	0.000000	0.000000	0.000000	0.000000	0.000000	0.000000	0.000000	0.000000	0.000000	0.000000	0.000000	0.000000	0.000000	0.000000	0.000000	0.000000	0.000000	0.000000	0.000000	0.000000	0.007792	0.049780	0.062855	0.028198	0.000000	0.000000	0.000000	0.000000	0.014089	0.000000	0.000000	0.000000	0.000000	0.000000	0.000000	0.000000	0.000000	0.000000	0.000000
0.000000	0.000000	0.000000	0.000000	0.000000	0.000000	0.000000	0.000000	0.000000	0.000000	0.000000	0.000000	0.000000	0.000000	0.000000	0.000000	0.000000	0.000000	0.000000	0.000000	0.000000	0.000000	0.000000	0.000000	0.000000	0.000000	0.000000	0.000000	0.000000	0.000000	0.000000	0.000000	0.000000	0.000000	0.000000	0.000000	0.000000	0.000000	0.000000	0.000000	0.000000	0.000000	0.000000	0.000000	0.000000	0.000000	0.000000	0.000000	0.000000	0.000000
0.000000	0.000000	0.000000	0.000000	0.000000	0.000000	0.000000	0.000000	0.000000	0.000000	0.000000	0.000000	0.000000	0.000000	0.000000	0.000000	0.000000	0.000000	0.000000	0.000000	0.000000	0.000000	0.000000	0.000000	0.000000	0.000000	0.000000	0.000000	0.000000	0.000000	0.000000	0.009410	0.060578	0.056425	0.036973	0.000000	0.000000	0.000000	0.000000	0.004896	0.000000	0.000000	0.000000	0.000000	0.000000	0.000000	0.000000	0.000000	0.000000	0.000000
0.000000	0.000000	0.000000	0.000000	0.000000	0.000000	0.000000	0.000000	0.000000	0.000000	0.000000	0.000000	0.000000	0.000000	0.000000	0.000000	0.000000	0.000000	0.000000	0.000000	0.000000	0.000000	0.000000	0.000000	0.000000	0.000000	0.000000	0.000000	0.000000	0.000000	0.000000	0.000000	0.000000	0.000000	0.000000	0.000000	0.000000	0.000000	0.000000	0.000000	0.000000	0.000000	0.000000	0.000000	0.000000	0.000000	0.000000	0.000000	0.000000	0.000000
0.000000	0.000000	0.000000	0.000000	0.000000	0.000000	0.000000	0.000000	0.000000	0.000000	0.000000	0.000000	0.000000	0.000000	0.000000	0.000000	0.000000	0.000000	0.000000	0.000000	0.000000	0.000000	0.000000	0.000000	0.000000	0.000000	0.000000	0.000000	0.000000	0.000000	0.000000	0.008828	0.068876	0.047614	0.043415	0.000000	0.000000	0.000000	0.000000	0.000000	0.000000	0.000000	0.000000	0.000000	0.000000	0.000000	0.000000	0.000000	0.000000	0.000000
0.000000	0.000000	0.008745	0.039896	0.000000	0.000000	0.031028	0.046554	0.000000	0.080788	0.085847	0.000000	0.000000	0.000000	0.000000	0.000000	0.075405	0.000000	0.000000	0.000000	0.000000	0.000000	0.000000	0.000000	0.000000	0.000000	0.000000	0.004576	0.000000	0.000000	0.000000	0.000000	0.000000	0.000000	0.000000	0.000000	0.000000	0.000000	0.000000	0.000000	0.000000	0.000000	0.000000	0.000000	0.000000	0.000000	0.000000	0.000000	0.000000	0.000000
0.000000	0.000000	0.000000	0.000000	0.000000	0.000000	0.000000	0.000000	0.000000	0.000000	0.000000	0.000000	0.000000	0.000000	0.000000	0.000000	0.000000	0.000000	0.000000	0.000000	0.000000	0.000000	0.000000	0.000000	0.000000	0.000000	0.000000	0.000000	0.000000	0.000000	0.000000	0.006167	0.074341	0.036927	0.047361	0.000000	0.000000	0.000000	0.000000	0.000000	0.000000	0.000000	0.000000	0.000000	0.000000	0.000000	0.000000	0.000000	0.000000	0.000000
0.000000	0.000000	0.000000	0.000000	0.000000	0.000000	0.000000	0.000000	0.000000	0.000000	0.000000	0.000000	0.000000	0.000000	0.000000	0.000000	0.000000	0.000000	0.000000	0.000000	0.000000	0.000000	0.000000	0.000000	0.000000	0.000000	0.000000	0.000000	0.000000	0.000000	0.000000	0.000000	0.000000	0.000000	0.000000	0.000000	0.000000	0.000000	0.000000	0.000000	0.000000	0.000000	0.000000	0.000000	0.000000	0.000000	0.000000	0.000000	0.000000	0.000000
0.000000	0.000000	0.000000	0.000000	0.000000	0.000000	0.000000	0.000000	0.000000	0.000000	0.000000	0.000000	0.038843	0.000000	0.000000	0.084431	0.000000	0.000000	0.000000	0.000000	0.000000	0.000000	0.063860	0.000000	0.000000	0.000000	0.000000	0.000000	0.000000	0.000000	0.011970	0.000000	0.075755	0.009707	0.047265	0.000000	0.000000	0.000000	0.000000	0.000000	0.000000	0.000000	0.000000	0.000000	0.000000	0.000000	0.000000	0.000000	0.000000	0.000000
0.000000	0.017798	0.000000	0.000000	0.000000	0.000000	0.000000	0.000000	0.008843	0.057632	0.000000	0.000000	0.000000	0.000000	0.000000	0.000000	0.000000	0.000000	0.000000	0.000000	0.000000	0.000000	0.000000	0.013431	0.000000	0.000000	0.000000	0.000000	0.000000	0.000000	0.000000	0.000000	0.000000	0.000000	0.000000	0.000000	0.000000	0.000000	0.000000	0.000000	0.000000	0.000000	0.000000	0.000000	0.000000	0.000000	0.000000	0.000000	0.000000	0.000000
0.000000	0.000000	0.072184	0.000000	0.000000	0.000000	0.000000	0.000000	0.000000	0.000000	0.001686	0.000000	0.000000	0.000000	0.000000	0.000000	0.007848	0.000000	0.000000	0.000000	0.000000	0.000000	0.000000	0.000000	0.000000	0.000000	0.000000	0.000000	0.000000	0.000000	0.018099	0.000000	0.071418	0.000000	0.043119	0.006001	0.000000	0.000000	0.000000	0.000000	0.000000	0.000000	0.000000	0.000000	0.000000	0.000000	0.000000	0.000000	0.000000	0.000000
0.000000	0.000000	0.000000	0.000000	0.000000	0.000000	0.000000	0.000000	0.000000	0.000000	0.000000	0.000000	0.000000	0.000000	0.000000	0.000000	0.000000	0.000000	0.000000	0.000000	0.000000	0.000000	0.000000	0.000000	0.000000	0.000000	0.000000	0.000000	0.000000	0.000000	0.000000	0.000000	0.000000	0.000000	0.000000	0.000000	0.000000	0.000000	0.000000	0.000000	0.000000	0.000000	0.000000	0.000000	0.000000	0.000000	0.000000	0.000000	0.000000	0.000000
0.000000	0.000000	0.000000	0.000000	0.000000	0.000000	0.010693	0.048012	0.000000	0.000000	0.000000	0.000000	0.000000	0.000000	0.000000	0.000000	0.000000	0.000000	0.000000	0.000000	0.000000	0.000000	0.000000	0.000000	0.000000	0.000000	0.000000	0.000000	0.000000	0.000000	0.022035	0.000000	0.064257	0.000000	0.036634	0.012991	0.000000	0.000000	0.000000	0.000000	0.000000	0.000000	0.000000	0.000000	0.000000	0.000000	0.000000	0.000000	0.000000	0.000000
0.000000	0.000000	0.000000	0.000000	0.000000	0.000000	0.000000	0.000000	0.000000	0.000000	0.000000	0.000000	0.003892	0.000000	0.000000	0.000000	0.000000	0.000000	0.000000	0.000000	0.000000	0.000000	0.000000	0.000000	0.000000	0.000000	0.000000	0.000000	0.000000	0.000000	0.000000	0.000000	0.000000	0.000000	0.000000	0.000000	0.000000	0.000000	0.000000	0.000000	0.000000	0.000000	0.000000	0.000000	0.000000	0.000000	0.000000	0.000000	0.007618	0.000000
0.000000	0.000000	0.000000	0.000000	0.000000	0.000000	0.000000	0.000000	0.000000	0.000000	0.000000	0.000000	0.000000	0.000000	0.000000	0.000000	0.000000	0.000000	0.000000	0.000000	0.000000	0.000000	0.000000	0.000000	0.000000	0.000000	0.000000	0.000000	0.000000	0.000000	0.023037	0.000000	0.041940	0.000000	0.016617	0.021077	0.000000	0.000000	0.045302	0.011517	0.011770	0.000000	0.000000	0.000000	0.004198	0.000000	0.000000	0.000000	0.000000	0.000000
0.000000	0.000000	0.046432	0.000000	0.000000	0.002592	0.000000	0.012342	0.000000	0.000000	0.050946	0.000000	0.038961	0.000000	0.015064	0.086205	0.112940	0.000000	0.000000	0.000000	0.000000	0.000000	0.159762	0.000000	0.012652	0.000000	0.000000	0.000000	0.000000	0.000000	0.000000	0.000000	0.000000	0.000000	0.000000	0.000000	0.000000	0.000000	0.000000	0.000000	0.000000	0.000000	0.000000	0.000000	0.000000	0.000000	0.000000	0.000000	0.013956	0.107161
0.000000	0.018605	0.000000	0.000000	0.000000	0.000000	0.000000	0.000000	0.078489	0.000000	0.000000	0.019230	0.000000	0.031043	0.000000	0.000000	0.000000	0.000000	0.000000	0.000000	0.000000	0.000000	0.000000	0.000000	0.000000	0.000000	0.000000	0.000000	0.000000	0.000000	0.019932	0.000000	0.028324	0.000000	0.004278	0.021538	0.000000	0.000000	0.064371	0.042751	0.126514	0.000000	0.000000	0.004763	0.113434	0.063549	0.121262	0.000000	0.000000	0.000000
0.000000	0.000000	0.000000	0.060151	0.000000	0.009427	0.000000	0.000000	0.000000	0.000000	0.035649	0.000000	0.000000	0.000000	0.000000	0.000000	0.000000	0.000000	0.000000	0.000000	0.000000	0.000000	0.000000	0.000000	0.000000	0.000000	0.000000	0.000000	0.000000	0.000000	0.000000	0.000000	0.000000	0.000328	0.000000	0.000000	0.004855	0.000000	0.000000	0.000000	0.000000	0.000000	0.000000	0.000000	0.000000	0.000000	0.000000	0.082436	0.016411	0.000000
0.000000	0.000000	0.000000	0.000000	0.000000	0.000000	0.036378	0.012314	0.000000	0.000000	0.000000	0.044696	0.112970	0.061161	0.000000	0.068671	0.000000	0.001493	0.000000	0.000000	0.000000	0.000000	0.072533	0.000000	0.000000	0.000000	0.000000	0.000000	0.000000	0.000000	0.014695	0.000000	0.013688	0.000000	0.000000	0.019697	0.000000	0.000000	0.000000	0.000000	0.000000	0.000000	0.000000	0.000000	0.000000	0.000000	0.000000	0.000000	0.000000	0.000000
0.064301	0.000000	0.000000	0.000000	0.000000	0.091102	0.000000	0.000000	0.000000	0.000000	0.000000	0.000000	0.000000	0.000000	0.000000	0.000000	0.000000	0.000000	0.156052	0.050722	0.000000	0.010648	0.000000	0.000000	0.000000	0.000000	0.000000	0.000000	0.000000	0.000000	0.000000	0.000000	0.000000	0.019206	0.000000	0.000000	0.000000	0.000000	0.000000	0.011240	0.000000	0.000000	0.000000	0.002768	0.000000	0.000000	0.000000	0.000000	0.069685	0.000000
0.000000	0.000000	0.000000	0.000000	0.000000	0.000000	0.000000	0.000000	0.000000	0.000000	0.000000	0.000000	0.000000	0.000000	0.000000	0.000000	0.000000	0.000000	0.000000	0.000000	0.000000	0.000000	0.000000	0.000000	0.000000	0.000000	0.000000	0.000000	0.000000	0.000000	0.000000	0.000000	0.000000	0.000000	0.000000	0.008904	0.000000	0.000000	0.000000	0.000000	0.000000	0.000000	0.000000	0.000000	0.000000	0.000000	0.010823	0.000000	0.000000	0.000000
0.000000	0.000000	0.000000	0.000000	0.000000	0.000000	0.000000	0.000000	0.000000	0.000000	0.000000	0.000000	0.029745	0.085063	0.000000	0.000000	0.000000	0.035275	0.000000	0.000000	0.000000	0.000000	0.000000	0.000000	0.000000	0.000000	0.000000	0.000000	0.000000	0.000000	0.000000	0.000000	0.000000	0.036566	0.000000	0.000000	0.000000	0.000000	0.000000	0.021355	0.000000	0.000000	0.000000	0.010884	0.000000	0.044241	0.015952	0.000000	0.000000	0.000000
0.000000	0.000000	0.000000	0.000000	0.000000	0.000000	0.000000	0.000000	0.000000	0.000000	0.000000	0.000000	0.000000	0.000000	0.000000	0.000000	0.000000	0.000000	0.000000	0.000000	0.000000	0.000000	0.000000	0.000000	0.000000	0.000000	0.000000	0.000000	0.000000	0.000000	0.000000	0.000000	0.000000	0.000000	0.000000	0.000564	0.000000	0.000000	0.000000	0.000000	0.000000	0.000000	0.000000	0.000000	0.000000	0.000000	0.009578	0.000000	0.000000	0.000000
0.000000	0.109225	0.000000	0.108836	0.040582	0.000000	0.036028	0.000000	0.041839	0.140012	0.066941	0.007065	0.000000	0.022072	0.000000	0.000000	0.011463	0.015849	0.000000	0.000000	0.000000	0.000000	0.000000	0.000000	0.000000	0.000000	0.000000	0.000000	0.000000	0.000000	0.000000	0.000000	0.000000	0.050645	0.000000	0.000000	0.000000	0.000000	0.000000	0.027566	0.000000	0.000000	0.000000	0.015039	0.001014	0.033560	0.000000	0.014393	0.000000	0.000000
0.000000	0.000000	0.000000	0.000000	0.000000	0.000000	0.000000	0.000000	0.000000	0.000000	0.000000	0.000000	0.000000	0.000000	0.000000	0.000000	0.000000	0.000000	0.000000	0.000000	0.000000	0.000000	0.000000	0.000000	0.000000	0.000000	0.000000	0.000000	0.000000	0.000000	0.000000	0.000000	0.000000	0.000000	0.000000	0.000000	0.000000	0.000000	0.000000	0.000000	0.000000	0.000000	0.000000	0.000000	0.000000	0.000000	0.000000	0.000000	0.000000	0.000000
0.000000	0.000000	0.000000	0.059099	0.000000	0.000000	0.000000	0.000000	0.000000	0.000000	0.038221	0.000000	0.000000	0.000000	0.000000	0.000000	0.000000	0.000000	0.000000	0.000000	0.000000	0.000000	0.000000	0.000000	0.000000	0.000000	0.000000	0.000000	0.000000	0.000000	0.000000	0.000000	0.000000	0.060712	0.000000	0.000000	0.007152	0.000000	0.000000	0.029662	0.000000	0.000000	0.000000	0.015168	0.000000	0.000000	0.000000	0.086505	0.021659	0.000000
0.000000	0.000000	0.000000	0.000000	0.000000	0.000000	0.000000	0.000000	0.000000	0.000000	0.000000	0.000000	0.000000	0.000000	0.000000	0.000000	0.000000	0.000000	0.000000	0.000000	0.000000	0.000000	0.000000	0.000000	0.000000	0.000000	0.000000	0.000000	0.000000	0.000000	0.000000	0.000000	0.000000	0.000000	0.000000	0.000000	0.000000	0.000000	0.000000	0.000000	0.000000	0.000000	0.000000	0.000000	0.000000	0.000000	0.019031	0.000000	0.000000	0.000000
0.000000	0.000000	0.000000	0.000000	0.000000	0.000000	0.000000	0.000000	0.000000	0.000000	0.000000	0.000000	0.000000	0.000000	0.000000	0.000000	0.000000	0.000000	0.000000	0.000000	0.000000	0.000000	0.000000	0.000000	0.000000	0.000000	0.000000	0.000000	0.000000	0.000000	0.000000	0.000000	0.017600	0.066119	0.000563	0.000000	0.000000	0.000000	0.000000	0.027693	0.000000	0.000000	0.000000	0.011451	0.000000	0.000000	0.000000	0.000000	0.000000	0.000000
0.000000	0.000000	0.000000	0.000000	0.000000	0.000000	0.000000	0.000000	0.000000	0.000000	0.000000	0.000000	0.000000	0.000000	0.000000	0.000000	0.000000	0.000000	0.000000	0.000000	0.000000	0.000000	0.000000	0.000000	0.000000	0.000000	0.000000	0.000000	0.000000	0.000000	0.000000	0.000000	0.000000	0.000000	0.000000	0.000000	0.000000	0.000000	0.000000	0.000000	0.000000	0.000000	0.000000	0.000000	0.000000	0.000000	0.000000	0.000000	0.000000	0.000000
0.000000	0.000000	0.090327	0.000000	0.000000	0.000000	0.000000	0.027564	0.000000	0.000000	0.000000	0.000000	0.000000	0.000000	0.007142	0.051704	0.000000	0.000000	0.000000	0.000000	0.000000	0.000000	0.000000	0.000000	0.000000	0.000000	0.000000	0.000000	0.000000	0.000000	0.000000	0.003403	0.037052	0.065966	0.017923	0.000000	0.000000	0.000000	0.000000	0.021348	0.000000	0.000000	0.000000	0.003416	0.000000	0.000000	0.000000	0.000000	0.000000	0.000000
0.082291	0.000000	0.000000	0.000000	0.000000	0.005950	0.000000	0.000000	0.000000	0.000000	0.000000	0.018454	0.000000	0.000000	0.000000	0.000000	0.000000	0.000000	0.072444	0.000000	0.000000	0.000000	0.000000	0.000000	0.000000	0.000000	0.000000	0.000000	0.000000	0.000000	0.000000	0.000000	0.000000	0.000000	0.000000	0.000000	0.000000	0.000000	0.000000	0.000000	0.000000	0.000000	0.000000	0.000000	0.000000	0.000000	0.000000	0.015785	0.050673	0.000000
0.000000	0.000000	0.129398	0.000000	0.000000	0.000000	0.000000	0.039617	0.000000	0.000000	0.000000	0.000000	0.053681	0.000000	0.006827	0.028739	0.025929	0.000000	0.000000	0.000000	0.000000	0.004641	0.107352	0.000000	0.000000	0.000000	0.000000	0.000000	0.000000	0.000000	0.000000	0.007237	0.053355	0.060116	0.032080	0.000000	0.000000	0.000000	0.000000	0.011138	0.000000	0.000000	0.000000	0.000000	0.000000	0.000000	0.000000	0.000000	0.000000	0.024120
0.000000	0.000000	0.000000	0.000000	0.000000	0.000000	0.000000	0.000000	0.000000	0.000000	0.000000	0.000000	0.000000	0.000000	0.000000	0.000000	0.000000	0.000000	0.000000	0.000000	0.000000	0.000000	0.000000	0.000000	0.000000	0.000000	0.000000	0.000000	0.000000	0.000000	0.000000	0.000000	0.000000	0.000000	0.000000	0.000000	0.000000	0.000000	0.000000	0.000000	0.000000	0.000000	0.000000	0.000000	0.000000	0.000000	0.000000	0.000000	0.000000	0.000000
0.000000	0.000000	0.000000	0.000000	0.000000	0.000000	0.000000	0.000000	0.000000	0.000000	0.000000	0.000000	0.000000	0.000000	0.000000	0.000000	0.000000	0.000000	0.000000	0.000000	0.000000	0.000000	0.000000	0.000000	0.000000	0.000000	0.000000	0.000000	0.000000	0.000000	0.000000	0.007126	0.065648	0.049483	0.042411	0.000000	0.000000	0.000000	0.000000	0.000000	0.000000	0.000000	0.000000	0.000000	0.000000	0.000000	0.000000	0.000000	0.000000	0.000000
0.000000	0.000000	0.000000	0.000000	0.000000	0.000000	0.000000	0.000000	0.000000	0.000000	0.000000	0.000000	0.000000	0.000000	0.000000	0.000000	0.000000	0.000000	0.000000	0.000000	0.000000	0.000000	0.000000	0.000000	0.000000	0.000000	0.000000	0.000000	0.000000	0.000000	0.000000	0.000000	0.000000	0.000000	0.000000	0.000000	0.000000	0.000000	0.000000	0.000000	0.000000	0.000000	0.000000	0.000000	0.000000	0.000000	0.000000	0.000000	0.000000	0.000000
0.000000	0.000000	0.000000	0.000000	0.000000	0.000000	0.000000	0.000000	0.000000	0.000000	0.000000	0.000000	0.032522	0.000000	0.000000	0.000000	0.000000	0.000000	0.000000	0.000000	0.000000	0.000000	0.019006	0.000000	0.000000	0.000000	0.000000	0.000000	0.000000	0.000000	0.000000	0.002942	0.073309	0.034322	0.048576	0.000000	0.000000	0.000000	0.000000	0.000000	0.000000	0.000000	0.000000	0.000000	0.000000	0.000000	0.000000	0.000000	0.000000	0.000000
0.000000	0.000000	0.000000	0.000000	0.000000	0.000000	0.000000	0.000000	0.000000	0.000000	0.000000	0.000000	0.000000	0.000000	0.000000	0.000000	0.000000	0.000000	0.000000	0.000000	0.000000	0.000000	0.000000	0.000000	0.000000	0.000000	0.000000	0.000000	0.000000	0.000000	0.000000	0.000000	0.000000	0.000000	0.000000	0.000000	0.000000	0.000000	0.000000	0.000000	0.000000	0.000000	0.000000	0.000000	0.000000	0.000000	0.000000	0.000000	0.000000	0.000000
0.000000	0.000000	0.000000	0.000000	0.000000	0.000000	0.000000	0.000000	0.000000	0.000000	0.000000	0.000000	0.000000	0.000000	0.000000	0.000000	0.000000	0.000000	0.000000	0.000000	0.000000	0.000000	0.000000	0.000000	0.000000	0.000000	0.000000	0.000000	0.000000	0.000000	0.005165	0.000000	0.074856	0.016306	0.049557	0.000000	0.000000	0.000000	0.000000	0.000000	0.000000	0.000000	0.000000	0.000000	0.000000	0.000000	0.000000	0.000000	0.000000	0.000000
0.000000	0.000000	0.000000	0.000000	0.000000	0.000000	0.000000	0.000000	0.000000	0.000000	0.000000	0.008939	0.000000	0.000000	0.000000	0.000000	0.000000	0.000000	0.000000	0.000000	0.000000	0.000000	0.000000	0.000000	0.000000	0.000000	0.000000	0.000000	0.000000	0.000000	0.000000	0.000000	0.000000	0.000000	0.000000	0.000000	0.000000	0.000000	0.000000	0.000000	0.000000	0.000000	0.000000	0.000000	0.000000	0.000000	0.000000	0.000000	0.000000	0.000000
0.000000	0.000000	0.000000	0.000000	0.000000	0.000000	0.000000	0.000000	0.000000	0.000000	0.000000	0.000000	0.000000	0.000000	0.000000	0.000000	0.000000	0.000000	0.000000	0.000000	0.000000	0.000000	0.000000	0.000000	0.000000	0.000000	0.000000	0.000000	0.000000	0.000000	0.013793	0.000000	0.070366	0.000000	0.045504	0.004203	0.000000	0.000000	0.000000	0.000000	0.000000	0.000000	0.000000	0.000000	0.000000	0.000000	0.000000	0.000000	0.000000	0.000000
0.000000	0.000000	0.000000	0.000000	0.000000	0.000000	0.000000	0.000000	0.000000	0.000000	0.000000	0.000000	0.000000	0.000000	0.000000	0.000000	0.000000	0.000000	0.000000	0.000000	0.000000	0.000000	0.000000	0.000000	0.000000	0.000000	0.000000	0.000000	0.000000	0.000000	0.000000	0.000000	0.000000	0.000000	0.000000	0.000000	0.000000	0.000000	0.000000	0.000000	0.000000	0.000000	0.000000	0.000000	0.000000	0.000000	0.000000	0.000000	0.000000	0.000000
0.000000	0.000000	0.000000	0.000000	0.000000	0.000000	0.000000	0.000000	0.000000	0.000000	0.000000	0.000000	0.000000	0.000000	0.000000	0.000000	0.000000	0.000000	0.000000	0.000000	0.000000	0.000000	0.000000	0.000000	0.000000	0.000000	0.000000	0.000000	0.000000	0.000000	0.018720	0.000000	0.060012	0.000000	0.036428	0.014105	0.000000	0.000000	0.000000	0.000000	0.000000	0.000000	0.000000	0.000000	0.000000	0.000000	0.000000	0.000000	0.000000	0.000000
0.000000	0.000000	0.000000	0.000000	0.000000	0.000000	0.000000	0.000000	0.000000	0.000000	0.000000	0.000000	0.000000	0.000000	0.000000	0.000000	0.000000	0.000000	0.000000	0.000000	0.000000	0.000000	0.000000	0.000000	0.000000	0.000000	0.000000	0.000000	0.000000	0.000000	0.000000	0.000000	0.000000	0.000000	0.000000	0.000000	0.000000	0.000000	0.000000	0.000000	0.000000	0.000000	0.000000	0.000000	0.000000	0.000000	0.000000	0.000000	0.000000	0.000000
0.000000	0.000000	0.000000	0.000000	0.000000	0.000000	0.000000	0.000000	0.000000	0.000000	0.000000	0.000000	0.000000	0.000000	0.000000	0.000000	0.000000	0.000000	0.000000	0.000000	0.000000	0.000000	0.000000	0.000000	0.000000	0.000000	0.000000	0.000000	0.000000	0.000000	0.019236	0.000000	0.045282	0.000000	0.023391	0.019907	0.000000	0.000000	0.000000	0.000000	0.000000	0.000000	0.000000	0.000000	0.000000	0.000000	0.000000	0.000000	0.000000	0.000000
0.000000	0.000000	0.000000	0.000000	0.000000	0.000000	0.000000	0.000000	0.000000	0.000000	0.000000	0.000000	0.000000	0.000000	0.000000	0.000000	0.000000	0.000000	0.000000	0.000000	0.000000	0.000000	0.000000	0.000000	0.000000	0.000000	0.000000	0.000000	0.000000	0.000000	0.000000	0.000000	0.000000	0.000000	0.000000	0.000000	0.000000	0.000000	0.000000	0.000000	0.000000	0.000000	0.000000	0.000000	0.000000	0.000000	0.000000	0.000000	0.000000	0.000000
0.000000	0.000000	0.000000	0.000000	0.000000	0.000000	0.000000	0.000000	0.000000	0.000000	0.000000	0.000000	0.000000	0.000000	0.000000	0.000000	0.000000	0.000000	0.000000	0.000000	0.000000	0.000000	0.000000	0.000000	0.000000	0.000000	0.000000	0.000000	0.000000	0.000000	0.015515	0.000000	0.027514	0.000000	0.007396	0.021430	0.000000	0.000000	0.000000	0.000000	0.000000	0.000000	0.000000	0.000000	0.000000	0.000000	0.000000	0.000000	0.000000	0.000000
0.000000	0.000000	0.000000	0.000000	0.000000	0.000000	0.000000	0.000000	0.000000	0.000000	0.000000	0.000000	0.000000	0.000000	0.000000	0.000000	0.000000	0.000000	0.000000	0.000000	0.000000	0.000000	0.000000	0.000000	0.000000	0.000000	0.000000	0.000000	0.000000	0.000000	0.000000	0.000000	0.000000	0.000000	0.000000	0.000000	0.000000	0.000000	0.000000	0.000000	0.000000	0.000000	0.000000	0.000000	0.000000	0.000000	0.000000	0.000000	0.000000	0.000000
0.000000	0.000000	0.000000	0.000000	0.000000	0.000000	0.000000	0.000000	0.000000	0.000000	0.000000	0.000000	0.000000	0.000000	0.000000	0.000000	0.000000	0.000000	0.000000	0.000000	0.000000	0.000000	0.000000	0.000000	0.000000	0.000000	0.000000	0.000000	0.000000	0.000000	0.007996	0.000000	0.007738	0.000000	0.000000	0.018772	0.000000	0.000000	0.000000	0.000000	0.000000	0.000000	0.000000	0.000000	0.000000	0.000000	0.000000	0.000000	0.000000	0.000000
0.000000	0.000000	0.000000	0.000000	0.000000	0.000000	0.000000	0.000000	0.000000	0.000000	0.000000	0.000000	0.000000	0.000000	0.000000	0.000000	0.000000	0.000000	0.000000	0.000000	0.000000	0.000000	0.000000	0.000000	0.000000	0.000000	0.000000	0.000000	0.000000	0.000000	0.000000	0.000000	0.000000	0.000000	0.000000	0.000000	0.000000	0.000000	0.000000	0.000000	0.000000	0.000000	0.000000	0.000000	0.000000	0.000000	0.000000	0.000000	0.000000	0.000000
0.000000	0.000000	0.000000	0.000000	0.000000	0.000000	0.000000	0.000000	0.000000	0.000000	0.000000	0.000000	0.000000	0.000000	0.000000	0.000000	0.000000	0.000000	0.000000	0.000000	0.000000	0.000000	0.000000	0.000000	0.000000	0.000000	0.000000	0.000000	0.000000	0.000000	0.000000	0.000000	0.000000	0.000000	0.000000	0.011839	0.000000	0.000000	0.000000	0.000000	0.000000	0.000000	0.000000	0.000000	0.000000	0.000000	0.000000	0.000000	0.000000	0.000000
0.000000	0.000000	0.000000	0.000000	0.000000	0.000000	0.000000	0.000000	0.000000	0.000000	0.000000	0.000000	0.000000	0.000000	0.000000	0.000000	0.000000	0.000000	0.000000	0.000000	0.000000	0.000000	0.000000	0.000000	0.000000	0.000000	0.000000	0.000000	0.000000	0.000000	0.000000	0.000000	0.000000	0.000000	0.000000	0.000000	0.000000	0.000000	0.000000	0.000000	0.000000	0.000000	0.000000	0.000000	0.000000	0.000000	0.000000	0.000000	0.000000	0.000000
0.000000	0.000000	0.000000	0.000000	0.000000	0.000000	0.000000	0.000000	0.000000	0.000000	0.000000	0.000000	0.000000	0.000000	0.000000	0.000000	0.000000	0.000000	0.000000	0.000000	0.000000	0.000000	0.000000	0.000000	0.000000	0.000000	0.000000	0.000000	0.000000	0.000000	0.000000	0.000000	0.000000	0.000000	0.000000	0.001296	0.000000	0.000000	0.000000	0.000000	0.000000	0.000000	0.000000	0.000000	0.000000	0.008096	0.015874	0.000000	0.000000	0.000000
0.000000	0.000000	0.000000	0.000000	0.000000	0.000000	0.000000	0.000000	0.000000	0.000000	0.000000	0.000000	0.000000	0.000000	0.000000	0.000000	0.000000	0.000000	0.000000	0.000000	0.000000	0.000000	0.000000	0.000000	0.000000	0.000000	0.000000	0.000000	0.000000	0.000000	0.000000	0.000000	0.000000	0.003884	0.000000	0.000000	0.000000	0.000000	0.000000	0.000000	0.000000	0.000000	0.000000	0.000000	0.000000	0.000000	0.000000	0.000000	0.000000	0.000000
0.000000	0.000000	0.000000	0.000000	0.000000	0.000000	0.000000	0.000000	0.000000	0.000000	0.000000	0.000000	0.000000	0.003791	0.000000	0.000000	0.000000	0.000000	0.000000	0.000000	0.000000	0.000000	0.000000	0.000000	0.000000	0.000000	0.000000	0.000000	0.000000	0.000000	0.000000	0.000000	0.000000	0.000000	0.000000	0.000000	0.000000	0.000000	0.000000	0.000000	0.000000	0.000000	0.000000	0.000000	0.000000	0.011756	0.032800	0.000000	0.000000	0.000000
0.000000	0.000000	0.000000	0.000000	0.000000	0.000000	0.000000	0.000000	0.000000	0.000000	0.000000	0.000000	0.032020	0.052624	0.000000	0.000000	0.000000	0.000000	0.000000	0.000000	0.000000	0.000000	0.000000	0.000000	0.000000	0.000000	0.000000	0.000000	0.000000	0.000000	0.000000	0.005847	0.040827	0.025391	0.000000	0.000000	0.000000	0.000000	0.000000	0.000000	0.000000	0.000000	0.000000	0.000000	0.000000	0.000000	0.000000	0.000000	0.000000	0.000000
0.000000	0.000000	0.000000	0.000000	0.000000	0.000000	0.000000	0.000000	0.000000	0.000000	0.000000	0.000000	0.000000	0.025085	0.000000	0.000000	0.000000	0.000000	0.000000	0.000000	0.000000	0.000000	0.000000	0.000000	0.000000	0.000000	0.000000	0.000000	0.000000	0.000000	0.000000	0.000000	0.000000	0.000000	0.000000	0.000000	0.000000	0.000000	0.000000	0.000000	0.000000	0.000000	0.000000	0.000000	0.000000	0.008374	0.043445	0.000000	0.000000	0.000000
0.000000	0.000000	0.000000	0.000000	0.000000	0.000000	0.000000	0.000000	0.000000	0.000000	0.000000	0.000000	0.000000	0.000000	0.000000	0.000000	0.000000	0.000000	0.000000	0.000000	0.000000	0.000000	0.000000	0.000000	0.000000	0.000000	0.000000	0.000000	0.000000	0.000000	0.000000	0.013353	0.060204	0.031801	0.017237	0.000000	0.000000	0.000000	0.000000	0.000000	0.000000	0.000000	0.000000	0.000000	0.000000	0.000000	0.000000	0.000000	0.000000	0.000000
0.000000	0.000000	0.000000	0.000000	0.000000	0.000000	0.000000	0.000000	0.000000	0.000000	0.000000	0.000000	0.000000	0.040209	0.000000	0.000000	0.000000	0.000330	0.000000	0.000000	0.003868	0.000000	0.006916	0.000000	0.025487	0.068731	0.000000	0.000000	0.000000	0.000000	0.000000	0.000000	0.000000	0.000000	0.000000	0.000000	0.000000	0.000000	0.000000	0.000000	0.000000	0.000000	0.000000	0.000000	0.000000	0.000000	0.045624	0.000000	0.000000	0.062407
0.000000	0.000000	0.000000	0.000000	0.000000	0.000000	0.000000	0.000000	0.000000	0.000000	0.000000	0.000000	0.000000	0.000000	0.000000	0.000000	0.000000	0.000000	0.000000	0.000000	0.000000	0.000000	0.000000	0.000000	0.000000	0.000000	0.000000	0.000000	0.000000	0.000000	0.003923	0.018022	0.077792	0.035015	0.035974	0.000000	0.000000	0.000000	0.000000	0.000000	0.000000	0.000000	0.000000	0.000000	0.000000	0.000000	0.000000	0.000000	0.000000	0.000000
0.000000	0.000000	0.000000	0.000000	0.000000	0.000000	0.000000	0.000000	0.000000	0.000000	0.000000	0.014507	0.000000	0.047755	0.000000	0.000000	0.000000	0.000000	0.000000	0.000000	0.000000	0.000000	0.019038	0.000000	0.009764	0.040615	0.000000	0.000000	0.000000	0.000000	0.000000	0.000000	0.000000	0.000000	0.000000	0.000000	0.000000	0.000000	0.000000	0.000000	0.000000	0.000000	0.000000	0.000000	0.000000	0.000000	0.039405	0.000000	0.000000	0.062159
0.000000	0.000000	0.031577	0.000000	0.000000	0.012439	0.000000	0.000000	0.000000	0.000000	0.057297	0.000000	0.000000	0.000000	0.000000	0.000000	0.111633	0.000000	0.000000	0.000000	0.000000	0.000000	0.000000	0.000000	0.000000	0.000000	0.000000	0.000000	0.000000	0.000000	0.029580	0.019494	0.100172	0.033613	0.062044	0.007614	0.000000	0.000000	0.000000	0.000000	0.000000	0.000000	0.000000	0.000000	0.000000	0.000000	0.000000	0.000000	0.011715	0.000000
0.000000	0.000000	0.000000	0.000000	0.000000	0.000000	0.000000	0.000000	0.000000	0.000000	0.000000	0.030157	0.000000	0.046878	0.000000	0.000000	0.000000	0.000000	0.000000	0.000000	0.000000	0.000000	0.026420	0.000000	0.000000	0.011230	0.000000	0.000000	0.000000	0.000000	0.000000	0.000000	0.000000	0.000000	0.000000	0.000000	0.000000	0.000000	0.000000	0.000000	0.000000	0.000000	0.000000	0.000000	0.000000	0.000000	0.025587	0.000000	0.000000	0.054959
0.000000	0.000000	0.107739	0.000000	0.000000	0.000000	0.000000	0.031808	0.000000	0.000000	0.000000	0.000000	0.000000	0.000000	0.051357	0.048879	0.012203	0.000000	0.000000	0.000000	0.000000	0.029543	0.000000	0.000000	0.000000	0.000000	0.000000	0.000000	0.000000	0.000000	0.044062	0.016698	0.109943	0.028687	0.076322	0.030028	0.000000	0.000000	0.000000	0.000000	0.000000	0.000000	0.000000	0.000000	0.000000	0.000000	0.000000	0.000000	0.000000	0.000000
0.000000	0.000000	0.000000	0.000000	0.000000	0.000000	0.000000	0.000000	0.000000	0.000000	0.000000	0.038835	0.000000	0.037801	0.016129	0.000000	0.000000	0.072728	0.000000	0.000000	0.000000	0.000000	0.085934	0.000000	0.073618	0.031408	0.000000	0.000000	0.000000	0.000000	0.000000	0.000000	0.000000	0.000000	0.000000	0.000000	0.000000	0.000000	0.000000	0.000000	0.000000	0.000000	0.000000	0.000000	0.000000	0.000000	0.006162	0.000000	0.000000	0.166815
0.000000	0.000000	0.000000	0.000000	0.000000	0.000000	0.000000	0.000000	0.000000	0.000000	0.000000	0.000000	0.000000	0.000000	0.000000	0.000000	0.000000	0.000000	0.000000	0.000000	0.000000	0.000000	0.000000	0.000000	0.000000	0.006913	0.000000	0.000000	0.000000	0.000000	0.066210	0.002062	0.112303	0.009532	0.095359	0.075974	0.000000	0.011357	0.000000	0.000000	0.000000	0.002488	0.000000	0.000000	0.000000	0.000000	0.000000	0.000000	0.000000	0.012005
0.000000	0.000000	0.000000	0.000000	0.000000	0.000000	0.000000	0.000000	0.000000	0.000000	0.000000	0.039627	0.000000	0.021090	0.000000	0.000000	0.000000	0.000000	0.000000	0.000000	0.000000	0.000000	0.024379	0.000000	0.000000	0.000000	0.000000	0.000000	0.000000	0.000000	0.000000	0.000000	0.000000	0.000000	0.000000	0.000000	0.000000	0.000000	0.000000	0.000000	0.000000	0.000000	0.000000	0.000000	0.000000	0.000000	0.000000	0.000000	0.000000	0.023694
0.000000	0.000000	0.000000	0.000000	0.000000	0.000000	0.000000	0.000000	0.000000	0.000000	0.000000	0.000000	0.000000	0.000000	0.000000	0.000000	0.000000	0.000000	0.000000	0.000000	0.000000	0.000000	0.000000	0.000000	0.000000	0.000000	0.000000	0.000000	0.000000	0.000000	0.071690	0.000000	0.104146	0.000000	0.097404	0.097641	0.000000	0.015391	0.000000	0.000000	0.000000	0.023306	0.000000	0.000000	0.000000	0.000000	0.000000	0.000000	0.000000	0.000000
0.000000	0.000000	0.000000	0.000000	0.000000	0.000000	0.000000	0.000000	0.000000	0.000000	0.000000	0.032126	0.000000	0.000000	0.000000	0.000000	0.000000	0.000000	0.000000	0.000000	0.000000	0.000000	0.015085	0.000000	0.000000	0.000000	0.000000	0.000000	0.000000	0.000000	0.000000	0.000000	0.000000	0.000000	0.000000	0.000000	0.000000	0.000000	0.000000	0.000000	0.000000	0.000000	0.000000	0.000000	0.000000	0.000000	0.000000	0.000000	0.000000	0.002231
0.000000	0.000000	0.000000	0.000000	0.000000	0.000000	0.000000	0.000000	0.000000	0.000000	0.000000	0.000000	0.000000	0.000000	0.000000	0.000000	0.000000	0.000000	0.000000	0.000000	0.000000	0.000000	0.000000	0.000000	0.000000	0.000000	0.000000	0.000000	0.000000	0.005025	0.072951	0.000000	0.091593	0.000000	0.094169	0.117886	0.000000	0.016450	0.000000	0.000000	0.000000	0.043005	0.000000	0.000000	0.000000	0.000000	0.000000	0.000000	0.000000	0.000000
0.000000	0.000000	0.000000	0.000000	0.000000	0.000000	0.000000	0.000000	0.000000	0.000000	0.000000	0.017710	0.000000	0.000000	0.000000	0.000000	0.000000	0.000000	0.000000	0.000000	0.000000	0.000000	0.001404	0.000000	0.000000	0.000000	0.000000	0.000000	0.000000	0.000000	0.000000	0.000000	0.000000	0.000000	0.000000	0.000000	0.000000	0.000000	0.000000	0.000000	0.000000	0.000000	0.000000	0.000000	0.000000	0.000000	0.000000	0.000000	0.000000	0.000000
0.000000	0.044484	0.000000	0.000000	0.057207	0.000000	0.000000	0.000000	0.000000	0.000000	0.000000	0.000000	0.000000	0.000000	0.000000	0.000000	0.000000	0.000000	0.000000	0.025491	0.000000	0.000000	0.000000	0.000000	0.000000	0.000000	0.000000	0.000000	0.000000	0.021591	0.066751	0.000000	0.066584	0.000000	0.080230	0.144197	0.000000	0.012382	0.000000	0.000000	0.000000	0.070933	0.000000	0.000000	0.021586	0.000000	0.000000	0.000000	0.000000	0.000000
0.000000	0.000000	0.000000	0.000000	0.000000	0.000000	0.040327	0.000000	0.003756	0.009446	0.000000	0.044765	0.000000	0.000000	0.000000	0.000000	0.000000	0.000000	0.000000	0.000000	0.000000	0.000000	0.000000	0.000000	0.000000	0.000000	0.000000	0.000000	0.000000	0.000000	0.000000	0.000000	0.000000	0.000000	0.000000	0.000000	0.000000	0.000000	0.000000	0.000000	0.000000	0.000000	0.000000	0.000000	0.000000	0.000000	0.000000	0.000000	0.000000	0.000000
0.000000	0.038357	0.000000	0.000000	0.034926	0.000000	0.000000	0.000000	0.066927	0.000000	0.000000	0.000000	0.000000	0.000000	0.000000	0.000000	0.000000	0.000000	0.000000	0.043935	0.000000	0.000000	0.000000	0.000000	0.000000	0.000000	0.000000	0.000000	0.000000	0.029156	0.058002	0.000000	0.048083	0.000000	0.066794	0.153880	0.000000	0.006246	0.107187	0.055830	0.114974	0.086653	0.009295	0.000000	0.145234	0.023958	0.078621	0.000000	0.000000	0.000000
0.000000	0.000000	0.000000	0.000000	0.000000	0.000000	0.033965	0.000000	0.000000	0.000000	0.000000	0.020416	0.003624	0.027354	0.000000	0.000000	0.000000	0.116178	0.000000	0.000000	0.089847	0.000000	0.000000	0.000000	0.000000	0.036921	0.000000	0.000000	0.000000	0.000000	0.000000	0.016922	0.000000	0.012124	0.000000	0.000000	0.000000	0.000000	0.000000	0.000000	0.004005	0.000000	0.000000	0.081150	0.000000	0.074628	0.000000	0.000000	0.000000	0.000033
0.018970	0.000000	0.000000	0.000000	0.000000	0.000000	0.000000	0.000000	0.000000	0.000000	0.000000	0.000000	0.000000	0.000000	0.015660	0.000000	0.000000	0.000000	0.000000	0.077217	0.000000	0.000000	0.085651	0.000000	0.073551	0.031600	0.000000	0.000000	0.015134	0.035307	0.030744	0.000000	0.006197	0.000000	0.031780	0.140666	0.000000	0.000000	0.000000	0.000000	0.000000	0.108658	0.000000	0.000000	0.000000	0.000000	0.000000	0.000000	0.000000	0.166469
0.000000	0.000000	0.000000	0.000000	0.000000	0.000000	0.000000	0.000000	0.000000	0.002592	0.000000	0.000000	0.000000	0.000000	0.092895	0.070733	0.000000	0.000000	0.000000	0.000000	0.034930	0.000000	0.074365	0.000000	0.027669	0.055974	0.000000	0.000000	0.000000	0.000000	0.000000	0.000000	0.000000	0.000000	0.000000	0.000000	0.000000	0.000000	0.000000	0.000000	0.000000	0.000000	0.000000	0.000000	0.000000	0.000000	0.000000	0.000000	0.000000	0.083949
0.037501	0.000000	0.093582	0.000000	0.000000	0.000000	0.000000	0.006444	0.000000	0.000000	0.000000	0.000000	0.000000	0.000000	0.011504	0.010963	0.000000	0.000000	0.005569	0.093282	0.000000	0.001826	0.000000	0.000000	0.000000	0.000000	0.000000	0.000000	0.000000	0.036567	0.017348	0.000000	0.000000	0.000000	0.015529	0.127216	0.000000	0.000000	0.000000	0.000000	0.000000	0.115522	0.000000	0.000000	0.000000	0.000000	0.000000	0.000000	0.000000	0.000000
0.000000	0.000000	0.000000	0.000000	0.000000	0.000000	0.000000	0.000000	0.000000	0.000000	0.000000	0.000000	0.000000	0.000000	0.000000	0.000000	0.000000	0.000000	0.000000	0.000000	0.000000	0.000000	0.000000	0.000000	0.000000	0.000000	0.000000	0.000000	0.000000	0.000000	0.000000	0.000000	0.000000	0.000000	0.000000	0.000000	0.000000	0.000000	0.000000	0.000000	0.000000	0.000000	0.000000	0.000000	0.000000	0.000000	0.000000	0.000000	0.000000	0.000000
0.054291	0.000000	0.000000	0.000000	0.000000	0.000000	0.000000	0.000000	0.000000	0.000000	0.000000	0.000000	0.000000	0.000000	0.000000	0.000000	0.000000	0.000000	0.024990	0.105926	0.000000	0.000000	0.000000	0.000000	0.000000	0.000000	0.000000	0.000000	0.000000	0.034494	0.002293	0.000000	0.000000	0.000000	0.000000	0.109809	0.000000	0.000000	0.000000	0.000000	0.000000	0.116109	0.000000	0.000000	0.000000	0.000000	0.017393	0.000000	0.000000	0.000000
0.076204	0.000000	0.000000	0.049168	0.000000	0.000000	0.000000	0.000000	0.000000	0.000000	0.053812	0.000000	0.000000	0.000000	0.000000	0.000000	0.000000	0.000000	0.012147	0.000000	0.000000	0.000000	0.000000	0.000000	0.000000	0.000000	0.000000	0.000000	0.000000	0.000000	0.000000	0.000000	0.000000	0.000000	0.000000	0.000000	0.061744	0.000000	0.000000	0.000000	0.000000	0.000000	0.000000	0.000000	0.000000	0.000000	0.000000	0.148671	0.098358	0.000000
0.069677	0.000000	0.000000	0.000000	0.000000	0.000000	0.000000	0.000000	0.000000	0.000000	0.000000	0.000000	0.008187	0.000000	0.000000	0.000000	0.000000	0.000000	0.043888	0.114828	0.000000	0.000000	0.000000	0.000000	0.000000	0.000000	0.000000	0.000000	0.000000	0.030062	0.000000	0.000000	0.000000	0.000000	0.000000	0.091232	0.001362	0.000000	0.000000	0.000000	0.000000	0.111392	0.000000	0.000000	0.000000	0.000000	0.000000	0.000000	0.000000	0.000000
0.000000	0.000000	0.000000	0.000000	0.000000	0.000000	0.000000	0.000000	0.000000	0.000000	0.000000	0.000000	0.000000	0.000000	0.000000	0.000000	0.000000	0.000000	0.000000	0.000000	0.000000	0.000000	0.000000	0.000000	0.000000	0.000000	0.000000	0.000000	0.000000	0.000000	0.000000	0.000000	0.000000	0.000000	0.000000	0.000000	0.000000	0.000000	0.000000	0.000000	0.000000	0.000000	0.000000	0.000000	0.000000	0.000000	0.000000	0.000000	0.000000	0.000000
0.095832	0.000000	0.000000	0.000000	0.000000	0.000000	0.000000	0.000000	0.000000	0.000000	0.000000	0.000000	0.028627	0.000000	0.000000	0.000000	0.000000	0.031883	0.082000	0.117474	0.062280	0.000000	0.000000	0.007577	0.006657	0.004148	0.000000	0.000000	0.040108	0.014154	0.000000	0.000000	0.000000	0.000000	0.000000	0.050434	0.003207	0.000000	0.000000	0.000000	0.000000	0.088495	0.000000	0.001375	0.000000	0.000000	0.000000	0.000000	0.000000	0.000000
0.000000	0.000000	0.000000	0.000000	0.000000	0.000000	0.000000	0.000000	0.000000	0.000000	0.000000	0.000000	0.000000	0.000000	0.000000	0.000000	0.000000	0.000000	0.000000	0.000000	0.000000	0.000000	0.000000	0.000000	0.000000	0.000000	0.000000	0.000000	0.000000	0.000000	0.000000	0.000000	0.000000	0.000000	0.000000	0.000000	0.000000	0.000000	0.000000	0.000000	0.000000	0.000000	0.000000	0.000000	0.000000	0.000000	0.000000	0.000000	0.000000	0.000000
0.000000	0.000000	0.000000	0.000000	0.000000	0.000000	0.000000	0.000000	0.000000	0.000000	0.000000	0.000000	0.038418	0.033779	0.054542	0.000000	0.000000	0.082494	0.000000	0.000000	0.046430	0.000000	0.033774	0.014853	0.142109	0.082304	0.020323	0.000000	0.064690	0.000000	0.000000	0.000340	0.000000	0.049211	0.000000	0.000000	0.000000	0.000000	0.000000	0.056395	0.088789	0.000000	0.000000	0.122550	0.000000	0.132311	0.053974	0.000000	0.000000	0.128230
0.000000	0.015994	0.000000	0.000000	0.001483	0.000000	0.000000	0.000000	0.053245	0.000000	0.000000	0.016044	0.000000	0.025864	0.000000	0.000000	0.000000	0.000000	0.000000	0.000000	0.000000	0.034134	0.000000	0.000000	0.000000	0.000000	0.000000	0.000000	0.000000	0.000000	0.000000	0.000000	0.000000	0.000000	0.000000	0.000000	0.000000	0.000000	0.048808	0.037557	0.081881	0.000000	0.000000	0.012303	0.073162	0.049040	0.076952	0.000000	0.000000	0.000000
0.000000	0.000000	0.000000	0.000000	0.000000	0.000000	0.000000	0.000000	0.000000	0.000000	0.000000	0.002701	0.047882	0.004831	0.000000	0.000000	0.000000	0.000000	0.000000	0.000000	0.000000	0.000000	0.000000	0.070030	0.024627	0.000000	0.014486	0.000000	0.050536	0.062977	0.064235	0.000000	0.000000	0.000000	0.000000	0.000000	0.000000	0.000000	0.000000	0.000000	0.000000	0.000000	0.000000	0.000000	0.000000	0.000000	0.000000	0.000000	0.000000	0.000000
0.000000	0.000000	0.000000	0.000000	0.000000	0.000000	0.000000	0.000000	0.000000	0.000000	0.000000	0.000000	0.000000	0.000000	0.000000	0.000000	0.000000	0.000000	0.000000	0.000000	0.000000	0.001989	0.000000	0.000000	0.000000	0.000000	0.000000	0.000000	0.000000	0.000000	0.000000	0.000000	0.000000	0.000000	0.000000	0.000000	0.000000	0.000000	0.000000	0.000000	0.000000	0.000000	0.000000	0.006244	0.000000	0.000000	0.000000	0.000000	0.000000	0.000000
0.000000	0.000000	0.000000	0.000000	0.000000	0.000000	0.000000	0.000000	0.000000	0.000000	0.000000	0.015961	0.066953	0.016464	0.000000	0.000000	0.000000	0.000000	0.000000	0.000000	0.000000	0.000000	0.000000	0.030510	0.039429	0.024294	0.039298	0.049461	0.055472	0.001032	0.000000	0.000000	0.000000	0.000000	0.000000	0.000000	0.000000	0.000000	0.000000	0.000000	0.000000	0.000000	0.000000	0.000000	0.000000	0.000000	0.000000	0.000000	0.000000	0.000000
0.000000	0.000000	0.000000	0.000000	0.000000	0.000000	0.000000	0.000000	0.000000	0.000000	0.000000	0.000000	0.000000	0.000000	0.000000	0.000000	0.000000	0.000000	0.000000	0.000000	0.000000	0.000000	0.000000	0.000000	0.000000	0.000000	0.000000	0.000000	0.000000	0.000000	0.000000	0.000000	0.000000	0.000000	0.000000	0.000000	0.000000	0.000000	0.000000	0.000000	0.000000	0.000000	0.000000	0.000000	0.000000	0.000000	0.000000	0.000000	0.000000	0.000000
0.000000	0.000000	0.000000	0.000000	0.000000	0.000000	0.002719	0.000000	0.001410	0.000000	0.000000	0.047525	0.075836	0.115265	0.000000	0.000000	0.000000	0.000000	0.000000	0.000000	0.000000	0.000000	0.069552	0.033217	0.044915	0.037831	0.050588	0.000000	0.055503	0.000000	0.000000	0.000000	0.000000	0.000000	0.000000	0.000000	0.000000	0.000000	0.000000	0.000000	0.000000	0.000000	0.000000	0.000000	0.000000	0.031229	0.071155	0.000000	0.000000	0.098479
0.000000	0.000000	0.000000	0.000000	0.000000	0.000000	0.000000	0.000000	0.000000	0.000000	0.000000	0.000000	0.000000	0.000000	0.000000	0.000000	0.000000	0.000000	0.000000	0.000000	0.000000	0.000000	0.000000	0.000000	0.000000	0.000000	0.000000	0.000000	0.000000	0.000000	0.000000	0.000000	0.016553	0.000000	0.092095	0.000000	0.000000	0.080829	0.000000	0.000000	0.000000	0.000000	0.001085	0.000000	0.000000	0.000000	0.000000	0.000000	0.000000	0.000000
0.000000	0.000000	0.000000	0.000000	0.000000	0.000000	0.010207	0.000000	0.000000	0.000000	0.000000	0.026941	0.084200	0.070756	0.001860	0.008063	0.000000	0.000000	0.000000	0.000000	0.000000	0.000000	0.077934	0.034562	0.049014	0.050842	0.060974	0.000000	0.053988	0.000000	0.000000	0.000000	0.000000	0.000000	0.000000	0.000000	0.000000	0.000000	0.000000	0.000000	0.000000	0.000000	0.000000	0.000000	0.000000	0.000000	0.000000	0.000000	0.000000	0.095109
0.000000	0.000000	0.000000	0.000000	0.000000	0.000000	0.000000	0.000000	0.000000	0.000000	0.000000	0.000000	0.000000	0.000000	0.000000	0.000000	0.000000	0.000000	0.000000	0.000000	0.000000	0.000000	0.000000	0.000000	0.000000	0.000000	0.000000	0.000000	0.000000	0.000000	0.000000	0.000000	0.000000	0.000000	0.000000	0.000000	0.000000	0.000000	0.000000	0.000000	0.000000	0.000000	0.000000	0.000000	0.000000	0.000000	0.000000	0.000000	0.000000	0.000000
0.000000	0.000000	0.000000	0.000000	0.000000	0.000000	0.024677	0.000000	0.000000	0.000000	0.000000	0.035951	0.100060	0.032630	0.006816	0.037685	0.000000	0.000000	0.000000	0.000000	0.000000	0.000000	0.089026	0.033046	0.052985	0.076612	0.079547	0.000000	0.046130	0.000000	0.000000	0.000000	0.000000	0.000000	0.000000	0.000000	0.000000	0.000000	0.000000	0.000000	0.000000	0.000000	0.000000	0.000000	0.000000	0.000000	0.000000	0.000000	0.000000	0.080453
0.000000	0.000000	0.000000	0.000000	0.000000	0.000000	0.000000	0.000000	0.000000	0.000000	0.000000	0.000000	0.000000	0.000000	0.000000	0.000000	0.000000	0.000000	0.000000	0.000000	0.000000	0.000000	0.000000	0.000000	0.000000	0.000000	0.000000	0.000000	0.000000	0.000000	0.000000	0.000000	0.000000	0.000000	0.000000	0.000000	0.000000	0.000000	0.000000	0.000000	0.000000	0.000000	0.000000	0.000000	0.000000	0.000000	0.000000	0.000000	0.000000	0.000000
0.000000	0.000000	0.000000	0.000000	0.000000	0.000000	0.031082	0.000000	0.000000	0.000000	0.000000	0.039358	0.106759	0.088279	0.006931	0.051431	0.000000	0.012273	0.000000	0.000000	0.002419	0.000000	0.090659	0.030212	0.052547	0.088211	0.086600	0.000000	0.040199	0.000000	0.000000	0.000000	0.000000	0.000000	0.000000	0.000000	0.000000	0.000000	0.000000	0.000000	0.000000	0.000000	0.000000	0.000000	0.000000	0.000954	0.000000	0.000000	0.000000	0.070366
0.000000	0.000000	0.000000	0.000000	0.000000	0.000000	0.000000	0.000000	0.000000	0.000000	0.000000	0.000000	0.000000	0.000000	0.000000	0.000000	0.000000	0.000000	0.000000	0.000000	0.000000	0.000000	0.000000	0.000000	0.000000	0.000000	0.000000	0.000000	0.000000	0.000000	0.000000	0.000000	0.000000	0.000000	0.000000	0.000000	0.000000	0.000000	0.000000	0.000000	0.000000	0.000000	0.000000	0.000000	0.000000	0.000000	0.000000	0.000000	0.000000	0.000000
0.000000	0.000000	0.000000	0.000000	0.000000	0.000000	0.036882	0.000000	0.000000	0.000000	0.000000	0.042011	0.112456	0.036611	0.005546	0.064176	0.000000	0.000000	0.000000	0.000000	0.016125	0.000000	0.089630	0.026158	0.050591	0.098675	0.091878	0.000000	0.033204	0.000000	0.000000	0.000000	0.000000	0.000000	0.000000	0.000000	0.000000	0.000000	0.000000	0.000000	0.000000	0.000000	0.000000	0.000000	0.000000	0.000000	0.000000	0.000000	0.000000	0.059081
0.000000	0.000000	0.000000	0.000000	0.000000	0.000000	0.000000	0.000000	0.000000	0.000000	0.000000	0.000000	0.000000	0.000000	0.000000	0.000000	0.000000	0.000000	0.000000	0.000000	0.000000	0.000000	0.000000	0.000000	0.000000	0.000000	0.000000	0.000000	0.000000	0.000000	0.000000	0.000000	0.000000	0.000000	0.000000	0.000000	0.000000	0.000000	0.000000	0.000000	0.000000	0.000000	0.000000	0.000000	0.000000	0.000000	0.000000	0.000000	0.000000	0.000000
0.000000	0.000000	0.000000	0.000000	0.000000	0.000000	0.044698	0.005020	0.000000	0.000000	0.000000	0.044655	0.119057	0.037669	0.000607	0.081675	0.000000	0.000000	0.000000	0.000000	0.036734	0.000000	0.083170	0.017689	0.044782	0.112145	0.096214	0.000000	0.020537	0.000000	0.000000	0.011703	0.000000	0.000000	0.000000	0.000000	0.000000	0.000000	0.000000	0.000000	0.000000	0.000000	0.000000	0.000000	0.000000	0.000000	0.000000	0.000000	0.000000	0.039784
0.000000	0.000000	0.000000	0.000000	0.000000	0.000000	0.000000	0.000000	0.000000	0.000000	0.000000	0.000000	0.000000	0.000000	0.000000	0.000000	0.000000	0.000000	0.000000	0.000000	0.000000	0.000000	0.000000	0.000000	0.000000	0.000000	0.000000	0.000000	0.000000	0.000000	0.000000	0.000000	0.000000	0.000000	0.000000	0.000000	0.000000	0.000000	0.000000	0.000000	0.000000	0.000000	0.000000	0.000000	0.000000	0.000000	0.000000	0.000000	0.000000	0.000000
0.000000	0.000000	0.000000	0.000000	0.000000	0.000000	0.048968	0.012755	0.000000	0.000000	0.000000	0.045406	0.121673	0.037421	0.000000	0.091341	0.000000	0.000000	0.000000	0.000000	0.049702	0.000000	0.076364	0.010903	0.039361	0.118547	0.096352	0.000000	0.011284	0.000000	0.000000	0.018367	0.000000	0.000000	0.000000	0.000000	0.000000	0.000000	0.000000	0.000000	0.000000	0.000000	0.000000	0.000000	0.000000	0.000000	0.000000	0.000000	0.000000	0.026480
0.000000	0.000000	0.000000	0.000000	0.000000	0.000000	0.000000	0.000000	0.000000	0.000000	0.000000	0.000000	0.000000	0.000000	0.000000	0.000000	0.000000	0.000000	0.000000	0.000000	0.000000	0.000000	0.000000	0.007670	0.000000	0.000000	0.000000	0.000000	0.000000	0.002720	0.008782	0.000000	0.000000	0.000000	0.000000	0.000000	0.000000	0.000000	0.000000	0.000000	0.000000	0.000000	0.000000	0.000000	0.000000	0.000000	0.000000	0.000000	0.000000	0.000000
0.000000	0.000000	0.000000	0.000000	0.000000	0.000000	0.055607	0.027792	0.000000	0.000000	0.000000	0.044489	0.122313	0.034560	0.000000	0.107503	0.000000	0.000000	0.000000	0.000000	0.000000	0.000000	0.059368	0.000000	0.000000	0.000000	0.000000	0.000000	0.000000	0.000000	0.000000	0.000000	0.000000	0.000000	0.000000	0.000000	0.000000	0.000000	0.000000	0.000000	0.000000	0.000000	0.000000	0.000000	0.000000	0.000000	0.000000	0.000000	0.000000	0.000000
0.000000	0.000000	0.000000	0.000000	0.000000	0.000000	0.000000	0.000000	0.000000	0.000000	0.000000	0.000000	0.000000	0.000000	0.026252	0.000000	0.000000	0.000000	0.000000	0.000000	0.000000	0.000000	0.000000	0.000000	0.096175	0.000000	0.000000	0.000000	0.078362	0.000000	0.000000	0.000000	0.000000	0.000000	0.000000	0.000000	0.000000	0.000000	0.000000	0.000000	0.000000	0.000000	0.000000	0.000000	0.000000	0.000000	0.000000	0.000000	0.000000	0.017693
0.000000	0.000000	0.000000	0.000000	0.000000	0.000000	0.057630	0.034498	0.000000	0.000000	0.000000	0.042831	0.120214	0.032046	0.000000	0.102339	0.000000	0.000000	0.000000	0.000000	0.000000	0.000000	0.064983	0.000000	0.000000	0.000000	0.000000	0.000000	0.000000	0.000000	0.000000	0.000000	0.000000	0.000000	0.000000	0.000000	0.000000	0.000000	0.000000	0.000000	0.000000	0.000000	0.000000	0.000000	0.000000	0.000000	0.000000	0.000000	0.000000	0.000000
0.000000	0.000000	0.000000	0.000000	0.000000	0.000000	0.000000	0.000000	0.000000	0.000000	0.000000	0.000000	0.000000	0.000000	0.000000	0.000000	0.000000	0.000000	0.000000	0.000000	0.000000	0.000000	0.000000	0.000000	0.000000	0.000000	0.000000	0.000000	0.000000	0.000000	0.000000	0.000000	0.000000	0.000000	0.000000	0.000000	0.000000	0.000000	0.000000	0.000000	0.000000	0.000000	0.000000	0.000000	0.000000	0.000000	0.000000	0.000000	0.000000	0.000000
0.000000	0.000000	0.000000	0.000000	0.000000	0.000000	0.058784	0.040606	0.000000	0.000000	0.000000	0.040453	0.116728	0.028896	0.000000	0.110435	0.000000	0.000000	0.000000	0.000000	0.000000	0.000000	0.069807	0.000000	0.000000	0.000000	0.000000	0.000000	0.000000	0.000000	0.000000	0.000000	0.000000	0.000000	0.000000	0.000000	0.000000	0.000000	0.000000	0.000000	0.000000	0.000000	0.000000	0.000000	0.000000	0.000000	0.000000	0.000000	0.000000	0.000000
0.000000	0.000000	0.000000	0.000000	0.000000	0.000000	0.000000	0.000000	0.000000	0.000000	0.000000	0.000000	0.007624	0.000000	0.000000	0.000000	0.000000	0.000000	0.000000	0.000000	0.000000	0.000000	0.000000	0.000000	0.000000	0.000000	0.000000	0.000000	0.000000	0.000000	0.000000	0.000000	0.000000	0.000000	0.000000	0.000000	0.000000	0.000000	0.000000	0.000000	0.000000	0.000000	0.000000	0.000000	0.000000	0.000000	0.000000	0.000000	0.000000	0.000000
0.000000	0.000000	0.000000	0.000000	0.000000	0.000000	0.059092	0.046087	0.000000	0.000000	0.000000	0.037422	0.112086	0.025177	0.000000	0.117744	0.000000	0.000000	0.000000	0.000000	0.000000	0.000000	0.073798	0.000000	0.000000	0.000000	0.000000	0.000000	0.000000	0.000000	0.000000	0.000000	0.000000	0.000000	0.000000	0.000000	0.000000	0.000000	0.000000	0.000000	0.000000	0.000000	0.000000	0.000000	0.000000	0.000000	0.000000	0.000000	0.000000	0.000000
0.000000	0.000000	0.000000	0.000000	0.000000	0.000000	0.000000	0.000000	0.000000	0.000000	0.000000	0.000000	0.020509	0.000000	0.000000	0.000000	0.000000	0.000000	0.000000	0.000000	0.000000	0.000000	0.000000	0.000000	0.000000	0.000000	0.000000	0.000000	0.000000	0.000000	0.000000	0.000000	0.000000	0.000000	0.000000	0.000000	0.000000	0.000000	0.000000	0.000000	0.000000	0.000000	0.000000	0.000000	0.000000	0.000000	0.000000	0.000000	0.000000	0.000000
0.000000	0.000000	0.000000	0.000000	0.000000	0.000000	0.057076	0.055584	0.000000	0.000000	0.000000	0.029048	0.099293	0.015602	0.000000	0.130026	0.000000	0.000000	0.000000	0.000000	0.000000	0.000000	0.079406	0.000000	0.000000	0.000000	0.000000	0.000000	0.000000	0.000000	0.000000	0.000000	0.000000	0.000000	0.000000	0.000000	0.000000	0.000000	0.000000	0.000000	0.000000	0.000000	0.000000	0.000000	0.000000	0.000000	0.000000	0.000000	0.000000	0.000000
0.000000	0.000000	0.000000	0.000000	0.000000	0.000000	0.000000	0.000000	0.000000	0.000000	0.000000	0.000000	0.033670	0.000000	0.000000	0.000000	0.000000	0.000000	0.000000	0.000000	0.000000	0.000000	0.000000	0.000000	0.057549	0.002825	0.000000	0.000000	0.031696	0.000000	0.000000	0.000000	0.000000	0.000000	0.000000	0.000000	0.000000	0.000000	0.000000	0.000000	0.000000	0.000000	0.000000	0.000000	0.000000	0.000000	0.000000	0.000000	0.000000	0.000000
0.000000	0.000000	0.004547	0.000000	0.000000	0.000000	0.054817	0.059142	0.000000	0.000000	0.000000	0.024041	0.091865	0.010116	0.000000	0.134024	0.000000	0.000000	0.000000	0.000000	0.000000	0.000000	0.080682	0.000000	0.000000	0.000000	0.000000	0.000000	0.000000	0.000000	0.000000	0.000000	0.000000	0.000000	0.000000	0.000000	0.000000	0.000000	0.000000	0.000000	0.000000	0.000000	0.000000	0.000000	0.000000	0.000000	0.000000	0.000000	0.000000	0.000000
0.000000	0.000000	0.000000	0.000000	0.000000	0.000000	0.000000	0.000000	0.000000	0.000000	0.000000	0.001589	0.046344	0.003837	0.000000	0.000000	0.000000	0.000000	0.000000	0.017678	0.000000	0.000000	0.000000	0.000000	0.000000	0.000000	0.000000	0.000000	0.000000	0.000000	0.000000	0.000000	0.000000	0.000000	0.000000	0.000000	0.000000	0.000000	0.000000	0.000000	0.000000	0.000000	0.000000	0.000000	0.000000	0.000000	0.000000	0.000000	0.000000	0.000000
0.000000	0.033859	0.012191	0.000000	0.000000	0.000000	0.051824	0.061869	0.062919	0.015138	0.000000	0.018594	0.083995	0.004260	0.000000	0.136314	0.000000	0.000000	0.000000	0.000000	0.000000	0.000000	0.080947	0.000000	0.000000	0.000000	0.000000	0.000000	0.000000	0.000000	0.000000	0.000000	0.000000	0.000000	0.000000	0.000000	0.000000	0.000000	0.000000	0.000000	0.000000	0.000000	0.000000	0.000000	0.005174	0.000000	0.000000	0.000000	0.000000	0.000000
0.000000	0.000000	0.000000	0.000000	0.000000	0.000000	0.000000	0.000000	0.000000	0.000000	0.000000	0.010197	0.058476	0.011464	0.000000	0.000000	0.000000	0.000000	0.000000	0.000000	0.000000	0.000000	0.000000	0.000000	0.000000	0.000000	0.000000	0.000000	0.000000	0.000000	0.000000	0.000000	0.000000	0.000000	0.000000	0.000000	0.000000	0.000000	0.000000	0.000000	0.000000	0.000000	0.000000	0.000000	0.000000	0.000000	0.000000	0.000000	0.000000	0.000000
0.000000	0.140323	0.027041	0.055027	0.104938	0.000000	0.043312	0.064899	0.052054	0.041025	0.000000	0.005744	0.066199	0.000000	0.000000	0.135217	0.000000	0.000000	0.000000	0.000000	0.000000	0.000000	0.078334	0.000000	0.000000	0.000000	0.000000	0.000000	0.000000	0.000000	0.000000	0.000000	0.000000	0.000000	0.000000	0.000000	0.000000	0.000000	0.013560	0.000000	0.000000	0.000000	0.000568	0.000000	0.077542	0.000000	0.000000	0.000000	0.000000	0.001541
0.000000	0.000000	0.000000	0.000000	0.000000	0.000000	0.000000	0.000000	0.000000	0.000000	0.000000	0.018385	0.070621	0.018538	0.000000	0.000000	0.000000	0.000000	0.000000	0.000000	0.000000	0.000000	0.000000	0.000000	0.000000	0.000000	0.000000	0.000000	0.000000	0.000000	0.000000	0.000000	0.000000	0.000000	0.000000	0.000000	0.000000	0.000000	0.000000	0.000000	0.000000	0.000000	0.000000	0.000000	0.000000	0.000000	0.000000	0.000000	0.000000	0.000000
0.000000	0.117630	0.033660	0.017070	0.025820	0.000000	0.038150	0.065010	0.085525	0.075200	0.000000	0.004604	0.056989	0.000000	0.000000	0.131879	0.000000	0.000000	0.000000	0.000000	0.000000	0.000000	0.075560	0.000000	0.000000	0.000000	0.000000	0.000000	0.000000	0.000000	0.000000	0.000000	0.000000	0.000000	0.000000	0.000000	0.000000	0.000000	0.000000	0.000000	0.000000	0.000000	0.000000	0.000000	0.045951	0.000000	0.000000	0.000000	0.000000	0.004992
0.000000	0.000000	0.000000	0.000000	0.000000	0.000000	0.008214	0.000000	0.000000	0.000000	0.000000	0.025591	0.081979	0.024557	0.000000	0.005267	0.000000	0.000000	0.000000	0.000000	0.000000	0.000000	0.000000	0.010057	0.024487	0.000000	0.007877	0.000000	0.043513	0.000000	0.000000	0.000000	0.000000	0.000000	0.000000	0.000000	0.000000	0.000000	0.000000	0.000000	0.000000	0.000000	0.000000	0.000000	0.000000	0.000000	0.000000	0.000000	0.000000	0.000000
0.000000	0.156476	0.000000	0.083141	0.110432	0.000000	0.000000	0.000000	0.048345	0.060869	0.000000	0.000000	0.000000	0.000000	0.000000	0.000000	0.000000	0.014470	0.000000	0.000000	0.034710	0.000000	0.000000	0.000000	0.000000	0.027183	0.024140	0.000000	0.000000	0.000000	0.000000	0.024071	0.000000	0.004704	0.000000	0.000000	0.000000	0.000000	0.001325	0.000000	0.000000	0.000000	0.002215	0.015680	0.062084	0.000000	0.000000	0.000000	0.000000	0.000000
0.000000	0.000000	0.000000	0.000000	0.000000	0.000000	0.000000	0.000000	0.000000	0.000000	0.000000	0.000000	0.000000	0.000000	0.000000	0.000000	0.000000	0.000000	0.000000	0.000000	0.000000	0.000000	0.000000	0.000000	0.000000	0.000000	0.000000	0.000000	0.000000	0.000000	0.000000	0.000000	0.000000	0.000000	0.000000	0.000000	0.000000	0.000000	0.000000	0.000000	0.000000	0.000000	0.000000	0.000000	0.000000	0.000000	0.000000	0.000000	0.000000	0.000000
0.000000	0.071025	0.000000	0.000000	0.000000	0.000000	0.013638	0.000000	0.070545	0.089138	0.000000	0.026043	0.000000	0.000000	0.009445	0.000000	0.000000	0.000000	0.000000	0.000000	0.000000	0.000000	0.000000	0.083023	0.062029	0.042923	0.064760	0.043614	0.090854	0.034419	0.028382	0.009189	0.000000	0.000000	0.000000	0.000000	0.000000	0.000000	0.000000	0.000000	0.000000	0.000000	0.000000	0.000000	0.000000	0.000000	0.000000	0.000000	0.000000	0.005007
0.000000	0.000000	0.000000	0.000000	0.000000	0.000000	0.000000	0.000000	0.000000	0.000000	0.000000	0.000000	0.000000	0.000000	0.000000	0.000000	0.000000	0.000000	0.000000	0.000000	0.000000	0.000000	0.000000	0.044603	0.000000	0.000000	0.017475	0.000000	0.041938	0.000000	0.000000	0.000000	0.000000	0.000000	0.000000	0.000000	0.000000	0.000000	0.000000	0.000000	0.000000	0.000000	0.000000	0.000000	0.000000	0.000000	0.000000	0.000000	0.000000	0.000000
0.000000	0.000000	0.000000	0.000000	0.000000	0.000000	0.000000	0.000000	0.000000	0.000000	0.000000	0.000000	0.000000	0.000000	0.000000	0.000000	0.000000	0.000000	0.000000	0.000000	0.016706	0.000000	0.000000	0.027350	0.009909	0.025923	0.038281	0.000000	0.015893	0.000000	0.013763	0.025603	0.002828	0.000000	0.000000	0.000000	0.000000	0.000000	0.000000	0.000000	0.000000	0.000000	0.000000	0.000000	0.000000	0.000000	0.000000	0.000000	0.000000	0.000000
0.008613	0.000000	0.000000	0.000000	0.000000	0.000000	0.000000	0.000000	0.000000	0.000000	0.000000	0.000000	0.000000	0.000000	0.000000	0.000000	0.000000	0.000000	0.041410	0.147985	0.000000	0.000000	0.000000	0.000000	0.000000	0.000000	0.000000	0.044537	0.000000	0.112979	0.028497	0.000000	0.000000	0.000000	0.000000	0.073731	0.000000	0.000000	0.000000	0.000000	0.000000	0.035794	0.000000	0.000000	0.000000	0.000000	0.000000	0.000000	0.000000	0.000000
0.000000	0.005837	0.000000	0.000000	0.000000	0.000000	0.077187	0.000000	0.052182	0.071581	0.000000	0.076716	0.001807	0.000000	0.017682	0.000000	0.000000	0.000000	0.000000	0.000000	0.000000	0.002225	0.000000	0.108043	0.048703	0.000000	0.030792	0.116938	0.139487	0.074275	0.020795	0.000000	0.000000	0.000000	0.000000	0.000000	0.000000	0.000000	0.000000	0.000000	0.000000	0.000000	0.000000	0.000000	0.000000	0.000000	0.000000	0.000000	0.000000	0.000000
0.000000	0.000000	0.000000	0.000000	0.000000	0.000000	0.000000	0.000000	0.000000	0.000000	0.000000	0.000000	0.000000	0.000000	0.000000	0.000000	0.000000	0.000000	0.000000	0.000000	0.000000	0.000000	0.000000	0.000000	0.000000	0.000000	0.000000	0.000000	0.000000	0.000000	0.000000	0.000000	0.000000	0.000000	0.000000	0.000000	0.000000	0.000000	0.000000	0.000000	0.000000	0.000000	0.000000	0.000000	0.000000	0.000000	0.000000	0.000000	0.000000	0.000000
0.000000	0.000000	0.000000	0.000000	0.000000	0.000000	0.000000	0.000000	0.000000	0.044801	0.000000	0.000000	0.000000	0.000000	0.000000	0.000000	0.000000	0.000000	0.000000	0.006642	0.000000	0.000000	0.000000	0.088848	0.033932	0.012598	0.049349	0.064971	0.080576	0.063791	0.046784	0.002418	0.000000	0.000000	0.000000	0.000000	0.000000	0.000000	0.000000	0.000000	0.000000	0.000000	0.000000	0.000000	0.000000	0.000000	0.000000	0.000000	0.000000	0.000000
0.000000	0.000000	0.000000	0.000000	0.000000	0.000000	0.000000	0.000000	0.000000	0.000000	0.000000	0.000000	0.000000	0.000000	0.000000	0.000000	0.000000	0.000000	0.000000	0.000000	0.000000	0.000000	0.000000	0.000000	0.000000	0.000000	0.000000	0.000000	0.000000	0.000000	0.000000	0.000000	0.000000	0.000000	0.000000	0.000000	0.000000	0.000000	0.000000	0.000000	0.000000	0.000000	0.000000	0.000000	0.000000	0.000000	0.000000	0.000000	0.000000	0.000000
0.000000	0.000000	0.000000	0.000000	0.000000	0.000000	0.000000	0.000000	0.000000	0.000000	0.000000	0.000000	0.009723	0.000000	0.000000	0.000000	0.000000	0.000000	0.000000	0.000000	0.000000	0.000000	0.000000	0.000000	0.000000	0.000000	0.000000	0.000000	0.000000	0.000000	0.000000	0.000000	0.000000	0.000000	0.000000	0.000000	0.000000	0.000000	0.000000	0.000000	0.000000	0.000000	0.000000	0.000000	0.000000	0.000000	0.000000	0.000000	0.000000	0.000000
0.000000	0.000000	0.000000	0.000000	0.000000	0.000000	0.000000	0.000000	0.000000	0.000000	0.000000	0.000000	0.000000	0.000000	0.000000	0.000000	0.000000	0.000000	0.000000	0.000000	0.000000	0.000000	0.000000	0.000000	0.000000	0.000000	0.000000	0.000000	0.000000	0.000000	0.000000	0.000000	0.000000	0.000000	0.000000	0.000000	0.000000	0.000000	0.000000	0.000000	0.000000	0.000000	0.000000	0.000000	0.000000	0.000000	0.000000	0.000000	0.000000	0.000000
0.000000	0.000000	0.000000	0.000000	0.000000	0.000000	0.000000	0.000000	0.000000	0.000000	0.000000	0.000000	0.000000	0.000000	0.002828	0.000000	0.000000	0.000000	0.000000	0.011304	0.000000	0.016564	0.000000	0.080384	0.007920	0.000000	0.000000	0.154837	0.102156	0.087119	0.005347	0.000000	0.000000	0.000000	0.000000	0.000000	0.000000	0.000000	0.000000	0.000000	0.000000	0.000000	0.000000	0.000000	0.000000	0.000000	0.000000	0.000000	0.000000	0.000000
0.000000	0.000000	0.000000	0.000000	0.000000	0.000000	0.000000	0.000000	0.000000	0.000000	0.000000	0.000000	0.000000	0.000000	0.000000	0.000000	0.000000	0.039999	0.000000	0.000000	0.127796	0.000000	0.000000	0.000000	0.000000	0.020156	0.025613	0.000000	0.000000	0.000000	0.000000	0.084522	0.000000	0.054321	0.000000	0.000000	0.000000	0.000000	0.000000	0.000000	0.000000	0.000000	0.000000	0.097415	0.000000	0.000000	0.000000	0.000000	0.000000	0.000000
0.000000	0.000000	0.000000	0.000000	0.000000	0.000000	0.000000	0.000000	0.000000	0.000000	0.000000	0.000000	0.000000	0.000000	0.000000	0.000000	0.000000	0.000000	0.000000	0.000000	0.000000	0.000000	0.000000	0.000000	0.000000	0.000000	0.000000	0.000000	0.000000	0.000000	0.000000	0.000000	0.000000	0.000000	0.000000	0.000000	0.000000	0.000000	0.000000	0.000000	0.000000	0.000000	0.000000	0.000000	0.000000	0.000000	0.000000	0.000000	0.000000	0.000000
0.000000	0.000000	0.000000	0.000000	0.000000	0.000000	0.000000	0.000000	0.000000	0.000000	0.000000	0.000000	0.000000	0.000000	0.081138	0.000000	0.000000	0.041447	0.000000	0.000000	0.117890	0.000000	0.000000	0.023999	0.157751	0.045094	0.014687	0.010357	0.120899	0.000000	0.000000	0.070361	0.000000	0.049603	0.000000	0.000000	0.000000	0.000000	0.000000	0.000000	0.000000	0.000000	0.000000	0.099820	0.000000	0.003223	0.000000	0.000000	0.000000	0.073746
0.000000	0.000000	0.000000	0.000000	0.000000	0.000000	0.000000	0.000000	0.000000	0.000000	0.000000	0.000000	0.000000	0.000000	0.000000	0.000000	0.000000	0.000000	0.000000	0.000000	0.000000	0.000000	0.000000	0.000000	0.000000	0.000000	0.000000	0.000000	0.000000	0.000000	0.000000	0.000000	0.000000	0.000000	0.000000	0.000000	0.000000	0.000000	0.000000	0.000000	0.000000	0.000000	0.000000	0.000000	0.000000	0.000000	0.000000	0.000000	0.000000	0.000000
0.000000	0.000000	0.009678	0.061999	0.000000	0.000000	0.005778	0.028516	0.000000	0.066111	0.123671	0.000000	0.000000	0.000000	0.110890	0.000000	0.095728	0.041345	0.000000	0.000000	0.106555	0.000839	0.000000	0.000000	0.089011	0.000000	0.000000	0.012764	0.084096	0.000000	0.000000	0.056100	0.000000	0.043541	0.000000	0.000000	0.000000	0.000000	0.000000	0.000000	0.000000	0.000000	0.000000	0.099789	0.000000	0.006562	0.000000	0.000549	0.007601	0.029765
0.000000	0.000000	0.000000	0.000000	0.000000	0.000000	0.000000	0.000000	0.000000	0.000000	0.001157	0.000000	0.000000	0.000000	0.000000	0.000000	0.000000	0.000000	0.000000	0.000000	0.000000	0.000000	0.000000	0.000000	0.000000	0.000000	0.000000	0.000000	0.000000	0.000000	0.000000	0.000000	0.000000	0.000000	0.000000	0.000000	0.000000	0.000000	0.000000	0.000000	0.000000	0.000000	0.000000	0.000000	0.000000	0.000000	0.000000	0.000000	0.000000	0.000000
0.000000	0.000000	0.000000	0.000000	0.000000	0.000000	0.000000	0.000000	0.000000	0.000000	0.000000	0.000000	0.000000	0.000000	0.000000	0.000000	0.000000	0.039705	0.000000	0.000000	0.094008	0.000000	0.000000	0.000000	0.000000	0.000000	0.000000	0.000000	0.000000	0.000000	0.000000	0.041438	0.000000	0.036138	0.000000	0.000000	0.000000	0.000000	0.000000	0.000000	0.000000	0.000000	0.000000	0.097341	0.000000	0.008711	0.000000	0.000000	0.000000	0.000000
0.000000	0.028916	0.000000	0.057199	0.063687	0.000000	0.000000	0.000000	0.000000	0.000000	0.017355	0.000000	0.000000	0.000000	0.000000	0.000000	0.000000	0.000000	0.000000	0.000000	0.000000	0.000000	0.000000	0.000000	0.000000	0.000000	0.000000	0.000000	0.000000	0.000000	0.000000	0.000000	0.000000	0.000000	0.000000	0.000000	0.000000	0.000000	0.000000	0.000000	0.000000	0.000000	0.000000	0.000000	0.000000	0.000000	0.000000	0.007890	0.000000	0.000000
0.000000	0.000000	0.000000	0.000000	0.000000	0.000000	0.000000	0.000000	0.000000	0.000000	0.000000	0.000000	0.000000	0.000000	0.000000	0.000000	0.000000	0.036629	0.000000	0.000000	0.080931	0.000000	0.000000	0.000000	0.000000	0.000000	0.000000	0.000000	0.000000	0.000000	0.000000	0.026835	0.000000	0.027765	0.000000	0.000000	0.000000	0.000000	0.000000	0.000000	0.000000	0.000000	0.000000	0.092722	0.000000	0.009582	0.000000	0.000000	0.000000	0.000000
0.000000	0.000000	0.000000	0.005011	0.000000	0.000000	0.000000	0.000000	0.000000	0.009487	0.047316	0.000000	0.000000	0.000000	0.000000	0.000000	0.018402	0.000000	0.000000	0.000000	0.000000	0.000000	0.000000	0.000000	0.000000	0.000000	0.000000	0.000000	0.000000	0.000000	0.000000	0.000000	0.000000	0.000000	0.000000	0.000000	0.000000	0.000000	0.000000	0.000000	0.000000	0.000000	0.000000	0.000000	0.000000	0.000000	0.000000	0.000000	0.000000	0.000000
0.000000	0.000000	0.000000	0.000000	0.000000	0.000000	0.000000	0.000000	0.000000	0.000000	0.000000	0.000000	0.000000	0.000000	0.000000	0.000000	0.000000	0.031985	0.000000	0.000000	0.066813	0.000000	0.000000	0.000000	0.000000	0.000000	0.000000	0.000000	0.000000	0.000000	0.000000	0.011528	0.000000	0.018087	0.000000	0.000000	0.000000	0.000000	0.000000	0.000000	0.000000	0.000000	0.000000	0.085892	0.000000	0.009163	0.000000	0.000000	0.000000	0.000000
0.000000	0.000000	0.000000	0.020157	0.000000	0.000000	0.000000	0.000000	0.000000	0.030565	0.059264	0.000000	0.000000	0.000000	0.000000	0.000000	0.028489	0.000000	0.000000	0.000000	0.000000	0.000000	0.000000	0.000000	0.000000	0.000000	0.000000	0.000000	0.000000	0.000000	0.000000	0.000000	0.000000	0.000000	0.000000	0.000000	0.000000	0.000000	0.000000	0.000000	0.000000	0.000000	0.000000	0.000000	0.000000	0.000000	0.000000	0.000000	0.000000	0.000000
0.000000	0.000000	0.000000	0.000000	0.000000	0.000000	0.000000	0.000000	0.000000	0.000000	0.000000	0.000000	0.000000	0.000000	0.000000	0.000000	0.000000	0.026089	0.000000	0.000000	0.052540	0.000000	0.000000	0.000000	0.000000	0.000000	0.000000	0.000000	0.000000	0.000000	0.000000	0.000000	0.000000	0.007734	0.000000	0.000000	0.000000	0.000000	0.000000	0.000000	0.000000	0.000000	0.000000	0.077483	0.000000	0.007444	0.000000	0.000000	0.000000	0.000000
0.000000	0.000000	0.000000	0.033683	0.000000	0.000000	0.000000	0.000000	0.000000	0.051181	0.068620	0.000000	0.000000	0.000000	0.000000	0.000000	0.036247	0.000000	0.000000	0.000000	0.000000	0.000000	0.000000	0.000000	0.000000	0.000000	0.000000	0.000000	0.000000	0.000000	0.000000	0.000000	0.000000	0.000000	0.000000	0.000000	0.000000	0.000000	0.000000	0.000000	0.000000	0.000000	0.000000	0.000000	0.000000	0.000000	0.000000	0.000000	0.000000	0.000000
0.000000	0.000000	0.000000	0.000000	0.000000	0.000000	0.000000	0.000000	0.000000	0.000000	0.000000	0.000000	0.000000	0.000000	0.000000	0.000000	0.000000	0.019129	0.000000	0.000000	0.038224	0.000000	0.000000	0.000000	0.000000	0.000000	0.000000	0.000000	0.000000	0.000000	0.000000	0.000000	0.000000	0.000000	0.000000	0.000000	0.000000	0.000000	0.000000	0.000000	0.000000	0.000000	0.000000	0.067887	0.000000	0.004519	0.000000	0.000000	0.000000	0.000000
0.000000	0.008184	0.000000	0.050959	0.000000	0.000000	0.010220	0.010562	0.000000	0.082474	0.077142	0.000000	0.000000	0.000000	0.000000	0.000000	0.043272	0.000000	0.000000	0.000000	0.000000	0.000000	0.000000	0.000000	0.000000	0.000000	0.000000	0.000000	0.000000	0.000000	0.000000	0.000000	0.000000	0.000000	0.000000	0.000000	0.000000	0.000000	0.000000	0.000000	0.000000	0.000000	0.000000	0.000000	0.000000	0.000000	0.000000	0.000000	0.000000	0.000000
0.000000	0.000000	0.000000	0.000000	0.000000	0.000000	0.000000	0.000000	0.000000	0.000000	0.000000	0.000000	0.000000	0.000000	0.000000	0.000000	0.000000	0.011052	0.000000	0.000000	0.023541	0.000000	0.000000	0.000000	0.000000	0.000000	0.000000	0.000000	0.000000	0.000000	0.000000	0.000000	0.000000	0.000000	0.000000	0.000000	0.000000	0.000000	0.000000	0.000000	0.000000	0.000000	0.000000	0.057119	0.000000	0.000375	0.000000	0.000000	0.000000	0.000000
0.000000	0.024332	0.000000	0.059243	0.000000	0.000000	0.027411	0.021405	0.000000	0.102314	0.078269	0.000000	0.000000	0.000000	0.000000	0.000000	0.044328	0.065529	0.000000	0.000000	0.054977	0.000000	0.000000	0.000000	0.000000	0.037648	0.000000	0.000000	0.000000	0.000000	0.000000	0.000000	0.000000	0.000000	0.000000	0.000000	0.000000	0.000000	0.000000	0.000000	0.000000	0.000000	0.000000	0.000000	0.000000	0.000000	0.000000	0.000000	0.000000	0.000000
0.000000	0.000000	0.000000	0.000000	0.000000	0.000000	0.000000	0.000000	0.000000	0.000000	0.000000	0.000000	0.000000	0.000000	0.000000	0.000000	0.000000	0.002209	0.000000	0.000000	0.008936	0.000000	0.000000	0.000000	0.000000	0.000000	0.000000	0.000000	0.000000	0.000000	0.000000	0.000000	0.000000	0.000000	0.000000	0.000000	0.000000	0.000000	0.000000	0.000000	0.000000	0.000000	0.000000	0.045698	0.000000	0.000000	0.000000	0.000000	0.000000	0.000000
0.000000	0.046797	0.000000	0.066391	0.000000	0.000000	0.051865	0.034192	0.000000	0.131368	0.073028	0.000000	0.000000	0.000000	0.000000	0.000000	0.040460	0.063565	0.000000	0.000000	0.061420	0.000000	0.009346	0.000000	0.013994	0.091814	0.000000	0.000000	0.000000	0.000000	0.000000	0.000000	0.000000	0.000000	0.000000	0.000000	0.000000	0.000000	0.000000	0.000000	0.000000	0.000000	0.000000	0.000000	0.000000	0.000000	0.000000	0.000000	0.000000	0.047040
0.000000	0.000000	0.000000	0.000000	0.000000	0.000000	0.000000	0.000000	0.000000	0.000000	0.000000	0.000000	0.000000	0.000000	0.000000	0.000000	0.000000	0.000000	0.000000	0.000000	0.000000	0.000000	0.000000	0.000000	0.000000	0.000000	0.000000	0.000000	0.000000	0.000000	0.000000	0.000000	0.000000	0.000000	0.000000	0.000000	0.000000	0.000000	0.000000	0.000000	0.000000	0.000000	0.000000	0.033489	0.000000	0.000000	0.000000	0.000000	0.000000	0.000000
0.000000	0.059277	0.000000	0.066968	0.000000	0.000000	0.065906	0.039512	0.013799	0.148065	0.065532	0.006766	0.000000	0.000000	0.025133	0.000000	0.034597	0.000000	0.000000	0.000000	0.019684	0.000000	0.006354	0.025248	0.139948	0.114228	0.059172	0.000000	0.078325	0.000000	0.000000	0.000000	0.000000	0.000000	0.000000	0.000000	0.000000	0.000000	0.000000	0.000000	0.000000	0.000000	0.000000	0.000000	0.000000	0.000000	0.000000	0.000000	0.000000	0.096989
0.000000	0.000000	0.000000	0.000000	0.000000	0.000000	0.000000	0.000000	0.000000	0.000000	0.000000	0.000000	0.000000	0.000000	0.000000	0.000000	0.000000	0.000000	0.000000	0.000000	0.000000	0.000000	0.000000	0.000000	0.000000	0.000000	0.000000	0.000000	0.000000	0.000000	0.000000	0.000000	0.000000	0.000000	0.000000	0.000000	0.000000	0.000000	0.000000	0.000000	0.000000	0.000000	0.000000	0.020959	0.000000	0.000000	0.000000	0.000000	0.000000	0.000000
0.090706	0.077645	0.000000	0.057852	0.000000	0.014092	0.088048	0.042013	0.050669	0.163645	0.041869	0.044179	0.000000	0.000000	0.020536	0.000000	0.015154	0.000000	0.042342	0.000000	0.027589	0.000000	0.016153	0.019781	0.106672	0.098689	0.052407	0.000000	0.060502	0.000000	0.000000	0.000000	0.000000	0.000000	0.000000	0.000000	0.035118	0.000000	0.000000	0.000000	0.000000	0.000000	0.000000	0.000000	0.000000	0.000000	0.000000	0.099221	0.101790	0.085983
0.000000	0.000000	0.000000	0.000000	0.000000	0.000000	0.000000	0.000000	0.000000	0.000000	0.000000	0.000000	0.000000	0.000000	0.000000	0.000000	0.000000	0.000000	0.000000	0.000000	0.000000	0.000000	0.000000	0.000000	0.000000	0.000000	0.000000	0.000000	0.000000	0.000000	0.000000	0.000000	0.000000	0.000000	0.000000	0.000000	0.000000	0.000000	0.000000	0.000000	0.000000	0.000000	0.000000	0.007511	0.000000	0.000000	0.000000	0.000000	0.000000	0.000000
0.000000	0.081677	0.000000	0.048915	0.000000	0.000000	0.093875	0.038865	0.067176	0.154805	0.027414	0.061127	0.000000	0.000000	0.015629	0.000000	0.002787	0.001008	0.000000	0.000000	0.028680	0.000000	0.018399	0.014483	0.089568	0.087419	0.045965	0.000000	0.049252	0.000000	0.000000	0.000000	0.000000	0.000000	0.000000	0.000000	0.000000	0.000000	0.000000	0.000000	0.000000	0.000000	0.000000	0.000000	0.000000	0.000000	0.000000	0.000000	0.000000	0.076888
0.000000	0.000000	0.000000	0.000000	0.000000	0.000000	0.000000	0.000000	0.000000	0.000000	0.000000	0.000000	0.000000	0.000000	0.000000	0.000000	0.000000	0.000000	0.000000	0.000000	0.000000	0.000000	0.000000	0.000000	0.000000	0.000000	0.000000	0.000000	0.000000	0.000000	0.000000	0.000000	0.000000	0.000000	0.000000	0.000000	0.000000	0.000000	0.000000	0.000000	0.000000	0.000000	0.000000	0.000000	0.000000	0.000000	0.000000	0.000000	0.000000	0.000000
0.000000	0.081935	0.000000	0.037832	0.000000	0.000000	0.095571	0.033128	0.081876	0.139623	0.011897	0.076446	0.000000	0.000000	0.009257	0.000000	0.000000	0.005930	0.000000	0.000000	0.027910	0.000000	0.018878	0.007759	0.072495	0.074782	0.037914	0.000000	0.036993	0.000000	0.000000	0.000000	0.000000	0.000000	0.000000	0.000000	0.000000	0.000000	0.000000	0.000000	0.000000	0.000000	0.000000	0.000000	0.009352	0.000000	0.000000	0.000000	0.000000	0.066163
0.000000	0.000000	0.000000	0.000000	0.000000	0.000000	0.000000	0.000000	0.000000	0.000000	0.000000	0.000000	0.000000	0.000000	0.000000	0.000000	0.000000	0.000000	0.000000	0.000000	0.000000	0.000000	0.000000	0.000000	0.000000	0.000000	0.000000	0.000000	0.000000	0.000000	0.000000	0.000000	0.000000	0.000000	0.000000	0.000000	0.000000	0.000000	0.000000	0.000000	0.000000	0.000000	0.000000	0.000000	0.000000	0.000000	0.000000	0.000000	0.000000	0.000000
0.095903	0.075210	0.000000	0.017357	0.000000	0.061858	0.090075	0.019825	0.099934	0.111490	0.017129	0.095997	0.000000	0.006876	0.000000	0.000000	0.000000	0.010486	0.087612	0.000000	0.023236	0.000000	0.016254	0.000000	0.045978	0.053301	0.022782	0.000000	0.016412	0.000000	0.000000	0.000000	0.000000	0.000000	0.000000	0.000000	0.009370	0.000000	0.000000	0.000000	0.000000	0.000000	0.000000	0.000000	0.026388	0.000000	0.027324	0.072328	0.128299	0.047127
0.000000	0.000000	0.000000	0.000000	0.000000	0.000000	0.000000	0.000000	0.000000	0.000000	0.000000	0.000000	0.000000	0.000000	0.000000	0.000000	0.000000	0.000000	0.000000	0.000000	0.000000	0.000000	0.000000	0.000000	0.009137	0.000000	0.000000	0.000000	0.000000	0.000000	0.000000	0.000000	0.000000	0.000000	0.000000	0.000000	0.000000	0.000000	0.000000	0.000000	0.000000	0.000000	0.000000	0.000000	0.000000	0.000000	0.000000	0.000000	0.000000	0.000000
0.000000	0.066788	0.000000	0.002400	0.000000	0.000000	0.081837	0.008770	0.107387	0.092008	0.000000	0.104862	0.000000	0.025695	0.000000	0.000000	0.000000	0.035092	0.000000	0.000000	0.064170	0.000000	0.012453	0.000000	0.028686	0.038462	0.011526	0.000000	0.002224	0.000000	0.000000	0.063738	0.023619	0.130251	0.000000	0.000000	0.000000	0.000000	0.000000	0.094006	0.057657	0.000000	0.000000	0.150982	0.034962	0.061802	0.046288	0.000000	0.000000	0.033579
0.000903	0.000000	0.000000	0.000000	0.000000	0.000000	0.000000	0.000000	0.000000	0.000000	0.000000	0.000000	0.000000	0.000000	0.000000	0.000000	0.000000	0.000000	0.000000	0.000000	0.000000	0.000000	0.000000	0.000000	0.031884	0.000000	0.000000	0.000000	0.000000	0.000000	0.000000	0.000000	0.000000	0.000000	0.000000	0.000000	0.030007	0.000000	0.000000	0.000000	0.000000	0.000000	0.000000	0.000000	0.000000	0.000000	0.000000	0.000000	0.000000	0.000000
0.000000	0.041527	0.000000	0.000000	0.000000	0.000000	0.056072	0.000000	0.108309	0.050044	0.000000	0.109486	0.020798	0.063000	0.000000	0.000000	0.000000	0.007983	0.000000	0.000000	0.002623	0.000000	0.000000	0.000000	0.000000	0.005953	0.000000	0.000000	0.000000	0.000000	0.000000	0.000000	0.000000	0.000000	0.000000	0.000000	0.000000	0.000000	0.000000	0.000000	0.013395	0.000000	0.000000	0.000000	0.045069	0.009803	0.083683	0.000000	0.000000	0.003182
0.000000	0.000000	0.000000	0.000000	0.000000	0.000000	0.000000	0.000000	0.000000	0.000000	0.000000	0.000000	0.000000	0.000000	0.000000	0.000000	0.000000	0.000000	0.000000	0.000000	0.000000	0.000000	0.000000	0.000000	0.055383	0.009976	0.000000	0.000000	0.014389	0.000000	0.000000	0.000000	0.000000	0.000000	0.000000	0.000000	0.019940	0.000000	0.000000	0.000000	0.000000	0.000000	0.000000	0.000000	0.000000	0.000000	0.000000	0.018661	0.000000	0.000000
0.000000	0.026417	0.000000	0.000000	0.000000	0.000000	0.040490	0.000000	0.101105	0.029112	0.000000	0.103927	0.029010	0.079506	0.000000	0.000000	0.000000	0.026575	0.000000	0.000000	0.017157	0.000000	0.000000	0.000000	0.000000	0.000000	0.000000	0.000000	0.000000	0.000000	0.000000	0.008434	0.000000	0.075993	0.000000	0.000000	0.000000	0.000772	0.042221	0.101055	0.104223	0.000000	0.000000	0.095999	0.045603	0.081240	0.099833	0.000000	0.000000	0.000000
0.031545	0.000000	0.000000	0.000000	0.000000	0.000000	0.000000	0.000000	0.000000	0.000000	0.000000	0.000000	0.000000	0.000000	0.000000	0.000000	0.000000	0.000000	0.000000	0.000000	0.000000	0.000000	0.000000	0.000000	0.078306	0.030897	0.000000	0.000000	0.032492	0.000000	0.000000	0.000000	0.000000	0.000000	0.000000	0.000000	0.047383	0.000000	0.000000	0.000000	0.000000	0.000000	0.000000	0.000000	0.000000	0.000000	0.000000	0.023614	0.000000	0.015016
0.000000	0.010202	0.013203	0.000000	0.000000	0.041057	0.023463	0.000000	0.087860	0.008187	0.000000	0.091782	0.034513	0.091961	0.000000	0.000000	0.057272	0.000000	0.000000	0.000000	0.000000	0.019314	0.000000	0.000000	0.000000	0.000000	0.000000	0.000000	0.000000	0.000000	0.000000	0.000000	0.000000	0.000000	0.000000	0.000000	0.000000	0.000000	0.000000	0.000000	0.041550	0.000000	0.000000	0.000000	0.042562	0.051560	0.110375	0.000000	0.000000	0.000000
0.000000	0.000000	0.000000	0.000000	0.000000	0.000000	0.000000	0.000000	0.000000	0.000000	0.000000	0.000000	0.000000	0.000000	0.000000	0.000000	0.000000	0.000000	0.000000	0.000000	0.000000	0.000000	0.000000	0.000000	0.100540	0.050692	0.003705	0.000000	0.048810	0.000000	0.000000	0.000000	0.000000	0.000000	0.000000	0.000000	0.030340	0.000000	0.000000	0.000000	0.000000	0.000000	0.000000	0.000000	0.000000	0.000000	0.000000	0.046280	0.000000	0.033900
0.000000	0.000000	0.000000	0.000000	0.000000	0.000000	0.000000	0.000000	0.062881	0.000000	0.000000	0.067846	0.037758	0.103864	0.000000	0.000000	0.000000	0.028694	0.000000	0.000000	0.044381	0.000000	0.000000	0.000000	0.000000	0.000000	0.005977	0.000000	0.000000	0.000000	0.004448	0.075269	0.064344	0.116292	0.061407	0.012427	0.000000	0.052555	0.031603	0.082181	0.057635	0.000000	0.019838	0.084916	0.032509	0.082226	0.116710	0.000000	0.000000	0.000000
0.060977	0.000000	0.143622	0.000000	0.000000	0.000000	0.011171	0.097049	0.000000	0.000000	0.000000	0.000000	0.000000	0.000000	0.000000	0.055016	0.069203	0.000000	0.000000	0.000000	0.033709	0.000000	0.000000	0.000000	0.000000	0.000000	0.000000	0.000000	0.000000	0.000000	0.000000	0.031103	0.000000	0.019707	0.000000	0.000000	0.058182	0.000000	0.000000	0.000000	0.000000	0.005799	0.000000	0.034271	0.000000	0.000000	0.000000	0.046069	0.000000	0.000000
0.000000	0.000000	0.000000	0.000000	0.000000	0.000000	0.000000	0.000000	0.043629	0.000000	0.000000	0.048792	0.035779	0.101759	0.000000	0.000000	0.000000	0.047506	0.000000	0.000000	0.029818	0.000000	0.000000	0.000000	0.000000	0.000000	0.003281	0.000000	0.000000	0.000000	0.011236	0.065410	0.066791	0.100698	0.057778	0.014709	0.000000	0.054737	0.033147	0.074606	0.063245	0.008910	0.029907	0.064656	0.022673	0.098065	0.108941	0.000000	0.000000	0.000000
0.013997	0.000000	0.000000	0.000000	0.000000	0.000000	0.000000	0.000000	0.013668	0.012572	0.000000	0.022159	0.000000	0.000000	0.000000	0.000000	0.000000	0.000000	0.000000	0.000000	0.048433	0.000000	0.000000	0.000000	0.000000	0.000000	0.000000	0.000000	0.000000	0.000000	0.000000	0.049328	0.000000	0.040032	0.000000	0.000000	0.033941	0.000000	0.000000	0.000000	0.000000	0.000000	0.000000	0.052262	0.000000	0.000000	0.000000	0.070541	0.001918	0.000000
0.000000	0.000000	0.000000	0.000000	0.008492	0.000000	0.000000	0.000000	0.002335	0.000000	0.000000	0.054018	0.055507	0.084574	0.000000	0.000000	0.003829	0.084467	0.000000	0.000000	0.018263	0.000000	0.000000	0.000000	0.000000	0.000000	0.000000	0.000000	0.000000	0.000000	0.020847	0.037566	0.061068	0.063061	0.059595	0.016154	0.022262	0.053508	0.031328	0.049993	0.064912	0.024748	0.047494	0.065739	0.000000	0.122933	0.081939	0.000000	0.000000	0.000000
0.089312	0.000000	0.000000	0.000000	0.000000	0.000000	0.000000	0.000000	0.000000	0.000000	0.000000	0.000000	0.082056	0.018396	0.000000	0.000000	0.000000	0.000000	0.005341	0.000000	0.000000	0.000000	0.013778	0.000000	0.017284	0.000000	0.000000	0.000000	0.000000	0.000000	0.014151	0.000000	0.052724	0.000000	0.056361	0.041194	0.060884	0.000000	0.000000	0.000000	0.000000	0.017746	0.000000	0.000000	0.000000	0.000000	0.000000	0.061725	0.020817	0.000000
0.059387	0.000000	0.000000	0.000000	0.000000	0.010627	0.000000	0.000000	0.000000	0.000000	0.000000	0.000000	0.000000	0.041698	0.000000	0.000000	0.000000	0.077205	0.000000	0.000000	0.027114	0.000000	0.000000	0.000000	0.000000	0.000000	0.000000	0.000000	0.000000	0.000000	0.020315	0.021538	0.052316	0.043699	0.057780	0.025118	0.106235	0.040609	0.010657	0.052995	0.103651	0.066037	0.044554	0.115552	0.000000	0.156718	0.069960	0.027146	0.000000	0.000000
0.019362	0.000000	0.000000	0.000000	0.000000	0.000000	0.000000	0.000000	0.000000	0.000000	0.000000	0.000000	0.000000	0.000000	0.000000	0.000000	0.000000	0.000000	0.000000	0.000000	0.000000	0.000000	0.000000	0.000000	0.000000	0.000000	0.000000	0.000000	0.000000	0.000000	0.000000	0.000000	0.000000	0.000000	0.000000	0.000000	0.002800	0.000000	0.000000	0.000000	0.000000	0.000000	0.000000	0.020107	0.000000	0.000000	0.000000	0.013055	0.000000	0.000000
0.000000	0.000000	0.000000	0.000000	0.000000	0.000000	0.000000	0.000000	0.000000	0.000000	0.000000	0.000000	0.000000	0.022131	0.000000	0.000000	0.000000	0.078983	0.000000	0.000000	0.046893	0.000000	0.000000	0.000000	0.000000	0.000000	0.000000	0.000000	0.000000	0.000000	0.016160	0.005931	0.041313	0.057006	0.052589	0.029511	0.000000	0.039739	0.007600	0.063434	0.092831	0.018571	0.016938	0.137449	0.000000	0.135221	0.046849	0.000000	0.000000	0.000000
0.000000	0.000000	0.000000	0.000000	0.000000	0.000000	0.000000	0.000000	0.000000	0.000000	0.000000	0.000000	0.000000	0.000000	0.000000	0.000000	0.000000	0.000000	0.000000	0.000000	0.029197	0.000000	0.000000	0.000000	0.000000	0.000000	0.000000	0.000000	0.000000	0.000000	0.000000	0.038688	0.000000	0.053831	0.000000	0.000000	0.000000	0.000000	0.000000	0.000000	0.000000	0.000000	0.000000	0.057728	0.000000	0.000000	0.000000	0.000000	0.000000	0.000000
0.000000	0.000000	0.000000	0.000000	0.000000	0.001359	0.000000	0.000000	0.000000	0.000000	0.000000	0.000000	0.000000	0.000000	0.000000	0.000000	0.000000	0.069753	0.000000	0.000000	0.073182	0.000000	0.000000	0.000000	0.000000	0.000000	0.000000	0.000000	0.000000	0.000000	0.005924	0.042561	0.022773	0.091257	0.040985	0.030397	0.010473	0.034762	0.001593	0.072367	0.067782	0.029999	0.024401	0.158823	0.000000	0.096185	0.009425	0.000000	0.000000	0.000000
0.000000	0.000000	0.000000	0.000000	0.000000	0.000000	0.000000	0.000000	0.000000	0.000000	0.000000	0.000000	0.000000	0.000000	0.000000	0.000000	0.000000	0.000000	0.000000	0.000000	0.042518	0.000000	0.000000	0.000000	0.000000	0.000000	0.000000	0.000000	0.000000	0.000000	0.000000	0.056550	0.000000	0.074592	0.000000	0.000000	0.000000	0.000000	0.000000	0.000842	0.000000	0.000000	0.000000	0.074215	0.000000	0.000000	0.000000	0.000000	0.000000	0.000000
0.000000	0.000000	0.000000	0.000000	0.000000	0.000000	0.000000	0.000000	0.000000	0.000000	0.000000	0.000000	0.000000	0.000000	0.000000	0.000000	0.000000	0.057665	0.000000	0.000000	0.085497	0.000000	0.000000	0.000000	0.000000	0.000000	0.000000	0.000000	0.000000	0.000000	0.000000	0.068804	0.016255	0.110359	0.000000	0.000000	0.000000	0.000000	0.000000	0.071330	0.047821	0.000000	0.000000	0.154684	0.000000	0.070259	0.000000	0.000000	0.000000	0.000000
0.000000	0.000000	0.000000	0.000000	0.000000	0.000000	0.000000	0.000000	0.000000	0.000000	0.000000	0.000000	0.000000	0.000000	0.000000	0.000000	0.000000	0.000000	0.000000	0.000000	0.014598	0.000000	0.000000	0.000000	0.000000	0.000000	0.000000	0.000000	0.000000	0.000000	0.000000	0.000000	0.000000	0.000000	0.000000	0.000000	0.000000	0.000000	0.000000	0.000000	0.000000	0.000000	0.000000	0.004225	0.000000	0.000000	0.000000	0.000000	0.000000	0.000000
0.070698	0.011936	0.000000	0.070920	0.080463	0.000000	0.000000	0.000000	0.000000	0.000000	0.020698	0.000000	0.000000	0.000000	0.000000	0.000000	0.000000	0.022069	0.000000	0.000000	0.092662	0.000000	0.000000	0.000000	0.000000	0.005629	0.038398	0.000000	0.000000	0.000000	0.001506	0.122864	0.061562	0.130672	0.007978	0.000000	0.133473	0.015169	0.000000	0.052760	0.001273	0.040778	0.089620	0.112981	0.000000	0.015486	0.000000	0.118289	0.032793	0.000000
0.000000	0.000000	0.000000	0.000000	0.000000	0.000000	0.000000	0.000000	0.000000	0.000000	0.000000	0.000000	0.000000	0.000000	0.000000	0.000000	0.000000	0.000000	0.000000	0.000000	0.000000	0.000000	0.000000	0.000000	0.000000	0.000000	0.000000	0.000000	0.000000	0.000000	0.000000	0.000000	0.000000	0.000000	0.049548	0.033957	0.000000	0.040806	0.000000	0.000000	0.000000	0.054152	0.001171	0.000000	0.000000	0.000000	0.000000	0.000000	0.000000	0.000000
0.065187	0.020168	0.000000	0.083135	0.082147	0.000000	0.000000	0.000000	0.000000	0.000000	0.033580	0.000000	0.000000	0.000000	0.000000	0.000000	0.000000	0.003606	0.000000	0.000000	0.085071	0.000000	0.000000	0.000000	0.000000	0.012336	0.057892	0.000000	0.000000	0.000000	0.027979	0.143304	0.081478	0.122156	0.018336	0.000000	0.121588	0.004131	0.000000	0.038507	0.000000	0.028806	0.079569	0.086175	0.000000	0.000000	0.000000	0.125039	0.039576	0.000000
0.018223	0.000000	0.000000	0.000000	0.000000	0.000000	0.000000	0.000000	0.000000	0.000000	0.000000	0.000000	0.000000	0.000000	0.000000	0.000000	0.000000	0.000000	0.000000	0.047255	0.000000	0.000000	0.000000	0.000000	0.000000	0.000000	0.000000	0.000000	0.000000	0.000000	0.000000	0.000000	0.000000	0.000000	0.056952	0.041439	0.009592	0.053036	0.000000	0.000000	0.000000	0.068835	0.017459	0.000000	0.000000	0.000000	0.000000	0.000000	0.000000	0.000000
0.000000	0.000000	0.000000	0.000000	0.000000	0.000000	0.000000	0.000000	0.000000	0.000000	0.000000	0.000000	0.000000	0.000000	0.000000	0.000000	0.000000	0.000000	0.000000	0.025130	0.072345	0.000000	0.000000	0.019573	0.000000	0.015275	0.074314	0.000000	0.000000	0.024202	0.053822	0.155844	0.097828	0.106622	0.025014	0.098940	0.000000	0.000000	0.000000	0.021575	0.000000	0.031741	0.000000	0.059716	0.000000	0.000000	0.000000	0.000000	0.000000	0.000000
0.000000	0.000000	0.000000	0.000000	0.000000	0.000000	0.000000	0.000000	0.000000	0.000000	0.000000	0.000000	0.000000	0.000000	0.000000	0.000000	0.000000	0.000000	0.000000	0.000000	0.000000	0.000000	0.000000	0.000000	0.000000	0.000000	0.000000	0.000000	0.000000	0.000000	0.000000	0.000000	0.000000	0.000000	0.000000	0.000000	0.000000	0.000000	0.000000	0.000000	0.000000	0.000000	0.000000	0.000000	0.000000	0.000000	0.000000	0.000000	0.000000	0.000000
0.000000	0.000000	0.000000	0.000000	0.000000	0.000000	0.000000	0.000000	0.000000	0.000000	0.000000	0.000000	0.000000	0.000000	0.000000	0.000000	0.000000	0.000000	0.000000	0.000000	0.045689	0.000000	0.000000	0.055364	0.000000	0.012903	0.091284	0.000000	0.000000	0.000000	0.093007	0.145696	0.112049	0.074832	0.028057	0.009320	0.000000	0.000000	0.000000	0.000000	0.000000	0.000000	0.000000	0.019051	0.000000	0.000000	0.000000	0.000000	0.000000	0.000000
0.000000	0.000000	0.057700	0.000000	0.000000	0.010728	0.000000	0.000000	0.000000	0.000000	0.017692	0.000000	0.000000	0.000000	0.000000	0.000000	0.099866	0.000000	0.000000	0.000000	0.000000	0.000000	0.000000	0.000000	0.000000	0.000000	0.000000	0.000000	0.000000	0.000000	0.000000	0.000000	0.000000	0.017840	0.000000	0.000000	0.000000	0.000000	0.000000	0.000000	0.000000	0.000000	0.000000	0.010228	0.000000	0.000000	0.000000	0.000000	0.000000	0.000000
0.000000	0.000000	0.000000	0.000000	0.000000	0.000000	0.000000	0.000000	0.000000	0.000000	0.000000	0.000000	0.000000	0.000000	0.000000	0.000000	0.000000	0.000000	0.000000	0.000000	0.026274	0.000000	0.000000	0.077553	0.000000	0.008578	0.094153	0.000000	0.000000	0.024300	0.116355	0.123189	0.110023	0.051757	0.026360	0.025902	0.000000	0.000000	0.000000	0.000000	0.000000	0.000000	0.000000	0.000000	0.000000	0.000000	0.000000	0.000000	0.000000	0.000000
0.000000	0.000000	0.039745	0.000000	0.000000	0.093357	0.000000	0.000000	0.000000	0.000000	0.000000	0.000000	0.000000	0.000000	0.000000	0.000000	0.062976	0.000000	0.000000	0.000000	0.000000	0.034357	0.000000	0.000000	0.000000	0.000000	0.000000	0.000000	0.000000	0.000000	0.000000	0.000000	0.000000	0.000000	0.000000	0.000000	0.000000	0.000000	0.000000	0.000000	0.000000	0.000000	0.000000	0.000000	0.000000	0.000000	0.000000	0.000000	0.018731	0.000000
0.000000	0.000000	0.000000	0.000000	0.000000	0.000000	0.000000	0.000000	0.000000	0.000000	0.000000	0.000000	0.000000	0.000000	0.000000	0.000000	0.000000	0.000000	0.000000	0.000313	0.000000	0.000000	0.000000	0.115640	0.000000	0.000000	0.079921	0.008134	0.023642	0.078094	0.153084	0.071295	0.084458	0.000865	0.010589	0.051081	0.000000	0.000000	0.000000	0.000000	0.000000	0.000000	0.000000	0.000000	0.000000	0.000000	0.000000	0.000000	0.000000	0.000000
0.000000	0.061739	0.000000	0.022919	0.000000	0.000000	0.052972	0.000000	0.035360	0.137377	0.000000	0.018949	0.000000	0.000000	0.000000	0.000000	0.000000	0.000000	0.000000	0.000000	0.000000	0.000000	0.000000	0.000000	0.000000	0.000000	0.000000	0.000000	0.000000	0.000000	0.000000	0.000000	0.000000	0.000000	0.000000	0.000000	0.000000	0.000000	0.000000	0.000000	0.000000	0.000000	0.000000	0.000000	0.000000	0.000000	0.000000	0.000000	0.000000	0.000000
0.000000	0.000000	0.000000	0.000000	0.000000	0.000000	0.000000	0.000000	0.000000	0.000000	0.000000	0.000000	0.000000	0.000000	0.000000	0.000000	0.000000	0.000000	0.000000	0.030516	0.000000	0.000000	0.000000	0.073405	0.000000	0.000000	0.040489	0.024808	0.018092	0.074380	0.096140	0.035825	0.058889	0.000000	0.020196	0.059462	0.000000	0.000000	0.000000	0.000000	0.000000	0.003990	0.000000	0.000000	0.000000	0.000000	0.000000	0.000000	0.000000	0.000000
0.000000	0.000000	0.000000	0.000000	0.000000	0.000000	0.000000	0.000000	0.000000	0.000000	0.000000	0.000000	0.000000	0.000000	0.000000	0.000000	0.007728	0.000000	0.000000	0.000000	0.000000	0.000000	0.000000	0.000000	0.000000	0.000000	0.000000	0.000000	0.000000	0.000000	0.000000	0.000000	0.000000	0.000000	0.000000	0.000000	0.000000	0.000000	0.000000	0.000000	0.000000	0.000000	0.000000	0.000000	0.000000	0.000000	0.000000	0.000000	0.000000	0.000000
0.000000	0.000000	0.000000	0.000000	0.000000	0.000000	0.000000	0.000000	0.000000	0.000000	0.000000	0.000000	0.000000	0.000000	0.000000	0.000000	0.000000	0.000000	0.000000	0.041736	0.000000	0.000000	0.000000	0.037626	0.000000	0.000000	0.002511	0.028993	0.004550	0.058675	0.051870	0.000000	0.021567	0.000000	0.004261	0.045778	0.000000	0.000000	0.000000	0.000000	0.000000	0.015029	0.000000	0.000000	0.000000	0.000000	0.000000	0.000000	0.000000	0.000000
0.000000	0.000000	0.000000	0.000000	0.000000	0.017119	0.000000	0.000000	0.000000	0.000000	0.000000	0.000000	0.000000	0.000000	0.000000	0.000000	0.047492	0.000000	0.000000	0.000000	0.000000	0.000000	0.000000	0.000000	0.000000	0.000000	0.000000	0.000000	0.000000	0.000000	0.000000	0.000000	0.000000	0.000000	0.000000	0.000000	0.000000	0.000000	0.000000	0.000000	0.000000	0.000000	0.000000	0.000000	0.000000	0.000000	0.000000	0.000000	0.000000	0.000000
0.003630	0.000000	0.000000	0.000000	0.000000	0.000000	0.000000	0.000000	0.000000	0.000000	0.000000	0.000000	0.000000	0.000000	0.000000	0.000000	0.000000	0.000000	0.027916	0.051950	0.000000	0.003054	0.000000	0.019918	0.000000	0.000000	0.000000	0.046842	0.004562	0.054613	0.021014	0.000000	0.000000	0.000000	0.000000	0.025327	0.000000	0.000000	0.000000	0.000000	0.000000	0.008066	0.000000	0.000000	0.000000	0.000000	0.000000	0.000000	0.000000	0.000000
0.000000	0.056874	0.000000	0.000000	0.070038	0.000000	0.000000	0.000000	0.037895	0.000000	0.000000	0.000000	0.000000	0.000000	0.037388	0.000000	0.000000	0.000000	0.000000	0.000000	0.000000	0.050867	0.000000	0.000000	0.000000	0.000000	0.000000	0.024409	0.000000	0.000000	0.000000	0.000000	0.000000	0.000000	0.000000	0.000000	0.000000	0.000000	0.094078	0.000000	0.031883	0.000000	0.017550	0.000000	0.136496	0.000000	0.002014	0.000000	0.000000	0.000000
0.000000	0.000000	0.002450	0.000000	0.000000	0.000000	0.000000	0.000000	0.000000	0.000000	0.000000	0.000000	0.000000	0.000000	0.063112	0.071188	0.000000	0.000000	0.000000	0.000000	0.000000	0.000000	0.044188	0.000000	0.000000	0.000000	0.000000	0.000000	0.000000	0.000000	0.000000	0.000000	0.000000	0.000000	0.000000	0.000000	0.000000	0.000000	0.000000	0.000000	0.000000	0.000000	0.000000	0.000000	0.000000	0.000000	0.000000	0.000000	0.000000	0.033858
0.000000	0.039233	0.000000	0.120568	0.020715	0.000000	0.000000	0.000000	0.000000	0.058143	0.140767	0.000000	0.000000	0.000000	0.012749	0.000000	0.066171	0.086491	0.000000	0.000000	0.009041	0.000000	0.000000	0.000000	0.000000	0.000000	0.000000	0.000000	0.025667	0.000000	0.000000	0.000000	0.000000	0.000000	0.000000	0.000000	0.000000	0.000000	0.000000	0.000000	0.000000	0.000000	0.000000	0.000000	0.000000	0.001656	0.000000	0.080027	0.059794	0.000000
0.000000	0.000000	0.005308	0.000000	0.000000	0.000000	0.000000	0.000000	0.000000	0.000000	0.000000	0.000000	0.000000	0.000000	0.040705	0.097322	0.000000	0.000000	0.000000	0.000000	0.000000	0.000000	0.063951	0.000000	0.000000	0.000000	0.000000	0.000000	0.000000	0.000000	0.000000	0.000000	0.000000	0.000000	0.000000	0.000000	0.000000	0.000000	0.000000	0.000000	0.000000	0.000000	0.000000	0.000000	0.000000	0.000000	0.000000	0.000000	0.000000	0.033885
0.000000	0.000000	0.000000	0.000000	0.000000	0.000000	0.000000	0.000000	0.000000	0.000000	0.000000	0.000000	0.011513	0.035793	0.028856	0.000000	0.000000	0.041669	0.000000	0.000000	0.000000	0.000000	0.000000	0.000000	0.000000	0.000000	0.000000	0.000000	0.006947	0.000000	0.000000	0.000000	0.000000	0.000000	0.000000	0.000000	0.000000	0.000000	0.000000	0.000000	0.000000	0.000000	0.000000	0.000000	0.000000	0.010788	0.000000	0.000000	0.000000	0.000000
0.000000	0.000000	0.007455	0.000000	0.000000	0.073615	0.000000	0.000000	0.000000	0.000000	0.000000	0.000000	0.000000	0.000000	0.029023	0.109474	0.011862	0.000000	0.044292	0.002063	0.000000	0.080535	0.072330	0.000000	0.000000	0.000000	0.000000	0.025174	0.000000	0.000000	0.000000	0.000000	0.000000	0.000000	0.000000	0.000000	0.000000	0.000000	0.000000	0.000000	0.000000	0.000000	0.000000	0.000000	0.000000	0.000000	0.000000	0.000000	0.025788	0.032066
0.000000	0.000000	0.000000	0.000000	0.000000	0.000000	0.000000	0.000000	0.000000	0.000000	0.000000	0.000000	0.000000	0.000000	0.044091	0.000000	0.000000	0.062859	0.000000	0.000000	0.000000	0.000000	0.000000	0.000000	0.000000	0.000000	0.000000	0.000000	0.000000	0.000000	0.000000	0.000000	0.000000	0.000000	0.000000	0.000000	0.000000	0.000000	0.000000	0.000000	0.000000	0.000000	0.000000	0.000000	0.000000	0.000000	0.000000	0.000000	0.000000	0.000000
0.000000	0.000000	0.023496	0.000000	0.000000	0.064030	0.000000	0.000000	0.000000	0.000000	0.000000	0.000000	0.000000	0.000000	0.017186	0.120769	0.026088	0.000000	0.026368	0.000000	0.000000	0.062519	0.079510	0.000000	0.000000	0.000000	0.000000	0.002990	0.000000	0.000000	0.000000	0.000000	0.000000	0.000000	0.000000	0.000000	0.000000	0.000000	0.000000	0.000000	0.000000	0.000000	0.000000	0.000000	0.000000	0.000000	0.000000	0.000000	0.024692	0.029144
0.000000	0.000000	0.000000	0.000000	0.000000	0.000000	0.000000	0.000000	0.000000	0.000000	0.000000	0.000000	0.000000	0.008174	0.055237	0.000000	0.000000	0.015255	0.000000	0.000000	0.000000	0.000000	0.000000	0.000000	0.000000	0.000000	0.000000	0.000000	0.000000	0.000000	0.000000	0.000000	0.000000	0.000000	0.000000	0.000000	0.000000	0.000000	0.000000	0.000000	0.000000	0.000000	0.000000	0.000000	0.000000	0.000000	0.000000	0.000000	0.000000	0.000000
0.000000	0.000000	0.043119	0.000000	0.000000	0.042195	0.000000	0.005288	0.000000	0.000000	0.009630	0.000000	0.002380	0.000000	0.000000	0.136304	0.042249	0.000000	0.015814	0.000000	0.000000	0.030993	0.088221	0.000000	0.000000	0.000000	0.000000	0.000000	0.000000	0.000000	0.000000	0.000000	0.000000	0.000000	0.000000	0.000000	0.000000	0.000000	0.000000	0.000000	0.000000	0.000000	0.000000	0.000000	0.000000	0.000000	0.000000	0.000000	0.015954	0.022784
0.000000	0.000000	0.000000	0.000000	0.000000	0.006367	0.000000	0.000000	0.000000	0.000000	0.000000	0.000000	0.000000	0.000000	0.000000	0.000000	0.000000	0.029338	0.000000	0.000000	0.000000	0.000000	0.022160	0.000000	0.000000	0.000000	0.000000	0.000000	0.000000	0.000000	0.000000	0.000000	0.000000	0.000000	0.000000	0.000000	0.000000	0.000000	0.000000	0.000000	0.000000	0.000000	0.000000	0.000000	0.000000	0.000000	0.000000	0.000000	0.000000	0.002347
0.000000	0.000000	0.051595	0.000000	0.000000	0.024772	0.000000	0.026181	0.000000	0.000000	0.015897	0.000000	0.000000	0.000000	0.000000	0.064284	0.048133	0.000000	0.018957	0.000000	0.000000	0.009031	0.072651	0.000000	0.000000	0.000000	0.000000	0.000000	0.000000	0.000000	0.000000	0.000000	0.000000	0.000000	0.000000	0.000000	0.000000	0.000000	0.000000	0.000000	0.000000	0.000000	0.000000	0.000000	0.000000	0.000000	0.000000	0.000000	0.006208	0.000000
0.000000	0.000000	0.000000	0.000000	0.000000	0.000000	0.000000	0.000000	0.000000	0.000000	0.000000	0.000000	0.000000	0.000000	0.000000	0.000000	0.000000	0.011642	0.000000	0.000000	0.000000	0.000000	0.000000	0.000000	0.000000	0.000000	0.000000	0.000000	0.000000	0.000000	0.000000	0.000000	0.000000	0.000000	0.000000	0.000000	0.000000	0.000000	0.000000	0.000000	0.000000	0.000000	0.000000	0.000000	0.000000	0.000000	0.000000	0.000000	0.000000	0.000000
0.000000	0.000000	0.054822	0.000000	0.000000	0.000000	0.038155	0.063942	0.000000	0.018659	0.017415	0.000000	0.000000	0.000000	0.000000	0.019483	0.046032	0.000000	0.019442	0.000000	0.000000	0.000000	0.000000	0.000000	0.000000	0.000000	0.000000	0.000000	0.000000	0.000000	0.000000	0.000000	0.000000	0.000000	0.000000	0.018359	0.000000	0.000000	0.000000	0.000000	0.000000	0.017882	0.000000	0.000000	0.000000	0.000000	0.000000	0.000000	0.000000	0.000000
0.000000	0.000000	0.000000	0.000000	0.000000	0.000000	0.000000	0.000000	0.000000	0.000000	0.000000	0.000000	0.000000	0.000000	0.025252	0.000000	0.000000	0.000000	0.000000	0.000000	0.000000	0.000000	0.000000	0.000000	0.000000	0.000000	0.000000	0.000000	0.000000	0.000000	0.000000	0.000000	0.000000	0.000000	0.000000	0.000000	0.000000	0.000000	0.000000	0.000000	0.000000	0.000000	0.000000	0.000000	0.000000	0.000000	0.000000	0.000000	0.000000	0.000000
0.005484	0.000000	0.033563	0.000000	0.000000	0.000000	0.049372	0.057269	0.000000	0.028352	0.005265	0.013554	0.022780	0.000000	0.000000	0.073962	0.024942	0.000000	0.016670	0.000000	0.000000	0.000000	0.075785	0.000000	0.000000	0.000000	0.000000	0.000000	0.000000	0.000000	0.000000	0.000000	0.000000	0.000000	0.000000	0.035557	0.000000	0.000000	0.000000	0.000000	0.000000	0.035738	0.000000	0.000000	0.000000	0.000000	0.000000	0.000000	0.000000	0.000000
0.000000	0.000000	0.000000	0.000000	0.000000	0.000000	0.000000	0.000000	0.000000	0.000000	0.000000	0.000000	0.000000	0.000000	0.000000	0.000000	0.000000	0.000000	0.000000	0.000000	0.000000	0.000000	0.000000	0.000000	0.000000	0.000000	0.000000	0.000000	0.000000	0.000000	0.000000	0.000000	0.000000	0.000000	0.000000	0.000000	0.000000	0.000000	0.000000	0.000000	0.000000	0.000000	0.000000	0.000000	0.000000	0.000000	0.000000	0.000000	0.000000	0.000000
0.011329	0.000000	0.011562	0.000000	0.000000	0.000000	0.056713	0.046726	0.008960	0.034507	0.000000	0.033884	0.004599	0.000000	0.000000	0.015316	0.003118	0.000000	0.012106	0.003274	0.000000	0.000000	0.000000	0.000000	0.000000	0.000000	0.000000	0.000000	0.000000	0.000000	0.000000	0.000000	0.000000	0.000000	0.000000	0.052146	0.000000	0.000000	0.000000	0.000000	0.000000	0.053127	0.000000	0.000000	0.000000	0.000000	0.000000	0.000000	0.000000	0.000000
0.000000	0.000000	0.000000	0.000000	0.000000	0.000000	0.000000	0.000000	0.000000	0.000000	0.000000	0.000000	0.000000	0.000000	0.000000	0.000000	0.000000	0.000000	0.000000	0.000000	0.000000	0.000000	0.000000	0.000000	0.000000	0.000000	0.000000	0.000000	0.000000	0.000000	0.000000	0.000000	0.000000	0.000000	0.000000	0.000000	0.000000	0.000000	0.000000	0.000000	0.000000	0.000000	0.000000	0.000000	0.000000	0.000000	0.000000	0.000000	0.000000	0.000000
0.015414	0.032036	0.000000	0.000000	0.000000	0.000000	0.116572	0.059658	0.060384	0.089334	0.000000	0.093361	0.011486	0.010292	0.000000	0.000217	0.000000	0.000000	0.005963	0.019052	0.000000	0.000000	0.000000	0.000000	0.000000	0.000000	0.000000	0.000000	0.000000	0.000000	0.000000	0.000000	0.000000	0.000000	0.000000	0.068028	0.000000	0.000000	0.000000	0.000000	0.000000	0.069994	0.000000	0.000000	0.000000	0.000000	0.004893	0.000000	0.000000	0.000000
0.000000	0.000000	0.000000	0.000000	0.000000	0.000000	0.000000	0.000000	0.000000	0.000000	0.000000	0.000000	0.000000	0.000000	0.000000	0.000000	0.000000	0.000000	0.000000	0.000000	0.000000	0.000000	0.000000	0.000000	0.000000	0.000000	0.000000	0.000000	0.000000	0.000000	0.000000	0.000000	0.000000	0.000000	0.000000	0.000000	0.000000	0.000000	0.000000	0.000000	0.000000	0.000000	0.000000	0.000000	0.000000	0.000000	0.000000	0.000000	0.000000	0.000000
0.018942	0.000000	0.000000	0.000000	0.000000	0.000000	0.000000	0.000000	0.000000	0.000000	0.000000	0.000000	0.006654	0.019292	0.000000	0.000000	0.000000	0.019773	0.000000	0.050386	0.000000	0.000000	0.000000	0.000000	0.000000	0.000000	0.000000	0.000000	0.000000	0.000000	0.000000	0.000000	0.000000	0.000000	0.011250	0.098894	0.000000	0.000000	0.000000	0.000000	0.000000	0.103899	0.000000	0.005193	0.000000	0.021521	0.010480	0.000000	0.000000	0.000000
0.000000	0.000000	0.000000	0.000000	0.000000	0.000000	0.000000	0.000000	0.000000	0.000000	0.000000	0.000000	0.000000	0.000000	0.000000	0.000000	0.000000	0.000000	0.000000	0.000000	0.000000	0.000000	0.000000	0.000000	0.000000	0.000000	0.000000	0.000000	0.000000	0.000000	0.000000	0.000000	0.000000	0.000000	0.000000	0.000000	0.000000	0.000000	0.000000	0.000000	0.000000	0.000000	0.000000	0.000000	0.000000	0.000000	0.000000	0.000000	0.000000	0.000000
0.032560	0.000000	0.000000	0.000000	0.000000	0.000000	0.000000	0.000000	0.000000	0.000000	0.000000	0.000000	0.000000	0.000000	0.000000	0.000000	0.000000	0.000000	0.000000	0.064551	0.000000	0.000000	0.000000	0.000000	0.000000	0.000000	0.000000	0.000000	0.000000	0.006066	0.000000	0.000000	0.000000	0.000000	0.019731	0.112070	0.000356	0.000000	0.000000	0.000000	0.000000	0.119292	0.000000	0.000000	0.000000	0.000000	0.000000	0.000000	0.000000	0.000000
0.000000	0.000000	0.000000	0.000000	0.000000	0.000000	0.000000	0.000000	0.000000	0.000000	0.000000	0.000000	0.000000	0.000000	0.000000	0.000000	0.000000	0.000000	0.000000	0.000000	0.000000	0.000000	0.000000	0.000000	0.000000	0.000000	0.000000	0.000000	0.000000	0.000000	0.000000	0.000000	0.000000	0.000000	0.000000	0.000000	0.000000	0.000000	0.000000	0.000000	0.000000	0.000000	0.000000	0.000000	0.000000	0.000000	0.000000	0.000000	0.000000	0.000000
0.044994	0.000000	0.000000	0.000000	0.000000	0.000000	0.000000	0.000000	0.000000	0.000000	0.000000	0.000000	0.000000	0.000000	0.000000	0.000000	0.000000	0.000000	0.000000	0.077391	0.000000	0.000000	0.000000	0.000000	0.000000	0.000000	0.000000	0.000000	0.000000	0.016812	0.005624	0.000000	0.000000	0.037576	0.026572	0.122923	0.010614	0.000000	0.000000	0.020625	0.000000	0.132951	0.000000	0.034077	0.000000	0.000000	0.000000	0.000000	0.000000	0.000000
0.000000	0.030228	0.000000	0.000000	0.103251	0.000000	0.000000	0.000000	0.000000	0.000000	0.000000	0.000000	0.000000	0.000000	0.000000	0.000000	0.000000	0.000000	0.000000	0.000000	0.000000	0.000000	0.000000	0.000000	0.000000	0.000000	0.000000	0.000000	0.000000	0.000000	0.000000	0.000000	0.000000	0.000000	0.001691	0.000000	0.029366	0.082109	0.145836	0.035249	0.023219	0.000000	0.115274	0.000000	0.086586	0.000000	0.000000	0.000000	0.000000	0.000000
0.066726	0.018687	0.000000	0.076341	0.067320	0.000000	0.000000	0.000000	0.000000	0.000000	0.000000	0.000000	0.000000	0.000000	0.000000	0.000000	0.000000	0.000000	0.024342	0.098896	0.000000	0.000000	0.000000	0.000000	0.000000	0.000000	0.000000	0.000000	0.000000	0.035068	0.018915	0.000000	0.000000	0.000000	0.035281	0.134352	0.027831	0.014962	0.008657	0.007053	0.000000	0.151112	0.011822	0.000000	0.000000	0.000000	0.000000	0.049384	0.000000	0.000000
0.000000	0.005599	0.000000	0.121187	0.010017	0.000000	0.000000	0.000000	0.000000	0.008880	0.142267	0.000000	0.000000	0.000000	0.000000	0.000000	0.038390	0.000000	0.000000	0.000000	0.000000	0.000000	0.000000	0.000000	0.000000	0.000000	0.000000	0.000000	0.000000	0.000000	0.079594	0.049273	0.160932	0.059182	0.110735	0.063280	0.009802	0.023960	0.000000	0.001724	0.000000	0.000000	0.000000	0.000000	0.000000	0.000000	0.000000	0.114763	0.080011	0.000000
0.074554	0.000000	0.000000	0.000000	0.000000	0.000000	0.000000	0.000000	0.000000	0.000000	0.000000	0.000000	0.000000	0.000000	0.000000	0.000000	0.000000	0.000000	0.034742	0.105618	0.000000	0.000000	0.000000	0.000000	0.000000	0.000000	0.000000	0.000000	0.000000	0.041467	0.024006	0.000000	0.024860	0.000000	0.036503	0.132539	0.033759	0.008052	0.000000	0.000000	0.000000	0.151018	0.000000	0.000000	0.000000	0.000000	0.000000	0.000000	0.000000	0.000000
0.000000	0.000000	0.000000	0.000000	0.000000	0.000000	0.000000	0.000000	0.000000	0.000000	0.000000	0.000000	0.000000	0.000000	0.000000	0.000000	0.000000	0.000000	0.000000	0.000000	0.000000	0.000000	0.000000	0.000000	0.000000	0.000000	0.000000	0.000000	0.000000	0.000000	0.000000	0.000000	0.000000	0.000000	0.000000	0.000000	0.000000	0.000000	0.000000	0.000000	0.000000	0.000000	0.000000	0.000000	0.000000	0.000000	0.000000	0.000000	0.000000	0.000000
0.079957	0.000000	0.000000	0.000000	0.000000	0.000000	0.000000	0.000000	0.000000	0.000000	0.000000	0.000000	0.000000	0.000000	0.000000	0.000000	0.000000	0.000000	0.043514	0.108999	0.000000	0.000000	0.000000	0.000000	0.000000	0.000000	0.000000	0.000000	0.000000	0.045847	0.024850	0.017674	0.003260	0.059556	0.035675	0.126145	0.037739	0.009332	0.000000	0.000000	0.000000	0.144552	0.001709	0.032743	0.000000	0.000000	0.000000	0.000000	0.000000	0.000000
0.000000	0.000000	0.000000	0.000000	0.000000	0.000000	0.000000	0.000000	0.000000	0.000000	0.000000	0.000000	0.000000	0.000000	0.000000	0.000000	0.000000	0.000000	0.000000	0.000000	0.000000	0.000000	0.000000	0.000000	0.000000	0.000000	0.000000	0.000000	0.000000	0.000000	0.000000	0.000000	0.000000	0.000000	0.000000	0.000000	0.000000	0.000000	0.000000	0.000000	0.000000	0.000000	0.000000	0.000000	0.000000	0.000000	0.000000	0.000000	0.000000	0.000000
0.121028	0.000000	0.000000	0.000000	0.000000	0.000000	0.000000	0.000000	0.000000	0.000000	0.000000	0.000000	0.000000	0.000000	0.000000	0.000000	0.000000	0.000000	0.091346	0.114787	0.000000	0.000000	0.000000	0.000000	0.000000	0.000000	0.000000	0.000000	0.000000	0.048522	0.024302	0.000000	0.002068	0.000000	0.030569	0.109834	0.049594	0.007934	0.000000	0.000000	0.000000	0.126521	0.004899	0.000000	0.000000	0.000000	0.000000	0.017454	0.017182	0.000000
0.000000	0.000000	0.000000	0.000000	0.000000	0.000000	0.000000	0.000000	0.000000	0.000000	0.000000	0.000000	0.000000	0.000000	0.000000	0.000000	0.000000	0.000000	0.000000	0.000000	0.000000	0.000000	0.000000	0.000000	0.000000	0.000000	0.000000	0.000000	0.000000	0.000000	0.000000	0.000000	0.000000	0.000000	0.000000	0.000000	0.000000	0.000000	0.000000	0.000000	0.000000	0.000000	0.000000	0.000000	0.000000	0.000000	0.000000	0.000000	0.000000	0.000000
0.112235	0.000000	0.000000	0.000000	0.000000	0.002136	0.000000	0.000000	0.000000	0.000000	0.000000	0.000000	0.000000	0.000000	0.109342	0.000000	0.000000	0.000000	0.101440	0.124185	0.000000	0.072370	0.000000	0.000000	0.020151	0.000000	0.000000	0.054014	0.051329	0.042617	0.009694	0.000000	0.000000	0.000000	0.013066	0.086739	0.042983	0.000000	0.000000	0.000000	0.000000	0.111376	0.002522	0.000000	0.000000	0.000000	0.000000	0.010483	0.019742	0.000000
0.000000	0.000000	0.000000	0.000000	0.000000	0.000000	0.000000	0.000000	0.000000	0.000000	0.000000	0.000000	0.000000	0.000000	0.000000	0.000000	0.000000	0.000000	0.004371	0.000000	0.000000	0.000000	0.000000	0.000000	0.000000	0.000000	0.000000	0.000000	0.000000	0.000000	0.000000	0.000000	0.000000	0.000000	0.000000	0.000000	0.000593	0.000000	0.000000	0.000000	0.000000	0.000000	0.006000	0.000000	0.000000	0.000000	0.000000	0.000000	0.000000	0.000000
0.100497	0.000000	0.000000	0.000000	0.000000	0.027397	0.000000	0.000000	0.000000	0.000000	0.000000	0.000000	0.000000	0.000000	0.000000	0.000000	0.000000	0.000000	0.115021	0.133194	0.053654	0.000000	0.000000	0.000000	0.000000	0.000000	0.000000	0.034229	0.000000	0.058923	0.000000	0.046766	0.000000	0.068960	0.000000	0.053169	0.037738	0.000000	0.000000	0.003319	0.000000	0.070972	0.000000	0.092409	0.000000	0.000000	0.000000	0.031462	0.044601	0.000000
0.000000	0.000000	0.000000	0.000000	0.000000	0.000000	0.000000	0.000000	0.000000	0.000000	0.000000	0.000000	0.000000	0.000000	0.000000	0.000000	0.000000	0.021710	0.012853	0.000000	0.000000	0.000000	0.000000	0.000000	0.000000	0.000000	0.000000	0.000000	0.000000	0.000000	0.000000	0.000000	0.000000	0.000000	0.000000	0.000000	0.000000	0.000000	0.000000	0.000000	0.000000	0.000000	0.000000	0.000000	0.000000	0.000000	0.000000	0.000000	0.000000	0.000000
0.082547	0.000000	0.000000	0.020894	0.000000	0.064164	0.000000	0.000000	0.000000	0.000000	0.048418	0.000000	0.000000	0.000000	0.000000	0.000000	0.016312	0.000000	0.114209	0.117089	0.000000	0.004759	0.000000	0.000000	0.000000	0.000000	0.000000	0.038196	0.000000	0.053070	0.000000	0.000000	0.000000	0.019717	0.000000	0.040391	0.037714	0.000000	0.000000	0.000000	0.000000	0.054604	0.000000	0.038396	0.000000	0.000000	0.000000	0.079611	0.101789	0.000000
0.000000	0.000000	0.000000	0.000000	0.000000	0.000000	0.000000	0.000000	0.000000	0.000000	0.000000	0.000000	0.000000	0.000000	0.000000	0.000000	0.000000	0.004262	0.018177	0.000000	0.000000	0.000000	0.000000	0.000000	0.000000	0.000000	0.000000	0.000000	0.000000	0.000000	0.000000	0.000000	0.000000	0.000000	0.000000	0.000000	0.000000	0.000000	0.000000	0.000000	0.000000	0.000000	0.000000	0.000000	0.000000	0.000000	0.000000	0.000000	0.000000	0.000000
0.071620	0.000000	0.000000	0.007002	0.000000	0.082804	0.000000	0.000000	0.000000	0.000000	0.047033	0.000000	0.000000	0.000000	0.000000	0.000000	0.028655	0.000000	0.109545	0.100341	0.000000	0.017257	0.000000	0.000000	0.000000	0.000000	0.000000	0.040038	0.000000	0.045298	0.000000	0.000000	0.000000	0.022600	0.000000	0.026757	0.014661	0.000000	0.000000	0.000000	0.000000	0.040626	0.000000	0.036305	0.000000	0.000000	0.000000	0.061373	0.103140	0.000000
0.000000	0.000000	0.000000	0.000000	0.000000	0.000000	0.000000	0.000000	0.000000	0.000000	0.000000	0.000000	0.000000	0.000000	0.000000	0.000000	0.000000	0.000000	0.020227	0.000000	0.000000	0.000000	0.000000	0.000000	0.000000	0.000000	0.000000	0.000000	0.000000	0.000000	0.000000	0.000000	0.000000	0.000000	0.000000	0.000000	0.000000	0.000000	0.000000	0.000000	0.000000	0.000000	0.000000	0.000000	0.000000	0.000000	0.000000	0.000000	0.000000	0.000000
0.047115	0.000000	0.005003	0.000000	0.000000	0.112585	0.000000	0.000000	0.000000	0.000000	0.032865	0.000000	0.040639	0.000853	0.000000	0.000000	0.045738	0.083097	0.090039	0.063944	0.031905	0.047401	0.075068	0.000000	0.002296	0.050924	0.000000	0.037082	0.000000	0.023871	0.000000	0.000000	0.000000	0.021788	0.000000	0.000000	0.000000	0.000000	0.000000	0.000000	0.000000	0.008973	0.000000	0.060452	0.000000	0.000000	0.000000	0.018944	0.087594	0.067484
0.000088	0.000000	0.000000	0.000000	0.000000	0.000000	0.000000	0.000000	0.000000	0.000000	0.000000	0.000000	0.000000	0.000000	0.000000	0.000000	0.000000	0.000000	0.018894	0.000000	0.000000	0.000000	0.000000	0.000000	0.000000	0.000000	0.000000	0.000000	0.000000	0.000000	0.000000	0.000000	0.000000	0.000000	0.000000	0.000000	0.000000	0.000000	0.000000	0.000000	0.000000	0.000000	0.000000	0.000000	0.000000	0.000000	0.000000	0.000000	0.000000	0.000000
0.033191	0.000000	0.019295	0.000000	0.000000	0.107458	0.000000	0.000000	0.000000	0.000000	0.019771	0.000000	0.000000	0.000000	0.000000	0.000000	0.045957	0.000000	0.077183	0.045767	0.030545	0.064804	0.000000	0.000000	0.000000	0.000000	0.000000	0.032400	0.000000	0.011401	0.000000	0.000000	0.000000	0.018055	0.000000	0.000000	0.000000	0.000000	0.000000	0.000000	0.000000	0.000000	0.000000	0.069252	0.000000	0.000000	0.000000	0.000000	0.066798	0.000000
0.009095	0.000000	0.000000	0.000000	0.000000	0.000000	0.000000	0.000000	0.000000	0.000000	0.000000	0.000000	0.000000	0.000000	0.000000	0.000000	0.000000	0.060188	0.014216	0.000000	0.000000	0.000000	0.000000	0.000000	0.000000	0.000000	0.000000	0.000000	0.000000	0.000000	0.000000	0.000000	0.000000	0.000000	0.000000	0.000000	0.000000	0.000000	0.000000	0.000000	0.000000	0.000000	0.000000	0.000000	0.000000	0.006908	0.000000	0.000000	0.000000	0.000000
0.018623	0.093467	0.031281	0.011148	0.043867	0.097203	0.009817	0.000000	0.119054	0.056120	0.004929	0.055801	0.000000	0.007597	0.000000	0.000000	0.042653	0.012809	0.110739	0.041624	0.039817	0.079812	0.000000	0.000000	0.000000	0.000000	0.000000	0.034309	0.000000	0.000000	0.000000	0.000000	0.000000	0.012387	0.000000	0.000000	0.000000	0.000000	0.033569	0.000000	0.036159	0.000000	0.000000	0.075394	0.103670	0.003340	0.069312	0.000000	0.045523	0.000000
0.015109	0.000000	0.000000	0.000000	0.000000	0.000000	0.000000	0.000000	0.000000	0.000000	0.000000	0.000000	0.000000	0.000000	0.000000	0.000000	0.000000	0.000000	0.006589	0.013786	0.000000	0.000000	0.000000	0.000000	0.000000	0.000000	0.000000	0.000000	0.000000	0.000000	0.000000	0.000000	0.000000	0.000000	0.000000	0.019109	0.000000	0.000000	0.000000	0.000000	0.000000	0.020428	0.000000	0.000000	0.000000	0.000000	0.000000	0.000000	0.000000	0.000000
0.000000	0.000000	0.044228	0.000000	0.000000	0.088788	0.000000	0.000000	0.000000	0.000000	0.000000	0.000000	0.012431	0.000000	0.032244	0.000000	0.030825	0.047357	0.106660	0.036894	0.050155	0.095246	0.080819	0.000000	0.049711	0.079420	0.000000	0.034014	0.000000	0.000000	0.000000	0.000000	0.000000	0.000235	0.000000	0.000000	0.000000	0.000000	0.000000	0.000000	0.000000	0.000000	0.000000	0.079139	0.000000	0.019304	0.000000	0.000000	0.029523	0.111651
0.018029	0.000000	0.000000	0.000000	0.000000	0.000000	0.000000	0.000000	0.000000	0.000000	0.000000	0.000000	0.000000	0.000000	0.000000	0.000000	0.000000	0.000000	0.000000	0.037756	0.000000	0.000000	0.000000	0.000000	0.000000	0.000000	0.000000	0.000000	0.000000	0.000000	0.000000	0.000000	0.000000	0.000000	0.000000	0.037700	0.000000	0.000000	0.000000	0.000000	0.000000	0.040327	0.000000	0.000000	0.000000	0.000000	0.000000	0.000000	0.000000	0.000000
0.000000	0.000000	0.023625	0.000000	0.000000	0.061182	0.000000	0.000000	0.000000	0.000000	0.000000	0.000000	0.000000	0.000000	0.040804	0.000000	0.025006	0.051142	0.023945	0.000000	0.053914	0.061173	0.000000	0.005789	0.040896	0.005563	0.000000	0.013684	0.038705	0.000000	0.000000	0.000000	0.000000	0.000000	0.000000	0.000000	0.000000	0.000000	0.000000	0.000000	0.000000	0.000000	0.000000	0.077626	0.000000	0.027624	0.000000	0.000000	0.022311	0.024423
0.017652	0.000000	0.000000	0.000000	0.000000	0.000000	0.000000	0.000000	0.000000	0.000000	0.000000	0.000000	0.000000	0.000000	0.000000	0.000000	0.000000	0.000000	0.002536	0.061267	0.000000	0.000000	0.000000	0.000000	0.000000	0.000000	0.000000	0.000000	0.000000	0.000000	0.000000	0.000000	0.000000	0.000000	0.000000	0.021467	0.000000	0.000000	0.000000	0.000000	0.000000	0.031717	0.000000	0.000000	0.000000	0.000000	0.000000	0.000000	0.000000	0.000000
0.000000	0.000000	0.054599	0.000000	0.000000	0.000000	0.026545	0.046128	0.035498	0.010863	0.003960	0.060218	0.000000	0.000000	0.100671	0.019183	0.038376	0.076520	0.000000	0.000000	0.053504	0.080928	0.000000	0.000000	0.000000	0.000000	0.000000	0.000000	0.000000	0.000000	0.000000	0.000000	0.000000	0.000000	0.000000	0.000000	0.000000	0.000000	0.000000	0.000000	0.000000	0.000000	0.000000	0.065141	0.000000	0.038691	0.000000	0.000000	0.000000	0.000000
0.013872	0.000000	0.016472	0.000000	0.000000	0.019651	0.000000	0.000000	0.000000	0.000000	0.000000	0.000000	0.053270	0.000000	0.000000	0.000000	0.000000	0.000000	0.007948	0.000000	0.000000	0.014738	0.000000	0.000000	0.000000	0.000000	0.000000	0.000000	0.000000	0.000000	0.000000	0.000000	0.000000	0.000000	0.000000	0.000000	0.000000	0.000000	0.000000	0.000000	0.000000	0.003738	0.000000	0.000000	0.000000	0.000000	0.000000	0.000000	0.000000	0.000000
0.000000	0.056698	0.051825	0.041611	0.027684	0.012020	0.019457	0.034951	0.037972	0.056235	0.016186	0.016246	0.000000	0.000000	0.103921	0.002527	0.045360	0.085677	0.000000	0.000000	0.049259	0.067432	0.000000	0.000000	0.000000	0.000000	0.000000	0.000000	0.000000	0.000000	0.000000	0.000000	0.000000	0.000000	0.000000	0.000000	0.000000	0.000000	0.000000	0.000000	0.000000	0.000000	0.000000	0.055220	0.020327	0.040572	0.000000	0.000000	0.000000	0.000000
0.006978	0.000000	0.000000	0.000000	0.000000	0.000000	0.000000	0.000000	0.000000	0.000000	0.000000	0.000000	0.000000	0.000000	0.000000	0.000000	0.000000	0.000000	0.000000	0.000000	0.000000	0.000000	0.000000	0.000000	0.000000	0.000000	0.000000	0.000000	0.000000	0.000000	0.000000	0.000000	0.000000	0.000000	0.000000	0.000000	0.000000	0.000000	0.000000	0.000000	0.000000	0.000000	0.000000	0.000000	0.000000	0.000000	0.000000	0.000000	0.000000	0.000000
0.000000	0.000000	0.102948	0.000000	0.000000	0.070274	0.000000	0.021353	0.000000	0.000000	0.004685	0.000000	0.000000	0.000000	0.102092	0.023853	0.079613	0.091839	0.000000	0.000000	0.042725	0.064097	0.000000	0.000000	0.000000	0.000000	0.000000	0.000000	0.000000	0.000000	0.000000	0.000000	0.000000	0.000000	0.000000	0.000000	0.000000	0.000000	0.000000	0.000000	0.000000	0.000000	0.000000	0.043598	0.000000	0.040014	0.000000	0.000000	0.011227	0.000000
0.000000	0.000000	0.000000	0.000000	0.000000	0.000000	0.000000	0.000000	0.000000	0.000000	0.000000	0.000000	0.000000	0.000000	0.000000	0.000000	0.000000	0.000000	0.000000	0.000000	0.000000	0.005832	0.000000	0.000000	0.000000	0.000000	0.000000	0.000000	0.000000	0.000000	0.000000	0.000000	0.000000	0.000000	0.000000	0.000000	0.000000	0.000000	0.000000	0.000000	0.000000	0.000000	0.000000	0.000000	0.000000	0.000000	0.000000	0.000000	0.000000	0.000000
0.000000	0.000000	0.044292	0.000000	0.000000	0.000000	0.010020	0.081074	0.000000	0.000000	0.000000	0.000000	0.039589	0.003341	0.000000	0.040254	0.019855	0.094725	0.000000	0.000000	0.028777	0.029555	0.053244	0.000000	0.000000	0.000000	0.000000	0.041631	0.000000	0.000000	0.000000	0.000000	0.000000	0.000000	0.000000	0.000000	0.000000	0.000000	0.000000	0.000000	0.000000	0.000000	0.000000	0.022999	0.000000	0.034595	0.000000	0.000000	0.000000	0.027786
0.068984	0.000000	0.000000	0.047308	0.000000	0.000000	0.000000	0.000000	0.000000	0.000000	0.035217	0.000000	0.000000	0.000000	0.000000	0.000000	0.000000	0.000000	0.000000	0.026935	0.000000	0.000000	0.000000	0.115200	0.000000	0.000000	0.011771	0.122945	0.085460	0.124376	0.051800	0.000000	0.000000	0.000000	0.000000	0.000000	0.072493	0.000000	0.000000	0.000000	0.000000	0.000000	0.000000	0.000000	0.000000	0.000000	0.000000	0.142522	0.071240	0.000000
0.021896	0.000000	0.058621	0.000000	0.000000	0.070381	0.000000	0.000000	0.000000	0.000000	0.000000	0.000000	0.000000	0.000000	0.008465	0.000000	0.029976	0.092077	0.020234	0.000000	0.017660	0.099143	0.000000	0.000000	0.000000	0.000000	0.000000	0.000000	0.000000	0.000000	0.000000	0.000000	0.000000	0.000000	0.000000	0.000000	0.000000	0.000000	0.000000	0.000000	0.000000	0.000000	0.000000	0.008323	0.000000	0.028349	0.000000	0.005480	0.054164	0.000000
0.015533	0.000000	0.000000	0.101406	0.000000	0.019776	0.000000	0.000000	0.000000	0.000000	0.149465	0.000000	0.000000	0.000000	0.000000	0.000000	0.053840	0.000000	0.000000	0.000000	0.000000	0.000000	0.000000	0.000000	0.000000	0.000000	0.000000	0.000000	0.000000	0.000000	0.000000	0.000000	0.000000	0.000000	0.000000	0.000000	0.010773	0.000000	0.000000	0.000000	0.000000	0.000000	0.000000	0.000000	0.000000	0.000000	0.000000	0.117868	0.105899	0.000000
0.000000	0.000000	0.044145	0.000000	0.000000	0.097706	0.000000	0.000000	0.000000	0.000000	0.000000	0.000000	0.000000	0.000000	0.023339	0.000000	0.036137	0.076436	0.022997	0.000000	0.000000	0.116319	0.000000	0.000000	0.000000	0.000000	0.000000	0.001192	0.000000	0.000000	0.000000	0.000000	0.000000	0.000000	0.000000	0.000000	0.000000	0.000000	0.000000	0.000000	0.000000	0.000000	0.000000	0.000000	0.000000	0.009467	0.000000	0.000000	0.020281	0.000000
0.000000	0.000000	0.088470	0.000000	0.000000	0.000000	0.000000	0.062635	0.000000	0.000000	0.000000	0.000000	0.000000	0.000000	0.000000	0.000000	0.037355	0.000000	0.000000	0.000000	0.000000	0.000000	0.000000	0.000000	0.000000	0.000000	0.000000	0.000000	0.000000	0.000000	0.000000	0.000000	0.000000	0.000000	0.000000	0.000000	0.000000	0.000000	0.000000	0.000000	0.000000	0.000000	0.000000	0.000000	0.000000	0.000000	0.000000	0.000000	0.000000	0.000000
0.000000	0.000000	0.031028	0.000000	0.000000	0.097830	0.000000	0.000000	0.000000	0.000000	0.000000	0.000000	0.000000	0.000000	0.024702	0.000000	0.025312	0.064936	0.068424	0.048074	0.000000	0.123037	0.000000	0.000000	0.000000	0.000000	0.000000	0.055363	0.000000	0.009286	0.000000	0.000000	0.000000	0.000000	0.000000	0.000000	0.000000	0.000000	0.000000	0.000000	0.000000	0.000000	0.000000	0.000000	0.000000	0.000000	0.000000	0.000000	0.020034	0.000000
0.000000	0.000000	0.105043	0.000000	0.000000	0.000000	0.000000	0.068758	0.000000	0.000000	0.000000	0.000000	0.000000	0.000000	0.000000	0.000000	0.050836	0.000000	0.000000	0.000000	0.000000	0.000000	0.000000	0.000000	0.000000	0.000000	0.000000	0.000000	0.000000	0.000000	0.000000	0.000000	0.000000	0.008963	0.000000	0.000000	0.000000	0.000000	0.000000	0.000000	0.000000	0.000000	0.000000	0.000000	0.000000	0.000000	0.000000	0.000000	0.000000	0.000000
0.000000	0.000000	0.000000	0.000000	0.000000	0.000000	0.000000	0.000000	0.000000	0.000000	0.000000	0.000000	0.000000	0.000000	0.016308	0.000000	0.000000	0.051880	0.005268	0.014683	0.000000	0.086999	0.000000	0.000000	0.000000	0.000000	0.000000	0.144571	0.034249	0.041677	0.000000	0.000000	0.000000	0.000000	0.000000	0.000000	0.000000	0.000000	0.000000	0.000000	0.000000	0.000000	0.000000	0.000000	0.000000	0.000000	0.000000	0.000000	0.000000	0.000000
0.000000	0.000000	0.025471	0.015219	0.000000	0.000000	0.000000	0.000000	0.000000	0.000000	0.043633	0.000000	0.000000	0.000000	0.000000	0.000000	0.049231	0.000000	0.000000	0.000000	0.000000	0.000000	0.000000	0.000000	0.000000	0.000000	0.000000	0.000000	0.000000	0.000000	0.000000	0.000000	0.000000	0.017196	0.000000	0.000000	0.000000	0.000000	0.000000	0.000000	0.000000	0.000000	0.000000	0.014413	0.000000	0.000000	0.000000	0.035998	0.023257	0.000000
0.000000	0.000000	0.000000	0.000000	0.000000	0.000000	0.000000	0.000000	0.000000	0.000000	0.000000	0.000000	0.000000	0.000000	0.037587	0.000000	0.000000	0.037756	0.000000	0.000000	0.000000	0.000000	0.000000	0.088018	0.099912	0.050518	0.062257	0.054898	0.135989	0.023789	0.004764	0.000000	0.000000	0.000000	0.000000	0.000000	0.000000	0.000000	0.000000	0.000000	0.000000	0.000000	0.000000	0.000000	0.000000	0.000000	0.000000	0.000000	0.000000	0.024446
0.000000	0.000000	0.000000	0.000000	0.000000	0.000000	0.000000	0.000000	0.000000	0.000000	0.000000	0.000000	0.000000	0.000000	0.000320	0.000000	0.000000	0.088302	0.000000	0.000000	0.091773	0.000000	0.025241	0.000000	0.034035	0.102933	0.030707	0.000000	0.000000	0.000000	0.000000	0.005318	0.000000	0.022032	0.000000	0.000000	0.000000	0.000000	0.000000	0.000000	0.000000	0.000000	0.000000	0.032743	0.000000	0.003665	0.000000	0.000000	0.000000	0.054365
0.000000	0.000000	0.000000	0.000000	0.000000	0.000000	0.000000	0.000000	0.021384	0.000000	0.000000	0.037557	0.000000	0.072908	0.000000	0.000000	0.000000	0.005402	0.000000	0.000000	0.000000	0.000000	0.000000	0.000000	0.000000	0.000000	0.000000	0.038982	0.000000	0.005486	0.000000	0.000000	0.000000	0.000000	0.000000	0.000000	0.000000	0.000000	0.000000	0.000000	0.000000	0.000000	0.000000	0.000000	0.000000	0.017834	0.083529	0.000000	0.000000	0.000000
0.000000	0.000000	0.000000	0.000000	0.000000	0.000000	0.000000	0.000000	0.000000	0.000000	0.000000	0.000000	0.000000	0.000000	0.001578	0.000000	0.000000	0.000000	0.000000	0.000000	0.007042	0.000000	0.000000	0.000000	0.000000	0.000000	0.000000	0.000000	0.000000	0.000000	0.029710	0.020650	0.105537	0.075572	0.154309	0.056543	0.000000	0.106797	0.029011	0.068274	0.000000	0.030128	0.031119	0.049653	0.000000	0.000000	0.000000	0.000000	0.000000	0.000000
0.000000	0.000000	0.000000	0.000000	0.000000	0.000000	0.000000	0.000000	0.022206	0.000000	0.000000	0.000000	0.000000	0.000000	0.000000	0.000000	0.000000	0.050137	0.000000	0.000000	0.064841	0.000000	0.000000	0.000000	0.000000	0.000000	0.000000	0.045876	0.000000	0.000872	0.000000	0.000000	0.000000	0.000000	0.000000	0.000000	0.000000	0.000000	0.000000	0.000000	0.000000	0.000000	0.000000	0.067355	0.000000	0.011829	0.000000	0.000000	0.000000	0.000000
0.018460	0.000000	0.000000	0.000000	0.000000	0.000000	0.000000	0.000000	0.000000	0.000000	0.000000	0.000000	0.000000	0.000000	0.000000	0.000000	0.000000	0.000000	0.000000	0.023316	0.023003	0.000000	0.000000	0.000000	0.000000	0.000000	0.000000	0.000000	0.000000	0.003010	0.034639	0.000000	0.060092	0.020871	0.102159	0.094017	0.036424	0.080318	0.000717	0.003676	0.000000	0.090519	0.049383	0.063401	0.000000	0.000000	0.000000	0.000000	0.000000	0.000000
0.000000	0.000000	0.000000	0.000000	0.000000	0.000000	0.000000	0.000000	0.000000	0.000000	0.000000	0.000000	0.002626	0.000000	0.000000	0.104919	0.000000	0.036290	0.000000	0.000000	0.080252	0.000000	0.057367	0.000000	0.000000	0.000000	0.000000	0.049724	0.000000	0.000000	0.000000	0.067826	0.004030	0.112002	0.000000	0.000000	0.000000	0.000000	0.000000	0.055231	0.020514	0.000000	0.000000	0.155917	0.000000	0.045115	0.000000	0.000000	0.000000	0.002740
0.000000	0.007930	0.000000	0.000000	0.050118	0.000000	0.000000	0.000000	0.000000	0.000000	0.000000	0.000000	0.000000	0.000000	0.000000	0.000000	0.000000	0.013054	0.000000	0.000000	0.038687	0.000000	0.000000	0.000000	0.000000	0.000000	0.000000	0.000000	0.000000	0.000000	0.000000	0.000000	0.049568	0.042232	0.140126	0.047890	0.034037	0.161723	0.054419	0.060781	0.041163	0.058890	0.087395	0.080053	0.037863	0.007654	0.000000	0.000000	0.000000	0.000000
0.000000	0.000000	0.000000	0.000000	0.000000	0.000000	0.000000	0.000000	0.000000	0.000000	0.000000	0.000000	0.000000	0.000000	0.000000	0.000000	0.000000	0.000000	0.000000	0.000000	0.000000	0.026841	0.000000	0.000000	0.000000	0.000000	0.000000	0.047597	0.000000	0.000000	0.000000	0.000000	0.000000	0.000000	0.000000	0.000000	0.000000	0.000000	0.000000	0.000000	0.000000	0.000000	0.000000	0.000000	0.000000	0.000000	0.000000	0.000000	0.000000	0.000000
0.064080	0.000000	0.000000	0.000000	0.008663	0.000000	0.000000	0.000000	0.000000	0.000000	0.000000	0.000000	0.000000	0.000000	0.000000	0.000000	0.000000	0.069884	0.000000	0.021144	0.150878	0.000000	0.000000	0.000000	0.000000	0.089520	0.044591	0.000000	0.000000	0.000000	0.000000	0.043764	0.003219	0.008517	0.070112	0.070600	0.099294	0.084993	0.003403	0.000000	0.000000	0.125255	0.091823	0.090033	0.000000	0.031889	0.000000	0.018145	0.000000	0.000000
0.000000	0.000000	0.000000	0.000000	0.000000	0.000000	0.000000	0.000000	0.000000	0.000000	0.000000	0.000000	0.000000	0.000000	0.000000	0.000000	0.000000	0.000000	0.000000	0.000000	0.000000	0.041023	0.000000	0.000000	0.000000	0.000000	0.000000	0.041683	0.000000	0.000000	0.000000	0.000000	0.000000	0.000000	0.000000	0.000000	0.000000	0.000000	0.000000	0.000000	0.000000	0.000000	0.000000	0.000000	0.000000	0.000000	0.000000	0.000000	0.000000	0.000000
0.000238	0.000000	0.000000	0.000000	0.023593	0.000000	0.000000	0.000000	0.000000	0.000000	0.000000	0.000000	0.000000	0.000000	0.014065	0.000000	0.000000	0.067424	0.030335	0.053938	0.053476	0.065388	0.000000	0.039001	0.000000	0.000000	0.000000	0.140431	0.053927	0.082185	0.000000	0.000000	0.000000	0.000000	0.084668	0.015430	0.073242	0.152513	0.054724	0.008238	0.000000	0.061788	0.131318	0.090615	0.000000	0.052363	0.000000	0.000000	0.000000	0.000000
0.000000	0.000000	0.000000	0.000000	0.000000	0.000000	0.000000	0.000000	0.000000	0.000000	0.000000	0.000000	0.000000	0.000000	0.000000	0.000000	0.000000	0.000000	0.000000	0.000000	0.000000	0.052977	0.018978	0.000000	0.000000	0.000000	0.000000	0.033123	0.000000	0.000000	0.000000	0.000000	0.000000	0.000000	0.000000	0.000000	0.000000	0.000000	0.000000	0.000000	0.000000	0.000000	0.000000	0.000000	0.000000	0.000000	0.000000	0.000000	0.000000	0.007485
0.085618	0.000000	0.000000	0.000000	0.030865	0.000000	0.000000	0.000000	0.000000	0.000000	0.000000	0.000000	0.000000	0.000000	0.001808	0.000000	0.000000	0.152989	0.033755	0.062281	0.093145	0.062298	0.000000	0.036851	0.000000	0.019971	0.000000	0.158954	0.048101	0.091542	0.000000	0.000000	0.000000	0.000000	0.022575	0.025499	0.157158	0.060858	0.000000	0.000000	0.000000	0.113185	0.108537	0.065777	0.000000	0.058903	0.000000	0.056440	0.000000	0.000000
0.000000	0.000000	0.000000	0.000000	0.000000	0.000000	0.000000	0.000000	0.000000	0.000000	0.000000	0.000000	0.000000	0.000000	0.000000	0.000000	0.000000	0.000000	0.000000	0.000000	0.000000	0.069241	0.062302	0.000000	0.000000	0.000000	0.000000	0.008207	0.000000	0.000000	0.000000	0.000000	0.000000	0.000000	0.000000	0.000000	0.000000	0.000000	0.000000	0.000000	0.000000	0.000000	0.000000	0.000000	0.000000	0.000000	0.000000	0.000000	0.000000	0.027722
0.000000	0.000000	0.000000	0.000000	0.033460	0.000000	0.000000	0.000000	0.000000	0.000000	0.000000	0.000000	0.000000	0.000000	0.000000	0.000000	0.000000	0.000000	0.033810	0.067023	0.000000	0.055050	0.000000	0.031132	0.000000	0.000000	0.000000	0.169596	0.038596	0.096367	0.000000	0.000000	0.000000	0.000000	0.023313	0.000000	0.080495	0.094696	0.030756	0.000000	0.000000	0.032419	0.126391	0.000000	0.000000	0.000000	0.000000	0.000000	0.000000	0.000000
0.000000	0.000000	0.000000	0.000000	0.000000	0.000000	0.000000	0.000000	0.000000	0.000000	0.000000	0.000000	0.000000	0.000000	0.000000	0.000000	0.000000	0.000000	0.000000	0.000000	0.000000	0.071835	0.077583	0.000000	0.000000	0.000000	0.000000	0.000000	0.000000	0.000000	0.000000	0.000000	0.000000	0.000000	0.000000	0.000000	0.000000	0.000000	0.000000	0.000000	0.000000	0.000000	0.000000	0.000000	0.000000	0.000000	0.000000	0.000000	0.000000	0.030152
0.074623	0.000000	0.000000	0.000000	0.030285	0.000000	0.000000	0.000000	0.000000	0.000000	0.000000	0.000000	0.000000	0.000000	0.000000	0.000000	0.000000	0.000000	0.030382	0.067379	0.000000	0.044453	0.000000	0.022370	0.000000	0.000000	0.000000	0.163330	0.026364	0.095591	0.000000	0.000000	0.000000	0.000000	0.000000	0.000000	0.159540	0.015350	0.000000	0.000000	0.000000	0.066584	0.084419	0.000000	0.000000	0.000000	0.000000	0.073342	0.000000	0.000000
0.000000	0.000000	0.000000	0.000000	0.000000	0.000000	0.000000	0.000000	0.000000	0.000000	0.000000	0.000000	0.000000	0.000000	0.000000	0.014775	0.000000	0.000000	0.000000	0.000000	0.000000	0.070572	0.086610	0.000000	0.000000	0.000000	0.000000	0.000000	0.000000	0.000000	0.000000	0.000000	0.000000	0.000000	0.000000	0.000000	0.000000	0.000000	0.000000	0.000000	0.000000	0.000000	0.000000	0.000000	0.000000	0.000000	0.000000	0.000000	0.000000	0.027338
0.000000	0.000000	0.000000	0.000000	0.000000	0.000000	0.000000	0.000000	0.000000	0.000000	0.000000	0.000000	0.000000	0.000000	0.000000	0.000000	0.000000	0.054599	0.023837	0.063521	0.000000	0.031303	0.000000	0.011133	0.000000	0.000000	0.000000	0.146249	0.012085	0.089587	0.000000	0.000000	0.000000	0.000000	0.000000	0.000000	0.000000	0.000000	0.000000	0.000000	0.000000	0.000000	0.000000	0.000000	0.000000	0.022360	0.000000	0.000000	0.000000	0.000000
0.000000	0.000000	0.000000	0.000000	0.000000	0.000000	0.000000	0.000000	0.000000	0.000000	0.000000	0.000000	0.000991	0.000000	0.000000	0.035208	0.000000	0.000000	0.000000	0.000000	0.000000	0.065741	0.088250	0.000000	0.000000	0.000000	0.000000	0.000000	0.000000	0.000000	0.000000	0.000000	0.000000	0.000000	0.000000	0.000000	0.037343	0.024158	0.000000	0.000000	0.000000	0.000017	0.049333	0.000000	0.000000	0.000000	0.000000	0.000000	0.000000	0.019763
0.000000	0.000000	0.000000	0.000000	0.000000	0.000000	0.000000	0.000000	0.000000	0.000000	0.000000	0.000000	0.000000	0.000000	0.000000	0.000000	0.000000	0.000000	0.014649	0.055978	0.000000	0.016294	0.000000	0.000000	0.000000	0.000000	0.000000	0.125816	0.000000	0.079358	0.000000	0.000000	0.000000	0.000000	0.000000	0.000000	0.000000	0.000000	0.000000	0.000000	0.000000	0.000000	0.010213	0.000000	0.000000	0.000000	0.000000	0.000000	0.000000	0.000000
0.000000	0.000000	0.050563	0.000000	0.000000	0.000000	0.000000	0.021454	0.000000	0.000000	0.000000	0.000000	0.033922	0.000000	0.000000	0.066818	0.000000	0.000000	0.000000	0.000000	0.000000	0.045919	0.068715	0.000000	0.000000	0.000000	0.000000	0.000000	0.000000	0.000000	0.027091	0.065925	0.129353	0.115857	0.093026	0.002197	0.000000	0.025572	0.000000	0.052173	0.000000	0.000000	0.000000	0.005615	0.000000	0.000000	0.000000	0.000000	0.000000	0.000000
0.000000	0.000000	0.000000	0.000000	0.000000	0.000000	0.000000	0.000000	0.000000	0.000000	0.000000	0.000000	0.000000	0.000000	0.000000	0.000000	0.000000	0.000000	0.002636	0.044795	0.001938	0.000000	0.000000	0.000000	0.000000	0.000000	0.000000	0.103217	0.000000	0.065249	0.000000	0.000000	0.000000	0.000000	0.000000	0.000000	0.048125	0.000000	0.000000	0.000000	0.000000	0.000000	0.031367	0.000000	0.000000	0.000000	0.000000	0.000000	0.000000	0.000000
0.000000	0.000000	0.000000	0.014298	0.000000	0.000000	0.000000	0.000000	0.000000	0.000000	0.000000	0.000000	0.000000	0.000000	0.015920	0.074109	0.000000	0.047972	0.000000	0.000000	0.148324	0.000000	0.050747	0.010448	0.011410	0.114494	0.104453	0.000000	0.000000	0.000000	0.000000	0.095844	0.000000	0.022166	0.000000	0.000000	0.000000	0.000000	0.000000	0.000000	0.000000	0.000000	0.000000	0.052011	0.000000	0.000000	0.000000	0.010368	0.000000	0.030723
0.036106	0.000000	0.000000	0.098385	0.027156	0.000000	0.000000	0.000000	0.000000	0.000000	0.075010	0.000000	0.000000	0.000000	0.000000	0.000000	0.000000	0.076400	0.003920	0.028666	0.083417	0.021454	0.026287	0.000000	0.042458	0.118312	0.023904	0.102595	0.000000	0.043048	0.000000	0.000000	0.000000	0.000000	0.000000	0.000000	0.059370	0.000000	0.000000	0.000000	0.000000	0.000000	0.000000	0.000000	0.000000	0.000000	0.000000	0.155443	0.068791	0.067644
0.000000	0.000000	0.000000	0.000000	0.000000	0.000000	0.000000	0.000000	0.000000	0.000000	0.000000	0.000000	0.016181	0.000000	0.000000	0.074571	0.000000	0.000000	0.000000	0.000000	0.000000	0.000000	0.093375	0.000000	0.060708	0.045833	0.000000	0.000000	0.000000	0.000000	0.000000	0.000000	0.000000	0.000000	0.000000	0.000000	0.000000	0.000000	0.000000	0.000000	0.000000	0.000000	0.000000	0.000000	0.000000	0.000000	0.000000	0.000000	0.000000	0.146066
0.000000	0.000000	0.000000	0.000000	0.000000	0.000000	0.000000	0.000000	0.000000	0.000000	0.000000	0.000000	0.045073	0.077824	0.000000	0.000000	0.000000	0.111535	0.000442	0.009187	0.042298	0.040694	0.000000	0.000000	0.000000	0.000000	0.000000	0.092859	0.000000	0.018678	0.000000	0.000000	0.000000	0.000000	0.000000	0.000000	0.000000	0.000000	0.000000	0.000000	0.019441	0.000000	0.000000	0.056511	0.000000	0.096359	0.041773	0.000000	0.000000	0.011148
0.000000	0.000000	0.022776	0.000000	0.000000	0.000000	0.161678	0.117428	0.034716	0.069788	0.000000	0.073044	0.009514	0.040001	0.000000	0.054856	0.001624	0.007529	0.000000	0.000000	0.000000	0.000000	0.000000	0.000000	0.000000	0.000000	0.000000	0.000000	0.000000	0.000000	0.000000	0.000000	0.000000	0.000000	0.000000	0.000000	0.000000	0.000000	0.040443	0.057875	0.157313	0.000000	0.000000	0.046024	0.068076	0.109309	0.121525	0.000000	0.000000	0.000000
0.000000	0.083746	0.000000	0.000000	0.062019	0.000000	0.000000	0.000000	0.100129	0.012258	0.000000	0.012096	0.000000	0.000000	0.000000	0.000000	0.000000	0.000000	0.000000	0.000000	0.000000	0.056494	0.000000	0.096219	0.000000	0.000000	0.030800	0.075449	0.009674	0.046519	0.071541	0.000000	0.000000	0.000000	0.000000	0.000000	0.000000	0.000000	0.084537	0.012523	0.071661	0.000000	0.010907	0.000000	0.162937	0.000000	0.070009	0.000000	0.000000	0.000000
0.000000	0.000000	0.000000	0.000000	0.000000	0.000000	0.000000	0.000000	0.000000	0.000000	0.000000	0.000000	0.000000	0.000000	0.000000	0.037451	0.000000	0.000000	0.000000	0.000000	0.000000	0.000000	0.000000	0.000000	0.000000	0.000000	0.000000	0.000000	0.000000	0.000000	0.000000	0.000000	0.000000	0.000000	0.000000	0.000000	0.000000	0.000000	0.000000	0.000000	0.000000	0.000000	0.000000	0.000000	0.000000	0.000000	0.000000	0.000000	0.000000	0.000000
0.000000	0.000000	0.000000	0.000000	0.000000	0.000000	0.000000	0.000000	0.000000	0.000000	0.000000	0.000000	0.000000	0.000000	0.000000	0.000000	0.000000	0.000000	0.000000	0.000000	0.000000	0.066428	0.000000	0.000000	0.000000	0.000000	0.000000	0.053588	0.000000	0.000000	0.000000	0.000000	0.000000	0.000000	0.000000	0.000000	0.000000	0.000000	0.000000	0.000000	0.000000	0.000000	0.000000	0.000000	0.000000	0.000000	0.000000	0.000000	0.000000	0.000000
0.000000	0.000000	0.000000	0.000000	0.000000	0.000000	0.000000	0.000000	0.000000	0.000000	0.000000	0.000000	0.000000	0.000000	0.000000	0.017102	0.000000	0.000000	0.000000	0.000000	0.000000	0.000000	0.000000	0.000000	0.000000	0.000000	0.000000	0.000000	0.000000	0.000000	0.000000	0.000000	0.000000	0.000000	0.000000	0.000000	0.000000	0.000000	0.000000	0.000000	0.000000	0.000000	0.000000	0.000000	0.000000	0.000000	0.000000	0.000000	0.000000	0.000000
0.000000	0.000000	0.000000	0.000000	0.000000	0.000000	0.000000	0.000000	0.000000	0.000000	0.000000	0.000000	0.000000	0.008995	0.000000	0.000000	0.000000	0.028305	0.000000	0.000000	0.000000	0.069520	0.000000	0.000000	0.000000	0.000000	0.000000	0.029249	0.000000	0.000000	0.000000	0.000000	0.000000	0.000000	0.000000	0.000000	0.000000	0.000000	0.000000	0.000000	0.000000	0.000000	0.000000	0.000000	0.000000	0.000000	0.000000	0.000000	0.000000	0.000000
0.000000	0.000000	0.000000	0.000000	0.000000	0.000000	0.000000	0.000000	0.000000	0.000000	0.000000	0.000000	0.000000	0.000000	0.000000	0.000000	0.000000	0.000000	0.000000	0.000000	0.000000	0.000000	0.000000	0.000000	0.000000	0.000000	0.000000	0.000000	0.000000	0.000000	0.000000	0.000000	0.000000	0.000000	0.000000	0.000000	0.000000	0.000000	0.000000	0.000000	0.000000	0.000000	0.000000	0.000000	0.000000	0.000000	0.000000	0.000000	0.000000	0.000000
0.000000	0.000000	0.000000	0.000000	0.000000	0.000000	0.000000	0.000000	0.000000	0.000000	0.000000	0.000000	0.000000	0.001916	0.000000	0.000000	0.000000	0.008631	0.000000	0.000000	0.000000	0.065639	0.000000	0.000000	0.000000	0.000000	0.000000	0.003578	0.000000	0.000000	0.000000	0.000000	0.000000	0.000000	0.000000	0.000000	0.000000	0.000000	0.000000	0.000000	0.000000	0.000000	0.000000	0.000000	0.000000	0.000000	0.000000	0.000000	0.000000	0.000000
0.000000	0.000000	0.000000	0.000000	0.000000	0.000000	0.000000	0.000000	0.000000	0.000000	0.000000	0.000000	0.000000	0.000000	0.004170	0.000000	0.000000	0.000000	0.000000	0.000000	0.000000	0.000000	0.000000	0.000000	0.000000	0.000000	0.000000	0.000000	0.000000	0.000000	0.000000	0.000000	0.000000	0.000000	0.000000	0.000000	0.000000	0.000000	0.000000	0.000000	0.000000	0.000000	0.000000	0.000000	0.000000	0.000000	0.000000	0.000000	0.000000	0.000425
0.000000	0.000000	0.000000	0.000000	0.000000	0.000000	0.000000	0.000000	0.000000	0.000000	0.000000	0.000000	0.036492	0.055154	0.000000	0.000000	0.000000	0.027988	0.000000	0.000000	0.000000	0.054937	0.000000	0.000000	0.000000	0.000000	0.000000	0.000000	0.000000	0.000000	0.000000	0.000000	0.000000	0.000000	0.000000	0.000000	0.000000	0.000000	0.000000	0.000000	0.000000	0.000000	0.000000	0.000000	0.000000	0.004947	0.000000	0.000000	0.000000	0.000000
0.000000	0.000000	0.000000	0.000000	0.000000	0.000000	0.000000	0.000000	0.000000	0.000000	0.000000	0.000000	0.000000	0.000000	0.011488	0.000000	0.000000	0.000000	0.000000	0.000000	0.000000	0.000000	0.000000	0.000000	0.004995	0.000000	0.000000	0.000000	0.000000	0.000000	0.000000	0.000000	0.000000	0.000000	0.000000	0.000000	0.000000	0.000000	0.000000	0.000000	0.000000	0.000000	0.000000	0.000000	0.000000	0.000000	0.000000	0.000000	0.000000	0.005573
0.000000	0.000000	0.000000	0.000000	0.000000	0.000000	0.000000	0.000000	0.000000	0.000000	0.000000	0.000000	0.000000	0.032209	0.000000	0.000000	0.000000	0.000000	0.000000	0.000000	0.000000	0.000000	0.000000	0.000000	0.000000	0.000000	0.000000	0.000000	0.000000	0.000000	0.000000	0.000000	0.000000	0.000000	0.000000	0.000000	0.000000	0.000000	0.000000	0.000000	0.000000	0.000000	0.000000	0.000000	0.000000	0.015653	0.000000	0.000000	0.000000	0.000000
0.000000	0.000000	0.000000	0.000000	0.000000	0.000000	0.000000	0.000000	0.000000	0.000000	0.000000	0.000000	0.000000	0.000000	0.000000	0.000000	0.000000	0.000000	0.000000	0.000000	0.000000	0.000000	0.000000	0.000000	0.000000	0.000000	0.000000	0.000000	0.000000	0.000000	0.000000	0.000000	0.000000	0.000000	0.000000	0.000000	0.000000	0.000000	0.000000	0.000000	0.000000	0.000000	0.000000	0.000000	0.000000	0.000000	0.000000	0.000000	0.000000	0.000000
0.000000	0.000000	0.000000	0.000000	0.000000	0.000000	0.000000	0.000000	0.000000	0.000000	0.000000	0.000000	0.056979	0.090722	0.059784	0.000000	0.000000	0.010474	0.000000	0.000000	0.000000	0.000000	0.018586	0.000000	0.041078	0.000000	0.000000	0.000000	0.000000	0.000000	0.000000	0.000000	0.000000	0.000000	0.000000	0.000000	0.000000	0.000000	0.000000	0.000000	0.000000	0.000000	0.000000	0.000000	0.000000	0.013153	0.004921	0.000000	0.000000	0.083410
0.000000	0.000000	0.000000	0.000000	0.000000	0.000000	0.000000	0.000000	0.000000	0.000000	0.000000	0.000000	0.000000	0.000000	0.000000	0.000000	0.000000	0.000000	0.000000	0.000000	0.000000	0.000000	0.000000	0.000000	0.000000	0.000000	0.000000	0.000000	0.000000	0.000000	0.000000	0.000000	0.000000	0.000000	0.000000	0.000000	0.000000	0.000000	0.000000	0.000000	0.000000	0.000000	0.000000	0.000000	0.000000	0.000000	0.000000	0.000000	0.000000	0.000000
0.000000	0.000000	0.000000	0.000000	0.000000	0.000000	0.000000	0.000000	0.000000	0.000000	0.000000	0.000000	0.000000	0.000000	0.000000	0.000000	0.000000	0.000000	0.000000	0.000000	0.000000	0.000000	0.000000	0.000000	0.000000	0.000000	0.000000	0.000000	0.000000	0.000000	0.000000	0.000000	0.000000	0.000000	0.000000	0.000000	0.000000	0.000000	0.000000	0.000000	0.000000	0.000000	0.000000	0.000000	0.000000	0.000000	0.000000	0.000000	0.000000	0.000000
0.000000	0.000000	0.000000	0.000000	0.000000	0.000000	0.000000	0.000000	0.000000	0.000000	0.000000	0.000000	0.000000	0.000000	0.000000	0.000000	0.000000	0.000000	0.000000	0.000000	0.000000	0.000000	0.000000	0.000000	0.000000	0.000000	0.000000	0.000000	0.000000	0.000000	0.000000	0.000000	0.000000	0.000000	0.000000	0.000000	0.000000	0.000000	0.000000	0.000000	0.000000	0.000000	0.000000	0.000000	0.000000	0.000000	0.000000	0.000000	0.000000	0.000000
0.000000	0.000000	0.000000	0.000000	0.000000	0.000000	0.035710	0.000000	0.000000	0.000000	0.000000	0.036410	0.000965	0.074786	0.031153	0.000000	0.000000	0.000000	0.000000	0.000000	0.000000	0.000000	0.000000	0.000000	0.000000	0.000000	0.000000	0.000000	0.000000	0.000000	0.000000	0.000000	0.000000	0.000000	0.000000	0.000000	0.000000	0.000000	0.000000	0.000000	0.000000	0.000000	0.000000	0.000000	0.000000	0.018332	0.035996	0.000000	0.000000	0.008585
0.000000	0.000000	0.000000	0.000000	0.000000	0.000000	0.000000	0.000000	0.024771	0.000000	0.000000	0.047002	0.059792	0.122538	0.000000	0.000000	0.000000	0.068014	0.000000	0.000000	0.000000	0.000000	0.000000	0.000000	0.000000	0.000000	0.000000	0.000000	0.000000	0.000000	0.000000	0.000000	0.000000	0.000000	0.000000	0.000000	0.000000	0.000000	0.000000	0.000000	0.042642	0.000000	0.000000	0.024664	0.000000	0.102812	0.097061	0.000000	0.000000	0.000000
0.000000	0.000000	0.000000	0.000000	0.000000	0.000000	0.000000	0.000000	0.000000	0.000000	0.000000	0.003645	0.000000	0.062874	0.000000	0.000000	0.000000	0.000000	0.000000	0.000000	0.000000	0.000000	0.000000	0.002367	0.000000	0.000000	0.000000	0.000000	0.000000	0.006788	0.009181	0.000000	0.000000	0.000000	0.000000	0.003191	0.000000	0.000000	0.000000	0.000000	0.000000	0.000000	0.000000	0.000000	0.000000	0.004530	0.041109	0.000000	0.000000	0.000000
0.022704	0.000000	0.000000	0.000000	0.000000	0.000000	0.000000	0.000000	0.000000	0.000000	0.000000	0.000000	0.000000	0.000000	0.000000	0.000000	0.000000	0.000000	0.077949	0.154801	0.000000	0.000000	0.000000	0.006182	0.000000	0.000000	0.000000	0.087999	0.000000	0.118276	0.018831	0.000000	0.000000	0.000000	0.000000	0.050135	0.000000	0.000000	0.000000	0.000000	0.000000	0.024693	0.000000	0.000000	0.000000	0.000000	0.000000	0.000000	0.000000	0.000000
0.000000	0.000000	0.000000	0.000000	0.000000	0.000000	0.000000	0.000000	0.000000	0.000000	0.000000	0.000000	0.000000	0.000000	0.000000	0.000000	0.000000	0.000000	0.000000	0.000000	0.000000	0.000000	0.000000	0.000000	0.000000	0.000000	0.000000	0.000000	0.000000	0.000000	0.000000	0.000000	0.000000	0.000000	0.000000	0.000000	0.000000	0.000000	0.000000	0.000000	0.000000	0.000000	0.000000	0.000000	0.000000	0.000000	0.000000	0.000000	0.000000	0.000000
0.000000	0.000000	0.081831	0.000000	0.000000	0.000000	0.024400	0.072250	0.000000	0.000000	0.002489	0.000000	0.000000	0.000000	0.000000	0.040032	0.051054	0.000000	0.000000	0.000000	0.000000	0.000000	0.000000	0.000000	0.000000	0.000000	0.000000	0.000000	0.000000	0.000000	0.000000	0.000000	0.000000	0.000000	0.000000	0.000000	0.000000	0.000000	0.000000	0.000000	0.000000	0.000000	0.000000	0.000000	0.000000	0.000000	0.000000	0.000000	0.000000	0.000000
0.000000	0.000000	0.000000	0.000000	0.000000	0.000000	0.000000	0.000000	0.000000	0.000000	0.000000	0.000000	0.000000	0.000000	0.000000	0.000000	0.000000	0.000000	0.000000	0.000000	0.000000	0.000000	0.000000	0.000000	0.000000	0.000000	0.000000	0.000000	0.000000	0.000000	0.000000	0.000000	0.000000	0.000000	0.000000	0.000000	0.000000	0.000000	0.000000	0.000000	0.000000	0.000000	0.000000	0.000000	0.000000	0.000000	0.000000	0.000000	0.000000	0.000000
0.000000	0.000000	0.000000	0.000000	0.000000	0.000000	0.000000	0.000000	0.000000	0.000000	0.000000	0.000000	0.000000	0.000000	0.000000	0.000000	0.000000	0.000000	0.000000	0.000000	0.000000	0.000000	0.000000	0.000000	0.000000	0.000000	0.000000	0.000000	0.000000	0.000000	0.000000	0.000000	0.000000	0.000000	0.000000	0.000000	0.000000	0.000000	0.017344	0.048889	0.111775	0.000000	0.000000	0.011882	0.017613	0.044399	0.036516	0.000000	0.000000	0.000000
0.000000	0.000000	0.000000	0.000000	0.000000	0.000000	0.000000	0.000000	0.000000	0.000000	0.000000	0.000000	0.000000	0.000000	0.000000	0.000000	0.000000	0.000000	0.000000	0.000000	0.000000	0.000000	0.000000	0.000000	0.000000	0.000000	0.000000	0.000000	0.000000	0.000000	0.000000	0.000000	0.000000	0.000000	0.000000	0.000000	0.000000	0.000000	0.000000	0.000000	0.000000	0.000000	0.000000	0.000000	0.000000	0.000000	0.009457	0.000000	0.000000	0.000000
0.000000	0.067458	0.000000	0.055538	0.116165	0.000000	0.000000	0.000000	0.007792	0.000000	0.000000	0.000000	0.000000	0.000000	0.000000	0.000000	0.000000	0.000000	0.000000	0.000000	0.000000	0.000000	0.000000	0.000000	0.000000	0.000000	0.000000	0.000000	0.000000	0.000000	0.000000	0.000000	0.000000	0.000000	0.000000	0.000000	0.061462	0.040587	0.067837	0.000000	0.000000	0.000000	0.096253	0.000000	0.060502	0.000000	0.000000	0.035600	0.000000	0.000000
0.000000	0.000000	0.000000	0.000000	0.000000	0.000000	0.000000	0.000000	0.000000	0.000000	0.000000	0.000000	0.000000	0.000000	0.001783	0.000000	0.000000	0.000000	0.000000	0.000000	0.000000	0.000000	0.000000	0.000000	0.000000	0.000000	0.000000	0.000000	0.000000	0.000000	0.000000	0.000000	0.000000	0.000000	0.000000	0.000000	0.000000	0.000000	0.000000	0.000000	0.000000	0.000378	0.000000	0.000000	0.000000	0.000000	0.000000	0.000000	0.000000	0.012345
0.000000	0.000000	0.000000	0.000000	0.000000	0.000000	0.000000	0.000000	0.000000	0.000000	0.000000	0.000000	0.000000	0.000000	0.000000	0.000000	0.000000	0.000000	0.000000	0.000000	0.000000	0.000000	0.000000	0.000000	0.000000	0.000000	0.000000	0.000000	0.000000	0.000000	0.000000	0.000000	0.000000	0.000000	0.000000	0.000000	0.000000	0.000000	0.000000	0.000000	0.000000	0.000000	0.000000	0.000000	0.000000	0.000000	0.000000	0.000000	0.000000	0.000000
0.000000	0.000000	0.000000	0.000000	0.000000	0.000000	0.000000	0.000000	0.000000	0.000000	0.000000	0.000000	0.000000	0.000000	0.000000	0.000000	0.000000	0.000000	0.000000	0.000000	0.000000	0.000000	0.000000	0.000000	0.000000	0.000000	0.000000	0.000000	0.000000	0.000000	0.000000	0.000000	0.000000	0.000000	0.000000	0.000000	0.000000	0.000000	0.016924	0.000000	0.000000	0.000000	0.000000	0.000000	0.000000	0.000000	0.000000	0.000000	0.000000	0.000000
0.000000	0.000000	0.000000	0.000000	0.000000	0.000000	0.000000	0.000000	0.000000	0.000000	0.000000	0.000000	0.000000	0.000000	0.000000	0.000000	0.000000	0.000000	0.000000	0.000000	0.000000	0.000000	0.000000	0.000000	0.000000	0.000000	0.000000	0.000000	0.000000	0.000000	0.000000	0.000000	0.000000	0.000000	0.000000	0.000000	0.000000	0.000000	0.000000	0.000000	0.000000	0.000000	0.000000	0.000000	0.000000	0.000000	0.000000	0.000000	0.000000	0.000000
0.000000	0.000000	0.000000	0.000000	0.000000	0.000000	0.000000	0.000000	0.000000	0.000000	0.000000	0.000000	0.000000	0.000000	0.000000	0.000000	0.000000	0.000000	0.000000	0.000000	0.000000	0.000000	0.000000	0.000000	0.000000	0.000000	0.000000	0.000000	0.000000	0.000000	0.000000	0.000000	0.006446	0.000000	0.000000	0.000000	0.000000	0.000000	0.000000	0.000000	0.000000	0.000000	0.000000	0.000000	0.000000	0.000000	0.000000	0.000000	0.000000	0.010880
0.000000	0.000000	0.000000	0.000000	0.000000	0.000000	0.000000	0.000000	0.000000	0.000000	0.000000	0.000000	0.000000	0.000000	0.000000	0.000000	0.000000	0.000000	0.000000	0.000000	0.000000	0.000000	0.000000	0.000000	0.000000	0.000000	0.000000	0.000000	0.000000	0.000000	0.000000	0.000000	0.000000	0.000000	0.000000	0.000000	0.000000	0.000000	0.000000	0.000000	0.000000	0.000000	0.000000	0.000000	0.000000	0.000000	0.000000	0.000000	0.000000	0.000000
0.000000	0.000000	0.000000	0.000000	0.000000	0.000000	0.000000	0.000000	0.000000	0.000000	0.000000	0.000000	0.000000	0.000000	0.000000	0.000000	0.000000	0.000000	0.000000	0.000000	0.000000	0.000000	0.000000	0.000000	0.000000	0.000000	0.000000	0.000000	0.000000	0.000000	0.000000	0.000000	0.000000	0.000000	0.000000	0.000000	0.000000	0.000000	0.000000	0.000000	0.000000	0.000000	0.000000	0.000000	0.000000	0.000000	0.000000	0.000000	0.000000	0.000000
0.000000	0.000000	0.000000	0.000000	0.000000	0.000000	0.000000	0.000000	0.000000	0.000000	0.000000	0.000000	0.000000	0.000000	0.000000	0.000000	0.000000	0.000000	0.000000	0.000000	0.000000	0.000000	0.000000	0.000000	0.000000	0.000000	0.000000	0.000000	0.000000	0.000000	0.000000	0.000000	0.000000	0.000000	0.000000	0.000000	0.000000	0.000000	0.000000	0.000000	0.000000	0.000000	0.000000	0.000000	0.000000	0.000000	0.000000	0.000000	0.000000	0.000000
0.000000	0.000000	0.000000	0.000000	0.000000	0.000000	0.000000	0.000000	0.000000	0.000000	0.000000	0.000000	0.000000	0.000000	0.000000	0.000000	0.000000	0.000000	0.000000	0.000000	0.000000	0.000000	0.000000	0.000000	0.000000	0.000000	0.000000	0.000000	0.000000	0.000000	0.000000	0.000000	0.000000	0.000000	0.000000	0.000000	0.000000	0.000000	0.000000	0.000000	0.000000	0.000000	0.000000	0.000000	0.000000	0.000000	0.000000	0.000000	0.000000	0.000000
0.000000	0.000000	0.000000	0.000000	0.000000	0.000000	0.000000	0.000000	0.014588	0.000000	0.000000	0.000000	0.000000	0.000000	0.000000	0.000000	0.000000	0.000000	0.000000	0.000000	0.000000	0.000000	0.000000	0.000000	0.000000	0.000000	0.000000	0.000000	0.000000	0.000000	0.000000	0.000000	0.000000	0.000000	0.000000	0.000000	0.000000	0.000000	0.000000	0.000000	0.000000	0.000000	0.000000	0.000000	0.000000	0.000000	0.016901	0.000000	0.000000	0.000000
0.000000	0.000000	0.000000	0.000000	0.000000	0.000000	0.000000	0.000000	0.000000	0.000000	0.000000	0.000000	0.000000	0.000000	0.000000	0.000000	0.000000	0.000000	0.000000	0.000000	0.000000	0.000000	0.000000	0.000000	0.000000	0.000000	0.000000	0.000000	0.000000	0.000000	0.000000	0.000000	0.000000	0.000000	0.000000	0.000000	0.000000	0.000000	0.000000	0.000000	0.000000	0.000000	0.000000	0.000000	0.000000	0.000000	0.000000	0.000000	0.000000	0.000000
0.000000	0.000000	0.000000	0.000000	0.000000	0.000000	0.000000	0.000000	0.011306	0.000000	0.000000	0.000000	0.000000	0.000000	0.000000	0.000000	0.000000	0.000000	0.000000	0.000000	0.000000	0.000000	0.000000	0.000000	0.000000	0.000000	0.000000	0.000000	0.000000	0.000000	0.000000	0.000000	0.000000	0.000000	0.000000	0.000000	0.000000	0.000000	0.000000	0.000000	0.008521	0.000000	0.000000	0.000000	0.020655	0.000000	0.035503	0.000000	0.000000	0.000000
0.000000	0.000000	0.000000	0.000000	0.000000	0.000000	0.000000	0.000000	0.000000	0.000000	0.000000	0.000000	0.000000	0.000000	0.000000	0.000000	0.000000	0.000000	0.000000	0.000000	0.000000	0.000000	0.000000	0.000000	0.000000	0.000000	0.000000	0.000000	0.000000	0.000000	0.000000	0.000000	0.000000	0.000000	0.000000	0.000000	0.000000	0.000000	0.000000	0.000000	0.000000	0.000000	0.000000	0.000000	0.000000	0.000000	0.000000	0.000000	0.000000	0.000000
0.000000	0.000000	0.000000	0.000000	0.000000	0.000000	0.000000	0.000000	0.000000	0.000000	0.000000	0.000000	0.000000	0.000000	0.000000	0.000000	0.000000	0.000000	0.000000	0.000000	0.000000	0.000000	0.000000	0.000000	0.000000	0.000000	0.000000	0.000000	0.000000	0.000000	0.000000	0.000000	0.000000	0.000000	0.000000	0.000000	0.000000	0.000000	0.000000	0.000000	0.029326	0.000000	0.000000	0.000000	0.029941	0.000000	0.030836	0.000000	0.000000	0.000000
0.000000	0.000000	0.000000	0.000000	0.000000	0.000000	0.000000	0.000000	0.000000	0.000000	0.000000	0.000000	0.000000	0.000000	0.000000	0.000000	0.000000	0.000000	0.000000	0.000000	0.000000	0.000000	0.000000	0.000000	0.000000	0.000000	0.000000	0.000000	0.000000	0.000000	0.000000	0.000000	0.000000	0.000000	0.000000	0.000000	0.000000	0.000000	0.000000	0.000000	0.000000	0.000000	0.000000	0.000000	0.000000	0.000000	0.000000	0.000000	0.000000	0.000000
0.000000	0.000000	0.000000	0.000000	0.000000	0.000000	0.000000	0.000000	0.000000	0.000000	0.000000	0.000000	0.000000	0.000000	0.000000	0.000000	0.000000	0.000000	0.000000	0.000000	0.000000	0.000000	0.000000	0.000000	0.000000	0.000000	0.000000	0.000000	0.000000	0.000000	0.000000	0.000000	0.000000	0.000000	0.000000	0.000000	0.000000	0.000000	0.000000	0.000000	0.042701	0.000000	0.000000	0.000000	0.030430	0.000000	0.017862	0.000000	0.000000	0.000000
0.000000	0.000000	0.000000	0.000000	0.029303	0.000000	0.000000	0.000000	0.000000	0.000000	0.000000	0.000000	0.000000	0.000000	0.000000	0.000000	0.000000	0.000000	0.000000	0.000000	0.000000	0.000000	0.000000	0.000000	0.000000	0.000000	0.000000	0.000000	0.000000	0.000000	0.000000	0.000000	0.000000	0.000000	0.000000	0.000000	0.000000	0.037625	0.073550	0.000000	0.000000	0.000000	0.053555	0.000000	0.010245	0.000000	0.000000	0.000000	0.000000	0.000000
0.145671	0.000000	0.000000	0.000000	0.000000	0.020102	0.000000	0.000000	0.000000	0.000000	0.000000	0.000000	0.000000	0.000000	0.000000	0.000000	0.000000	0.000000	0.095658	0.028872	0.000000	0.000000	0.000000	0.000000	0.000000	0.000000	0.000000	0.000000	0.000000	0.000000	0.000000	0.000000	0.000000	0.000000	0.000000	0.000000	0.044972	0.000000	0.011691	0.002367	0.041066	0.038411	0.000000	0.000000	0.004841	0.000000	0.000000	0.066814	0.080240	0.000000
0.000000	0.000000	0.000000	0.000000	0.000000	0.000000	0.000000	0.000000	0.000000	0.000000	0.000000	0.000000	0.000000	0.000000	0.000000	0.000000	0.000000	0.000000	0.000000	0.039653	0.000000	0.000000	0.000000	0.067292	0.000000	0.000000	0.015569	0.000000	0.000000	0.094426	0.165923	0.027989	0.094688	0.000000	0.043937	0.112052	0.000000	0.000000	0.000000	0.000000	0.000000	0.019431	0.000000	0.000000	0.000000	0.000000	0.000000	0.000000	0.000000	0.000000
0.000000	0.003062	0.000000	0.000000	0.000000	0.000000	0.000000	0.000000	0.000000	0.000000	0.000000	0.000000	0.000000	0.000000	0.000000	0.000000	0.000000	0.000000	0.000000	0.000000	0.000000	0.000000	0.000000	0.000000	0.000000	0.000000	0.000000	0.000000	0.000000	0.000000	0.000000	0.000000	0.000000	0.000000	0.000000	0.000000	0.000000	0.000000	0.008677	0.009734	0.025983	0.000000	0.000000	0.000000	0.000000	0.000000	0.000000	0.000000	0.000000	0.000000
0.000000	0.000000	0.000000	0.000000	0.000000	0.000000	0.000000	0.000000	0.000000	0.000000	0.000000	0.000000	0.000000	0.000000	0.000000	0.000000	0.000000	0.000000	0.000000	0.000000	0.000000	0.000000	0.000000	0.000000	0.000000	0.000000	0.000000	0.000000	0.000000	0.000000	0.000000	0.000000	0.000000	0.000000	0.000000	0.000000	0.000000	0.000000	0.000000	0.000000	0.000000	0.000000	0.000000	0.000000	0.000000	0.000000	0.000000	0.000000	0.000000	0.000000
0.000000	0.000000	0.000000	0.000000	0.000000	0.000000	0.000000	0.000000	0.000000	0.000000	0.000000	0.000000	0.000000	0.000000	0.000000	0.000000	0.000000	0.000000	0.000000	0.000000	0.000000	0.000000	0.000000	0.000000	0.000000	0.000000	0.000000	0.000000	0.000000	0.000000	0.000000	0.000000	0.000000	0.000000	0.000000	0.000000	0.000000	0.000000	0.000000	0.009089	0.004347	0.000000	0.000000	0.000000	0.000000	0.000000	0.000000	0.000000	0.000000	0.000000
0.000000	0.000000	0.000000	0.000000	0.000000	0.000000	0.000000	0.000000	0.000000	0.000000	0.000000	0.000000	0.003006	0.000000	0.013698	0.016515	0.000000	0.000000	0.000000	0.000000	0.000000	0.000000	0.115602	0.000000	0.064394	0.036493	0.000000	0.000000	0.000000	0.000000	0.000000	0.000000	0.000000	0.000000	0.000000	0.000000	0.000000	0.000000	0.000000	0.000000	0.000000	0.000000	0.000000	0.000000	0.000000	0.000000	0.000000	0.000000	0.000000	0.164856
0.000000	0.000000	0.000000	0.000000	0.000000	0.000000	0.000000	0.000000	0.000000	0.000000	0.000000	0.000000	0.000000	0.000000	0.000000	0.000000	0.000000	0.000000	0.000000	0.000000	0.000000	0.000000	0.000000	0.000000	0.000000	0.000000	0.034181	0.000000	0.000000	0.000000	0.000000	0.000000	0.000000	0.000000	0.000000	0.000000	0.000000	0.000000	0.000000	0.000000	0.000000	0.000000	0.000000	0.000000	0.000000	0.000000	0.000000	0.000000	0.000000	0.000000
0.000000	0.000000	0.000000	0.000000	0.000000	0.000000	0.000000	0.000000	0.000000	0.000000	0.000000	0.000000	0.039039	0.000000	0.000000	0.000000	0.000000	0.009026	0.000000	0.000000	0.075760	0.000000	0.000000	0.000000	0.032697	0.081389	0.041285	0.000000	0.000000	0.000000	0.000000	0.047870	0.000000	0.021654	0.000000	0.000000	0.000000	0.000000	0.000000	0.000000	0.000000	0.000000	0.000000	0.009580	0.000000	0.000000	0.000000	0.000000	0.000000	0.000000
0.000000	0.000000	0.000000	0.000000	0.000000	0.000000	0.000000	0.000000	0.000000	0.000000	0.000000	0.000000	0.000000	0.000000	0.006349	0.000000	0.000000	0.000000	0.000000	0.000000	0.000000	0.022410	0.000000	0.000000	0.042671	0.014190	0.000000	0.000000	0.000000	0.000000	0.000000	0.000000	0.000000	0.000000	0.000000	0.000000	0.000000	0.000000	0.000000	0.000000	0.000000	0.000000	0.000000	0.000000	0.000000	0.000000	0.000000	0.000000	0.000000	0.072451
0.000000	0.000000	0.000000	0.000000	0.000000	0.000000	0.000000	0.000000	0.000000	0.000000	0.000000	0.021719	0.095782	0.036867	0.000000	0.003810	0.000000	0.000000	0.000000	0.000000	0.000000	0.000000	0.000922	0.000000	0.000000	0.000000	0.000000	0.000000	0.000000	0.000000	0.000000	0.000000	0.000000	0.000000	0.000000	0.000000	0.000000	0.000000	0.000000	0.000000	0.000000	0.000000	0.000000	0.000000	0.000000	0.000000	0.000000	0.000000	0.000000	0.000000
0.000000	0.000000	0.044564	0.000000	0.000000	0.000000	0.000000	0.000000	0.000000	0.000000	0.000000	0.000000	0.000000	0.000000	0.000000	0.000000	0.000000	0.000000	0.000000	0.000000	0.000000	0.000000	0.000000	0.000000	0.000000	0.000000	0.000000	0.000000	0.000000	0.000000	0.000000	0.000000	0.000000	0.000000	0.000000	0.000000	0.000000	0.000000	0.000000	0.000000	0.000000	0.000000	0.000000	0.000000	0.000000	0.000000	0.000000	0.000000	0.000000	0.000000
0.000000	0.000000	0.000000	0.000000	0.000000	0.000000	0.000000	0.000000	0.000000	0.000000	0.000000	0.000000	0.000000	0.000000	0.000000	0.000000	0.000000	0.000000	0.000000	0.000000	0.000000	0.000000	0.000000	0.000000	0.000000	0.000000	0.000000	0.000000	0.000000	0.000000	0.000000	0.000000	0.000000	0.000000	0.000000	0.000000	0.000000	0.000000	0.000000	0.000000	0.000000	0.000000	0.000000	0.000000	0.000000	0.000000	0.000000	0.000000	0.000000	0.000000
0.000000	0.000000	0.103249	0.000000	0.000000	0.000000	0.000000	0.024410	0.000000	0.000000	0.000000	0.000000	0.000000	0.000000	0.000000	0.000000	0.043772	0.000000	0.000000	0.031523	0.000000	0.000000	0.000000	0.000000	0.000000	0.000000	0.000000	0.000000	0.000000	0.000000	0.000000	0.000000	0.000000	0.000000	0.000000	0.072906	0.000000	0.000000	0.000000	0.000000	0.000000	0.066979	0.000000	0.000000	0.000000	0.000000	0.000000	0.000000	0.000000	0.000000
0.139412	0.000000	0.055859	0.000000	0.000000	0.027834	0.082112	0.145082	0.000000	0.000000	0.000000	0.000000	0.000000	0.000000	0.000000	0.041929	0.003093	0.000000	0.118545	0.095586	0.000000	0.000000	0.000000	0.000000	0.000000	0.000000	0.000000	0.000000	0.000000	0.007264	0.000000	0.000000	0.000000	0.000000	0.000000	0.034682	0.050290	0.000000	0.000000	0.000000	0.000000	0.085733	0.000000	0.000000	0.000000	0.000000	0.000000	0.043402	0.056356	0.000000
0.078765	0.000000	0.000000	0.000000	0.000000	0.083942	0.025536	0.053356	0.000000	0.015185	0.006211	0.000000	0.000000	0.000000	0.000000	0.000000	0.015458	0.000000	0.101843	0.000000	0.000000	0.000000	0.000000	0.000000	0.000000	0.000000	0.000000	0.000000	0.000000	0.000000	0.000000	0.000000	0.000000	0.000000	0.000000	0.000000	0.000000	0.000000	0.000000	0.000000	0.000000	0.000000	0.000000	0.000000	0.000000	0.000000	0.000000	0.044944	0.123838	0.000000
0.000000	0.000000	0.000000	0.000000	0.000000	0.000000	0.000000	0.000000	0.000000	0.000000	0.000000	0.000000	0.000000	0.000000	0.000000	0.000000	0.000000	0.000000	0.000000	0.000000	0.000000	0.000000	0.000000	0.000000	0.000000	0.000000	0.000000	0.000000	0.000000	0.000000	0.000000	0.000000	0.000000	0.000000	0.000000	0.000000	0.000000	0.000000	0.000000	0.000000	0.000000	0.000000	0.000000	0.000000	0.000000	0.000000	0.000000	0.000000	0.000000	0.000000
0.000000	0.000000	0.008630	0.000000	0.000000	0.000000	0.000000	0.013117	0.000000	0.000000	0.000000	0.000000	0.000000	0.000000	0.000000	0.000000	0.010053	0.000000	0.000000	0.000000	0.000000	0.000000	0.000000	0.000000	0.000000	0.000000	0.000000	0.000000	0.003912	0.000000	0.000000	0.000000	0.000000	0.000000	0.000000	0.000000	0.000000	0.000000	0.000000	0.000000	0.000000	0.000000	0.000000	0.000000	0.000000	0.000000	0.000000	0.000000	0.000000	0.000000
0.000000	0.000000	0.000000	0.000000	0.000000	0.000000	0.000000	0.000000	0.000000	0.000000	0.000000	0.000000	0.000000	0.000000	0.000000	0.000000	0.000000	0.000000	0.000000	0.000000	0.000000	0.000000	0.000000	0.000000	0.000000	0.000000	0.000000	0.000000	0.000000	0.000000	0.000000	0.000000	0.000000	0.000000	0.000000	0.000000	0.000000	0.000000	0.000000	0.000000	0.000000	0.000000	0.000000	0.000000	0.000000	0.000000	0.000000	0.000000	0.000000	0.000000
0.000000	0.000000	0.000000	0.000000	0.000000	0.000000	0.000000	0.000000	0.000000	0.000000	0.000000	0.000000	0.000000	0.000000	0.001727	0.000000	0.000000	0.000000	0.000000	0.000000	0.000000	0.018316	0.000000	0.004264	0.000000	0.000000	0.000000	0.000000	0.010774	0.000000	0.000000	0.000000	0.000000	0.000000	0.000000	0.000000	0.000000	0.000000	0.000000	0.000000	0.000000	0.000000	0.000000	0.000000	0.000000	0.000000	0.000000	0.000000	0.000000	0.000000
0.000000	0.000000	0.000000	0.000000	0.000000	0.000000	0.000000	0.000000	0.000000	0.000000	0.000000	0.000000	0.000000	0.000000	0.000000	0.000000	0.000000	0.000000	0.000000	0.000000	0.053786	0.000000	0.000000	0.004820	0.028008	0.112562	0.093690	0.000000	0.000748	0.000000	0.000000	0.021883	0.000000	0.000000	0.000000	0.000000	0.000000	0.000000	0.000000	0.000000	0.000000	0.000000	0.000000	0.000000	0.000000	0.000000	0.000000	0.000000	0.000000	0.000000
0.000000	0.000000	0.000000	0.000000	0.000000	0.000000	0.000000	0.000000	0.000000	0.000000	0.000000	0.000000	0.000000	0.000000	0.000000	0.000000	0.000000	0.000000	0.000000	0.000000	0.000000	0.000000	0.000000	0.015898	0.000000	0.000000	0.000000	0.000000	0.022209	0.000000	0.000000	0.003773	0.000000	0.000000	0.000000	0.000000	0.000000	0.000000	0.000000	0.018374	0.004119	0.000000	0.000000	0.000000	0.000000	0.000000	0.000000	0.000000	0.000000	0.000000
0.000000	0.000000	0.000000	0.000000	0.000000	0.000000	0.000000	0.000000	0.000000	0.000000	0.000000	0.000000	0.000000	0.000000	0.000000	0.000000	0.000000	0.000000	0.000000	0.000000	0.000000	0.000000	0.000000	0.000000	0.000000	0.000000	0.000000	0.000000	0.000000	0.000000	0.000000	0.000000	0.000000	0.000000	0.000000	0.000000	0.000000	0.000000	0.000000	0.000000	0.000000	0.000000	0.000000	0.000000	0.000000	0.000000	0.000000	0.000000	0.000000	0.000000
0.000000	0.000000	0.000000	0.000000	0.000000	0.000000	0.000000	0.000000	0.000000	0.000000	0.000000	0.000000	0.000000	0.000000	0.000000	0.000000	0.000000	0.000000	0.000000	0.000000	0.000000	0.000000	0.000000	0.020041	0.000000	0.000000	0.000000	0.000000	0.026191	0.000000	0.000000	0.005144	0.000000	0.000000	0.000000	0.000000	0.000000	0.000000	0.002666	0.032679	0.010697	0.000000	0.000000	0.000000	0.000000	0.000000	0.000000	0.000000	0.000000	0.000000
0.000000	0.000000	0.000000	0.000000	0.000000	0.000000	0.000000	0.000000	0.000000	0.000000	0.000000	0.000000	0.000000	0.000000	0.000000	0.000000	0.000000	0.000000	0.000000	0.000000	0.000000	0.000000	0.000000	0.000000	0.000000	0.000000	0.000000	0.000000	0.000000	0.000000	0.000000	0.000000	0.000000	0.000000	0.000000	0.000000	0.000000	0.000000	0.000000	0.000000	0.000000	0.000000	0.000000	0.000000	0.000000	0.000000	0.000000	0.000000	0.000000	0.000000
0.000000	0.000000	0.000000	0.000000	0.000000	0.000000	0.000000	0.000000	0.000000	0.000000	0.000000	0.000000	0.000000	0.000000	0.000000	0.000000	0.007280	0.000000	0.000000	0.000000	0.000000	0.000000	0.000000	0.023027	0.000000	0.000000	0.000000	0.000000	0.028972	0.000000	0.000000	0.005932	0.000000	0.000000	0.000000	0.000000	0.000000	0.000000	0.005025	0.045567	0.015319	0.000000	0.000000	0.000000	0.000000	0.000000	0.000000	0.000000	0.000000	0.000000
0.000000	0.000000	0.000000	0.000000	0.000000	0.000000	0.000000	0.000000	0.000000	0.000000	0.000000	0.000000	0.000000	0.000000	0.000000	0.000000	0.000000	0.000000	0.000000	0.000000	0.000000	0.000000	0.000000	0.000000	0.000000	0.000000	0.000000	0.000000	0.000000	0.000000	0.000000	0.000000	0.000000	0.000000	0.000000	0.000000	0.000000	0.000000	0.000000	0.000000	0.000000	0.000000	0.000000	0.000000	0.000000	0.000000	0.000000	0.000000	0.000000	0.000000
0.000000	0.000000	0.000000	0.000000	0.000000	0.000000	0.000000	0.000000	0.000000	0.000000	0.000000	0.000000	0.000000	0.000000	0.000000	0.000000	0.000000	0.000000	0.000000	0.000000	0.000000	0.000000	0.000000	0.025383	0.000000	0.000000	0.000000	0.010133	0.030925	0.000000	0.000000	0.006046	0.000000	0.006147	0.000000	0.000000	0.000000	0.000000	0.004885	0.062320	0.018538	0.000000	0.000000	0.000000	0.000000	0.000000	0.000000	0.000000	0.000000	0.000000
0.000000	0.000000	0.000000	0.000000	0.000000	0.000000	0.000000	0.000000	0.000000	0.000000	0.000000	0.000000	0.000000	0.000000	0.020822	0.000000	0.000000	0.000000	0.000000	0.000000	0.000000	0.000000	0.000000	0.000000	0.000000	0.000000	0.000000	0.000000	0.000000	0.000000	0.000000	0.000000	0.000000	0.000000	0.000000	0.000000	0.000000	0.000000	0.000000	0.000000	0.000000	0.000000	0.000000	0.000000	0.000000	0.000000	0.000000	0.000000	0.000000	0.017324
0.000000	0.000000	0.000000	0.000000	0.000000	0.000000	0.000000	0.000000	0.000000	0.000000	0.000000	0.000000	0.000000	0.000000	0.000000	0.000000	0.000000	0.000000	0.000000	0.000000	0.000000	0.000000	0.000000	0.025422	0.000000	0.000000	0.000000	0.020034	0.030651	0.000000	0.027533	0.005410	0.000000	0.022292	0.000000	0.000000	0.000000	0.000000	0.002365	0.070612	0.018013	0.000000	0.000000	0.000000	0.000000	0.000000	0.000000	0.000000	0.000000	0.000000
0.000000	0.000000	0.000000	0.000000	0.000000	0.000000	0.000000	0.000000	0.000000	0.000000	0.000000	0.000000	0.000000	0.000000	0.000000	0.000000	0.000000	0.081524	0.000000	0.000000	0.051018	0.000000	0.000000	0.000000	0.000000	0.021742	0.000000	0.000000	0.000000	0.000000	0.000000	0.000000	0.000000	0.000000	0.000000	0.000000	0.000000	0.000000	0.000000	0.000000	0.000000	0.000000	0.000000	0.000000	0.000000	0.000000	0.000000	0.000000	0.000000	0.000000
0.000000	0.000000	0.000000	0.000000	0.000000	0.000000	0.000000	0.000000	0.000000	0.000000	0.000000	0.000000	0.000000	0.000000	0.000000	0.000000	0.000000	0.000000	0.000000	0.000000	0.000000	0.000000	0.000000	0.021747	0.000000	0.000000	0.000000	0.038553	0.026226	0.011113	0.000000	0.002311	0.000000	0.053474	0.000000	0.000000	0.000000	0.000000	0.000000	0.079440	0.010430	0.000000	0.000000	0.007316	0.000000	0.000000	0.000000	0.000000	0.000000	0.000000
0.000000	0.000000	0.000000	0.000000	0.000000	0.000000	0.000000	0.000000	0.000000	0.000000	0.000000	0.000000	0.000000	0.000000	0.000000	0.000000	0.000000	0.000000	0.000000	0.000000	0.000000	0.000000	0.085816	0.000000	0.003186	0.009087	0.000000	0.000000	0.000000	0.000000	0.000000	0.000000	0.000000	0.000000	0.000000	0.000000	0.000000	0.000000	0.000000	0.000000	0.000000	0.000000	0.000000	0.000000	0.000000	0.000000	0.000000	0.000000	0.000000	0.090612
0.000000	0.000000	0.000000	0.000000	0.000000	0.000000	0.000000	0.000000	0.000000	0.000000	0.000000	0.000000	0.000000	0.000000	0.000000	0.000000	0.000000	0.000000	0.000000	0.000000	0.000000	0.000000	0.000000	0.000000	0.000000	0.000000	0.000000	0.000000	0.000000	0.000000	0.000000	0.000000	0.000000	0.066898	0.000000	0.000000	0.000000	0.000000	0.000000	0.078975	0.003767	0.000000	0.000000	0.015283	0.000000	0.000000	0.000000	0.000000	0.000000	0.000000
0.000000	0.000000	0.000000	0.000000	0.000000	0.000000	0.000000	0.000000	0.000000	0.000000	0.000000	0.000000	0.000000	0.000000	0.000000	0.000000	0.000000	0.000000	0.000000	0.000000	0.000000	0.000000	0.072617	0.000000	0.000000	0.000000	0.000000	0.000000	0.000000	0.000000	0.000000	0.000000	0.000000	0.000000	0.000000	0.000000	0.000000	0.000000	0.000000	0.000000	0.000000	0.000000	0.000000	0.000000	0.000000	0.000000	0.000000	0.000000	0.000000	0.081622
0.000000	0.000000	0.000000	0.000000	0.000000	0.000000	0.000000	0.000000	0.000000	0.000000	0.000000	0.000000	0.000000	0.000000	0.000000	0.000000	0.000000	0.000000	0.000000	0.000000	0.000000	0.000000	0.000000	0.000000	0.000000	0.000000	0.000000	0.000000	0.000000	0.000000	0.000000	0.000000	0.000000	0.078398	0.000000	0.000000	0.000000	0.000000	0.000000	0.075413	0.000000	0.000000	0.000000	0.021321	0.000000	0.000000	0.000000	0.000000	0.000000	0.000000
0.000000	0.000000	0.000000	0.000000	0.000000	0.000000	0.000000	0.000000	0.000000	0.000000	0.000000	0.000000	0.000000	0.000000	0.000000	0.000000	0.000000	0.000000	0.000000	0.000000	0.000000	0.000000	0.057288	0.000000	0.000000	0.000000	0.000000	0.000000	0.000000	0.000000	0.000000	0.000000	0.000000	0.000000	0.000000	0.000000	0.000000	0.000000	0.000000	0.000000	0.000000	0.000000	0.000000	0.000000	0.000000	0.000000	0.000000	0.000000	0.000000	0.069496
0.000000	0.000000	0.000000	0.000000	0.000000	0.000000	0.000000	0.000000	0.000000	0.000000	0.000000	0.000000	0.000000	0.000000	0.000000	0.000000	0.000000	0.000000	0.000000	0.000000	0.000000	0.000000	0.000000	0.000000	0.000000	0.000000	0.000000	0.000000	0.000000	0.000000	0.000000	0.010953	0.017680	0.094578	0.000501	0.000000	0.000000	0.000000	0.000000	0.059312	0.000000	0.000000	0.000000	0.027409	0.000000	0.000000	0.000000	0.000000	0.000000	0.000000
0.000000	0.000000	0.000000	0.000000	0.000000	0.000000	0.000000	0.000000	0.000000	0.000000	0.000000	0.000000	0.000000	0.000000	0.000000	0.000000	0.000000	0.000000	0.000000	0.000000	0.000000	0.000000	0.039626	0.000000	0.000000	0.000000	0.000000	0.000000	0.000000	0.000000	0.000000	0.000000	0.000000	0.000000	0.016243	0.000000	0.011668	0.048733	0.000000	0.000000	0.000000	0.021163	0.032868	0.000000	0.000000	0.000000	0.000000	0.000000	0.000000	0.054334
0.000000	0.000000	0.000000	0.000000	0.000000	0.000000	0.000000	0.000000	0.000000	0.000000	0.000000	0.000000	0.000000	0.000000	0.000000	0.000000	0.000000	0.000000	0.000000	0.000000	0.000000	0.000000	0.000000	0.000000	0.000000	0.000000	0.000000	0.000000	0.000000	0.000000	0.000000	0.024496	0.027350	0.097428	0.000884	0.000000	0.000000	0.000000	0.000000	0.048058	0.000000	0.000000	0.000000	0.026952	0.000000	0.000000	0.000000	0.000000	0.000000	0.000000
0.000000	0.000000	0.000000	0.000000	0.000000	0.000000	0.000000	0.000000	0.000000	0.000000	0.000000	0.000000	0.000000	0.000000	0.000000	0.000000	0.000000	0.000000	0.000000	0.000000	0.000000	0.000000	0.021022	0.000000	0.000000	0.000000	0.000000	0.000000	0.000000	0.000000	0.000000	0.000000	0.000000	0.000000	0.009138	0.000000	0.000000	0.040987	0.000000	0.000000	0.000000	0.000000	0.002202	0.000000	0.000000	0.000000	0.000000	0.000000	0.000000	0.037564
0.000000	0.000000	0.000000	0.000000	0.000000	0.000000	0.000000	0.000000	0.000000	0.000000	0.000000	0.000000	0.000000	0.000000	0.000000	0.000000	0.000000	0.000000	0.000000	0.000000	0.000000	0.000000	0.000000	0.000000	0.000000	0.000000	0.000000	0.000000	0.000000	0.000000	0.000000	0.036549	0.035068	0.096512	0.000000	0.000000	0.000000	0.000000	0.000000	0.035384	0.000000	0.000000	0.000000	0.024293	0.000000	0.000000	0.000000	0.000000	0.000000	0.000000
0.000000	0.000000	0.000000	0.004433	0.000000	0.000000	0.000000	0.000000	0.000000	0.000000	0.000000	0.000000	0.000000	0.000000	0.000000	0.000000	0.000000	0.000000	0.000000	0.000000	0.000000	0.000000	0.001863	0.000000	0.000000	0.000000	0.000000	0.000000	0.000000	0.000000	0.000000	0.000000	0.000000	0.000000	0.000000	0.000000	0.000000	0.000000	0.000000	0.000000	0.000000	0.000000	0.000000	0.000000	0.000000	0.000000	0.000000	0.000000	0.000000	0.019772
0.000000	0.000000	0.000000	0.000000	0.000000	0.000000	0.000000	0.000000	0.000000	0.000000	0.026350	0.000000	0.000000	0.000000	0.000000	0.000000	0.005266	0.000000	0.000000	0.000000	0.000000	0.000000	0.000000	0.000000	0.000000	0.000000	0.000000	0.000000	0.000000	0.000000	0.000000	0.046886	0.040668	0.103434	0.000000	0.000000	0.000000	0.000000	0.000000	0.039121	0.000000	0.000000	0.000000	0.035506	0.000000	0.000000	0.000000	0.000000	0.000000	0.000000
0.000000	0.000000	0.000000	0.000000	0.000000	0.000000	0.000000	0.000000	0.000000	0.000000	0.000000	0.000000	0.000000	0.000000	0.000000	0.000000	0.000000	0.000000	0.000000	0.000000	0.000000	0.000000	0.000000	0.000000	0.000000	0.000000	0.000000	0.000000	0.000000	0.000000	0.000000	0.000000	0.000000	0.000000	0.000000	0.000000	0.000000	0.000000	0.000000	0.000000	0.000000	0.000000	0.000000	0.000000	0.000000	0.000000	0.000000	0.000000	0.000000	0.001351
0.000000	0.000000	0.068088	0.000000	0.000000	0.000000	0.017045	0.074773	0.000000	0.000000	0.000000	0.000000	0.015360	0.000000	0.003807	0.139839	0.000000	0.000000	0.000000	0.000000	0.002602	0.000000	0.057547	0.000000	0.000000	0.000000	0.000000	0.000000	0.000000	0.000000	0.000000	0.070801	0.041127	0.090938	0.000000	0.000000	0.000000	0.000000	0.000000	0.007148	0.000000	0.000000	0.000000	0.030707	0.000000	0.000000	0.000000	0.000000	0.000000	0.000000
0.000000	0.000000	0.000000	0.000000	0.000000	0.000000	0.000000	0.000000	0.000000	0.000000	0.000000	0.000000	0.000000	0.000000	0.000000	0.000000	0.000000	0.000000	0.000000	0.000000	0.000000	0.000000	0.000000	0.000000	0.000000	0.000000	0.000000	0.000000	0.000000	0.000000	0.000000	0.000000	0.000000	0.000000	0.000000	0.000000	0.000000	0.000000	0.000000	0.000000	0.000000	0.000000	0.000000	0.000000	0.000000	0.000000	0.000000	0.000000	0.000000	0.000000
0.000000	0.000000	0.000000	0.000000	0.000000	0.000000	0.000000	0.000000	0.000000	0.000000	0.000000	0.000000	0.000000	0.000000	0.000000	0.000000	0.000000	0.000000	0.000000	0.000000	0.012459	0.000000	0.000000	0.000000	0.000000	0.000000	0.000000	0.000000	0.000000	0.000000	0.000000	0.083361	0.042198	0.082121	0.000000	0.000000	0.000000	0.000000	0.000000	0.000000	0.015603	0.000000	0.000000	0.026785	0.000000	0.000000	0.000000	0.000000	0.000000	0.000000
0.000000	0.000000	0.000000	0.000000	0.000000	0.000000	0.000000	0.000000	0.000000	0.000000	0.000000	0.000000	0.000000	0.000000	0.000000	0.000000	0.000000	0.000000	0.000000	0.000000	0.000000	0.000000	0.000000	0.000000	0.000000	0.000000	0.000000	0.000000	0.000000	0.000000	0.000000	0.000000	0.000000	0.000000	0.000000	0.000000	0.000000	0.000000	0.000000	0.000000	0.001119	0.000000	0.000000	0.000000	0.000000	0.045088	0.020111	0.000000	0.000000	0.000000
0.000000	0.000000	0.000000	0.000000	0.000000	0.000000	0.000000	0.000000	0.000000	0.000000	0.000000	0.000000	0.000000	0.017407	0.000000	0.000000	0.000000	0.000000	0.000000	0.000000	0.019977	0.000000	0.000000	0.000000	0.000000	0.000000	0.002210	0.000000	0.000000	0.000000	0.000000	0.092594	0.040197	0.070255	0.000000	0.000000	0.000000	0.000000	0.000000	0.000000	0.000000	0.000000	0.000000	0.020292	0.000000	0.000000	0.000000	0.000000	0.000000	0.000000
0.000000	0.000000	0.000000	0.000000	0.000000	0.000000	0.000000	0.000000	0.000000	0.000000	0.000000	0.000000	0.000000	0.000000	0.000000	0.000000	0.000000	0.000000	0.000000	0.000000	0.000000	0.000000	0.000000	0.000000	0.000000	0.000000	0.000000	0.000000	0.000000	0.000000	0.000000	0.002768	0.000000	0.000000	0.000000	0.000000	0.000000	0.000000	0.000000	0.000000	0.000000	0.000000	0.000000	0.000000	0.000000	0.000000	0.000000	0.000000	0.000000	0.000000
0.000000	0.000000	0.000000	0.000000	0.000000	0.000000	0.000000	0.000000	0.000000	0.000000	0.000000	0.000000	0.000000	0.000000	0.000000	0.000000	0.000000	0.000000	0.000000	0.000000	0.030543	0.000000	0.000000	0.000000	0.000000	0.000000	0.033172	0.000000	0.000000	0.000000	0.000000	0.102363	0.029649	0.041174	0.000000	0.000000	0.000000	0.000000	0.000000	0.000000	0.000000	0.000000	0.000000	0.002109	0.000000	0.000000	0.000000	0.000000	0.000000	0.000000
0.000000	0.000000	0.000000	0.000000	0.000000	0.000000	0.000000	0.000000	0.000000	0.000000	0.000000	0.000000	0.000000	0.000000	0.000000	0.000000	0.000000	0.000000	0.000000	0.000000	0.000000	0.000000	0.000000	0.000000	0.000000	0.000000	0.000000	0.000000	0.000000	0.000000	0.000000	0.019213	0.000000	0.000000	0.000000	0.000000	0.000000	0.000000	0.000000	0.000000	0.000000	0.000000	0.000000	0.000000	0.000000	0.000000	0.000000	0.000000	0.000000	0.000000
0.000000	0.000000	0.000000	0.000000	0.000000	0.000000	0.000000	0.000000	0.000000	0.000000	0.000000	0.000000	0.000000	0.000000	0.000000	0.000000	0.000000	0.000000	0.000000	0.000000	0.034291	0.000000	0.000000	0.000000	0.000000	0.000000	0.048778	0.000000	0.000000	0.000000	0.000000	0.103466	0.023178	0.027031	0.000000	0.000000	0.000000	0.000000	0.000000	0.000000	0.000000	0.000000	0.000000	0.000000	0.000000	0.000000	0.000000	0.000000	0.000000	0.000000
0.000000	0.000000	0.000000	0.000000	0.000000	0.000000	0.000000	0.000000	0.000000	0.000000	0.000000	0.000000	0.000000	0.000000	0.000000	0.000000	0.000000	0.000000	0.000000	0.000000	0.000000	0.000000	0.000000	0.000000	0.000000	0.000000	0.000000	0.000000	0.000000	0.000000	0.000000	0.018120	0.000000	0.000000	0.000000	0.000000	0.000000	0.000000	0.000000	0.000000	0.000000	0.000000	0.000000	0.000000	0.000000	0.000000	0.000000	0.000000	0.000000	0.000000
0.000000	0.000000	0.000000	0.000000	0.000000	0.000000	0.000000	0.000000	0.000000	0.000000	0.000000	0.000000	0.000000	0.000000	0.000000	0.000000	0.000000	0.000000	0.000000	0.000000	0.035069	0.000000	0.000000	0.000000	0.000000	0.000000	0.062293	0.000000	0.000000	0.000000	0.000000	0.099567	0.014379	0.011549	0.000000	0.000000	0.000000	0.000000	0.000000	0.000000	0.000000	0.000000	0.000000	0.000000	0.000000	0.000000	0.000000	0.000000	0.000000	0.000000
0.000000	0.000000	0.000000	0.000000	0.000000	0.000000	0.000000	0.000000	0.000000	0.000000	0.000000	0.000000	0.000000	0.000000	0.000000	0.000000	0.000000	0.000000	0.000000	0.000000	0.000000	0.000000	0.000000	0.000000	0.000000	0.000000	0.000000	0.000000	0.000000	0.000000	0.000000	0.000000	0.000000	0.000000	0.000000	0.000000	0.000000	0.000000	0.000000	0.000000	0.000000	0.000000	0.000000	0.000000	0.000000	0.000000	0.000000	0.000000	0.000000	0.000000
0.000000	0.000000	0.000000	0.000000	0.000000	0.000000	0.000000	0.000000	0.000000	0.000000	0.000000	0.000000	0.000000	0.000000	0.000000	0.000000	0.000000	0.000000	0.000000	0.000000	0.032663	0.000000	0.000000	0.006010	0.000000	0.011636	0.080726	0.000000	0.000000	0.000000	0.000000	0.087743	0.000000	0.000000	0.000000	0.000000	0.000000	0.000000	0.000000	0.000000	0.000000	0.000000	0.000000	0.000000	0.000000	0.000000	0.000000	0.000000	0.000000	0.000000
0.000000	0.000000	0.000000	0.000000	0.000000	0.000000	0.000000	0.000000	0.000000	0.000000	0.000000	0.000000	0.000000	0.000000	0.000000	0.000000	0.000000	0.000000	0.000000	0.000000	0.000000	0.000000	0.000000	0.000000	0.000000	0.000000	0.000000	0.000000	0.000000	0.000000	0.000000	0.000000	0.000000	0.000000	0.000000	0.000000	0.000000	0.000000	0.000000	0.000000	0.000000	0.000000	0.000000	0.000000	0.000000	0.000000	0.000000	0.000000	0.000000	0.000000
0.000000	0.000000	0.000000	0.000000	0.000000	0.000000	0.000000	0.000000	0.000000	0.000000	0.000000	0.000000	0.000000	0.000000	0.000000	0.000000	0.000000	0.000000	0.000000	0.000000	0.029282	0.000000	0.000000	0.017048	0.000000	0.022383	0.091006	0.000000	0.000000	0.000000	0.000000	0.077677	0.000000	0.000000	0.000000	0.000000	0.000000	0.000000	0.000000	0.000000	0.000000	0.000000	0.000000	0.000000	0.000000	0.000000	0.000000	0.000000	0.000000	0.000000
0.000000	0.000000	0.000000	0.000000	0.000000	0.000000	0.000000	0.000000	0.000000	0.000000	0.000000	0.000000	0.000000	0.000000	0.000000	0.000000	0.000000	0.000000	0.000000	0.000000	0.000000	0.000000	0.000000	0.000000	0.000000	0.000000	0.000000	0.000000	0.000000	0.000000	0.000000	0.000000	0.000000	0.000000	0.000000	0.000000	0.000000	0.000000	0.000000	0.000000	0.000000	0.000000	0.000000	0.000000	0.000000	0.000000	0.000000	0.000000	0.000000	0.000000
0.000000	0.000000	0.000000	0.000000	0.000000	0.000000	0.000000	0.000000	0.000000	0.000000	0.000000	0.000000	0.000000	0.000000	0.000000	0.000000	0.000000	0.000000	0.000000	0.000000	0.014504	0.000000	0.000000	0.033734	0.000000	0.038129	0.100511	0.000000	0.000000	0.000000	0.000000	0.048981	0.000000	0.000000	0.000000	0.000000	0.000000	0.000000	0.000000	0.000000	0.000000	0.000000	0.000000	0.000000	0.000000	0.000000	0.000000	0.000000	0.000000	0.000000
0.000000	0.000000	0.000000	0.000000	0.000000	0.000000	0.000000	0.000000	0.000000	0.000000	0.000000	0.000000	0.000000	0.000000	0.000000	0.000000	0.000000	0.000000	0.000000	0.000000	0.000000	0.000000	0.000000	0.000000	0.000000	0.000000	0.000000	0.000000	0.000000	0.000000	0.000000	0.000000	0.000000	0.000000	0.000000	0.000000	0.000000	0.000000	0.000000	0.000000	0.000000	0.000000	0.000000	0.000000	0.000000	0.000000	0.000000	0.000000	0.000000	0.000000
0.000000	0.000000	0.000000	0.000000	0.000000	0.000000	0.000000	0.000000	0.000000	0.000000	0.000000	0.000000	0.000000	0.000000	0.000000	0.000000	0.000000	0.000000	0.000000	0.000000	0.000000	0.000000	0.000000	0.000000	0.000000	0.000000	0.000000	0.000000	0.000000	0.000000	0.000000	0.000000	0.000000	0.000000	0.000000	0.000000	0.000000	0.000000	0.000000	0.000000	0.000000	0.000000	0.000000	0.000000	0.000000	0.000000	0.000000	0.000000	0.000000	0.000000
0.000000	0.000000	0.000000	0.000000	0.000000	0.000000	0.000000	0.000000	0.000000	0.000000	0.000000	0.000000	0.000000	0.000000	0.000000	0.000000	0.000000	0.000000	0.000000	0.000000	0.000000	0.000000	0.000000	0.000000	0.000000	0.000000	0.000000	0.000000	0.000000	0.000000	0.000000	0.000000	0.000000	0.000000	0.000000	0.000000	0.000000	0.000000	0.000000	0.000000	0.000000	0.000000	0.000000	0.000000	0.000000	0.000000	0.000000	0.000000	0.000000	0.000000
0.000000	0.000000	0.000000	0.000000	0.000000	0.000000	0.094689	0.008369	0.051829	0.013110	0.000000	0.150320	0.089520	0.092029	0.000000	0.006097	0.000000	0.000000	0.000000	0.000000	0.000000	0.000000	0.000000	0.000000	0.000000	0.000000	0.000000	0.000000	0.000000	0.000000	0.000000	0.000000	0.000000	0.000000	0.000000	0.000000	0.000000	0.000000	0.000000	0.000000	0.000000	0.000000	0.000000	0.000000	0.000000	0.000000	0.043340	0.000000	0.000000	0.000000
0.000000	0.000000	0.000000	0.000000	0.000000	0.000000	0.000000	0.000000	0.000000	0.000000	0.000000	0.000000	0.000000	0.000000	0.000000	0.000000	0.000000	0.000000	0.000000	0.000000	0.000000	0.000000	0.000000	0.000000	0.000000	0.000000	0.000000	0.000000	0.000000	0.000000	0.000000	0.000000	0.000000	0.000000	0.000000	0.000000	0.000000	0.000000	0.000000	0.000000	0.000000	0.000000	0.000000	0.000000	0.000000	0.000000	0.000000	0.000000	0.000000	0.000000
0.000000	0.000000	0.000000	0.000000	0.000000	0.000000	0.000000	0.000000	0.000000	0.000000	0.000000	0.000000	0.000000	0.000000	0.000000	0.000000	0.000000	0.026924	0.000000	0.000000	0.026044	0.000000	0.000000	0.000000	0.000000	0.000000	0.000000	0.000000	0.000000	0.000000	0.000000	0.000000	0.000000	0.000000	0.000000	0.000000	0.000000	0.000000	0.000000	0.000000	0.000000	0.000000	0.000000	0.000000	0.000000	0.000000	0.000000	0.000000	0.000000	0.000000
0.000000	0.000000	0.000000	0.000000	0.000000	0.000000	0.000000	0.000000	0.000000	0.000000	0.000000	0.000000	0.000000	0.000000	0.000000	0.000000	0.000000	0.000000	0.000000	0.000000	0.000000	0.000000	0.000000	0.000000	0.000000	0.000000	0.000000	0.000000	0.000000	0.000000	0.000000	0.000000	0.000000	0.000000	0.000000	0.000000	0.000000	0.000000	0.000000	0.000000	0.000000	0.000000	0.000000	0.000000	0.000000	0.000000	0.000000	0.000000	0.000000	0.000000
0.000000	0.000000	0.000000	0.000000	0.000000	0.000000	0.000000	0.000000	0.000000	0.000000	0.000000	0.000000	0.000000	0.000000	0.000000	0.000000	0.000000	0.000000	0.000000	0.000000	0.000000	0.000000	0.000000	0.000000	0.000000	0.000000	0.000000	0.000000	0.000000	0.000000	0.000000	0.000000	0.000000	0.000000	0.000000	0.000000	0.000000	0.000000	0.000000	0.000000	0.000000	0.000000	0.000000	0.000000	0.000000	0.000000	0.000000	0.000000	0.000000	0.000000
0.000000	0.000000	0.000000	0.000000	0.000000	0.000000	0.000000	0.000000	0.000000	0.000000	0.000000	0.000000	0.000000	0.000000	0.000000	0.000000	0.000000	0.000000	0.000000	0.000000	0.000000	0.000000	0.000000	0.000000	0.000000	0.000000	0.000000	0.000000	0.000000	0.000000	0.000000	0.000000	0.000000	0.000000	0.000000	0.000000	0.000000	0.000000	0.000000	0.000000	0.000000	0.000000	0.000000	0.000000	0.000000	0.000000	0.000000	0.000000	0.000000	0.000000
0.000000	0.000000	0.000000	0.000000	0.000000	0.000000	0.000000	0.000000	0.000000	0.000000	0.000000	0.000000	0.000000	0.000000	0.000000	0.000000	0.000000	0.000000	0.000000	0.000000	0.000000	0.000000	0.000000	0.000000	0.000000	0.000000	0.000000	0.000000	0.000000	0.000000	0.000000	0.022043	0.000000	0.016440	0.000000	0.000000	0.000000	0.000000	0.000000	0.000000	0.000000	0.000000	0.000000	0.000000	0.000000	0.000000	0.000000	0.000000	0.000000	0.000000
0.000000	0.000000	0.000000	0.000000	0.000000	0.000000	0.000000	0.000000	0.000000	0.000000	0.000000	0.000000	0.000000	0.000000	0.000000	0.000000	0.000000	0.000000	0.000000	0.000000	0.000000	0.000000	0.000000	0.000000	0.000000	0.000000	0.000000	0.000000	0.000000	0.000000	0.000000	0.000000	0.000000	0.000000	0.000000	0.000000	0.000000	0.000000	0.000000	0.000000	0.000000	0.000000	0.000000	0.000000	0.000000	0.000000	0.000000	0.000000	0.000000	0.000000
0.000000	0.000000	0.000000	0.000000	0.000000	0.000000	0.000000	0.000000	0.000000	0.000000	0.000000	0.000000	0.000000	0.000000	0.000000	0.000000	0.000000	0.009951	0.000000	0.000000	0.003182	0.000000	0.000000	0.000000	0.000000	0.000000	0.000000	0.000000	0.000000	0.000000	0.000000	0.000000	0.000000	0.000000	0.000000	0.000000	0.000000	0.000000	0.000000	0.000000	0.000000	0.000000	0.000000	0.016217	0.000000	0.000000	0.000000	0.000000	0.000000	0.000000
0.000000	0.000000	0.000000	0.000000	0.000000	0.000000	0.000000	0.000000	0.000000	0.000000	0.000000	0.000000	0.000000	0.000000	0.000000	0.000000	0.000000	0.000000	0.000000	0.000000	0.000000	0.000000	0.000000	0.000000	0.000000	0.000000	0.000000	0.000000	0.000000	0.000000	0.000000	0.000000	0.000000	0.016032	0.000000	0.000000	0.000000	0.000000	0.000000	0.004762	0.000000	0.000000	0.000000	0.029020	0.000000	0.000000	0.000000	0.000000	0.000000	0.000000
0.000000	0.000000	0.000000	0.000000	0.000000	0.000000	0.000000	0.000000	0.000000	0.000000	0.000000	0.000000	0.000000	0.000000	0.000000	0.000000	0.000000	0.000000	0.000000	0.000000	0.000000	0.000000	0.000000	0.000000	0.000000	0.000000	0.000000	0.000000	0.000000	0.000000	0.000000	0.000000	0.000000	0.000000	0.000000	0.000000	0.000000	0.000000	0.000000	0.000000	0.000000	0.000000	0.000000	0.000000	0.000000	0.000000	0.000000	0.000000	0.000000	0.000000
0.000000	0.114860	0.000000	0.121954	0.108795	0.000000	0.000000	0.000000	0.000000	0.045946	0.013798	0.000000	0.000000	0.000000	0.000000	0.000000	0.000000	0.000000	0.000000	0.000000	0.000000	0.000000	0.000000	0.000000	0.000000	0.000000	0.000000	0.000000	0.000000	0.000000	0.000000	0.000000	0.000000	0.000000	0.000000	0.000000	0.000000	0.000000	0.000000	0.000000	0.000000	0.000000	0.005272	0.000000	0.012782	0.000000	0.000000	0.031862	0.000000	0.000000
0.000000	0.000000	0.000000	0.000000	0.000000	0.000000	0.000000	0.000000	0.000000	0.000000	0.000000	0.000000	0.000000	0.000000	0.000000	0.000000	0.000000	0.000000	0.000000	0.000000	0.000000	0.000000	0.000000	0.000000	0.000000	0.000000	0.000000	0.000000	0.000000	0.000000	0.023210	0.002753	0.075978	0.003508	0.032627	0.000000	0.000000	0.000000	0.000000	0.000000	0.000000	0.000000	0.000000	0.000000	0.000000	0.000000	0.000000	0.000000	0.000000	0.000000
0.007519	0.000000	0.000000	0.000000	0.000000	0.000000	0.000000	0.000000	0.000000	0.000000	0.000000	0.000000	0.000000	0.000000	0.000000	0.000000	0.000000	0.073489	0.000000	0.078002	0.106434	0.000000	0.000000	0.000000	0.000000	0.000000	0.000000	0.000000	0.000000	0.030775	0.007511	0.023450	0.000000	0.014054	0.000000	0.102192	0.000000	0.000000	0.000000	0.000000	0.000000	0.078052	0.000000	0.096751	0.000000	0.027678	0.000000	0.000000	0.000000	0.000000
0.000000	0.000000	0.000000	0.000000	0.000000	0.000000	0.000000	0.000000	0.000000	0.000000	0.000000	0.000000	0.000000	0.000000	0.000000	0.000000	0.000000	0.000000	0.000000	0.000000	0.000000	0.000000	0.000000	0.000000	0.000000	0.000000	0.000000	0.000000	0.000000	0.000000	0.000000	0.000000	0.000000	0.000000	0.000000	0.000000	0.000000	0.000000	0.000000	0.000000	0.000000	0.000000	0.000000	0.000000	0.000000	0.000000	0.000000	0.000000	0.000000	0.000000
0.000000	0.000000	0.000000	0.000000	0.000000	0.000000	0.000000	0.000000	0.000000	0.000000	0.000000	0.000000	0.000000	0.000000	0.000000	0.000000	0.000000	0.056656	0.000000	0.000000	0.074789	0.000000	0.000000	0.000000	0.000000	0.000000	0.000000	0.000000	0.000000	0.000000	0.000000	0.000000	0.000000	0.000000	0.000000	0.000000	0.000000	0.000000	0.000000	0.000000	0.000000	0.000000	0.000000	0.047697	0.000000	0.000000	0.000000	0.000000	0.000000	0.000000
0.000000	0.000000	0.000000	0.000000	0.000000	0.000000	0.000000	0.000000	0.000000	0.000000	0.000000	0.000000	0.000000	0.000000	0.000000	0.000000	0.000000	0.000000	0.000000	0.000000	0.000000	0.000000	0.000000	0.000000	0.000000	0.000000	0.000000	0.000000	0.000000	0.000000	0.000000	0.000000	0.000000	0.000000	0.000000	0.000000	0.000000	0.000000	0.000000	0.000000	0.000000	0.000000	0.000000	0.000000	0.000000	0.000000	0.000000	0.000000	0.000000	0.000000
0.000000	0.000000	0.000000	0.000000	0.000000	0.000000	0.000000	0.000000	0.000000	0.000000	0.000000	0.000000	0.000000	0.000000	0.000000	0.000000	0.000000	0.000000	0.000000	0.000000	0.000000	0.000000	0.000000	0.000000	0.000000	0.000000	0.000000	0.000000	0.000000	0.000000	0.000000	0.000000	0.000000	0.000000	0.000000	0.000000	0.000000	0.000000	0.000000	0.000000	0.000000	0.000000	0.000000	0.000000	0.000000	0.000000	0.000000	0.000000	0.000000	0.000000
0.000000	0.000000	0.000000	0.000000	0.000000	0.000000	0.000000	0.000000	0.000000	0.000000	0.000000	0.000000	0.000000	0.000000	0.000000	0.000000	0.000000	0.000000	0.000000	0.000000	0.000000	0.000000	0.000000	0.000000	0.000000	0.000000	0.000000	0.000000	0.000000	0.000000	0.000000	0.000000	0.000000	0.000000	0.000000	0.000000	0.000000	0.000000	0.000000	0.000000	0.000000	0.000000	0.000000	0.000000	0.000000	0.000000	0.000000	0.000000	0.000000	0.000000
0.000000	0.000000	0.000000	0.000000	0.000000	0.000000	0.000000	0.000000	0.000000	0.000000	0.000000	0.000000	0.000000	0.000000	0.000000	0.000000	0.000000	0.000000	0.000000	0.046608	0.000000	0.000000	0.000000	0.006962	0.000000	0.000000	0.000000	0.000000	0.000000	0.068883	0.105884	0.000000	0.063238	0.000000	0.042664	0.138453	0.000000	0.000000	0.000000	0.000000	0.000000	0.043260	0.000000	0.000000	0.000000	0.000000	0.000000	0.000000	0.000000	0.000000
0.000000	0.000000	0.000000	0.000000	0.000000	0.000000	0.000000	0.000000	0.000000	0.000000	0.000000	0.000000	0.000000	0.000000	0.000000	0.000000	0.000000	0.000000	0.000000	0.000000	0.000000	0.000000	0.000000	0.000000	0.000000	0.000000	0.000000	0.000000	0.000000	0.000000	0.000000	0.000000	0.000000	0.000000	0.000000	0.000000	0.000000	0.000000	0.000000	0.000000	0.000000	0.000000	0.000000	0.000000	0.000000	0.000000	0.000000	0.000000	0.000000	0.000000
0.000000	0.000000	0.000000	0.000000	0.000000	0.000000	0.000000	0.000000	0.000000	0.000000	0.000000	0.000000	0.000000	0.000000	0.000000	0.000000	0.000000	0.000000	0.000000	0.000000	0.000000	0.000000	0.000000	0.000000	0.000000	0.000000	0.000000	0.000000	0.000000	0.000000	0.000000	0.000000	0.000000	0.000000	0.000000	0.000000	0.000000	0.000000	0.000000	0.000000	0.000000	0.000000	0.000000	0.000000	0.000000	0.000000	0.000000	0.000000	0.000000	0.000000
0.000000	0.000000	0.000000	0.000000	0.000000	0.000000	0.000000	0.000000	0.000000	0.000000	0.000000	0.000000	0.000000	0.000000	0.000000	0.000000	0.000000	0.000000	0.000000	0.000000	0.000000	0.000000	0.000000	0.000000	0.000000	0.000000	0.000000	0.000000	0.000000	0.000000	0.000000	0.000000	0.000000	0.000000	0.000000	0.000000	0.000000	0.000000	0.000000	0.000000	0.000000	0.000000	0.000000	0.000000	0.000000	0.000000	0.000000	0.000000	0.000000	0.000000
0.000000	0.000000	0.000000	0.000000	0.000000	0.000000	0.000000	0.000000	0.000000	0.000000	0.000000	0.000000	0.000000	0.000000	0.000000	0.000000	0.000000	0.000000	0.000000	0.000000	0.000000	0.000000	0.000000	0.000000	0.000000	0.000000	0.000000	0.000000	0.000000	0.000000	0.000000	0.000000	0.000000	0.000000	0.000000	0.000000	0.000000	0.000000	0.000000	0.000000	0.000000	0.000000	0.000000	0.000000	0.000000	0.000000	0.000000	0.000000	0.000000	0.000000
0.000000	0.000000	0.000000	0.000000	0.000000	0.000000	0.000000	0.000000	0.000000	0.000000	0.000000	0.000000	0.000000	0.000000	0.000000	0.000000	0.000000	0.000000	0.000000	0.000000	0.000000	0.000000	0.000000	0.000000	0.000000	0.000000	0.000000	0.000000	0.000000	0.000000	0.000000	0.000000	0.000000	0.000000	0.000000	0.000000	0.000000	0.000000	0.000000	0.000000	0.000000	0.000000	0.000000	0.000000	0.000000	0.000000	0.000000	0.000000	0.000000	0.000000
0.000000	0.000000	0.000000	0.000000	0.000000	0.000000	0.000000	0.000000	0.000000	0.000000	0.000000	0.000000	0.000000	0.000000	0.000000	0.000000	0.000000	0.000000	0.000000	0.000000	0.052313	0.000000	0.000000	0.059300	0.000000	0.043116	0.133091	0.000000	0.000000	0.000000	0.048262	0.124956	0.036946	0.011479	0.000000	0.000000	0.000000	0.000000	0.000000	0.000000	0.000000	0.000000	0.000000	0.000000	0.000000	0.000000	0.000000	0.000000	0.000000	0.000000
0.000000	0.025815	0.000000	0.048099	0.020202	0.000000	0.000000	0.000000	0.000000	0.000000	0.000000	0.000000	0.000000	0.000000	0.000000	0.000000	0.000000	0.000000	0.000000	0.000000	0.000000	0.000000	0.000000	0.000000	0.000000	0.000000	0.000000	0.000000	0.000000	0.000000	0.000000	0.000000	0.000000	0.000000	0.000000	0.000000	0.000000	0.000000	0.000000	0.000000	0.000000	0.000000	0.000000	0.000000	0.000000	0.000000	0.000000	0.000000	0.000000	0.000000
0.000000	0.000000	0.000000	0.000000	0.000000	0.000000	0.000000	0.000000	0.000000	0.000000	0.000000	0.000000	0.000000	0.000000	0.000000	0.000000	0.000000	0.000000	0.000000	0.000000	0.000000	0.000000	0.000000	0.000000	0.000000	0.000000	0.000000	0.000000	0.000000	0.000000	0.000000	0.000000	0.000000	0.000000	0.000000	0.000000	0.000000	0.000000	0.000000	0.000000	0.000000	0.000000	0.000000	0.000000	0.000000	0.000000	0.000000	0.000000	0.000000	0.000000
0.000000	0.016443	0.000000	0.045207	0.049012	0.000000	0.000000	0.000000	0.000000	0.000000	0.000000	0.000000	0.000000	0.000000	0.000000	0.000000	0.000000	0.000000	0.000000	0.000000	0.000000	0.000000	0.000000	0.000000	0.000000	0.000000	0.000000	0.000000	0.000000	0.000000	0.000000	0.000000	0.000000	0.000000	0.000000	0.000000	0.000000	0.000000	0.000000	0.000000	0.000000	0.000000	0.000000	0.000000	0.000000	0.000000	0.000000	0.000000	0.000000	0.000000
0.000000	0.000000	0.000000	0.000000	0.000000	0.000000	0.000000	0.000000	0.000000	0.000000	0.000000	0.000000	0.000000	0.000000	0.000000	0.000000	0.000000	0.000000	0.000000	0.000000	0.000000	0.000000	0.000000	0.089079	0.000000	0.000000	0.023456	0.000000	0.042804	0.020556	0.016823	0.000000	0.000000	0.000000	0.000000	0.000000	0.000000	0.000000	0.000000	0.000000	0.000000	0.000000	0.000000	0.000000	0.000000	0.000000	0.000000	0.000000	0.000000	0.000000
0.078171	0.000000	0.000000	0.000000	0.000000	0.000000	0.000000	0.000000	0.000000	0.000000	0.000000	0.000000	0.000000	0.000000	0.000000	0.000000	0.000000	0.000000	0.008649	0.060373	0.000000	0.000000	0.000000	0.000000	0.000000	0.000000	0.000000	0.000000	0.000000	0.000000	0.000000	0.000000	0.000000	0.000000	0.048880	0.106407	0.068544	0.038174	0.000000	0.000000	0.000000	0.190527	0.034235	0.000000	0.000000	0.000000	0.000000	0.000000	0.000000	0.000000
0.000000	0.000000	0.000000	0.000000	0.000000	0.000000	0.000000	0.000000	0.000000	0.000000	0.000000	0.000000	0.000000	0.000000	0.000000	0.000000	0.000000	0.000000	0.000000	0.000000	0.000000	0.000000	0.000000	0.081366	0.000000	0.000000	0.030040	0.000000	0.029040	0.004277	0.015259	0.000000	0.000000	0.000000	0.000000	0.000000	0.000000	0.000000	0.000000	0.000000	0.000000	0.000000	0.000000	0.000000	0.000000	0.000000	0.000000	0.000000	0.000000	0.000000
0.053230	0.000000	0.000000	0.000000	0.000000	0.000000	0.000000	0.000000	0.000000	0.000000	0.000000	0.000000	0.000000	0.000000	0.000000	0.000000	0.000000	0.000000	0.000000	0.000000	0.000000	0.000000	0.000000	0.000000	0.000000	0.000000	0.000000	0.000000	0.000000	0.000000	0.000000	0.000000	0.000000	0.000000	0.017265	0.016699	0.118047	0.054294	0.000000	0.000000	0.000000	0.103826	0.086302	0.000000	0.000000	0.000000	0.000000	0.012573	0.000000	0.000000
0.000000	0.000000	0.000000	0.000000	0.000000	0.000000	0.000000	0.000000	0.013149	0.000000	0.000000	0.000000	0.000000	0.000000	0.000000	0.000000	0.000000	0.000000	0.000000	0.000000	0.000000	0.000000	0.000000	0.069296	0.000000	0.000000	0.032937	0.000000	0.013079	0.000000	0.010361	0.000000	0.000000	0.000000	0.000000	0.000000	0.000000	0.000000	0.006040	0.000000	0.021515	0.000000	0.000000	0.000000	0.063602	0.000000	0.013505	0.000000	0.000000	0.000000
0.006852	0.002977	0.013152	0.000000	0.000000	0.023510	0.000000	0.000000	0.082021	0.000000	0.000000	0.030661	0.000000	0.051327	0.098991	0.000000	0.000000	0.000000	0.045908	0.097758	0.000000	0.140552	0.000000	0.000000	0.000000	0.000000	0.000000	0.020816	0.000000	0.028623	0.000000	0.000000	0.000000	0.000000	0.000000	0.005726	0.000000	0.000000	0.037938	0.023833	0.122671	0.002451	0.000000	0.001956	0.096745	0.077613	0.150976	0.000000	0.000000	0.000000
0.000000	0.000000	0.000000	0.000000	0.000000	0.000000	0.000000	0.000000	0.010876	0.000000	0.000000	0.024522	0.041187	0.088352	0.000000	0.000000	0.000000	0.070400	0.000000	0.000000	0.005672	0.000000	0.000000	0.053234	0.000000	0.000000	0.031992	0.000000	0.000000	0.000000	0.002014	0.000000	0.000000	0.021727	0.000000	0.000000	0.000000	0.000000	0.000000	0.024549	0.044553	0.000000	0.000000	0.040245	0.000000	0.094449	0.074666	0.000000	0.000000	0.000000
0.000000	0.000000	0.000000	0.000000	0.000000	0.000000	0.000000	0.000000	0.000000	0.000000	0.000000	0.000000	0.000000	0.000000	0.000000	0.000000	0.000000	0.000000	0.022707	0.000000	0.000000	0.000000	0.000000	0.000000	0.000000	0.000000	0.000000	0.000000	0.000000	0.000000	0.000000	0.000000	0.000000	0.000000	0.000000	0.000000	0.000000	0.000000	0.000000	0.000000	0.000000	0.000000	0.000000	0.000000	0.000000	0.000000	0.000000	0.000000	0.000000	0.000000
0.000000	0.000000	0.000000	0.000000	0.000000	0.000000	0.000000	0.000000	0.000000	0.000000	0.000000	0.000000	0.000000	0.000000	0.000000	0.000000	0.000000	0.000000	0.000000	0.000000	0.000000	0.000000	0.000000	0.034930	0.000000	0.000000	0.027194	0.000000	0.000000	0.000000	0.000000	0.000000	0.000000	0.000000	0.000000	0.000000	0.000000	0.000000	0.000000	0.000000	0.000000	0.000000	0.000000	0.000000	0.000000	0.000000	0.000000	0.000000	0.000000	0.000000
0.000000	0.000000	0.000000	0.000000	0.000000	0.000000	0.000000	0.000000	0.021237	0.000000	0.000000	0.000000	0.000000	0.000000	0.000000	0.000000	0.000000	0.000000	0.000000	0.000000	0.000000	0.000000	0.000000	0.000000	0.000000	0.000000	0.000000	0.000000	0.000000	0.000000	0.000000	0.000000	0.000000	0.000000	0.000000	0.000000	0.000000	0.000000	0.000000	0.000000	0.000000	0.000000	0.000000	0.000000	0.012270	0.000000	0.029641	0.000000	0.000000	0.000000
0.000000	0.000000	0.000000	0.000000	0.000000	0.000000	0.000000	0.000000	0.000000	0.000000	0.000000	0.000000	0.000000	0.000000	0.000000	0.000000	0.000000	0.000000	0.000000	0.000000	0.000000	0.000000	0.000000	0.015219	0.000000	0.000000	0.019027	0.000000	0.000000	0.000000	0.000000	0.000000	0.000000	0.000000	0.000000	0.000000	0.000000	0.000000	0.000000	0.000000	0.000000	0.000000	0.000000	0.000000	0.000000	0.000000	0.000000	0.000000	0.000000	0.000000
0.000000	0.000000	0.077103	0.000000	0.000000	0.000000	0.000000	0.018496	0.000000	0.000000	0.000000	0.000000	0.000000	0.000000	0.076858	0.051620	0.000000	0.000000	0.000000	0.000000	0.000000	0.040642	0.002511	0.001241	0.000000	0.000000	0.000000	0.070685	0.000000	0.041787	0.000000	0.000000	0.000000	0.000000	0.000000	0.000000	0.000000	0.000000	0.000000	0.000000	0.000000	0.000000	0.000000	0.000000	0.000000	0.000000	0.000000	0.000000	0.000000	0.000000
0.000000	0.000000	0.000000	0.000000	0.000000	0.000000	0.000000	0.000000	0.000000	0.000000	0.000000	0.000000	0.000000	0.000000	0.000000	0.000000	0.000000	0.000000	0.000000	0.000000	0.000000	0.000000	0.005590	0.000000	0.000000	0.000000	0.007395	0.000000	0.000000	0.000000	0.000000	0.000000	0.000000	0.000000	0.000000	0.000000	0.000000	0.000000	0.000000	0.000000	0.000000	0.000000	0.000000	0.000000	0.000000	0.000000	0.000000	0.000000	0.000000	0.000000
0.000000	0.000000	0.099145	0.000000	0.000000	0.028094	0.000000	0.033767	0.000000	0.000000	0.016096	0.000000	0.000000	0.000000	0.036140	0.022074	0.047557	0.000000	0.000000	0.000000	0.000000	0.051339	0.000000	0.000000	0.000000	0.000000	0.000000	0.000000	0.000000	0.000000	0.000000	0.000000	0.000000	0.000000	0.000000	0.000000	0.000000	0.000000	0.000000	0.000000	0.000000	0.000000	0.000000	0.000000	0.000000	0.000000	0.000000	0.000000	0.030577	0.000000
0.000000	0.000000	0.000000	0.000000	0.000000	0.000000	0.000000	0.000000	0.000000	0.000000	0.000000	0.000000	0.000000	0.000000	0.000000	0.000000	0.000000	0.000000	0.000000	0.000000	0.000000	0.000000	0.029424	0.000000	0.000000	0.000000	0.000000	0.000000	0.000000	0.000000	0.000000	0.000000	0.000000	0.000000	0.000000	0.000000	0.000000	0.000000	0.000000	0.000000	0.000000	0.000000	0.000000	0.000000	0.000000	0.000000	0.000000	0.000000	0.000000	0.000000
0.000000	0.000000	0.000000	0.011704	0.000000	0.000000	0.000000	0.000000	0.000000	0.000000	0.044168	0.000000	0.000000	0.000000	0.057230	0.000000	0.000000	0.000000	0.000000	0.000000	0.000000	0.000000	0.000000	0.032508	0.151108	0.080951	0.043043	0.000000	0.102086	0.000000	0.000000	0.000000	0.000000	0.000000	0.000000	0.000000	0.000000	0.000000	0.000000	0.000000	0.000000	0.000000	0.000000	0.000000	0.000000	0.000000	0.000000	0.016669	0.007264	0.090557
0.000000	0.000000	0.000000	0.000000	0.000000	0.000000	0.000000	0.000000	0.000000	0.000000	0.000000	0.000000	0.029441	0.000000	0.000000	0.000000	0.000000	0.000000	0.000000	0.000000	0.000000	0.000000	0.044355	0.000000	0.000000	0.000000	0.000000	0.000000	0.000000	0.000000	0.000000	0.000000	0.000000	0.000000	0.000000	0.000000	0.000000	0.000000	0.000000	0.000000	0.000000	0.000000	0.000000	0.000000	0.000000	0.000000	0.000000	0.000000	0.000000	0.000000
0.050935	0.000000	0.000000	0.020750	0.044772	0.000000	0.000000	0.000000	0.000000	0.000000	0.000000	0.000000	0.000000	0.000000	0.023079	0.000000	0.000000	0.045166	0.000000	0.000000	0.029456	0.000000	0.000000	0.070889	0.059356	0.029118	0.045980	0.052291	0.088320	0.033904	0.016900	0.000000	0.000000	0.000000	0.000000	0.000000	0.136439	0.000000	0.000000	0.000000	0.000000	0.024955	0.070837	0.000000	0.000000	0.000000	0.000000	0.087081	0.000000	0.006174
0.026870	0.000000	0.000000	0.000000	0.046548	0.000000	0.000000	0.000000	0.000000	0.000000	0.000000	0.000000	0.064134	0.000361	0.000000	0.000000	0.000000	0.013140	0.000000	0.000000	0.000000	0.000000	0.048281	0.000000	0.000000	0.000000	0.000000	0.000000	0.000000	0.000000	0.000000	0.000000	0.000000	0.047880	0.020694	0.000000	0.130181	0.082295	0.015529	0.073500	0.094476	0.068021	0.138686	0.104772	0.000000	0.088908	0.013605	0.022042	0.000000	0.000000
0.000000	0.000000	0.000000	0.000000	0.000000	0.000000	0.000000	0.000000	0.000000	0.000000	0.000000	0.000000	0.000000	0.000000	0.025083	0.000000	0.000000	0.060255	0.000000	0.000000	0.117989	0.000000	0.000000	0.042033	0.100609	0.083876	0.060254	0.000000	0.077728	0.000000	0.000000	0.094477	0.022091	0.071967	0.000000	0.000000	0.000000	0.000000	0.000000	0.015268	0.000000	0.000000	0.000000	0.097874	0.000000	0.029999	0.000000	0.000000	0.000000	0.063022
0.058755	0.000000	0.000000	0.026125	0.041737	0.000000	0.000000	0.000000	0.000000	0.000000	0.000000	0.000000	0.092066	0.040784	0.000000	0.000000	0.000000	0.014385	0.004641	0.000000	0.000000	0.000000	0.040374	0.000000	0.000000	0.000000	0.000000	0.000000	0.000000	0.000000	0.000000	0.000000	0.000000	0.000000	0.002740	0.003878	0.084466	0.029746	0.000781	0.000000	0.000000	0.053009	0.068685	0.000000	0.000000	0.000000	0.000000	0.061726	0.016551	0.000000
0.000000	0.000000	0.000000	0.000000	0.000000	0.000000	0.000000	0.000000	0.000000	0.000000	0.000000	0.000000	0.000000	0.000000	0.000000	0.000000	0.000000	0.000000	0.000000	0.036225	0.000000	0.000000	0.000000	0.037881	0.000000	0.000000	0.005556	0.026270	0.005686	0.054845	0.050707	0.000000	0.033467	0.000000	0.003674	0.041964	0.000000	0.000000	0.000000	0.000000	0.000000	0.010882	0.000000	0.000000	0.000000	0.000000	0.000000	0.000000	0.000000	0.000000
0.000000	0.000000	0.000000	0.000000	0.000000	0.000000	0.000000	0.000000	0.000000	0.000000	0.000000	0.000000	0.000000	0.000000	0.000000	0.000000	0.000000	0.000000	0.000000	0.000000	0.000000	0.000000	0.000000	0.000000	0.000000	0.000000	0.000000	0.000000	0.000000	0.000000	0.000000	0.000000	0.000000	0.000000	0.000000	0.000000	0.012660	0.000000	0.000000	0.000000	0.000000	0.000000	0.000000	0.000000	0.000000	0.000000	0.000000	0.032895	0.000000	0.000000
0.000000	0.000000	0.000000	0.000000	0.000000	0.000000	0.000000	0.000000	0.000000	0.000000	0.000000	0.000000	0.000000	0.000000	0.000000	0.000000	0.000000	0.000000	0.000000	0.000000	0.016410	0.000000	0.000000	0.036461	0.014122	0.028775	0.044873	0.000000	0.023511	0.002054	0.023204	0.029058	0.051719	0.000000	0.000000	0.000000	0.000000	0.000000	0.000000	0.000000	0.000000	0.000000	0.000000	0.000000	0.000000	0.000000	0.000000	0.000000	0.000000	0.000000
0.000000	0.000000	0.000000	0.000000	0.000000	0.000000	0.000000	0.000000	0.000000	0.000000	0.000000	0.000000	0.000000	0.000000	0.000000	0.000000	0.000000	0.000000	0.000000	0.000000	0.000000	0.000000	0.000000	0.000000	0.000000	0.000000	0.000000	0.000000	0.000000	0.000000	0.000000	0.000000	0.000000	0.000000	0.000000	0.000000	0.000000	0.000000	0.000000	0.000000	0.000000	0.000000	0.000000	0.000000	0.000000	0.000000	0.000000	0.000000	0.000000	0.000000
0.000000	0.000000	0.000000	0.000000	0.000000	0.000000	0.000000	0.000000	0.000000	0.000000	0.000000	0.000000	0.000000	0.000000	0.000000	0.000000	0.000000	0.000000	0.000000	0.017797	0.000000	0.000000	0.000000	0.014394	0.000000	0.000000	0.000000	0.000000	0.000000	0.028047	0.043617	0.017438	0.069277	0.000000	0.029605	0.044457	0.000000	0.001226	0.000000	0.000000	0.000000	0.019988	0.000000	0.000000	0.000000	0.000000	0.000000	0.000000	0.000000	0.000000
0.000000	0.000000	0.000000	0.000000	0.000000	0.000000	0.000000	0.000000	0.000000	0.000000	0.000000	0.000000	0.000000	0.000000	0.000000	0.000000	0.000000	0.000000	0.000000	0.000000	0.000000	0.000000	0.000000	0.000000	0.000000	0.000000	0.000000	0.000000	0.000000	0.000000	0.000000	0.000000	0.000000	0.000000	0.000000	0.000000	0.000000	0.000000	0.000000	0.000000	0.000000	0.000000	0.000000	0.000000	0.000000	0.010374	0.000000	0.000000	0.000000	0.000000
0.000000	0.000000	0.000000	0.000000	0.000000	0.000000	0.000000	0.000000	0.000000	0.000000	0.000000	0.000000	0.000000	0.000000	0.000000	0.000000	0.000000	0.043289	0.000000	0.000000	0.066263	0.000000	0.000000	0.000000	0.005844	0.053242	0.039379	0.000000	0.000000	0.000000	0.066190	0.038475	0.095025	0.011893	0.028038	0.015289	0.000000	0.000000	0.000000	0.000000	0.000000	0.000000	0.000000	0.036535	0.000000	0.007839	0.000000	0.000000	0.000000	0.000548
0.000000	0.000000	0.000000	0.000000	0.000000	0.000000	0.000000	0.000000	0.000000	0.000000	0.000000	0.000000	0.000000	0.000000	0.038148	0.000000	0.000000	0.000000	0.000000	0.000000	0.000000	0.000000	0.000000	0.000000	0.033144	0.000000	0.000000	0.000000	0.040330	0.000000	0.000000	0.000000	0.000000	0.000000	0.000000	0.000000	0.000000	0.000000	0.000000	0.000000	0.000000	0.000000	0.000000	0.000000	0.000000	0.000000	0.000000	0.000000	0.000000	0.000000
0.000000	0.000000	0.000000	0.000000	0.000000	0.000000	0.000000	0.000000	0.000000	0.000000	0.000000	0.000000	0.000000	0.000000	0.000000	0.000000	0.000000	0.050622	0.000000	0.000000	0.067629	0.000000	0.000000	0.000000	0.000000	0.040920	0.028947	0.000000	0.000000	0.000000	0.081756	0.039320	0.110382	0.023438	0.043075	0.033610	0.000000	0.000000	0.000000	0.000000	0.000000	0.000000	0.000000	0.050423	0.000000	0.023453	0.000000	0.000000	0.000000	0.000000
0.000000	0.000000	0.000000	0.000000	0.000000	0.000000	0.000000	0.000000	0.000000	0.000000	0.000000	0.000000	0.000000	0.000000	0.000000	0.000000	0.000000	0.000000	0.000000	0.000000	0.000000	0.000000	0.000000	0.000000	0.065345	0.000000	0.000000	0.000000	0.049986	0.000000	0.000000	0.000000	0.000000	0.000000	0.000000	0.000000	0.000000	0.000000	0.000000	0.000000	0.000000	0.003185	0.000000	0.000000	0.000000	0.000000	0.000000	0.000000	0.000000	0.000000
0.000000	0.000000	0.000000	0.000000	0.000000	0.000000	0.000000	0.000000	0.000000	0.000000	0.000000	0.000000	0.000000	0.000253	0.000000	0.000000	0.000000	0.052855	0.000000	0.000000	0.054595	0.000000	0.000000	0.003453	0.000000	0.007693	0.000000	0.000000	0.000000	0.005249	0.109588	0.042024	0.135368	0.039518	0.070833	0.071013	0.000000	0.000000	0.000000	0.022914	0.023465	0.000000	0.000000	0.068406	0.000000	0.049921	0.000976	0.000000	0.000000	0.000000
0.000000	0.000000	0.000000	0.000000	0.000000	0.000000	0.000000	0.000000	0.000000	0.000000	0.000000	0.000000	0.000000	0.000000	0.000000	0.000000	0.000000	0.000000	0.000000	0.000000	0.000000	0.000000	0.000000	0.000000	0.032553	0.037049	0.000000	0.000000	0.000000	0.000000	0.000000	0.000000	0.000000	0.000000	0.000000	0.000000	0.000000	0.000000	0.000000	0.000000	0.000000	0.000000	0.000000	0.000000	0.000000	0.000000	0.000000	0.000000	0.000000	0.000000
0.000000	0.000000	0.000000	0.000000	0.000000	0.000000	0.000000	0.000000	0.000000	0.000000	0.000000	0.000000	0.000000	0.005633	0.000000	0.000000	0.000000	0.045138	0.000000	0.000000	0.039987	0.000000	0.000000	0.010014	0.000000	0.000000	0.000000	0.000000	0.000000	0.018504	0.119318	0.041104	0.141109	0.040302	0.081782	0.088603	0.000000	0.000000	0.000000	0.034051	0.038323	0.000227	0.000000	0.066712	0.000000	0.055448	0.014473	0.000000	0.000000	0.000000
0.000000	0.000000	0.000000	0.000000	0.000000	0.000000	0.000000	0.000000	0.000000	0.000000	0.000000	0.000000	0.000000	0.000000	0.000000	0.000000	0.000000	0.000000	0.000000	0.000000	0.000000	0.000000	0.000000	0.000000	0.050408	0.061167	0.016279	0.000000	0.005364	0.000000	0.000000	0.000000	0.000000	0.000000	0.000000	0.000000	0.000000	0.000000	0.000000	0.000000	0.000000	0.000000	0.000000	0.000000	0.000000	0.000000	0.000000	0.000000	0.000000	0.000000
0.000000	0.000000	0.000000	0.000000	0.000000	0.000000	0.000000	0.000000	0.000000	0.000000	0.000000	0.000000	0.000000	0.009324	0.000000	0.000000	0.000000	0.035866	0.000000	0.000000	0.024906	0.000000	0.000000	0.014652	0.000000	0.000000	0.000000	0.000000	0.000000	0.030329	0.124995	0.037862	0.140634	0.039001	0.090161	0.105112	0.000000	0.004772	0.005849	0.043652	0.052147	0.016989	0.000000	0.062624	0.000000	0.058729	0.026856	0.000000	0.000000	0.000000
0.000000	0.063653	0.000000	0.021077	0.000000	0.000000	0.118916	0.046653	0.068772	0.153928	0.003204	0.079075	0.000000	0.000000	0.000000	0.000000	0.000000	0.000000	0.000000	0.000000	0.000000	0.000000	0.000000	0.000000	0.000000	0.000000	0.000000	0.000000	0.000000	0.000000	0.000000	0.000000	0.000000	0.000000	0.000000	0.000000	0.000000	0.000000	0.000000	0.000000	0.000000	0.000000	0.000000	0.000000	0.000000	0.000000	0.000000	0.000000	0.000000	0.000000
0.000000	0.000000	0.000000	0.000000	0.000000	0.000000	0.000000	0.000000	0.000000	0.000000	0.000000	0.000000	0.000000	0.000000	0.000000	0.000000	0.000000	0.012371	0.000000	0.009275	0.000000	0.000000	0.000000	0.017323	0.000000	0.000000	0.000000	0.000000	0.000000	0.040523	0.125933	0.032541	0.134353	0.070872	0.095526	0.120107	0.000000	0.013372	0.056246	0.120505	0.139157	0.032934	0.000000	0.094194	0.033901	0.088557	0.049975	0.000000	0.000000	0.000000
0.000000	0.000000	0.000000	0.000000	0.000000	0.000000	0.000000	0.000000	0.000000	0.000000	0.000000	0.000000	0.000000	0.000000	0.000000	0.000000	0.000000	0.000000	0.000000	0.000000	0.000000	0.000000	0.000000	0.000000	0.000000	0.000000	0.000000	0.000000	0.000000	0.000000	0.000000	0.000000	0.000000	0.000000	0.000000	0.000000	0.000000	0.000000	0.000000	0.000000	0.000000	0.000000	0.000000	0.000000	0.000000	0.000000	0.000000	0.000000	0.000000	0.000000
0.000000	0.000000	0.000000	0.000000	0.000000	0.000000	0.000000	0.000000	0.000000	0.000000	0.000000	0.000000	0.000000	0.000000	0.000000	0.000000	0.000000	0.000000	0.000000	0.039513	0.000000	0.000000	0.000000	0.016554	0.000000	0.000000	0.000000	0.000000	0.000000	0.055920	0.113231	0.015499	0.108982	0.006533	0.095848	0.143048	0.000000	0.025913	0.000000	0.000000	0.000000	0.063668	0.000000	0.000000	0.000000	0.000000	0.000000	0.000000	0.000000	0.000000
0.000000	0.000000	0.000000	0.000000	0.000000	0.000000	0.000000	0.000000	0.000000	0.000000	0.010738	0.000000	0.000000	0.000000	0.000000	0.000000	0.000000	0.011055	0.000000	0.000000	0.082730	0.000000	0.078204	0.000000	0.021613	0.071385	0.038814	0.000000	0.000000	0.000000	0.000000	0.016579	0.000000	0.000000	0.000000	0.000000	0.000000	0.000000	0.000000	0.000000	0.000000	0.000000	0.000000	0.000000	0.000000	0.000000	0.000000	0.000000	0.000000	0.099474
0.000000	0.023637	0.000000	0.000000	0.000000	0.000000	0.000000	0.000000	0.015580	0.000000	0.000000	0.000000	0.000000	0.000000	0.000000	0.000000	0.000000	0.000000	0.000000	0.052652	0.000000	0.000000	0.000000	0.013078	0.000000	0.000000	0.000000	0.000000	0.000000	0.059918	0.101623	0.004745	0.093331	0.031362	0.090616	0.146540	0.000000	0.028993	0.100655	0.109091	0.153773	0.076812	0.000000	0.039668	0.087250	0.057682	0.065636	0.000000	0.000000	0.000000
0.000000	0.000000	0.000000	0.000000	0.000000	0.000000	0.000000	0.000000	0.000000	0.000000	0.000000	0.000000	0.000000	0.000000	0.000000	0.000000	0.000000	0.000000	0.000000	0.000000	0.000000	0.000000	0.000000	0.012009	0.000000	0.000000	0.000000	0.000000	0.027364	0.000000	0.000000	0.000000	0.000000	0.000000	0.000000	0.000000	0.000000	0.000000	0.000000	0.000000	0.000000	0.000000	0.000000	0.000000	0.000000	0.000000	0.000000	0.000000	0.000000	0.000000
0.009424	0.000000	0.000000	0.000000	0.006872	0.000000	0.000000	0.000000	0.027182	0.000000	0.000000	0.000000	0.000000	0.000000	0.000000	0.000000	0.000000	0.000000	0.000000	0.064098	0.000000	0.000000	0.000000	0.007791	0.035633	0.000000	0.000000	0.000000	0.050581	0.061282	0.088062	0.000000	0.076874	0.019229	0.082522	0.143290	0.000000	0.029898	0.110787	0.098464	0.141019	0.087944	0.005900	0.023813	0.102216	0.045483	0.065729	0.000000	0.000000	0.000000
0.000000	0.000000	0.000000	0.000000	0.000000	0.000000	0.000000	0.000000	0.000000	0.000000	0.000000	0.000000	0.000000	0.000000	0.000000	0.000000	0.000000	0.000000	0.000000	0.000000	0.000000	0.000000	0.000000	0.000000	0.000000	0.000000	0.000000	0.000000	0.000000	0.000000	0.000000	0.000000	0.000000	0.000000	0.000000	0.000000	0.000000	0.000000	0.000000	0.000000	0.000000	0.000000	0.000000	0.004444	0.000000	0.000000	0.000000	0.000000	0.000000	0.000000
0.045316	0.032093	0.000000	0.104637	0.042651	0.000000	0.000000	0.000000	0.047456	0.000000	0.111108	0.000000	0.000000	0.000000	0.000000	0.000000	0.011752	0.000000	0.000000	0.000096	0.000000	0.000000	0.000000	0.000000	0.000000	0.000000	0.000000	0.000000	0.000000	0.000000	0.000000	0.000000	0.000000	0.000000	0.000000	0.005528	0.018795	0.027470	0.122354	0.071001	0.108670	0.072777	0.029343	0.000000	0.129002	0.016973	0.058452	0.077152	0.038697	0.000000
0.000000	0.000000	0.000000	0.000000	0.000000	0.000000	0.000000	0.000000	0.000000	0.000000	0.000000	0.000000	0.000000	0.000000	0.000000	0.000000	0.000000	0.000000	0.000000	0.000000	0.000000	0.000000	0.000000	0.000000	0.000000	0.000000	0.000000	0.000000	0.000000	0.000000	0.000000	0.000000	0.000000	0.000000	0.000000	0.000000	0.000000	0.000000	0.000000	0.000000	0.000000	0.000000	0.000000	0.026509	0.000000	0.000000	0.000000	0.000000	0.000000	0.000000
0.000000	0.049091	0.000000	0.000000	0.059859	0.000000	0.000000	0.000000	0.054889	0.000000	0.000000	0.000000	0.000000	0.000000	0.000000	0.000000	0.000000	0.000000	0.000000	0.000000	0.000000	0.000000	0.000000	0.000000	0.000000	0.000000	0.000000	0.000000	0.000000	0.000000	0.000000	0.000000	0.000000	0.000000	0.000000	0.000000	0.000000	0.027145	0.121901	0.055942	0.091675	0.000000	0.038891	0.000000	0.138002	0.001958	0.051567	0.000000	0.000000	0.000000
0.000000	0.000000	0.000000	0.000000	0.000000	0.000000	0.000000	0.000000	0.000000	0.000000	0.000000	0.000000	0.000000	0.000000	0.000000	0.000000	0.000000	0.000000	0.000000	0.000000	0.005789	0.000000	0.055309	0.000000	0.091853	0.093385	0.000000	0.000000	0.000000	0.000000	0.000000	0.000000	0.000000	0.000000	0.000000	0.000000	0.000000	0.000000	0.000000	0.000000	0.000000	0.000000	0.000000	0.046800	0.000000	0.000000	0.000000	0.000000	0.000000	0.138990
0.069517	0.065491	0.000000	0.000000	0.076490	0.000000	0.000000	0.000000	0.060243	0.000000	0.000000	0.000000	0.000000	0.000000	0.000000	0.000000	0.000000	0.000000	0.015319	0.117617	0.000000	0.000000	0.000000	0.000000	0.000000	0.000000	0.000000	0.045218	0.000000	0.115774	0.029196	0.000000	0.000000	0.000000	0.000000	0.057907	0.033773	0.024965	0.117384	0.040473	0.074593	0.067477	0.046744	0.000000	0.142349	0.000000	0.043005	0.000000	0.000000	0.000000
0.000000	0.000000	0.000000	0.000000	0.000000	0.000000	0.000000	0.000000	0.000000	0.000000	0.000000	0.000000	0.000000	0.000000	0.000000	0.000000	0.000000	0.000000	0.000000	0.000000	0.000000	0.000000	0.000000	0.000000	0.000000	0.000000	0.000000	0.000000	0.000000	0.000000	0.000000	0.000000	0.000000	0.000000	0.000000	0.000000	0.000000	0.000000	0.000000	0.000000	0.000000	0.000000	0.000000	0.039305	0.000000	0.000000	0.000000	0.000000	0.000000	0.000000
0.000000	0.089429	0.000000	0.018612	0.100484	0.000000	0.000000	0.000000	0.064025	0.008061	0.000000	0.000000	0.000000	0.000000	0.000000	0.000000	0.000000	0.000000	0.000000	0.000000	0.000000	0.000000	0.000000	0.000000	0.000000	0.000000	0.000000	0.000000	0.000000	0.000000	0.000000	0.000000	0.000000	0.000000	0.000000	0.000000	0.000000	0.018562	0.102698	0.015984	0.047591	0.000000	0.055467	0.000000	0.135896	0.000000	0.027154	0.000000	0.000000	0.000000
0.000000	0.000000	0.000000	0.000000	0.000000	0.000000	0.000000	0.000000	0.000000	0.000000	0.000000	0.000000	0.000000	0.000000	0.000000	0.000000	0.000000	0.000000	0.000000	0.000000	0.094998	0.000000	0.000000	0.000000	0.000000	0.025032	0.070514	0.000000	0.000000	0.000000	0.000000	0.131731	0.022755	0.054251	0.000000	0.000000	0.000000	0.000000	0.000000	0.000000	0.003927	0.000000	0.000000	0.045588	0.000000	0.000000	0.000000	0.000000	0.000000	0.000000
0.000000	0.103233	0.000000	0.036409	0.113896	0.000000	0.000000	0.000000	0.063362	0.020251	0.000000	0.000000	0.000000	0.000000	0.000000	0.000000	0.000000	0.000000	0.000000	0.000000	0.000000	0.000000	0.024979	0.000000	0.000000	0.013559	0.031479	0.000000	0.000000	0.000000	0.000000	0.000000	0.000000	0.000000	0.000000	0.000000	0.003969	0.012715	0.089742	0.000080	0.030051	0.000000	0.058558	0.000000	0.124747	0.000000	0.015690	0.000000	0.000000	0.000000
0.000000	0.045464	0.000000	0.000692	0.000000	0.000000	0.065919	0.000000	0.056994	0.126090	0.000000	0.031110	0.000000	0.000000	0.000000	0.000000	0.000000	0.000000	0.000000	0.000000	0.000000	0.000000	0.000000	0.000000	0.000000	0.000000	0.000000	0.000000	0.000000	0.000000	0.000000	0.000000	0.000000	0.000000	0.000000	0.000000	0.000000	0.000000	0.000000	0.016410	0.025632	0.000000	0.000000	0.019736	0.044073	0.003674	0.002691	0.000000	0.000000	0.000000
0.053131	0.125568	0.000000	0.073659	0.133763	0.000000	0.000000	0.000000	0.054631	0.042431	0.000000	0.000000	0.000000	0.000000	0.000000	0.000000	0.000000	0.000000	0.046320	0.059176	0.000000	0.000000	0.000000	0.000000	0.000000	0.000000	0.000000	0.000649	0.000000	0.026091	0.001332	0.000000	0.000000	0.000000	0.000000	0.043354	0.020780	0.000000	0.058900	0.000000	0.039287	0.054627	0.057813	0.000000	0.094682	0.000000	0.040543	0.013943	0.005817	0.000000
0.000000	0.000000	0.000000	0.000000	0.000000	0.000000	0.000000	0.000000	0.000000	0.000000	0.000000	0.000000	0.000000	0.000000	0.000000	0.000000	0.000000	0.000000	0.000000	0.000000	0.000000	0.000000	0.000000	0.000000	0.000000	0.000000	0.000000	0.000000	0.000000	0.000000	0.000000	0.000000	0.000000	0.000000	0.000000	0.000000	0.000000	0.000000	0.000000	0.000000	0.016117	0.000000	0.000000	0.000000	0.000000	0.000000	0.000000	0.000000	0.000000	0.000000
0.000000	0.128487	0.000000	0.109014	0.133659	0.000000	0.030602	0.010467	0.047200	0.129390	0.093867	0.000000	0.000000	0.000000	0.000000	0.000000	0.037928	0.000000	0.000000	0.000000	0.000000	0.000000	0.008214	0.000000	0.000000	0.000000	0.000000	0.000000	0.000000	0.000000	0.000000	0.000000	0.000000	0.000000	0.000000	0.000000	0.025678	0.000000	0.042661	0.000000	0.000000	0.000000	0.054059	0.000000	0.077353	0.000000	0.000000	0.029011	0.000000	0.000000
0.000000	0.000000	0.000000	0.000000	0.000000	0.000000	0.027263	0.000000	0.054624	0.000000	0.000000	0.084509	0.065690	0.103695	0.000000	0.000000	0.000000	0.018691	0.000000	0.000000	0.000000	0.000000	0.000000	0.000000	0.000000	0.000000	0.000000	0.000000	0.000000	0.000000	0.000000	0.000000	0.000000	0.000000	0.000000	0.000000	0.000000	0.000000	0.000000	0.007629	0.036810	0.000000	0.000000	0.000000	0.006004	0.050192	0.084416	0.000000	0.000000	0.000000
0.000000	0.126906	0.000000	0.108185	0.128850	0.000000	0.000000	0.000000	0.038212	0.058497	0.020667	0.000000	0.000000	0.000000	0.000000	0.000000	0.000000	0.000000	0.000000	0.000000	0.000000	0.000000	0.000000	0.000000	0.000000	0.000000	0.000000	0.000000	0.000000	0.000000	0.000000	0.000000	0.000000	0.000000	0.000000	0.000000	0.029973	0.000000	0.026301	0.000000	0.000000	0.000000	0.048309	0.000000	0.060084	0.000000	0.000000	0.043180	0.000000	0.000000
0.000000	0.000000	0.000000	0.000000	0.000000	0.000000	0.043853	0.000000	0.084206	0.011535	0.000000	0.114770	0.057730	0.107356	0.000000	0.000000	0.000000	0.000000	0.000000	0.000000	0.000000	0.000000	0.000000	0.000000	0.000000	0.000000	0.000000	0.000000	0.000000	0.000000	0.000000	0.000000	0.000000	0.000000	0.000000	0.000000	0.000000	0.000000	0.000000	0.000000	0.017102	0.000000	0.000000	0.000000	0.020543	0.039747	0.101157	0.000000	0.000000	0.000000
0.000000	0.146098	0.000000	0.116972	0.076619	0.000000	0.000000	0.000000	0.041815	0.103681	0.027438	0.002101	0.000000	0.045607	0.000000	0.000000	0.000000	0.013278	0.000000	0.000000	0.000000	0.000000	0.029031	0.000000	0.000000	0.000000	0.000000	0.000000	0.000000	0.000000	0.000000	0.000000	0.000000	0.001601	0.000000	0.000000	0.000000	0.000000	0.043928	0.058243	0.143675	0.000000	0.000000	0.047304	0.071060	0.105668	0.119285	0.008097	0.000000	0.023807
0.000000	0.126353	0.000000	0.038291	0.061557	0.000000	0.015265	0.000000	0.121993	0.082377	0.000000	0.049583	0.000000	0.000000	0.000000	0.000000	0.000000	0.000000	0.000000	0.000000	0.000000	0.027974	0.000000	0.000000	0.000000	0.000000	0.000000	0.000000	0.000000	0.000000	0.000000	0.000000	0.000000	0.000000	0.000000	0.000000	0.000000	0.000000	0.023033	0.000000	0.009167	0.000000	0.000000	0.000000	0.098984	0.000000	0.044273	0.000000	0.000000	0.000000
0.000000	0.000000	0.003442	0.000000	0.000000	0.000000	0.000000	0.000000	0.000000	0.000000	0.000000	0.000000	0.000000	0.000000	0.000000	0.000000	0.000000	0.000000	0.000000	0.000000	0.000000	0.000000	0.000000	0.000000	0.000000	0.000000	0.000000	0.000000	0.000000	0.000000	0.000000	0.000000	0.000000	0.000000	0.000000	0.000000	0.000000	0.000000	0.000000	0.000000	0.000000	0.000000	0.000000	0.000000	0.000000	0.000000	0.000000	0.000000	0.000000	0.000000
0.000000	0.134929	0.000000	0.029197	0.048877	0.000000	0.020050	0.000000	0.144417	0.092685	0.000000	0.059285	0.000000	0.000000	0.000000	0.000000	0.000000	0.000000	0.000000	0.000000	0.000000	0.000000	0.000000	0.000000	0.000000	0.000000	0.000000	0.000000	0.000000	0.000000	0.000000	0.000000	0.000000	0.000000	0.000000	0.000000	0.000000	0.000000	0.021548	0.000000	0.044562	0.000000	0.000000	0.000000	0.096200	0.000000	0.044424	0.000000	0.000000	0.000000
0.000000	0.096684	0.030736	0.146501	0.049580	0.000000	0.000000	0.000000	0.000000	0.096644	0.076704	0.000000	0.000000	0.000000	0.000000	0.012558	0.000000	0.000000	0.000000	0.000000	0.000000	0.000000	0.000000	0.000000	0.004099	0.038489	0.000000	0.000000	0.000000	0.000000	0.000000	0.000000	0.000000	0.000000	0.000000	0.000000	0.000000	0.000000	0.000000	0.000000	0.000000	0.000000	0.000000	0.000000	0.000000	0.000000	0.000000	0.036695	0.000000	0.000000
0.000000	0.126098	0.000000	0.014135	0.030153	0.000000	0.018168	0.000000	0.149601	0.092144	0.000000	0.060646	0.000000	0.000000	0.000000	0.000000	0.000000	0.000000	0.000000	0.000000	0.000000	0.000000	0.000000	0.000000	0.000000	0.000000	0.000000	0.000000	0.000000	0.000000	0.000000	0.000000	0.000000	0.000000	0.000000	0.000000	0.000000	0.000000	0.000000	0.000000	0.000000	0.000000	0.000000	0.000000	0.082812	0.000000	0.037042	0.000000	0.000000	0.000000
0.000000	0.006648	0.056336	0.000000	0.000000	0.000000	0.175953	0.074697	0.048532	0.089022	0.000000	0.111079	0.010974	0.000604	0.000000	0.036074	0.000000	0.000000	0.000000	0.000000	0.000000	0.000000	0.000000	0.000000	0.014726	0.041036	0.000000	0.000000	0.000000	0.000000	0.000000	0.000000	0.000000	0.000000	0.000000	0.000000	0.000000	0.000000	0.000000	0.000000	0.000000	0.000000	0.000000	0.000000	0.000000	0.000000	0.000000	0.000000	0.000000	0.003606
0.000000	0.154573	0.000000	0.056656	0.104996	0.000000	0.010123	0.000000	0.134273	0.081390	0.000000	0.053832	0.000000	0.000000	0.000000	0.000000	0.000000	0.000000	0.000000	0.000000	0.000000	0.000000	0.000000	0.000000	0.000000	0.000000	0.000000	0.000000	0.000000	0.000000	0.000000	0.000000	0.000000	0.000000	0.000000	0.000000	0.000000	0.000000	0.020673	0.000000	0.000000	0.000000	0.002309	0.000000	0.090202	0.000000	0.023395	0.000000	0.000000	0.000000
0.000000	0.000000	0.101509	0.000000	0.000000	0.000000	0.000000	0.061584	0.000000	0.000000	0.014825	0.000000	0.050045	0.000000	0.000000	0.075876	0.000000	0.000000	0.000000	0.000000	0.000000	0.000000	0.001729	0.000000	0.000000	0.000000	0.000000	0.000000	0.000000	0.000000	0.000000	0.000000	0.000000	0.000000	0.000000	0.000000	0.000000	0.000000	0.000000	0.000000	0.000000	0.000000	0.000000	0.000000	0.000000	0.000000	0.000000	0.046509	0.032703	0.000000
0.000000	0.077160	0.000000	0.000000	0.000000	0.000000	0.000000	0.000000	0.107236	0.062038	0.000000	0.039307	0.000000	0.000000	0.000000	0.000000	0.000000	0.000000	0.000000	0.000000	0.000000	0.000000	0.000000	0.000000	0.000000	0.000000	0.000000	0.000000	0.000000	0.000000	0.000000	0.000000	0.000000	0.000000	0.000000	0.000000	0.000000	0.000000	0.000000	0.000000	0.000000	0.000000	0.000000	0.000000	0.036190	0.000000	0.003943	0.000000	0.000000	0.000000
0.000000	0.000000	0.115124	0.000000	0.000000	0.000000	0.000000	0.092016	0.000000	0.000000	0.000000	0.000000	0.000000	0.000000	0.000000	0.087514	0.005911	0.000000	0.000000	0.000000	0.000000	0.000000	0.000999	0.000000	0.000000	0.000000	0.000000	0.000000	0.000000	0.000000	0.000000	0.000000	0.000000	0.000000	0.000000	0.000000	0.000000	0.000000	0.000000	0.000000	0.000000	0.000000	0.000000	0.000000	0.000000	0.000000	0.000000	0.000000	0.000000	0.000000
0.000000	0.046658	0.000000	0.000000	0.000000	0.000000	0.000000	0.000000	0.076536	0.037700	0.000000	0.019363	0.000000	0.000000	0.000000	0.000000	0.000000	0.000000	0.000000	0.000000	0.000000	0.000000	0.000000	0.000000	0.000000	0.000000	0.000000	0.000000	0.000000	0.000000	0.000000	0.000000	0.000000	0.000000	0.000000	0.000000	0.000000	0.000000	0.000000	0.000000	0.000000	0.000000	0.000000	0.000000	0.007650	0.000000	0.000000	0.000000	0.000000	0.000000
0.000000	0.000000	0.118896	0.000000	0.000000	0.000000	0.022807	0.121815	0.000000	0.000000	0.000000	0.000000	0.000000	0.000000	0.000000	0.091493	0.018973	0.000000	0.000000	0.000000	0.000000	0.000000	0.000000	0.000000	0.000000	0.000000	0.000000	0.000000	0.000000	0.000000	0.000000	0.000000	0.000000	0.000000	0.000000	0.000000	0.000000	0.000000	0.000000	0.000000	0.000000	0.000000	0.000000	0.000000	0.000000	0.000000	0.000000	0.000000	0.000000	0.000000
0.030085	0.015213	0.000000	0.000000	0.000000	0.000000	0.000000	0.000000	0.044697	0.010592	0.000000	0.000000	0.000000	0.000000	0.000000	0.000000	0.000000	0.000000	0.000000	0.000000	0.000000	0.000000	0.000000	0.000000	0.000000	0.000000	0.000000	0.000000	0.000000	0.000000	0.000000	0.000000	0.000000	0.000000	0.000000	0.000000	0.026231	0.000000	0.000000	0.000000	0.000000	0.000000	0.000000	0.000000	0.000000	0.000000	0.000000	0.030319	0.000000	0.000000
0.000000	0.000000	0.094526	0.000000	0.000000	0.000000	0.083309	0.180492	0.000000	0.000000	0.000000	0.000000	0.000000	0.000000	0.000000	0.074335	0.031502	0.000000	0.000000	0.000000	0.000000	0.000000	0.000000	0.000000	0.000000	0.000000	0.000000	0.000000	0.000000	0.000000	0.000000	0.000000	0.000000	0.000000	0.000000	0.000000	0.000000	0.000000	0.000000	0.000000	0.000000	0.000000	0.000000	0.000000	0.000000	0.000000	0.000000	0.000000	0.000000	0.000000
0.000000	0.000000	0.000000	0.000000	0.000000	0.000000	0.085936	0.026758	0.010799	0.052665	0.000000	0.022942	0.000000	0.000000	0.000000	0.000000	0.000000	0.000000	0.000000	0.000000	0.000000	0.000000	0.000000	0.000000	0.000000	0.000000	0.000000	0.000000	0.000000	0.000000	0.000000	0.000000	0.000000	0.000000	0.000000	0.000000	0.000000	0.000000	0.000000	0.000000	0.000000	0.000000	0.000000	0.000000	0.000000	0.000000	0.000000	0.000000	0.000000	0.000000
0.000000	0.000000	0.072592	0.055375	0.000000	0.000000	0.111664	0.178541	0.000000	0.027373	0.069928	0.013296	0.000000	0.000000	0.000000	0.056331	0.029316	0.000000	0.000000	0.000000	0.000000	0.000000	0.000000	0.000000	0.000000	0.000000	0.000000	0.000000	0.000000	0.000000	0.000000	0.000000	0.000000	0.000000	0.000000	0.000000	0.000000	0.000000	0.000000	0.000000	0.000000	0.000000	0.000000	0.000000	0.000000	0.000000	0.000000	0.029419	0.001729	0.000000
0.000000	0.000000	0.000000	0.000000	0.000000	0.000000	0.000000	0.000000	0.000000	0.000000	0.000000	0.000000	0.000000	0.000000	0.054695	0.000000	0.000000	0.000000	0.000000	0.000000	0.000000	0.000000	0.000000	0.030312	0.080462	0.036593	0.022696	0.022901	0.074610	0.000000	0.000000	0.000000	0.000000	0.000000	0.000000	0.000000	0.000000	0.000000	0.000000	0.000000	0.000000	0.000000	0.000000	0.000000	0.000000	0.000000	0.000000	0.000000	0.000000	0.048334
0.000000	0.000000	0.047991	0.085930	0.000000	0.000000	0.137289	0.151134	0.000000	0.054238	0.111120	0.035041	0.000000	0.000000	0.000000	0.034892	0.021924	0.000000	0.000000	0.000000	0.000000	0.000000	0.000000	0.000000	0.000000	0.000000	0.000000	0.000000	0.000000	0.000000	0.000000	0.000000	0.000000	0.000000	0.000000	0.000000	0.000000	0.000000	0.000000	0.000000	0.000000	0.000000	0.000000	0.000000	0.000000	0.000000	0.000000	0.081745	0.055373	0.000000
0.000000	0.000000	0.000000	0.000000	0.000000	0.015879	0.000000	0.000000	0.000000	0.000000	0.000000	0.000000	0.000000	0.000000	0.000000	0.000000	0.000000	0.000000	0.000000	0.000000	0.000000	0.000000	0.000000	0.000000	0.000000	0.000000	0.000000	0.000000	0.000000	0.000000	0.000000	0.000000	0.000000	0.000000	0.000000	0.000000	0.000000	0.000000	0.000000	0.000000	0.000000	0.000000	0.000000	0.000000	0.000000	0.000000	0.000000	0.000000	0.000000	0.000000
0.000000	0.010966	0.000000	0.000000	0.000000	0.000000	0.159624	0.089221	0.028648	0.108404	0.000000	0.073588	0.000000	0.000000	0.044291	0.000000	0.000000	0.000000	0.000000	0.000000	0.000000	0.004660	0.000000	0.000000	0.000000	0.000000	0.000000	0.000000	0.000000	0.000000	0.000000	0.000000	0.000000	0.000000	0.000000	0.000000	0.000000	0.000000	0.000000	0.000000	0.000000	0.000000	0.000000	0.000000	0.000000	0.000000	0.000000	0.000000	0.000000	0.000000
0.000000	0.000000	0.000000	0.000000	0.000000	0.000000	0.000000	0.000000	0.012949	0.000000	0.000000	0.054451	0.023608	0.104114	0.000000	0.000000	0.000000	0.000000	0.000000	0.000000	0.000000	0.000000	0.000000	0.000000	0.000000	0.000000	0.000000	0.000000	0.000000	0.000000	0.000000	0.000000	0.000000	0.000000	0.000000	0.051789	0.000000	0.000000	0.000000	0.000000	0.000000	0.001784	0.000000	0.000000	0.000000	0.021787	0.075171	0.000000	0.000000	0.000000
0.000000	0.000000	0.000000	0.040625	0.000000	0.000000	0.000000	0.000000	0.000000	0.018442	0.041468	0.000000	0.000000	0.000000	0.067295	0.000000	0.000000	0.000000	0.000000	0.000000	0.000000	0.010728	0.000000	0.000000	0.000000	0.000000	0.000000	0.000000	0.000000	0.007400	0.013454	0.000000	0.000000	0.000000	0.000000	0.000000	0.000000	0.000000	0.000000	0.000000	0.000000	0.000000	0.000000	0.000000	0.000000	0.000000	0.000000	0.000000	0.000000	0.000000
0.000000	0.000000	0.000000	0.000000	0.000000	0.000000	0.000000	0.000000	0.000000	0.000000	0.000000	0.000000	0.000000	0.000000	0.001218	0.000000	0.000000	0.000000	0.000000	0.000000	0.000000	0.000000	0.000000	0.042882	0.069872	0.000000	0.002808	0.017617	0.119482	0.000000	0.000000	0.000000	0.000000	0.000000	0.000000	0.000000	0.000000	0.000000	0.000000	0.000000	0.000000	0.000000	0.000000	0.000000	0.000000	0.000000	0.000000	0.000000	0.000000	0.000000
0.000000	0.000000	0.000000	0.000000	0.000000	0.000000	0.000000	0.000000	0.000000	0.000000	0.000000	0.000000	0.000000	0.000000	0.088387	0.000000	0.000000	0.000000	0.000000	0.000000	0.000000	0.013178	0.000000	0.000000	0.000000	0.000000	0.000000	0.000000	0.000000	0.000000	0.000000	0.000000	0.000000	0.000000	0.000000	0.000000	0.000000	0.000000	0.000000	0.000000	0.000000	0.000000	0.000000	0.000000	0.000000	0.000000	0.000000	0.000000	0.000000	0.000000
0.000000	0.000000	0.000000	0.000000	0.000000	0.000000	0.000000	0.000000	0.000000	0.000000	0.000000	0.000000	0.000000	0.000000	0.000000	0.000000	0.000000	0.000000	0.000000	0.000000	0.000000	0.000000	0.000000	0.000000	0.000000	0.000000	0.000000	0.000000	0.000000	0.000000	0.000000	0.000000	0.000000	0.000000	0.000000	0.000000	0.000000	0.000000	0.000000	0.000000	0.000000	0.000000	0.000000	0.000000	0.000000	0.000000	0.000000	0.000000	0.000000	0.000372
0.000000	0.000000	0.000000	0.000000	0.000000	0.000000	0.000000	0.000000	0.000000	0.000000	0.000000	0.000000	0.000000	0.000000	0.106630	0.000000	0.000000	0.000000	0.000000	0.000000	0.000000	0.012048	0.000000	0.000000	0.000000	0.000000	0.000000	0.000000	0.000000	0.000000	0.000000	0.000000	0.000000	0.000000	0.000000	0.000000	0.000000	0.000000	0.000000	0.000000	0.000000	0.000000	0.000000	0.000000	0.000000	0.000000	0.000000	0.000000	0.000000	0.000000
0.000000	0.000000	0.000000	0.000000	0.000000	0.000000	0.000000	0.000000	0.000000	0.000000	0.000000	0.000000	0.000000	0.000000	0.000000	0.000000	0.000000	0.000000	0.000000	0.000000	0.000000	0.000000	0.000000	0.000000	0.000000	0.000000	0.000000	0.000000	0.000000	0.000000	0.000000	0.000000	0.000000	0.000000	0.000000	0.000000	0.000000	0.000000	0.000000	0.000000	0.000000	0.000000	0.000000	0.000000	0.000000	0.000000	0.000000	0.000000	0.000000	0.000000
0.000000	0.005447	0.000000	0.000000	0.000000	0.000000	0.000000	0.000000	0.011983	0.026155	0.000000	0.000000	0.000000	0.000000	0.128142	0.000000	0.000000	0.000000	0.000000	0.000000	0.000000	0.000000	0.000000	0.000000	0.014227	0.000000	0.000000	0.000000	0.000000	0.000000	0.000000	0.000000	0.000000	0.000000	0.000000	0.000000	0.000000	0.000000	0.000000	0.000000	0.000000	0.000000	0.000000	0.000000	0.000000	0.000000	0.000000	0.000000	0.000000	0.025072
0.000000	0.000000	0.000000	0.000000	0.000000	0.000000	0.000000	0.000000	0.000000	0.000000	0.000000	0.000000	0.000000	0.015267	0.000000	0.000000	0.000000	0.000000	0.000000	0.000000	0.000000	0.000000	0.000000	0.000000	0.000000	0.000000	0.000000	0.000000	0.000000	0.000000	0.000000	0.000000	0.000000	0.000000	0.000000	0.000000	0.000000	0.000000	0.000000	0.000000	0.000000	0.000000	0.000000	0.000000	0.000000	0.000000	0.003259	0.000000	0.000000	0.000000
0.000000	0.000000	0.000000	0.000000	0.000000	0.000000	0.023725	0.000000	0.075501	0.000000	0.000000	0.115834	0.065241	0.142427	0.125695	0.000000	0.000000	0.002752	0.000000	0.000000	0.000000	0.000000	0.000000	0.000000	0.024257	0.000000	0.000000	0.000000	0.000000	0.000000	0.000000	0.000000	0.000000	0.000000	0.000000	0.000000	0.000000	0.000000	0.000000	0.000000	0.017379	0.000000	0.000000	0.000000	0.007157	0.054703	0.121302	0.000000	0.000000	0.047064
0.000000	0.000000	0.000000	0.000000	0.000000	0.000000	0.011152	0.000000	0.018394	0.000000	0.000000	0.029268	0.015718	0.026243	0.000000	0.000000	0.000000	0.000000	0.000000	0.000000	0.000000	0.000000	0.000000	0.000000	0.000000	0.000000	0.000000	0.000000	0.000000	0.000000	0.000000	0.000000	0.000000	0.000000	0.000000	0.000000	0.000000	0.000000	0.000000	0.000000	0.000000	0.000000	0.000000	0.000000	0.000000	0.002170	0.021694	0.000000	0.000000	0.000000
0.000000	0.000000	0.000000	0.000000	0.000000	0.000000	0.000000	0.000000	0.000000	0.000000	0.000000	0.000000	0.000000	0.000000	0.115047	0.009458	0.000000	0.000000	0.000000	0.000000	0.000000	0.000000	0.022567	0.000000	0.030700	0.000000	0.000000	0.000000	0.000000	0.000000	0.000000	0.001485	0.000000	0.000000	0.000000	0.000000	0.000000	0.000000	0.000000	0.000000	0.000000	0.000000	0.000000	0.000000	0.000000	0.000000	0.000000	0.000000	0.000000	0.067185
0.000000	0.000000	0.000000	0.000000	0.000000	0.000000	0.000000	0.000000	0.000000	0.000000	0.000000	0.000000	0.000000	0.000000	0.000000	0.000000	0.000000	0.000000	0.000000	0.000000	0.000000	0.000000	0.000000	0.000000	0.000000	0.000000	0.000000	0.000000	0.000000	0.000000	0.000000	0.000000	0.000000	0.000000	0.000000	0.000000	0.000000	0.000000	0.000000	0.000000	0.000000	0.000000	0.000000	0.000000	0.000000	0.000000	0.000000	0.000000	0.000000	0.000000
0.000000	0.000000	0.000000	0.000000	0.000000	0.000000	0.000000	0.000000	0.000000	0.000000	0.000000	0.000000	0.000000	0.000000	0.077287	0.045602	0.000000	0.000000	0.000000	0.000000	0.010009	0.000000	0.075358	0.000000	0.031720	0.000000	0.000000	0.000000	0.000000	0.000000	0.000000	0.030337	0.000000	0.000000	0.000000	0.000000	0.000000	0.028056	0.026543	0.000000	0.000000	0.000000	0.020919	0.000000	0.000000	0.000000	0.000000	0.000000	0.000000	0.100348
0.000000	0.000000	0.000000	0.000000	0.000000	0.000000	0.000000	0.000000	0.000000	0.000000	0.000000	0.000000	0.000000	0.000000	0.000000	0.000000	0.000000	0.000000	0.000000	0.000000	0.000000	0.000000	0.000000	0.000000	0.000000	0.000000	0.000000	0.000000	0.000000	0.000000	0.000000	0.000000	0.000000	0.000000	0.000000	0.000000	0.000000	0.000000	0.000000	0.000000	0.000000	0.000000	0.000000	0.000000	0.000000	0.000000	0.000000	0.000000	0.000000	0.000000
0.000000	0.000000	0.066934	0.000000	0.000000	0.000000	0.000000	0.026918	0.000000	0.000000	0.000000	0.000000	0.000000	0.000000	0.055044	0.059082	0.000000	0.000000	0.000000	0.000000	0.019696	0.000000	0.100738	0.000000	0.026024	0.000000	0.005336	0.000000	0.000000	0.000000	0.000000	0.044370	0.047969	0.060473	0.070936	0.000000	0.000000	0.036331	0.000000	0.050170	0.000000	0.000000	0.000000	0.000000	0.000000	0.000000	0.000000	0.000000	0.000000	0.109021
0.000000	0.000000	0.089383	0.000000	0.000000	0.000000	0.034796	0.127188	0.000000	0.000000	0.000000	0.000000	0.000000	0.000000	0.000000	0.011191	0.040908	0.000000	0.000000	0.000000	0.000000	0.000000	0.000000	0.000000	0.000000	0.000000	0.000000	0.000000	0.000000	0.000000	0.016823	0.058329	0.098224	0.073035	0.040819	0.000000	0.000000	0.000000	0.000000	0.000000	0.000000	0.000000	0.000000	0.000000	0.000000	0.000000	0.000000	0.000000	0.000000	0.000000
0.000000	0.000000	0.000000	0.000000	0.000000	0.000000	0.007114	0.000000	0.000000	0.046510	0.000000	0.000000	0.000000	0.000000	0.031988	0.068474	0.000000	0.000000	0.000000	0.000000	0.028579	0.000000	0.125034	0.000000	0.016850	0.000000	0.018029	0.000000	0.000000	0.000000	0.000000	0.058104	0.000000	0.000000	0.000000	0.000000	0.000000	0.000000	0.000000	0.000000	0.000000	0.000000	0.000000	0.000000	0.000000	0.000000	0.000000	0.000000	0.000000	0.110508
0.000000	0.000000	0.000000	0.000000	0.000000	0.000000	0.000000	0.000000	0.000000	0.000000	0.000000	0.000000	0.000000	0.000000	0.000000	0.000000	0.000000	0.000000	0.000000	0.000000	0.000000	0.000000	0.000000	0.000000	0.000000	0.000000	0.000000	0.000000	0.000000	0.000000	0.000000	0.000000	0.000000	0.000000	0.000000	0.000000	0.000000	0.000000	0.000000	0.000000	0.000000	0.000000	0.000000	0.000000	0.000000	0.000000	0.000000	0.000000	0.000000	0.000000
0.000000	0.126846	0.000000	0.100078	0.087353	0.000000	0.002156	0.000000	0.058035	0.090780	0.033178	0.002117	0.046294	0.000000	0.000000	0.104595	0.000000	0.000000	0.000000	0.000000	0.040727	0.000000	0.146508	0.000000	0.000000	0.000000	0.037053	0.000000	0.000000	0.000000	0.000000	0.079004	0.000000	0.005247	0.000000	0.000000	0.000000	0.000000	0.002478	0.000000	0.000000	0.000000	0.012304	0.000000	0.050718	0.000000	0.000000	0.026105	0.000000	0.053212
0.000000	0.000000	0.000000	0.000000	0.000000	0.000000	0.000000	0.000000	0.000000	0.000000	0.000000	0.000000	0.000000	0.000000	0.000000	0.000000	0.000000	0.000000	0.000000	0.000000	0.000000	0.000000	0.000000	0.000000	0.000000	0.000000	0.000000	0.000000	0.000000	0.000000	0.000000	0.000000	0.000000	0.000000	0.000000	0.000000	0.000000	0.000000	0.000000	0.000000	0.000000	0.000000	0.000000	0.000000	0.000000	0.000000	0.000000	0.000000	0.000000	0.000000
0.000000	0.000000	0.000000	0.000000	0.000000	0.000000	0.000000	0.000000	0.000000	0.000000	0.000000	0.000000	0.000000	0.000000	0.000000	0.000000	0.000000	0.000000	0.000000	0.000000	0.047448	0.000000	0.000000	0.000000	0.000000	0.000000	0.048977	0.000000	0.000000	0.000000	0.000000	0.092355	0.000000	0.014183	0.000000	0.000000	0.000000	0.000000	0.000000	0.000000	0.000000	0.000000	0.000000	0.000000	0.000000	0.000000	0.000000	0.000000	0.000000	0.000000
0.000000	0.042214	0.000000	0.008835	0.031971	0.000000	0.000000	0.000000	0.038982	0.016166	0.000000	0.005178	0.000000	0.000000	0.000000	0.000000	0.000000	0.000000	0.000000	0.000000	0.000000	0.000000	0.000000	0.000000	0.000000	0.000000	0.000000	0.000000	0.000000	0.000000	0.000000	0.000000	0.000000	0.000000	0.000000	0.000000	0.000000	0.000000	0.026742	0.000000	0.015617	0.000000	0.009599	0.000000	0.047778	0.000000	0.019121	0.000000	0.000000	0.000000
0.000000	0.000000	0.000000	0.000000	0.029788	0.000000	0.000000	0.009014	0.000000	0.000000	0.000000	0.000000	0.000000	0.000000	0.000000	0.000000	0.000000	0.000000	0.000000	0.000000	0.057956	0.000000	0.000000	0.000000	0.000000	0.008889	0.072442	0.000000	0.000000	0.000000	0.001204	0.119415	0.023916	0.030568	0.096272	0.000861	0.037756	0.170301	0.102234	0.066844	0.001175	0.025982	0.114367	0.005412	0.009359	0.000000	0.000000	0.000000	0.000000	0.000000
0.000000	0.000000	0.000000	0.000000	0.000000	0.000000	0.000000	0.000000	0.000000	0.000000	0.000000	0.000000	0.000000	0.000000	0.000000	0.000000	0.000000	0.000000	0.000000	0.002815	0.000000	0.000000	0.000000	0.000000	0.000000	0.000000	0.000000	0.000000	0.000000	0.000000	0.030941	0.001993	0.055576	0.022938	0.075022	0.057826	0.009814	0.056547	0.005308	0.017430	0.000000	0.046453	0.029341	0.000000	0.000000	0.000000	0.000000	0.000000	0.000000	0.000000
0.000000	0.000000	0.000000	0.000000	0.000000	0.000000	0.000000	0.000000	0.000000	0.000000	0.000000	0.000000	0.000000	0.000000	0.000000	0.000000	0.000000	0.000000	0.000000	0.000000	0.061098	0.000000	0.000000	0.003986	0.000000	0.014581	0.082931	0.000000	0.000000	0.000000	0.014555	0.131927	0.035498	0.037238	0.000000	0.000000	0.000000	0.000000	0.000000	0.000000	0.000000	0.000000	0.000000	0.008431	0.000000	0.000000	0.017337	0.000000	0.000000	0.000000
0.000000	0.000000	0.000000	0.000000	0.000000	0.000000	0.000000	0.000000	0.000000	0.000000	0.000000	0.000000	0.000000	0.000000	0.000000	0.000000	0.000000	0.000000	0.000000	0.000000	0.000000	0.000000	0.000000	0.000000	0.000000	0.000000	0.000000	0.000000	0.000000	0.000000	0.000000	0.000000	0.000000	0.000000	0.000000	0.000000	0.000000	0.000000	0.000000	0.000000	0.000000	0.000000	0.000000	0.000000	0.000000	0.000000	0.000000	0.000000	0.000000	0.000000
0.000000	0.000000	0.000000	0.000000	0.000000	0.000000	0.000000	0.000000	0.000000	0.000000	0.000000	0.000000	0.107495	0.026055	0.000000	0.010508	0.000000	0.000000	0.000000	0.000000	0.062776	0.000000	0.060928	0.015781	0.000000	0.019234	0.092365	0.000000	0.000000	0.000000	0.027525	0.143354	0.046427	0.042786	0.000000	0.000000	0.000000	0.000000	0.000000	0.000000	0.000000	0.000000	0.000000	0.010377	0.000000	0.000000	0.039523	0.000000	0.000000	0.000000
0.000000	0.000000	0.000000	0.038276	0.054917	0.000000	0.000000	0.000000	0.000000	0.000000	0.000000	0.000000	0.000000	0.000000	0.000000	0.000000	0.000000	0.000000	0.000000	0.000000	0.000000	0.000000	0.000000	0.000000	0.000000	0.000000	0.000000	0.051937	0.000000	0.000000	0.002384	0.006236	0.005877	0.000000	0.000000	0.000000	0.013699	0.000000	0.000000	0.000000	0.000000	0.000000	0.000951	0.000000	0.000000	0.000000	0.000000	0.019453	0.000000	0.000000
0.000000	0.000000	0.000000	0.000000	0.000000	0.000000	0.000000	0.000000	0.023421	0.000000	0.000000	0.000000	0.120948	0.060849	0.000000	0.000000	0.000000	0.000000	0.000000	0.000000	0.062521	0.047469	0.037494	0.033178	0.000000	0.024384	0.104547	0.000000	0.000000	0.000000	0.047034	0.157552	0.062060	0.049097	0.000000	0.000000	0.000000	0.000000	0.000000	0.000000	0.001041	0.000000	0.000000	0.011322	0.000000	0.000000	0.073555	0.000000	0.000000	0.000000
0.000000	0.000000	0.000000	0.000000	0.000000	0.000000	0.000000	0.000000	0.000000	0.000000	0.000000	0.000000	0.000000	0.000000	0.003171	0.000000	0.000000	0.000000	0.006281	0.042214	0.000000	0.024230	0.000000	0.062866	0.004636	0.000000	0.003737	0.096056	0.061570	0.080506	0.030220	0.000000	0.000000	0.000000	0.000000	0.003538	0.000000	0.000000	0.000000	0.000000	0.000000	0.000000	0.000000	0.000000	0.000000	0.000000	0.000000	0.000000	0.000000	0.000000
0.000000	0.000000	0.000000	0.000000	0.000000	0.037553	0.000000	0.000000	0.040878	0.000000	0.000000	0.015083	0.119032	0.081217	0.000000	0.000000	0.000000	0.000311	0.000000	0.000000	0.060531	0.000000	0.018930	0.043858	0.000000	0.026339	0.110475	0.000000	0.000000	0.000000	0.059313	0.162632	0.071230	0.051615	0.000000	0.000000	0.000000	0.000000	0.000000	0.000000	0.019286	0.000000	0.000000	0.010597	0.008144	0.013797	0.095539	0.000000	0.002986	0.000000
0.000000	0.000000	0.000000	0.000000	0.000000	0.000000	0.000000	0.000000	0.000000	0.000000	0.000000	0.000000	0.000000	0.000000	0.000000	0.000000	0.000000	0.000000	0.000000	0.001957	0.000000	0.000000	0.000000	0.000000	0.000000	0.000000	0.000000	0.000000	0.000000	0.000000	0.010068	0.000000	0.017224	0.000000	0.026415	0.026787	0.000000	0.015169	0.000000	0.000000	0.000000	0.021568	0.005768	0.000000	0.000000	0.000000	0.000000	0.000000	0.000000	0.000000
0.000000	0.017290	0.000000	0.000000	0.000000	0.000000	0.000000	0.000000	0.121042	0.000000	0.000000	0.077166	0.091551	0.112237	0.000000	0.000000	0.000000	0.007100	0.000000	0.000000	0.052066	0.000000	0.000000	0.064138	0.000000	0.026755	0.116297	0.000000	0.000000	0.000000	0.083624	0.157210	0.087062	0.052604	0.000000	0.000000	0.000000	0.000000	0.000000	0.000000	0.069336	0.000000	0.000000	0.005764	0.081429	0.048313	0.162939	0.000000	0.000000	0.000000
0.000952	0.000000	0.000000	0.000000	0.000000	0.000000	0.000000	0.000000	0.000000	0.000000	0.000000	0.000000	0.000000	0.000000	0.000000	0.000000	0.000000	0.000000	0.053849	0.097670	0.000000	0.026226	0.000000	0.039426	0.000000	0.000000	0.000000	0.108944	0.022256	0.109182	0.029850	0.000000	0.037307	0.000000	0.000000	0.032060	0.000000	0.000000	0.000000	0.000000	0.000000	0.002163	0.000000	0.000000	0.000000	0.000000	0.000000	0.000000	0.000000	0.000000
0.000000	0.000000	0.000000	0.000000	0.000000	0.000000	0.000000	0.000000	0.062386	0.000000	0.000000	0.031350	0.075840	0.124070	0.000000	0.000000	0.000000	0.008975	0.000000	0.000000	0.046034	0.000000	0.000000	0.072748	0.000000	0.025144	0.115476	0.000000	0.000000	0.000000	0.094560	0.148280	0.092694	0.050958	0.001118	0.000000	0.000000	0.000000	0.000000	0.000000	0.069378	0.000000	0.000000	0.001844	0.046429	0.054153	0.139893	0.000000	0.000000	0.000000
0.041765	0.000000	0.000000	0.000000	0.000000	0.000000	0.000000	0.000000	0.000000	0.000000	0.000000	0.000000	0.000000	0.000000	0.000000	0.000000	0.000000	0.000000	0.001456	0.025788	0.000000	0.000000	0.000000	0.000000	0.000000	0.000000	0.000000	0.000000	0.000000	0.000000	0.000943	0.000000	0.052292	0.039031	0.137937	0.054387	0.050923	0.163107	0.068373	0.069640	0.000000	0.073366	0.080663	0.000000	0.000000	0.000000	0.000000	0.006467	0.000000	0.000000
0.000000	0.000000	0.000000	0.000000	0.000000	0.000000	0.000000	0.000000	0.051877	0.000000	0.000000	0.035309	0.056992	0.127205	0.000000	0.000000	0.000000	0.007072	0.000000	0.000000	0.039059	0.000000	0.000000	0.080129	0.000000	0.022430	0.112337	0.000000	0.000000	0.011574	0.104417	0.137469	0.096563	0.048017	0.007521	0.005018	0.000000	0.000000	0.000000	0.000000	0.085071	0.000000	0.000000	0.000000	0.050593	0.061935	0.134950	0.000000	0.000000	0.000000
0.022919	0.000000	0.000000	0.000000	0.000000	0.000000	0.008664	0.028943	0.000000	0.000000	0.000000	0.000000	0.076738	0.000000	0.000000	0.142855	0.000000	0.000000	0.002099	0.085357	0.000000	0.000000	0.119184	0.005715	0.000000	0.000000	0.000000	0.000000	0.000000	0.073361	0.082406	0.000000	0.058483	0.000000	0.065721	0.152852	0.000000	0.016167	0.000000	0.000000	0.000000	0.097952	0.000000	0.000000	0.000000	0.000000	0.000000	0.000000	0.000000	0.033324
0.000000	0.000000	0.000000	0.000000	0.000000	0.000000	0.000000	0.000000	0.039906	0.000000	0.000000	0.041083	0.000000	0.058128	0.000000	0.000000	0.000000	0.000000	0.000000	0.000000	0.031313	0.000000	0.000000	0.086131	0.000000	0.018716	0.107218	0.000000	0.004661	0.023329	0.112947	0.125723	0.098568	0.043918	0.012986	0.015810	0.000000	0.000000	0.000000	0.000000	0.099217	0.000000	0.000000	0.000000	0.052294	0.067240	0.125280	0.000000	0.000000	0.000000
0.089961	0.000000	0.000000	0.000000	0.004035	0.000000	0.000000	0.000000	0.000000	0.000000	0.000000	0.000000	0.000000	0.000000	0.000000	0.000000	0.000000	0.000000	0.026254	0.041925	0.000000	0.000000	0.000000	0.000000	0.000000	0.000000	0.000000	0.000000	0.000000	0.000000	0.000000	0.000000	0.000000	0.000000	0.036382	0.060322	0.096670	0.046960	0.000000	0.000000	0.000000	0.115533	0.067412	0.000000	0.000000	0.000000	0.000000	0.041069	0.000981	0.000000
0.000000	0.000000	0.000000	0.000000	0.000000	0.000000	0.000000	0.000000	0.013127	0.000000	0.000000	0.000000	0.000000	0.006742	0.000000	0.000000	0.000000	0.000000	0.000000	0.000000	0.012807	0.000000	0.000000	0.093747	0.000000	0.007903	0.091412	0.000000	0.013588	0.046695	0.125313	0.099367	0.096634	0.031916	0.021405	0.036803	0.000000	0.000000	0.015107	0.024512	0.125208	0.000000	0.000000	0.003636	0.050324	0.072225	0.098603	0.000000	0.000000	0.000000
0.000000	0.000000	0.000000	0.000000	0.000000	0.000000	0.000000	0.000000	0.000000	0.000000	0.000000	0.000000	0.000000	0.000000	0.000000	0.000000	0.000000	0.000000	0.000000	0.000000	0.000000	0.000000	0.000000	0.000000	0.000000	0.000000	0.000000	0.000000	0.000000	0.000000	0.000000	0.016402	0.000000	0.000000	0.000000	0.000000	0.000000	0.000000	0.000000	0.000000	0.000000	0.000000	0.000000	0.000000	0.000000	0.000000	0.000000	0.000000	0.000000	0.000000
0.000000	0.000000	0.000000	0.000000	0.000000	0.000000	0.000000	0.000000	0.018198	0.000000	0.000000	0.017041	0.000000	0.028951	0.000000	0.000000	0.000000	0.000000	0.000000	0.000000	0.002820	0.000000	0.000000	0.094705	0.000000	0.001270	0.081824	0.000000	0.016425	0.057352	0.127770	0.085985	0.092783	0.024578	0.023909	0.046107	0.000000	0.000000	0.023957	0.040812	0.135311	0.000000	0.000000	0.014577	0.047195	0.071900	0.084431	0.000000	0.000000	0.000000
0.000000	0.000000	0.000000	0.000000	0.000000	0.000000	0.000000	0.000000	0.040932	0.000000	0.000000	0.039367	0.000000	0.009911	0.000000	0.000000	0.000000	0.000000	0.000000	0.065998	0.013046	0.000000	0.000000	0.000000	0.000000	0.000000	0.000000	0.000000	0.000000	0.053636	0.040642	0.034653	0.000000	0.000000	0.000000	0.105909	0.000000	0.000000	0.000000	0.000000	0.000000	0.046056	0.000000	0.000000	0.000000	0.000000	0.043089	0.000000	0.000000	0.000000
0.000000	0.000000	0.000000	0.000000	0.000000	0.000000	0.000000	0.000000	0.007819	0.000000	0.000000	0.000000	0.000000	0.013559	0.000000	0.000000	0.000000	0.000000	0.000000	0.004742	0.000000	0.000000	0.000000	0.093776	0.000000	0.000000	0.071545	0.005383	0.018168	0.067180	0.127489	0.072637	0.087352	0.016564	0.025271	0.054478	0.000000	0.000000	0.027604	0.049820	0.138812	0.000000	0.000000	0.020882	0.048423	0.071011	0.092455	0.000000	0.000000	0.000000
0.000000	0.000000	0.000000	0.000000	0.040504	0.000000	0.000000	0.000000	0.000000	0.000000	0.000000	0.000000	0.000000	0.000000	0.000000	0.000000	0.000000	0.000000	0.000000	0.000000	0.025034	0.000000	0.000000	0.000000	0.000000	0.000000	0.012871	0.000000	0.000000	0.000000	0.000000	0.052506	0.000000	0.000000	0.000000	0.000000	0.063283	0.019023	0.000000	0.000000	0.000000	0.000000	0.082626	0.000000	0.000000	0.000000	0.000000	0.000000	0.000000	0.000000
0.000000	0.000000	0.000000	0.000000	0.000000	0.000000	0.000000	0.000000	0.033466	0.000000	0.000000	0.000000	0.000000	0.043659	0.000419	0.005038	0.000000	0.000000	0.000000	0.031259	0.000000	0.000000	0.000000	0.086156	0.000000	0.000000	0.048139	0.024106	0.018343	0.084877	0.118701	0.044382	0.071744	0.000000	0.024505	0.068819	0.000000	0.023912	0.000000	0.000000	0.100197	0.002722	0.000000	0.000000	0.041631	0.083113	0.130187	0.000000	0.000000	0.000000
0.000000	0.000000	0.000000	0.000000	0.000000	0.000000	0.000000	0.000000	0.000000	0.000000	0.000000	0.000000	0.000000	0.000000	0.000000	0.000000	0.000000	0.000000	0.000000	0.000000	0.036229	0.000000	0.000000	0.000000	0.000000	0.000000	0.029718	0.000000	0.000000	0.000000	0.000000	0.070894	0.000000	0.000000	0.073936	0.000000	0.000000	0.128937	0.069400	0.049567	0.000000	0.000000	0.060747	0.000000	0.000000	0.000000	0.000000	0.000000	0.000000	0.000000
0.000000	0.000000	0.027284	0.000000	0.000000	0.000000	0.000000	0.000000	0.048242	0.000000	0.000000	0.007718	0.000000	0.044943	0.129744	0.025520	0.000000	0.000000	0.000000	0.043871	0.000000	0.051835	0.004591	0.079982	0.013494	0.000000	0.036004	0.032163	0.016720	0.091691	0.111149	0.030436	0.062476	0.000000	0.022366	0.073939	0.000000	0.000000	0.000000	0.000000	0.091635	0.011876	0.000000	0.000000	0.049814	0.070130	0.137106	0.000000	0.000000	0.030211
0.000000	0.000000	0.000000	0.000000	0.000000	0.000000	0.000000	0.000000	0.000000	0.000000	0.000000	0.000000	0.000000	0.000000	0.000000	0.000000	0.000000	0.000000	0.000000	0.000000	0.045726	0.000000	0.000000	0.000000	0.000000	0.000000	0.045785	0.000000	0.000000	0.000000	0.000000	0.088759	0.000000	0.011826	0.000000	0.000000	0.000000	0.000000	0.000000	0.000000	0.000000	0.000000	0.000000	0.000000	0.000000	0.000000	0.000000	0.000000	0.000000	0.000000
0.000000	0.000000	0.000000	0.000000	0.000000	0.000000	0.000000	0.000000	0.062949	0.000000	0.000000	0.019452	0.000000	0.045002	0.043785	0.000000	0.000000	0.000000	0.000000	0.055969	0.000000	0.000000	0.000000	0.072622	0.000000	0.000000	0.023744	0.039239	0.014058	0.096884	0.102231	0.016659	0.052567	0.000000	0.019177	0.077544	0.000000	0.000000	0.000000	0.000000	0.081963	0.020225	0.000000	0.000000	0.056981	0.057071	0.140606	0.000000	0.000000	0.015448
0.000000	0.000000	0.000000	0.000000	0.000000	0.000000	0.000000	0.000000	0.000000	0.000000	0.000000	0.000000	0.039227	0.000000	0.017159	0.111108	0.000000	0.000000	0.000000	0.000000	0.053317	0.000000	0.147412	0.000000	0.000000	0.002115	0.060932	0.000000	0.000000	0.000000	0.000000	0.105993	0.011610	0.022753	0.000000	0.000000	0.000000	0.000000	0.000000	0.000000	0.000000	0.000000	0.000000	0.001266	0.000000	0.000000	0.000000	0.000000	0.000000	0.084955
0.066898	0.000000	0.000000	0.000000	0.000000	0.038163	0.015805	0.000000	0.091549	0.000000	0.000000	0.041092	0.025673	0.039333	0.084038	0.069466	0.000000	0.000000	0.112762	0.030704	0.000000	0.000000	0.010307	0.000000	0.000000	0.000000	0.000000	0.000000	0.000000	0.000000	0.000000	0.000000	0.000000	0.000000	0.000000	0.000000	0.000000	0.000000	0.000000	0.000000	0.057251	0.000000	0.015208	0.000000	0.066177	0.027627	0.132561	0.000000	0.046322	0.000000
0.000000	0.000000	0.000000	0.000000	0.000000	0.000000	0.000000	0.000000	0.000000	0.000000	0.000000	0.000000	0.000000	0.000000	0.000000	0.027034	0.000000	0.000000	0.000000	0.000000	0.000000	0.000000	0.000000	0.000000	0.000000	0.000000	0.000000	0.000000	0.000000	0.000000	0.000000	0.000000	0.000000	0.000000	0.000000	0.000000	0.000000	0.000000	0.000000	0.000000	0.000000	0.000000	0.000000	0.000000	0.000000	0.000000	0.000000	0.000000	0.000000	0.000000
0.000000	0.002733	0.000000	0.007587	0.004447	0.000000	0.028237	0.000000	0.106068	0.000000	0.000000	0.051707	0.040515	0.035637	0.100246	0.026334	0.000000	0.000000	0.000000	0.000000	0.000000	0.000000	0.000000	0.000000	0.000000	0.000000	0.000000	0.000000	0.000000	0.000000	0.000000	0.000000	0.000000	0.000000	0.000000	0.000000	0.000000	0.000000	0.000000	0.000000	0.045334	0.000000	0.029618	0.000000	0.069288	0.014176	0.124951	0.000000	0.000000	0.003136
0.000000	0.000000	0.000000	0.000000	0.000000	0.000000	0.000000	0.000000	0.000000	0.000000	0.000000	0.000000	0.000000	0.000000	0.000000	0.000000	0.000000	0.000000	0.000000	0.000000	0.000000	0.000000	0.000000	0.000000	0.000000	0.000000	0.000000	0.000000	0.000000	0.000000	0.000000	0.000000	0.000000	0.000000	0.000000	0.000000	0.000000	0.000000	0.000000	0.000000	0.000000	0.000000	0.000000	0.000000	0.000000	0.000000	0.000000	0.000000	0.000000	0.000000
0.000000	0.014593	0.000000	0.032639	0.012015	0.000000	0.038567	0.009126	0.118884	0.000000	0.000307	0.060609	0.053462	0.030164	0.112219	0.047222	0.000000	0.000000	0.000000	0.000000	0.000000	0.000000	0.058324	0.026355	0.077175	0.000000	0.020228	0.000000	0.000000	0.000000	0.041088	0.012510	0.000000	0.000000	0.000000	0.000000	0.000000	0.007895	0.007363	0.000000	0.032502	0.000000	0.043502	0.000000	0.069912	0.000206	0.114290	0.000000	0.000000	0.134282
0.000000	0.000000	0.000000	0.000000	0.000000	0.000000	0.000000	0.000000	0.000000	0.000000	0.000000	0.000000	0.000000	0.000000	0.000000	0.000000	0.000000	0.000000	0.000000	0.000000	0.000000	0.000000	0.000000	0.122833	0.000000	0.018666	0.106967	0.000000	0.056491	0.011463	0.051133	0.028945	0.000000	0.000000	0.000000	0.000000	0.000000	0.000000	0.000000	0.000000	0.000000	0.000000	0.000000	0.000000	0.000000	0.000000	0.000000	0.000000	0.000000	0.000000
0.000000	0.025656	0.000000	0.056836	0.018441	0.000000	0.046517	0.023344	0.129861	0.000000	0.018489	0.067980	0.064142	0.023529	0.000000	0.067654	0.000000	0.000000	0.000000	0.000000	0.000000	0.000000	0.010129	0.000000	0.004077	0.000000	0.000000	0.000000	0.030022	0.000000	0.000000	0.000000	0.000000	0.000000	0.000000	0.000000	0.000000	0.023106	0.017825	0.000000	0.019383	0.000000	0.056795	0.000000	0.068519	0.000000	0.102133	0.004439	0.000000	0.000000
0.000000	0.000000	0.010762	0.000000	0.000000	0.000000	0.000000	0.000000	0.000000	0.000000	0.000000	0.000000	0.000000	0.000000	0.000000	0.077153	0.000000	0.000000	0.000000	0.000000	0.000000	0.000000	0.003427	0.000000	0.000000	0.000000	0.000000	0.000000	0.000000	0.000000	0.000000	0.000000	0.000000	0.000000	0.000000	0.000000	0.000000	0.000000	0.000000	0.000000	0.000000	0.000000	0.000000	0.000000	0.000000	0.000000	0.000000	0.000000	0.000000	0.000000
0.000000	0.046613	0.000000	0.104440	0.028121	0.000000	0.054569	0.047964	0.144007	0.029221	0.049004	0.078272	0.077602	0.006661	0.102086	0.109612	0.000000	0.047275	0.000000	0.000000	0.070015	0.000000	0.042945	0.000000	0.044399	0.080585	0.000000	0.000000	0.014073	0.000000	0.000000	0.000000	0.000000	0.000000	0.000000	0.000000	0.020008	0.054716	0.037101	0.000000	0.000000	0.000000	0.082845	0.000000	0.059939	0.000000	0.073988	0.054199	0.000000	0.021292
0.000000	0.000000	0.000000	0.000000	0.000000	0.000000	0.000000	0.000000	0.000000	0.000000	0.000000	0.000000	0.000000	0.000000	0.000000	0.066239	0.000000	0.000000	0.000000	0.000000	0.000000	0.000000	0.000669	0.000000	0.000000	0.000000	0.000000	0.000000	0.000000	0.000000	0.000000	0.000000	0.000000	0.000000	0.000000	0.000000	0.000000	0.000000	0.000000	0.000000	0.000000	0.000000	0.000000	0.000000	0.000000	0.000000	0.000000	0.000000	0.000000	0.000000
0.000000	0.056338	0.000000	0.124464	0.042314	0.000000	0.053838	0.056657	0.145863	0.044512	0.058688	0.081268	0.078875	0.000000	0.115527	0.129366	0.000000	0.000000	0.000000	0.000000	0.000000	0.024691	0.056863	0.000000	0.051349	0.000000	0.000000	0.019416	0.060582	0.000000	0.000000	0.000000	0.000000	0.000000	0.000000	0.000000	0.028889	0.070063	0.044951	0.000000	0.000000	0.000000	0.094333	0.000000	0.054166	0.000000	0.060332	0.077192	0.000000	0.000000
0.000000	0.000000	0.000000	0.000000	0.000000	0.000000	0.000000	0.000000	0.000000	0.000000	0.000000	0.000000	0.000000	0.032689	0.000000	0.054656	0.000000	0.017879	0.000000	0.000000	0.000000	0.000000	0.000000	0.000000	0.000000	0.000000	0.000000	0.000000	0.000000	0.000000	0.000000	0.000000	0.000000	0.000000	0.000000	0.000000	0.000000	0.000000	0.000000	0.000000	0.060308	0.000000	0.000000	0.025131	0.000000	0.107983	0.066718	0.000000	0.000000	0.000000
0.000000	0.038802	0.001514	0.139154	0.061694	0.000000	0.050118	0.062478	0.000000	0.003542	0.063795	0.007957	0.076478	0.000000	0.080333	0.147549	0.000000	0.000000	0.000000	0.000000	0.000000	0.000000	0.068590	0.000000	0.077289	0.000000	0.000000	0.000000	0.047477	0.000000	0.000000	0.000000	0.000000	0.000000	0.004890	0.000000	0.036946	0.085048	0.051438	0.000000	0.000000	0.000000	0.104434	0.000000	0.000000	0.000000	0.000000	0.098151	0.009365	0.031606
0.000000	0.000000	0.000000	0.000000	0.000000	0.000000	0.000000	0.000000	0.000000	0.000000	0.000000	0.000000	0.029765	0.113086	0.000000	0.042621	0.000000	0.098583	0.000000	0.000000	0.000000	0.000000	0.000000	0.000000	0.000000	0.000000	0.000000	0.000000	0.000000	0.000000	0.000000	0.000000	0.000000	0.000000	0.000000	0.000000	0.000000	0.000000	0.000000	0.000000	0.038216	0.000000	0.000000	0.044087	0.000000	0.146518	0.081847	0.000000	0.000000	0.000000
0.026345	0.000000	0.025586	0.000000	0.030003	0.090256	0.033817	0.064539	0.000000	0.000000	0.052165	0.000000	0.060950	0.000000	0.035002	0.169525	0.026129	0.000000	0.044012	0.000000	0.000000	0.024924	0.084257	0.041979	0.024603	0.000000	0.000000	0.115932	0.106229	0.028982	0.000000	0.000000	0.000000	0.000000	0.036618	0.013289	0.060308	0.115715	0.060318	0.000000	0.000000	0.013940	0.119738	0.000000	0.000000	0.000000	0.000000	0.045305	0.140251	0.000000
0.000000	0.000000	0.000000	0.000000	0.000000	0.000000	0.000000	0.000000	0.000000	0.000000	0.000000	0.000000	0.000000	0.000000	0.000000	0.029599	0.000000	0.000000	0.000000	0.000000	0.000000	0.000000	0.000000	0.000000	0.000000	0.000000	0.000000	0.000000	0.000000	0.000000	0.000000	0.000000	0.000000	0.000000	0.000000	0.000000	0.000000	0.000000	0.000000	0.000000	0.000000	0.000000	0.000000	0.000000	0.000000	0.000000	0.000000	0.000000	0.000000	0.000000
0.000000	0.000000	0.090145	0.000000	0.026425	0.000000	0.022399	0.060430	0.000000	0.000000	0.000000	0.000000	0.049222	0.000000	0.044647	0.162024	0.000000	0.000000	0.000000	0.000000	0.061357	0.027347	0.086391	0.046057	0.080183	0.084726	0.069115	0.052819	0.140664	0.000000	0.000000	0.022575	0.000000	0.000000	0.050712	0.000000	0.072084	0.128120	0.059665	0.000000	0.000000	0.022068	0.123114	0.000000	0.000000	0.000000	0.000000	0.000000	0.000000	0.010411
0.000000	0.000000	0.000000	0.000000	0.000000	0.000000	0.000000	0.000000	0.000000	0.000000	0.000000	0.000000	0.000000	0.000000	0.000000	0.016374	0.000000	0.000000	0.000000	0.000000	0.000000	0.000000	0.000000	0.000000	0.000000	0.000000	0.000000	0.000000	0.000000	0.000000	0.000000	0.000000	0.000000	0.000000	0.000000	0.000000	0.000000	0.000000	0.000000	0.000000	0.000000	0.000000	0.000000	0.000000	0.000000	0.010944	0.000000	0.000000	0.000000	0.000000
0.000000	0.000000	0.040633	0.000000	0.021727	0.000000	0.009461	0.053398	0.000000	0.000000	0.000000	0.000000	0.035748	0.000000	0.005624	0.146632	0.000000	0.000000	0.000000	0.000000	0.000000	0.000000	0.084560	0.086477	0.027446	0.000000	0.001234	0.111219	0.125309	0.056606	0.000000	0.000000	0.000000	0.000000	0.064179	0.000000	0.083540	0.138857	0.057246	0.002333	0.000000	0.034333	0.123623	0.000000	0.000000	0.000000	0.000000	0.000000	0.000000	0.021682
0.000000	0.000000	0.000000	0.000000	0.000000	0.000000	0.000000	0.000000	0.000000	0.000000	0.000000	0.000000	0.000000	0.006650	0.000000	0.003043	0.000000	0.075215	0.000000	0.000000	0.000000	0.000000	0.000000	0.000000	0.000000	0.000000	0.000000	0.000000	0.000000	0.000000	0.000000	0.000000	0.000000	0.000000	0.000000	0.000000	0.000000	0.000000	0.000000	0.000000	0.000000	0.000000	0.000000	0.045813	0.000000	0.086047	0.000000	0.000000	0.000000	0.000000
0.011753	0.000000	0.045051	0.055549	0.089005	0.000000	0.000000	0.037753	0.000000	0.000000	0.005185	0.000000	0.012275	0.000000	0.035831	0.117852	0.000000	0.000000	0.000000	0.000000	0.000000	0.000000	0.074657	0.059170	0.096609	0.035466	0.042033	0.000000	0.126924	0.000000	0.000000	0.000000	0.000000	0.000000	0.000000	0.000000	0.062856	0.000000	0.000000	0.000000	0.000000	0.000000	0.067519	0.000000	0.000000	0.000000	0.000000	0.101936	0.005798	0.035173
0.000000	0.049677	0.000000	0.022597	0.000000	0.000000	0.085612	0.046007	0.054633	0.093951	0.012451	0.063543	0.000000	0.000000	0.000000	0.000000	0.003650	0.000000	0.000000	0.000000	0.000000	0.000000	0.000000	0.020300	0.000000	0.000000	0.005240	0.000000	0.023157	0.000000	0.000000	0.000000	0.000000	0.000000	0.000000	0.000000	0.000000	0.000000	0.000000	0.000000	0.000000	0.000000	0.000000	0.000000	0.009696	0.000000	0.000000	0.000000	0.000000	0.000000
0.000000	0.000000	0.044326	0.000000	0.000000	0.000000	0.000000	0.025137	0.000000	0.000000	0.000000	0.000000	0.000000	0.000000	0.054868	0.098028	0.000000	0.000000	0.000000	0.000000	0.000000	0.000000	0.064428	0.108454	0.000000	0.000000	0.094893	0.000000	0.012984	0.023231	0.095949	0.060882	0.033987	0.000000	0.000000	0.000000	0.000000	0.000000	0.000000	0.000000	0.000000	0.000000	0.000000	0.000000	0.000000	0.000000	0.000000	0.000000	0.000000	0.040956
0.000000	0.103600	0.000000	0.113310	0.059035	0.000000	0.017675	0.000000	0.035555	0.105531	0.068416	0.000000	0.000000	0.000000	0.000000	0.000000	0.010818	0.000000	0.000000	0.000000	0.000000	0.000000	0.000000	0.000000	0.000000	0.000000	0.000000	0.000000	0.000000	0.000000	0.000000	0.000000	0.060210	0.021905	0.104931	0.007193	0.000000	0.057852	0.000000	0.010915	0.000000	0.000000	0.000000	0.000000	0.012387	0.000000	0.000000	0.036671	0.000000	0.000000
0.000000	0.034035	0.033999	0.052725	0.125653	0.000000	0.000000	0.000000	0.000000	0.000000	0.000000	0.000000	0.000000	0.000000	0.092222	0.055523	0.000000	0.000000	0.000000	0.000000	0.009486	0.021815	0.036276	0.072524	0.057674	0.058896	0.089094	0.000000	0.080717	0.000000	0.000000	0.034918	0.000000	0.000000	0.000000	0.000000	0.065691	0.000000	0.007624	0.000000	0.000000	0.000000	0.079951	0.000000	0.000000	0.000000	0.000000	0.036927	0.000000	0.044326
0.000000	0.064938	0.000000	0.014981	0.000000	0.000000	0.098237	0.032584	0.087178	0.109577	0.000000	0.093577	0.000000	0.051724	0.000000	0.000000	0.000000	0.001801	0.000000	0.000000	0.000000	0.000000	0.000000	0.000000	0.000000	0.000000	0.000000	0.000000	0.000000	0.000000	0.000000	0.000000	0.000000	0.000000	0.000000	0.000000	0.000000	0.000000	0.000000	0.000000	0.061589	0.000000	0.000000	0.000000	0.013831	0.096985	0.094678	0.000000	0.000000	0.000000
0.000000	0.055147	0.025092	0.057580	0.078162	0.000000	0.000000	0.000000	0.000000	0.000000	0.000000	0.000000	0.000000	0.000000	0.108178	0.034411	0.000000	0.000000	0.000000	0.000000	0.035584	0.039493	0.020166	0.139234	0.022904	0.027906	0.110624	0.000000	0.079443	0.022775	0.051353	0.075045	0.000000	0.000000	0.000000	0.000000	0.000000	0.000000	0.000000	0.000000	0.000000	0.000000	0.000000	0.000000	0.000000	0.000000	0.000000	0.000000	0.000000	0.041468
0.000000	0.137305	0.000000	0.115913	0.073835	0.000000	0.013520	0.000000	0.055095	0.119221	0.047851	0.002415	0.000000	0.000000	0.000000	0.000000	0.000000	0.000000	0.000000	0.000000	0.000000	0.000000	0.000000	0.000000	0.000000	0.000000	0.000000	0.000000	0.000000	0.000000	0.000000	0.000000	0.000000	0.000000	0.000000	0.000000	0.000000	0.000000	0.000000	0.000000	0.000000	0.000000	0.000000	0.000000	0.031446	0.000000	0.000000	0.022071	0.000000	0.000000
0.000000	0.000000	0.022020	0.000000	0.000000	0.000000	0.000000	0.000000	0.000000	0.000000	0.000000	0.000000	0.000000	0.000000	0.134168	0.000000	0.000000	0.000000	0.000000	0.000000	0.011241	0.080853	0.000000	0.066304	0.038065	0.079756	0.120789	0.000000	0.049622	0.000000	0.000000	0.039614	0.000000	0.000000	0.000000	0.000000	0.000000	0.000000	0.000000	0.000000	0.000000	0.000000	0.000000	0.000000	0.000000	0.000000	0.000000	0.000000	0.000000	0.000000
0.000000	0.075575	0.000000	0.005350	0.000000	0.000000	0.096401	0.012124	0.116750	0.115289	0.000000	0.114052	0.000000	0.012687	0.000000	0.000000	0.000000	0.000000	0.000000	0.000000	0.000000	0.000000	0.000000	0.000000	0.000000	0.000000	0.000000	0.000000	0.000000	0.000000	0.000000	0.000000	0.000000	0.000000	0.000000	0.000000	0.000000	0.000000	0.000000	0.000000	0.000000	0.000000	0.000000	0.000000	0.027981	0.000000	0.035234	0.000000	0.000000	0.000000
0.033516	0.082374	0.000000	0.110216	0.084990	0.000000	0.000000	0.000000	0.000000	0.012771	0.090108	0.000000	0.000000	0.000000	0.000000	0.000000	0.000000	0.000000	0.000000	0.000000	0.000000	0.000000	0.000000	0.000000	0.000000	0.000000	0.000000	0.000000	0.000000	0.000000	0.000000	0.000000	0.000000	0.000000	0.000000	0.000000	0.054979	0.000000	0.000000	0.000000	0.000000	0.000000	0.000000	0.000000	0.000000	0.000000	0.000000	0.157111	0.075254	0.000000
0.000000	0.000000	0.000000	0.000000	0.000000	0.000000	0.000000	0.000000	0.000000	0.000000	0.000000	0.000000	0.000000	0.000000	0.000000	0.012126	0.000000	0.000000	0.000000	0.000000	0.000000	0.000000	0.000000	0.000000	0.000000	0.000000	0.000000	0.000000	0.000000	0.000000	0.000000	0.000000	0.000000	0.000000	0.000000	0.000000	0.000000	0.000000	0.000000	0.000000	0.000000	0.000000	0.000000	0.000000	0.000000	0.000000	0.000000	0.000000	0.000000	0.000000
0.159246	0.048743	0.000000	0.038014	0.012518	0.021587	0.000000	0.000000	0.000000	0.010168	0.011013	0.000000	0.000000	0.000000	0.132080	0.000000	0.000000	0.000000	0.081962	0.031980	0.051634	0.116790	0.000000	0.041217	0.000000	0.077556	0.129407	0.028080	0.010642	0.000000	0.000000	0.068911	0.000000	0.000000	0.000000	0.000000	0.092866	0.000000	0.000000	0.000000	0.000000	0.066488	0.012436	0.000000	0.000000	0.000000	0.000000	0.107499	0.089309	0.000000
0.000000	0.000000	0.000000	0.000000	0.000000	0.000000	0.000000	0.000000	0.000000	0.000000	0.000000	0.000000	0.000000	0.000000	0.000000	0.000000	0.000000	0.000000	0.000000	0.000000	0.000000	0.000000	0.000000	0.000000	0.000000	0.000000	0.000000	0.000000	0.000000	0.000000	0.000000	0.000000	0.000000	0.000000	0.000000	0.000000	0.000000	0.000000	0.000000	0.000000	0.000000	0.000000	0.000000	0.000000	0.000000	0.000000	0.000000	0.000000	0.000000	0.000000
0.069539	0.178646	0.035977	0.079945	0.077919	0.053503	0.000000	0.000000	0.077939	0.102568	0.000000	0.000000	0.000000	0.000000	0.067799	0.000000	0.000000	0.000000	0.087239	0.180874	0.084354	0.142392	0.000000	0.008487	0.000000	0.066516	0.107029	0.024296	0.000000	0.077796	0.007328	0.094904	0.000000	0.000000	0.000000	0.081612	0.000000	0.000000	0.000000	0.000000	0.000000	0.080488	0.000000	0.000000	0.057796	0.000000	0.000000	0.000000	0.000000	0.000000
0.000000	0.000000	0.000000	0.000000	0.000000	0.000000	0.000000	0.000000	0.000000	0.000000	0.000000	0.000000	0.000000	0.000000	0.000000	0.000000	0.000000	0.000000	0.000000	0.000000	0.000000	0.000000	0.000000	0.000000	0.000000	0.000000	0.000000	0.000000	0.000000	0.000000	0.000000	0.000000	0.000000	0.000000	0.000000	0.000000	0.000000	0.000000	0.000000	0.000000	0.000000	0.000000	0.000000	0.000000	0.000000	0.000000	0.000000	0.000000	0.000000	0.000000
0.000000	0.064053	0.062591	0.017673	0.000676	0.065519	0.114710	0.148313	0.000000	0.065364	0.013291	0.016098	0.000000	0.000000	0.058774	0.015652	0.052860	0.000000	0.000159	0.030751	0.000000	0.155504	0.000000	0.000000	0.000000	0.000000	0.000000	0.020341	0.000000	0.067229	0.009012	0.000000	0.000000	0.000000	0.000000	0.006559	0.000000	0.000000	0.000000	0.000000	0.000000	0.000000	0.000000	0.000000	0.000000	0.000000	0.000000	0.000000	0.000000	0.000000
0.000000	0.000000	0.126655	0.042261	0.000000	0.000000	0.039101	0.143183	0.000000	0.000000	0.028637	0.000000	0.000000	0.000000	0.000000	0.078447	0.037248	0.000000	0.000000	0.000000	0.000000	0.000000	0.000000	0.000000	0.000000	0.000000	0.000000	0.000000	0.000000	0.000000	0.000000	0.000000	0.000000	0.000000	0.000000	0.000000	0.010605	0.000000	0.000000	0.000000	0.000000	0.000000	0.000000	0.000000	0.000000	0.000000	0.000000	0.087269	0.028039	0.000000
0.000000	0.064310	0.010276	0.008017	0.000000	0.075439	0.000000	0.000000	0.004124	0.037202	0.000000	0.000000	0.000000	0.000000	0.047932	0.000000	0.000000	0.000000	0.018220	0.000000	0.037556	0.162386	0.000000	0.000000	0.000000	0.000000	0.000000	0.033734	0.000000	0.000000	0.000000	0.038145	0.000000	0.041854	0.000000	0.000000	0.000000	0.000000	0.000000	0.000000	0.000000	0.000000	0.000000	0.054662	0.000000	0.000000	0.000000	0.000000	0.000000	0.000000
0.000000	0.000000	0.000000	0.000000	0.000000	0.000000	0.000000	0.000000	0.000000	0.000000	0.000000	0.000000	0.000000	0.000000	0.000000	0.000000	0.000000	0.000000	0.000000	0.000000	0.000000	0.000000	0.000000	0.000000	0.000000	0.000000	0.000000	0.000000	0.000000	0.000000	0.000000	0.000000	0.000000	0.000000	0.000000	0.000000	0.000000	0.000000	0.000000	0.000000	0.000000	0.000000	0.000000	0.000000	0.000000	0.000000	0.000000	0.000000	0.000000	0.000000
0.000000	0.060035	0.000000	0.000000	0.000000	0.085890	0.000000	0.000000	0.017753	0.039436	0.000000	0.000000	0.000000	0.000000	0.028351	0.000000	0.000000	0.005678	0.045377	0.000000	0.066475	0.155278	0.000000	0.000000	0.000000	0.010733	0.000000	0.051742	0.000000	0.000000	0.000000	0.093552	0.043673	0.146084	0.000000	0.000000	0.000000	0.000000	0.000000	0.063804	0.002469	0.000000	0.000000	0.116389	0.000000	0.006860	0.000000	0.000000	0.000556	0.000000
0.000000	0.000000	0.000000	0.000000	0.000000	0.000000	0.000000	0.000000	0.000000	0.000000	0.000000	0.000000	0.000000	0.000000	0.000000	0.000000	0.000000	0.000000	0.000000	0.000000	0.000000	0.000000	0.000000	0.000000	0.000000	0.000000	0.000000	0.000000	0.000000	0.000000	0.000000	0.000000	0.000000	0.000000	0.000000	0.000000	0.000000	0.000000	0.000000	0.000000	0.000000	0.000000	0.000000	0.000000	0.000000	0.000000	0.000000	0.000000	0.000000	0.000000
0.012307	0.054452	0.000000	0.000000	0.000000	0.088865	0.000000	0.000000	0.024763	0.038309	0.000000	0.000000	0.000000	0.000000	0.014332	0.000000	0.000000	0.000000	0.062483	0.012920	0.000000	0.142106	0.000000	0.000000	0.000000	0.000000	0.000000	0.061307	0.000000	0.000000	0.010179	0.000000	0.083568	0.016188	0.106352	0.036426	0.000000	0.037986	0.000000	0.000000	0.000000	0.000000	0.000000	0.000000	0.000000	0.000000	0.000000	0.000000	0.010532	0.000000
0.000000	0.000000	0.000000	0.000000	0.000000	0.000000	0.000000	0.000000	0.000000	0.000000	0.000000	0.000000	0.000000	0.000000	0.000000	0.000000	0.000000	0.000000	0.000000	0.000000	0.000000	0.000000	0.000000	0.000000	0.000000	0.000000	0.000000	0.000000	0.000000	0.000000	0.000000	0.000000	0.000000	0.000000	0.000000	0.000000	0.000000	0.000000	0.000000	0.000000	0.000000	0.000000	0.000000	0.000000	0.000000	0.000000	0.000000	0.000000	0.000000	0.000000
0.042588	0.036843	0.000000	0.000000	0.000000	0.084229	0.000000	0.000000	0.033929	0.029680	0.000000	0.000000	0.000000	0.000000	0.000000	0.000000	0.000000	0.015395	0.096265	0.051756	0.034045	0.105919	0.000000	0.000000	0.000000	0.000000	0.017448	0.074365	0.000000	0.018344	0.033576	0.095427	0.101517	0.129578	0.067398	0.000168	0.000000	0.023970	0.000000	0.074168	0.013446	0.000000	0.000000	0.097655	0.000000	0.047615	0.000000	0.000000	0.029116	0.000000
0.000000	0.000000	0.000000	0.000000	0.000000	0.000000	0.000000	0.000000	0.000000	0.000000	0.000000	0.000000	0.000000	0.000000	0.000000	0.000000	0.000000	0.000000	0.000000	0.000000	0.000000	0.000000	0.000000	0.000000	0.000000	0.000000	0.000000	0.000000	0.000000	0.000000	0.000000	0.000000	0.000000	0.000000	0.000000	0.000000	0.000000	0.000000	0.000000	0.000000	0.000000	0.000000	0.000000	0.000000	0.000000	0.000000	0.000000	0.000000	0.000000	0.000000
0.054842	0.025881	0.000000	0.000000	0.000000	0.077053	0.000000	0.000000	0.035418	0.022663	0.000000	0.000000	0.000000	0.000000	0.000000	0.000000	0.000000	0.000000	0.110408	0.071042	0.040999	0.086702	0.000000	0.000000	0.000000	0.000000	0.004467	0.076526	0.000000	0.031396	0.007318	0.081402	0.075292	0.131126	0.051309	0.000000	0.000000	0.020212	0.007052	0.089444	0.030139	0.000000	0.000000	0.085122	0.000000	0.013515	0.000000	0.000000	0.034683	0.000000
0.000000	0.000000	0.000000	0.000000	0.000000	0.000000	0.000000	0.000000	0.000000	0.000000	0.000000	0.000000	0.000000	0.000000	0.000000	0.000000	0.000000	0.000000	0.000000	0.000000	0.000000	0.000000	0.000000	0.000000	0.000000	0.000000	0.000000	0.000000	0.000000	0.000000	0.000000	0.000000	0.000000	0.000000	0.000000	0.000000	0.000000	0.000000	0.000000	0.000000	0.000000	0.000000	0.000000	0.000000	0.000000	0.000000	0.000000	0.000000	0.000000	0.000000
0.064634	0.013936	0.000000	0.000000	0.000000	0.095767	0.000000	0.000000	0.034869	0.014222	0.000000	0.000000	0.000000	0.000000	0.000000	0.000000	0.000000	0.012921	0.155970	0.073839	0.043422	0.051685	0.000000	0.000000	0.000000	0.000000	0.000000	0.032098	0.000000	0.004021	0.000000	0.063607	0.049108	0.122609	0.032610	0.000000	0.000000	0.012658	0.016952	0.099364	0.054109	0.000000	0.000000	0.102039	0.000000	0.039422	0.000000	0.000000	0.053174	0.000000
0.000000	0.000000	0.000000	0.004632	0.000000	0.000000	0.000000	0.000000	0.000000	0.000000	0.000000	0.000000	0.000000	0.000000	0.000000	0.000000	0.000000	0.000000	0.000000	0.000000	0.000000	0.000000	0.000000	0.000000	0.000000	0.000000	0.000000	0.000000	0.000000	0.000000	0.000000	0.000000	0.000000	0.000000	0.000000	0.000000	0.000000	0.000000	0.000000	0.000000	0.000000	0.000000	0.000000	0.000000	0.000000	0.000000	0.000000	0.000000	0.000000	0.000000
0.085650	0.000000	0.000000	0.000000	0.000000	0.066555	0.000000	0.000000	0.027446	0.000000	0.000000	0.000000	0.000000	0.000000	0.000000	0.000000	0.000000	0.041613	0.179613	0.104032	0.033521	0.014920	0.000000	0.112721	0.000000	0.000000	0.008967	0.094245	0.050114	0.152713	0.083790	0.018302	0.000000	0.082439	0.000000	0.024438	0.000000	0.000000	0.025873	0.095665	0.098278	0.021918	0.000000	0.115014	0.004947	0.091510	0.034925	0.000000	0.051463	0.000000
0.000000	0.000397	0.000000	0.018010	0.027525	0.000000	0.000000	0.000000	0.000000	0.000000	0.000000	0.000000	0.000000	0.000000	0.000000	0.000000	0.000000	0.000000	0.000000	0.000000	0.000000	0.000000	0.000000	0.125032	0.000000	0.016317	0.096913	0.019636	0.048777	0.070305	0.119130	0.070701	0.062095	0.000000	0.000000	0.028668	0.000000	0.000000	0.000000	0.000000	0.000000	0.000000	0.000000	0.000000	0.000000	0.000000	0.000000	0.000000	0.000000	0.000000
0.075556	0.000000	0.000000	0.000000	0.000000	0.032720	0.000000	0.000000	0.000000	0.000000	0.000000	0.000000	0.000000	0.022894	0.000000	0.000000	0.000000	0.049260	0.139122	0.148429	0.022316	0.000000	0.000000	0.000000	0.000000	0.000000	0.000000	0.051560	0.000000	0.080367	0.000000	0.000000	0.000000	0.058527	0.000000	0.030676	0.000000	0.000000	0.033300	0.117430	0.107284	0.017993	0.000000	0.100506	0.018701	0.108325	0.060445	0.000000	0.029206	0.000000
0.000000	0.000000	0.000000	0.000000	0.000000	0.000000	0.000000	0.000000	0.000000	0.000000	0.000000	0.000000	0.000000	0.000000	0.000000	0.000000	0.000000	0.000000	0.000000	0.000000	0.064738	0.000000	0.000000	0.000000	0.000000	0.000000	0.000000	0.000000	0.000000	0.000000	0.000000	0.063117	0.000000	0.045937	0.000000	0.000000	0.000000	0.000000	0.000000	0.000000	0.000000	0.000000	0.000000	0.060445	0.000000	0.000000	0.000000	0.000000	0.000000	0.000000
0.071873	0.000000	0.000000	0.000000	0.000000	0.042416	0.000000	0.000000	0.007363	0.000000	0.000000	0.000000	0.000000	0.047677	0.000000	0.000000	0.000000	0.052159	0.144599	0.096703	0.008103	0.095667	0.000000	0.000000	0.000000	0.000000	0.000000	0.000000	0.000000	0.001049	0.000000	0.000000	0.000000	0.082308	0.000000	0.000000	0.000000	0.004884	0.043416	0.140834	0.108713	0.010678	0.000000	0.081714	0.029013	0.119051	0.084731	0.000000	0.021348	0.000000
0.000000	0.000000	0.000000	0.000000	0.000000	0.000000	0.000000	0.000000	0.000000	0.000000	0.000000	0.000000	0.000000	0.000000	0.000000	0.000000	0.000000	0.000000	0.000000	0.000000	0.000000	0.018281	0.000000	0.000000	0.000000	0.000000	0.000000	0.000000	0.000000	0.000000	0.000000	0.000000	0.000000	0.000000	0.000000	0.000000	0.000000	0.000000	0.000000	0.000000	0.000000	0.000000	0.000000	0.000000	0.000000	0.000000	0.000000	0.000000	0.000000	0.000000
0.065049	0.000000	0.051461	0.000000	0.000000	0.027957	0.000000	0.053757	0.000000	0.000000	0.000000	0.000000	0.000000	0.000000	0.000000	0.000000	0.027614	0.000000	0.142355	0.158228	0.000000	0.000000	0.000000	0.000000	0.000000	0.000000	0.000000	0.023526	0.000000	0.075666	0.000000	0.000000	0.013282	0.069972	0.065163	0.059241	0.000000	0.087710	0.086462	0.139448	0.044439	0.048381	0.012304	0.000034	0.000000	0.000000	0.000000	0.000000	0.011591	0.000000
0.000000	0.000000	0.000000	0.000000	0.000000	0.000000	0.000000	0.000000	0.000000	0.000000	0.000000	0.000000	0.000000	0.000000	0.000000	0.000000	0.000000	0.000000	0.000000	0.000000	0.000757	0.000000	0.000000	0.000000	0.000000	0.000000	0.000000	0.000000	0.000000	0.000000	0.000000	0.059283	0.000000	0.015559	0.000000	0.000000	0.000000	0.000000	0.000000	0.000000	0.000000	0.000000	0.000000	0.000000	0.000000	0.000000	0.000000	0.000000	0.000000	0.000000
0.066956	0.000000	0.139714	0.000000	0.000000	0.039846	0.000000	0.034723	0.000000	0.000000	0.000000	0.000000	0.000000	0.000000	0.000000	0.000000	0.082067	0.000000	0.118332	0.138724	0.000000	0.036638	0.000000	0.000000	0.000000	0.000000	0.000000	0.057114	0.000000	0.062897	0.000000	0.000000	0.000000	0.000000	0.000000	0.012609	0.015540	0.000000	0.000000	0.000000	0.000000	0.028293	0.000000	0.000000	0.000000	0.000000	0.000000	0.000000	0.000000	0.000000
0.000000	0.000000	0.000000	0.000000	0.000000	0.000000	0.000000	0.000000	0.000000	0.000000	0.000000	0.000000	0.000000	0.000000	0.000000	0.000000	0.000000	0.000000	0.000000	0.000000	0.037635	0.000000	0.000000	0.000000	0.000000	0.000000	0.000000	0.000000	0.000000	0.000000	0.000000	0.043522	0.000000	0.000000	0.000000	0.000000	0.000000	0.000000	0.000000	0.000000	0.000000	0.000000	0.000000	0.000675	0.000000	0.000000	0.000000	0.000000	0.000000	0.000000
0.028601	0.000000	0.000000	0.000000	0.000000	0.002379	0.000000	0.000000	0.000000	0.000000	0.000000	0.000000	0.000000	0.000000	0.000000	0.000000	0.000000	0.000000	0.101541	0.142549	0.000000	0.005982	0.000000	0.000000	0.000000	0.000000	0.000000	0.075846	0.000000	0.082716	0.000000	0.011906	0.076388	0.085526	0.123137	0.020468	0.000000	0.113010	0.063249	0.102012	0.018128	0.009544	0.041879	0.006717	0.000000	0.000000	0.000000	0.000000	0.000000	0.000000
0.000000	0.000000	0.000000	0.000000	0.000000	0.000000	0.000000	0.000000	0.000000	0.000000	0.000000	0.000000	0.000000	0.000000	0.000000	0.000000	0.000000	0.000000	0.000000	0.000000	0.039379	0.000000	0.000000	0.000000	0.000000	0.000000	0.012848	0.000000	0.000000	0.000000	0.000000	0.095720	0.023352	0.060799	0.000000	0.000000	0.000000	0.000000	0.000000	0.000000	0.000000	0.000000	0.000000	0.028702	0.000000	0.000000	0.000000	0.000000	0.000000	0.000000
0.059863	0.000000	0.000000	0.000000	0.000000	0.000000	0.000000	0.000000	0.000000	0.000000	0.000000	0.000000	0.000000	0.000000	0.000000	0.000000	0.000000	0.000000	0.083557	0.138817	0.000000	0.007314	0.000000	0.000000	0.000000	0.000000	0.000000	0.093310	0.000000	0.101587	0.000000	0.083437	0.080097	0.110746	0.131854	0.071208	0.051876	0.139284	0.026216	0.024876	0.000000	0.091524	0.086506	0.025510	0.000000	0.000000	0.000000	0.000000	0.000000	0.000000
0.000000	0.000000	0.000000	0.000000	0.000000	0.000000	0.000000	0.000000	0.000000	0.000000	0.000000	0.000000	0.000000	0.000000	0.000000	0.000000	0.000000	0.000000	0.000000	0.000000	0.000000	0.000000	0.000000	0.000000	0.000000	0.000000	0.000000	0.000000	0.000000	0.000000	0.000000	0.000000	0.000000	0.000000	0.000000	0.000000	0.000000	0.000000	0.000000	0.000000	0.000000	0.000000	0.000000	0.000000	0.000000	0.000000	0.000000	0.000000	0.000000	0.000000
0.000000	0.000000	0.000000	0.000000	0.000000	0.000000	0.000000	0.000000	0.000000	0.000000	0.000000	0.000000	0.000000	0.000000	0.000000	0.000000	0.000000	0.000000	0.043547	0.113317	0.014014	0.002774	0.000000	0.138159	0.005270	0.039085	0.137296	0.123793	0.054656	0.136528	0.101716	0.085642	0.045846	0.000000	0.000000	0.025376	0.000000	0.000000	0.000000	0.000000	0.000000	0.000000	0.000000	0.000000	0.000000	0.000000	0.000000	0.000000	0.000000	0.000000
0.000000	0.000000	0.000000	0.000000	0.000000	0.000000	0.000000	0.000000	0.000000	0.000000	0.000000	0.000000	0.000000	0.000000	0.000000	0.000000	0.000000	0.000000	0.000000	0.009664	0.000000	0.000000	0.000000	0.163918	0.000000	0.000000	0.063117	0.065581	0.074558	0.113386	0.105806	0.008798	0.009990	0.000000	0.000000	0.014864	0.000000	0.000000	0.000000	0.000000	0.000000	0.000000	0.000000	0.000000	0.000000	0.000000	0.000000	0.000000	0.000000	0.000000
0.067057	0.000000	0.000000	0.000000	0.000000	0.000000	0.000000	0.000000	0.000000	0.000000	0.000000	0.000000	0.000000	0.000000	0.000000	0.000000	0.000000	0.000000	0.023419	0.096340	0.000000	0.000000	0.000000	0.063740	0.000000	0.000000	0.000000	0.133143	0.029699	0.148484	0.033808	0.000000	0.023727	0.000000	0.065492	0.123473	0.052813	0.043717	0.000000	0.000000	0.000000	0.144865	0.031373	0.000000	0.000000	0.000000	0.000000	0.000000	0.000000	0.000000
0.000000	0.000000	0.000000	0.000000	0.000000	0.000000	0.000000	0.000000	0.000000	0.000000	0.000000	0.000000	0.000000	0.000000	0.000000	0.000000	0.000000	0.000000	0.000000	0.000000	0.000000	0.000000	0.000000	0.000000	0.000000	0.000000	0.000000	0.000000	0.000000	0.000000	0.000000	0.000000	0.000000	0.000000	0.000000	0.000000	0.000000	0.000000	0.000000	0.000000	0.000000	0.000000	0.000000	0.000000	0.000000	0.000000	0.000000	0.000000	0.000000	0.000000
0.100300	0.000000	0.000000	0.000000	0.000000	0.013531	0.000000	0.000000	0.000000	0.000000	0.000000	0.000000	0.000000	0.000000	0.000000	0.000000	0.000000	0.000000	0.062233	0.084403	0.000000	0.044088	0.000000	0.055731	0.000000	0.000000	0.006301	0.099434	0.028224	0.083389	0.054616	0.000000	0.006268	0.000000	0.000000	0.071434	0.052548	0.000000	0.000000	0.000000	0.000000	0.143401	0.000000	0.000000	0.000000	0.000000	0.000000	0.000000	0.000000	0.000000
0.000000	0.000000	0.000000	0.000000	0.000000	0.000000	0.000000	0.000000	0.000000	0.000000	0.000000	0.000000	0.000000	0.000000	0.000000	0.000000	0.000000	0.000000	0.000000	0.000000	0.000000	0.000000	0.000000	0.000000	0.000000	0.000000	0.000000	0.000000	0.000000	0.000000	0.000000	0.000000	0.000000	0.000000	0.000000	0.000000	0.000000	0.000000	0.000000	0.000000	0.000000	0.000000	0.000000	0.000000	0.000000	0.000000	0.000000	0.000000	0.000000	0.000000
0.001605	0.000000	0.026982	0.024134	0.000000	0.056234	0.000000	0.000483	0.000000	0.000000	0.071138	0.000000	0.000000	0.000000	0.000000	0.000000	0.072317	0.000000	0.010776	0.023913	0.000000	0.000000	0.000000	0.073425	0.000285	0.000000	0.037502	0.047957	0.045346	0.067909	0.061668	0.011710	0.017002	0.000000	0.000000	0.024604	0.000000	0.000000	0.000000	0.000000	0.000000	0.000000	0.000000	0.000000	0.000000	0.000000	0.000000	0.033614	0.066462	0.000000
0.000000	0.000000	0.000000	0.000000	0.000000	0.000000	0.000000	0.000000	0.000000	0.000000	0.000000	0.000000	0.000000	0.000000	0.000000	0.000000	0.000000	0.000000	0.000000	0.000000	0.000000	0.000000	0.000000	0.000000	0.000000	0.000000	0.000000	0.000000	0.000000	0.000000	0.000000	0.000000	0.000000	0.000000	0.000000	0.000000	0.000000	0.000000	0.000000	0.000000	0.000000	0.000000	0.000000	0.000000	0.000000	0.000000	0.000000	0.000000	0.000000	0.000000
0.100032	0.000000	0.000000	0.000000	0.000000	0.000000	0.000000	0.000000	0.000000	0.000000	0.000000	0.000000	0.000000	0.000000	0.000000	0.000000	0.000000	0.000000	0.095781	0.109480	0.000000	0.000000	0.000000	0.168656	0.010627	0.012532	0.094464	0.047470	0.081136	0.087615	0.106484	0.039238	0.026017	0.000000	0.000000	0.033601	0.000000	0.000000	0.000000	0.000000	0.000000	0.074316	0.000000	0.000000	0.000000	0.000000	0.000000	0.000000	0.024395	0.000000
0.000000	0.000000	0.000000	0.000000	0.000000	0.000000	0.000000	0.000000	0.000000	0.000000	0.000000	0.000000	0.000000	0.000000	0.000000	0.000000	0.000000	0.000000	0.000000	0.000000	0.000000	0.000000	0.000000	0.000000	0.000000	0.000000	0.000000	0.000000	0.000000	0.000000	0.000000	0.000000	0.000000	0.000000	0.000000	0.000000	0.000000	0.000000	0.000000	0.000000	0.000000	0.000000	0.000000	0.000000	0.000000	0.000000	0.000000	0.000000	0.000000	0.000000
0.000000	0.000000	0.000000	0.000000	0.000000	0.000000	0.000000	0.000000	0.000000	0.000000	0.000000	0.000000	0.000000	0.000000	0.000000	0.000000	0.000000	0.101698	0.000000	0.000000	0.040885	0.000000	0.000000	0.000000	0.000000	0.000000	0.000000	0.000000	0.000000	0.000000	0.000000	0.000000	0.000000	0.000000	0.000000	0.000000	0.000000	0.000000	0.000000	0.000000	0.000000	0.000000	0.000000	0.075642	0.000000	0.083708	0.000000	0.000000	0.000000	0.000000
0.000000	0.000000	0.000000	0.000000	0.000000	0.000000	0.000000	0.000000	0.000000	0.000000	0.000000	0.000000	0.000000	0.000000	0.000000	0.000000	0.000000	0.000000	0.032102	0.008348	0.000000	0.000000	0.000000	0.000000	0.000000	0.000000	0.000000	0.000000	0.000000	0.000000	0.000000	0.000000	0.000000	0.000000	0.000000	0.000000	0.000000	0.000000	0.000000	0.000000	0.000000	0.000000	0.000000	0.000000	0.000000	0.000000	0.000000	0.000000	0.000000	0.000000
0.055042	0.000000	0.000000	0.000000	0.000000	0.035401	0.000000	0.000000	0.000000	0.000000	0.000000	0.000000	0.000000	0.000000	0.000000	0.000000	0.000000	0.000000	0.142574	0.108358	0.032016	0.001662	0.000000	0.128396	0.039788	0.074200	0.160775	0.026792	0.075488	0.023095	0.065935	0.076595	0.016874	0.000000	0.000000	0.000000	0.000000	0.000000	0.000000	0.000000	0.000000	0.002999	0.000000	0.000000	0.000000	0.000000	0.000000	0.000000	0.011110	0.000000
0.000000	0.000000	0.000000	0.000000	0.000000	0.000000	0.000000	0.000000	0.000000	0.000000	0.000000	0.000000	0.000000	0.000000	0.000000	0.000000	0.000000	0.000000	0.000000	0.000000	0.000000	0.000000	0.000000	0.000000	0.000000	0.000000	0.000000	0.000000	0.000000	0.000000	0.000000	0.000000	0.000000	0.000000	0.000000	0.000000	0.000000	0.000000	0.000000	0.000000	0.000000	0.000000	0.000000	0.000000	0.000000	0.000000	0.000000	0.000000	0.000000	0.000000
0.066322	0.000000	0.000000	0.000000	0.000000	0.000000	0.000000	0.000000	0.000000	0.000000	0.000000	0.000000	0.000000	0.000000	0.000000	0.000000	0.000000	0.000000	0.055396	0.082888	0.052139	0.000000	0.000000	0.107539	0.046628	0.092777	0.168067	0.061085	0.067827	0.049167	0.051264	0.083630	0.013193	0.000000	0.000000	0.000000	0.000000	0.000000	0.000000	0.000000	0.000000	0.006997	0.000000	0.000000	0.000000	0.000000	0.000000	0.000000	0.000000	0.000000
0.000000	0.000000	0.000000	0.000000	0.000000	0.000000	0.000000	0.000000	0.000000	0.000000	0.000000	0.000000	0.000000	0.000000	0.000000	0.000000	0.000000	0.000000	0.000000	0.000000	0.000000	0.000000	0.000000	0.000000	0.000000	0.000000	0.000000	0.000000	0.000000	0.000000	0.000000	0.000000	0.000000	0.000000	0.000000	0.000000	0.000000	0.000000	0.000000	0.000000	0.000000	0.000000	0.000000	0.000000	0.000000	0.000000	0.000000	0.000000	0.000000	0.000000
0.000000	0.000000	0.000000	0.000000	0.000000	0.000000	0.000000	0.000000	0.000000	0.000000	0.000000	0.000000	0.000000	0.000000	0.000000	0.000000	0.000000	0.000000	0.000000	0.000000	0.071344	0.000000	0.000000	0.086607	0.050486	0.109556	0.161903	0.000000	0.057360	0.000000	0.035239	0.086754	0.007182	0.000000	0.000000	0.000000	0.000000	0.000000	0.000000	0.000000	0.000000	0.000000	0.000000	0.000000	0.000000	0.000000	0.000000	0.000000	0.000000	0.000000
0.000000	0.101259	0.000000	0.132005	0.144126	0.000000	0.000000	0.000000	0.000000	0.030588	0.028364	0.000000	0.000000	0.000000	0.000000	0.000000	0.000000	0.000000	0.000000	0.000000	0.000000	0.000000	0.000000	0.000000	0.000000	0.000000	0.000000	0.000000	0.000000	0.000000	0.000000	0.000000	0.000000	0.000000	0.000000	0.000000	0.055575	0.000000	0.004678	0.000000	0.000000	0.000000	0.057301	0.000000	0.024501	0.000000	0.000000	0.074192	0.000000	0.000000
0.000000	0.000000	0.000000	0.000000	0.000000	0.000000	0.000000	0.000000	0.000000	0.000000	0.000000	0.000000	0.000000	0.000000	0.000000	0.000000	0.000000	0.021101	0.003250	0.002259	0.107941	0.036652	0.000000	0.042293	0.048579	0.134676	0.126737	0.070735	0.028627	0.000608	0.000000	0.080245	0.000000	0.000000	0.000000	0.000000	0.000000	0.000000	0.000000	0.000000	0.000000	0.000000	0.000000	0.015607	0.000000	0.000000	0.000000	0.000000	0.000000	0.008570
0.000000	0.000000	0.000000	0.000000	0.000000	0.000000	0.000000	0.000000	0.000000	0.000000	0.000000	0.000000	0.000000	0.000000	0.000000	0.000000	0.000000	0.000000	0.000000	0.000000	0.000000	0.000000	0.000000	0.000000	0.000000	0.000000	0.000000	0.000000	0.000000	0.000000	0.000000	0.000000	0.000000	0.000000	0.000000	0.000000	0.000000	0.000000	0.000000	0.000000	0.000000	0.000000	0.000000	0.000000	0.000000	0.000000	0.000000	0.000000	0.000000	0.000000
0.000000	0.000000	0.000000	0.000000	0.000000	0.000000	0.000000	0.000000	0.000000	0.000000	0.000000	0.000000	0.000000	0.000000	0.000000	0.000000	0.000000	0.042325	0.000000	0.000000	0.122486	0.059809	0.000000	0.020464	0.042857	0.138049	0.106364	0.078272	0.012205	0.000000	0.000000	0.071284	0.000000	0.000000	0.000000	0.000000	0.000000	0.000000	0.000000	0.000000	0.000000	0.000000	0.000000	0.027298	0.000000	0.000000	0.000000	0.000000	0.000000	0.015154
0.000000	0.000000	0.000000	0.000000	0.000000	0.000000	0.000000	0.000000	0.000000	0.000000	0.000000	0.000000	0.000000	0.000000	0.000000	0.000000	0.000000	0.000000	0.000000	0.000000	0.000000	0.000000	0.000000	0.000000	0.000000	0.000000	0.000000	0.000000	0.000000	0.000000	0.000000	0.000000	0.000000	0.000000	0.000000	0.000000	0.000000	0.000000	0.000000	0.000000	0.000000	0.000000	0.000000	0.000000	0.000000	0.000000	0.000000	0.000000	0.000000	0.000000
0.000000	0.000000	0.000000	0.000000	0.000000	0.000000	0.000000	0.000000	0.000000	0.000000	0.000000	0.000000	0.000000	0.000000	0.000000	0.000000	0.000000	0.063261	0.000000	0.000000	0.131311	0.078551	0.000000	0.000000	0.034778	0.132315	0.085076	0.077652	0.000000	0.000000	0.000000	0.059497	0.000000	0.000000	0.000000	0.000000	0.000000	0.000000	0.000000	0.000000	0.000000	0.000000	0.000000	0.037176	0.000000	0.000000	0.000000	0.000000	0.000000	0.019839
0.000000	0.117243	0.000000	0.088307	0.164415	0.000000	0.000000	0.000000	0.027417	0.028690	0.000000	0.000000	0.000000	0.000000	0.000000	0.000000	0.000000	0.000000	0.000000	0.000000	0.000000	0.000000	0.000000	0.000000	0.000000	0.000000	0.000000	0.000000	0.000000	0.000000	0.000000	0.000000	0.000000	0.000000	0.000000	0.000000	0.040815	0.000000	0.051758	0.000000	0.000000	0.000000	0.073547	0.000000	0.074397	0.000000	0.000000	0.033437	0.000000	0.000000
0.000000	0.000000	0.000000	0.000000	0.000000	0.000000	0.000000	0.000000	0.000000	0.000000	0.000000	0.000000	0.000000	0.000000	0.041192	0.000000	0.000000	0.105827	0.000000	0.000000	0.127291	0.095380	0.000000	0.000000	0.011182	0.103060	0.039964	0.052619	0.000000	0.000000	0.000000	0.028535	0.000000	0.000000	0.000000	0.000000	0.000000	0.000000	0.000000	0.000000	0.000000	0.000000	0.000000	0.049951	0.000000	0.018710	0.000000	0.000000	0.000000	0.021911
0.000000	0.000000	0.000000	0.000000	0.000000	0.000000	0.000000	0.000000	0.000000	0.000000	0.000000	0.000000	0.000000	0.000000	0.000000	0.000000	0.000000	0.000000	0.000000	0.000000	0.000000	0.000000	0.000000	0.000000	0.000000	0.000000	0.000000	0.000000	0.000000	0.000000	0.000000	0.000000	0.000000	0.000000	0.000000	0.000000	0.000000	0.000000	0.000000	0.000000	0.000000	0.000000	0.000000	0.000000	0.000000	0.000000	0.000000	0.000000	0.000000	0.000000
0.000000	0.000000	0.000000	0.000000	0.000000	0.000000	0.000000	0.000000	0.000000	0.000000	0.000000	0.000000	0.000000	0.000000	0.063035	0.000000	0.000000	0.136107	0.000000	0.000000	0.117507	0.089732	0.000000	0.000000	0.000000	0.015709	0.000000	0.032430	0.000000	0.000000	0.000000	0.018529	0.000000	0.018901	0.000000	0.000000	0.000000	0.000000	0.000000	0.000000	0.000000	0.000000	0.000000	0.121148	0.000000	0.082337	0.000000	0.000000	0.000000	0.000000
0.000000	0.000000	0.000000	0.000000	0.000000	0.000000	0.000000	0.000000	0.000000	0.000000	0.000000	0.000000	0.000000	0.000000	0.000000	0.000000	0.000000	0.000000	0.000000	0.000000	0.000000	0.000000	0.000000	0.000000	0.000000	0.000000	0.000000	0.000000	0.000000	0.000000	0.000000	0.000000	0.000000	0.000000	0.000000	0.000000	0.000000	0.000000	0.000000	0.000000	0.000000	0.000000	0.000000	0.000000	0.000000	0.000000	0.000000	0.000000	0.000000	0.000000
0.000000	0.000000	0.000000	0.000000	0.000000	0.000000	0.000000	0.000000	0.000000	0.000000	0.000000	0.000000	0.000000	0.000000	0.017900	0.000000	0.000000	0.000000	0.000000	0.000000	0.000000	0.028004	0.000000	0.000000	0.000000	0.000000	0.000000	0.000000	0.000000	0.000000	0.000000	0.000000	0.000000	0.000000	0.000000	0.000000	0.000000	0.000000	0.000000	0.000000	0.000000	0.000000	0.000000	0.000000	0.000000	0.000000	0.000000	0.000000	0.000000	0.000000
0.000000	0.000000	0.000000	0.000000	0.000000	0.000000	0.000000	0.000000	0.000000	0.000000	0.000000	0.000000	0.000000	0.000000	0.000000	0.000000	0.000000	0.000000	0.000000	0.000000	0.000000	0.000000	0.000000	0.000000	0.000000	0.000000	0.000000	0.000000	0.000000	0.000000	0.000000	0.000000	0.000000	0.000000	0.000000	0.000000	0.000000	0.000000	0.000000	0.000000	0.000000	0.000000	0.000000	0.000000	0.000000	0.000000	0.000000	0.000000	0.000000	0.000000
0.000000	0.000000	0.000000	0.000000	0.000000	0.000000	0.000000	0.000000	0.000000	0.000000	0.000000	0.000000	0.000000	0.039884	0.000000	0.000000	0.000000	0.156315	0.000000	0.000000	0.067383	0.000000	0.000000	0.000000	0.000000	0.000000	0.000000	0.000000	0.000000	0.000000	0.000000	0.000000	0.000000	0.000000	0.000000	0.000000	0.000000	0.000000	0.000000	0.000000	0.011176	0.000000	0.000000	0.096209	0.000000	0.121182	0.010637	0.000000	0.000000	0.000000
0.000000	0.000000	0.000000	0.000000	0.000000	0.000000	0.000000	0.000000	0.000000	0.000000	0.000000	0.000000	0.000000	0.000000	0.000000	0.000000	0.000000	0.000000	0.000000	0.000000	0.000000	0.000000	0.000000	0.000000	0.000000	0.000000	0.000000	0.000000	0.000000	0.000000	0.000000	0.000000	0.000000	0.000000	0.000000	0.000000	0.000000	0.000000	0.000000	0.000000	0.000000	0.000000	0.000000	0.000000	0.000000	0.000000	0.000000	0.000000	0.000000	0.000000
0.000000	0.000000	0.000000	0.000000	0.000000	0.000000	0.000000	0.000000	0.000000	0.000000	0.000000	0.000000	0.000000	0.000000	0.036074	0.000000	0.000000	0.000000	0.000000	0.000000	0.000000	0.000000	0.000000	0.000000	0.000000	0.000000	0.000000	0.000000	0.000000	0.000000	0.000000	0.000000	0.000000	0.000000	0.000000	0.000000	0.000000	0.000000	0.000000	0.000000	0.000000	0.000000	0.000000	0.000000	0.000000	0.000000	0.000000	0.000000	0.000000	0.000000
0.000000	0.000000	0.000000	0.000000	0.000000	0.000000	0.000000	0.000000	0.000000	0.000000	0.000000	0.000000	0.000000	0.000000	0.000000	0.000000	0.000000	0.000000	0.000000	0.000000	0.000000	0.000000	0.000000	0.000000	0.000000	0.000000	0.000000	0.000000	0.000000	0.000000	0.000000	0.000000	0.000000	0.000000	0.000000	0.000000	0.000000	0.000000	0.000000	0.000000	0.000000	0.000000	0.000000	0.000000	0.000000	0.000000	0.000000	0.000000	0.000000	0.000000
0.000000	0.000000	0.000000	0.000000	0.000000	0.000000	0.000000	0.000000	0.000000	0.000000	0.000000	0.000000	0.000000	0.000000	0.000000	0.000000	0.000000	0.000000	0.000000	0.000000	0.000000	0.000000	0.000000	0.000000	0.000000	0.000000	0.000000	0.000000	0.000000	0.000000	0.000000	0.000000	0.000000	0.000000	0.000000	0.000000	0.000000	0.000000	0.000000	0.000000	0.000000	0.000000	0.000000	0.000000	0.000000	0.000000	0.000000	0.000000	0.000000	0.000000
0.000000	0.021902	0.000000	0.081010	0.000000	0.000000	0.000000	0.000000	0.000000	0.077604	0.099167	0.000000	0.000000	0.000000	0.000000	0.000000	0.041728	0.000000	0.000000	0.000000	0.000000	0.000000	0.000000	0.000000	0.000000	0.000000	0.000000	0.000000	0.000000	0.000000	0.000000	0.000000	0.000000	0.000000	0.000000	0.000000	0.000000	0.000000	0.000000	0.000000	0.000000	0.000000	0.000000	0.000000	0.000000	0.000000	0.000000	0.000000	0.000000	0.000000
0.000000	0.000000	0.000000	0.000000	0.000000	0.000000	0.000000	0.000000	0.000000	0.000000	0.000000	0.000000	0.000000	0.000000	0.000000	0.000000	0.000000	0.000000	0.000000	0.000000	0.000000	0.000000	0.000000	0.000000	0.000000	0.000000	0.000000	0.000000	0.000000	0.000000	0.000000	0.000000	0.000000	0.000000	0.000000	0.000000	0.000000	0.000000	0.000000	0.000000	0.000000	0.000000	0.000000	0.000000	0.000000	0.000000	0.000000	0.000000	0.000000	0.000000
0.000000	0.000000	0.000000	0.000000	0.000000	0.000000	0.000000	0.000000	0.000000	0.000000	0.000000	0.000000	0.000000	0.000000	0.000000	0.000000	0.000000	0.000000	0.000000	0.000000	0.000000	0.000000	0.000000	0.000000	0.000000	0.000000	0.000000	0.000000	0.000000	0.000000	0.000000	0.000000	0.000000	0.000000	0.000000	0.000000	0.000000	0.000000	0.000000	0.000000	0.000000	0.000000	0.000000	0.000000	0.000000	0.000000	0.000000	0.000000	0.000000	0.000000
0.000000	0.000000	0.000000	0.000000	0.000000	0.000000	0.000000	0.000000	0.000000	0.000000	0.000000	0.000000	0.000000	0.000000	0.000000	0.000000	0.000000	0.000000	0.000000	0.000000	0.000000	0.000000	0.000000	0.000000	0.000000	0.000000	0.000000	0.000000	0.000000	0.000000	0.000000	0.000000	0.000000	0.000000	0.000000	0.000000	0.000000	0.000000	0.000000	0.000000	0.000000	0.000000	0.000000	0.000000	0.000000	0.000000	0.000000	0.000000	0.000000	0.000000
0.000000	0.000000	0.000000	0.000000	0.000000	0.000000	0.000000	0.000000	0.000000	0.000000	0.000000	0.000000	0.000000	0.000000	0.000000	0.000000	0.000000	0.000000	0.000000	0.000000	0.000000	0.000000	0.000000	0.000000	0.000000	0.000000	0.000000	0.000000	0.000000	0.000000	0.000000	0.000000	0.000000	0.000000	0.000000	0.000000	0.000000	0.000000	0.000000	0.000000	0.000000	0.000000	0.000000	0.000000	0.000000	0.000000	0.000000	0.000000	0.000000	0.000000
0.000000	0.000000	0.000000	0.000000	0.000000	0.000000	0.000000	0.000000	0.000000	0.000000	0.000000	0.000000	0.000000	0.000000	0.000000	0.000000	0.000000	0.000000	0.000000	0.000000	0.000000	0.000000	0.000000	0.000000	0.000000	0.000000	0.000000	0.000000	0.000000	0.000000	0.000000	0.000000	0.000000	0.000000	0.000000	0.000000	0.000000	0.000000	0.000000	0.000000	0.000000	0.000000	0.000000	0.000000	0.000000	0.000000	0.000000	0.000000	0.000000	0.000000
0.000000	0.000000	0.000000	0.000000	0.000000	0.000000	0.000000	0.000000	0.000000	0.000000	0.000000	0.000000	0.000000	0.000000	0.000000	0.000000	0.000000	0.000000	0.000000	0.000000	0.000000	0.000000	0.000000	0.000000	0.000000	0.000000	0.000000	0.000000	0.000000	0.000000	0.000000	0.000000	0.000000	0.000000	0.000000	0.000000	0.000000	0.000000	0.000000	0.000000	0.000000	0.000000	0.000000	0.000000	0.000000	0.000000	0.000000	0.000000	0.000000	0.000000
0.000000	0.000000	0.000000	0.000000	0.000000	0.000000	0.000000	0.000000	0.000000	0.000000	0.000000	0.000000	0.000000	0.000000	0.000000	0.000000	0.000000	0.000000	0.000000	0.000000	0.000000	0.000000	0.000000	0.000000	0.000000	0.000000	0.000000	0.000000	0.000000	0.000000	0.000000	0.000000	0.000000	0.000000	0.000000	0.000000	0.000000	0.000000	0.000000	0.000000	0.000000	0.000000	0.000000	0.000000	0.000000	0.000000	0.000000	0.000000	0.000000	0.000000
0.000000	0.000000	0.000000	0.000000	0.000000	0.000000	0.000000	0.000000	0.000000	0.000000	0.000000	0.000000	0.000000	0.000000	0.000000	0.000000	0.000000	0.000000	0.000000	0.000000	0.000000	0.000000	0.000000	0.000000	0.000000	0.000000	0.000000	0.000000	0.000000	0.000000	0.000000	0.000000	0.000000	0.000000	0.000000	0.000000	0.000000	0.000000	0.000000	0.000000	0.000000	0.000000	0.000000	0.000000	0.000000	0.000000	0.000000	0.000000	0.000000	0.000000
0.000000	0.000000	0.000000	0.000000	0.000000	0.000000	0.000000	0.000000	0.000000	0.000000	0.000000	0.000000	0.000000	0.058245	0.000000	0.000000	0.000000	0.037796	0.000000	0.000000	0.000000	0.000000	0.000000	0.000000	0.000000	0.000000	0.000000	0.000000	0.000000	0.000000	0.000000	0.000000	0.000000	0.000000	0.000000	0.000000	0.000000	0.000000	0.000000	0.000000	0.009213	0.000000	0.000000	0.001170	0.000000	0.093943	0.047894	0.000000	0.000000	0.000000
0.000000	0.000000	0.000000	0.000000	0.000000	0.000000	0.000000	0.000000	0.000000	0.000000	0.000000	0.000000	0.000000	0.000000	0.000000	0.000000	0.000000	0.000000	0.000000	0.000000	0.000000	0.000000	0.000000	0.000000	0.000000	0.000000	0.000000	0.000000	0.000000	0.000000	0.000000	0.000000	0.000000	0.000000	0.000000	0.000000	0.000000	0.000000	0.000000	0.000000	0.000000	0.000000	0.000000	0.000000	0.000000	0.000000	0.000000	0.000000	0.000000	0.000000
0.000000	0.014643	0.000000	0.079091	0.000000	0.000000	0.000000	0.000000	0.000000	0.057676	0.085476	0.000000	0.000000	0.000000	0.000000	0.000000	0.018290	0.000000	0.000000	0.000000	0.000000	0.000000	0.000000	0.000000	0.000000	0.000000	0.000000	0.000000	0.000000	0.000000	0.000000	0.000000	0.000000	0.000000	0.000000	0.000000	0.000000	0.000000	0.000000	0.000000	0.000000	0.000000	0.000000	0.000000	0.000000	0.000000	0.000000	0.000000	0.000000	0.000000
0.000000	0.000000	0.000000	0.000000	0.000000	0.000000	0.000000	0.000000	0.000000	0.000000	0.000000	0.000000	0.000000	0.000000	0.000000	0.000000	0.000000	0.000000	0.000000	0.000000	0.000000	0.000000	0.000000	0.000000	0.000000	0.000000	0.000000	0.000000	0.000000	0.000000	0.011926	0.068903	0.096621	0.088153	0.038154	0.000000	0.000000	0.000000	0.000000	0.009036	0.000000	0.000000	0.000000	0.000000	0.000000	0.000000	0.000000	0.000000	0.000000	0.000000
0.000000	0.108242	0.000000	0.074067	0.073087	0.000000	0.000000	0.000000	0.005613	0.041635	0.000000	0.000000	0.000000	0.000000	0.000000	0.000000	0.000000	0.000000	0.000000	0.000000	0.000000	0.000000	0.000000	0.000000	0.000000	0.000000	0.000000	0.000000	0.000000	0.000000	0.000000	0.000000	0.000000	0.000000	0.000000	0.000000	0.000000	0.000000	0.000000	0.000000	0.000000	0.000000	0.000000	0.000000	0.010560	0.000000	0.000000	0.000000	0.000000	0.000000
0.000000	0.000000	0.000000	0.023888	0.000000	0.000000	0.000000	0.000000	0.000000	0.001450	0.000000	0.000000	0.000000	0.000000	0.000000	0.000000	0.000000	0.000000	0.000000	0.000000	0.000000	0.000000	0.000000	0.000000	0.000000	0.000000	0.000000	0.000000	0.000000	0.000000	0.000000	0.000000	0.000000	0.000000	0.000000	0.000000	0.000000	0.000000	0.000000	0.000000	0.000000	0.000000	0.000000	0.000000	0.000000	0.000000	0.000000	0.000000	0.000000	0.000000
0.000000	0.000000	0.000000	0.000000	0.000000	0.000000	0.000000	0.000000	0.000000	0.000000	0.000000	0.000000	0.000000	0.000000	0.000000	0.000000	0.000000	0.000000	0.000000	0.000000	0.000000	0.000000	0.000000	0.000000	0.000000	0.000000	0.000000	0.000000	0.000000	0.000000	0.000000	0.000000	0.000000	0.000000	0.000000	0.000000	0.000000	0.012452	0.059933	0.000000	0.000000	0.000000	0.002820	0.000000	0.000000	0.000000	0.000000	0.000000	0.000000	0.000000
0.000000	0.011882	0.000000	0.000000	0.000000	0.000000	0.000000	0.000000	0.047112	0.000000	0.000000	0.000000	0.000000	0.000000	0.000000	0.000000	0.000000	0.059382	0.000000	0.000000	0.119618	0.000000	0.000000	0.000000	0.000000	0.003579	0.001209	0.000000	0.000000	0.000000	0.000000	0.065533	0.000000	0.061045	0.000000	0.000000	0.000000	0.000000	0.000000	0.000000	0.000000	0.000000	0.000000	0.125903	0.000000	0.029503	0.000000	0.000000	0.000000	0.000000
[truncated: 1,121 more rows]
[truncated: 10 more columns]
