# Supplementary material for: Generation of Tactile Maps for Artificial Skin
Source: PLoS One. 2011 Nov 10;6(11):e26561. doi: 10.1371/journal.pone.0026561 (PMC3213097; doi:10.1371/journal.pone.0026561)
Supplement: Data S4 — Sample simulation run output (yshape bombardment). (TXT) [file pone.0026561.s017.txt]

0.000000	0.015132	0.104636	0.104382	0.001872	0.050943	0.110586	0.046424	0.034213	0.000000	0.027305	0.075625	0.068038	0.000000	0.000000	0.000098	0.058835	0.081020	0.003832	0.000000	0.000000	0.000000	0.000000	0.016372	0.028817	0.000000	0.000000	0.017132	0.103622	0.129116	0.000000	0.027967	0.122939	0.122629	0.037277	0.000000	0.000000	0.017352	0.021304	0.000000	0.000000	0.000000	0.094511	0.101342	0.006174	0.000000	0.003331	0.114860	0.123361	0.016745
0.000000	0.000000	0.000000	0.000000	0.000000	0.026913	0.033364	0.000000	0.015701	0.010574	0.000000	0.000000	0.000000	0.033784	0.057084	0.000000	0.000000	0.000000	0.000000	0.014362	0.000000	0.027839	0.061218	0.002361	0.000000	0.000000	0.000000	0.000000	0.030103	0.104899	0.000000	0.014760	0.000000	0.006467	0.067795	0.000000	0.000000	0.020954	0.006411	0.000000	0.000000	0.005574	0.085680	0.090974	0.046356	0.000000	0.025936	0.124011	0.094997	0.033584
0.055809	0.000000	0.084612	0.097679	0.039787	0.031508	0.093228	0.043884	0.000000	0.000000	0.136092	0.094092	0.031944	0.000000	0.000000	0.130370	0.090435	0.000000	0.000000	0.016756	0.021174	0.001579	0.000000	0.000000	0.019633	0.000000	0.006322	0.003175	0.010709	0.000000	0.057848	0.000000	0.110933	0.128319	0.059640	0.055809	0.000000	0.000000	0.000000	0.000000	0.060510	0.078009	0.093605	0.005564	0.000000	0.000000	0.102159	0.122142	0.020044	0.000000
0.001344	0.069755	0.043123	0.000000	0.000000	0.039251	0.038939	0.000000	0.000000	0.004442	0.000000	0.000000	0.000000	0.034980	0.106208	0.000000	0.017656	0.000000	0.008290	0.065268	0.000000	0.028777	0.055927	0.000000	0.000000	0.000000	0.000000	0.000000	0.000000	0.000000	0.000000	0.058628	0.033709	0.000000	0.000000	0.001344	0.002443	0.030679	0.019729	0.025885	0.000000	0.007128	0.095454	0.106118	0.133768	0.000000	0.018361	0.117262	0.097199	0.090822
0.000000	0.000000	0.082746	0.083806	0.038985	0.011812	0.074724	0.038528	0.000000	0.051755	0.011294	0.073960	0.037928	0.000000	0.000000	0.000000	0.000000	0.000000	0.000000	0.000000	0.000000	0.000000	0.000000	0.000000	0.048959	0.000000	0.000000	0.003891	0.004535	0.050415	0.000000	0.007484	0.117371	0.118852	0.009458	0.000000	0.000000	0.000000	0.000000	0.000000	0.000000	0.000000	0.000000	0.000000	0.000000	0.000000	0.000000	0.000000	0.000000	0.000000
0.002337	0.059819	0.025596	0.000000	0.000000	0.054415	0.042513	0.000000	0.000000	0.000000	0.000000	0.000000	0.000000	0.000000	0.055478	0.016141	0.033605	0.000000	0.031937	0.095727	0.030694	0.036791	0.036544	0.063845	0.160643	0.031589	0.037718	0.000000	0.020883	0.078985	0.000000	0.054939	0.021621	0.000000	0.000000	0.002337	0.027217	0.030260	0.004140	0.000000	0.000000	0.000000	0.076565	0.121948	0.036655	0.000000	0.000000	0.090193	0.145018	0.046824
0.000000	0.000000	0.077606	0.068174	0.035937	0.000000	0.055109	0.030498	0.077344	0.055929	0.000168	0.067748	0.041235	0.000000	0.000000	0.000000	0.000000	0.000000	0.000000	0.000000	0.000000	0.000000	0.000000	0.000000	0.032038	0.000000	0.000000	0.003583	0.055568	0.042598	0.000000	0.016412	0.121386	0.107652	0.028920	0.000000	0.000000	0.000000	0.000000	0.000000	0.000000	0.000000	0.000000	0.000000	0.000000	0.000000	0.000000	0.000000	0.009770	0.085323
0.109517	0.080128	0.000000	0.000000	0.000000	0.061193	0.041439	0.000000	0.000000	0.000000	0.000000	0.001404	0.000000	0.000000	0.065525	0.030222	0.042710	0.000000	0.081455	0.089652	0.009764	0.056582	0.020022	0.034727	0.040589	0.023675	0.075394	0.026659	0.000000	0.000000	0.023425	0.006342	0.000000	0.000000	0.000000	0.109517	0.041849	0.040731	0.033764	0.038588	0.000577	0.000000	0.008412	0.127852	0.139171	0.000000	0.000000	0.000000	0.050279	0.055632
0.000000	0.000000	0.014979	0.044784	0.030855	0.000000	0.035227	0.020361	0.021086	0.000000	0.000000	0.058635	0.041636	0.000000	0.028087	0.000000	0.000000	0.000000	0.000000	0.000000	0.000000	0.000000	0.000000	0.000000	0.016074	0.000000	0.000000	0.018689	0.039075	0.013944	0.000000	0.000000	0.016694	0.057655	0.007349	0.000000	0.000000	0.000000	0.000000	0.000000	0.000000	0.000000	0.000000	0.000000	0.000000	0.000000	0.000000	0.014928	0.000000	0.000000
0.000000	0.000000	0.000000	0.000000	0.000000	0.068943	0.031812	0.000000	0.000000	0.000000	0.024486	0.024111	0.000000	0.010781	0.082647	0.058217	0.057756	0.000000	0.000000	0.008133	0.068063	0.052019	0.060251	0.000000	0.000000	0.111220	0.132002	0.151192	0.027565	0.000000	0.000000	0.049626	0.057725	0.000000	0.000000	0.000000	0.069915	0.058132	0.035961	0.063547	0.000000	0.000000	0.079278	0.163995	0.068917	0.009170	0.000000	0.051632	0.108293	0.043021
0.046422	0.025641	0.093962	0.051502	0.023578	0.000000	0.014159	0.007854	0.000000	0.000000	0.000000	0.046569	0.039034	0.000000	0.000000	0.000000	0.000000	0.000000	0.000000	0.000000	0.000000	0.000000	0.000000	0.000000	0.000000	0.000000	0.000000	0.043318	0.058178	0.000000	0.022372	0.045547	0.130093	0.075294	0.000000	0.046422	0.000000	0.000000	0.000000	0.026201	0.019361	0.000000	0.000000	0.000000	0.000000	0.000000	0.000000	0.002694	0.000000	0.000000
0.112116	0.046005	0.000000	0.000000	0.000000	0.014813	0.000000	0.000000	0.000000	0.000000	0.040616	0.033877	0.000000	0.000000	0.045310	0.070929	0.062754	0.000000	0.000000	0.018847	0.051157	0.050748	0.000000	0.000000	0.000000	0.114914	0.121663	0.013063	0.000000	0.000000	0.015797	0.014858	0.000000	0.000000	0.000000	0.112116	0.050856	0.110819	0.091219	0.077349	0.017986	0.000000	0.076493	0.178136	0.079073	0.000000	0.000000	0.039457	0.097565	0.041454
0.000000	0.000000	0.004262	0.009191	0.014654	0.000000	0.000000	0.000000	0.000000	0.000000	0.000000	0.000000	0.000000	0.000000	0.000000	0.000000	0.000000	0.000000	0.000000	0.000000	0.000000	0.000000	0.000000	0.038583	0.068642	0.000000	0.000000	0.000000	0.054824	0.088989	0.000000	0.000000	0.020477	0.028849	0.000000	0.000000	0.000000	0.000000	0.000000	0.000000	0.000000	0.000000	0.000000	0.000000	0.000000	0.000000	0.000000	0.020132	0.000000	0.000000
0.114707	0.039085	0.000000	0.000000	0.000000	0.014090	0.000000	0.000000	0.000000	0.000000	0.000000	0.000000	0.000000	0.031966	0.094518	0.000000	0.000000	0.000000	0.000000	0.016797	0.042479	0.033498	0.000000	0.015383	0.009847	0.163861	0.072137	0.000000	0.000000	0.000000	0.065977	0.016968	0.000000	0.000000	0.000000	0.114707	0.053239	0.009784	0.061578	0.090036	0.028275	0.000000	0.072062	0.189568	0.087941	0.036339	0.000000	0.026989	0.086004	0.038533
0.000000	0.005640	0.008187	0.000000	0.004393	0.000000	0.000000	0.000000	0.000000	0.000000	0.000000	0.000000	0.000000	0.000000	0.000000	0.000000	0.000000	0.000000	0.000000	0.000000	0.000000	0.000000	0.000000	0.059951	0.092682	0.000000	0.000000	0.000000	0.027273	0.052844	0.000000	0.000000	0.017790	0.011960	0.000000	0.000000	0.000000	0.000000	0.000000	0.000000	0.000000	0.000000	0.000000	0.000000	0.000000	0.000000	0.000000	0.036682	0.000000	0.000000
0.115556	0.031634	0.000000	0.000000	0.000000	0.012558	0.000000	0.000000	0.000000	0.000000	0.000000	0.000000	0.000000	0.000000	0.000000	0.000000	0.000000	0.000000	0.000000	0.014959	0.000000	0.002588	0.000000	0.000000	0.030907	0.109015	0.120440	0.014868	0.000000	0.000000	0.086743	0.095829	0.002669	0.000000	0.068090	0.115556	0.054570	0.135777	0.083509	0.101552	0.038068	0.000000	0.066222	0.190986	0.095318	0.000000	0.000000	0.014340	0.073913	0.034390
0.039356	0.069538	0.010724	0.000000	0.000000	0.105942	0.176895	0.054311	0.000000	0.000000	0.035690	0.065083	0.001069	0.000000	0.000000	0.000000	0.000000	0.000000	0.000000	0.000000	0.000000	0.000000	0.000000	0.072435	0.084682	0.000000	0.000000	0.000000	0.026439	0.035349	0.000000	0.000000	0.012362	0.000000	0.000000	0.039356	0.036784	0.000000	0.000000	0.000000	0.000000	0.000000	0.000000	0.000000	0.000000	0.000000	0.000000	0.052186	0.017804	0.000000
0.111793	0.014349	0.000000	0.000000	0.000000	0.006832	0.000000	0.000000	0.000000	0.000000	0.000000	0.000000	0.000000	0.000000	0.000000	0.000000	0.000000	0.000000	0.000000	0.000000	0.000000	0.000000	0.000000	0.000000	0.000000	0.058335	0.000000	0.000000	0.007305	0.023573	0.100085	0.000000	0.000000	0.066952	0.091411	0.111793	0.054008	0.018974	0.095278	0.124093	0.094992	0.015301	0.050060	0.166224	0.105167	0.053744	0.000000	0.000000	0.047088	0.022087
0.000000	0.028579	0.065669	0.072911	0.000000	0.000000	0.000000	0.104053	0.114284	0.011770	0.000000	0.000000	0.000000	0.000000	0.021727	0.000000	0.000000	0.000000	0.000000	0.001852	0.000000	0.000000	0.000000	0.080870	0.071424	0.000000	0.000000	0.000000	0.021622	0.015088	0.000000	0.000000	0.004042	0.000000	0.000000	0.000000	0.000000	0.000000	0.000000	0.000000	0.000000	0.000000	0.023514	0.053412	0.000000	0.000000	0.000000	0.049366	0.085527	0.016831
0.107433	0.005189	0.000000	0.000000	0.000000	0.002855	0.000000	0.000000	0.000000	0.000000	0.000000	0.000000	0.000000	0.017369	0.039180	0.000000	0.000000	0.000000	0.007605	0.052753	0.000000	0.000000	0.000000	0.006318	0.051090	0.000000	0.000000	0.000000	0.000000	0.000000	0.036592	0.000000	0.000000	0.000000	0.000000	0.107433	0.052100	0.021670	0.103063	0.134319	0.065700	0.022563	0.045729	0.158116	0.104932	0.000000	0.000000	0.000000	0.039721	0.017431
0.000000	0.038728	0.038788	0.039210	0.000000	0.000000	0.000000	0.094687	0.095323	0.000000	0.000000	0.000000	0.000000	0.000000	0.000000	0.000000	0.000000	0.000000	0.000000	0.000000	0.037267	0.000000	0.010294	0.083744	0.054728	0.000000	0.000000	0.000000	0.013243	0.000000	0.000000	0.000000	0.000000	0.000000	0.000000	0.000000	0.000000	0.000000	0.000000	0.000000	0.000000	0.000000	0.031197	0.065748	0.005817	0.016152	0.000000	0.051080	0.091489	0.022919
0.101773	0.000000	0.000000	0.000000	0.000000	0.000000	0.000000	0.000000	0.000000	0.000000	0.000000	0.000000	0.000000	0.000000	0.000000	0.000000	0.000000	0.000000	0.000000	0.040350	0.000000	0.000000	0.000000	0.000000	0.032780	0.000000	0.000000	0.000000	0.000000	0.046568	0.038062	0.000000	0.000000	0.014469	0.108257	0.101773	0.049219	0.000000	0.030016	0.141520	0.073400	0.029091	0.060436	0.083875	0.026616	0.000000	0.000000	0.000000	0.002581	0.000000
0.000000	0.040230	0.009903	0.005696	0.000000	0.000000	0.000000	0.076694	0.070396	0.000000	0.000000	0.000000	0.000000	0.000000	0.000000	0.000000	0.000000	0.000000	0.000000	0.000000	0.000000	0.000000	0.022705	0.080954	0.035803	0.000000	0.000000	0.000000	0.001911	0.000000	0.000000	0.000000	0.000000	0.000000	0.000000	0.000000	0.000000	0.000000	0.000000	0.000000	0.000000	0.000000	0.000000	0.000000	0.000000	0.000000	0.000000	0.000000	0.000000	0.000000
0.087256	0.000000	0.000000	0.000000	0.000000	0.000000	0.000000	0.000000	0.000000	0.000000	0.000000	0.000000	0.000000	0.000000	0.000000	0.000000	0.000000	0.000000	0.000000	0.000000	0.000000	0.000000	0.000000	0.000000	0.000000	0.000000	0.000000	0.000000	0.000000	0.000000	0.038876	0.000000	0.000000	0.000000	0.000000	0.087256	0.040780	0.000000	0.000000	0.000000	0.087664	0.041073	0.000000	0.000000	0.000000	0.000000	0.000000	0.000000	0.000000	0.000000
0.000000	0.010855	0.000000	0.000000	0.000000	0.000000	0.000000	0.052060	0.040942	0.000000	0.000000	0.000000	0.000000	0.000000	0.009826	0.000000	0.000000	0.000000	0.000000	0.023152	0.000000	0.000000	0.032304	0.072540	0.014319	0.000000	0.000000	0.000000	0.000000	0.000000	0.000000	0.000000	0.000000	0.000000	0.000000	0.000000	0.000000	0.000000	0.000000	0.000000	0.000000	0.000000	0.000000	0.000000	0.000000	0.000000	0.000000	0.000000	0.000000	0.000000
0.080587	0.007434	0.000000	0.000000	0.000000	0.000000	0.000000	0.000000	0.000000	0.000000	0.000000	0.000000	0.000000	0.000000	0.000000	0.000000	0.000000	0.000000	0.000000	0.072299	0.000000	0.000000	0.000000	0.000000	0.042209	0.043481	0.113892	0.058165	0.000000	0.000000	0.055167	0.136591	0.071119	0.000000	0.000000	0.080587	0.036605	0.000524	0.049901	0.011583	0.095103	0.047047	0.068597	0.174323	0.085773	0.000000	0.000000	0.017648	0.073259	0.029780
0.003310	0.018361	0.000000	0.000000	0.000000	0.000000	0.000000	0.024262	0.009984	0.000000	0.000000	0.000000	0.000000	0.000000	0.000000	0.000000	0.000000	0.000000	0.000000	0.000000	0.000000	0.000000	0.037927	0.059708	0.000000	0.000000	0.000000	0.000000	0.000000	0.000000	0.000000	0.000000	0.000000	0.000000	0.000000	0.003310	0.000000	0.000000	0.000000	0.000000	0.000000	0.000000	0.000000	0.000000	0.000000	0.000000	0.000000	0.000000	0.000000	0.000000
0.073131	0.018756	0.000000	0.000000	0.000000	0.000000	0.000000	0.000000	0.000000	0.000000	0.000000	0.000000	0.000000	0.000000	0.000000	0.000000	0.000000	0.000000	0.000000	0.001507	0.000000	0.000000	0.000000	0.000000	0.000000	0.076526	0.104598	0.018659	0.000000	0.000000	0.102139	0.140411	0.035344	0.007698	0.000000	0.073131	0.031665	0.000000	0.000000	0.000000	0.101385	0.052098	0.000000	0.000000	0.000000	0.000000	0.000000	0.000000	0.000000	0.000000
0.011577	0.015168	0.000000	0.000000	0.000000	0.000000	0.000000	0.000000	0.000000	0.000000	0.000000	0.000000	0.000000	0.000000	0.000000	0.000000	0.000000	0.000000	0.000000	0.000000	0.000000	0.000000	0.039383	0.043716	0.000000	0.000000	0.000000	0.030132	0.000000	0.000000	0.000000	0.000000	0.000000	0.000000	0.000000	0.011577	0.000000	0.000000	0.000000	0.000000	0.000000	0.000000	0.000000	0.000000	0.000000	0.000000	0.000000	0.000000	0.000000	0.000000
0.060888	0.000000	0.000000	0.000000	0.000000	0.000000	0.000000	0.000000	0.000000	0.000000	0.000000	0.000000	0.000000	0.000000	0.000000	0.000000	0.000000	0.000000	0.000000	0.030609	0.000000	0.000000	0.000000	0.035571	0.141888	0.000000	0.000000	0.000000	0.025617	0.118778	0.037550	0.000000	0.000000	0.000000	0.009510	0.060888	0.023088	0.000000	0.063506	0.075767	0.109386	0.058559	0.000000	0.110648	0.130203	0.000000	0.000000	0.000000	0.068733	0.081507
0.007889	0.000000	0.000000	0.000000	0.000000	0.000000	0.000000	0.000000	0.000000	0.000000	0.000000	0.000000	0.000000	0.000000	0.000000	0.000000	0.000000	0.000000	0.000000	0.000000	0.000000	0.000000	0.036638	0.025056	0.000000	0.000000	0.000000	0.023800	0.000000	0.000000	0.000000	0.000000	0.000000	0.000000	0.000000	0.007889	0.000000	0.000000	0.000000	0.000000	0.000000	0.000000	0.000000	0.000000	0.000000	0.000000	0.000000	0.000000	0.000000	0.000000
0.053291	0.000000	0.000000	0.000000	0.000000	0.000000	0.000000	0.000000	0.000000	0.000000	0.000000	0.000000	0.000000	0.000000	0.000000	0.000000	0.000000	0.000000	0.000000	0.013940	0.000000	0.000000	0.000000	0.000000	0.000000	0.000000	0.000000	0.000000	0.000000	0.000000	0.036431	0.000000	0.000000	0.000000	0.000000	0.053291	0.017529	0.000000	0.061211	0.038398	0.114200	0.062353	0.034411	0.133398	0.094627	0.000000	0.000000	0.021015	0.105733	0.074915
0.020845	0.000000	0.000000	0.000000	0.000000	0.000000	0.000000	0.000000	0.000000	0.000000	0.000000	0.000000	0.000000	0.000000	0.000000	0.000000	0.000000	0.000000	0.000000	0.000000	0.000000	0.000000	0.029989	0.004929	0.000000	0.000000	0.041828	0.084221	0.021611	0.000000	0.000000	0.000000	0.015220	0.000000	0.000000	0.020845	0.000000	0.000000	0.000000	0.000000	0.000000	0.000000	0.000000	0.000000	0.000000	0.000000	0.000000	0.000000	0.000000	0.000000
0.035502	0.000000	0.000000	0.000000	0.000000	0.000979	0.010417	0.000000	0.000000	0.000000	0.107559	0.129156	0.023189	0.000000	0.000000	0.066163	0.080415	0.000000	0.000000	0.062019	0.000000	0.000000	0.000000	0.033610	0.142434	0.000000	0.000000	0.000000	0.014030	0.100246	0.031165	0.000000	0.000000	0.000000	0.014265	0.035502	0.003871	0.000000	0.000000	0.000000	0.119066	0.066887	0.000000	0.000000	0.000000	0.009218	0.000000	0.000000	0.000000	0.000000
0.000000	0.000000	0.000000	0.000000	0.000000	0.000000	0.000000	0.000000	0.000000	0.000000	0.000000	0.000000	0.000000	0.000000	0.000000	0.000000	0.000000	0.000000	0.000000	0.000000	0.000000	0.000000	0.019393	0.000000	0.000000	0.000000	0.000000	0.000000	0.000000	0.000000	0.000000	0.000000	0.000000	0.000000	0.000000	0.000000	0.000000	0.000000	0.000000	0.000000	0.000000	0.000000	0.000000	0.000000	0.000000	0.000000	0.000000	0.000000	0.000000	0.000000
0.028019	0.000000	0.000000	0.000000	0.000000	0.020550	0.025615	0.000000	0.000000	0.000000	0.124542	0.136865	0.021000	0.000000	0.000000	0.074432	0.081676	0.000000	0.000000	0.029621	0.000000	0.000000	0.000000	0.000000	0.072861	0.000000	0.000000	0.000000	0.000000	0.050112	0.029264	0.000000	0.000000	0.000000	0.046088	0.028019	0.000000	0.000000	0.000000	0.000000	0.121291	0.068851	0.000000	0.000000	0.000000	0.018115	0.000000	0.009202	0.000000	0.000000
0.010039	0.000000	0.000000	0.000000	0.000000	0.000000	0.000000	0.000000	0.000000	0.000000	0.000000	0.000000	0.000000	0.000000	0.000000	0.000000	0.000000	0.000000	0.000000	0.000000	0.000000	0.004956	0.020426	0.000000	0.000000	0.000000	0.000000	0.000000	0.000000	0.000000	0.000000	0.000000	0.000000	0.000000	0.000000	0.010039	0.000000	0.000000	0.000000	0.000000	0.000000	0.000000	0.000000	0.000000	0.000000	0.000000	0.000000	0.000000	0.000000	0.000000
0.020082	0.000000	0.000000	0.000000	0.000000	0.039287	0.039155	0.000000	0.000000	0.000000	0.138544	0.138216	0.016429	0.000000	0.000000	0.079417	0.079243	0.000000	0.000000	0.000000	0.000000	0.000000	0.000000	0.000000	0.000000	0.000000	0.000000	0.000000	0.000000	0.000000	0.031825	0.000000	0.000000	0.000000	0.000000	0.020082	0.000000	0.000000	0.000000	0.000000	0.121600	0.069620	0.000000	0.000000	0.000000	0.026398	0.000000	0.000000	0.000000	0.000000
0.000000	0.000000	0.000000	0.000000	0.000000	0.000000	0.000000	0.000000	0.000000	0.000000	0.000000	0.000000	0.000000	0.000000	0.000000	0.000000	0.000000	0.000000	0.000000	0.000000	0.000000	0.000033	0.002192	0.000000	0.000000	0.000000	0.000000	0.000000	0.000000	0.018484	0.000000	0.000000	0.000000	0.000000	0.000000	0.000000	0.000000	0.000000	0.000000	0.000000	0.000000	0.000000	0.000000	0.000000	0.000000	0.000000	0.000000	0.000000	0.000000	0.000000
0.000000	0.000000	0.000000	0.000000	0.000000	0.066593	0.056354	0.000000	0.000000	0.000000	0.150070	0.127945	0.005134	0.000000	0.000000	0.080199	0.068938	0.000000	0.000000	0.043509	0.000000	0.000000	0.000000	0.000000	0.060253	0.040101	0.005539	0.068228	0.035513	0.025475	0.047028	0.000000	0.000000	0.000000	0.000000	0.000000	0.000000	0.000000	0.000000	0.000000	0.090731	0.000000	0.000000	0.000000	0.000000	0.027464	0.000000	0.035114	0.000000	0.000000
0.000000	0.000000	0.000000	0.000000	0.000000	0.000000	0.000000	0.000000	0.000000	0.000000	0.000000	0.000000	0.000000	0.000000	0.000000	0.000000	0.000000	0.000000	0.000000	0.000000	0.000000	0.000000	0.000000	0.000000	0.000000	0.000000	0.000000	0.000000	0.000000	0.000000	0.000000	0.000000	0.000000	0.000000	0.000000	0.000000	0.000000	0.000000	0.040409	0.000000	0.000000	0.000000	0.000000	0.000000	0.000000	0.000000	0.000000	0.000000	0.000000	0.000000
0.020259	0.000000	0.000000	0.000000	0.000000	0.082833	0.064514	0.000000	0.000000	0.000000	0.148039	0.115373	0.000000	0.000000	0.000000	0.076198	0.058703	0.000000	0.000000	0.000000	0.000000	0.000000	0.000000	0.000000	0.000000	0.000000	0.000000	0.053038	0.081630	0.008950	0.000000	0.000000	0.000000	0.007572	0.000000	0.020259	0.004471	0.000000	0.000000	0.000000	0.000000	0.000000	0.000000	0.000000	0.000000	0.028134	0.000000	0.034010	0.021494	0.000000
0.046229	0.158544	0.104542	0.000000	0.000000	0.000000	0.044009	0.020878	0.000000	0.000000	0.000000	0.000000	0.000000	0.000000	0.000000	0.000000	0.000000	0.000000	0.000000	0.000000	0.000000	0.000000	0.000000	0.000000	0.000000	0.000000	0.000000	0.000000	0.000000	0.000000	0.000000	0.065324	0.039206	0.000000	0.000000	0.046229	0.000000	0.000000	0.000000	0.000000	0.000000	0.000000	0.000000	0.000000	0.000000	0.000000	0.000000	0.000000	0.000000	0.000000
0.040698	0.015966	0.000000	0.000000	0.000000	0.110193	0.071938	0.000000	0.000000	0.000000	0.123767	0.081269	0.000000	0.000000	0.000000	0.058014	0.030817	0.000000	0.000000	0.000000	0.000000	0.000000	0.000000	0.000000	0.000000	0.000000	0.000000	0.000000	0.000000	0.000000	0.000000	0.000000	0.000000	0.000000	0.000000	0.040698	0.089458	0.056420	0.000000	0.000000	0.050527	0.165314	0.103732	0.000000	0.000000	0.006836	0.074973	0.044882	0.000000	0.000000
0.000000	0.000000	0.000000	0.000000	0.000000	0.000000	0.000000	0.000000	0.000000	0.000000	0.000000	0.000000	0.000000	0.000000	0.000000	0.000000	0.000000	0.000000	0.000000	0.000000	0.000000	0.000000	0.000000	0.000000	0.000000	0.000000	0.000000	0.000000	0.000000	0.013132	0.000000	0.000000	0.000000	0.000000	0.000000	0.000000	0.000000	0.000000	0.000000	0.000000	0.000000	0.000000	0.000000	0.000000	0.000000	0.000000	0.000000	0.000000	0.000000	0.000000
0.061380	0.028143	0.000000	0.000000	0.000000	0.118338	0.070322	0.000000	0.000000	0.000000	0.106686	0.062523	0.000000	0.000000	0.000000	0.045355	0.014888	0.000000	0.000000	0.000000	0.000000	0.000000	0.000000	0.005880	0.000000	0.000000	0.000000	0.086858	0.123033	0.030291	0.007051	0.000000	0.033084	0.055686	0.000000	0.061380	0.050103	0.057046	0.073347	0.000000	0.017290	0.008518	0.118164	0.150157	0.033284	0.000000	0.000000	0.065904	0.083379	0.001710
0.000000	0.000000	0.000000	0.000000	0.000000	0.000000	0.000000	0.000000	0.000000	0.000000	0.000000	0.000000	0.000000	0.000000	0.000000	0.000000	0.000000	0.000000	0.000000	0.000000	0.000000	0.000000	0.000000	0.000000	0.000000	0.000000	0.000000	0.000000	0.000000	0.000000	0.000000	0.000000	0.000000	0.000000	0.000000	0.000000	0.000000	0.000000	0.000589	0.000000	0.000000	0.000000	0.000000	0.000000	0.000000	0.000000	0.000000	0.000000	0.000000	0.000000
0.081385	0.038232	0.000000	0.000000	0.000000	0.121525	0.065437	0.000000	0.000000	0.000000	0.088380	0.043359	0.000000	0.000000	0.000000	0.031155	0.000000	0.000000	0.000000	0.000000	0.000000	0.000000	0.000000	0.009450	0.001277	0.000000	0.000000	0.020057	0.125012	0.106791	0.025217	0.000000	0.000000	0.065933	0.054675	0.081385	0.061427	0.000000	0.000000	0.000000	0.036415	0.021258	0.000000	0.000000	0.000000	0.004036	0.000000	0.000000	0.028794	0.000000
0.000000	0.000000	0.000000	0.000000	0.000000	0.000000	0.000000	0.000000	0.000000	0.000000	0.000000	0.000000	0.000000	0.000000	0.000000	0.000000	0.000000	0.000000	0.000000	0.000000	0.000000	0.000000	0.000000	0.000000	0.038491	0.000000	0.000000	0.000000	0.000000	0.023824	0.000000	0.000000	0.000000	0.000000	0.000000	0.000000	0.000000	0.000000	0.000000	0.027658	0.000000	0.000000	0.000000	0.000000	0.000000	0.000000	0.000000	0.000000	0.000000	0.000000
0.108902	0.046245	0.000000	0.000000	0.000000	0.113952	0.049260	0.000000	0.000000	0.011359	0.059330	0.012094	0.000000	0.000000	0.068333	0.009232	0.000000	0.000000	0.000000	0.079793	0.000000	0.000000	0.000000	0.000000	0.029668	0.004911	0.000000	0.000000	0.000000	0.000000	0.052193	0.006643	0.000000	0.000000	0.000000	0.108902	0.072399	0.000000	0.000000	0.000000	0.066356	0.038913	0.000000	0.000000	0.000000	0.018234	0.000000	0.000000	0.000000	0.000000
0.000000	0.000000	0.000000	0.000000	0.010616	0.000000	0.000000	0.000000	0.038854	0.124955	0.000000	0.000000	0.000000	0.048280	0.146830	0.000000	0.000000	0.000000	0.000000	0.029096	0.000000	0.000000	0.000000	0.000000	0.000000	0.000000	0.000000	0.000000	0.000000	0.000000	0.000000	0.000000	0.000000	0.000000	0.000000	0.000000	0.000000	0.000000	0.000000	0.009982	0.000000	0.000000	0.000000	0.079100	0.122162	0.000000	0.000000	0.000000	0.094342	0.147789
0.108254	0.036295	0.000000	0.000000	0.000000	0.096393	0.029203	0.000000	0.054108	0.039800	0.047796	0.000000	0.000000	0.003982	0.000000	0.009036	0.000000	0.000000	0.000000	0.000000	0.000000	0.000000	0.000000	0.032151	0.044722	0.020617	0.000000	0.025829	0.136845	0.115833	0.066337	0.009162	0.009013	0.100490	0.084536	0.108254	0.064761	0.000000	0.000000	0.000000	0.084715	0.047566	0.000000	0.000000	0.012074	0.037509	0.009081	0.005788	0.051471	0.008620
0.000000	0.000000	0.000000	0.000000	0.000000	0.000000	0.000000	0.000000	0.000000	0.012105	0.000000	0.000000	0.000000	0.000000	0.000000	0.000000	0.000000	0.000000	0.000000	0.000000	0.000000	0.000000	0.000000	0.000000	0.000000	0.000000	0.000000	0.000000	0.000000	0.000000	0.000000	0.000000	0.000000	0.000000	0.000000	0.000000	0.000000	0.000000	0.000000	0.010171	0.000000	0.000000	0.000000	0.000000	0.000000	0.000000	0.000000	0.000000	0.000000	0.000000
0.093441	0.009798	0.000000	0.000000	0.000000	0.056815	0.000000	0.000000	0.000000	0.000000	0.018326	0.000000	0.000000	0.000000	0.003363	0.001539	0.000000	0.000000	0.000000	0.000000	0.013516	0.000000	0.000000	0.000000	0.000000	0.049356	0.000000	0.000000	0.000000	0.071188	0.089016	0.007228	0.000000	0.000000	0.068122	0.093441	0.041132	0.000000	0.000000	0.000000	0.119100	0.057450	0.000000	0.000000	0.000000	0.076027	0.028791	0.000000	0.001819	0.000000
0.000000	0.000000	0.000000	0.000000	0.000000	0.000000	0.000000	0.000000	0.000000	0.000000	0.000000	0.000000	0.000000	0.000000	0.000000	0.000000	0.000000	0.000000	0.028875	0.060435	0.000000	0.000000	0.000000	0.005568	0.032822	0.000000	0.000000	0.000000	0.000000	0.000000	0.000000	0.000000	0.000000	0.000000	0.000000	0.000000	0.000000	0.000000	0.000000	0.000000	0.000000	0.000000	0.000000	0.050132	0.094711	0.000000	0.000000	0.032401	0.054644	0.017382
0.000000	0.000000	0.000000	0.000000	0.000000	0.000000	0.000000	0.000000	0.000000	0.000000	0.000000	0.000000	0.000000	0.000000	0.011354	0.000000	0.000000	0.000000	0.000000	0.000000	0.000000	0.000000	0.000000	0.000000	0.000000	0.000000	0.000000	0.000000	0.000000	0.000000	0.000000	0.000000	0.000000	0.000000	0.000000	0.000000	0.000000	0.000000	0.000000	0.000000	0.000000	0.000000	0.000000	0.000000	0.000000	0.000000	0.000000	0.003531	0.004491	0.000000
0.000000	0.000000	0.000000	0.000000	0.000000	0.000000	0.000000	0.000000	0.000000	0.000000	0.000000	0.000000	0.000000	0.000000	0.000000	0.000000	0.000000	0.000000	0.000000	0.000000	0.000000	0.000000	0.000000	0.000000	0.026501	0.000000	0.000000	0.000000	0.000000	0.000000	0.000000	0.000000	0.000000	0.000000	0.000000	0.000000	0.000000	0.000000	0.000000	0.000000	0.000000	0.000000	0.000000	0.000000	0.000000	0.000000	0.000000	0.000000	0.000000	0.000000
0.001885	0.000000	0.000000	0.000000	0.021193	0.000000	0.000000	0.000000	0.000000	0.000000	0.000000	0.000000	0.000000	0.000000	0.000000	0.000000	0.000000	0.000000	0.000000	0.000000	0.000000	0.000000	0.000000	0.000000	0.000000	0.000000	0.000000	0.000000	0.000000	0.042287	0.035213	0.000000	0.000000	0.000000	0.095247	0.001885	0.000000	0.000000	0.000000	0.000000	0.072220	0.000000	0.000000	0.000000	0.000000	0.000000	0.000000	0.000000	0.000000	0.000000
0.000000	0.000000	0.000000	0.000000	0.000000	0.000000	0.000000	0.000000	0.000000	0.000000	0.000000	0.000000	0.000000	0.000000	0.000000	0.000000	0.000000	0.000000	0.000000	0.000000	0.000000	0.000000	0.000000	0.000000	0.000000	0.000000	0.000000	0.000000	0.000000	0.000000	0.000000	0.000000	0.000000	0.000000	0.000000	0.000000	0.000000	0.000000	0.000000	0.000000	0.000000	0.000000	0.000000	0.000000	0.000000	0.000000	0.000000	0.000000	0.000000	0.000000
0.016082	0.000000	0.000000	0.000000	0.000000	0.000000	0.000000	0.000000	0.000000	0.000000	0.000000	0.000000	0.000000	0.000000	0.000000	0.000000	0.000000	0.000000	0.000000	0.000000	0.000000	0.000000	0.000000	0.000000	0.000000	0.000000	0.000000	0.000000	0.000000	0.000000	0.047942	0.000000	0.000000	0.000000	0.000000	0.016082	0.000000	0.000000	0.000000	0.000000	0.084578	0.000000	0.000000	0.000000	0.000000	0.000000	0.000000	0.000000	0.000000	0.000000
0.000000	0.000000	0.000000	0.000000	0.000000	0.000000	0.000000	0.000000	0.000000	0.000000	0.000000	0.000000	0.000000	0.000000	0.000000	0.000000	0.000000	0.000000	0.000000	0.000000	0.000000	0.000000	0.000000	0.000000	0.000000	0.000000	0.000000	0.000000	0.000000	0.000000	0.000000	0.000000	0.000000	0.000000	0.000000	0.000000	0.000000	0.000000	0.000000	0.000000	0.000000	0.000000	0.000000	0.000000	0.000000	0.000000	0.000000	0.000000	0.000000	0.000000
0.045495	0.000000	0.000000	0.000000	0.000000	0.000000	0.000000	0.000000	0.000000	0.000000	0.000000	0.000000	0.000000	0.000000	0.023430	0.000000	0.000000	0.000000	0.000000	0.000000	0.000000	0.000000	0.000000	0.000000	0.000000	0.000000	0.000000	0.000000	0.000000	0.000000	0.073268	0.000000	0.000000	0.000000	0.013250	0.045495	0.000000	0.000000	0.000000	0.000000	0.108353	0.013283	0.000000	0.000000	0.000000	0.000000	0.000000	0.000000	0.000000	0.000000
0.000000	0.000000	0.000000	0.000000	0.000000	0.000000	0.000000	0.000000	0.000000	0.000000	0.000000	0.000000	0.000000	0.000000	0.000000	0.000000	0.000000	0.000000	0.000000	0.000000	0.000000	0.000000	0.000000	0.000000	0.000000	0.000000	0.000000	0.000000	0.000000	0.000000	0.000000	0.000000	0.000000	0.000000	0.000000	0.000000	0.000000	0.000000	0.000000	0.000000	0.000000	0.000000	0.000000	0.000000	0.000000	0.000000	0.000000	0.000000	0.000000	0.000000
0.059717	0.000000	0.000000	0.000000	0.000000	0.000000	0.000000	0.000000	0.000000	0.000000	0.000000	0.000000	0.000000	0.000000	0.000000	0.000000	0.000000	0.000000	0.000000	0.000000	0.000000	0.000000	0.000000	0.000000	0.000000	0.000000	0.000000	0.000000	0.000000	0.000000	0.084780	0.000000	0.000000	0.000000	0.000000	0.059717	0.000000	0.000000	0.000000	0.000000	0.118442	0.019919	0.000000	0.000000	0.000000	0.001848	0.000000	0.000000	0.000000	0.000000
0.000000	0.000000	0.000000	0.000000	0.000000	0.000000	0.000000	0.000000	0.000000	0.000000	0.000000	0.000000	0.000000	0.000000	0.000000	0.000000	0.000000	0.000000	0.000000	0.000000	0.000000	0.000000	0.000000	0.000000	0.000000	0.000000	0.000000	0.000000	0.000000	0.000000	0.000000	0.000000	0.000000	0.000000	0.000000	0.000000	0.000000	0.000000	0.000000	0.000000	0.000000	0.000000	0.000000	0.000000	0.000000	0.000000	0.000000	0.000000	0.000000	0.000000
0.073555	0.000000	0.000000	0.000000	0.000000	0.000000	0.000000	0.000000	0.000000	0.000000	0.000000	0.000000	0.000000	0.000000	0.000000	0.000000	0.000000	0.000000	0.000000	0.000000	0.000000	0.000000	0.000000	0.000000	0.000000	0.000000	0.000000	0.000000	0.000000	0.000000	0.095304	0.000000	0.000000	0.000000	0.000000	0.073555	0.000000	0.000000	0.000000	0.000000	0.126855	0.025476	0.000000	0.000000	0.000000	0.007075	0.000000	0.000000	0.000000	0.000000
0.000000	0.000000	0.000000	0.073211	0.122246	0.000000	0.000000	0.000000	0.000000	0.004199	0.000000	0.000000	0.000000	0.000000	0.000000	0.000000	0.000000	0.000000	0.000000	0.000000	0.000000	0.000000	0.000000	0.000000	0.000000	0.000000	0.000000	0.000000	0.000000	0.025132	0.000000	0.000000	0.000000	0.087400	0.147319	0.000000	0.000000	0.000000	0.000000	0.000000	0.000000	0.000000	0.000000	0.000000	0.000000	0.000000	0.000000	0.000000	0.000000	0.000000
0.101704	0.000000	0.000000	0.000000	0.000000	0.039898	0.021252	0.000000	0.000000	0.000000	0.129578	0.094696	0.000000	0.000000	0.000000	0.024437	0.007238	0.000000	0.000000	0.000000	0.000000	0.000000	0.000000	0.000000	0.000000	0.002726	0.000000	0.000000	0.000000	0.000000	0.113537	0.004547	0.000000	0.000000	0.000000	0.101704	0.016611	0.000000	0.000000	0.000000	0.137227	0.033584	0.000000	0.059061	0.054157	0.014782	0.000000	0.002369	0.098106	0.091513
0.052491	0.000000	0.000000	0.000000	0.000000	0.007000	0.000000	0.000000	0.000000	0.000000	0.000000	0.000000	0.000000	0.000000	0.000000	0.011092	0.000000	0.000000	0.000000	0.000000	0.059185	0.004817	0.000000	0.000000	0.000000	0.110676	0.038628	0.000000	0.000000	0.000000	0.106090	0.035976	0.000000	0.000000	0.000000	0.052491	0.000000	0.000000	0.000000	0.000000	0.084649	0.000087	0.000000	0.000000	0.000000	0.083515	0.050846	0.100595	0.034409	0.000000
0.114874	0.011759	0.000000	0.000000	0.000000	0.003054	0.000000	0.000000	0.000000	0.000000	0.000000	0.000000	0.000000	0.000000	0.000000	0.000000	0.000000	0.000000	0.000000	0.000000	0.000000	0.000000	0.000000	0.000000	0.000000	0.007978	0.000000	0.000000	0.000000	0.000000	0.119836	0.014035	0.000000	0.000000	0.000000	0.114874	0.025317	0.034229	0.058904	0.000000	0.137687	0.035665	0.070445	0.103513	0.021805	0.016845	0.000000	0.065831	0.097480	0.018384
0.000000	0.000000	0.000000	0.000000	0.000000	0.000000	0.000000	0.000000	0.000000	0.000000	0.068567	0.000000	0.000000	0.000000	0.000000	0.070948	0.000000	0.000000	0.000000	0.000000	0.000000	0.000000	0.000000	0.000000	0.000000	0.000000	0.000000	0.000000	0.000000	0.000000	0.000000	0.000000	0.000000	0.000000	0.000000	0.000000	0.000000	0.000000	0.000000	0.000000	0.000000	0.014576	0.000000	0.000000	0.000000	0.022831	0.096167	0.058115	0.000000	0.000000
0.127185	0.024141	0.000000	0.000000	0.000000	0.015331	0.000000	0.000000	0.000000	0.000000	0.000000	0.000000	0.000000	0.000000	0.000000	0.000000	0.000000	0.000000	0.000000	0.000000	0.000000	0.000000	0.000000	0.000000	0.004438	0.012146	0.000000	0.000000	0.000000	0.000000	0.123795	0.022648	0.000000	0.000000	0.000000	0.127185	0.033035	0.000000	0.000000	0.000000	0.134967	0.036435	0.000000	0.000000	0.000000	0.017724	0.000000	0.020077	0.011296	0.000000
0.000000	0.000000	0.000000	0.000000	0.000000	0.000000	0.000000	0.000000	0.000000	0.000000	0.000000	0.000000	0.000000	0.000000	0.000000	0.000000	0.000000	0.001480	0.033257	0.000000	0.000000	0.000000	0.000000	0.000000	0.000000	0.000000	0.000000	0.000000	0.000000	0.000000	0.000000	0.000000	0.000000	0.000000	0.000000	0.000000	0.000000	0.000000	0.000000	0.000000	0.000000	0.000000	0.000000	0.000000	0.000000	0.000000	0.000000	0.000000	0.000000	0.000000
0.148993	0.048667	0.000000	0.000000	0.000000	0.039665	0.000000	0.000000	0.000000	0.000000	0.000000	0.000000	0.000000	0.000000	0.000000	0.000000	0.000000	0.000000	0.000000	0.000000	0.000000	0.000000	0.000000	0.000000	0.028149	0.017385	0.000000	0.000000	0.000000	0.000000	0.123687	0.037852	0.000000	0.000000	0.000000	0.148993	0.045928	0.000000	0.000000	0.000000	0.120871	0.033913	0.000000	0.000000	0.000000	0.015835	0.000000	0.000000	0.000000	0.000000
0.117900	0.008687	0.000000	0.000000	0.000000	0.006039	0.000000	0.000000	0.000000	0.000000	0.000000	0.000000	0.000000	0.000000	0.000000	0.000000	0.000000	0.000000	0.038289	0.016587	0.000000	0.000000	0.000000	0.000000	0.000000	0.000000	0.000000	0.000000	0.000000	0.000000	0.066091	0.000000	0.000000	0.000000	0.000000	0.117900	0.047658	0.000000	0.007420	0.000000	0.096167	0.034622	0.000000	0.000000	0.000000	0.000000	0.000000	0.000000	0.000000	0.000000
0.156049	0.059789	0.000000	0.000000	0.000000	0.050724	0.000000	0.000000	0.000000	0.000000	0.000000	0.000000	0.000000	0.000000	0.000000	0.000000	0.000000	0.000000	0.000000	0.000000	0.000000	0.000000	0.000000	0.000000	0.036733	0.018146	0.000000	0.000000	0.000000	0.000000	0.119520	0.043664	0.000000	0.000000	0.000000	0.156049	0.050385	0.000000	0.000000	0.000000	0.111039	0.030704	0.000000	0.000000	0.000000	0.013112	0.000000	0.003660	0.044878	0.000420
0.000000	0.000000	0.000000	0.000000	0.000000	0.000000	0.000000	0.000000	0.000000	0.000000	0.000000	0.000000	0.000000	0.000000	0.000000	0.000000	0.000000	0.000000	0.000000	0.000000	0.000000	0.000000	0.000000	0.000000	0.000000	0.000000	0.000000	0.000000	0.000000	0.000000	0.000000	0.000000	0.000000	0.000000	0.000000	0.000000	0.000000	0.000000	0.000000	0.000000	0.000000	0.000000	0.000000	0.000000	0.000000	0.000000	0.000000	0.000000	0.000000	0.000000
0.000000	0.000000	0.000000	0.000000	0.000000	0.000000	0.000000	0.000000	0.000000	0.000000	0.000000	0.000000	0.000000	0.000000	0.000000	0.000000	0.000000	0.000000	0.000000	0.000000	0.000000	0.000000	0.000000	0.000000	0.042811	0.000000	0.000000	0.000000	0.000000	0.000000	0.000000	0.000000	0.000000	0.000000	0.000000	0.000000	0.000000	0.000000	0.000000	0.000000	0.000000	0.000000	0.000000	0.000000	0.000000	0.000000	0.000000	0.018149	0.052923	0.000000
0.000000	0.000000	0.000000	0.000000	0.000000	0.000000	0.000000	0.000000	0.000000	0.000000	0.000000	0.000000	0.000000	0.000000	0.000000	0.000000	0.000000	0.000000	0.018287	0.052740	0.000000	0.000000	0.000000	0.000000	0.000000	0.000000	0.000000	0.000000	0.000000	0.000000	0.000000	0.000000	0.000000	0.000000	0.000000	0.000000	0.000000	0.000000	0.000000	0.010502	0.000000	0.000000	0.000000	0.000000	0.000000	0.000000	0.000000	0.000000	0.000000	0.000000
0.000000	0.000000	0.000000	0.000000	0.000000	0.000000	0.000000	0.000000	0.000000	0.000000	0.000000	0.000000	0.000000	0.000000	0.026037	0.000000	0.000000	0.000000	0.000000	0.012672	0.000000	0.000000	0.000000	0.000000	0.046978	0.000000	0.000000	0.000000	0.000000	0.000000	0.000000	0.000000	0.000000	0.000000	0.000000	0.000000	0.000000	0.000000	0.000000	0.000000	0.000000	0.000000	0.000000	0.000000	0.000000	0.000000	0.000000	0.000000	0.000000	0.000000
0.000000	0.000000	0.000000	0.000000	0.000000	0.000000	0.000000	0.000000	0.000000	0.000000	0.000000	0.000000	0.000000	0.000000	0.000000	0.000000	0.000000	0.000000	0.000000	0.000000	0.000000	0.000000	0.000000	0.000000	0.000000	0.057165	0.015732	0.000000	0.000000	0.000000	0.048860	0.009169	0.000000	0.000000	0.000000	0.000000	0.000000	0.000000	0.000000	0.000000	0.000000	0.000000	0.000000	0.000000	0.000000	0.000000	0.000000	0.000000	0.000000	0.000000
0.000000	0.000000	0.000000	0.000000	0.000000	0.000000	0.000000	0.000000	0.000000	0.000000	0.000000	0.000000	0.000000	0.000000	0.000000	0.000000	0.000000	0.000000	0.000000	0.000000	0.000000	0.000000	0.000000	0.000000	0.046137	0.000000	0.000000	0.000000	0.000000	0.000000	0.000000	0.000000	0.000000	0.000000	0.000000	0.000000	0.000000	0.000000	0.000000	0.000000	0.000000	0.000000	0.000000	0.000000	0.000000	0.000000	0.000000	0.000000	0.000000	0.000000
0.000000	0.000000	0.000000	0.000000	0.000000	0.000000	0.000000	0.000000	0.000000	0.000000	0.000000	0.000000	0.000000	0.000000	0.000000	0.000000	0.000000	0.000000	0.000000	0.000000	0.000000	0.000000	0.000000	0.000000	0.000000	0.000000	0.000000	0.000000	0.000000	0.000000	0.000000	0.000000	0.000000	0.000000	0.000000	0.000000	0.000000	0.000000	0.000000	0.000000	0.000000	0.000000	0.000000	0.000000	0.000000	0.000000	0.000000	0.000000	0.000000	0.000000
0.000000	0.000000	0.000000	0.000000	0.000000	0.000000	0.000000	0.000000	0.000000	0.000000	0.000000	0.000000	0.000000	0.000000	0.000000	0.000000	0.000000	0.000000	0.000000	0.000000	0.000000	0.000000	0.000000	0.000000	0.039535	0.000000	0.000000	0.000000	0.000000	0.000000	0.000000	0.000000	0.000000	0.000000	0.000000	0.000000	0.000000	0.000000	0.000000	0.000000	0.047967	0.110286	0.049006	0.000000	0.000000	0.028301	0.080430	0.029224	0.000000	0.000000
0.000000	0.000000	0.000000	0.000000	0.000000	0.000000	0.000000	0.000000	0.000000	0.000000	0.000000	0.000000	0.000000	0.000000	0.000000	0.000000	0.000000	0.000000	0.000000	0.000000	0.000000	0.000000	0.000000	0.000000	0.000000	0.000000	0.000000	0.000000	0.000000	0.000000	0.000000	0.000000	0.000000	0.000000	0.000000	0.000000	0.000000	0.000000	0.000000	0.000000	0.000000	0.000000	0.000000	0.000000	0.000000	0.000000	0.000000	0.000000	0.000000	0.000000
0.000000	0.000000	0.000000	0.000000	0.000000	0.000000	0.000000	0.000000	0.000000	0.000000	0.000000	0.000000	0.000000	0.000000	0.000000	0.000000	0.000000	0.000000	0.000000	0.000000	0.000000	0.000000	0.000000	0.000000	0.032126	0.000000	0.000000	0.000000	0.000000	0.000000	0.000000	0.000000	0.000000	0.000000	0.000000	0.000000	0.000000	0.000000	0.000000	0.000000	0.000000	0.000000	0.000000	0.000000	0.000000	0.049159	0.106209	0.042859	0.039217	0.051748
0.000000	0.000000	0.000000	0.000000	0.000000	0.000000	0.000000	0.000000	0.000000	0.000000	0.000000	0.000000	0.000000	0.000000	0.000000	0.000000	0.000000	0.000000	0.000000	0.000000	0.000000	0.000000	0.000000	0.000000	0.000000	0.000000	0.000000	0.000000	0.000000	0.000000	0.000000	0.000000	0.000000	0.000000	0.000000	0.000000	0.000000	0.000000	0.000000	0.000000	0.000000	0.000000	0.000000	0.000000	0.000000	0.000000	0.000000	0.000000	0.000000	0.000000
0.000000	0.000000	0.000000	0.000000	0.000000	0.000000	0.000000	0.000000	0.000000	0.000000	0.046080	0.000000	0.000000	0.000000	0.000000	0.143003	0.059305	0.000000	0.000000	0.000000	0.129375	0.052966	0.000000	0.000000	0.010162	0.033250	0.000000	0.000000	0.000000	0.000000	0.000000	0.000000	0.000000	0.000000	0.000000	0.000000	0.000000	0.000000	0.000000	0.000000	0.000000	0.000000	0.000000	0.000000	0.000000	0.042122	0.006072	0.000000	0.000000	0.000000
0.000000	0.000000	0.000000	0.000000	0.000000	0.000000	0.000000	0.000000	0.000000	0.000000	0.000000	0.000000	0.000000	0.000000	0.000000	0.000000	0.000000	0.000000	0.000000	0.000000	0.000000	0.000000	0.000000	0.000000	0.000000	0.000000	0.000000	0.000000	0.000000	0.000000	0.000000	0.000000	0.000000	0.000000	0.000000	0.000000	0.000000	0.000000	0.000000	0.000000	0.000000	0.000000	0.000000	0.000000	0.000000	0.000000	0.000000	0.000000	0.000000	0.000000
0.000000	0.000000	0.000000	0.000000	0.033644	0.000000	0.000000	0.000000	0.000000	0.000000	0.000000	0.044563	0.025519	0.000000	0.000000	0.037004	0.144591	0.104556	0.000000	0.000000	0.024076	0.114817	0.084220	0.000000	0.000000	0.000000	0.015591	0.000000	0.000000	0.109041	0.000000	0.000000	0.000000	0.000000	0.083670	0.000000	0.000000	0.000000	0.000000	0.000000	0.000000	0.000000	0.000000	0.000000	0.000000	0.000000	0.000000	0.000000	0.000886	0.047007
0.000000	0.000000	0.000000	0.000000	0.000000	0.000000	0.000000	0.000000	0.000000	0.000000	0.000000	0.000000	0.000000	0.000000	0.000000	0.000000	0.000000	0.000000	0.000000	0.000000	0.000000	0.000000	0.000000	0.000000	0.000000	0.000000	0.000000	0.000000	0.000000	0.000000	0.000000	0.000000	0.000000	0.000000	0.000000	0.000000	0.000000	0.000000	0.000000	0.000000	0.000000	0.000000	0.000000	0.000000	0.000000	0.000000	0.000000	0.000000	0.000000	0.000000
0.000000	0.000000	0.000000	0.000000	0.000000	0.000000	0.000000	0.000000	0.000000	0.000000	0.000000	0.000000	0.000000	0.000000	0.000000	0.000000	0.000000	0.000000	0.000000	0.000000	0.000000	0.000000	0.000000	0.000000	0.000000	0.000000	0.000000	0.000000	0.000000	0.000000	0.000000	0.000000	0.000000	0.000000	0.068124	0.000000	0.000000	0.000000	0.000000	0.000000	0.000000	0.000000	0.000000	0.000000	0.000000	0.000000	0.000000	0.000000	0.000000	0.000000
0.000000	0.000000	0.000000	0.000000	0.000000	0.000000	0.000000	0.000000	0.000000	0.000000	0.000000	0.000000	0.000000	0.000000	0.000000	0.000000	0.000000	0.000000	0.000000	0.000000	0.000000	0.000000	0.000000	0.000000	0.000000	0.000000	0.000000	0.000000	0.000000	0.000000	0.000000	0.000000	0.000000	0.000000	0.000000	0.000000	0.000000	0.000000	0.000000	0.000000	0.000000	0.000000	0.000000	0.000000	0.000000	0.000000	0.000000	0.000000	0.000000	0.000000
0.000000	0.071994	0.081839	0.000000	0.000000	0.000000	0.078889	0.089316	0.000178	0.000000	0.000000	0.000000	0.000000	0.000000	0.000000	0.000000	0.000000	0.000000	0.000000	0.000000	0.000000	0.000000	0.000000	0.000000	0.000000	0.000000	0.000000	0.000000	0.000000	0.000000	0.000000	0.000000	0.000000	0.000000	0.000000	0.000000	0.000000	0.000000	0.000000	0.000000	0.000000	0.000000	0.000000	0.000000	0.000000	0.000000	0.000000	0.000000	0.000000	0.000000
0.000000	0.011454	0.000000	0.000000	0.000000	0.000000	0.000000	0.000000	0.000000	0.000000	0.000000	0.000000	0.000000	0.000000	0.000000	0.000000	0.000000	0.000000	0.000000	0.000000	0.000000	0.000000	0.000000	0.000000	0.000000	0.000000	0.000000	0.000000	0.000000	0.000000	0.021861	0.093273	0.054999	0.000000	0.000000	0.000000	0.000000	0.000000	0.000000	0.000000	0.000000	0.000000	0.000000	0.000000	0.000000	0.000000	0.000000	0.000000	0.000000	0.000000
0.017814	0.123899	0.109226	0.000000	0.000000	0.000000	0.012325	0.005672	0.000000	0.000000	0.000000	0.000000	0.000000	0.000000	0.000000	0.000000	0.000000	0.000000	0.000000	0.000000	0.000000	0.000000	0.000000	0.000000	0.000000	0.000000	0.000000	0.000000	0.000000	0.000000	0.000000	0.057126	0.048566	0.000000	0.000000	0.017814	0.000000	0.000000	0.000000	0.000000	0.000000	0.000000	0.000000	0.000000	0.000000	0.000000	0.000000	0.000000	0.000000	0.000000
0.000000	0.000000	0.000000	0.000000	0.000000	0.000000	0.000000	0.000000	0.000000	0.000000	0.000000	0.000000	0.000000	0.000000	0.000000	0.000000	0.000000	0.000000	0.000000	0.000000	0.000000	0.000000	0.000000	0.000000	0.000000	0.000000	0.000000	0.000000	0.000000	0.000000	0.000000	0.000000	0.000000	0.000000	0.011143	0.000000	0.000000	0.000000	0.000000	0.000000	0.000000	0.000000	0.000000	0.000000	0.000000	0.000000	0.000000	0.000000	0.000000	0.000000
0.000000	0.000000	0.000000	0.000000	0.000000	0.000000	0.000000	0.000000	0.000000	0.000000	0.000000	0.000000	0.000000	0.000000	0.000000	0.000000	0.000000	0.000000	0.000000	0.000000	0.000000	0.000000	0.000000	0.000000	0.000000	0.000000	0.000000	0.000000	0.000000	0.000000	0.082178	0.021386	0.000000	0.000000	0.000000	0.000000	0.000000	0.000000	0.000000	0.000000	0.014511	0.000000	0.000000	0.000000	0.000000	0.000000	0.000000	0.000000	0.000000	0.000000
0.066147	0.000000	0.000000	0.000000	0.000000	0.000000	0.000000	0.000000	0.000000	0.000000	0.000000	0.000000	0.000000	0.000000	0.000000	0.000000	0.000000	0.000000	0.000000	0.000000	0.040272	0.075001	0.010693	0.000000	0.000000	0.000000	0.023130	0.000000	0.000254	0.034713	0.019608	0.000000	0.000000	0.000000	0.000000	0.066147	0.044583	0.000000	0.000000	0.000000	0.093930	0.067950	0.000000	0.000000	0.000000	0.000000	0.000000	0.000000	0.000000	0.000000
0.020312	0.000000	0.000000	0.000000	0.046461	0.000000	0.000000	0.000000	0.000000	0.010112	0.000000	0.000000	0.000000	0.000000	0.000000	0.000000	0.000000	0.000000	0.000000	0.000000	0.000000	0.000000	0.000000	0.000000	0.000000	0.000000	0.000000	0.000000	0.000000	0.000000	0.001658	0.000000	0.000000	0.000000	0.000000	0.020312	0.000000	0.000000	0.000000	0.000000	0.000000	0.000000	0.000000	0.000000	0.000000	0.000000	0.000000	0.000000	0.000000	0.000000
0.000000	0.000000	0.000000	0.029886	0.059546	0.000000	0.000000	0.000000	0.000000	0.000000	0.000000	0.000000	0.000000	0.000000	0.000000	0.000000	0.000000	0.000000	0.000000	0.000000	0.000000	0.000000	0.000000	0.000000	0.008219	0.000000	0.000000	0.000000	0.066234	0.106184	0.000000	0.000000	0.000000	0.097982	0.160311	0.000000	0.000000	0.000000	0.000000	0.000000	0.000000	0.000000	0.000000	0.000000	0.000000	0.000000	0.000000	0.000000	0.000000	0.000000
0.000000	0.000000	0.000000	0.000000	0.006090	0.000000	0.000000	0.000000	0.000000	0.000000	0.000000	0.000000	0.000000	0.000000	0.000000	0.000000	0.000000	0.000000	0.000000	0.000000	0.000000	0.000000	0.000000	0.000000	0.000000	0.000000	0.000000	0.000000	0.000000	0.000000	0.000000	0.000000	0.000000	0.000000	0.000000	0.000000	0.000000	0.000000	0.000000	0.000000	0.000000	0.000000	0.000000	0.000000	0.000000	0.000000	0.000000	0.000000	0.000000	0.000000
0.000000	0.000000	0.000000	0.000000	0.000000	0.000000	0.000000	0.000000	0.000000	0.000000	0.000000	0.000000	0.000000	0.000000	0.000000	0.000000	0.000000	0.000000	0.000000	0.000000	0.000000	0.000000	0.000000	0.000000	0.016815	0.000000	0.000000	0.000000	0.000000	0.000000	0.000000	0.000000	0.000000	0.000000	0.000000	0.000000	0.000000	0.000000	0.000000	0.000000	0.000000	0.000000	0.000000	0.000000	0.000000	0.000000	0.000000	0.000000	0.000000	0.000000
0.000000	0.000000	0.000000	0.000000	0.000000	0.000000	0.000000	0.000000	0.000000	0.000000	0.000000	0.000000	0.000000	0.000000	0.000000	0.000000	0.000000	0.000000	0.000000	0.000000	0.000000	0.000000	0.000000	0.000000	0.000000	0.000000	0.000000	0.000000	0.000000	0.043020	0.000000	0.000000	0.000000	0.000000	0.015220	0.000000	0.000000	0.000000	0.000000	0.000000	0.000000	0.000000	0.000000	0.000000	0.000000	0.000000	0.000000	0.000000	0.000000	0.000000
0.000000	0.000000	0.000000	0.000000	0.000000	0.000000	0.000000	0.000000	0.000000	0.000000	0.000000	0.000000	0.000000	0.000000	0.000000	0.000000	0.000000	0.000000	0.000000	0.000000	0.000000	0.000000	0.000000	0.000000	0.030423	0.000000	0.000000	0.000000	0.000000	0.000000	0.000000	0.000000	0.000000	0.000000	0.000000	0.000000	0.000000	0.000000	0.000000	0.000000	0.000000	0.000000	0.000000	0.000000	0.000000	0.000000	0.000000	0.000000	0.000000	0.000000
0.000000	0.000000	0.000000	0.019779	0.014482	0.000000	0.000000	0.000000	0.000000	0.000000	0.000000	0.000000	0.000000	0.000000	0.000000	0.000000	0.000000	0.000000	0.000000	0.000000	0.000000	0.000000	0.000000	0.000000	0.000000	0.000000	0.000000	0.000000	0.000000	0.000000	0.000000	0.000000	0.000000	0.000762	0.000000	0.000000	0.000000	0.000000	0.000000	0.000000	0.000000	0.000000	0.000000	0.000000	0.000000	0.000000	0.000000	0.000000	0.000000	0.000000
0.000000	0.000000	0.000000	0.000000	0.000000	0.000000	0.000000	0.082685	0.082249	0.000000	0.000000	0.015642	0.134962	0.134206	0.014795	0.000000	0.000000	0.030661	0.030354	0.000000	0.000000	0.000000	0.000000	0.000000	0.040239	0.000000	0.000000	0.000000	0.000000	0.000000	0.000000	0.000000	0.000000	0.000000	0.000000	0.000000	0.000000	0.000000	0.000000	0.000000	0.000000	0.000000	0.000000	0.000000	0.000000	0.000000	0.000000	0.000000	0.000000	0.000000
0.000000	0.000000	0.000000	0.019390	0.042107	0.000000	0.000000	0.000000	0.092830	0.136453	0.000000	0.000000	0.000000	0.085248	0.124686	0.000000	0.000000	0.000000	0.009008	0.030376	0.000000	0.000000	0.000000	0.000000	0.000000	0.000000	0.000000	0.000000	0.000000	0.000000	0.000000	0.000000	0.000000	0.054445	0.036808	0.000000	0.000000	0.000000	0.000000	0.000000	0.000000	0.000000	0.000000	0.000000	0.000000	0.000000	0.000000	0.000000	0.000000	0.000000
0.000000	0.000000	0.000000	0.000000	0.000000	0.000000	0.000000	0.000000	0.000000	0.000000	0.000000	0.000000	0.000000	0.000000	0.000000	0.000000	0.000000	0.000000	0.000000	0.008747	0.000000	0.000000	0.000000	0.000000	0.036342	0.000000	0.000000	0.000000	0.000000	0.000000	0.000000	0.000000	0.000000	0.000000	0.000000	0.000000	0.000000	0.000000	0.000000	0.000000	0.000000	0.000000	0.000000	0.000000	0.000000	0.000000	0.000000	0.000000	0.000000	0.000000
0.000000	0.000000	0.000000	0.000000	0.000000	0.000000	0.000000	0.000000	0.000000	0.000000	0.000000	0.000000	0.000000	0.000000	0.000000	0.000000	0.000000	0.000000	0.000000	0.000000	0.078670	0.006470	0.000000	0.000000	0.000000	0.112663	0.026231	0.000000	0.000000	0.000000	0.000000	0.000000	0.000000	0.000000	0.000000	0.000000	0.000000	0.000000	0.000000	0.000000	0.000000	0.000000	0.000000	0.000000	0.000000	0.039050	0.000000	0.000000	0.000000	0.000000
0.062926	0.049298	0.000000	0.000000	0.000000	0.063950	0.050233	0.000000	0.031003	0.061676	0.052661	0.039874	0.000000	0.080268	0.128494	0.038779	0.026982	0.000000	0.000000	0.007906	0.032284	0.020901	0.000000	0.000000	0.029853	0.037213	0.025518	0.000000	0.000000	0.000000	0.050535	0.037910	0.000000	0.000000	0.000000	0.062926	0.005873	0.000000	0.000000	0.000000	0.025547	0.000000	0.000000	0.000000	0.000000	0.008629	0.000000	0.000000	0.000000	0.000000
0.000000	0.000000	0.000000	0.000000	0.000000	0.008165	0.073170	0.040356	0.000000	0.000000	0.000000	0.000000	0.000000	0.000000	0.000000	0.000000	0.000000	0.000000	0.000000	0.000000	0.000000	0.000000	0.000000	0.000000	0.000000	0.000000	0.000000	0.000000	0.000000	0.000000	0.000000	0.000000	0.000000	0.000000	0.000000	0.000000	0.000000	0.000000	0.000000	0.000000	0.000000	0.000000	0.000000	0.000000	0.000000	0.000000	0.000000	0.000000	0.000000	0.000000
0.000000	0.000000	0.000000	0.000000	0.000000	0.000000	0.000000	0.000000	0.000000	0.000000	0.000000	0.000000	0.000000	0.000000	0.000000	0.000000	0.000000	0.000000	0.000000	0.000000	0.000000	0.000000	0.000000	0.000000	0.020532	0.000000	0.000000	0.000000	0.000000	0.000000	0.000000	0.000000	0.000000	0.000000	0.000000	0.000000	0.000000	0.000000	0.000000	0.000000	0.000000	0.000000	0.000000	0.000000	0.000000	0.000000	0.000000	0.000000	0.000000	0.000000
0.000000	0.000000	0.000000	0.000000	0.000000	0.000000	0.000000	0.000000	0.000000	0.000000	0.000000	0.000000	0.000000	0.000000	0.000000	0.000000	0.000000	0.000000	0.000000	0.000000	0.000000	0.000000	0.000000	0.000000	0.000000	0.000000	0.000000	0.000000	0.000000	0.000000	0.000000	0.000000	0.000000	0.011623	0.000000	0.000000	0.000000	0.000000	0.000000	0.000000	0.000000	0.000000	0.000000	0.000000	0.000000	0.000000	0.000000	0.000000	0.000000	0.000000
0.000000	0.000000	0.000000	0.000000	0.000000	0.000000	0.000000	0.000000	0.000000	0.000000	0.000000	0.000000	0.000000	0.000000	0.000000	0.000000	0.000000	0.000000	0.000000	0.000000	0.000000	0.000000	0.000000	0.000000	0.008571	0.000000	0.000000	0.000000	0.000000	0.000000	0.000000	0.000000	0.000000	0.000000	0.000000	0.000000	0.000000	0.000000	0.000000	0.000000	0.000000	0.000000	0.000000	0.000000	0.000000	0.000000	0.000000	0.000000	0.000000	0.000000
0.000000	0.000000	0.000000	0.000000	0.000000	0.000000	0.000000	0.000000	0.000000	0.000000	0.000000	0.000000	0.000000	0.000000	0.000000	0.000000	0.000000	0.000000	0.000000	0.000000	0.000000	0.000000	0.000000	0.000000	0.000000	0.000000	0.000000	0.000000	0.000000	0.000000	0.000000	0.000000	0.000000	0.000000	0.000000	0.000000	0.000000	0.000000	0.000000	0.000000	0.000000	0.000000	0.000000	0.000000	0.000000	0.000000	0.000000	0.000000	0.000000	0.000000
0.000000	0.000000	0.000000	0.022390	0.111079	0.000000	0.000000	0.000000	0.038611	0.086207	0.000000	0.000000	0.000000	0.034701	0.080799	0.000000	0.000000	0.000000	0.014458	0.054268	0.000000	0.000000	0.000000	0.000000	0.030336	0.000000	0.000000	0.000000	0.000000	0.023565	0.000000	0.000000	0.000000	0.000730	0.037265	0.000000	0.000000	0.000000	0.000000	0.000000	0.000000	0.000000	0.000000	0.000000	0.000000	0.000000	0.000000	0.000000	0.000000	0.000000
0.000000	0.000000	0.000000	0.000000	0.000000	0.000000	0.000000	0.000000	0.000000	0.000000	0.000000	0.000000	0.000000	0.000000	0.000000	0.000000	0.000000	0.027966	0.037375	0.000000	0.000000	0.000000	0.032647	0.042326	0.000000	0.000000	0.000000	0.000000	0.000000	0.000000	0.000000	0.000000	0.000000	0.000000	0.000000	0.000000	0.000000	0.000000	0.000000	0.000000	0.000000	0.000000	0.000000	0.000000	0.000000	0.000000	0.000000	0.000000	0.000000	0.000000
0.000000	0.000000	0.000000	0.023405	0.112864	0.000000	0.000000	0.000000	0.000000	0.019473	0.000000	0.000000	0.000000	0.000000	0.000000	0.000000	0.000000	0.000000	0.000000	0.000000	0.000000	0.000000	0.012192	0.000000	0.000000	0.000000	0.065173	0.141707	0.065481	0.000000	0.000000	0.036295	0.091503	0.036551	0.016621	0.000000	0.000000	0.000000	0.000000	0.000000	0.000000	0.000000	0.000000	0.000000	0.000000	0.000000	0.000000	0.000000	0.000000	0.000000
0.000000	0.000000	0.000000	0.000000	0.000000	0.000000	0.000000	0.000000	0.000000	0.000000	0.000000	0.000000	0.000000	0.000000	0.000000	0.000000	0.000000	0.000000	0.000000	0.000000	0.000000	0.000000	0.000000	0.000000	0.000000	0.000000	0.000000	0.000000	0.000000	0.000000	0.000000	0.000000	0.000000	0.000000	0.000000	0.000000	0.000000	0.000000	0.000000	0.000000	0.000000	0.000000	0.000000	0.000000	0.000000	0.000000	0.000000	0.000000	0.000000	0.000000
0.000000	0.000000	0.000000	0.028648	0.107886	0.000000	0.000000	0.000000	0.000000	0.002137	0.000000	0.000000	0.000000	0.000000	0.000000	0.000000	0.000000	0.000000	0.000000	0.000000	0.000000	0.000000	0.000000	0.000000	0.000000	0.000000	0.000000	0.000000	0.000000	0.000000	0.000000	0.000000	0.000000	0.000000	0.025383	0.000000	0.000000	0.000000	0.000000	0.000000	0.000000	0.000000	0.000000	0.000000	0.000000	0.000000	0.000000	0.000000	0.000000	0.000000
0.000000	0.000000	0.000000	0.000000	0.000000	0.000000	0.000000	0.000000	0.000000	0.000000	0.000000	0.000000	0.000000	0.000000	0.000000	0.000000	0.000000	0.000000	0.000000	0.000000	0.000000	0.000000	0.000000	0.000000	0.000000	0.000000	0.000000	0.000000	0.000000	0.000000	0.000000	0.000000	0.000000	0.000000	0.000000	0.000000	0.000000	0.000000	0.000000	0.000000	0.000000	0.000000	0.000000	0.000000	0.000000	0.000000	0.000000	0.000000	0.000000	0.000000
0.000000	0.000000	0.000000	0.030396	0.097356	0.000000	0.000000	0.000000	0.000000	0.000000	0.000000	0.000000	0.000000	0.000000	0.000000	0.000000	0.000000	0.000000	0.000000	0.000000	0.000000	0.000000	0.000000	0.000000	0.000000	0.000000	0.000000	0.000000	0.000000	0.000000	0.000000	0.000000	0.000000	0.000000	0.030865	0.000000	0.000000	0.000000	0.000000	0.000000	0.000000	0.000000	0.000000	0.000000	0.000000	0.000000	0.000000	0.000000	0.000000	0.000000
0.000000	0.000000	0.000000	0.000000	0.000000	0.000000	0.000000	0.000000	0.000000	0.000000	0.062055	0.038210	0.000000	0.000000	0.000000	0.127537	0.089400	0.000000	0.000000	0.000000	0.008550	0.000000	0.000000	0.000000	0.000000	0.000000	0.000000	0.000000	0.000000	0.000000	0.000000	0.000000	0.000000	0.000000	0.000000	0.000000	0.000000	0.000000	0.000000	0.000000	0.000000	0.000000	0.000000	0.000000	0.000000	0.000000	0.000000	0.000000	0.000000	0.000000
0.000000	0.000000	0.000000	0.028621	0.082487	0.000000	0.000000	0.000000	0.000000	0.000000	0.000000	0.000000	0.000000	0.000000	0.000000	0.000000	0.000000	0.000000	0.000000	0.000000	0.000000	0.000000	0.000000	0.000000	0.000000	0.000000	0.000000	0.000000	0.000000	0.000000	0.000000	0.000000	0.000000	0.000000	0.032936	0.000000	0.000000	0.000000	0.000000	0.000000	0.000000	0.000000	0.000000	0.000000	0.000000	0.000000	0.000000	0.000000	0.000000	0.000000
0.000000	0.000000	0.000000	0.000000	0.000000	0.010110	0.075212	0.041296	0.000000	0.000000	0.058100	0.181842	0.102931	0.000000	0.000000	0.012429	0.078715	0.044063	0.000000	0.000000	0.000000	0.000000	0.000000	0.000000	0.000000	0.000000	0.000000	0.000000	0.000000	0.000000	0.000000	0.000000	0.000000	0.000000	0.000000	0.000000	0.000000	0.000000	0.000000	0.000000	0.000000	0.000000	0.000000	0.000000	0.000000	0.000000	0.000000	0.000000	0.000000	0.000000
0.000000	0.000000	0.000000	0.000000	0.000000	0.000000	0.000000	0.000000	0.000000	0.000000	0.000000	0.000000	0.000000	0.000000	0.000000	0.000000	0.000000	0.000000	0.000000	0.000000	0.000000	0.000000	0.000000	0.000000	0.000000	0.000000	0.000000	0.000000	0.000000	0.000000	0.000000	0.000000	0.000000	0.000000	0.000000	0.000000	0.000000	0.000000	0.000000	0.000000	0.000000	0.000000	0.000000	0.000000	0.033281	0.000000	0.000000	0.000000	0.000000	0.000000
0.000000	0.000000	0.000000	0.000000	0.000000	0.000000	0.000000	0.000000	0.000000	0.000000	0.000000	0.000000	0.000000	0.000000	0.000000	0.000000	0.000000	0.000000	0.000000	0.000000	0.000000	0.000000	0.000000	0.000000	0.000000	0.000000	0.000000	0.000000	0.000000	0.000000	0.000000	0.000000	0.000000	0.000000	0.000000	0.000000	0.000000	0.000000	0.000000	0.020132	0.000000	0.000000	0.000000	0.022090	0.052790	0.000000	0.000000	0.000000	0.000000	0.000000
0.000000	0.000000	0.000000	0.000000	0.000000	0.000000	0.000000	0.000000	0.000000	0.000000	0.000000	0.000000	0.000000	0.000000	0.000000	0.000000	0.000000	0.000000	0.000000	0.000000	0.000000	0.000000	0.000000	0.000000	0.000000	0.000000	0.000000	0.000000	0.000000	0.000000	0.000000	0.000000	0.000000	0.000000	0.000000	0.000000	0.000000	0.000000	0.004504	0.000000	0.000000	0.000000	0.000000	0.000000	0.000000	0.000000	0.000000	0.000000	0.000000	0.000000
0.000000	0.000000	0.000000	0.000000	0.000000	0.000000	0.000000	0.000000	0.000000	0.000000	0.000000	0.000000	0.000000	0.000000	0.000000	0.000000	0.000000	0.000000	0.000000	0.000000	0.000000	0.000000	0.000000	0.000000	0.000000	0.000000	0.000000	0.000000	0.000000	0.000000	0.000000	0.000000	0.000000	0.000000	0.000000	0.000000	0.000000	0.000000	0.000000	0.000000	0.000000	0.000000	0.000000	0.000000	0.000000	0.000000	0.000000	0.000000	0.000000	0.000000
0.000000	0.000000	0.022963	0.000000	0.000000	0.000000	0.000000	0.000000	0.000000	0.000000	0.000000	0.000000	0.000000	0.000000	0.000000	0.000000	0.000000	0.000000	0.000000	0.000000	0.000000	0.000000	0.000000	0.000000	0.000000	0.000000	0.000000	0.000000	0.000000	0.000000	0.000000	0.000000	0.024002	0.000000	0.000000	0.000000	0.000000	0.000000	0.015645	0.013639	0.000000	0.000000	0.000000	0.000000	0.000000	0.000000	0.000000	0.000000	0.000000	0.000000
0.000000	0.000000	0.000000	0.000000	0.000000	0.000000	0.000000	0.000000	0.000000	0.000000	0.000000	0.000000	0.000000	0.000000	0.000000	0.000000	0.000000	0.000000	0.000000	0.000000	0.000000	0.000000	0.000000	0.000000	0.000000	0.000000	0.000000	0.000000	0.000000	0.000000	0.000000	0.000000	0.000000	0.000000	0.000000	0.000000	0.000000	0.000000	0.000000	0.000000	0.000000	0.000000	0.000000	0.000000	0.000000	0.000000	0.000000	0.000000	0.000000	0.000000
0.000000	0.000000	0.000000	0.000000	0.000000	0.000000	0.000000	0.000000	0.000000	0.000000	0.000000	0.000000	0.000000	0.000000	0.000000	0.000000	0.000000	0.000000	0.000000	0.000000	0.000000	0.000000	0.000000	0.000000	0.000000	0.000000	0.000000	0.000000	0.000000	0.000000	0.000000	0.010787	0.010834	0.007146	0.000000	0.000000	0.000000	0.000000	0.000000	0.000000	0.000000	0.000000	0.000000	0.000000	0.000000	0.000000	0.000000	0.000000	0.000000	0.000000
0.000000	0.000000	0.000000	0.009320	0.000000	0.000000	0.000000	0.000000	0.000000	0.000000	0.000000	0.000000	0.000000	0.000000	0.000000	0.000000	0.000000	0.000000	0.000000	0.000000	0.000000	0.000000	0.000000	0.000000	0.000000	0.000000	0.000000	0.000000	0.000000	0.000000	0.000000	0.000000	0.000000	0.000000	0.000000	0.000000	0.000000	0.000000	0.000000	0.000000	0.000000	0.000000	0.000000	0.000000	0.000000	0.000000	0.000000	0.000000	0.000000	0.000000
0.000000	0.000000	0.000000	0.000000	0.000000	0.000000	0.000000	0.000000	0.000000	0.000000	0.000000	0.000000	0.000000	0.000000	0.053404	0.000000	0.000000	0.000000	0.000000	0.093466	0.000000	0.000000	0.000000	0.000000	0.054218	0.000000	0.000000	0.000000	0.000000	0.000000	0.000000	0.000000	0.001024	0.000000	0.000000	0.000000	0.000000	0.000000	0.000000	0.000000	0.000000	0.000000	0.000000	0.000000	0.000000	0.000000	0.000000	0.000000	0.000000	0.000000
0.000000	0.000000	0.000000	0.019076	0.000000	0.000000	0.000000	0.000000	0.000000	0.000000	0.000000	0.000000	0.000000	0.000000	0.000000	0.000000	0.000000	0.000000	0.000000	0.000000	0.000000	0.000000	0.000000	0.000000	0.000000	0.000000	0.000000	0.000000	0.000000	0.000000	0.000000	0.000000	0.000000	0.000000	0.000000	0.000000	0.000000	0.000000	0.000000	0.000000	0.000000	0.000000	0.000000	0.000000	0.000000	0.000000	0.000000	0.000000	0.000000	0.043580
0.000000	0.000000	0.000000	0.000000	0.000000	0.000000	0.000000	0.000000	0.000000	0.000000	0.000000	0.000000	0.000000	0.000000	0.000000	0.000000	0.000000	0.000000	0.000000	0.000000	0.000000	0.000000	0.000000	0.000000	0.000000	0.000000	0.000000	0.000000	0.000000	0.000000	0.000000	0.000000	0.000000	0.000000	0.000000	0.000000	0.000000	0.000000	0.000000	0.000000	0.000000	0.000000	0.000000	0.000000	0.000000	0.000000	0.000000	0.000000	0.000000	0.000000
0.000000	0.000000	0.003762	0.026949	0.000000	0.000000	0.000000	0.000000	0.000000	0.000000	0.031963	0.000000	0.000000	0.000000	0.000000	0.127180	0.033514	0.000000	0.000000	0.000000	0.134183	0.036595	0.000000	0.000000	0.000000	0.038902	0.000000	0.000000	0.000000	0.000000	0.000000	0.000000	0.000000	0.000000	0.000000	0.000000	0.000000	0.000000	0.000000	0.000000	0.000000	0.000000	0.000000	0.000000	0.000000	0.062741	0.024065	0.000000	0.000000	0.000000
0.000000	0.000000	0.000000	0.000000	0.000000	0.000000	0.000000	0.000000	0.000000	0.000000	0.000000	0.000000	0.000000	0.000000	0.000000	0.000000	0.000000	0.000000	0.000000	0.000000	0.000000	0.000000	0.000000	0.000000	0.000000	0.000000	0.000000	0.000000	0.000000	0.000000	0.000000	0.000000	0.000000	0.000000	0.000000	0.000000	0.000000	0.000000	0.000000	0.000000	0.000000	0.000000	0.000000	0.000000	0.000000	0.000000	0.000000	0.000000	0.000000	0.000000
0.000000	0.000000	0.016243	0.032796	0.000000	0.000000	0.000000	0.000000	0.000000	0.000000	0.000000	0.000000	0.000000	0.000000	0.000000	0.000000	0.000000	0.000000	0.000000	0.000000	0.000000	0.000000	0.000000	0.000000	0.000000	0.000000	0.000000	0.000000	0.000000	0.000000	0.000000	0.000000	0.000000	0.000000	0.000000	0.000000	0.000000	0.000000	0.000000	0.000000	0.000000	0.000000	0.000000	0.000000	0.000000	0.000000	0.000000	0.029429	0.000000	0.000000
0.000000	0.000000	0.000000	0.000000	0.000000	0.000000	0.000000	0.000000	0.000000	0.000000	0.000000	0.000000	0.000000	0.000000	0.000000	0.000000	0.000000	0.000000	0.000000	0.000000	0.000000	0.000000	0.000000	0.000000	0.000000	0.000000	0.000000	0.000000	0.000000	0.000000	0.000000	0.000000	0.000000	0.000000	0.000000	0.000000	0.000000	0.000000	0.000000	0.000000	0.000000	0.000000	0.000000	0.000000	0.000000	0.000000	0.000000	0.000000	0.000000	0.000000
0.000000	0.000000	0.037869	0.038138	0.000000	0.000000	0.000000	0.000000	0.000000	0.000000	0.075539	0.017380	0.000000	0.000000	0.000000	0.162355	0.062897	0.000000	0.000000	0.000000	0.098111	0.032218	0.000000	0.000000	0.000000	0.008861	0.000000	0.000000	0.000000	0.000000	0.011714	0.000000	0.000000	0.000000	0.000000	0.000000	0.000000	0.000000	0.000000	0.000000	0.039300	0.000000	0.000000	0.000000	0.000000	0.032320	0.014806	0.000000	0.000000	0.000000
0.000000	0.000000	0.000000	0.000000	0.000000	0.000000	0.000000	0.000000	0.000000	0.000000	0.000000	0.000000	0.000000	0.000000	0.000000	0.000000	0.000000	0.000000	0.000000	0.000000	0.000000	0.000000	0.000000	0.000000	0.000000	0.000000	0.000000	0.000000	0.000000	0.000000	0.000000	0.000000	0.000000	0.000000	0.000000	0.000000	0.000000	0.000000	0.000000	0.000000	0.000000	0.000000	0.002207	0.000000	0.000000	0.000000	0.009513	0.098448	0.080222	0.000000
0.000000	0.000000	0.045676	0.037156	0.000000	0.002658	0.000000	0.000000	0.000000	0.000000	0.087658	0.032476	0.000000	0.000000	0.000000	0.163360	0.072066	0.000000	0.000000	0.000000	0.087684	0.032493	0.000000	0.000000	0.000000	0.018762	0.000000	0.000000	0.000000	0.000000	0.039722	0.000000	0.000000	0.000000	0.000000	0.000000	0.000000	0.000000	0.000000	0.000000	0.063457	0.000000	0.000000	0.000000	0.000000	0.045006	0.007660	0.000000	0.000000	0.000000
0.000000	0.000000	0.000000	0.000000	0.000000	0.000000	0.000000	0.000000	0.000000	0.000000	0.000000	0.000000	0.000000	0.053518	0.070965	0.000000	0.000000	0.000000	0.120580	0.158333	0.000000	0.000000	0.000000	0.062297	0.080965	0.000000	0.000000	0.000000	0.000000	0.000000	0.000000	0.000000	0.000000	0.000000	0.000000	0.000000	0.000000	0.000000	0.000000	0.000000	0.000000	0.000000	0.000000	0.000000	0.000000	0.000000	0.000000	0.000000	0.000000	0.000000
0.000000	0.000000	0.051197	0.033902	0.000000	0.000000	0.000000	0.000000	0.000000	0.000000	0.000000	0.000000	0.000000	0.000000	0.000000	0.000000	0.000000	0.000000	0.000000	0.000000	0.000000	0.000000	0.000000	0.000000	0.000000	0.037323	0.000000	0.000000	0.000000	0.000000	0.067439	0.000000	0.000000	0.000000	0.000000	0.000000	0.000000	0.000000	0.000000	0.000000	0.084690	0.000000	0.000000	0.000000	0.000000	0.054794	0.000000	0.000000	0.000000	0.000000
0.000000	0.000000	0.000000	0.000000	0.000000	0.000000	0.000000	0.000000	0.000000	0.000000	0.000000	0.000000	0.000000	0.075075	0.087115	0.000000	0.000000	0.004741	0.127236	0.149502	0.000000	0.000000	0.000000	0.047689	0.057489	0.000000	0.000000	0.000000	0.000000	0.000000	0.000000	0.000000	0.000000	0.000000	0.000000	0.000000	0.000000	0.000000	0.000000	0.000000	0.000000	0.000000	0.000000	0.000000	0.000000	0.000000	0.000000	0.000000	0.000000	0.000000
0.022204	0.000092	0.054803	0.019966	0.000000	0.000000	0.000000	0.000000	0.000000	0.000000	0.000000	0.000000	0.000000	0.000000	0.000000	0.000000	0.000000	0.000000	0.000000	0.000000	0.000000	0.000000	0.000000	0.000000	0.000000	0.000000	0.000000	0.000000	0.000000	0.000000	0.043419	0.000000	0.017305	0.000000	0.000000	0.022204	0.000000	0.000000	0.000000	0.000000	0.038517	0.000000	0.000000	0.000000	0.000000	0.000000	0.000000	0.000000	0.000000	0.000000
0.000000	0.000000	0.000000	0.000000	0.000000	0.000000	0.000000	0.000000	0.000000	0.000000	0.000000	0.000000	0.000000	0.096431	0.100717	0.000000	0.000000	0.009798	0.126755	0.132799	0.000000	0.000000	0.000000	0.030351	0.032990	0.000000	0.000000	0.000000	0.000000	0.000000	0.000000	0.000000	0.000000	0.000000	0.000000	0.000000	0.000000	0.000000	0.000000	0.000000	0.000000	0.000000	0.000000	0.008718	0.000000	0.000000	0.000000	0.021877	0.094030	0.056110
0.000000	0.006047	0.052709	0.010295	0.000000	0.000000	0.000000	0.000000	0.000000	0.000000	0.000000	0.000000	0.000000	0.000000	0.000000	0.000000	0.000000	0.000000	0.000000	0.000000	0.000000	0.000000	0.000000	0.000000	0.000000	0.000000	0.000000	0.000000	0.000000	0.000000	0.000000	0.000000	0.026247	0.000000	0.000000	0.000000	0.000000	0.000000	0.000000	0.000000	0.000000	0.000000	0.000000	0.000000	0.000000	0.000000	0.000000	0.000000	0.000000	0.000000
0.000000	0.000000	0.000000	0.000000	0.000000	0.000000	0.000000	0.000000	0.008295	0.005452	0.000000	0.000000	0.010258	0.115700	0.109628	0.000000	0.000000	0.011782	0.119057	0.112767	0.000000	0.000000	0.000000	0.011702	0.008810	0.000000	0.000000	0.000000	0.000000	0.000000	0.000000	0.000000	0.000000	0.000000	0.000000	0.000000	0.000000	0.000000	0.000000	0.000000	0.000000	0.000000	0.000000	0.000000	0.000000	0.000000	0.000000	0.000000	0.000000	0.000000
0.061502	0.010196	0.048324	0.000000	0.000000	0.000000	0.000000	0.000000	0.000000	0.000000	0.000000	0.000000	0.000000	0.000000	0.000000	0.000000	0.000000	0.000000	0.000000	0.000000	0.000000	0.000000	0.000000	0.000000	0.000000	0.000000	0.000000	0.000000	0.000000	0.000000	0.061553	0.000000	0.033356	0.000000	0.000000	0.061502	0.000000	0.000000	0.000000	0.000000	0.037467	0.000000	0.000000	0.000000	0.000000	0.000000	0.000000	0.000000	0.000000	0.000000
0.000000	0.000000	0.000000	0.000000	0.000000	0.000000	0.000000	0.000000	0.017031	0.008870	0.000000	0.000000	0.022493	0.131641	0.112808	0.000000	0.000000	0.010752	0.106090	0.091388	0.000000	0.000000	0.000000	0.000000	0.000000	0.000000	0.000000	0.000000	0.000000	0.000000	0.000000	0.000000	0.000000	0.000000	0.000000	0.000000	0.000000	0.000000	0.000000	0.000000	0.000000	0.000000	0.000000	0.000000	0.000000	0.000000	0.000000	0.000000	0.000000	0.000000
0.096294	0.054067	0.033040	0.000000	0.000000	0.000000	0.000000	0.000000	0.000000	0.000000	0.000000	0.000000	0.000000	0.000000	0.000000	0.000000	0.000000	0.000000	0.000000	0.000000	0.000000	0.000000	0.000000	0.000000	0.000000	0.000000	0.000000	0.000000	0.000000	0.000000	0.069890	0.034036	0.041398	0.000000	0.000000	0.096294	0.000000	0.000000	0.000000	0.000000	0.028181	0.000000	0.000000	0.000000	0.000000	0.000000	0.000000	0.000000	0.000000	0.000000
0.000000	0.000000	0.000000	0.000000	0.000000	0.000000	0.000000	0.000000	0.023180	0.009350	0.000000	0.000000	0.032571	0.142547	0.109658	0.000000	0.000000	0.006599	0.088865	0.068264	0.000000	0.000000	0.000000	0.000000	0.000000	0.000000	0.000000	0.000000	0.000000	0.000000	0.000000	0.000000	0.000000	0.000000	0.000000	0.000000	0.000000	0.000000	0.000000	0.000000	0.000000	0.000000	0.000000	0.000000	0.000000	0.000000	0.000000	0.000000	0.000000	0.000000
0.104894	0.081272	0.028779	0.000000	0.000000	0.000000	0.000000	0.000000	0.000000	0.000000	0.000000	0.000000	0.000000	0.000000	0.000000	0.000000	0.000000	0.000000	0.000000	0.000000	0.000000	0.000000	0.000000	0.000000	0.000000	0.000000	0.000000	0.000000	0.000000	0.000000	0.064949	0.047167	0.041822	0.000000	0.000000	0.104894	0.000000	0.000000	0.000000	0.000000	0.017040	0.000000	0.000000	0.000000	0.000000	0.000000	0.000000	0.000000	0.000000	0.000000
0.112274	0.062783	0.000000	0.000000	0.000000	0.069619	0.031869	0.000000	0.026031	0.006752	0.000000	0.000000	0.039407	0.144643	0.100713	0.000000	0.000000	0.000000	0.069569	0.044983	0.000000	0.000000	0.000000	0.000000	0.000000	0.000000	0.000000	0.000000	0.000000	0.000000	0.000000	0.000000	0.000000	0.000000	0.000000	0.112274	0.093068	0.000000	0.000000	0.000000	0.000000	0.000000	0.000000	0.000000	0.000000	0.000000	0.000000	0.000000	0.000000	0.000000
0.105744	0.107197	0.059985	0.000000	0.000000	0.000000	0.000000	0.000000	0.000000	0.000000	0.000000	0.000000	0.000000	0.000000	0.000000	0.000000	0.000000	0.000000	0.000000	0.000000	0.000000	0.000000	0.000000	0.000000	0.000000	0.000000	0.000000	0.000000	0.000000	0.000000	0.054824	0.055782	0.040182	0.000000	0.000000	0.105744	0.000000	0.000000	0.000000	0.000000	0.002687	0.000000	0.000000	0.000000	0.000000	0.000000	0.000000	0.000000	0.000000	0.000000
0.000000	0.000000	0.000000	0.000000	0.000000	0.000000	0.000000	0.000000	0.025592	0.001336	0.000000	0.000000	0.042774	0.137548	0.087526	0.000000	0.000000	0.000000	0.049149	0.021762	0.000000	0.000000	0.000000	0.000000	0.000000	0.000000	0.000000	0.000000	0.000000	0.000000	0.000000	0.000000	0.000000	0.000000	0.000000	0.000000	0.000000	0.000000	0.000000	0.000000	0.000000	0.000000	0.000000	0.000000	0.000000	0.000000	0.000000	0.000000	0.000000	0.000000
0.092407	0.142987	0.053480	0.000000	0.000000	0.003444	0.026816	0.000000	0.000000	0.000000	0.000000	0.000000	0.000000	0.000000	0.000000	0.000000	0.000000	0.000000	0.000000	0.000000	0.000000	0.000000	0.000000	0.000000	0.000000	0.000000	0.000000	0.000000	0.000000	0.000000	0.031323	0.059070	0.033882	0.000000	0.000000	0.092407	0.000000	0.000000	0.000000	0.000000	0.000000	0.000000	0.000000	0.000000	0.000000	0.000000	0.000000	0.000000	0.000000	0.000000
0.000000	0.000000	0.000000	0.000000	0.000000	0.000000	0.000000	0.000000	0.021898	0.000000	0.000000	0.000000	0.042579	0.123511	0.071072	0.000000	0.000000	0.000000	0.027554	0.000000	0.000000	0.000000	0.000000	0.000000	0.000000	0.000000	0.000000	0.000000	0.000000	0.000000	0.000000	0.000000	0.000000	0.000000	0.000000	0.000000	0.000000	0.000000	0.000000	0.000000	0.000000	0.000000	0.000000	0.000000	0.000000	0.000000	0.000000	0.000000	0.000000	0.000000
0.077810	0.163564	0.070021	0.000000	0.000000	0.002076	0.041770	0.000000	0.000000	0.000000	0.000000	0.000000	0.000000	0.000000	0.000000	0.000000	0.000000	0.000000	0.000000	0.000000	0.000000	0.000000	0.000000	0.000000	0.000000	0.000000	0.000000	0.000000	0.000000	0.000000	0.021656	0.066835	0.016160	0.000000	0.000000	0.077810	0.000000	0.000000	0.000000	0.000000	0.000000	0.000000	0.000000	0.000000	0.000000	0.000000	0.000000	0.000000	0.000000	0.000000
0.000000	0.000000	0.000000	0.000000	0.000000	0.000000	0.000000	0.000000	0.015262	0.000000	0.000000	0.000000	0.038870	0.105737	0.052798	0.000000	0.000000	0.000000	0.005677	0.000000	0.000000	0.000000	0.000000	0.000000	0.000000	0.000000	0.000000	0.000000	0.000000	0.000000	0.000000	0.000000	0.000000	0.000000	0.000000	0.000000	0.000000	0.000000	0.000000	0.000000	0.000000	0.000000	0.000000	0.000000	0.000000	0.000000	0.000000	0.000000	0.000000	0.000000
0.038335	0.162551	0.122458	0.000000	0.000000	0.000000	0.062460	0.045732	0.000000	0.000000	0.000000	0.000000	0.000000	0.000000	0.000000	0.000000	0.000000	0.000000	0.000000	0.000000	0.000000	0.000000	0.000000	0.000000	0.000000	0.000000	0.000000	0.000000	0.000000	0.000000	0.000000	0.067574	0.050295	0.000000	0.000000	0.038335	0.000000	0.000000	0.000000	0.000000	0.000000	0.000000	0.000000	0.000000	0.000000	0.000000	0.005506	0.000252	0.000000	0.000000
0.000000	0.000000	0.000000	0.000000	0.000000	0.000000	0.010201	0.000000	0.005535	0.000000	0.033934	0.079881	0.031565	0.084973	0.032335	0.000000	0.000000	0.000000	0.000000	0.000000	0.000000	0.000000	0.000000	0.000000	0.000000	0.000000	0.000000	0.000000	0.000000	0.000000	0.000000	0.000000	0.000000	0.000000	0.000000	0.000000	0.000000	0.000000	0.000000	0.000000	0.000000	0.000000	0.000000	0.000000	0.000000	0.000000	0.000000	0.000000	0.000000	0.000000
0.081183	0.135637	0.100910	0.000000	0.000000	0.019980	0.121492	0.134825	0.032763	0.000000	0.000000	0.076137	0.103490	0.017726	0.000000	0.000000	0.000000	0.000000	0.000000	0.000000	0.000000	0.000000	0.000000	0.000000	0.000000	0.000000	0.000000	0.000000	0.000000	0.000000	0.027014	0.059657	0.000859	0.000000	0.000000	0.081183	0.000000	0.000000	0.000000	0.000000	0.000000	0.000000	0.000000	0.000000	0.000000	0.000000	0.017704	0.018728	0.000000	0.000000
0.000000	0.021147	0.106785	0.076336	0.000000	0.000000	0.040808	0.151673	0.106368	0.000000	0.000000	0.000000	0.034775	0.063235	0.011182	0.000000	0.000000	0.000000	0.000000	0.000000	0.000000	0.000000	0.000000	0.000000	0.000000	0.000000	0.000000	0.000000	0.000000	0.000000	0.000000	0.000000	0.000000	0.000000	0.000000	0.000000	0.000000	0.000000	0.000000	0.000000	0.000000	0.000000	0.000000	0.000000	0.000000	0.000000	0.000000	0.000000	0.000000	0.000000
0.027611	0.150092	0.130269	0.145632	0.070518	0.000000	0.065908	0.056899	0.031541	0.000000	0.000000	0.000000	0.000000	0.000000	0.009295	0.000000	0.000000	0.000000	0.000000	0.021338	0.000000	0.000000	0.000000	0.000000	0.000000	0.000000	0.000000	0.000000	0.000000	0.000000	0.000000	0.077964	0.068164	0.050974	0.009198	0.027611	0.000000	0.000000	0.000000	0.000000	0.000000	0.000000	0.000000	0.000000	0.000000	0.000000	0.028446	0.036701	0.000000	0.000000
0.000000	0.000000	0.000000	0.032960	0.075480	0.000000	0.000000	0.000000	0.000000	0.000000	0.000000	0.000000	0.008814	0.041081	0.000000	0.000000	0.000000	0.000000	0.000000	0.000000	0.000000	0.000000	0.000000	0.000000	0.000000	0.000000	0.000000	0.000000	0.027238	0.067981	0.000000	0.000000	0.000000	0.091410	0.191844	0.000000	0.000000	0.000000	0.000000	0.000000	0.000000	0.000000	0.000000	0.000000	0.000000	0.000000	0.000000	0.000000	0.000000	0.000000
0.000000	0.066385	0.063837	0.000000	0.000000	0.020369	0.143736	0.138206	0.014657	0.000000	0.000000	0.047752	0.045500	0.015401	0.000000	0.000000	0.000000	0.023192	0.028122	0.000000	0.000000	0.000000	0.000000	0.000000	0.000000	0.000000	0.000000	0.000000	0.000000	0.090335	0.000000	0.000000	0.000000	0.000000	0.053210	0.000000	0.000000	0.011926	0.000000	0.000000	0.000000	0.000000	0.000860	0.000000	0.000000	0.000000	0.041958	0.063742	0.000000	0.000000
0.000000	0.000000	0.000000	0.000000	0.000000	0.000000	0.000000	0.000000	0.000000	0.000000	0.000000	0.000000	0.000000	0.018183	0.000000	0.000000	0.000000	0.002074	0.000000	0.000000	0.000000	0.076102	0.109991	0.024728	0.000000	0.000000	0.104475	0.154568	0.043836	0.000000	0.000000	0.020279	0.042167	0.000000	0.000000	0.000000	0.000000	0.000000	0.000000	0.000000	0.000000	0.000000	0.000000	0.000000	0.000000	0.000000	0.000000	0.000000	0.000000	0.000000
0.000000	0.000000	0.000000	0.000000	0.000000	0.000000	0.000000	0.000000	0.000000	0.000000	0.000000	0.000000	0.000000	0.000000	0.000000	0.000000	0.000000	0.000000	0.000000	0.000000	0.000000	0.000000	0.000000	0.000000	0.000000	0.000000	0.000000	0.000000	0.000000	0.000000	0.000000	0.000000	0.000000	0.000000	0.000000	0.000000	0.000000	0.000000	0.000000	0.000000	0.000000	0.000000	0.017464	0.000000	0.000000	0.000000	0.048395	0.080701	0.011447	0.000000
0.023568	0.060109	0.045731	0.000000	0.000000	0.000000	0.076645	0.060620	0.000000	0.000000	0.000000	0.000000	0.000000	0.000000	0.000000	0.000000	0.000000	0.000000	0.000000	0.000000	0.000000	0.000000	0.000000	0.000000	0.000000	0.000000	0.000000	0.000000	0.000000	0.000000	0.081905	0.000000	0.000000	0.000000	0.000000	0.023568	0.000000	0.000000	0.000000	0.000000	0.076072	0.000000	0.000000	0.000000	0.000000	0.000000	0.000000	0.000000	0.000000	0.000000
0.068134	0.040368	0.049867	0.000000	0.000000	0.004467	0.126852	0.149408	0.028664	0.000000	0.000000	0.077221	0.089697	0.001651	0.000000	0.000000	0.000000	0.000000	0.000000	0.000000	0.000000	0.000000	0.000000	0.000000	0.000000	0.000000	0.000000	0.000000	0.000000	0.000000	0.007644	0.000000	0.000000	0.000000	0.000000	0.068134	0.000000	0.000000	0.031571	0.007375	0.000000	0.009764	0.050368	0.002975	0.000000	0.000000	0.054851	0.113525	0.046134	0.000000
0.000000	0.000000	0.000000	0.000000	0.000000	0.000000	0.000000	0.000000	0.000000	0.000000	0.000000	0.000000	0.000000	0.000000	0.000000	0.000000	0.000000	0.000000	0.000000	0.000000	0.000000	0.000000	0.000000	0.000000	0.000000	0.000000	0.000000	0.000000	0.000000	0.000000	0.000000	0.000000	0.000000	0.000000	0.000000	0.000000	0.000000	0.000000	0.000000	0.000000	0.000000	0.000000	0.000000	0.000000	0.000000	0.000000	0.000000	0.000000	0.000000	0.000000
0.000000	0.000000	0.000000	0.000000	0.000000	0.000000	0.000000	0.000000	0.000000	0.000000	0.000000	0.000000	0.000000	0.000000	0.000000	0.000000	0.000000	0.000000	0.000000	0.000000	0.000000	0.000000	0.000000	0.000000	0.000000	0.000000	0.000000	0.000000	0.000000	0.000000	0.000000	0.000000	0.000000	0.000000	0.000000	0.000000	0.000000	0.000000	0.000000	0.000000	0.000000	0.014592	0.065184	0.020773	0.000000	0.000000	0.054279	0.127243	0.062157	0.000000
0.000000	0.000000	0.000000	0.000000	0.000000	0.000000	0.000000	0.000000	0.000000	0.000000	0.000000	0.000000	0.000000	0.000000	0.000000	0.000000	0.000000	0.000000	0.000000	0.000000	0.000000	0.000000	0.000000	0.000000	0.000000	0.000000	0.000000	0.000000	0.000000	0.000000	0.000000	0.000000	0.000000	0.000000	0.000000	0.000000	0.000000	0.000000	0.000000	0.000000	0.000000	0.000000	0.000000	0.000000	0.000000	0.000000	0.000000	0.000000	0.000000	0.000000
0.000000	0.000000	0.000000	0.000000	0.000000	0.000000	0.000000	0.000000	0.000000	0.000000	0.000000	0.000000	0.000000	0.000000	0.000000	0.000000	0.000000	0.000000	0.000000	0.000000	0.000000	0.000000	0.000000	0.000000	0.000000	0.000000	0.000000	0.000000	0.000000	0.000000	0.000000	0.000000	0.000000	0.000000	0.000000	0.000000	0.000000	0.021722	0.044815	0.000000	0.005645	0.017503	0.078550	0.037935	0.000000	0.000000	0.051321	0.137973	0.077010	0.000000
0.000000	0.000000	0.000000	0.000000	0.000000	0.000000	0.000000	0.000000	0.000000	0.000000	0.000000	0.000000	0.000000	0.000000	0.000000	0.000000	0.000000	0.000000	0.000000	0.000000	0.000000	0.000000	0.000000	0.000000	0.000000	0.000000	0.000000	0.000000	0.000000	0.000000	0.000000	0.000000	0.000000	0.000000	0.000000	0.000000	0.000000	0.000000	0.000000	0.000000	0.000000	0.000000	0.000000	0.000000	0.000000	0.000000	0.000000	0.000000	0.000000	0.000000
0.000000	0.000000	0.000000	0.000000	0.000000	0.000000	0.000000	0.000000	0.000000	0.000000	0.000000	0.000000	0.000000	0.000000	0.000000	0.000000	0.000000	0.000000	0.000000	0.000000	0.000000	0.000000	0.000000	0.000000	0.000000	0.000000	0.000000	0.000000	0.000000	0.000000	0.000000	0.000000	0.000000	0.000000	0.000000	0.000000	0.000000	0.000000	0.000000	0.000000	0.000000	0.018502	0.090121	0.054366	0.000000	0.000000	0.046220	0.144426	0.090399	0.000000
0.000000	0.000000	0.000000	0.000000	0.000000	0.000000	0.000000	0.000000	0.000000	0.000000	0.000000	0.000000	0.000000	0.000000	0.000000	0.000000	0.000000	0.000000	0.000000	0.000000	0.000000	0.000000	0.000000	0.000000	0.000000	0.000000	0.000000	0.000000	0.000000	0.000000	0.000000	0.000000	0.000000	0.000000	0.000000	0.000000	0.000000	0.000000	0.000000	0.000000	0.000000	0.000000	0.000000	0.000000	0.000000	0.000000	0.000000	0.000000	0.000000	0.000000
0.000000	0.000000	0.000000	0.000000	0.000000	0.000000	0.000000	0.000000	0.000000	0.000000	0.000000	0.000000	0.000000	0.000000	0.000000	0.000000	0.042985	0.025592	0.000000	0.000000	0.032921	0.137948	0.102989	0.000000	0.000000	0.023958	0.117578	0.088542	0.000000	0.000000	0.000000	0.022353	0.006755	0.000000	0.000000	0.000000	0.000000	0.000000	0.001315	0.028661	0.000000	0.014559	0.106872	0.086427	0.000000	0.000000	0.029482	0.140212	0.112179	0.000000
0.000000	0.000000	0.000000	0.000000	0.000000	0.000000	0.000000	0.000000	0.000000	0.000000	0.000000	0.000000	0.000000	0.000000	0.000000	0.000000	0.000000	0.000000	0.000000	0.000000	0.000000	0.000000	0.000000	0.000000	0.000000	0.000000	0.000000	0.000000	0.000000	0.000000	0.000000	0.000000	0.000000	0.000000	0.000000	0.000000	0.000000	0.000000	0.000000	0.000000	0.000000	0.000000	0.000000	0.000000	0.000000	0.000000	0.000000	0.000000	0.000000	0.000000
0.000000	0.000000	0.000000	0.000000	0.000000	0.000000	0.000000	0.000000	0.000000	0.000000	0.000000	0.000000	0.000000	0.000000	0.000000	0.000000	0.000000	0.000000	0.000000	0.000000	0.000000	0.000000	0.000000	0.000000	0.000000	0.000000	0.000000	0.000000	0.000000	0.000000	0.000000	0.000000	0.000000	0.000000	0.000000	0.000000	0.000000	0.004393	0.000000	0.000000	0.000000	0.012560	0.112332	0.099120	0.000000	0.000000	0.020626	0.130407	0.114540	0.000319
0.000000	0.000000	0.000000	0.000000	0.000000	0.000000	0.000000	0.000000	0.000000	0.000000	0.000000	0.000000	0.000000	0.000000	0.000000	0.000000	0.000000	0.000000	0.000000	0.000000	0.000000	0.000000	0.000000	0.000000	0.000000	0.000000	0.000000	0.000000	0.000000	0.000000	0.000000	0.000000	0.000000	0.000000	0.000000	0.000000	0.000000	0.000000	0.000000	0.000000	0.000000	0.000000	0.000000	0.000000	0.000000	0.000000	0.006525	0.000000	0.000000	0.000000
0.000000	0.049530	0.041403	0.000000	0.000000	0.016654	0.121346	0.107116	0.000000	0.000000	0.008382	0.104163	0.092063	0.042350	0.007608	0.006662	0.086109	0.063513	0.145326	0.078436	0.028213	0.127015	0.095679	0.130158	0.070574	0.001221	0.077260	0.055993	0.028726	0.000000	0.000000	0.012139	0.000000	0.000000	0.000000	0.000000	0.000000	0.013601	0.011390	0.000000	0.000000	0.009642	0.115893	0.111259	0.003210	0.000000	0.011328	0.119636	0.114810	0.004843
0.000000	0.000000	0.000000	0.000000	0.000000	0.000000	0.000000	0.000000	0.000000	0.000000	0.000000	0.000000	0.000000	0.000000	0.000000	0.000000	0.000000	0.000000	0.000000	0.000000	0.000000	0.000000	0.000000	0.000000	0.000000	0.000000	0.000000	0.000000	0.000000	0.000000	0.000000	0.000000	0.000000	0.000000	0.000000	0.000000	0.000000	0.000000	0.000000	0.000000	0.000000	0.000000	0.000000	0.000000	0.029486	0.000000	0.018944	0.009975	0.000000	0.096834
0.000000	0.000000	0.000000	0.000000	0.000000	0.000000	0.013251	0.003267	0.000000	0.000000	0.000000	0.070103	0.056274	0.000000	0.000000	0.016869	0.114206	0.094742	0.000000	0.000000	0.001212	0.085173	0.069803	0.000000	0.000000	0.000000	0.026194	0.015530	0.000000	0.000000	0.000000	0.000000	0.000000	0.000000	0.000000	0.000000	0.000000	0.030910	0.039356	0.017471	0.000000	0.000695	0.116718	0.134717	0.098703	0.000000	0.000000	0.095005	0.120303	0.122044
0.000000	0.000000	0.000000	0.000000	0.000000	0.000000	0.000000	0.000000	0.000000	0.000000	0.000000	0.000000	0.000000	0.000000	0.000000	0.000000	0.000000	0.000000	0.000000	0.000000	0.000000	0.000000	0.000000	0.000000	0.000000	0.000000	0.000000	0.000000	0.000000	0.000000	0.000000	0.000000	0.000000	0.000000	0.000000	0.000000	0.000000	0.068399	0.096446	0.015308	0.000000	0.000000	0.085623	0.119072	0.027333	0.000000	0.030811	0.043605	0.066565	0.000000
0.000000	0.000000	0.000000	0.000000	0.000000	0.000000	0.036391	0.022495	0.000000	0.000000	0.009649	0.095679	0.075309	0.000000	0.000000	0.018697	0.112746	0.089352	0.000000	0.000000	0.000000	0.061206	0.045149	0.000000	0.000000	0.000000	0.006679	0.000000	0.000000	0.000000	0.000000	0.000000	0.000000	0.000000	0.000000	0.000000	0.000000	0.038236	0.052939	0.000000	0.000000	0.000000	0.113807	0.144550	0.031759	0.000000	0.000000	0.082317	0.103151	0.013250
0.000000	0.000000	0.000000	0.000000	0.000000	0.000000	0.000000	0.000000	0.000000	0.000000	0.000000	0.000000	0.000000	0.000000	0.000000	0.000000	0.000000	0.000000	0.000000	0.000000	0.000000	0.000000	0.000000	0.000000	0.000000	0.000000	0.000000	0.000000	0.000000	0.000000	0.000000	0.000000	0.000000	0.000000	0.000000	0.000000	0.000000	0.000000	0.000000	0.000000	0.000000	0.000000	0.000000	0.000000	0.000000	0.000000	0.041244	0.045554	0.000000	0.000000
0.000000	0.007140	0.000000	0.000000	0.000000	0.000000	0.062098	0.043033	0.000000	0.000000	0.022149	0.114583	0.086791	0.000000	0.000000	0.013010	0.097353	0.073122	0.000000	0.000000	0.000000	0.037334	0.020804	0.000000	0.000000	0.000000	0.000000	0.000000	0.000000	0.000000	0.000000	0.000000	0.000000	0.000000	0.000000	0.000000	0.000000	0.044575	0.066216	0.000000	0.000000	0.000000	0.109025	0.152362	0.039681	0.000000	0.000000	0.069578	0.096043	0.014002
0.000000	0.000000	0.000000	0.000000	0.000000	0.000000	0.000000	0.000000	0.000000	0.000000	0.000000	0.000000	0.000000	0.000000	0.000000	0.000000	0.000000	0.000000	0.000000	0.000000	0.000000	0.000000	0.000000	0.000000	0.000000	0.000000	0.000000	0.000000	0.000000	0.000000	0.000000	0.000000	0.000000	0.000000	0.000000	0.000000	0.000000	0.000000	0.000000	0.000000	0.000000	0.000000	0.000000	0.000000	0.000000	0.000000	0.050064	0.062636	0.000000	0.000000
0.000000	0.048652	0.025510	0.000000	0.000000	0.028696	0.116777	0.080365	0.000000	0.000000	0.028454	0.116298	0.080024	0.000000	0.000000	0.000000	0.048041	0.024978	0.000000	0.000000	0.000000	0.000000	0.000000	0.000000	0.000000	0.000000	0.000000	0.000000	0.000000	0.000000	0.000000	0.000000	0.000000	0.000000	0.000000	0.000000	0.000000	0.054573	0.093537	0.022535	0.000000	0.000000	0.094087	0.158754	0.053497	0.000000	0.000000	0.042412	0.077625	0.012378
0.000000	0.000000	0.000000	0.000000	0.000000	0.000000	0.000000	0.000000	0.000000	0.000000	0.000000	0.000000	0.000000	0.000000	0.000000	0.000000	0.000000	0.000000	0.000000	0.000000	0.000000	0.000000	0.000000	0.000000	0.000000	0.000000	0.000000	0.000000	0.000000	0.000000	0.000000	0.000000	0.000000	0.000000	0.000000	0.000000	0.000000	0.000000	0.000000	0.000000	0.000000	0.000000	0.000000	0.000000	0.000000	0.000000	0.057433	0.080075	0.003685	0.000000
0.006802	0.074952	0.044891	0.000000	0.000000	0.034800	0.123568	0.081169	0.000000	0.000000	0.017724	0.092251	0.058613	0.000000	0.000000	0.000000	0.030021	0.006630	0.000000	0.000000	0.000000	0.000000	0.000000	0.000000	0.000000	0.000000	0.000000	0.000000	0.000000	0.000000	0.000000	0.015616	0.000000	0.000000	0.000000	0.006802	0.000000	0.057654	0.106589	0.035541	0.000000	0.000000	0.084933	0.155755	0.058662	0.000000	0.000000	0.028931	0.067315	0.010036
0.000000	0.000000	0.000000	0.000000	0.000000	0.000000	0.000000	0.000000	0.000000	0.000000	0.000000	0.000000	0.000000	0.000000	0.000000	0.000000	0.000000	0.000000	0.000000	0.000000	0.000000	0.000000	0.000000	0.000000	0.000000	0.000000	0.000000	0.000000	0.000000	0.011231	0.000000	0.000000	0.000000	0.000000	0.062358	0.000000	0.000000	0.000000	0.000000	0.000000	0.000000	0.000000	0.001669	0.000000	0.000000	0.000000	0.062630	0.096794	0.020013	0.000000
0.025211	0.100540	0.061590	0.000000	0.000000	0.036800	0.121965	0.076397	0.000000	0.000000	0.004206	0.067570	0.036022	0.000000	0.000000	0.000000	0.010297	0.000000	0.000000	0.000000	0.000000	0.000000	0.000000	0.000000	0.000000	0.000000	0.000000	0.000000	0.000000	0.000000	0.000000	0.037839	0.011049	0.000000	0.000000	0.025211	0.000000	0.059417	0.119109	0.048154	0.000000	0.000000	0.075064	0.149415	0.062565	0.000000	0.000000	0.015580	0.056566	0.006782
0.000000	0.000000	0.000000	0.000000	0.000000	0.000000	0.000000	0.000000	0.000000	0.000000	0.000000	0.000000	0.000000	0.000000	0.000000	0.000000	0.000000	0.000000	0.000000	0.000000	0.000000	0.000000	0.000000	0.000000	0.000000	0.000000	0.000000	0.000000	0.000000	0.000000	0.000000	0.000000	0.000000	0.000000	0.000000	0.000000	0.000000	0.000000	0.000000	0.000000	0.000000	0.000000	0.024119	0.000000	0.000000	0.000000	0.053997	0.095986	0.026013	0.000000
0.045153	0.130114	0.075804	0.000000	0.000000	0.026382	0.095747	0.053214	0.000000	0.000000	0.000000	0.029425	0.000182	0.000000	0.000000	0.000000	0.000000	0.000000	0.000000	0.000000	0.000000	0.000000	0.000000	0.000000	0.000000	0.000000	0.013680	0.000000	0.000000	0.000000	0.013853	0.076321	0.038661	0.000000	0.000000	0.045153	0.000000	0.059311	0.136743	0.066774	0.000000	0.000000	0.058017	0.134040	0.065411	0.000000	0.000000	0.000000	0.039983	0.000727
0.000000	0.000000	0.000000	0.000000	0.000000	0.000000	0.000000	0.000000	0.000000	0.000000	0.000000	0.000000	0.000000	0.000000	0.000000	0.000000	0.000000	0.000000	0.000000	0.000000	0.000000	0.000000	0.000000	0.000000	0.000000	0.000000	0.000000	0.000000	0.000000	0.000000	0.000000	0.000000	0.000000	0.000000	0.000000	0.000000	0.000000	0.000000	0.000000	0.000000	0.000000	0.009511	0.047220	0.000000	0.000000	0.000000	0.034866	0.079956	0.022211	0.000000
0.045376	0.124571	0.069015	0.000000	0.000000	0.012464	0.070741	0.031579	0.000000	0.000000	0.000000	0.012774	0.000000	0.000000	0.000000	0.000000	0.000000	0.000000	0.000000	0.000000	0.000000	0.000000	0.000000	0.000000	0.000000	0.000000	0.037421	0.004645	0.000000	0.000000	0.031917	0.100455	0.053453	0.000000	0.000000	0.045376	0.000000	0.057187	0.145824	0.077902	0.000000	0.000000	0.046072	0.121990	0.065141	0.000000	0.000000	0.000000	0.029682	0.000000
0.000000	0.000000	0.000000	0.000000	0.000000	0.000000	0.000000	0.000000	0.000000	0.000000	0.000000	0.000000	0.000000	0.000000	0.000000	0.000000	0.000000	0.000000	0.000000	0.000000	0.000000	0.000000	0.000000	0.000000	0.000000	0.000000	0.000000	0.000000	0.000000	0.000000	0.000000	0.000000	0.000000	0.000000	0.000000	0.000000	0.000000	0.000000	0.000000	0.000000	0.000000	0.000000	0.000000	0.000000	0.000000	0.000000	0.000000	0.000000	0.000000	0.000000
0.032505	0.092399	0.041673	0.000000	0.000000	0.000000	0.017614	0.000000	0.000000	0.000000	0.000000	0.000000	0.000000	0.000000	0.000000	0.000000	0.000000	0.000000	0.000000	0.000000	0.052304	0.011342	0.000000	0.000000	0.000000	0.027038	0.084209	0.035910	0.000000	0.000000	0.061404	0.145148	0.072546	0.000000	0.000000	0.032505	0.000000	0.000000	0.031649	0.007475	0.000000	0.000000	0.000000	0.000000	0.000000	0.000000	0.000000	0.000000	0.000000	0.000000
0.000000	0.000000	0.000000	0.000000	0.000000	0.000000	0.000000	0.000000	0.000000	0.000000	0.000000	0.000000	0.000000	0.000000	0.000000	0.000000	0.000000	0.000000	0.000000	0.000000	0.000000	0.000000	0.000000	0.000000	0.000000	0.000000	0.000000	0.000000	0.000000	0.000000	0.000000	0.000000	0.000000	0.000000	0.000000	0.000000	0.000000	0.000000	0.000000	0.000000	0.000000	0.000000	0.000000	0.000000	0.000000	0.000000	0.000000	0.000000	0.000000	0.000000
0.019289	0.069504	0.022452	0.000000	0.000000	0.000000	0.008275	0.000000	0.000000	0.000000	0.000000	0.000000	0.000000	0.000000	0.000000	0.035489	0.094736	0.041744	0.000000	0.000000	0.000000	0.036894	0.000000	0.000000	0.000000	0.043391	0.104969	0.047034	0.000000	0.000000	0.057654	0.130054	0.061657	0.000000	0.000000	0.019289	0.000000	0.000000	0.000000	0.000000	0.000000	0.000000	0.000000	0.000000	0.000000	0.000000	0.000000	0.000000	0.000000	0.000000
0.000000	0.000000	0.000000	0.000000	0.000000	0.000000	0.000000	0.000000	0.000000	0.000000	0.000000	0.005022	0.028004	0.000000	0.000000	0.045596	0.055598	0.083538	0.012157	0.000000	0.023994	0.032742	0.000000	0.000000	0.000000	0.000000	0.000000	0.000000	0.000000	0.000000	0.000000	0.000000	0.000000	0.000000	0.000000	0.000000	0.000000	0.000000	0.000000	0.000000	0.000000	0.000000	0.024948	0.000000	0.000000	0.000000	0.000000	0.000000	0.000000	0.000000
0.000000	0.000000	0.000000	0.000000	0.000000	0.000000	0.000000	0.000000	0.000000	0.000000	0.000000	0.000000	0.000000	0.000000	0.000000	0.000000	0.000000	0.000000	0.000000	0.000000	0.000000	0.027468	0.000000	0.000000	0.000000	0.073059	0.157253	0.070364	0.000000	0.000000	0.046572	0.105351	0.044319	0.000000	0.000000	0.000000	0.000000	0.000000	0.028627	0.014099	0.000000	0.000000	0.000000	0.000000	0.000000	0.000000	0.000000	0.000000	0.000000	0.000000
0.000000	0.000000	0.000000	0.000000	0.000000	0.000000	0.000000	0.000000	0.000000	0.000000	0.000000	0.000000	0.000000	0.000000	0.000000	0.000000	0.000000	0.000000	0.000000	0.000000	0.000000	0.000000	0.000000	0.000000	0.000000	0.000000	0.000000	0.000000	0.000000	0.000000	0.000000	0.000000	0.000000	0.000000	0.000000	0.000000	0.000000	0.000000	0.000000	0.000000	0.000000	0.025605	0.006371	0.000000	0.000000	0.037426	0.139456	0.097619	0.000000	0.000000
0.000000	0.000000	0.000000	0.000000	0.000000	0.000000	0.000000	0.000000	0.000000	0.000000	0.000000	0.000000	0.000000	0.000000	0.000000	0.000000	0.000000	0.000000	0.000000	0.000000	0.000000	0.000000	0.000000	0.000000	0.000000	0.000000	0.000000	0.000000	0.000000	0.000000	0.000000	0.000000	0.000000	0.000000	0.000000	0.000000	0.000000	0.000000	0.000000	0.000000	0.000000	0.000000	0.054784	0.083209	0.009584	0.000000	0.000000	0.099662	0.146742	0.041605
0.000000	0.000000	0.000000	0.000000	0.000000	0.000000	0.006771	0.065162	0.029179	0.000000	0.000000	0.055183	0.152397	0.086352	0.000000	0.000000	0.000000	0.032250	0.001997	0.000000	0.000000	0.000000	0.000000	0.000000	0.000000	0.000000	0.000000	0.000000	0.000000	0.000000	0.000000	0.000000	0.000000	0.000000	0.000000	0.000000	0.000000	0.000000	0.000000	0.000000	0.000000	0.000000	0.000000	0.000000	0.000000	0.000000	0.000000	0.000000	0.000000	0.000000
0.000000	0.000000	0.000000	0.000000	0.000000	0.000000	0.000000	0.000000	0.000000	0.000000	0.000000	0.000000	0.000000	0.000000	0.000000	0.000000	0.000000	0.000000	0.000000	0.038200	0.031978	0.074098	0.016785	0.031479	0.078983	0.087534	0.172360	0.066161	0.000000	0.000000	0.011436	0.047975	0.000000	0.000000	0.000000	0.000000	0.000000	0.000000	0.000000	0.000000	0.000000	0.000000	0.000000	0.000000	0.000000	0.000000	0.000000	0.000000	0.000000	0.000000
0.000000	0.000000	0.000000	0.016841	0.017111	0.000000	0.000000	0.000000	0.000000	0.000000	0.000000	0.000000	0.000000	0.000000	0.000000	0.000000	0.000000	0.000000	0.000000	0.000000	0.000000	0.000000	0.000000	0.000000	0.000000	0.000000	0.000000	0.060614	0.036093	0.000000	0.000000	0.000000	0.000000	0.000000	0.000000	0.000000	0.000000	0.000000	0.000000	0.000000	0.000000	0.000000	0.000000	0.000000	0.000000	0.000000	0.000000	0.000000	0.000000	0.000000
0.000000	0.000000	0.000000	0.000000	0.000000	0.000000	0.000000	0.000000	0.000000	0.000000	0.000000	0.000000	0.000000	0.000000	0.000000	0.000000	0.001918	0.000000	0.000000	0.000000	0.072755	0.123348	0.041042	0.000000	0.000000	0.083292	0.141725	0.049427	0.000000	0.000000	0.000000	0.017340	0.000000	0.000000	0.000000	0.000000	0.000000	0.000000	0.000000	0.000000	0.000000	0.000000	0.000000	0.000000	0.000000	0.000000	0.000000	0.000000	0.000000	0.000000
0.000000	0.007633	0.125396	0.135734	0.019780	0.000000	0.000000	0.092556	0.099646	0.003407	0.000000	0.000000	0.000000	0.003775	0.000000	0.000000	0.000000	0.000000	0.000000	0.000000	0.000000	0.000000	0.000000	0.000000	0.000000	0.000000	0.000000	0.000000	0.000000	0.000000	0.000000	0.000000	0.038229	0.042937	0.000000	0.000000	0.000000	0.000000	0.000000	0.000000	0.000000	0.000000	0.000000	0.000000	0.000000	0.000000	0.000000	0.000000	0.000000	0.000000
0.000000	0.000000	0.003240	0.000000	0.000000	0.000000	0.072243	0.124610	0.042718	0.000000	0.000000	0.025715	0.060251	0.002850	0.000000	0.000000	0.021663	0.000000	0.000000	0.000000	0.089156	0.145262	0.047770	0.000000	0.000000	0.073384	0.118663	0.035796	0.000000	0.000000	0.000000	0.000000	0.000000	0.000000	0.000000	0.000000	0.000000	0.000000	0.000000	0.000000	0.000000	0.000000	0.000000	0.000000	0.000000	0.000000	0.000000	0.000000	0.000000	0.000000
0.000000	0.026054	0.150559	0.134777	0.010131	0.000000	0.000000	0.072571	0.065292	0.000000	0.000000	0.000000	0.000000	0.000000	0.000000	0.000000	0.000000	0.000000	0.000000	0.000000	0.000000	0.000000	0.000000	0.000000	0.000000	0.000000	0.000000	0.000000	0.000000	0.000000	0.000000	0.000000	0.060922	0.054201	0.000000	0.000000	0.000000	0.000000	0.000000	0.000000	0.000000	0.000000	0.000000	0.000000	0.000000	0.000000	0.000000	0.000000	0.000000	0.000000
0.000000	0.000000	0.000000	0.000000	0.000000	0.000000	0.000000	0.000000	0.000000	0.000000	0.000000	0.019461	0.039577	0.000000	0.000000	0.016585	0.076540	0.107738	0.022023	0.000000	0.104007	0.161711	0.120955	0.028723	0.000000	0.062254	0.095403	0.056809	0.000000	0.000000	0.000000	0.000000	0.000000	0.000000	0.000000	0.000000	0.000000	0.000000	0.000000	0.000000	0.000000	0.000000	0.000000	0.000000	0.000000	0.000000	0.000000	0.000000	0.000000	0.000000
0.000000	0.057226	0.158913	0.118155	0.000000	0.000000	0.000000	0.047369	0.030918	0.000000	0.000000	0.000000	0.106051	0.126134	0.021427	0.000000	0.000000	0.103936	0.123502	0.020275	0.000000	0.003188	0.008900	0.018273	0.000000	0.028395	0.105213	0.064333	0.000000	0.000000	0.054054	0.164908	0.098250	0.057468	0.000000	0.000000	0.000000	0.000000	0.000000	0.000000	0.000000	0.000000	0.000000	0.000000	0.000000	0.000000	0.000000	0.000000	0.000000	0.000000
0.000000	0.000000	0.000000	0.000000	0.000000	0.000000	0.000000	0.000000	0.000000	0.000000	0.000000	0.000000	0.000000	0.000000	0.000000	0.047849	0.068431	0.000000	0.000000	0.000000	0.117872	0.165143	0.042019	0.000000	0.000000	0.040463	0.059999	0.000000	0.000000	0.000000	0.000000	0.000000	0.000000	0.000000	0.000000	0.000000	0.000000	0.000000	0.000000	0.000000	0.000000	0.000000	0.000000	0.000000	0.000000	0.000000	0.000000	0.000000	0.000000	0.000000
0.000000	0.047255	0.144014	0.088548	0.000000	0.000000	0.000000	0.021758	0.000000	0.000000	0.000000	0.000000	0.000000	0.000000	0.000000	0.000000	0.000000	0.000000	0.000000	0.000000	0.000000	0.000000	0.000000	0.000000	0.000000	0.000000	0.000000	0.000000	0.000000	0.000000	0.000000	0.006993	0.070873	0.038062	0.000000	0.000000	0.000000	0.000000	0.000000	0.000000	0.000000	0.000000	0.000000	0.000000	0.000000	0.000000	0.000000	0.000000	0.000000	0.000000
0.000000	0.000000	0.000000	0.000000	0.000000	0.000000	0.000000	0.000000	0.000000	0.000000	0.000000	0.000000	0.000000	0.000000	0.000000	0.069741	0.087694	0.004217	0.000000	0.000000	0.119539	0.152154	0.033857	0.000000	0.000000	0.026431	0.039637	0.000000	0.000000	0.000000	0.000000	0.000000	0.000000	0.000000	0.000000	0.000000	0.000000	0.000000	0.000000	0.000000	0.000000	0.000000	0.000000	0.000000	0.000000	0.000000	0.000000	0.000000	0.000000	0.000000
0.000000	0.003740	0.037598	0.000000	0.000000	0.000000	0.000000	0.000000	0.000000	0.000000	0.000000	0.000000	0.000000	0.000000	0.000000	0.000000	0.000000	0.000000	0.000000	0.000000	0.000000	0.000000	0.000000	0.000000	0.000000	0.000000	0.000000	0.000000	0.000000	0.000000	0.000000	0.000000	0.000000	0.000000	0.000000	0.000000	0.000000	0.000000	0.000000	0.007912	0.000000	0.000000	0.000000	0.000000	0.000000	0.000000	0.000000	0.000000	0.000000	0.000000
0.000000	0.000000	0.000000	0.000000	0.000000	0.000000	0.000000	0.000000	0.000000	0.000000	0.000155	0.003584	0.000000	0.000000	0.000000	0.110245	0.117866	0.011935	0.000000	0.000000	0.101304	0.108224	0.007376	0.000000	0.000000	0.000000	0.000000	0.000000	0.000000	0.000000	0.000000	0.000000	0.000000	0.000000	0.000000	0.000000	0.000000	0.000000	0.000000	0.000000	0.013963	0.000000	0.000000	0.000000	0.000000	0.000000	0.000000	0.000000	0.000000	0.000000
0.000000	0.003458	0.022448	0.000000	0.000000	0.000000	0.010889	0.030683	0.000000	0.000000	0.000000	0.031404	0.053847	0.000000	0.000000	0.000000	0.051145	0.076982	0.004506	0.000000	0.000000	0.052847	0.079031	0.005811	0.000000	0.000000	0.034811	0.057769	0.000000	0.000000	0.000000	0.013325	0.033398	0.000000	0.000000	0.000000	0.000000	0.000000	0.000000	0.000000	0.000000	0.000000	0.000000	0.000000	0.000000	0.000000	0.000000	0.000000	0.000000	0.000000
0.000000	0.000000	0.000000	0.000000	0.000000	0.000000	0.000000	0.000000	0.000000	0.000000	0.022995	0.022587	0.000000	0.000000	0.000000	0.130450	0.129465	0.012859	0.000000	0.000000	0.089154	0.088515	0.000000	0.000000	0.000000	0.021826	0.000000	0.000000	0.000000	0.000000	0.011764	0.000000	0.000000	0.000000	0.000000	0.000000	0.000000	0.000000	0.000000	0.000000	0.031107	0.000000	0.000000	0.000000	0.000000	0.047836	0.000000	0.000000	0.000000	0.000000
0.000000	0.000000	0.000000	0.000000	0.000000	0.000000	0.000000	0.000000	0.000000	0.000000	0.000000	0.000000	0.000000	0.000000	0.000000	0.000000	0.000000	0.000000	0.000000	0.000000	0.000000	0.000000	0.000000	0.000000	0.000000	0.000000	0.000000	0.000000	0.000000	0.000000	0.000000	0.000000	0.000000	0.000000	0.000000	0.000000	0.000000	0.066571	0.055592	0.027121	0.000000	0.026971	0.143286	0.121623	0.002052	0.000000	0.000306	0.086821	0.074143	0.000000
0.000000	0.000000	0.000000	0.000000	0.000000	0.000000	0.000000	0.000000	0.000000	0.000000	0.044653	0.039545	0.000000	0.000000	0.000000	0.146134	0.133465	0.010468	0.000000	0.000000	0.073400	0.067228	0.000000	0.000000	0.000000	0.043507	0.000000	0.000000	0.000000	0.000000	0.031130	0.000000	0.000000	0.000000	0.000000	0.000000	0.000000	0.000000	0.000000	0.000000	0.051527	0.000000	0.000000	0.000000	0.000000	0.071740	0.000000	0.000000	0.000000	0.000000
0.000000	0.000000	0.000000	0.000000	0.000000	0.000000	0.000000	0.000000	0.000000	0.000000	0.000000	0.000000	0.000000	0.000000	0.000000	0.000000	0.000000	0.020154	0.000000	0.000000	0.000000	0.034361	0.075276	0.016244	0.000000	0.000000	0.000000	0.000000	0.000000	0.000000	0.000000	0.000000	0.000000	0.000000	0.000000	0.000000	0.000000	0.063599	0.064716	0.000000	0.000000	0.015769	0.138376	0.140764	0.018282	0.000000	0.000000	0.071894	0.073080	0.000000
0.000000	0.000000	0.000000	0.000000	0.000000	0.000000	0.000000	0.000000	0.000000	0.000000	0.065287	0.054424	0.000000	0.000000	0.000000	0.153894	0.129217	0.095625	0.009270	0.000000	0.055677	0.045464	0.041782	0.000000	0.000000	0.063270	0.000000	0.000000	0.000000	0.000000	0.048172	0.000000	0.000000	0.000000	0.000000	0.000000	0.000000	0.000000	0.000000	0.000000	0.069591	0.000000	0.000000	0.000000	0.000000	0.094147	0.000000	0.000000	0.000000	0.000000
0.000000	0.000000	0.000000	0.000000	0.000000	0.000000	0.000000	0.000000	0.000000	0.000000	0.000000	0.000000	0.000000	0.026718	0.012690	0.000000	0.001563	0.041778	0.143747	0.110555	0.000000	0.079165	0.170768	0.075682	0.056965	0.000000	0.045831	0.101970	0.040812	0.000000	0.000000	0.000000	0.000000	0.000000	0.000000	0.000000	0.000000	0.057721	0.070991	0.025331	0.000000	0.003166	0.127975	0.157810	0.033177	0.000000	0.000000	0.055708	0.068783	0.000000
0.025039	0.000000	0.000000	0.000000	0.000000	0.000000	0.000000	0.000000	0.000000	0.000000	0.110272	0.082360	0.102852	0.057092	0.000000	0.138534	0.102667	0.141507	0.080703	0.000000	0.018655	0.002982	0.012797	0.000000	0.000000	0.000000	0.000000	0.000000	0.000000	0.000000	0.000000	0.000000	0.000000	0.000000	0.000000	0.025039	0.000000	0.000000	0.000000	0.000000	0.000000	0.000000	0.000000	0.000000	0.000000	0.000000	0.000000	0.000000	0.000000	0.000000
0.078310	0.000062	0.000000	0.000000	0.000000	0.059476	0.000000	0.000000	0.000000	0.000000	0.000000	0.000000	0.000000	0.000000	0.000000	0.000000	0.000000	0.009015	0.000000	0.000000	0.000000	0.058010	0.138840	0.070246	0.000000	0.000000	0.041248	0.107215	0.052144	0.000000	0.000000	0.000000	0.000000	0.000000	0.000000	0.078310	0.120137	0.048872	0.074260	0.002751	0.000000	0.017670	0.113317	0.170736	0.047195	0.000000	0.000000	0.037787	0.061215	0.000000
0.000000	0.000000	0.000000	0.000000	0.000000	0.012969	0.000000	0.000000	0.000000	0.000000	0.133667	0.092869	0.000000	0.000000	0.000000	0.122556	0.085468	0.000000	0.000000	0.000000	0.003160	0.000000	0.000000	0.000000	0.000000	0.000000	0.000000	0.000000	0.000000	0.000000	0.000000	0.000000	0.000000	0.000000	0.000000	0.000000	0.000000	0.001169	0.000000	0.000000	0.000000	0.000000	0.000000	0.000000	0.000000	0.000000	0.000000	0.000000	0.000000	0.000000
0.000000	0.000000	0.000000	0.000000	0.000000	0.000000	0.000000	0.000000	0.000000	0.000000	0.000000	0.000000	0.000000	0.000000	0.000000	0.000000	0.000000	0.000000	0.006213	0.000000	0.000000	0.000000	0.000000	0.000000	0.000000	0.000000	0.000000	0.000000	0.000000	0.000000	0.000000	0.000000	0.000000	0.000000	0.000000	0.000000	0.000000	0.037860	0.074012	0.011424	0.000000	0.000000	0.096572	0.172706	0.059140	0.000000	0.000000	0.019362	0.051128	0.000000
0.000000	0.000000	0.000000	0.000000	0.000000	0.031560	0.007494	0.000815	0.000000	0.000000	0.155142	0.098414	0.125710	0.057846	0.000000	0.103242	0.066216	0.139068	0.064630	0.000000	0.000000	0.000000	0.011862	0.000000	0.000000	0.000000	0.000000	0.000000	0.000000	0.000000	0.000000	0.000000	0.000000	0.000000	0.000000	0.000000	0.000000	0.000000	0.000000	0.000000	0.000000	0.000000	0.000000	0.000000	0.000000	0.000000	0.000000	0.000000	0.000000	0.000000
0.000000	0.000000	0.000000	0.000000	0.000000	0.000000	0.000000	0.000000	0.000000	0.000000	0.000000	0.000000	0.000000	0.000000	0.000000	0.000000	0.000000	0.000000	0.080105	0.106693	0.000000	0.000000	0.000000	0.034068	0.052454	0.000000	0.000000	0.000000	0.000000	0.000000	0.000000	0.000000	0.000000	0.000000	0.000000	0.000000	0.000000	0.025203	0.070432	0.017961	0.000000	0.000000	0.078733	0.162726	0.068635	0.000000	0.000000	0.000675	0.039111	0.000000
0.000000	0.000000	0.000000	0.000000	0.000000	0.073473	0.037175	0.000000	0.000000	0.000000	0.183245	0.149379	0.045915	0.000000	0.000000	0.078890	0.120733	0.033706	0.000000	0.000000	0.000000	0.012043	0.000000	0.000000	0.000000	0.000000	0.000000	0.000000	0.000000	0.000000	0.000000	0.000000	0.000000	0.000000	0.000000	0.000000	0.002593	0.000000	0.000000	0.000000	0.000000	0.000000	0.000000	0.000000	0.000000	0.000000	0.000000	0.000000	0.000000	0.000000
0.026636	0.016377	0.000000	0.000000	0.000000	0.088854	0.056142	0.000000	0.000000	0.000000	0.124586	0.082039	0.000000	0.000000	0.000000	0.078563	0.047969	0.000000	0.040941	0.073936	0.018095	0.000000	0.009610	0.048420	0.083414	0.000000	0.000000	0.000000	0.000000	0.000000	0.000000	0.000000	0.000000	0.000000	0.000000	0.026636	0.017815	0.010521	0.063481	0.022427	0.000000	0.000000	0.059306	0.145953	0.075599	0.000000	0.000000	0.000000	0.024878	0.000000
0.050124	0.011885	0.000000	0.000000	0.000000	0.052789	0.014019	0.000000	0.000000	0.000000	0.057523	0.017774	0.000000	0.000000	0.000000	0.060780	0.020332	0.000000	0.000000	0.000000	0.059973	0.019700	0.000000	0.000000	0.000000	0.055755	0.016376	0.000000	0.000000	0.000000	0.051413	0.012919	0.000000	0.000000	0.000000	0.050124	0.003826	0.000000	0.000000	0.000000	0.045914	0.000564	0.000000	0.000000	0.000000	0.048737	0.002756	0.000000	0.000000	0.000000
0.000000	0.000000	0.000000	0.000000	0.000000	0.000000	0.000000	0.000000	0.000000	0.000000	0.000000	0.000000	0.000000	0.000000	0.000000	0.000000	0.000000	0.000000	0.036682	0.083084	0.000000	0.000000	0.000000	0.000000	0.033782	0.000000	0.000000	0.000000	0.000000	0.000000	0.000000	0.000000	0.000000	0.000000	0.000000	0.000000	0.000000	0.000000	0.053862	0.024345	0.000000	0.000000	0.039605	0.126986	0.079102	0.000000	0.000000	0.000000	0.009503	0.000000
0.000000	0.000000	0.000000	0.000000	0.000000	0.000000	0.000000	0.000000	0.000000	0.000000	0.000000	0.000000	0.007497	0.000000	0.000000	0.000000	0.000000	0.000000	0.000000	0.000000	0.013040	0.000000	0.000000	0.000000	0.000000	0.143012	0.068932	0.000000	0.000000	0.000000	0.107176	0.049220	0.000000	0.000000	0.000000	0.000000	0.000000	0.000000	0.000000	0.000000	0.027844	0.000000	0.000000	0.000000	0.000000	0.028873	0.000000	0.000000	0.000000	0.000000
0.000000	0.000000	0.000000	0.000000	0.000000	0.000000	0.000000	0.000000	0.000000	0.000000	0.000000	0.000000	0.000000	0.000000	0.000000	0.000000	0.000000	0.000000	0.000304	0.047699	0.000000	0.000000	0.000000	0.008475	0.058476	0.000000	0.000000	0.000000	0.000000	0.000000	0.000000	0.000000	0.000000	0.000000	0.000000	0.000000	0.000000	0.000000	0.042180	0.023759	0.000000	0.000000	0.019836	0.107308	0.079039	0.000000	0.000000	0.000000	0.000000	0.000000
0.000000	0.000000	0.000000	0.000000	0.000000	0.000000	0.000000	0.000000	0.000000	0.000000	0.000000	0.000000	0.000000	0.000000	0.000000	0.000000	0.000000	0.000000	0.000000	0.000000	0.000000	0.000000	0.000000	0.000000	0.000000	0.124635	0.054877	0.000000	0.000000	0.000000	0.126871	0.056068	0.000000	0.000000	0.000000	0.000000	0.000000	0.000000	0.000000	0.000000	0.042988	0.000000	0.000000	0.000000	0.000000	0.027267	0.000000	0.000000	0.000000	0.000000
0.000000	0.000000	0.000000	0.000000	0.000000	0.000000	0.000000	0.000000	0.000000	0.000000	0.000000	0.000000	0.000000	0.000000	0.000000	0.000000	0.000000	0.000000	0.000000	0.051543	0.000000	0.000000	0.000000	0.000000	0.007674	0.000000	0.000000	0.000000	0.000000	0.000000	0.000000	0.000000	0.000000	0.000000	0.000000	0.000000	0.000000	0.000000	0.028965	0.020810	0.000000	0.000000	0.000119	0.087455	0.075583	0.000000	0.000000	0.000000	0.000000	0.000000
0.030053	0.000000	0.000000	0.000000	0.000000	0.000000	0.000000	0.000000	0.000000	0.000000	0.056978	0.000000	0.000000	0.000000	0.000000	0.016346	0.000000	0.000000	0.001797	0.006088	0.000000	0.000000	0.000000	0.000000	0.000000	0.085107	0.014510	0.000000	0.000000	0.000000	0.154416	0.048748	0.000000	0.000000	0.000000	0.030053	0.000000	0.000000	0.000000	0.000000	0.078171	0.024716	0.037920	0.000000	0.000000	0.028073	0.079132	0.098854	0.010660	0.000000
0.000000	0.000000	0.000000	0.000000	0.000000	0.000000	0.000000	0.000000	0.000000	0.000000	0.000000	0.000000	0.000000	0.000000	0.000000	0.000000	0.000000	0.000000	0.000000	0.013362	0.000000	0.000000	0.000000	0.000000	0.027842	0.000000	0.000000	0.000000	0.000000	0.000000	0.000000	0.000000	0.000000	0.000000	0.000000	0.000000	0.000000	0.000000	0.013812	0.015375	0.000000	0.000000	0.000000	0.066543	0.068705	0.000000	0.000000	0.000000	0.000000	0.000000
0.039795	0.000000	0.000000	0.000000	0.000000	0.000000	0.000000	0.000000	0.000000	0.000000	0.072545	0.000000	0.000000	0.000000	0.000000	0.028177	0.000000	0.000000	0.000000	0.000000	0.000000	0.000000	0.000000	0.000000	0.000000	0.074287	0.000000	0.000000	0.000000	0.000000	0.150775	0.032466	0.000000	0.000000	0.000000	0.039795	0.000000	0.000000	0.000000	0.000000	0.100357	0.011597	0.023046	0.000000	0.000000	0.040317	0.063068	0.079084	0.000000	0.000000
0.000000	0.000000	0.000000	0.000000	0.000000	0.000000	0.000000	0.007611	0.000000	0.000000	0.000000	0.106934	0.125860	0.020716	0.000000	0.000000	0.089121	0.104658	0.010620	0.000000	0.000000	0.000000	0.000000	0.000000	0.000000	0.000000	0.000000	0.000000	0.000000	0.000000	0.000000	0.000000	0.000000	0.000000	0.000000	0.000000	0.000000	0.000000	0.000000	0.007861	0.000000	0.000000	0.000000	0.045789	0.059120	0.000000	0.000000	0.000000	0.000000	0.000000
0.046243	0.000000	0.000000	0.000000	0.000000	0.002241	0.000000	0.000000	0.000000	0.000000	0.086202	0.000000	0.000000	0.000000	0.000000	0.038038	0.000000	0.000000	0.000000	0.000000	0.000000	0.000000	0.000000	0.000000	0.000000	0.060346	0.000000	0.000000	0.000000	0.000000	0.138087	0.014716	0.000000	0.000000	0.000000	0.046243	0.000000	0.000000	0.000000	0.000000	0.120906	0.000000	0.007314	0.000000	0.000000	0.049511	0.046123	0.059279	0.000000	0.000000
0.000000	0.000000	0.044367	0.092638	0.030300	0.000000	0.000000	0.043429	0.091304	0.029436	0.000000	0.058203	0.085751	0.010126	0.000000	0.000000	0.111103	0.165869	0.046204	0.000000	0.000000	0.046933	0.072138	0.001492	0.000000	0.000000	0.000000	0.000000	0.000000	0.000000	0.000000	0.000000	0.000000	0.000000	0.000000	0.000000	0.000000	0.005023	0.126258	0.145863	0.000000	0.000000	0.000000	0.071392	0.081982	0.000000	0.000000	0.000000	0.000000	0.000000
0.000000	0.000000	0.000000	0.000000	0.000000	0.000000	0.000000	0.000000	0.000000	0.000000	0.000000	0.000000	0.000000	0.000000	0.000000	0.000000	0.000000	0.000000	0.000000	0.000000	0.000000	0.000000	0.000000	0.000000	0.000000	0.000000	0.000000	0.000000	0.000000	0.000000	0.000000	0.000000	0.000000	0.000000	0.000000	0.000000	0.000000	0.000000	0.000000	0.017135	0.000000	0.000000	0.000000	0.000000	0.000000	0.000000	0.000000	0.000000	0.000000	0.000000
0.000000	0.000000	0.043153	0.077611	0.011736	0.000000	0.000000	0.046184	0.081479	0.014269	0.000000	0.060463	0.107783	0.034506	0.000000	0.000000	0.065487	0.115399	0.038747	0.000000	0.000000	0.000000	0.000000	0.000000	0.000000	0.000000	0.000000	0.000000	0.000000	0.000000	0.000000	0.000000	0.000000	0.000000	0.000000	0.000000	0.000000	0.000000	0.000000	0.000000	0.000000	0.000000	0.000000	0.003854	0.033485	0.000000	0.000000	0.000000	0.000000	0.000000
0.000000	0.000000	0.000000	0.000000	0.000000	0.000000	0.000000	0.000000	0.000000	0.000000	0.000000	0.000000	0.000000	0.000000	0.000000	0.000000	0.000000	0.000000	0.000000	0.000000	0.000000	0.000000	0.000000	0.000000	0.000000	0.000000	0.000000	0.000000	0.000000	0.000000	0.000000	0.000000	0.000000	0.000000	0.000000	0.000000	0.000000	0.000000	0.000000	0.000000	0.000000	0.000000	0.000000	0.000000	0.000000	0.000000	0.000000	0.000000	0.000000	0.000000
0.000000	0.000000	0.039852	0.061930	0.000000	0.000000	0.000000	0.046733	0.069924	0.000000	0.000000	0.015592	0.062314	0.015413	0.000000	0.000000	0.080223	0.192426	0.079953	0.000000	0.000000	0.030291	0.082461	0.030098	0.000000	0.000000	0.000000	0.000000	0.000000	0.000000	0.000000	0.000000	0.000000	0.000000	0.000000	0.000000	0.000000	0.000000	0.000000	0.000000	0.000000	0.000000	0.000000	0.000000	0.018295	0.000000	0.000000	0.000000	0.000000	0.000000
0.000000	0.000000	0.000000	0.000000	0.000000	0.000000	0.000000	0.000000	0.000000	0.000000	0.000000	0.000000	0.000000	0.000000	0.000000	0.000000	0.000000	0.000000	0.000000	0.000000	0.032020	0.000000	0.000000	0.000000	0.000000	0.043077	0.000000	0.000000	0.000000	0.000000	0.000000	0.000000	0.000000	0.000000	0.000000	0.000000	0.000000	0.000000	0.000000	0.000000	0.055754	0.012783	0.000000	0.000000	0.000000	0.178364	0.081323	0.000000	0.000000	0.000000
0.000000	0.000000	0.034680	0.045889	0.000000	0.000000	0.000000	0.045156	0.057153	0.000000	0.000000	0.014149	0.074919	0.036155	0.000000	0.000000	0.034347	0.106826	0.059358	0.000000	0.000000	0.000000	0.000000	0.000000	0.000000	0.000000	0.000000	0.000000	0.000000	0.000000	0.000000	0.000000	0.000000	0.000000	0.000000	0.000000	0.000000	0.000000	0.000000	0.000000	0.000000	0.000000	0.000000	0.000000	0.002266	0.000000	0.000000	0.000000	0.000000	0.000000
0.000000	0.000000	0.000000	0.000000	0.000000	0.050136	0.007979	0.000000	0.000000	0.000000	0.121488	0.057441	0.000000	0.000000	0.000000	0.003096	0.000000	0.000000	0.000000	0.000000	0.022705	0.000000	0.000000	0.000000	0.000000	0.065431	0.000000	0.000000	0.000000	0.000000	0.043187	0.000000	0.000000	0.000000	0.000000	0.000000	0.000000	0.000000	0.000000	0.000000	0.098319	0.028868	0.000000	0.000000	0.000000	0.172111	0.061274	0.000000	0.000000	0.000000
0.000000	0.000000	0.027469	0.028765	0.000000	0.000000	0.000000	0.041365	0.042771	0.000000	0.000000	0.000000	0.025828	0.006111	0.000000	0.000000	0.041035	0.147630	0.101543	0.000000	0.000000	0.007622	0.081259	0.054155	0.000000	0.000000	0.000000	0.000000	0.000000	0.000000	0.000000	0.000000	0.000000	0.000000	0.000000	0.000000	0.000000	0.000000	0.000000	0.000000	0.000000	0.000000	0.000000	0.000000	0.000000	0.000000	0.000000	0.000000	0.000000	0.000000
0.003130	0.000000	0.000000	0.000000	0.000000	0.061134	0.006302	0.000000	0.000000	0.000000	0.129050	0.048441	0.000000	0.000000	0.000000	0.007444	0.000000	0.000000	0.000000	0.000000	0.013858	0.000000	0.000000	0.000000	0.000000	0.071334	0.000000	0.000000	0.000000	0.000000	0.064502	0.000000	0.000000	0.000000	0.000000	0.003130	0.005962	0.010900	0.000000	0.000000	0.117021	0.032348	0.000000	0.000000	0.000000	0.150906	0.047000	0.000000	0.000000	0.000000
0.000000	0.000000	0.018755	0.011576	0.000000	0.000000	0.000000	0.035634	0.027773	0.000000	0.000000	0.000000	0.000000	0.000000	0.000000	0.000000	0.000000	0.000000	0.000000	0.000000	0.000000	0.000000	0.000000	0.000000	0.000000	0.000000	0.000000	0.000000	0.000000	0.000000	0.000000	0.000000	0.000000	0.000000	0.000000	0.000000	0.000000	0.000000	0.000000	0.000000	0.000000	0.000000	0.000000	0.000000	0.000000	0.000000	0.000000	0.000000	0.000000	0.000000
0.019549	0.000000	0.000000	0.000000	0.000000	0.069959	0.002750	0.000000	0.000000	0.000000	0.131863	0.037744	0.000000	0.000000	0.000000	0.009830	0.000000	0.000000	0.000000	0.000000	0.002846	0.000000	0.000000	0.000000	0.000000	0.073250	0.000000	0.000000	0.000000	0.000000	0.084654	0.000000	0.000000	0.000000	0.000000	0.019549	0.019589	0.024099	0.000000	0.000000	0.132622	0.032680	0.000000	0.000000	0.000000	0.128690	0.030981	0.000000	0.000000	0.000000
0.000000	0.000000	0.008820	0.000000	0.000000	0.000000	0.000000	0.028245	0.012387	0.000000	0.000000	0.000000	0.000000	0.000000	0.000000	0.000000	0.000000	0.000000	0.000000	0.000000	0.000000	0.000000	0.000000	0.000000	0.000000	0.000000	0.000000	0.000000	0.000000	0.000000	0.000000	0.000000	0.000000	0.000000	0.004821	0.000000	0.023453	0.145570	0.133311	0.010528	0.000000	0.000000	0.073308	0.067304	0.000000	0.000000	0.000000	0.000000	0.000000	0.000000
0.043360	0.000000	0.000000	0.000000	0.000000	0.080263	0.000000	0.000000	0.000000	0.000000	0.121786	0.010887	0.000000	0.000000	0.000000	0.008530	0.000000	0.000000	0.000000	0.000000	0.000000	0.000000	0.000000	0.000000	0.000000	0.081272	0.000000	0.000000	0.000000	0.000000	0.129159	0.007594	0.000000	0.000000	0.000000	0.043360	0.044048	0.047339	0.010782	0.000000	0.132635	0.014842	0.063750	0.040904	0.000000	0.083907	0.003672	0.006296	0.000000	0.000000
0.000000	0.000000	0.000000	0.000000	0.000000	0.000000	0.000000	0.018955	0.000000	0.000000	0.000000	0.000000	0.000000	0.003315	0.000000	0.000000	0.000000	0.067756	0.086510	0.004171	0.000000	0.000000	0.000000	0.060426	0.043842	0.000000	0.000000	0.000000	0.009539	0.064405	0.000000	0.000000	0.000000	0.000000	0.041725	0.000000	0.000000	0.000000	0.000000	0.000000	0.000000	0.000000	0.000000	0.000000	0.000000	0.000000	0.000000	0.000000	0.000000	0.000000
0.036473	0.000000	0.000000	0.000000	0.000000	0.080651	0.000000	0.000000	0.000000	0.000000	0.110632	0.000000	0.000000	0.000000	0.000000	0.004838	0.000000	0.000000	0.000000	0.000000	0.000927	0.000000	0.000000	0.000000	0.000000	0.102768	0.006527	0.000000	0.000000	0.000000	0.137272	0.021980	0.000000	0.000000	0.000000	0.036473	0.053417	0.055923	0.000000	0.000000	0.112524	0.033465	0.035677	0.000000	0.000000	0.080864	0.020150	0.022201	0.000000	0.000000
0.000000	0.000000	0.000000	0.000000	0.000000	0.000000	0.000000	0.008433	0.000000	0.000000	0.000000	0.000000	0.000000	0.000000	0.000000	0.000000	0.000000	0.000000	0.000000	0.000000	0.000000	0.000000	0.000000	0.000000	0.000000	0.000000	0.000000	0.000000	0.000000	0.008656	0.000000	0.000000	0.000000	0.000000	0.007860	0.000000	0.000000	0.000000	0.000000	0.000000	0.000000	0.000000	0.000000	0.000000	0.000000	0.000000	0.000000	0.000000	0.000000	0.000000
0.027023	0.000000	0.000000	0.000000	0.000000	0.077938	0.000000	0.000000	0.000000	0.000000	0.097147	0.000000	0.000000	0.000000	0.000000	0.000000	0.000000	0.000000	0.000000	0.000000	0.013312	0.000000	0.000000	0.000000	0.000000	0.123069	0.027783	0.000000	0.000000	0.000000	0.138131	0.034264	0.000000	0.000000	0.000000	0.027023	0.060516	0.062128	0.000000	0.000000	0.091628	0.051445	0.052961	0.000000	0.000000	0.073932	0.035618	0.036992	0.000000	0.000000
0.000000	0.000000	0.000000	0.000000	0.000000	0.000000	0.000000	0.000000	0.000000	0.000000	0.000000	0.000000	0.000000	0.000000	0.000000	0.010980	0.023189	0.000000	0.000000	0.000000	0.097458	0.121360	0.022029	0.000000	0.000000	0.017013	0.029639	0.000000	0.000000	0.000000	0.000000	0.000000	0.000000	0.000000	0.000000	0.000000	0.000000	0.000000	0.000000	0.000000	0.000000	0.000000	0.000000	0.000000	0.000000	0.000000	0.000000	0.000000	0.000000	0.000000
0.005274	0.000000	0.000000	0.000000	0.000000	0.000000	0.000000	0.000000	0.000000	0.000000	0.000000	0.000000	0.000000	0.000000	0.000000	0.000000	0.000000	0.000000	0.000000	0.000000	0.036183	0.000000	0.000000	0.000000	0.000000	0.156315	0.056589	0.000000	0.000000	0.000000	0.118965	0.040404	0.000000	0.000000	0.000000	0.005274	0.000000	0.000000	0.000000	0.000000	0.060146	0.000000	0.000000	0.000000	0.000000	0.066155	0.000000	0.000000	0.000000	0.000000
0.000000	0.000000	0.000000	0.000000	0.062678	0.000000	0.000000	0.000000	0.000000	0.000000	0.000000	0.000000	0.000000	0.000000	0.000000	0.000000	0.000000	0.000000	0.000000	0.000000	0.000000	0.000000	0.000000	0.000000	0.000000	0.000000	0.000000	0.000000	0.000000	0.000224	0.000000	0.000000	0.000000	0.019079	0.117731	0.000000	0.000000	0.000000	0.000000	0.000000	0.000000	0.000000	0.000000	0.000000	0.000000	0.000000	0.000000	0.000000	0.000000	0.000000
0.000000	0.000000	0.000000	0.000000	0.000000	0.000000	0.000000	0.000000	0.000000	0.000000	0.000000	0.000000	0.000000	0.000000	0.000000	0.000000	0.000000	0.000000	0.000000	0.000000	0.000000	0.000000	0.000000	0.000000	0.000000	0.000000	0.000000	0.000000	0.000000	0.000000	0.000000	0.000000	0.000000	0.000000	0.000000	0.000000	0.000000	0.000000	0.000000	0.000000	0.000000	0.000000	0.000000	0.000000	0.006083	0.000000	0.000000	0.000000	0.000000	0.000000
0.000000	0.000000	0.000000	0.000000	0.063421	0.000000	0.000000	0.000000	0.000000	0.000000	0.000000	0.000000	0.000000	0.000000	0.000000	0.013272	0.000000	0.000000	0.000000	0.000000	0.067197	0.000000	0.000000	0.000000	0.000000	0.000000	0.000000	0.000000	0.000000	0.000000	0.000000	0.000000	0.000000	0.007434	0.106093	0.000000	0.000000	0.000000	0.000000	0.000000	0.000000	0.000000	0.000000	0.000000	0.000000	0.000000	0.000000	0.000000	0.000000	0.000000
0.000000	0.000000	0.000000	0.000000	0.000000	0.000000	0.000000	0.000000	0.000000	0.000000	0.000000	0.040842	0.091349	0.031914	0.000000	0.000000	0.000000	0.012814	0.000000	0.000000	0.085046	0.012807	0.000000	0.000000	0.000000	0.170787	0.051234	0.000000	0.000000	0.000000	0.052246	0.000000	0.000000	0.000000	0.000000	0.000000	0.000000	0.000000	0.000000	0.000000	0.017568	0.000000	0.000000	0.000000	0.020577	0.079287	0.000000	0.000000	0.000000	0.000000
0.000000	0.000000	0.000000	0.000000	0.063931	0.000000	0.000000	0.000000	0.000000	0.000000	0.000000	0.000000	0.000000	0.000000	0.000000	0.000000	0.000000	0.000000	0.000000	0.000000	0.000000	0.000000	0.000000	0.000000	0.000000	0.000000	0.000000	0.000000	0.000000	0.000000	0.000000	0.000000	0.000000	0.000000	0.095114	0.000000	0.000000	0.000000	0.000000	0.000000	0.000000	0.000000	0.000000	0.000000	0.000000	0.000000	0.000000	0.000000	0.000000	0.049442
0.000000	0.000000	0.000000	0.000000	0.000000	0.000000	0.000000	0.000000	0.000000	0.000000	0.000000	0.000000	0.000000	0.000000	0.000000	0.013392	0.000000	0.000000	0.000000	0.000000	0.054604	0.026193	0.000000	0.000000	0.000000	0.010773	0.000000	0.000000	0.000000	0.000000	0.000000	0.000000	0.000000	0.000000	0.000000	0.000000	0.000000	0.000000	0.000000	0.000000	0.000000	0.000000	0.000000	0.003271	0.025613	0.000000	0.000000	0.000000	0.000000	0.000000
0.000000	0.000000	0.000000	0.000000	0.063205	0.000000	0.000000	0.000000	0.000000	0.000000	0.000000	0.000000	0.000000	0.000000	0.000000	0.000000	0.000000	0.000000	0.000000	0.000000	0.000000	0.038858	0.000000	0.000000	0.000000	0.000000	0.000000	0.000000	0.000000	0.000000	0.000000	0.000000	0.000000	0.000000	0.083844	0.000000	0.000000	0.000000	0.000000	0.000000	0.000000	0.000000	0.000000	0.000000	0.000000	0.000000	0.000000	0.000000	0.000000	0.000000
0.000000	0.000000	0.000000	0.000000	0.000000	0.000000	0.000000	0.000000	0.000000	0.000000	0.000000	0.000000	0.000000	0.000000	0.000000	0.000000	0.000000	0.000000	0.000000	0.000000	0.000000	0.000000	0.000000	0.000000	0.000000	0.000000	0.000000	0.000000	0.000000	0.000000	0.000000	0.000000	0.000000	0.000000	0.000000	0.000000	0.000000	0.000000	0.000000	0.000000	0.000000	0.000000	0.000000	0.006142	0.029088	0.000000	0.000000	0.000000	0.000000	0.000000
0.028898	0.000000	0.000000	0.000000	0.061320	0.018309	0.000000	0.000000	0.000000	0.000000	0.008960	0.000000	0.000000	0.000000	0.000000	0.007386	0.000000	0.000000	0.000000	0.000000	0.014617	0.000000	0.000000	0.000000	0.000000	0.025757	0.000000	0.000000	0.000000	0.000000	0.032376	0.000000	0.000000	0.000000	0.072418	0.028898	0.017273	0.000000	0.000000	0.000000	0.110667	0.090481	0.000000	0.000000	0.000000	0.127081	0.103600	0.000000	0.000000	0.000000
0.000000	0.000000	0.000000	0.000000	0.000000	0.000000	0.000000	0.000000	0.000000	0.000000	0.000000	0.000000	0.000000	0.000000	0.000000	0.007039	0.000000	0.000000	0.000000	0.000000	0.094505	0.000000	0.000000	0.000000	0.000000	0.011970	0.000000	0.000000	0.000000	0.000000	0.000000	0.000000	0.000000	0.000000	0.000000	0.000000	0.000000	0.000000	0.000000	0.000000	0.000000	0.000000	0.000000	0.007610	0.030990	0.022381	0.000000	0.000000	0.000000	0.000000
0.000000	0.000000	0.000000	0.000000	0.058375	0.000000	0.000000	0.000000	0.000000	0.000000	0.000000	0.000000	0.000000	0.000000	0.000000	0.000000	0.000000	0.000000	0.000000	0.000000	0.000000	0.062008	0.061415	0.000000	0.000000	0.000000	0.000000	0.000000	0.000000	0.000000	0.000000	0.000000	0.000000	0.000000	0.060927	0.000000	0.000000	0.000000	0.000000	0.000000	0.000000	0.000000	0.000000	0.000000	0.000000	0.000000	0.000000	0.000000	0.000000	0.000000
0.000000	0.000000	0.000000	0.000000	0.000000	0.000000	0.000000	0.000000	0.000000	0.000000	0.000000	0.000000	0.000000	0.000000	0.000000	0.023253	0.000000	0.000000	0.000000	0.000000	0.086107	0.000000	0.000000	0.000000	0.000000	0.065698	0.000000	0.000000	0.000000	0.000000	0.000000	0.000000	0.000000	0.000000	0.000000	0.000000	0.000000	0.000000	0.008076	0.007587	0.027337	0.000000	0.000000	0.006240	0.029939	0.151639	0.061398	0.000000	0.000000	0.000000
0.000000	0.000000	0.000000	0.000000	0.054240	0.000000	0.000000	0.000000	0.000000	0.000000	0.000000	0.000000	0.000000	0.000000	0.000000	0.000000	0.000000	0.000000	0.000000	0.000000	0.000000	0.000000	0.000000	0.000000	0.000000	0.000000	0.000000	0.000000	0.000000	0.000000	0.000000	0.000000	0.000000	0.000000	0.048790	0.000000	0.000000	0.000000	0.000000	0.000000	0.000000	0.000000	0.000000	0.000000	0.000000	0.000000	0.000000	0.000000	0.000000	0.000000
0.000000	0.000000	0.000000	0.000000	0.000000	0.000000	0.000000	0.000000	0.000000	0.000000	0.000000	0.000000	0.000000	0.000000	0.000000	0.000000	0.000000	0.000000	0.000000	0.000000	0.000000	0.000000	0.000000	0.000000	0.000000	0.000000	0.000000	0.000000	0.000000	0.000000	0.000000	0.000000	0.000000	0.000000	0.000000	0.000000	0.000000	0.000000	0.000000	0.016203	0.019833	0.007394	0.000000	0.003414	0.026979	0.126147	0.100321	0.000000	0.000000	0.000000
0.000000	0.000000	0.000000	0.000000	0.049185	0.000000	0.000000	0.000000	0.000000	0.000000	0.000000	0.000000	0.000000	0.000000	0.000000	0.000000	0.000000	0.000000	0.000000	0.000000	0.000000	0.000000	0.000000	0.000000	0.000000	0.000000	0.000000	0.000000	0.000000	0.000000	0.000000	0.000000	0.000000	0.000000	0.036689	0.000000	0.000000	0.000000	0.000000	0.000000	0.000000	0.000000	0.000000	0.000000	0.000000	0.000000	0.000000	0.000000	0.000000	0.000000
0.000000	0.000000	0.000000	0.000000	0.000000	0.000000	0.000000	0.000000	0.000000	0.000000	0.000000	0.000000	0.000000	0.000000	0.000000	0.000000	0.000000	0.000000	0.000000	0.000000	0.005386	0.048528	0.004422	0.000000	0.003712	0.000000	0.000000	0.000000	0.000000	0.000000	0.000000	0.000000	0.000000	0.000000	0.000000	0.000000	0.000000	0.000000	0.000166	0.023545	0.000000	0.000000	0.000000	0.000000	0.022587	0.000000	0.000000	0.000000	0.000000	0.000000
0.000000	0.000000	0.000000	0.000000	0.043346	0.000000	0.000000	0.000000	0.000000	0.000000	0.000000	0.000000	0.000000	0.000000	0.000000	0.000000	0.000000	0.000000	0.000000	0.000000	0.000000	0.000000	0.000000	0.000000	0.000000	0.000000	0.000000	0.000000	0.000000	0.000000	0.000000	0.000000	0.000000	0.000000	0.024661	0.000000	0.000000	0.000000	0.000000	0.000000	0.000000	0.000000	0.000000	0.000000	0.000000	0.000000	0.000000	0.000000	0.000000	0.000000
0.000000	0.012240	0.024750	0.000000	0.000000	0.000000	0.000000	0.000000	0.000000	0.000000	0.000000	0.000000	0.000000	0.000000	0.000000	0.000000	0.000000	0.000000	0.000000	0.010795	0.000000	0.000000	0.000000	0.000000	0.028883	0.000000	0.000000	0.000000	0.000000	0.000000	0.000000	0.000000	0.000000	0.000000	0.000000	0.000000	0.000000	0.000000	0.009475	0.034633	0.063712	0.066733	0.000000	0.000000	0.009149	0.117665	0.122623	0.012619	0.000000	0.000000
0.000000	0.000000	0.000000	0.000000	0.036469	0.000000	0.000000	0.000000	0.000000	0.000000	0.000000	0.000000	0.000000	0.000000	0.000000	0.000000	0.000000	0.000000	0.000000	0.000000	0.000000	0.000000	0.000000	0.000000	0.000000	0.000000	0.000000	0.000000	0.000000	0.000000	0.000000	0.000000	0.000000	0.000000	0.012065	0.000000	0.000000	0.000000	0.000000	0.000000	0.000000	0.000000	0.000000	0.000000	0.000000	0.000000	0.000000	0.000000	0.000000	0.000000
0.000000	0.020529	0.041141	0.000000	0.000000	0.000000	0.000000	0.000000	0.000000	0.000000	0.000000	0.000000	0.000000	0.000000	0.000000	0.000000	0.000000	0.000000	0.000000	0.016624	0.000000	0.000000	0.000000	0.000000	0.040585	0.000000	0.000000	0.000000	0.000000	0.000000	0.000000	0.000000	0.000000	0.000000	0.000000	0.000000	0.000000	0.000000	0.011914	0.037694	0.065102	0.113752	0.037279	0.000000	0.000747	0.085755	0.150233	0.054095	0.000000	0.000000
0.000000	0.000000	0.000000	0.000000	0.030597	0.000000	0.000000	0.000000	0.000000	0.000000	0.000000	0.000000	0.000000	0.000000	0.000000	0.000000	0.000000	0.000000	0.000000	0.000000	0.000000	0.000000	0.000000	0.000000	0.000000	0.000000	0.000000	0.000000	0.000000	0.000000	0.000000	0.000000	0.000000	0.000000	0.000753	0.000000	0.000000	0.000000	0.000000	0.000000	0.000000	0.000000	0.000000	0.000000	0.000000	0.000000	0.000000	0.000000	0.000000	0.000000
0.000000	0.027077	0.056655	0.000000	0.000000	0.000000	0.000000	0.000000	0.000000	0.000000	0.000000	0.000000	0.000000	0.000000	0.000000	0.000000	0.000000	0.000000	0.000000	0.021382	0.000000	0.000000	0.000000	0.000000	0.051582	0.000000	0.000000	0.000000	0.000000	0.000000	0.000000	0.000000	0.000000	0.000000	0.000000	0.000000	0.000000	0.000000	0.012879	0.039064	0.100239	0.093163	0.000000	0.000000	0.000000	0.107921	0.100328	0.000000	0.000000	0.000000
0.000000	0.000000	0.000000	0.000000	0.000000	0.000000	0.000000	0.000000	0.000000	0.000000	0.000000	0.000000	0.000000	0.000000	0.000000	0.000000	0.000000	0.000000	0.000000	0.000000	0.000000	0.000000	0.000000	0.000000	0.000000	0.000000	0.000000	0.000000	0.000000	0.000000	0.000000	0.000000	0.000000	0.000000	0.000000	0.000000	0.000000	0.000000	0.000000	0.000000	0.000000	0.000000	0.000000	0.000000	0.000000	0.000000	0.000000	0.000000	0.000000	0.000000
0.003638	0.034848	0.086065	0.030591	0.000000	0.025983	0.000000	0.012117	0.000000	0.000000	0.013923	0.000000	0.000000	0.000000	0.000000	0.000000	0.000000	0.000000	0.000000	0.027872	0.000000	0.000000	0.000000	0.016568	0.072359	0.000000	0.000000	0.000000	0.000000	0.000000	0.000000	0.000000	0.000000	0.000000	0.000000	0.003638	0.068775	0.038671	0.010249	0.036553	0.054068	0.175318	0.105375	0.000000	0.000000	0.015541	0.087035	0.053284	0.000000	0.000000
0.000000	0.000000	0.000000	0.000000	0.000000	0.000000	0.000000	0.000000	0.000000	0.000000	0.000000	0.000000	0.000000	0.000000	0.000000	0.000000	0.000000	0.000000	0.000000	0.000000	0.000000	0.000000	0.000000	0.000000	0.000000	0.000000	0.000000	0.000000	0.000000	0.000000	0.000000	0.000000	0.000000	0.000000	0.000000	0.000000	0.000000	0.000000	0.000000	0.000000	0.000000	0.000000	0.000000	0.000000	0.000000	0.000000	0.000000	0.000000	0.000000	0.000000
0.021191	0.035481	0.098183	0.046414	0.000000	0.044132	0.000000	0.028169	0.000000	0.000000	0.026967	0.000000	0.000000	0.000000	0.000000	0.007952	0.000000	0.000000	0.000000	0.029226	0.000000	0.000000	0.000000	0.029933	0.081087	0.000000	0.049573	0.030835	0.000000	0.000000	0.016002	0.101017	0.074706	0.000000	0.000000	0.021191	0.090251	0.051293	0.006733	0.032755	0.058940	0.176831	0.099217	0.000000	0.000000	0.008500	0.070899	0.036332	0.000000	0.000000
0.101019	0.000532	0.000000	0.000000	0.000000	0.000000	0.000000	0.000000	0.000000	0.000000	0.000000	0.000000	0.000000	0.000000	0.000000	0.000000	0.000000	0.000000	0.000000	0.000000	0.000000	0.000000	0.000000	0.000000	0.000000	0.000000	0.000000	0.000000	0.000000	0.000000	0.084809	0.000000	0.000000	0.000000	0.000000	0.101019	0.018438	0.000000	0.000000	0.000000	0.101730	0.018835	0.000000	0.000000	0.000000	0.000000	0.000000	0.000000	0.000000	0.000000
0.086203	0.034015	0.107897	0.061199	0.000000	0.061056	0.000000	0.043310	0.011564	0.000000	0.039651	0.006545	0.000000	0.000000	0.000000	0.017413	0.000000	0.000000	0.000000	0.029347	0.000000	0.000000	0.000000	0.042833	0.088470	0.000000	0.000000	0.000000	0.000000	0.000000	0.009746	0.000000	0.000000	0.000000	0.000000	0.086203	0.111316	0.061610	0.001934	0.027495	0.060717	0.165021	0.089497	0.000000	0.000000	0.000000	0.053690	0.018714	0.000000	0.000000
0.096690	0.004180	0.000000	0.000000	0.000000	0.000000	0.000000	0.000000	0.000000	0.000000	0.000000	0.000000	0.000000	0.000000	0.000000	0.000000	0.000000	0.000000	0.000000	0.000000	0.000000	0.000000	0.000000	0.000000	0.000000	0.000000	0.000000	0.000000	0.000000	0.000000	0.082062	0.000000	0.000000	0.000000	0.000000	0.096690	0.009191	0.000000	0.000000	0.000000	0.086509	0.003364	0.000000	0.000000	0.000000	0.000000	0.000000	0.000000	0.000000	0.000000
0.054303	0.030602	0.114632	0.074733	0.000000	0.076513	0.000000	0.057385	0.030033	0.000000	0.051949	0.019590	0.000000	0.000000	0.000000	0.026179	0.000000	0.000000	0.001449	0.028290	0.000000	0.000000	0.000000	0.055222	0.094336	0.000000	0.000000	0.000000	0.000000	0.000000	0.044741	0.000000	0.000000	0.000000	0.000000	0.054303	0.131941	0.069273	0.000000	0.020971	0.059430	0.147842	0.077178	0.000000	0.000000	0.000000	0.035893	0.000732	0.000000	0.000000
0.090328	0.006531	0.000000	0.000000	0.000000	0.000000	0.000000	0.000000	0.000000	0.000000	0.000000	0.000000	0.000000	0.000000	0.000000	0.000000	0.000000	0.000000	0.000000	0.000000	0.000000	0.000000	0.000000	0.000000	0.000000	0.000000	0.000000	0.000000	0.000000	0.000000	0.077386	0.000000	0.000000	0.000000	0.000000	0.090328	0.000000	0.000000	0.000000	0.000000	0.071291	0.000000	0.000000	0.000000	0.003491	0.000000	0.000000	0.000000	0.000000	0.000000
0.078102	0.017709	0.117128	0.098112	0.000000	0.111347	0.000000	0.082926	0.068570	0.000000	0.076831	0.046570	0.000000	0.000000	0.000000	0.042372	0.017571	0.000000	0.009428	0.022438	0.000000	0.000000	0.000000	0.079736	0.101149	0.000000	0.000000	0.000000	0.000000	0.000000	0.000000	0.000000	0.000000	0.000000	0.000000	0.078102	0.174166	0.075631	0.000000	0.003634	0.047110	0.106420	0.045115	0.000000	0.000000	0.000000	0.001724	0.000000	0.000000	0.000000
0.081860	0.007627	0.000000	0.000000	0.000000	0.000000	0.000000	0.000000	0.000000	0.000000	0.000000	0.000000	0.000000	0.000000	0.000000	0.000000	0.000000	0.000000	0.000000	0.000000	0.000000	0.000000	0.000000	0.000000	0.000000	0.000000	0.000000	0.000000	0.000000	0.000000	0.070676	0.000446	0.000000	0.000000	0.000000	0.081860	0.000000	0.000000	0.000000	0.000000	0.055310	0.000000	0.000000	0.000000	0.013909	0.000000	0.000000	0.000000	0.000000	0.000000
0.073145	0.014184	0.112355	0.106025	0.000000	0.000000	0.000000	0.092674	0.087392	0.000000	0.088442	0.059590	0.000000	0.000000	0.000000	0.129422	0.026416	0.000000	0.011755	0.017889	0.027161	0.000000	0.000000	0.090779	0.101458	0.000000	0.000000	0.000000	0.000000	0.004596	0.061018	0.005597	0.000000	0.000000	0.000000	0.073145	0.000000	0.000000	0.000000	0.000000	0.033176	0.000000	0.000000	0.000000	0.000000	0.000000	0.015737	0.000000	0.000000	0.000000
0.072025	0.007344	0.000000	0.000000	0.000000	0.000000	0.000000	0.000000	0.000000	0.000000	0.000000	0.000000	0.000000	0.000000	0.000000	0.000000	0.000000	0.000000	0.000000	0.000000	0.000000	0.000000	0.000000	0.000000	0.000000	0.000000	0.000000	0.000000	0.000000	0.000000	0.062488	0.000794	0.000000	0.000000	0.000000	0.072025	0.000000	0.000000	0.000000	0.000000	0.039461	0.000000	0.000000	0.000239	0.022036	0.000000	0.000000	0.000000	0.000000	0.000000
0.013955	0.000000	0.104384	0.110732	0.008214	0.000000	0.000000	0.099819	0.105876	0.005832	0.099345	0.072239	0.000000	0.000000	0.000000	0.054648	0.034474	0.000000	0.012980	0.012429	0.000000	0.000000	0.000694	0.100770	0.099762	0.000000	0.000000	0.000000	0.010929	0.010384	0.058839	0.013743	0.000000	0.000000	0.000000	0.013955	0.000000	0.000000	0.000000	0.000000	0.000000	0.000000	0.000000	0.000000	0.000000	0.000000	0.000000	0.000000	0.000000	0.000000
0.061188	0.005754	0.000000	0.000000	0.000000	0.000000	0.000000	0.000000	0.000000	0.000000	0.000000	0.000000	0.000000	0.000000	0.000000	0.000000	0.000000	0.000000	0.000000	0.000000	0.000000	0.000000	0.000000	0.000000	0.000000	0.000000	0.000000	0.000000	0.000000	0.000000	0.053143	0.000000	0.000000	0.000000	0.000000	0.061188	0.000000	0.000000	0.000000	0.000000	0.023780	0.000000	0.000000	0.005004	0.027694	0.000000	0.000000	0.000000	0.000000	0.000000
0.000000	0.000000	0.080249	0.109074	0.020872	0.002360	0.000000	0.104823	0.144243	0.036591	0.119602	0.097906	0.008633	0.025612	0.000000	0.062852	0.048812	0.000000	0.012060	0.000000	0.000000	0.000000	0.022815	0.117574	0.090328	0.000000	0.000000	0.000000	0.034959	0.019423	0.000000	0.000000	0.000000	0.000000	0.000000	0.000000	0.000000	0.000000	0.000000	0.000000	0.000000	0.000000	0.000000	0.000000	0.000000	0.000000	0.001862	0.000000	0.000000	0.000000
0.048973	0.002760	0.000000	0.000000	0.000000	0.000000	0.000000	0.000000	0.000000	0.000000	0.000000	0.000000	0.000000	0.000000	0.000000	0.000000	0.000000	0.000000	0.000000	0.000000	0.000000	0.000000	0.000000	0.000000	0.000000	0.000000	0.000000	0.000000	0.000000	0.000000	0.042320	0.000000	0.000000	0.000000	0.000000	0.048973	0.000000	0.000000	0.000000	0.000000	0.007422	0.000000	0.000000	0.007528	0.030873	0.000000	0.000000	0.000000	0.000000	0.000000
0.018578	0.009777	0.066006	0.102788	0.024333	0.000000	0.000000	0.101927	0.162685	0.050309	0.000000	0.000000	0.017783	0.043260	0.000000	0.000000	0.000000	0.000000	0.009914	0.000000	0.000000	0.000000	0.032749	0.122989	0.083251	0.000000	0.000000	0.000000	0.045957	0.022195	0.072772	0.060648	0.000000	0.000000	0.000000	0.018578	0.000000	0.000000	0.000000	0.000000	0.000000	0.000000	0.000000	0.000000	0.000000	0.000000	0.014841	0.009021	0.000000	0.000000
0.036203	0.000000	0.000000	0.000000	0.000000	0.000000	0.000000	0.000000	0.000000	0.000000	0.000000	0.000000	0.000000	0.000000	0.000000	0.000000	0.000000	0.000000	0.000000	0.000000	0.000000	0.000000	0.000000	0.000000	0.000000	0.000000	0.000000	0.000000	0.000000	0.000000	0.030763	0.000000	0.000000	0.000000	0.000000	0.036203	0.000000	0.000000	0.000000	0.000000	0.000000	0.000000	0.000000	0.007510	0.031178	0.000000	0.000000	0.000000	0.000000	0.000000
0.000000	0.000000	0.050990	0.093763	0.025834	0.000000	0.000000	0.095896	0.180015	0.062620	0.036881	0.021179	0.025279	0.060288	0.025651	0.108807	0.083492	0.005859	0.006755	0.000000	0.000000	0.000000	0.041813	0.125980	0.075032	0.000000	0.000000	0.000000	0.056143	0.023793	0.034519	0.035150	0.000000	0.000000	0.000000	0.000000	0.000000	0.000000	0.000000	0.000000	0.000000	0.000000	0.000000	0.000000	0.000000	0.000000	0.025058	0.026698	0.000000	0.000000
0.023064	0.000000	0.000000	0.000000	0.000000	0.000000	0.000000	0.000000	0.002545	0.047288	0.000000	0.000000	0.000000	0.047015	0.110792	0.000000	0.000000	0.000000	0.052959	0.121099	0.000000	0.000000	0.000000	0.013056	0.061011	0.000000	0.000000	0.000000	0.000000	0.005770	0.018677	0.000000	0.000000	0.000000	0.000000	0.023064	0.000000	0.000000	0.000000	0.011804	0.000000	0.000000	0.000000	0.005073	0.028730	0.000000	0.000000	0.000000	0.000000	0.000000
0.000000	0.000000	0.026566	0.075814	0.024368	0.056271	0.021998	0.081616	0.191889	0.078463	0.122662	0.070389	0.033442	0.085472	0.031157	0.114936	0.065513	0.051795	0.101452	0.034600	0.046490	0.013957	0.085405	0.164979	0.064071	0.000000	0.000000	0.018853	0.070249	0.024006	0.000000	0.000000	0.000000	0.000000	0.000000	0.000000	0.000000	0.000000	0.000000	0.000000	0.000000	0.000000	0.000000	0.000000	0.000000	0.005738	0.034806	0.049993	0.000000	0.000000
0.009315	0.000000	0.000000	0.000000	0.000000	0.000000	0.000000	0.000000	0.000000	0.014796	0.000000	0.000000	0.000000	0.000000	0.000000	0.000000	0.000000	0.000000	0.000000	0.000000	0.000000	0.000000	0.000000	0.000000	0.001184	0.000000	0.000000	0.000000	0.000000	0.000000	0.005864	0.000000	0.000000	0.000000	0.000000	0.009315	0.000000	0.000000	0.000000	0.022146	0.000000	0.000000	0.000000	0.000254	0.023595	0.000000	0.000000	0.000000	0.000000	0.000000
0.096005	0.094311	0.010125	0.062307	0.021026	0.048217	0.061224	0.069906	0.178071	0.086134	0.060575	0.112013	0.039212	0.100805	0.049035	0.055682	0.104601	0.034930	0.000000	0.000000	0.014897	0.050399	0.060743	0.122004	0.050071	0.039566	0.038443	0.031676	0.078132	0.022691	0.090468	0.088854	0.000000	0.000000	0.000000	0.096005	0.004239	0.000000	0.000000	0.000000	0.036759	0.000000	0.000000	0.000000	0.000000	0.000000	0.036766	0.061656	0.000000	0.000000
0.000000	0.002896	0.047178	0.047696	0.000000	0.000000	0.000000	0.003216	0.063046	0.053856	0.000000	0.000000	0.028973	0.153583	0.132078	0.003036	0.000000	0.000000	0.062047	0.052916	0.000000	0.000000	0.000000	0.000000	0.017222	0.000000	0.000000	0.000000	0.000000	0.000000	0.000000	0.000000	0.000000	0.000000	0.000000	0.000000	0.000000	0.000000	0.005790	0.030181	0.092570	0.048381	0.000000	0.000000	0.016144	0.064587	0.027192	0.000000	0.000000	0.000000
0.000000	0.000000	0.000000	0.031049	0.008493	0.000000	0.000000	0.041297	0.140965	0.093570	0.046460	0.000000	0.035803	0.128074	0.085662	0.117964	0.001366	0.038799	0.019609	0.000000	0.021746	0.000000	0.070687	0.107962	0.026527	0.000000	0.000000	0.057501	0.090434	0.016391	0.000000	0.000000	0.000000	0.000000	0.000000	0.000000	0.000000	0.000000	0.000000	0.000000	0.000000	0.000000	0.000000	0.000000	0.000000	0.000000	0.029388	0.073847	0.018846	0.000000
0.000000	0.000000	0.087701	0.112585	0.019573	0.000000	0.000000	0.090847	0.116604	0.021552	0.003342	0.000000	0.000000	0.000000	0.000000	0.054204	0.000000	0.000000	0.000000	0.013058	0.046920	0.000000	0.000000	0.000000	0.033257	0.000000	0.000000	0.000000	0.000000	0.000000	0.000000	0.000000	0.000000	0.000000	0.000000	0.000000	0.000000	0.000000	0.010543	0.035953	0.002471	0.010318	0.000000	0.000000	0.006174	0.102801	0.119316	0.017121	0.000000	0.000000
0.017422	0.050845	0.000000	0.000000	0.026075	0.028070	0.063980	0.006967	0.086833	0.064303	0.035098	0.078289	0.023865	0.117942	0.089235	0.027946	0.063825	0.043782	0.012856	0.000000	0.017277	0.050669	0.073305	0.098645	0.014335	0.009189	0.040934	0.069484	0.093955	0.011671	0.009251	0.041008	0.000000	0.000000	0.000000	0.017422	0.000000	0.000000	0.000000	0.000000	0.000000	0.000000	0.000000	0.000000	0.000000	0.000000	0.020574	0.072735	0.025929	0.000000
0.000000	0.000000	0.000000	0.000000	0.000000	0.000000	0.000000	0.000000	0.000000	0.000000	0.000000	0.000000	0.000000	0.000000	0.000000	0.000000	0.000000	0.000000	0.000000	0.014301	0.000000	0.000000	0.000000	0.000000	0.045266	0.000000	0.000000	0.000000	0.000000	0.000000	0.000000	0.000000	0.000000	0.000000	0.000000	0.000000	0.000000	0.000000	0.012733	0.038815	0.000000	0.000000	0.000000	0.000000	0.000000	0.000000	0.000000	0.000000	0.030892	0.000000
0.000000	0.000000	0.000000	0.000000	0.000000	0.000000	0.000000	0.000000	0.000000	0.000000	0.037868	0.091829	0.035426	0.000000	0.000000	0.000000	0.018404	0.047690	0.023322	0.000000	0.000000	0.000000	0.074495	0.088597	0.002129	0.000000	0.000000	0.080898	0.095818	0.006197	0.000000	0.000000	0.000000	0.000000	0.000000	0.000000	0.000000	0.000000	0.000000	0.000000	0.000000	0.000000	0.000000	0.000000	0.000000	0.000000	0.009104	0.067090	0.029614	0.000000
0.000000	0.000000	0.000000	0.000000	0.000000	0.000000	0.000000	0.000000	0.000000	0.000000	0.000000	0.000000	0.000000	0.000000	0.000000	0.000000	0.000000	0.000000	0.000000	0.007714	0.000000	0.000000	0.000000	0.000000	0.052252	0.000000	0.000000	0.000000	0.000000	0.000000	0.000000	0.000000	0.000000	0.000000	0.000000	0.000000	0.000000	0.000000	0.012400	0.038765	0.000000	0.000000	0.000000	0.000000	0.000000	0.000000	0.000000	0.000000	0.000000	0.000000
0.000000	0.000000	0.000000	0.000000	0.000000	0.000000	0.000000	0.000000	0.058936	0.055758	0.038094	0.102749	0.049713	0.120678	0.115307	0.000000	0.016798	0.050501	0.033224	0.007966	0.000000	0.000000	0.074505	0.078283	0.000000	0.000000	0.000000	0.091877	0.096253	0.000197	0.000000	0.000000	0.000000	0.000000	0.000000	0.000000	0.000000	0.000000	0.000000	0.000000	0.000000	0.000000	0.000000	0.000000	0.000000	0.000000	0.000000	0.057630	0.029859	0.000000
0.000000	0.000000	0.000000	0.043151	0.011760	0.000000	0.000000	0.000000	0.048146	0.015927	0.000000	0.000000	0.000000	0.000000	0.000000	0.000000	0.000000	0.000000	0.000000	0.005919	0.000000	0.000000	0.000000	0.009544	0.060794	0.000000	0.000000	0.000000	0.000000	0.000000	0.000000	0.000000	0.000000	0.000000	0.000000	0.000000	0.000000	0.000000	0.009675	0.035940	0.000000	0.000000	0.000000	0.000000	0.000000	0.000000	0.000000	0.000000	0.000000	0.000000
0.004891	0.014000	0.000000	0.000000	0.035681	0.000000	0.033593	0.008054	0.030987	0.043315	0.032939	0.115916	0.073409	0.112439	0.138287	0.000000	0.007441	0.052834	0.052307	0.039149	0.000000	0.000000	0.070020	0.055016	0.000000	0.000000	0.016941	0.112432	0.091707	0.000000	0.000000	0.001506	0.000000	0.000000	0.010890	0.004891	0.000000	0.000000	0.000000	0.000000	0.000000	0.000000	0.000000	0.000000	0.000000	0.000000	0.000000	0.028385	0.019713	0.000000
0.133485	0.066166	0.000000	0.000000	0.000000	0.007092	0.000000	0.000000	0.000000	0.000000	0.000000	0.000000	0.000000	0.000000	0.000000	0.000000	0.000000	0.000000	0.000000	0.000000	0.000000	0.000000	0.000000	0.011035	0.051259	0.000000	0.000000	0.000000	0.000000	0.000000	0.075209	0.028819	0.000000	0.000000	0.000000	0.133485	0.027236	0.000000	0.004434	0.030238	0.051645	0.000000	0.000000	0.083137	0.145991	0.000000	0.000000	0.000000	0.062223	0.110170
0.000000	0.000000	0.000000	0.000000	0.063431	0.000000	0.051378	0.026285	0.015979	0.034400	0.031370	0.118876	0.079565	0.103281	0.143702	0.000000	0.001895	0.052182	0.060650	0.053199	0.000000	0.000000	0.066655	0.043805	0.000000	0.000000	0.028555	0.121852	0.087781	0.000000	0.000000	0.000000	0.000906	0.000000	0.008441	0.000000	0.000000	0.000000	0.000000	0.000000	0.000000	0.000000	0.000000	0.000000	0.000000	0.000000	0.000000	0.010783	0.010037	0.000000
0.000000	0.000000	0.000000	0.000000	0.000000	0.000000	0.000000	0.000000	0.000000	0.000000	0.000000	0.000000	0.000000	0.000000	0.000000	0.000000	0.000000	0.000000	0.000000	0.000000	0.000000	0.000000	0.000000	0.027175	0.060059	0.000000	0.000000	0.000000	0.000000	0.000000	0.000000	0.000000	0.000000	0.000000	0.000000	0.000000	0.000000	0.000000	0.000000	0.022128	0.000000	0.000000	0.000000	0.000000	0.000000	0.000000	0.000000	0.000000	0.000000	0.000000
0.000000	0.000000	0.000000	0.000000	0.000000	0.000000	0.068014	0.043587	0.001210	0.024837	0.027429	0.116948	0.082419	0.092418	0.144594	0.000000	0.000000	0.050401	0.068066	0.066701	0.000000	0.000000	0.061972	0.032285	0.000000	0.000000	0.039524	0.129517	0.082350	0.000000	0.000000	0.000000	0.009210	0.000000	0.000000	0.000000	0.000000	0.000000	0.000000	0.000000	0.000000	0.000000	0.000000	0.000000	0.000000	0.000000	0.000000	0.000000	0.000000	0.000000
0.000000	0.000000	0.000000	0.000000	0.000000	0.000000	0.000000	0.000000	0.000000	0.000000	0.000000	0.000000	0.000000	0.000000	0.000000	0.011524	0.000000	0.000000	0.000000	0.000000	0.000000	0.000000	0.000000	0.038437	0.062019	0.000000	0.000000	0.000000	0.000000	0.000000	0.000000	0.000000	0.000000	0.000000	0.000000	0.000000	0.000000	0.000000	0.000000	0.012032	0.026256	0.021281	0.000000	0.000000	0.000000	0.061225	0.148832	0.076038	0.000000	0.000000
0.000000	0.000000	0.000000	0.000000	0.000000	0.000000	0.000000	0.056805	0.107030	0.036799	0.000000	0.000000	0.057388	0.107911	0.132114	0.000000	0.000000	0.043226	0.080416	0.092604	0.000000	0.002920	0.048841	0.007402	0.000000	0.000000	0.060855	0.138830	0.067199	0.000000	0.000000	0.000000	0.024678	0.000000	0.000000	0.000000	0.000000	0.000000	0.000000	0.000000	0.000000	0.000000	0.000000	0.000000	0.000000	0.000000	0.000000	0.000000	0.000000	0.000000
0.000000	0.000000	0.000000	0.000000	0.000000	0.000000	0.000000	0.000000	0.000000	0.000000	0.000000	0.000000	0.000000	0.000000	0.000000	0.000000	0.000000	0.000000	0.000000	0.000000	0.000000	0.000000	0.000000	0.000000	0.000000	0.000000	0.000000	0.000000	0.000000	0.000000	0.000000	0.000000	0.000000	0.000000	0.000000	0.000000	0.000000	0.000000	0.000000	0.000000	0.000000	0.000000	0.000000	0.000000	0.000000	0.000000	0.000000	0.000000	0.000000	0.000000
0.000000	0.000000	0.000000	0.000000	0.000000	0.000000	0.000000	0.000000	0.000000	0.000000	0.000000	0.000000	0.000000	0.052015	0.122708	0.000000	0.000000	0.038156	0.084600	0.105151	0.000000	0.000000	0.000000	0.000000	0.000000	0.000000	0.027784	0.072532	0.018501	0.000000	0.000000	0.000000	0.000000	0.000000	0.000000	0.000000	0.000000	0.000000	0.000000	0.000000	0.000000	0.000000	0.000000	0.000000	0.000000	0.000000	0.000000	0.000000	0.000000	0.000000
0.000000	0.000000	0.000000	0.000000	0.000000	0.000000	0.000000	0.000000	0.000000	0.000000	0.000000	0.000000	0.000000	0.000000	0.000000	0.000000	0.000000	0.000000	0.000000	0.000000	0.000000	0.000000	0.000000	0.000000	0.000000	0.000000	0.000000	0.000000	0.000000	0.000000	0.000000	0.000000	0.000000	0.000000	0.000000	0.000000	0.000000	0.000000	0.000000	0.000000	0.000000	0.000000	0.000000	0.000000	0.000000	0.000000	0.000000	0.000000	0.000000	0.000000
0.000000	0.000000	0.000000	0.006755	0.000000	0.000000	0.000000	0.072971	0.134003	0.051154	0.000000	0.000000	0.038278	0.081001	0.110668	0.000000	0.000000	0.032282	0.087345	0.115328	0.000000	0.000000	0.000000	0.000000	0.000000	0.000000	0.000000	0.000000	0.000000	0.000000	0.000000	0.000000	0.000000	0.000000	0.000000	0.000000	0.000000	0.000000	0.000000	0.000000	0.000000	0.000000	0.000000	0.000000	0.000000	0.000000	0.000000	0.000000	0.000000	0.000000
0.000000	0.000000	0.000000	0.000000	0.000000	0.000000	0.000000	0.000000	0.000000	0.000000	0.000000	0.000000	0.000000	0.000000	0.000000	0.000000	0.000000	0.000000	0.000000	0.000000	0.000000	0.000000	0.000000	0.011709	0.004457	0.000000	0.000000	0.000000	0.000000	0.000000	0.000000	0.000000	0.000000	0.000000	0.000000	0.000000	0.000000	0.000000	0.000000	0.000000	0.000000	0.000000	0.000000	0.000000	0.000000	0.000000	0.000000	0.000000	0.000000	0.000000
0.000000	0.000000	0.000000	0.000000	0.024804	0.000000	0.000000	0.000000	0.035226	0.137079	0.000000	0.000000	0.000000	0.015904	0.091209	0.000000	0.000000	0.021740	0.088702	0.128343	0.000000	0.000000	0.000000	0.000000	0.002126	0.000000	0.043878	0.068818	0.000000	0.000000	0.000000	0.000000	0.000000	0.000000	0.000000	0.000000	0.000000	0.000000	0.000000	0.000000	0.000000	0.000000	0.000000	0.000000	0.000000	0.000000	0.000000	0.000000	0.000000	0.000000
0.000000	0.000000	0.000000	0.000000	0.000000	0.000000	0.000000	0.000000	0.000000	0.000000	0.000000	0.000000	0.000000	0.000000	0.000000	0.000000	0.000000	0.000000	0.000000	0.000000	0.000000	0.000000	0.000000	0.000000	0.000000	0.000000	0.000000	0.000000	0.000000	0.000000	0.000000	0.000000	0.000000	0.000000	0.000000	0.000000	0.000000	0.000000	0.000000	0.000000	0.000000	0.000000	0.000000	0.000000	0.000000	0.000000	0.000000	0.000000	0.000000	0.000000
0.000000	0.000000	0.000000	0.000000	0.000000	0.000000	0.000000	0.000000	0.000000	0.000000	0.000000	0.000000	0.000000	0.007813	0.078327	0.000000	0.000000	0.014057	0.087685	0.134031	0.000000	0.000000	0.000000	0.000000	0.012949	0.000000	0.000000	0.000000	0.000000	0.000000	0.000000	0.000000	0.000000	0.000000	0.000000	0.000000	0.000000	0.000000	0.000000	0.000000	0.000000	0.000000	0.000000	0.000000	0.000000	0.000000	0.000000	0.000000	0.000000	0.000000
0.000000	0.000000	0.000000	0.000000	0.000000	0.000000	0.000000	0.000000	0.000000	0.000000	0.000000	0.000000	0.000000	0.000000	0.000000	0.000000	0.000000	0.001948	0.000000	0.000000	0.000000	0.000000	0.000000	0.000000	0.000000	0.000000	0.000000	0.000000	0.000000	0.000000	0.000000	0.000000	0.000000	0.000000	0.000000	0.000000	0.000000	0.000000	0.000000	0.000000	0.000000	0.000000	0.000000	0.000000	0.000000	0.000000	0.000000	0.000000	0.000000	0.000000
0.089893	0.036164	0.000000	0.000000	0.061967	0.130408	0.060797	0.000000	0.025256	0.122975	0.084137	0.032180	0.000000	0.014561	0.048834	0.021619	0.000000	0.000000	0.080970	0.132589	0.000000	0.000000	0.000000	0.000000	0.032869	0.000000	0.000000	0.000000	0.000000	0.000000	0.026308	0.000000	0.000000	0.000000	0.000000	0.089893	0.075590	0.000000	0.000000	0.012543	0.045133	0.034528	0.000000	0.058374	0.090504	0.006041	0.000000	0.000000	0.095313	0.144432
0.000000	0.000000	0.000000	0.000000	0.000000	0.000000	0.000000	0.000000	0.000000	0.000000	0.000000	0.000000	0.000000	0.000000	0.000000	0.000000	0.000000	0.001095	0.000000	0.000000	0.000000	0.000000	0.000000	0.000000	0.000000	0.000000	0.000000	0.000000	0.000000	0.000000	0.000000	0.000000	0.000000	0.000000	0.000000	0.000000	0.000000	0.000000	0.000000	0.070703	0.000000	0.000000	0.000000	0.000000	0.013468	0.000000	0.000000	0.000000	0.000000	0.000000
0.000000	0.000000	0.000000	0.014351	0.038202	0.000000	0.000000	0.000000	0.000000	0.060758	0.000000	0.000000	0.000000	0.016498	0.016806	0.000000	0.000000	0.000000	0.075628	0.076076	0.000000	0.000000	0.000000	0.039952	0.014147	0.000000	0.000000	0.000000	0.000000	0.000000	0.000000	0.000000	0.000000	0.000000	0.000000	0.000000	0.000000	0.000000	0.000000	0.000000	0.000000	0.000000	0.000000	0.000000	0.000000	0.000000	0.000000	0.000000	0.000000	0.000000
0.000000	0.000000	0.000000	0.000000	0.000000	0.000000	0.000000	0.000000	0.000000	0.000000	0.000000	0.000000	0.000000	0.000000	0.000000	0.000000	0.000000	0.000000	0.073971	0.117050	0.000000	0.000000	0.015479	0.068588	0.103618	0.000000	0.000000	0.060965	0.145949	0.073752	0.000000	0.000000	0.000000	0.022479	0.000000	0.000000	0.000000	0.000000	0.000000	0.000000	0.000000	0.000000	0.000000	0.000000	0.000000	0.000000	0.000000	0.000000	0.000000	0.000000
0.000000	0.000000	0.000000	0.084927	0.093091	0.000000	0.000000	0.000000	0.032543	0.038137	0.000000	0.000000	0.000000	0.000000	0.000000	0.000000	0.000000	0.000000	0.000000	0.013169	0.000000	0.000000	0.000000	0.000000	0.002247	0.000000	0.000000	0.000000	0.046757	0.052870	0.000000	0.000000	0.000000	0.093960	0.102838	0.000000	0.000000	0.000000	0.000000	0.000000	0.000000	0.000000	0.000000	0.000000	0.000000	0.000000	0.000000	0.000000	0.000000	0.000000
0.000000	0.000000	0.000000	0.000000	0.000000	0.000000	0.000000	0.000000	0.000000	0.000000	0.000000	0.018999	0.000000	0.000000	0.000000	0.000000	0.000000	0.001186	0.016240	0.000000	0.000000	0.000000	0.098414	0.130981	0.029977	0.000000	0.000000	0.094547	0.125530	0.027589	0.000000	0.000000	0.000000	0.011293	0.000000	0.000000	0.000000	0.000000	0.000000	0.000000	0.000000	0.000000	0.000000	0.000000	0.000000	0.000000	0.000000	0.000000	0.000000	0.000000
0.073743	0.000000	0.000000	0.000000	0.057209	0.119308	0.003881	0.000000	0.000000	0.040666	0.012574	0.000000	0.000000	0.000000	0.000000	0.000000	0.000000	0.000000	0.000000	0.000000	0.000000	0.012367	0.051787	0.002641	0.000000	0.000000	0.000000	0.003649	0.000000	0.000000	0.000000	0.000000	0.000000	0.000000	0.000000	0.073743	0.194642	0.087228	0.000000	0.000000	0.026075	0.083381	0.035737	0.000000	0.000000	0.000000	0.000000	0.000000	0.000000	0.000000
0.000000	0.000000	0.000000	0.000000	0.000000	0.000000	0.000000	0.000000	0.000000	0.000000	0.000000	0.000000	0.000000	0.000000	0.000000	0.000000	0.000000	0.000000	0.000000	0.000000	0.000000	0.000000	0.000000	0.000000	0.000000	0.000000	0.000000	0.000000	0.000000	0.000000	0.000000	0.000000	0.000000	0.000000	0.000000	0.000000	0.000000	0.000000	0.000000	0.000000	0.000000	0.000000	0.000000	0.000000	0.000000	0.000000	0.000000	0.000000	0.000000	0.000000
0.090129	0.000000	0.000000	0.000000	0.000000	0.051546	0.000000	0.000000	0.000000	0.000000	0.000000	0.000000	0.000000	0.000000	0.000000	0.000000	0.000000	0.000000	0.000000	0.000000	0.000000	0.000000	0.000000	0.000000	0.000000	0.000000	0.000000	0.000000	0.000000	0.000000	0.000000	0.000000	0.000000	0.000000	0.000000	0.090129	0.125275	0.030191	0.000000	0.031727	0.056708	0.081975	0.006584	0.067339	0.160629	0.000000	0.000000	0.000000	0.041834	0.107039
0.000000	0.000000	0.000000	0.000000	0.000000	0.000000	0.000000	0.000000	0.000000	0.000000	0.000000	0.000000	0.000000	0.000000	0.000000	0.000000	0.000000	0.000000	0.000000	0.000000	0.000000	0.000000	0.000000	0.000000	0.000000	0.000000	0.000000	0.000000	0.000000	0.000000	0.000000	0.000000	0.000000	0.000000	0.000000	0.000000	0.000000	0.000000	0.000000	0.000000	0.000000	0.000000	0.000000	0.000000	0.000000	0.000000	0.000000	0.000000	0.000000	0.000000
0.114514	0.000000	0.000000	0.000000	0.000000	0.045098	0.000000	0.000000	0.000000	0.000000	0.000000	0.000000	0.000000	0.000000	0.000000	0.000000	0.000000	0.000000	0.000000	0.000000	0.000000	0.000000	0.000000	0.000000	0.000000	0.000000	0.000000	0.000000	0.000000	0.000000	0.029377	0.000000	0.000000	0.000000	0.000000	0.114514	0.102087	0.000000	0.000000	0.000000	0.094793	0.084368	0.000000	0.000000	0.000000	0.000000	0.000000	0.000000	0.000000	0.000741
0.000000	0.000000	0.000000	0.000000	0.000000	0.000000	0.000000	0.000000	0.000000	0.000000	0.000000	0.000000	0.000000	0.000000	0.000000	0.000000	0.000000	0.000000	0.000000	0.000000	0.000000	0.000000	0.000000	0.000000	0.000000	0.000000	0.000000	0.000000	0.000000	0.000000	0.000000	0.000000	0.000000	0.000000	0.000000	0.000000	0.000000	0.000000	0.007384	0.000000	0.000000	0.000000	0.000000	0.000000	0.000000	0.000000	0.000000	0.000000	0.000000	0.000000
0.120913	0.000000	0.000000	0.000000	0.000000	0.037991	0.000000	0.000000	0.000000	0.000000	0.000000	0.000000	0.000000	0.000000	0.000000	0.000000	0.000000	0.000000	0.000000	0.000000	0.000000	0.000000	0.000000	0.000000	0.000000	0.000000	0.000000	0.000000	0.000000	0.000000	0.048865	0.000000	0.000000	0.000000	0.000000	0.120913	0.086688	0.000000	0.000000	0.000000	0.111896	0.080102	0.000000	0.000000	0.000000	0.000000	0.000000	0.000000	0.000000	0.000000
0.000000	0.000000	0.000000	0.000000	0.000000	0.000000	0.000000	0.000000	0.000000	0.000000	0.000000	0.000000	0.000000	0.000000	0.000000	0.000000	0.000000	0.000000	0.000000	0.000000	0.000000	0.000000	0.000000	0.000000	0.000000	0.000000	0.000000	0.000000	0.000000	0.000000	0.000000	0.000000	0.000000	0.000000	0.000000	0.000000	0.000000	0.000000	0.021942	0.000000	0.000000	0.000000	0.052284	0.089683	0.019659	0.000000	0.000000	0.093060	0.154555	0.051555
0.122394	0.000429	0.000000	0.000000	0.000000	0.028835	0.000000	0.000000	0.000000	0.000000	0.000000	0.000000	0.000000	0.000000	0.000000	0.000000	0.000000	0.000000	0.000000	0.000000	0.000000	0.000000	0.000000	0.000000	0.000000	0.000000	0.000000	0.000000	0.000000	0.000000	0.067608	0.000000	0.000000	0.000000	0.000000	0.122394	0.070068	0.000000	0.000000	0.028988	0.126869	0.072771	0.000000	0.000000	0.045818	0.000000	0.000000	0.000000	0.000000	0.045148
0.000000	0.000000	0.000000	0.000000	0.000000	0.000000	0.000000	0.000000	0.000000	0.000000	0.000000	0.000000	0.000000	0.000000	0.000000	0.000000	0.000000	0.000000	0.000000	0.000000	0.000000	0.000000	0.000000	0.000000	0.000000	0.000000	0.000000	0.000000	0.000000	0.000000	0.000000	0.000000	0.000000	0.000000	0.000000	0.000000	0.000000	0.004265	0.033155	0.000000	0.000000	0.000000	0.000000	0.000000	0.000000	0.000000	0.000000	0.000000	0.000000	0.000000
0.118947	0.001276	0.000000	0.000000	0.000000	0.018039	0.000000	0.000000	0.000000	0.000000	0.000000	0.000000	0.000000	0.000000	0.000000	0.000000	0.000000	0.000000	0.000000	0.000000	0.000000	0.000000	0.000000	0.000000	0.000000	0.000000	0.000000	0.000000	0.000000	0.002319	0.085436	0.000000	0.000000	0.000000	0.000000	0.118947	0.052757	0.000000	0.000000	0.077168	0.138595	0.062988	0.000000	0.000000	0.035428	0.009780	0.000000	0.000000	0.000000	0.000000
0.000000	0.000000	0.000000	0.000000	0.000000	0.000000	0.000000	0.000000	0.000000	0.000000	0.000000	0.000000	0.000000	0.000000	0.000000	0.000000	0.000000	0.000000	0.000000	0.000000	0.000000	0.000000	0.000000	0.000000	0.000000	0.000000	0.000000	0.000000	0.000000	0.000000	0.000000	0.000000	0.000000	0.000000	0.000000	0.000000	0.000000	0.025994	0.040561	0.000000	0.000000	0.000000	0.010781	0.054258	0.007943	0.000000	0.002134	0.074691	0.128710	0.044722
0.098878	0.000000	0.000000	0.000000	0.000000	0.000000	0.000000	0.000000	0.000000	0.000000	0.000000	0.000000	0.000000	0.000000	0.000000	0.000000	0.000000	0.000000	0.000000	0.000000	0.000000	0.000000	0.000000	0.000000	0.031787	0.012523	0.000000	0.000000	0.025317	0.026278	0.119070	0.006157	0.000000	0.000000	0.000000	0.098878	0.014680	0.000000	0.000000	0.032856	0.145800	0.071410	0.045051	0.000000	0.000000	0.049348	0.174060	0.112061	0.000000	0.000000
0.046919	0.000000	0.000000	0.000000	0.000000	0.026463	0.000000	0.000000	0.000000	0.000000	0.000000	0.000000	0.000000	0.000000	0.000000	0.000000	0.000000	0.000000	0.000000	0.000000	0.000000	0.000000	0.000000	0.030601	0.081620	0.000000	0.000000	0.000000	0.049683	0.110414	0.025555	0.000000	0.000000	0.000000	0.000000	0.046919	0.050480	0.027222	0.019933	0.000000	0.132024	0.140042	0.049688	0.123720	0.063137	0.084491	0.089194	0.021564	0.078094	0.032813
0.085495	0.000000	0.000000	0.000000	0.000000	0.035906	0.000000	0.000000	0.000000	0.000000	0.070481	0.000000	0.000000	0.000000	0.000000	0.000000	0.000000	0.000000	0.000000	0.007973	0.000000	0.000000	0.000000	0.000000	0.048268	0.027892	0.000000	0.000000	0.045515	0.034733	0.133071	0.014708	0.000000	0.000000	0.000000	0.085495	0.020368	0.063110	0.011930	0.020869	0.139752	0.021742	0.044620	0.000000	0.066413	0.031171	0.000000	0.034454	0.000000	0.000000
0.000000	0.000000	0.000000	0.000000	0.000000	0.000000	0.000000	0.000000	0.000000	0.000000	0.000000	0.000000	0.000000	0.000000	0.000000	0.000000	0.000000	0.000000	0.000000	0.000000	0.000000	0.000000	0.000000	0.000000	0.000000	0.000000	0.000000	0.000000	0.000000	0.000000	0.000000	0.000000	0.000000	0.000000	0.000000	0.000000	0.000000	0.000000	0.000000	0.000000	0.000000	0.000000	0.000000	0.000000	0.000000	0.000000	0.000000	0.000000	0.000000	0.000000
0.072053	0.000000	0.000000	0.000000	0.000000	0.054482	0.000000	0.000000	0.000000	0.000000	0.043344	0.000000	0.000000	0.000000	0.000000	0.000000	0.000000	0.000000	0.000000	0.026122	0.000000	0.000000	0.000000	0.001006	0.063793	0.044135	0.000000	0.000000	0.064740	0.040497	0.145048	0.022687	0.000000	0.000000	0.000000	0.072053	0.060573	0.117094	0.044877	0.000000	0.130116	0.033137	0.076997	0.019741	0.000000	0.036460	0.000000	0.024758	0.000000	0.000000
0.000000	0.000000	0.000000	0.000000	0.000000	0.000000	0.000000	0.000000	0.000000	0.000000	0.000000	0.000000	0.000000	0.000000	0.000000	0.000000	0.000000	0.000000	0.000000	0.000000	0.000000	0.000000	0.000000	0.000000	0.000000	0.000000	0.000000	0.000000	0.000000	0.000000	0.000000	0.000000	0.000000	0.000000	0.000000	0.000000	0.000000	0.000000	0.000000	0.000000	0.000000	0.000000	0.056018	0.052032	0.000000	0.000000	0.000000	0.000000	0.000000	0.000000
0.049568	0.000000	0.000000	0.000000	0.000000	0.013331	0.000000	0.000000	0.000000	0.000000	0.067527	0.000000	0.000000	0.000000	0.000000	0.000000	0.000000	0.000000	0.000618	0.053610	0.000000	0.000000	0.000000	0.023145	0.085696	0.068606	0.000000	0.030338	0.092284	0.043828	0.153784	0.031969	0.000000	0.000000	0.000000	0.049568	0.000000	0.029367	0.000000	0.000000	0.109529	0.012229	0.046175	0.000000	0.000000	0.041466	0.031649	0.070377	0.011893	0.000000
0.000000	0.000000	0.000000	0.000000	0.000000	0.000000	0.000000	0.000000	0.000000	0.000000	0.000000	0.000000	0.000000	0.000000	0.000000	0.000000	0.000000	0.000000	0.000000	0.000000	0.000000	0.000000	0.000000	0.000000	0.000000	0.000000	0.000000	0.000000	0.000000	0.000000	0.000000	0.000000	0.000000	0.000000	0.000000	0.000000	0.000000	0.000000	0.000000	0.000000	0.000000	0.000000	0.013999	0.022170	0.000000	0.000000	0.000000	0.000000	0.000000	0.000000
0.036611	0.000000	0.000000	0.000000	0.000000	0.000000	0.000000	0.000000	0.000000	0.000000	0.000000	0.000000	0.000000	0.000000	0.000000	0.000000	0.000000	0.000000	0.018020	0.071039	0.000000	0.000000	0.000000	0.036348	0.098035	0.086373	0.008924	0.052073	0.107995	0.042248	0.153172	0.037318	0.000000	0.000000	0.000000	0.036611	0.000000	0.000000	0.000000	0.000000	0.096033	0.000000	0.000000	0.000000	0.019729	0.045071	0.000000	0.000000	0.000000	0.000000
0.000000	0.000000	0.000000	0.000000	0.000000	0.000000	0.000000	0.000000	0.000000	0.000000	0.000000	0.000000	0.000000	0.000000	0.000000	0.000000	0.000000	0.000000	0.000000	0.000000	0.000000	0.000000	0.000000	0.000000	0.000000	0.000000	0.000000	0.000000	0.000000	0.000000	0.000000	0.000000	0.000000	0.000000	0.000000	0.000000	0.000000	0.000000	0.000000	0.000000	0.000000	0.000000	0.000000	0.000000	0.000000	0.000000	0.000000	0.005612	0.040259	0.000000
0.005578	0.000000	0.009494	0.062381	0.021811	0.000000	0.000000	0.000000	0.000000	0.000000	0.000000	0.000000	0.000000	0.000000	0.000000	0.073197	0.000000	0.000000	0.053235	0.105738	0.120400	0.000000	0.033281	0.059846	0.116140	0.119795	0.035342	0.097252	0.130132	0.029964	0.131236	0.040819	0.002478	0.017962	0.000000	0.005578	0.000000	0.000000	0.000000	0.000000	0.062577	0.000000	0.000000	0.000000	0.000000	0.067534	0.022665	0.000000	0.000000	0.000000
0.000000	0.000000	0.000000	0.000000	0.000000	0.000000	0.000000	0.000000	0.000000	0.000000	0.047945	0.000000	0.000000	0.012785	0.046497	0.068663	0.000000	0.000000	0.000000	0.000000	0.036616	0.008382	0.000000	0.000000	0.000000	0.019529	0.000000	0.000000	0.000000	0.000000	0.000000	0.000000	0.000000	0.000000	0.000000	0.000000	0.000000	0.000000	0.000000	0.000000	0.000000	0.000000	0.000000	0.000000	0.000000	0.000000	0.000000	0.000000	0.000000	0.000000
0.043791	0.000000	0.000000	0.000000	0.060127	0.105807	0.004768	0.000000	0.000000	0.000000	0.101035	0.002352	0.000000	0.000000	0.000000	0.037151	0.000000	0.000000	0.069618	0.121191	0.000000	0.000000	0.049186	0.068653	0.119646	0.000000	0.003564	0.119135	0.132508	0.020105	0.000000	0.000000	0.020042	0.025892	0.000000	0.043791	0.074746	0.007424	0.000000	0.000000	0.044256	0.075322	0.007804	0.000000	0.000000	0.029592	0.057552	0.000000	0.000000	0.009143
0.000000	0.000000	0.000000	0.000000	0.000000	0.000000	0.000000	0.000000	0.000000	0.000000	0.000000	0.000000	0.037335	0.040489	0.000000	0.000000	0.000000	0.069563	0.073482	0.000000	0.000000	0.000000	0.000000	0.000000	0.000000	0.000000	0.000000	0.000000	0.000000	0.000000	0.000000	0.000000	0.000000	0.000000	0.000000	0.000000	0.000000	0.000000	0.017935	0.000000	0.063451	0.073927	0.053953	0.143307	0.079297	0.061849	0.072200	0.044880	0.123683	0.068538
0.000000	0.000000	0.000000	0.000000	0.000000	0.000000	0.000000	0.000000	0.000000	0.000000	0.000000	0.000000	0.000000	0.000000	0.009230	0.000000	0.000000	0.000000	0.084898	0.134547	0.000000	0.000000	0.063128	0.075101	0.118956	0.000000	0.021898	0.140337	0.128337	0.008403	0.000000	0.000000	0.036213	0.031229	0.000000	0.000000	0.000000	0.000000	0.000000	0.000000	0.000000	0.000000	0.000000	0.000000	0.000000	0.073492	0.044674	0.000000	0.000000	0.024223
0.000000	0.000000	0.000000	0.000000	0.000000	0.000000	0.000000	0.000000	0.000000	0.000000	0.000000	0.017786	0.002881	0.000000	0.000000	0.000000	0.000000	0.000000	0.000000	0.000000	0.000000	0.000000	0.000000	0.000000	0.000000	0.000000	0.000000	0.000000	0.000000	0.000000	0.000000	0.000000	0.000000	0.000000	0.000000	0.000000	0.000000	0.000000	0.000000	0.000000	0.058124	0.055025	0.000000	0.000000	0.000000	0.138771	0.132194	0.011912	0.000000	0.000000
0.000000	0.000000	0.030093	0.095345	0.048391	0.000000	0.000000	0.062660	0.163176	0.085826	0.000000	0.000000	0.018775	0.078105	0.035849	0.000000	0.000000	0.000000	0.000000	0.000000	0.000000	0.000000	0.074668	0.055125	0.000000	0.000000	0.039065	0.160434	0.118822	0.000000	0.000000	0.000000	0.050711	0.033870	0.000000	0.000000	0.000000	0.000000	0.081664	0.128893	0.000000	0.000000	0.000000	0.062953	0.101349	0.000000	0.000000	0.000000	0.000000	0.037453
0.000000	0.000000	0.000000	0.000000	0.000000	0.000000	0.000000	0.000000	0.000000	0.000000	0.003982	0.000000	0.000000	0.000000	0.000000	0.000000	0.000000	0.000000	0.000000	0.000000	0.000000	0.000000	0.000000	0.000000	0.000000	0.000000	0.000000	0.000000	0.000000	0.000000	0.000000	0.000000	0.000000	0.000000	0.000000	0.000000	0.000000	0.000000	0.000000	0.000000	0.000000	0.000000	0.000000	0.000000	0.000000	0.000000	0.000000	0.000000	0.000000	0.000000
0.000000	0.000000	0.000000	0.000000	0.000000	0.000000	0.000000	0.000000	0.000000	0.000000	0.000000	0.000000	0.000000	0.000000	0.000000	0.000000	0.000000	0.000000	0.000000	0.028810	0.000000	0.028472	0.089083	0.041330	0.025485	0.000000	0.070693	0.185020	0.088075	0.000000	0.000000	0.018533	0.074474	0.030660	0.000000	0.000000	0.000000	0.000000	0.000000	0.000000	0.000000	0.000000	0.000000	0.000000	0.000000	0.000000	0.000000	0.000000	0.000000	0.058101
0.000000	0.000000	0.000000	0.000000	0.000000	0.000000	0.000000	0.000000	0.000000	0.000000	0.000000	0.000000	0.000000	0.000000	0.000000	0.000000	0.000000	0.000000	0.000000	0.000000	0.074521	0.023159	0.000000	0.000000	0.000000	0.153059	0.068304	0.000000	0.000000	0.000000	0.027402	0.000000	0.000000	0.000000	0.000000	0.000000	0.000000	0.000000	0.000000	0.000000	0.000000	0.090296	0.108357	0.018839	0.021340	0.036343	0.054753	0.068072	0.075881	0.079505
0.012409	0.037187	0.000000	0.000000	0.000000	0.000000	0.000000	0.000000	0.000000	0.000000	0.000000	0.000000	0.000000	0.000000	0.000000	0.000000	0.000000	0.000000	0.000507	0.040763	0.000000	0.040531	0.090189	0.030679	0.045601	0.000000	0.083020	0.172231	0.070049	0.000000	0.000000	0.034464	0.081671	0.024942	0.020739	0.012409	0.000000	0.000000	0.000000	0.000000	0.000000	0.000000	0.000000	0.000000	0.000000	0.000000	0.000000	0.000000	0.000000	0.063775
0.097296	0.055163	0.000000	0.000000	0.000000	0.000000	0.000000	0.000000	0.000000	0.000000	0.000000	0.000000	0.000000	0.000000	0.000000	0.000000	0.000000	0.000000	0.000000	0.000000	0.000000	0.000000	0.000000	0.000000	0.000000	0.000000	0.000000	0.000000	0.000000	0.000000	0.055867	0.023047	0.000000	0.000000	0.000000	0.097296	0.000000	0.000000	0.000000	0.000000	0.021046	0.000000	0.000000	0.088537	0.106162	0.000000	0.000000	0.000000	0.067469	0.089330
0.000000	0.000000	0.004412	0.000000	0.000000	0.000000	0.000000	0.000000	0.000000	0.000000	0.000000	0.000000	0.000000	0.000000	0.000000	0.000000	0.000000	0.005923	0.013180	0.050415	0.030635	0.050220	0.087189	0.024657	0.064892	0.102989	0.092209	0.153205	0.051271	0.000000	0.000000	0.048665	0.085157	0.016941	0.000000	0.000000	0.000000	0.000000	0.000000	0.000000	0.000000	0.000000	0.000000	0.000000	0.000000	0.000000	0.000000	0.000000	0.000000	0.065991
0.000000	0.000000	0.000000	0.000000	0.000000	0.000000	0.000000	0.000000	0.000000	0.000000	0.000000	0.000000	0.000000	0.000000	0.000000	0.076091	0.015355	0.000000	0.000000	0.000000	0.035186	0.000000	0.000000	0.000000	0.000000	0.000000	0.000000	0.000000	0.000000	0.000000	0.000000	0.000000	0.000000	0.000000	0.000000	0.000000	0.000000	0.000000	0.000000	0.000000	0.000000	0.000000	0.000000	0.000000	0.008313	0.000000	0.000000	0.000000	0.055498	0.094202
0.000000	0.017230	0.023089	0.000000	0.000000	0.000000	0.000000	0.000000	0.000000	0.000000	0.000000	0.000000	0.000000	0.000000	0.000000	0.000000	0.008304	0.013891	0.033919	0.062069	0.036585	0.061686	0.069443	0.065870	0.102379	0.000000	0.098919	0.109634	0.010040	0.021620	0.000000	0.071615	0.079982	0.000000	0.039103	0.000000	0.000000	0.000000	0.000000	0.000000	0.000000	0.000000	0.000000	0.000000	0.000000	0.000000	0.000000	0.000000	0.000000	0.064217
0.000000	0.000000	0.000000	0.000000	0.000000	0.000000	0.000000	0.000000	0.000000	0.000000	0.000000	0.000000	0.000000	0.000000	0.000000	0.000000	0.000000	0.000000	0.000000	0.000000	0.000000	0.000000	0.000000	0.000000	0.000000	0.000000	0.000000	0.000000	0.000000	0.000000	0.000000	0.000000	0.000000	0.000000	0.000000	0.000000	0.000000	0.000000	0.000000	0.000000	0.000000	0.000000	0.000000	0.000000	0.000000	0.000000	0.000000	0.000000	0.040042	0.093564
0.000000	0.033575	0.028655	0.000000	0.000000	0.000000	0.000000	0.000000	0.000000	0.000000	0.000000	0.000000	0.000000	0.000000	0.000000	0.000000	0.018478	0.013945	0.040541	0.062906	0.000000	0.062293	0.056425	0.085083	0.118161	0.001504	0.095320	0.087798	0.000000	0.000000	0.000000	0.078359	0.071786	0.000000	0.000000	0.000000	0.000000	0.000000	0.000000	0.000000	0.000000	0.000000	0.000000	0.000000	0.000000	0.000000	0.000000	0.000000	0.000000	0.062494
0.000000	0.000000	0.000000	0.000000	0.000000	0.000000	0.000000	0.000000	0.000000	0.000000	0.000000	0.000000	0.000000	0.000000	0.000000	0.000000	0.000000	0.000000	0.000000	0.000000	0.000000	0.000000	0.000000	0.000000	0.015514	0.000000	0.000000	0.000000	0.000000	0.100966	0.000000	0.000000	0.000000	0.000000	0.024689	0.000000	0.000000	0.000000	0.000000	0.000000	0.000000	0.000000	0.000000	0.000000	0.000000	0.000000	0.000000	0.000000	0.029060	0.087364
0.000000	0.000000	0.000000	0.000000	0.000000	0.000000	0.000000	0.000000	0.000000	0.000000	0.000000	0.000000	0.000000	0.000000	0.000000	0.000000	0.000000	0.000000	0.044387	0.060464	0.052864	0.000000	0.000000	0.102915	0.130609	0.002926	0.000000	0.000000	0.003362	0.015933	0.000000	0.000000	0.000000	0.000000	0.000000	0.000000	0.000000	0.000000	0.000000	0.000000	0.000000	0.000000	0.000000	0.000000	0.000000	0.000000	0.000000	0.000000	0.000000	0.057407
0.000000	0.000000	0.000000	0.000000	0.000000	0.000000	0.000000	0.000000	0.000000	0.000000	0.000000	0.000000	0.000000	0.000000	0.000000	0.000000	0.000000	0.000000	0.000000	0.000000	0.000000	0.000000	0.000000	0.000000	0.000000	0.000000	0.000000	0.000000	0.018567	0.026780	0.000000	0.000000	0.000000	0.000000	0.000000	0.000000	0.000000	0.000000	0.000000	0.000000	0.000000	0.000000	0.000000	0.000000	0.000000	0.000000	0.000000	0.000000	0.003768	0.076640
0.000000	0.000000	0.000000	0.000000	0.000000	0.000000	0.000000	0.000000	0.000000	0.022962	0.000000	0.000000	0.000000	0.000000	0.001886	0.004068	0.000000	0.000000	0.044746	0.050822	0.107355	0.094011	0.007192	0.126584	0.139807	0.136779	0.118798	0.001779	0.036415	0.042181	0.033684	0.025718	0.000000	0.000000	0.000000	0.000000	0.000000	0.000000	0.000000	0.000000	0.000000	0.000000	0.000000	0.000000	0.000000	0.018266	0.000000	0.000000	0.007098	0.047040
0.000000	0.000000	0.000000	0.000000	0.000000	0.000000	0.000000	0.000000	0.000000	0.000000	0.000000	0.000000	0.000000	0.000000	0.000000	0.000000	0.000000	0.000000	0.000000	0.000000	0.000000	0.000000	0.000000	0.000000	0.000000	0.000000	0.000000	0.000000	0.040046	0.029951	0.000000	0.000000	0.000000	0.000000	0.000000	0.000000	0.000000	0.000000	0.000000	0.000000	0.000000	0.000000	0.000000	0.000000	0.000000	0.000000	0.000000	0.000000	0.000000	0.062182
0.000000	0.000000	0.000000	0.000000	0.000000	0.000000	0.000000	0.000000	0.000000	0.000000	0.000000	0.000000	0.000000	0.000000	0.000000	0.018089	0.000000	0.000000	0.041372	0.041281	0.123887	0.085963	0.016389	0.137558	0.137338	0.142329	0.097726	0.000000	0.057793	0.057691	0.034887	0.013804	0.000000	0.000000	0.000000	0.000000	0.000000	0.000000	0.000000	0.000000	0.000000	0.000000	0.000000	0.000000	0.000000	0.038076	0.000000	0.000000	0.012214	0.038946
0.059987	0.000000	0.000000	0.000000	0.000000	0.000000	0.000000	0.000000	0.000000	0.000000	0.000000	0.000000	0.000000	0.000000	0.000000	0.000000	0.000000	0.000000	0.000000	0.000000	0.000000	0.000000	0.000000	0.000000	0.000000	0.000000	0.000000	0.000000	0.058585	0.028394	0.093966	0.009545	0.000000	0.063495	0.070836	0.059987	0.000000	0.000000	0.000000	0.000000	0.066033	0.000000	0.000000	0.000000	0.000000	0.000000	0.000000	0.000000	0.000000	0.045358
0.000000	0.000000	0.000000	0.000000	0.000000	0.000000	0.000000	0.000000	0.000000	0.000000	0.000000	0.000000	0.000000	0.000000	0.000000	0.036358	0.000000	0.000000	0.031102	0.022646	0.142613	0.067638	0.026381	0.142814	0.122176	0.136791	0.064880	0.002079	0.090569	0.078113	0.031329	0.000000	0.000000	0.000000	0.000000	0.000000	0.000000	0.000000	0.000000	0.000000	0.000849	0.000000	0.000000	0.000000	0.000000	0.067297	0.000000	0.000000	0.015265	0.021954
0.000000	0.000000	0.000000	0.000000	0.000000	0.000000	0.000000	0.000000	0.000000	0.000000	0.000000	0.000000	0.000000	0.000000	0.000000	0.000000	0.000000	0.000000	0.000000	0.000000	0.000000	0.000000	0.000000	0.000000	0.000000	0.000000	0.000000	0.025516	0.073601	0.022223	0.000000	0.000000	0.000000	0.030939	0.041779	0.000000	0.000000	0.000000	0.000000	0.000000	0.000000	0.000000	0.000000	0.000000	0.000000	0.000000	0.000000	0.000000	0.000000	0.026469
0.000000	0.000000	0.000000	0.000000	0.000000	0.000000	0.000000	0.000000	0.000000	0.000000	0.000000	0.000000	0.000000	0.000000	0.000000	0.045521	0.000000	0.000000	0.021585	0.008566	0.147172	0.052980	0.029832	0.137382	0.107581	0.125541	0.043447	0.018355	0.111716	0.088251	0.025689	0.000000	0.000000	0.000000	0.000000	0.000000	0.000000	0.000000	0.000000	0.000000	0.008374	0.000000	0.000000	0.000000	0.000000	0.084998	0.000000	0.000000	0.014351	0.008907
0.000000	0.000000	0.000000	0.000000	0.000000	0.000000	0.000000	0.000000	0.000000	0.000000	0.000000	0.000000	0.000000	0.000000	0.000000	0.000000	0.000000	0.000000	0.000000	0.000000	0.000000	0.000000	0.000000	0.000000	0.000000	0.000000	0.000000	0.051866	0.083373	0.012071	0.000000	0.000000	0.000000	0.018919	0.000000	0.000000	0.000000	0.000000	0.000000	0.000000	0.000000	0.000000	0.000000	0.000000	0.000000	0.000000	0.000000	0.000000	0.000000	0.006561
0.000000	0.000000	0.000000	0.000000	0.000000	0.000000	0.000000	0.000000	0.000000	0.053626	0.000000	0.000000	0.000000	0.000000	0.005767	0.056026	0.000000	0.000000	0.000000	0.013454	0.132790	0.017876	0.028749	0.110327	0.071141	0.091773	0.000000	0.048378	0.155303	0.098246	0.006625	0.000000	0.000000	0.034742	0.010150	0.000000	0.000000	0.000000	0.000000	0.000000	0.016837	0.000000	0.000000	0.000000	0.000000	0.116025	0.030508	0.000000	0.005609	0.000000
0.000000	0.000000	0.000000	0.000000	0.000000	0.000000	0.000000	0.000000	0.000000	0.000000	0.000000	0.000000	0.000000	0.000000	0.000000	0.000000	0.000000	0.000000	0.000000	0.000000	0.000000	0.000000	0.000000	0.000000	0.000000	0.000000	0.000000	0.000000	0.000000	0.000000	0.000000	0.000000	0.000000	0.000000	0.000000	0.000000	0.000000	0.000000	0.000000	0.000000	0.000000	0.000000	0.000000	0.000000	0.000000	0.000000	0.000000	0.000000	0.000000	0.000000
0.000000	0.000000	0.000000	0.000000	0.000000	0.000000	0.000000	0.000000	0.000000	0.013097	0.000000	0.000000	0.000000	0.000000	0.000000	0.054816	0.000000	0.000000	0.000000	0.000000	0.113112	0.000000	0.024458	0.093394	0.052063	0.079827	0.000000	0.060416	0.176022	0.096774	0.050723	0.000000	0.000000	0.052401	0.019974	0.000000	0.000000	0.000000	0.000000	0.000000	0.033334	0.029608	0.000000	0.000000	0.000000	0.132955	0.052196	0.000000	0.000000	0.000000
0.000000	0.000000	0.000000	0.000000	0.000000	0.000000	0.000000	0.000000	0.000000	0.000000	0.000000	0.000000	0.000000	0.000000	0.000000	0.000000	0.000000	0.000000	0.000000	0.000000	0.000000	0.000000	0.000000	0.000000	0.000000	0.000000	0.000000	0.000000	0.000000	0.000000	0.000000	0.000000	0.000000	0.000000	0.000000	0.000000	0.000000	0.000000	0.000000	0.000000	0.000000	0.000000	0.000000	0.000000	0.000000	0.000000	0.000000	0.000000	0.000000	0.000000
0.000000	0.000000	0.000000	0.000000	0.000000	0.000000	0.000000	0.000000	0.000000	0.000000	0.000000	0.000000	0.000000	0.000000	0.000000	0.050530	0.000000	0.000000	0.000000	0.000000	0.092868	0.000000	0.018698	0.076543	0.033587	0.102919	0.034742	0.070017	0.194073	0.091400	0.072416	0.014835	0.014632	0.070724	0.029177	0.000000	0.000000	0.000000	0.000000	0.000000	0.042437	0.004141	0.000000	0.000000	0.000000	0.146198	0.073394	0.000000	0.000000	0.000000
0.000000	0.000000	0.000000	0.000000	0.000000	0.000000	0.000000	0.000000	0.000000	0.000000	0.000000	0.000000	0.000000	0.000000	0.000000	0.000000	0.000000	0.000000	0.000000	0.000000	0.000000	0.000000	0.000000	0.000000	0.000000	0.000000	0.000000	0.000000	0.000000	0.000000	0.000000	0.000000	0.000000	0.000000	0.000000	0.000000	0.000000	0.000000	0.000000	0.000000	0.000000	0.000000	0.000000	0.000000	0.000000	0.000000	0.000000	0.000000	0.000000	0.000000
0.000000	0.000000	0.000000	0.000000	0.000000	0.000000	0.000000	0.000000	0.000000	0.007761	0.000000	0.000000	0.000000	0.000000	0.000000	0.036212	0.000000	0.000000	0.000000	0.000000	0.061130	0.000000	0.006362	0.049367	0.004760	0.091544	0.000000	0.079047	0.178191	0.076542	0.055339	0.000000	0.041751	0.098059	0.039807	0.000000	0.000000	0.000000	0.000000	0.000000	0.065125	0.036776	0.000000	0.000000	0.000000	0.157228	0.100260	0.000000	0.000000	0.000000
0.000000	0.000000	0.000000	0.000000	0.000000	0.000000	0.000000	0.000000	0.000000	0.000000	0.000000	0.000000	0.000000	0.000000	0.000000	0.000000	0.000000	0.000000	0.000000	0.000000	0.000000	0.000000	0.000000	0.000000	0.000000	0.000000	0.000000	0.000000	0.000000	0.000000	0.000000	0.000000	0.000000	0.000000	0.000000	0.000000	0.000000	0.000000	0.000000	0.000000	0.000000	0.000000	0.000000	0.000000	0.000000	0.000000	0.000000	0.000000	0.000000	0.000000
0.000000	0.000000	0.003439	0.039710	0.000000	0.000000	0.000000	0.000000	0.000000	0.000000	0.020957	0.059188	0.005617	0.000000	0.000000	0.000000	0.000000	0.000000	0.000000	0.000000	0.021254	0.000000	0.016096	0.055389	0.004532	0.142790	0.036814	0.070087	0.134710	0.054343	0.082944	0.006602	0.062181	0.120581	0.047220	0.000000	0.004910	0.000000	0.000000	0.000000	0.033392	0.102525	0.084786	0.000000	0.000000	0.056754	0.144427	0.117793	0.000000	0.000000
0.043497	0.002759	0.000000	0.000000	0.000000	0.166567	0.077649	0.000000	0.000000	0.000000	0.113508	0.052825	0.000000	0.000000	0.000000	0.000804	0.000000	0.000000	0.000000	0.000000	0.000000	0.000000	0.000000	0.000000	0.000000	0.000000	0.000000	0.000000	0.000000	0.000000	0.000000	0.000000	0.000000	0.000000	0.000000	0.043497	0.090066	0.027766	0.000000	0.000000	0.000000	0.015467	0.000000	0.000000	0.000000	0.000000	0.000000	0.000000	0.000000	0.000000
0.000000	0.000000	0.045127	0.077335	0.009737	0.000000	0.000000	0.000000	0.004359	0.000000	0.000000	0.000000	0.000000	0.000000	0.000000	0.000000	0.000000	0.000000	0.000000	0.000000	0.000000	0.000000	0.000000	0.017389	0.000000	0.050589	0.000000	0.058348	0.094312	0.020418	0.024371	0.000000	0.090525	0.142746	0.044825	0.000000	0.000000	0.000000	0.048193	0.018712	0.122528	0.075754	0.000000	0.000000	0.000000	0.122310	0.070773	0.000000	0.000000	0.000000
0.000000	0.000000	0.000000	0.000000	0.000000	0.000000	0.000000	0.000000	0.000000	0.000000	0.000000	0.000000	0.000000	0.000000	0.000000	0.000000	0.000000	0.000000	0.000000	0.000000	0.000000	0.000000	0.000000	0.000000	0.000000	0.000000	0.000000	0.000000	0.000000	0.000000	0.000000	0.000000	0.000000	0.000000	0.000000	0.000000	0.000000	0.000000	0.000000	0.000000	0.000000	0.000000	0.000000	0.000000	0.000000	0.000000	0.000000	0.000000	0.000000	0.000000
0.011915	0.000000	0.065590	0.094768	0.015413	0.000000	0.000000	0.000853	0.019594	0.000000	0.000000	0.000000	0.000000	0.000000	0.000000	0.000000	0.000000	0.000000	0.000000	0.000000	0.012446	0.000000	0.000000	0.002542	0.000000	0.068224	0.000000	0.047735	0.072932	0.001905	0.042883	0.000000	0.095869	0.136849	0.036468	0.011915	0.000000	0.000000	0.000000	0.000000	0.141370	0.075030	0.000000	0.000000	0.000000	0.140486	0.054706	0.000000	0.000000	0.000000
0.000000	0.000000	0.000000	0.000000	0.000000	0.000000	0.000000	0.000000	0.000000	0.000000	0.000000	0.000000	0.000000	0.000000	0.000000	0.000000	0.000000	0.000000	0.000000	0.000000	0.000000	0.000000	0.000000	0.000000	0.000000	0.000000	0.000000	0.000000	0.000000	0.000000	0.000000	0.000000	0.000000	0.000000	0.000000	0.000000	0.000000	0.000000	0.000000	0.000000	0.000000	0.000000	0.000000	0.000000	0.000000	0.000000	0.000000	0.000000	0.000000	0.000000
0.027535	0.000000	0.085219	0.110098	0.018643	0.000000	0.000000	0.018683	0.033661	0.000000	0.000000	0.000000	0.000000	0.000000	0.000000	0.000000	0.000000	0.000000	0.000000	0.000000	0.027101	0.000000	0.000000	0.000000	0.000000	0.083322	0.000000	0.035292	0.051878	0.000000	0.060244	0.000000	0.096730	0.125082	0.025844	0.027535	0.000000	0.000000	0.000000	0.003765	0.157538	0.070882	0.000000	0.021177	0.080820	0.153279	0.037667	0.000000	0.000000	0.000000
0.000000	0.000000	0.000000	0.000000	0.000000	0.000000	0.000000	0.000000	0.000000	0.000000	0.000000	0.000000	0.000000	0.000000	0.000000	0.000000	0.000000	0.000000	0.000000	0.000000	0.000000	0.000000	0.000000	0.000000	0.000000	0.000000	0.000000	0.000000	0.000000	0.000000	0.000000	0.000000	0.000000	0.000000	0.000000	0.000000	0.000000	0.000000	0.000000	0.000000	0.000000	0.000000	0.000000	0.000000	0.000000	0.000000	0.000000	0.000000	0.000000	0.000000
0.040801	0.000000	0.101472	0.119651	0.018160	0.000000	0.000000	0.038703	0.049407	0.000000	0.000000	0.000000	0.000000	0.000000	0.000000	0.000000	0.000000	0.000000	0.000000	0.005482	0.000000	0.000000	0.000000	0.000000	0.028315	0.020920	0.000000	0.023197	0.032938	0.000000	0.076827	0.000000	0.090485	0.106629	0.011836	0.040801	0.000000	0.000000	0.000000	0.000000	0.167532	0.062708	0.000000	0.049010	0.074275	0.082251	0.020664	0.000000	0.000000	0.000000
0.000000	0.000000	0.000000	0.000000	0.000000	0.000000	0.000000	0.000000	0.000000	0.000000	0.000000	0.000000	0.000000	0.000000	0.000000	0.000000	0.000000	0.000000	0.006621	0.035202	0.000000	0.000000	0.000000	0.000000	0.000000	0.000000	0.000000	0.000000	0.000000	0.000000	0.000000	0.000000	0.000000	0.000000	0.000000	0.000000	0.000000	0.000000	0.000000	0.000000	0.000000	0.000000	0.000000	0.000000	0.000000	0.000000	0.000000	0.000000	0.000000	0.000000
0.062879	0.013409	0.126374	0.123021	0.009214	0.000000	0.000000	0.080377	0.078227	0.000000	0.000000	0.000000	0.004820	0.003471	0.000000	0.000000	0.000000	0.000000	0.000000	0.000000	0.000000	0.000000	0.000000	0.000000	0.000000	0.027197	0.000000	0.000000	0.000000	0.000000	0.109575	0.000000	0.067160	0.065212	0.000000	0.062879	0.000000	0.000000	0.000000	0.000000	0.157961	0.037543	0.000000	0.000000	0.000000	0.053462	0.000000	0.000000	0.000000	0.000000
0.000000	0.000000	0.000000	0.000000	0.000000	0.000000	0.000000	0.000000	0.000000	0.000000	0.000000	0.000000	0.000000	0.000000	0.000000	0.000000	0.000000	0.000000	0.000000	0.013154	0.000000	0.000000	0.000000	0.000000	0.000000	0.000000	0.000000	0.000000	0.000000	0.000000	0.000000	0.000000	0.000000	0.000000	0.000000	0.000000	0.000000	0.000000	0.000000	0.000000	0.000000	0.000000	0.000000	0.000000	0.000000	0.000000	0.000000	0.000000	0.000000	0.000000
0.000000	0.016874	0.122450	0.108583	0.000000	0.000000	0.005839	0.099788	0.088572	0.000000	0.000000	0.000000	0.024938	0.018144	0.000000	0.000000	0.000000	0.000000	0.014487	0.000000	0.000000	0.000000	0.000000	0.000000	0.000000	0.000000	0.000000	0.000000	0.000000	0.000000	0.000000	0.000000	0.053916	0.045885	0.000000	0.000000	0.000000	0.000000	0.000000	0.063857	0.000000	0.000000	0.000000	0.029647	0.137560	0.000000	0.000000	0.000000	0.000000	0.023507
0.000000	0.058532	0.133968	0.064799	0.000000	0.000000	0.023048	0.075915	0.028060	0.000000	0.000000	0.000000	0.011737	0.000000	0.000000	0.000000	0.000000	0.000000	0.000000	0.000000	0.000000	0.000000	0.000000	0.000000	0.000000	0.000000	0.000000	0.030373	0.000000	0.000000	0.000000	0.038839	0.099273	0.044340	0.000000	0.000000	0.000000	0.000000	0.000000	0.000000	0.000000	0.000000	0.000000	0.000000	0.000000	0.000000	0.000000	0.000000	0.000000	0.000000
0.000000	0.017993	0.113854	0.092283	0.000000	0.000000	0.020020	0.118068	0.095668	0.000000	0.000000	0.000000	0.044457	0.031261	0.000000	0.000000	0.015079	0.041810	0.000000	0.000000	0.000000	0.015311	0.042081	0.000000	0.000000	0.000000	0.000000	0.000000	0.000000	0.000000	0.000000	0.000000	0.039268	0.026454	0.000000	0.000000	0.000000	0.000000	0.000000	0.000000	0.000000	0.000000	0.000000	0.000000	0.000000	0.000000	0.000000	0.000000	0.000000	0.000000
0.000000	0.000000	0.092287	0.106400	0.010544	0.000000	0.000000	0.113111	0.131059	0.021868	0.000000	0.000000	0.009032	0.016822	0.000000	0.000000	0.000000	0.000000	0.000000	0.000000	0.102620	0.118527	0.016493	0.000000	0.000000	0.064021	0.075141	0.000000	0.000000	0.000000	0.000000	0.000000	0.000000	0.000000	0.000000	0.000000	0.000000	0.000000	0.000000	0.000000	0.000000	0.000000	0.000000	0.000000	0.000000	0.000000	0.000000	0.000000	0.000000	0.000000
0.069226	0.012368	0.084864	0.053862	0.000000	0.000000	0.044131	0.147948	0.097143	0.000000	0.000000	0.012432	0.084966	0.053944	0.000000	0.000000	0.000000	0.006017	0.000000	0.000000	0.000000	0.000000	0.000000	0.000000	0.000000	0.013683	0.000000	0.000000	0.000000	0.000000	0.136976	0.048556	0.005939	0.000000	0.000000	0.069226	0.000000	0.000000	0.000000	0.085271	0.075220	0.000000	0.000000	0.000000	0.114536	0.000000	0.000000	0.000000	0.000000	0.028154
0.000000	0.000000	0.000000	0.000000	0.000000	0.000000	0.000000	0.000000	0.000000	0.000000	0.000000	0.000000	0.000000	0.000000	0.000000	0.000000	0.000000	0.000000	0.000000	0.000000	0.000000	0.000000	0.000000	0.000000	0.000000	0.000000	0.000000	0.000000	0.000000	0.000000	0.000000	0.000000	0.000000	0.000000	0.000000	0.000000	0.000000	0.000000	0.000000	0.000000	0.000000	0.000000	0.000000	0.000000	0.000000	0.000000	0.000000	0.000000	0.000000	0.000000
0.063781	0.015678	0.068542	0.034718	0.000000	0.000000	0.048106	0.142184	0.085483	0.000000	0.000000	0.029650	0.104763	0.062141	0.000000	0.000000	0.000000	0.025011	0.000000	0.000000	0.000000	0.000000	0.000000	0.000000	0.000000	0.025643	0.000000	0.000000	0.000000	0.000000	0.147129	0.066448	0.000000	0.000000	0.000000	0.063781	0.000000	0.000000	0.000000	0.000000	0.065065	0.000000	0.000000	0.000000	0.000000	0.000000	0.000000	0.000000	0.000000	0.000000
0.000000	0.000000	0.000000	0.000000	0.000000	0.000000	0.000000	0.000000	0.000000	0.000000	0.000000	0.000000	0.000000	0.000000	0.000000	0.000000	0.000000	0.000000	0.000000	0.000000	0.000000	0.000000	0.000000	0.000000	0.000000	0.000000	0.000000	0.000000	0.000000	0.000000	0.000000	0.000000	0.000000	0.000000	0.000000	0.000000	0.000000	0.000000	0.000000	0.000000	0.000000	0.000000	0.000000	0.000000	0.000000	0.000000	0.000000	0.000000	0.000000	0.000000
0.055850	0.020019	0.051336	0.015467	0.000000	0.000000	0.049302	0.130906	0.071724	0.000000	0.000000	0.045666	0.123578	0.067497	0.053207	0.000000	0.000000	0.043177	0.050268	0.040336	0.000000	0.000000	0.000000	0.000000	0.000000	0.035802	0.003491	0.000000	0.000000	0.000000	0.151102	0.083238	0.000000	0.000000	0.000000	0.055850	0.000000	0.000000	0.000000	0.057598	0.053025	0.000000	0.000000	0.000000	0.046992	0.000000	0.000000	0.000000	0.000000	0.000000
0.000000	0.000000	0.000000	0.000000	0.000000	0.000000	0.000000	0.000000	0.000000	0.000000	0.000000	0.000000	0.000000	0.000000	0.000000	0.000000	0.000000	0.000000	0.000000	0.000000	0.000000	0.000000	0.000000	0.000000	0.000000	0.000000	0.000000	0.000000	0.000000	0.000000	0.000000	0.000000	0.000000	0.000000	0.000000	0.000000	0.000000	0.000000	0.000000	0.000000	0.000000	0.000000	0.000000	0.000000	0.000000	0.000000	0.000000	0.000000	0.000000	0.000000
0.032865	0.022024	0.013898	0.000000	0.000000	0.000000	0.042207	0.096584	0.037445	0.000000	0.000000	0.073840	0.155015	0.067980	0.000000	0.000000	0.030718	0.080025	0.026260	0.000000	0.019884	0.000000	0.001646	0.000000	0.000000	0.051230	0.039189	0.000000	0.000000	0.000000	0.137877	0.113709	0.000000	0.000000	0.000000	0.032865	0.000000	0.000000	0.000000	0.000000	0.023607	0.000000	0.000000	0.000000	0.000000	0.010214	0.000000	0.000000	0.000000	0.000000
0.000000	0.000000	0.000000	0.000000	0.000000	0.000000	0.000000	0.000000	0.000000	0.000000	0.000000	0.000000	0.000000	0.000000	0.000000	0.000000	0.000000	0.000000	0.000000	0.000000	0.000000	0.000000	0.000000	0.000000	0.000000	0.000000	0.000000	0.000000	0.000000	0.000000	0.000000	0.000000	0.000000	0.000000	0.000000	0.000000	0.000000	0.000000	0.000000	0.000000	0.000000	0.000000	0.000000	0.000000	0.000000	0.000000	0.000000	0.000000	0.000000	0.000000
0.000000	0.000000	0.003042	0.000000	0.000000	0.000000	0.034583	0.077500	0.019102	0.000000	0.000000	0.078740	0.148443	0.058541	0.000000	0.000000	0.049690	0.098487	0.032851	0.000000	0.031556	0.000000	0.018865	0.000000	0.000000	0.024829	0.021023	0.000000	0.000000	0.000000	0.052027	0.047565	0.000000	0.000000	0.000000	0.000000	0.000000	0.000000	0.000000	0.000000	0.000000	0.000000	0.000000	0.000000	0.000000	0.020575	0.000000	0.000000	0.000000	0.000000
0.000000	0.000000	0.000000	0.000000	0.000000	0.000000	0.000000	0.000000	0.000000	0.000000	0.000000	0.000000	0.000000	0.000000	0.000000	0.000000	0.000000	0.000000	0.000000	0.000000	0.000000	0.000000	0.000000	0.000000	0.000000	0.000000	0.000000	0.000000	0.000000	0.000000	0.000000	0.000000	0.000000	0.000000	0.000000	0.000000	0.000000	0.000000	0.000000	0.000000	0.000000	0.000000	0.000000	0.000000	0.000000	0.000000	0.000000	0.000000	0.000000	0.000000
0.000000	0.000000	0.000000	0.000000	0.000000	0.000000	0.024981	0.058189	0.000538	0.000000	0.000000	0.080243	0.136098	0.047049	0.000000	0.000000	0.067749	0.115513	0.036995	0.000000	0.042567	0.005561	0.034951	0.000000	0.000000	0.000000	0.000000	0.000000	0.000000	0.000000	0.000000	0.000000	0.000000	0.000000	0.000000	0.000000	0.000000	0.000000	0.000000	0.000000	0.000000	0.000000	0.000000	0.000000	0.000000	0.030167	0.000000	0.000000	0.000000	0.000000
0.000000	0.000000	0.000000	0.000000	0.000000	0.000000	0.000000	0.000000	0.000000	0.000000	0.000000	0.000000	0.000000	0.000000	0.000000	0.000000	0.000000	0.000000	0.000000	0.000000	0.000000	0.000000	0.000000	0.000000	0.000000	0.000000	0.000000	0.000000	0.000000	0.000000	0.000000	0.000000	0.000000	0.000000	0.000000	0.000000	0.000000	0.000000	0.000000	0.000000	0.000000	0.000000	0.000000	0.000000	0.000000	0.000000	0.000000	0.000000	0.000000	0.000000
0.000000	0.000000	0.000000	0.000000	0.000000	0.000000	0.000192	0.017552	0.000000	0.000000	0.000000	0.071409	0.099859	0.017025	0.000000	0.000000	0.101208	0.141751	0.036937	0.000000	0.063577	0.043711	0.066388	0.000000	0.000000	0.041268	0.061089	0.000000	0.000000	0.000000	0.027210	0.045286	0.000000	0.000000	0.000000	0.000000	0.000000	0.000000	0.000000	0.000000	0.000000	0.000000	0.000000	0.000000	0.000000	0.047810	0.000000	0.000000	0.000000	0.000000
0.000000	0.000000	0.000000	0.000000	0.000000	0.000000	0.000000	0.000000	0.000000	0.000000	0.000000	0.000000	0.000000	0.000000	0.000000	0.000000	0.000000	0.000000	0.000000	0.000000	0.000000	0.000000	0.000000	0.000000	0.000000	0.000000	0.000000	0.000000	0.000000	0.000000	0.000000	0.000000	0.000000	0.000000	0.000000	0.000000	0.000000	0.000000	0.000000	0.000000	0.000000	0.000000	0.000000	0.000000	0.000000	0.000000	0.000000	0.000000	0.000000	0.000000
0.000000	0.000000	0.000000	0.000000	0.000000	0.000000	0.000000	0.004592	0.000000	0.000000	0.000000	0.061350	0.079235	0.000000	0.000000	0.000000	0.107703	0.136690	0.029225	0.002760	0.072571	0.064132	0.082420	0.001777	0.000000	0.022597	0.000000	0.007074	0.000000	0.000000	0.000000	0.000000	0.000000	0.000000	0.000000	0.000000	0.000000	0.000000	0.000000	0.000000	0.000000	0.000000	0.000000	0.000000	0.000000	0.054990	0.000000	0.000000	0.000000	0.000000
0.000000	0.000000	0.000000	0.000000	0.000000	0.000000	0.000000	0.000000	0.000000	0.000000	0.000000	0.000000	0.000000	0.000000	0.000000	0.000000	0.000000	0.000000	0.000000	0.000000	0.000000	0.000000	0.000000	0.000000	0.000000	0.000000	0.000000	0.000000	0.000000	0.000000	0.000000	0.000000	0.000000	0.000000	0.000000	0.000000	0.000000	0.000000	0.000000	0.000000	0.000000	0.000000	0.000000	0.000000	0.000000	0.000000	0.000000	0.000000	0.000000	0.000000
0.000000	0.000000	0.000000	0.000000	0.000000	0.000000	0.000000	0.000000	0.000000	0.000000	0.000000	0.049305	0.058824	0.000000	0.000000	0.000000	0.109916	0.126396	0.019612	0.000000	0.080354	0.084010	0.096511	0.005039	0.000000	0.036503	0.013026	0.020671	0.000000	0.000000	0.000000	0.000000	0.000000	0.000000	0.000000	0.000000	0.000000	0.000000	0.000000	0.000000	0.000000	0.000000	0.000000	0.000000	0.000000	0.060932	0.000000	0.000000	0.000000	0.000000
0.000000	0.000000	0.000000	0.000000	0.000000	0.000000	0.000000	0.000000	0.000000	0.000000	0.000000	0.000000	0.000000	0.000000	0.000000	0.000000	0.000000	0.000000	0.000000	0.000000	0.000000	0.000000	0.000000	0.000000	0.000000	0.000000	0.000000	0.000000	0.000000	0.000000	0.000000	0.000000	0.000000	0.000000	0.000000	0.000000	0.000000	0.000000	0.000000	0.000000	0.000000	0.000000	0.000000	0.000000	0.000000	0.000000	0.000000	0.000000	0.000000	0.000000
0.000000	0.000000	0.000000	0.000000	0.000000	0.000000	0.000000	0.000000	0.000000	0.000000	0.000000	0.028073	0.027738	0.000000	0.000000	0.001851	0.103502	0.102920	0.000975	0.000000	0.089765	0.113228	0.112586	0.005655	0.000000	0.057643	0.040488	0.040127	0.000000	0.000000	0.000000	0.000000	0.000000	0.000000	0.000000	0.000000	0.000000	0.000000	0.000000	0.000000	0.000000	0.000000	0.000000	0.000000	0.000000	0.067572	0.000000	0.000000	0.000000	0.000000
0.000000	0.000000	0.000000	0.000000	0.000000	0.000000	0.000000	0.000000	0.000000	0.000000	0.000000	0.000000	0.000000	0.000000	0.000000	0.000000	0.000000	0.000000	0.000000	0.000000	0.000000	0.000000	0.000000	0.000000	0.000000	0.000000	0.000000	0.000000	0.000000	0.000000	0.000000	0.000000	0.000000	0.000000	0.000000	0.000000	0.000000	0.000000	0.000000	0.000000	0.000000	0.000000	0.000000	0.000000	0.000000	0.000000	0.000000	0.000000	0.000000	0.000000
0.000000	0.000000	0.000000	0.000000	0.000000	0.000000	0.000000	0.000000	0.000000	0.000000	0.000000	0.016582	0.011196	0.000000	0.000000	0.000477	0.091891	0.083152	0.000000	0.000000	0.093897	0.125886	0.113857	0.001422	0.000000	0.071136	0.060893	0.053928	0.000000	0.000000	0.000000	0.000000	0.000000	0.000000	0.000000	0.000000	0.000000	0.000000	0.000000	0.000000	0.000000	0.000000	0.000000	0.000000	0.000000	0.070081	0.000000	0.000000	0.000000	0.000000
0.000000	0.000000	0.000000	0.000000	0.000000	0.000000	0.000000	0.000000	0.000000	0.000000	0.000000	0.000000	0.000000	0.000000	0.000000	0.000000	0.000000	0.000000	0.000000	0.000000	0.000000	0.000000	0.000000	0.000000	0.000000	0.000000	0.000000	0.000000	0.000000	0.000000	0.000000	0.000000	0.000000	0.000000	0.000000	0.000000	0.000000	0.000000	0.000000	0.000000	0.000000	0.000000	0.000000	0.000000	0.000000	0.000000	0.000000	0.000000	0.000000	0.000000
0.000000	0.000000	0.000000	0.000000	0.046094	0.000000	0.000000	0.000000	0.000000	0.000000	0.000000	0.000000	0.000000	0.000000	0.000000	0.000000	0.061098	0.041257	0.000000	0.000000	0.096721	0.138370	0.102443	0.000000	0.000000	0.098526	0.103343	0.076829	0.000000	0.074800	0.000000	0.020571	0.004689	0.027099	0.149357	0.000000	0.000000	0.000000	0.000000	0.000000	0.000000	0.000000	0.000000	0.000000	0.000000	0.070421	0.000000	0.000000	0.000000	0.000000
0.000000	0.000000	0.000000	0.000000	0.000000	0.000000	0.000000	0.000000	0.000000	0.000000	0.000000	0.000000	0.000000	0.000000	0.000000	0.000000	0.000000	0.000000	0.000000	0.000000	0.000000	0.000000	0.000000	0.000000	0.000000	0.000000	0.000000	0.000000	0.000000	0.000000	0.000000	0.000000	0.000000	0.000000	0.000000	0.000000	0.000000	0.000000	0.000000	0.000000	0.000000	0.000000	0.000000	0.000000	0.000000	0.000000	0.000000	0.000000	0.000000	0.000000
0.000000	0.000000	0.000000	0.000000	0.000000	0.000000	0.000000	0.000000	0.000000	0.000000	0.000000	0.000000	0.000000	0.000000	0.000000	0.000000	0.046909	0.023119	0.000000	0.000000	0.095099	0.127461	0.086372	0.000000	0.000000	0.111313	0.121557	0.082419	0.000000	0.000000	0.000000	0.040260	0.017307	0.000000	0.000000	0.000000	0.000000	0.000000	0.000000	0.000000	0.000000	0.000000	0.000000	0.000000	0.000000	0.068161	0.000000	0.000000	0.000000	0.000000
0.000000	0.000000	0.000000	0.000000	0.000000	0.000000	0.000000	0.000000	0.000000	0.000000	0.000000	0.000000	0.000000	0.000000	0.000000	0.000000	0.000000	0.000000	0.000000	0.000000	0.000000	0.000000	0.000000	0.000000	0.000000	0.000000	0.000000	0.000000	0.000000	0.000000	0.000000	0.000000	0.000000	0.000000	0.000000	0.000000	0.000000	0.000000	0.000000	0.000000	0.000000	0.000000	0.000000	0.000000	0.000000	0.000000	0.000000	0.002711	0.032352	0.000000
0.000000	0.000000	0.032199	0.007729	0.000000	0.000000	0.004183	0.069805	0.039698	0.000000	0.000000	0.000000	0.000000	0.000000	0.000000	0.038343	0.031637	0.004761	0.000000	0.000000	0.091652	0.113336	0.069295	0.000000	0.000000	0.123253	0.137979	0.084624	0.000000	0.000000	0.000791	0.059317	0.028201	0.000000	0.000000	0.000000	0.000000	0.000000	0.000000	0.000000	0.000000	0.000000	0.000000	0.000000	0.000000	0.104502	0.054726	0.000000	0.000000	0.000000
0.000000	0.000000	0.000000	0.000000	0.000000	0.000000	0.000000	0.000000	0.000000	0.000000	0.000000	0.000000	0.000000	0.000000	0.000000	0.000000	0.000000	0.000000	0.000000	0.000000	0.000000	0.000000	0.000000	0.000000	0.000000	0.000000	0.000000	0.000000	0.000000	0.000000	0.000000	0.000000	0.000000	0.000000	0.000000	0.000000	0.000000	0.000000	0.000000	0.000000	0.000000	0.000000	0.000000	0.000000	0.000000	0.000000	0.000000	0.000000	0.000000	0.000000
0.060076	0.063462	0.000000	0.023464	0.010355	0.009106	0.011601	0.000000	0.000000	0.000000	0.000000	0.000000	0.000000	0.000000	0.000000	0.000000	0.007752	0.000000	0.000000	0.000000	0.083162	0.087178	0.040987	0.000000	0.000000	0.139570	0.153721	0.080085	0.000000	0.000000	0.098742	0.103398	0.042118	0.000000	0.000000	0.060076	0.000000	0.000000	0.000000	0.000000	0.027598	0.000000	0.000000	0.000000	0.000000	0.056204	0.000000	0.000000	0.000000	0.000000
0.000000	0.000000	0.000000	0.000000	0.000000	0.000000	0.000000	0.000000	0.000000	0.000000	0.000000	0.000000	0.000000	0.000000	0.000000	0.000000	0.000000	0.000000	0.000000	0.000000	0.000000	0.000000	0.000000	0.000000	0.000000	0.000000	0.000000	0.000000	0.000000	0.000000	0.000000	0.000000	0.000000	0.000000	0.000000	0.000000	0.000000	0.000000	0.000000	0.000000	0.000000	0.000000	0.000000	0.000000	0.000000	0.000000	0.000000	0.000000	0.000000	0.000000
0.000000	0.000000	0.000000	0.044393	0.022663	0.000000	0.000000	0.000000	0.010222	0.000000	0.000000	0.000000	0.000000	0.000000	0.000000	0.000000	0.000000	0.000000	0.000000	0.000000	0.075909	0.012111	0.000000	0.000000	0.000000	0.147971	0.050919	0.000000	0.000000	0.000000	0.023792	0.000000	0.000000	0.000000	0.000000	0.000000	0.000000	0.000000	0.000000	0.000000	0.000000	0.000000	0.000000	0.000000	0.000000	0.049387	0.000000	0.000000	0.000000	0.000000
0.000000	0.000000	0.000000	0.000000	0.000000	0.000000	0.000000	0.000000	0.000000	0.000000	0.000000	0.000000	0.000000	0.000000	0.000000	0.000000	0.000000	0.000000	0.000000	0.000000	0.000000	0.000000	0.000000	0.000000	0.000000	0.000000	0.000000	0.000000	0.000000	0.000000	0.000000	0.000000	0.000000	0.000000	0.000000	0.000000	0.000000	0.000000	0.000000	0.000000	0.000000	0.000000	0.000000	0.000000	0.000000	0.000000	0.000000	0.000000	0.000000	0.000000
0.000000	0.000000	0.025302	0.087016	0.041820	0.000000	0.000000	0.000000	0.044714	0.009005	0.000000	0.000000	0.000000	0.000000	0.000000	0.000000	0.000000	0.000000	0.000000	0.000000	0.057837	0.011181	0.000000	0.000000	0.025273	0.157317	0.070397	0.000000	0.000000	0.000000	0.040498	0.000000	0.000000	0.000000	0.000000	0.000000	0.000000	0.000000	0.000000	0.000000	0.000000	0.000000	0.014446	0.022444	0.000000	0.033447	0.000731	0.117444	0.136445	0.023968
0.000000	0.000000	0.000000	0.000000	0.000000	0.000000	0.000000	0.000000	0.000000	0.000000	0.000000	0.000000	0.000000	0.000000	0.000000	0.000000	0.000000	0.000000	0.000000	0.000000	0.000000	0.000000	0.000000	0.000000	0.000000	0.000000	0.000000	0.000000	0.000000	0.000000	0.000000	0.000000	0.000000	0.000000	0.000000	0.000000	0.000000	0.012592	0.000000	0.000000	0.000000	0.040504	0.097091	0.039781	0.000000	0.000000	0.072250	0.157523	0.071356	0.000000
0.000000	0.000000	0.045590	0.106874	0.047196	0.000000	0.000000	0.012589	0.059343	0.013919	0.000000	0.000000	0.000000	0.000000	0.000000	0.000000	0.000000	0.000000	0.000000	0.000000	0.000000	0.000000	0.000000	0.000000	0.000000	0.101027	0.044517	0.000000	0.000000	0.000000	0.016251	0.000000	0.000000	0.000000	0.000000	0.000000	0.000000	0.000000	0.000000	0.000000	0.000000	0.000000	0.000000	0.000000	0.000000	0.000000	0.000000	0.000000	0.000000	0.000000
0.000000	0.000000	0.000000	0.000000	0.000000	0.000000	0.000000	0.000000	0.000000	0.000000	0.000000	0.000000	0.000000	0.000000	0.000000	0.000000	0.000000	0.000000	0.000000	0.000000	0.000000	0.000000	0.000000	0.000000	0.000000	0.000000	0.000000	0.000000	0.000000	0.000000	0.000000	0.000000	0.000000	0.000000	0.000000	0.000000	0.000000	0.000000	0.000000	0.000000	0.000000	0.000000	0.000000	0.000000	0.000000	0.000000	0.000000	0.000000	0.000000	0.000000
0.000000	0.000000	0.064943	0.125132	0.049520	0.000000	0.000000	0.028794	0.071645	0.016290	0.000000	0.000000	0.000000	0.000000	0.000000	0.000000	0.000000	0.000000	0.000000	0.000000	0.043375	0.004594	0.000000	0.000000	0.000000	0.164764	0.080159	0.000000	0.000000	0.000000	0.066514	0.022764	0.000000	0.000000	0.000000	0.000000	0.000000	0.000000	0.000000	0.000000	0.000000	0.000000	0.000000	0.000000	0.000000	0.031216	0.000000	0.000000	0.000000	0.000000
0.087051	0.058810	0.000000	0.000000	0.000000	0.124103	0.086724	0.000000	0.000000	0.000000	0.000000	0.000000	0.000000	0.000000	0.000000	0.000000	0.000000	0.000000	0.000000	0.000000	0.000000	0.015614	0.056743	0.007016	0.000000	0.000000	0.000000	0.000000	0.000000	0.000000	0.000000	0.000000	0.000000	0.000000	0.000000	0.087051	0.108961	0.016316	0.000000	0.014898	0.000000	0.000000	0.000000	0.000000	0.000000	0.000000	0.000000	0.000000	0.000000	0.000000
0.014953	0.029062	0.092788	0.147910	0.047117	0.109083	0.141240	0.050892	0.085069	0.014998	0.044155	0.061083	0.000000	0.000000	0.000000	0.000000	0.000000	0.000000	0.000000	0.000000	0.000000	0.000000	0.000000	0.000000	0.000000	0.000000	0.000000	0.000000	0.000000	0.000000	0.000000	0.000000	0.000000	0.022715	0.000000	0.014953	0.042586	0.000000	0.000000	0.000000	0.000000	0.000000	0.000000	0.000000	0.000000	0.000000	0.000000	0.000000	0.000000	0.000000
0.057438	0.046538	0.000000	0.000000	0.000000	0.104558	0.089168	0.000000	0.000000	0.000000	0.000000	0.000000	0.000000	0.000000	0.000000	0.000000	0.000000	0.000000	0.000000	0.000000	0.000000	0.000000	0.000000	0.000000	0.000000	0.000000	0.000000	0.000000	0.000000	0.000000	0.000000	0.000000	0.000000	0.000000	0.000000	0.057438	0.086809	0.012006	0.000000	0.000000	0.000000	0.000000	0.000000	0.000000	0.000000	0.000000	0.000000	0.000000	0.000000	0.000000
0.034486	0.044214	0.108794	0.155564	0.041828	0.121642	0.143799	0.062751	0.089282	0.011019	0.041331	0.051490	0.000000	0.000000	0.000000	0.000000	0.000000	0.000000	0.000000	0.000000	0.000000	0.000000	0.000000	0.000000	0.000000	0.000000	0.000000	0.000272	0.028338	0.000000	0.000000	0.000000	0.016733	0.035918	0.000000	0.034486	0.057146	0.000000	0.000000	0.000000	0.000000	0.000000	0.000000	0.000000	0.000000	0.000000	0.000000	0.000000	0.000000	0.000000
0.027699	0.029765	0.000000	0.000000	0.000000	0.080523	0.083478	0.000000	0.000000	0.000000	0.000000	0.000000	0.000000	0.000000	0.000000	0.000000	0.000000	0.000000	0.000000	0.000000	0.000000	0.000000	0.000000	0.000000	0.000000	0.000000	0.000000	0.000000	0.000000	0.000000	0.000000	0.000000	0.000000	0.000000	0.000000	0.027699	0.061615	0.003048	0.000000	0.000000	0.000000	0.000000	0.000000	0.000000	0.000000	0.000000	0.000000	0.000000	0.000000	0.000000
0.074781	0.071653	0.131829	0.143527	0.022678	0.135574	0.129898	0.078658	0.085088	0.000000	0.028128	0.025809	0.000000	0.000000	0.000000	0.000000	0.000000	0.000000	0.000000	0.000000	0.000000	0.000000	0.000000	0.000000	0.000000	0.000000	0.000000	0.000000	0.000000	0.000000	0.000000	0.000000	0.051519	0.056774	0.000000	0.074781	0.082482	0.000000	0.000000	0.000000	0.000000	0.000000	0.000000	0.000000	0.000000	0.000000	0.000000	0.000000	0.000000	0.000000
0.000000	0.008692	0.000000	0.000000	0.000000	0.052926	0.070163	0.000000	0.000000	0.000000	0.000000	0.000000	0.000000	0.000000	0.000000	0.000000	0.000000	0.000000	0.000000	0.000000	0.000000	0.000000	0.000000	0.000000	0.000000	0.000000	0.000000	0.000000	0.000000	0.000000	0.000000	0.000000	0.000000	0.000000	0.000000	0.000000	0.033471	0.000000	0.000000	0.000000	0.000000	0.000000	0.000000	0.000000	0.000000	0.000000	0.000000	0.000000	0.000000	0.000000
0.094067	0.082092	0.134637	0.127959	0.010086	0.133988	0.116489	0.080973	0.077049	0.000000	0.018572	0.011188	0.000000	0.000000	0.000000	0.000000	0.000000	0.000000	0.000000	0.000000	0.000000	0.000000	0.000000	0.000000	0.000000	0.000000	0.000000	0.005813	0.020325	0.000000	0.000000	0.000000	0.066233	0.062713	0.000000	0.094067	0.091283	0.000000	0.000000	0.000000	0.000000	0.000000	0.000000	0.000000	0.000000	0.000000	0.000000	0.000000	0.000000	0.000000
0.000000	0.000000	0.000000	0.000000	0.000000	0.024323	0.051569	0.000000	0.000000	0.000000	0.000000	0.000000	0.000000	0.000000	0.000000	0.000000	0.000000	0.000000	0.000000	0.000000	0.000000	0.000000	0.000000	0.000000	0.000000	0.000000	0.000000	0.000000	0.000000	0.000000	0.000000	0.000000	0.000000	0.000000	0.000000	0.000000	0.004622	0.000000	0.000000	0.000000	0.000000	0.000000	0.000000	0.000000	0.000000	0.000000	0.000000	0.000000	0.000000	0.000000
0.112541	0.089722	0.130722	0.109994	0.000000	0.127075	0.101040	0.079383	0.066074	0.000000	0.007548	0.000000	0.007197	0.000000	0.000000	0.000000	0.000000	0.000000	0.000000	0.000000	0.000000	0.000000	0.000000	0.000000	0.000000	0.000000	0.000000	0.006515	0.000000	0.000000	0.000000	0.000000	0.078525	0.065298	0.000000	0.112541	0.096832	0.000000	0.000000	0.000000	0.000000	0.000000	0.000000	0.000000	0.000000	0.000000	0.000000	0.000000	0.000000	0.000000
0.000000	0.000000	0.000000	0.000000	0.000000	0.000000	0.029629	0.000000	0.000000	0.000000	0.000000	0.000000	0.000000	0.000000	0.000000	0.000000	0.000000	0.000000	0.000000	0.000000	0.000000	0.032699	0.028396	0.000000	0.000000	0.000000	0.016704	0.012757	0.000000	0.000000	0.000000	0.000000	0.000000	0.000000	0.000000	0.000000	0.000000	0.000000	0.000000	0.000000	0.000000	0.000000	0.000000	0.000000	0.000000	0.000000	0.000000	0.000000	0.000000	0.000000
0.130721	0.093917	0.121286	0.097590	0.053440	0.117439	0.084603	0.074206	0.052944	0.017573	0.000000	0.000000	0.014029	0.000000	0.000000	0.000000	0.000000	0.000000	0.000000	0.000000	0.000000	0.000000	0.000000	0.000000	0.000000	0.000000	0.000000	0.042194	0.009379	0.000000	0.008766	0.008022	0.087841	0.064512	0.000000	0.130721	0.099409	0.000000	0.000000	0.000000	0.010421	0.000000	0.000000	0.000000	0.000000	0.000000	0.000000	0.000000	0.000000	0.000000
0.000000	0.000000	0.000000	0.000000	0.000000	0.000000	0.005668	0.000000	0.000000	0.000000	0.000000	0.000000	0.000000	0.000000	0.000000	0.000000	0.000000	0.000000	0.000000	0.000000	0.000000	0.000000	0.000000	0.000000	0.000000	0.000000	0.000000	0.000000	0.000000	0.000000	0.000000	0.000000	0.000000	0.000000	0.000000	0.000000	0.000000	0.000000	0.000000	0.000000	0.000000	0.000000	0.000000	0.000000	0.044840	0.000000	0.000000	0.000000	0.000000	0.092731
0.166211	0.091203	0.090463	0.091725	0.033728	0.090578	0.048188	0.053742	0.072770	0.020617	0.000000	0.000000	0.020810	0.000000	0.000000	0.000000	0.000000	0.010242	0.000000	0.000000	0.000000	0.000000	0.026472	0.000000	0.000000	0.000000	0.004511	0.062449	0.027386	0.000000	0.038835	0.026563	0.095537	0.052699	0.000000	0.166211	0.094074	0.000000	0.000000	0.000000	0.039892	0.009736	0.000000	0.000000	0.000000	0.000000	0.000000	0.000000	0.000000	0.000000
0.000000	0.000000	0.000000	0.000000	0.000000	0.000000	0.000000	0.000000	0.000000	0.000000	0.000000	0.000000	0.000000	0.000000	0.000000	0.000000	0.000000	0.000000	0.000000	0.000000	0.000000	0.000000	0.000000	0.000000	0.000000	0.000000	0.000000	0.000000	0.000000	0.000000	0.000000	0.000000	0.000000	0.000000	0.000000	0.000000	0.000000	0.000000	0.000000	0.000000	0.000000	0.000000	0.000000	0.000000	0.000000	0.000000	0.000000	0.000000	0.000000	0.000000
0.000000	0.018159	0.072378	0.085117	0.022358	0.000000	0.000000	0.040130	0.081044	0.019654	0.000000	0.000000	0.020175	0.000000	0.000000	0.006572	0.000000	0.022626	0.000000	0.000000	0.000000	0.000000	0.046377	0.007664	0.000000	0.000000	0.022550	0.078628	0.032552	0.000000	0.000000	0.032042	0.092734	0.042625	0.000000	0.000000	0.000000	0.000000	0.000000	0.000000	0.000000	0.000000	0.000000	0.000000	0.000000	0.000000	0.000000	0.000000	0.000000	0.000000
0.000000	0.000000	0.000000	0.000000	0.000000	0.000000	0.000000	0.000000	0.000000	0.000000	0.000000	0.000000	0.000000	0.000000	0.000000	0.000000	0.000000	0.000000	0.000000	0.000000	0.000000	0.000000	0.000000	0.000000	0.000000	0.000000	0.000000	0.000000	0.000000	0.000000	0.000000	0.000000	0.000000	0.000000	0.000000	0.000000	0.000000	0.000000	0.000000	0.000000	0.000000	0.000000	0.000000	0.000000	0.000000	0.000000	0.000000	0.000000	0.000000	0.000000
0.000000	0.010690	0.053554	0.076664	0.010318	0.000000	0.000000	0.051644	0.087262	0.017152	0.000000	0.000000	0.017013	0.000000	0.000000	0.000000	0.000000	0.032909	0.000000	0.000000	0.000000	0.019726	0.065319	0.015811	0.000000	0.000000	0.039343	0.092578	0.034978	0.000000	0.000000	0.034801	0.086001	0.030549	0.000000	0.000000	0.000000	0.000000	0.000000	0.000000	0.000000	0.000000	0.000000	0.000000	0.000000	0.000000	0.000000	0.000000	0.000000	0.000000
0.000000	0.000000	0.000000	0.000000	0.000000	0.000000	0.000000	0.000000	0.000000	0.000000	0.000000	0.000000	0.000000	0.000000	0.000000	0.000000	0.000000	0.000000	0.000000	0.000000	0.000000	0.000000	0.000000	0.000000	0.000000	0.000000	0.000000	0.000000	0.000000	0.000000	0.000000	0.000000	0.000000	0.000000	0.000000	0.000000	0.000000	0.000000	0.000000	0.000000	0.000000	0.000000	0.000000	0.000000	0.000000	0.000000	0.000000	0.000000	0.000000	0.000000
0.000000	0.004222	0.028116	0.058304	0.000000	0.000000	0.000000	0.062445	0.102194	0.026447	0.000000	0.011228	0.022902	0.000000	0.000000	0.000000	0.043834	0.058063	0.000000	0.000000	0.000000	0.071095	0.088588	0.004351	0.000000	0.000000	0.065494	0.082192	0.000563	0.000000	0.000000	0.033481	0.046780	0.000000	0.000000	0.000000	0.000000	0.000000	0.000000	0.000000	0.000000	0.000000	0.000000	0.000000	0.000000	0.000000	0.000000	0.000000	0.000000	0.000000
0.000000	0.000000	0.000000	0.000000	0.000000	0.000000	0.000000	0.000000	0.000000	0.000000	0.000000	0.000000	0.000000	0.000000	0.000000	0.000000	0.000000	0.000000	0.000000	0.000000	0.000000	0.000000	0.000000	0.000000	0.000000	0.000000	0.000000	0.000000	0.000000	0.000000	0.000000	0.000000	0.000000	0.000000	0.000000	0.000000	0.000000	0.000000	0.019420	0.013512	0.000000	0.000000	0.000000	0.000000	0.000000	0.000000	0.000000	0.000000	0.000000	0.000000
0.135916	0.035392	0.026404	0.048906	0.000000	0.023970	0.009399	0.073244	0.105780	0.022261	0.081378	0.032672	0.037295	0.000000	0.000000	0.069956	0.062803	0.068436	0.000000	0.000000	0.000000	0.074763	0.080934	0.000000	0.000000	0.016898	0.055437	0.060783	0.000000	0.000000	0.128015	0.032003	0.029480	0.000000	0.000000	0.135916	0.036359	0.000000	0.000000	0.000000	0.129167	0.033465	0.000000	0.000000	0.000000	0.017486	0.058006	0.047474	0.000000	0.000000
0.000000	0.000000	0.000000	0.000000	0.000000	0.000000	0.000000	0.000000	0.000000	0.000000	0.000000	0.000000	0.000000	0.000000	0.000000	0.000000	0.000000	0.000000	0.000000	0.000000	0.000000	0.000000	0.000000	0.000000	0.000000	0.000000	0.000000	0.000000	0.000000	0.000000	0.000000	0.000000	0.000000	0.000000	0.000000	0.000000	0.000000	0.000000	0.035491	0.000000	0.000000	0.000000	0.000000	0.000000	0.000000	0.000000	0.000000	0.000000	0.000000	0.000000
0.118923	0.023646	0.023188	0.038489	0.000000	0.014851	0.000000	0.082503	0.106563	0.016740	0.039454	0.000000	0.000000	0.000000	0.000000	0.073337	0.000000	0.000000	0.000000	0.000000	0.083157	0.000000	0.000000	0.000000	0.000000	0.057333	0.000000	0.000000	0.000000	0.000000	0.139247	0.032417	0.000000	0.000000	0.000000	0.118923	0.024271	0.000000	0.000000	0.000000	0.140179	0.033430	0.000000	0.000000	0.000000	0.111501	0.066457	0.000000	0.000000	0.000000
0.000000	0.000000	0.000000	0.000000	0.000000	0.000000	0.000000	0.000000	0.000000	0.000000	0.000000	0.000000	0.000000	0.000000	0.000000	0.000000	0.000000	0.000000	0.000000	0.000000	0.000000	0.000000	0.000000	0.000000	0.000000	0.000000	0.000000	0.000000	0.000000	0.000000	0.000000	0.000000	0.000000	0.000000	0.000000	0.000000	0.000000	0.012348	0.034514	0.000000	0.000000	0.000000	0.000000	0.000000	0.000000	0.000000	0.000000	0.000000	0.000000	0.000000
0.080626	0.138074	0.100867	0.014236	0.000000	0.122237	0.127983	0.096483	0.099885	0.001507	0.092156	0.096311	0.006778	0.007389	0.000000	0.000000	0.000000	0.000000	0.000000	0.000000	0.000000	0.000000	0.000000	0.000000	0.000000	0.067955	0.000000	0.000000	0.000000	0.000000	0.145801	0.042131	0.023559	0.000000	0.000000	0.080626	0.041336	0.000000	0.000000	0.000000	0.145873	0.026096	0.000000	0.000000	0.000000	0.067994	0.000000	0.000000	0.000000	0.000000
0.000000	0.000000	0.000000	0.000000	0.000000	0.000000	0.000000	0.000000	0.000000	0.000000	0.000000	0.000000	0.000000	0.000000	0.000000	0.000000	0.000000	0.000000	0.000000	0.000000	0.000000	0.000000	0.000000	0.000000	0.000000	0.000000	0.000000	0.000000	0.000000	0.000000	0.000000	0.000000	0.000000	0.000000	0.000000	0.000000	0.000000	0.062316	0.037124	0.000000	0.000000	0.000000	0.000000	0.000000	0.000000	0.000000	0.000000	0.000000	0.000000	0.000000
0.061325	0.126427	0.081143	0.003485	0.000000	0.043259	0.139397	0.102446	0.095298	0.000000	0.004456	0.042719	0.017876	0.013852	0.000000	0.000000	0.000000	0.000000	0.000000	0.000000	0.000000	0.000000	0.000000	0.000000	0.000000	0.082873	0.000000	0.000000	0.003237	0.012350	0.139037	0.030175	0.005591	0.000000	0.000000	0.061325	0.000000	0.000000	0.000000	0.000000	0.138683	0.019289	0.000000	0.000000	0.000000	0.082633	0.000000	0.000000	0.000000	0.000000
0.000000	0.000000	0.000000	0.000000	0.000000	0.072545	0.019929	0.000000	0.000000	0.000000	0.000000	0.000000	0.000000	0.000000	0.000000	0.000000	0.000000	0.000000	0.000000	0.000000	0.000000	0.000000	0.000000	0.000000	0.000000	0.000000	0.000000	0.000000	0.000000	0.000000	0.000000	0.000000	0.000000	0.000000	0.000000	0.000000	0.082482	0.079047	0.000000	0.000000	0.000000	0.000000	0.000000	0.000000	0.000000	0.000000	0.000000	0.000000	0.000000	0.000000
0.044096	0.111474	0.061209	0.000000	0.000000	0.058880	0.157375	0.105791	0.088519	0.000000	0.005141	0.060806	0.029231	0.018905	0.000000	0.000000	0.000000	0.000000	0.000000	0.000000	0.009248	0.000000	0.000000	0.000000	0.000000	0.097774	0.000000	0.000000	0.000000	0.000000	0.127610	0.016732	0.000000	0.000000	0.000000	0.044096	0.000000	0.000000	0.000000	0.000000	0.126969	0.012249	0.000000	0.000000	0.000000	0.097194	0.000000	0.000000	0.000000	0.000000
0.042816	0.009386	0.000000	0.000000	0.000000	0.082505	0.040826	0.000000	0.000000	0.000000	0.000000	0.000000	0.000000	0.000000	0.000000	0.000000	0.000000	0.000000	0.000000	0.000000	0.000000	0.000000	0.000000	0.000000	0.000000	0.000000	0.000000	0.000000	0.000000	0.000000	0.000000	0.000000	0.000000	0.000000	0.000000	0.042816	0.098749	0.039650	0.000000	0.000000	0.000000	0.000000	0.000000	0.000000	0.000000	0.000000	0.000000	0.000000	0.000000	0.000000
0.035910	0.094683	0.041238	0.000000	0.000000	0.073208	0.169438	0.106706	0.080257	0.000000	0.151755	0.078427	0.039790	0.022767	0.000000	0.101070	0.030501	0.000000	0.000000	0.000000	0.016953	0.000000	0.000000	0.000000	0.000000	0.033734	0.000000	0.000000	0.000000	0.000000	0.035231	0.003324	0.000000	0.000000	0.000000	0.035910	0.013635	0.000000	0.000000	0.000000	0.103609	0.029758	0.000000	0.000000	0.000000	0.126117	0.041796	0.000000	0.000000	0.000000
0.000000	0.000000	0.000000	0.000000	0.000000	0.000000	0.000000	0.000000	0.000000	0.000000	0.000000	0.000000	0.000000	0.000000	0.000000	0.000000	0.000000	0.000000	0.000000	0.000000	0.000000	0.000000	0.000000	0.000000	0.000000	0.000000	0.000000	0.000000	0.000000	0.000000	0.000000	0.000000	0.000000	0.000000	0.000000	0.000000	0.000000	0.000000	0.000000	0.000000	0.000000	0.000000	0.000000	0.000000	0.000000	0.000000	0.000000	0.000000	0.000000	0.000000
0.024138	0.056883	0.000000	0.000000	0.000000	0.090319	0.155687	0.102220	0.060056	0.000000	0.066504	0.113178	0.060557	0.028014	0.000000	0.000000	0.016565	0.000000	0.000000	0.000000	0.000000	0.000000	0.000054	0.000000	0.000000	0.000000	0.049587	0.016562	0.000000	0.000000	0.045758	0.129824	0.074724	0.000000	0.000000	0.024138	0.009188	0.000000	0.006027	0.000000	0.000000	0.000000	0.017220	0.090700	0.056859	0.000000	0.000000	0.000000	0.000000	0.000000
0.000000	0.000000	0.018932	0.068446	0.021240	0.000000	0.000000	0.000000	0.021688	0.000000	0.000000	0.000000	0.000000	0.000000	0.000000	0.000000	0.000000	0.000000	0.000000	0.000000	0.000000	0.000000	0.000000	0.000000	0.000000	0.000000	0.000000	0.000000	0.000000	0.000000	0.000000	0.000000	0.000000	0.000000	0.000000	0.000000	0.000000	0.000000	0.000000	0.000000	0.000000	0.000000	0.000000	0.000000	0.000000	0.000000	0.000000	0.000000	0.000000	0.000000
0.000000	0.000000	0.000000	0.000000	0.000000	0.000000	0.000000	0.000000	0.000000	0.000000	0.000000	0.000000	0.011984	0.000000	0.000000	0.000000	0.003055	0.068382	0.038733	0.000000	0.007544	0.033900	0.120198	0.077911	0.000000	0.050957	0.021897	0.098104	0.062181	0.000000	0.007938	0.000000	0.037040	0.012130	0.000000	0.000000	0.000000	0.000000	0.000000	0.000000	0.053187	0.000000	0.042130	0.077800	0.012850	0.140985	0.035279	0.000000	0.000000	0.000000
0.019340	0.000000	0.000000	0.000000	0.000000	0.000000	0.000000	0.000000	0.000000	0.000000	0.000000	0.000000	0.000000	0.000000	0.000000	0.000000	0.000000	0.000000	0.000000	0.000000	0.000000	0.000000	0.000000	0.000000	0.000000	0.000000	0.000000	0.000000	0.000000	0.000000	0.000000	0.000000	0.000000	0.000000	0.000000	0.019340	0.040782	0.000000	0.000000	0.000598	0.000000	0.010964	0.000000	0.000000	0.049713	0.000000	0.000000	0.000000	0.000000	0.000000
0.000000	0.000000	0.000000	0.000000	0.000000	0.000000	0.000000	0.000000	0.000000	0.000000	0.025924	0.000000	0.000000	0.000000	0.000000	0.104105	0.043581	0.000000	0.000000	0.001300	0.144076	0.065148	0.000000	0.023783	0.000000	0.072841	0.022358	0.000000	0.000000	0.000000	0.002076	0.000000	0.000000	0.000000	0.000000	0.000000	0.000000	0.000000	0.000000	0.000000	0.000000	0.000000	0.000000	0.000000	0.000000	0.060905	0.001159	0.000000	0.000000	0.000000
0.000000	0.000000	0.000000	0.000000	0.000000	0.000000	0.000000	0.000000	0.000000	0.000000	0.000000	0.000000	0.000000	0.000000	0.000000	0.000000	0.000000	0.000000	0.000000	0.000000	0.000000	0.000000	0.000000	0.000000	0.000000	0.000000	0.000000	0.000000	0.000000	0.000000	0.000000	0.000000	0.000000	0.000000	0.000000	0.000000	0.000000	0.000000	0.000000	0.023998	0.000000	0.000000	0.000000	0.000000	0.057036	0.000000	0.000000	0.000000	0.000000	0.000000
0.000000	0.000000	0.000000	0.000000	0.000000	0.000000	0.000000	0.000000	0.000000	0.000000	0.048356	0.000000	0.000000	0.000000	0.000000	0.115467	0.039955	0.000000	0.000000	0.000000	0.121150	0.042981	0.000000	0.000000	0.000000	0.070626	0.001109	0.000000	0.000000	0.000000	0.000000	0.000000	0.000000	0.000000	0.000000	0.000000	0.000000	0.000000	0.000000	0.000000	0.005392	0.000000	0.000000	0.000000	0.000000	0.066718	0.021583	0.000000	0.000000	0.000000
0.009521	0.000000	0.000000	0.000000	0.000000	0.074995	0.000000	0.000000	0.000000	0.000000	0.015047	0.000000	0.000000	0.000000	0.000000	0.000000	0.000000	0.000000	0.000000	0.000000	0.000000	0.000000	0.000000	0.000000	0.000000	0.000000	0.000000	0.000000	0.000000	0.000000	0.000000	0.000000	0.000000	0.000000	0.000000	0.009521	0.121281	0.122067	0.010535	0.000000	0.001304	0.103640	0.104289	0.002276	0.000000	0.000000	0.016549	0.016899	0.000000	0.000000
0.000000	0.000000	0.000000	0.000000	0.000000	0.006701	0.000000	0.030328	0.052715	0.000000	0.062057	0.000399	0.097715	0.140018	0.037807	0.119080	0.035365	0.079996	0.113760	0.025895	0.105244	0.027926	0.005544	0.024838	0.000000	0.102241	0.000000	0.000000	0.000000	0.000000	0.028681	0.000000	0.000000	0.000000	0.000000	0.000000	0.000000	0.000000	0.000000	0.000000	0.039831	0.000000	0.000000	0.000000	0.000000	0.128635	0.033851	0.000000	0.000000	0.000000
0.000000	0.000000	0.000000	0.000000	0.000000	0.000000	0.000000	0.000000	0.036733	0.075720	0.000000	0.000000	0.000000	0.081392	0.144038	0.000000	0.000000	0.000000	0.000000	0.018923	0.000000	0.071653	0.069592	0.000000	0.000000	0.000000	0.025650	0.024110	0.000000	0.000000	0.000000	0.000000	0.000000	0.000000	0.000000	0.000000	0.000000	0.000000	0.005958	0.000000	0.000000	0.000000	0.000000	0.000000	0.000000	0.000000	0.000000	0.000000	0.000000	0.000000
0.020394	0.000000	0.000000	0.000000	0.000000	0.028947	0.000000	0.000000	0.000000	0.000000	0.077395	0.000000	0.000000	0.008564	0.000000	0.108898	0.014260	0.001941	0.021957	0.000000	0.075427	0.000000	0.000000	0.000000	0.000000	0.040859	0.000000	0.000000	0.000000	0.000000	0.025347	0.000000	0.000000	0.000000	0.000000	0.020394	0.004110	0.000000	0.006769	0.000000	0.071415	0.049713	0.000000	0.004042	0.000000	0.110304	0.081610	0.000000	0.000000	0.000000
0.000000	0.000000	0.000000	0.000000	0.000000	0.000000	0.000000	0.000000	0.000000	0.000000	0.000000	0.000000	0.000000	0.000000	0.000000	0.000000	0.000000	0.000000	0.000000	0.000000	0.002584	0.002242	0.000000	0.000000	0.000000	0.000000	0.000000	0.000000	0.000000	0.000000	0.000000	0.000000	0.000000	0.000000	0.000000	0.000000	0.000000	0.000000	0.000000	0.000000	0.000000	0.000000	0.000000	0.000000	0.000000	0.000000	0.000000	0.000000	0.000000	0.000000
0.022369	0.000000	0.000000	0.000000	0.000000	0.037152	0.000000	0.000000	0.000000	0.000000	0.082499	0.000000	0.000697	0.016875	0.000000	0.096629	0.004232	0.015483	0.033040	0.000000	0.068094	0.000000	0.000000	0.000000	0.058394	0.112759	0.011523	0.000000	0.000000	0.084861	0.082546	0.000000	0.000000	0.000000	0.000000	0.022369	0.000000	0.000000	0.021186	0.017115	0.091839	0.027914	0.000000	0.000000	0.000000	0.128938	0.068578	0.000000	0.000000	0.000000
0.000000	0.000000	0.000000	0.000000	0.000000	0.000000	0.000000	0.000000	0.000000	0.000000	0.000000	0.000000	0.000000	0.000000	0.000000	0.000000	0.000000	0.000000	0.000000	0.000000	0.006979	0.002397	0.000000	0.000000	0.000000	0.000000	0.000000	0.000000	0.000000	0.000000	0.000000	0.000000	0.000000	0.000000	0.000000	0.000000	0.000000	0.000000	0.000000	0.000000	0.000000	0.000000	0.000000	0.000000	0.023727	0.000000	0.000000	0.000000	0.000000	0.000000
0.039023	0.000000	0.000000	0.000000	0.000000	0.048639	0.000000	0.000000	0.000000	0.000000	0.083550	0.000000	0.011105	0.024431	0.000000	0.082542	0.000000	0.028801	0.043574	0.000000	0.062145	0.000000	0.036895	0.082318	0.023546	0.112663	0.021884	0.045645	0.094586	0.031624	0.096856	0.013396	0.000000	0.000000	0.000000	0.039023	0.013124	0.000000	0.000000	0.000000	0.094949	0.042877	0.000000	0.000000	0.000000	0.109899	0.074493	0.000000	0.000000	0.000000
0.000000	0.000000	0.000000	0.000000	0.000000	0.000000	0.000000	0.000000	0.000000	0.000000	0.000000	0.000000	0.000000	0.000000	0.000000	0.000000	0.000000	0.000000	0.000000	0.000000	0.000000	0.000000	0.000000	0.000000	0.000000	0.000000	0.000000	0.000000	0.000000	0.000000	0.000000	0.000000	0.000000	0.000000	0.000000	0.000000	0.000000	0.000000	0.024513	0.097761	0.000000	0.000000	0.000000	0.000000	0.003590	0.000000	0.000000	0.000000	0.000000	0.000000
0.000000	0.000000	0.000000	0.000000	0.000000	0.068470	0.000000	0.000000	0.000000	0.000000	0.125422	0.009700	0.026336	0.034655	0.000000	0.018623	0.000000	0.049251	0.058862	0.000000	0.032884	0.086070	0.032536	0.000000	0.000000	0.037403	0.092695	0.037046	0.000000	0.000000	0.000000	0.000000	0.000000	0.000000	0.000000	0.000000	0.031473	0.035111	0.025452	0.013992	0.000000	0.010953	0.014202	0.000000	0.000000	0.000000	0.010062	0.013296	0.000000	0.000000
0.000000	0.000000	0.000000	0.000000	0.000000	0.000000	0.000000	0.000000	0.000000	0.000000	0.000000	0.000000	0.000000	0.000000	0.000000	0.000000	0.000000	0.000000	0.000000	0.000000	0.000000	0.000000	0.000000	0.000000	0.000000	0.000000	0.000000	0.000000	0.000000	0.000000	0.000000	0.000000	0.000000	0.000000	0.000000	0.000000	0.000000	0.000000	0.000000	0.000000	0.000000	0.000000	0.000000	0.000000	0.000000	0.000000	0.000000	0.000000	0.000000	0.000000
0.013528	0.000000	0.000000	0.000000	0.000000	0.000644	0.000000	0.000000	0.000000	0.079138	0.017382	0.000000	0.035607	0.040256	0.120981	0.056918	0.000000	0.062486	0.068039	0.000463	0.095687	0.013657	0.000000	0.000000	0.000000	0.092049	0.011550	0.000000	0.000000	0.000000	0.050895	0.000000	0.000000	0.000000	0.000000	0.013528	0.000000	0.000000	0.008886	0.039863	0.060648	0.004653	0.000000	0.000000	0.000000	0.109416	0.036445	0.000000	0.000000	0.000000
0.000000	0.000000	0.000000	0.000000	0.000000	0.000000	0.000000	0.000000	0.000000	0.000000	0.000000	0.000000	0.000000	0.000000	0.000000	0.058599	0.027435	0.000000	0.000000	0.000000	0.000000	0.000000	0.000000	0.000000	0.000000	0.000000	0.000000	0.000000	0.000000	0.000000	0.000000	0.000000	0.000000	0.000000	0.000000	0.000000	0.000000	0.000000	0.000000	0.000000	0.000000	0.000000	0.000000	0.000000	0.000000	0.000000	0.000000	0.000000	0.000000	0.000000
0.050992	0.000000	0.000000	0.000000	0.000000	0.085215	0.000000	0.000000	0.000000	0.000000	0.089541	0.000000	0.053050	0.048943	0.000000	0.042716	0.000000	0.090096	0.084725	0.000000	0.063866	0.001917	0.000000	0.000000	0.000000	0.077991	0.011486	0.000000	0.000000	0.000000	0.071505	0.007159	0.000000	0.000000	0.000000	0.050992	0.067621	0.083003	0.000096	0.000000	0.078401	0.034785	0.046955	0.000000	0.000000	0.087121	0.026424	0.014624	0.000000	0.000000
0.000000	0.000000	0.000000	0.000000	0.000000	0.000000	0.000000	0.000000	0.000000	0.000000	0.000000	0.000000	0.000000	0.000000	0.000000	0.000000	0.000000	0.000000	0.000000	0.003655	0.000000	0.000000	0.000000	0.049644	0.103105	0.000000	0.000000	0.000000	0.083534	0.172476	0.000000	0.000000	0.000000	0.022772	0.065584	0.000000	0.000000	0.000000	0.000000	0.000000	0.000000	0.000000	0.000000	0.000000	0.000000	0.000000	0.000000	0.000000	0.000000	0.000000
0.069037	0.009642	0.000000	0.000000	0.000000	0.083128	0.000000	0.000000	0.000000	0.000000	0.088439	0.000000	0.060414	0.051545	0.000000	0.032993	0.008210	0.103578	0.091316	0.000000	0.047158	0.000000	0.000000	0.000000	0.000000	0.067614	0.008647	0.000000	0.000000	0.000000	0.078446	0.016082	0.000000	0.000000	0.000000	0.069037	0.069435	0.079439	0.000000	0.000000	0.083477	0.047827	0.056377	0.000000	0.000000	0.073402	0.020073	0.027288	0.000000	0.000000
0.000000	0.000000	0.000000	0.000000	0.000000	0.000000	0.000000	0.000000	0.000000	0.000000	0.000000	0.000000	0.000000	0.000000	0.000000	0.000000	0.000000	0.000000	0.000000	0.000000	0.000000	0.000000	0.000000	0.000000	0.000000	0.000000	0.000000	0.000000	0.000000	0.000000	0.000000	0.000000	0.000000	0.000000	0.000000	0.000000	0.000000	0.000000	0.000000	0.000000	0.000000	0.000000	0.000000	0.000000	0.000000	0.000000	0.000000	0.000000	0.000000	0.000000
0.054233	0.008003	0.000000	0.000000	0.000000	0.090982	0.034527	0.000000	0.000000	0.000000	0.096714	0.038315	0.066745	0.052970	0.000000	0.064065	0.018324	0.116817	0.096537	0.000000	0.028082	0.030150	0.023197	0.000000	0.000000	0.024302	0.141126	0.124108	0.004767	0.000000	0.021691	0.087433	0.077341	0.000000	0.000000	0.054233	0.069435	0.074152	0.000000	0.000000	0.037603	0.060115	0.064521	0.000000	0.000000	0.030478	0.035463	0.039216	0.000000	0.000000
0.036410	0.039113	0.000000	0.000000	0.000000	0.035969	0.038665	0.000000	0.000000	0.000000	0.000000	0.000000	0.000000	0.000000	0.000000	0.000000	0.000000	0.000000	0.000000	0.000000	0.000000	0.000000	0.000000	0.000000	0.000000	0.000000	0.000000	0.000000	0.000000	0.000000	0.000000	0.000000	0.000000	0.000000	0.000000	0.036410	0.042509	0.000000	0.000000	0.000000	0.000000	0.000000	0.000000	0.000000	0.000000	0.000000	0.000000	0.000000	0.000000	0.000000
0.042930	0.000000	0.000000	0.000000	0.000000	0.078442	0.023429	0.000000	0.000000	0.000000	0.096578	0.035598	0.071963	0.053242	0.068536	0.075855	0.027858	0.129806	0.100270	0.063776	0.040402	0.000000	0.010412	0.000000	0.000000	0.017499	0.000000	0.000000	0.000000	0.000000	0.018482	0.000000	0.000000	0.000000	0.000000	0.042930	0.069844	0.062988	0.000000	0.000000	0.034856	0.073248	0.066224	0.000000	0.000000	0.038043	0.052881	0.046755	0.000000	0.000000
0.027781	0.054352	0.000000	0.000000	0.000000	0.051220	0.082754	0.011801	0.000000	0.000000	0.000000	0.000000	0.000000	0.000000	0.000000	0.000000	0.000000	0.000000	0.000000	0.000000	0.000000	0.000000	0.000000	0.000000	0.000000	0.000000	0.000000	0.000000	0.000000	0.000000	0.000000	0.000000	0.000000	0.000000	0.000000	0.027781	0.032030	0.000000	0.000000	0.000000	0.000000	0.072196	0.053784	0.000000	0.000000	0.038680	0.161776	0.120966	0.000000	0.000000
0.020593	0.000000	0.000000	0.000000	0.066501	0.051794	0.000000	0.000000	0.038333	0.157723	0.088021	0.022058	0.079110	0.050194	0.049428	0.095445	0.046118	0.156693	0.102969	0.000000	0.064689	0.006297	0.035744	0.013233	0.000000	0.029023	0.000000	0.000000	0.000000	0.000000	0.011754	0.000000	0.000000	0.000000	0.000000	0.020593	0.002422	0.000000	0.000000	0.000000	0.030571	0.065074	0.105096	0.027675	0.000000	0.055517	0.095294	0.155311	0.050442	0.000000
0.000000	0.000000	0.000000	0.000000	0.000000	0.000000	0.000000	0.000000	0.000000	0.000000	0.000000	0.000000	0.000000	0.000000	0.000000	0.049568	0.074399	0.002395	0.000000	0.000000	0.000000	0.000000	0.000000	0.000000	0.000000	0.000000	0.000000	0.000000	0.000000	0.000000	0.000000	0.000000	0.000000	0.000000	0.000000	0.000000	0.000000	0.000000	0.000000	0.000000	0.000000	0.000000	0.000000	0.000000	0.031758	0.000000	0.000000	0.000000	0.000000	0.000000
0.036053	0.000000	0.000000	0.007865	0.076785	0.056748	0.000000	0.000000	0.027971	0.110461	0.081379	0.014028	0.080551	0.046991	0.000000	0.082507	0.054041	0.169549	0.101651	0.000000	0.058869	0.000000	0.047879	0.020133	0.000000	0.035477	0.000000	0.000000	0.000000	0.000000	0.138849	0.055914	0.000000	0.000000	0.000000	0.036053	0.011343	0.000000	0.000000	0.000000	0.056247	0.070516	0.093992	0.010992	0.008789	0.062625	0.113770	0.154139	0.038116	0.037940
0.000000	0.000000	0.000000	0.000000	0.000000	0.000000	0.000000	0.000000	0.000000	0.000000	0.000000	0.003217	0.000000	0.000000	0.000000	0.066784	0.087363	0.005853	0.000000	0.000000	0.000000	0.000000	0.000000	0.000000	0.000000	0.000000	0.000000	0.000000	0.000000	0.000000	0.000000	0.000000	0.000000	0.000000	0.000000	0.000000	0.000000	0.000000	0.000000	0.000000	0.000000	0.000000	0.000000	0.001183	0.045905	0.000000	0.000000	0.000000	0.000000	0.000000
0.042127	0.000000	0.000000	0.021901	0.085660	0.060567	0.000000	0.000000	0.064336	0.180758	0.073828	0.015931	0.080574	0.042820	0.054868	0.069680	0.061044	0.181600	0.098719	0.002995	0.052205	0.001489	0.059600	0.026203	0.000000	0.048231	0.000000	0.000000	0.000000	0.000000	0.136976	0.051796	0.000000	0.000000	0.000000	0.042127	0.019587	0.000000	0.000000	0.000000	0.056796	0.073419	0.081206	0.000000	0.000000	0.068686	0.131715	0.146744	0.024869	0.000000
0.000000	0.000000	0.000000	0.000000	0.000000	0.000000	0.000000	0.000000	0.000000	0.000000	0.001913	0.005703	0.000000	0.000000	0.000000	0.085815	0.092375	0.000000	0.000000	0.000000	0.000000	0.001360	0.000000	0.000000	0.000000	0.000000	0.000000	0.000000	0.000000	0.000000	0.000000	0.000000	0.000000	0.000000	0.000000	0.000000	0.000000	0.000000	0.000000	0.000000	0.000000	0.000000	0.000000	0.022923	0.057063	0.000000	0.000000	0.000000	0.000000	0.000000
0.000000	0.000000	0.000000	0.000000	0.052158	0.000000	0.000000	0.000000	0.000000	0.000000	0.000000	0.020474	0.076214	0.031189	0.000000	0.000000	0.072606	0.192105	0.087970	0.000000	0.000000	0.025230	0.083112	0.036245	0.000000	0.072226	0.008647	0.000000	0.000000	0.000000	0.120748	0.037690	0.000000	0.000000	0.000000	0.000000	0.000000	0.000000	0.000000	0.000000	0.043883	0.071099	0.050627	0.000000	0.000000	0.042031	0.167002	0.119546	0.000000	0.000000
0.000000	0.000000	0.000000	0.000000	0.000000	0.000000	0.000000	0.000000	0.000000	0.000000	0.000000	0.000000	0.000000	0.000000	0.000000	0.076217	0.075400	0.000000	0.000000	0.000000	0.000000	0.000000	0.000000	0.000000	0.000000	0.000000	0.000000	0.000000	0.000000	0.000000	0.000000	0.000000	0.000000	0.000000	0.000000	0.000000	0.000000	0.000000	0.000000	0.000000	0.000000	0.000000	0.000000	0.044679	0.065050	0.000000	0.000000	0.000000	0.000000	0.000000
0.000000	0.000000	0.000000	0.000000	0.000000	0.000000	0.000000	0.000000	0.000000	0.000000	0.000000	0.021231	0.072048	0.024242	0.000000	0.000000	0.076486	0.182427	0.080821	0.000000	0.000000	0.036420	0.093937	0.039707	0.000000	0.085688	0.015236	0.000000	0.000000	0.000000	0.112350	0.030812	0.000000	0.000000	0.000000	0.000000	0.000000	0.000000	0.000000	0.000000	0.039802	0.065972	0.034428	0.000000	0.000000	0.057158	0.180085	0.103439	0.000000	0.000000
0.000000	0.000000	0.000000	0.000000	0.000000	0.000000	0.000000	0.000000	0.000000	0.000000	0.000000	0.000000	0.000000	0.000000	0.000000	0.065387	0.058682	0.000000	0.000000	0.000000	0.000000	0.000000	0.000000	0.000000	0.000000	0.000000	0.000000	0.000000	0.000000	0.000000	0.000000	0.000000	0.000000	0.000000	0.000000	0.000000	0.000000	0.000000	0.000000	0.000000	0.000000	0.000000	0.000000	0.064895	0.068711	0.000000	0.000000	0.000000	0.000000	0.000000
0.000000	0.000000	0.001840	0.000000	0.028307	0.000000	0.033256	0.055001	0.000000	0.005827	0.000000	0.080611	0.112841	0.024526	0.000000	0.003521	0.075608	0.106205	0.021036	0.000000	0.000000	0.025128	0.045764	0.000000	0.000000	0.097238	0.020003	0.000000	0.000000	0.004053	0.101271	0.022331	0.000000	0.000000	0.027416	0.000000	0.000000	0.000000	0.000000	0.000000	0.033781	0.058678	0.017970	0.000000	0.000000	0.071066	0.182582	0.086744	0.000000	0.000000
0.000000	0.000000	0.000000	0.000000	0.000000	0.000000	0.000000	0.000000	0.000000	0.000000	0.000000	0.000000	0.033599	0.036201	0.000000	0.053674	0.042222	0.000000	0.000000	0.000000	0.000000	0.000000	0.000000	0.000000	0.000000	0.000000	0.000000	0.000000	0.000000	0.000000	0.000000	0.000000	0.000000	0.000000	0.000000	0.000000	0.000000	0.000000	0.000000	0.000000	0.000000	0.000000	0.000000	0.083063	0.067926	0.000000	0.000000	0.000000	0.016510	0.006362
0.000000	0.033920	0.042521	0.000000	0.009877	0.000000	0.071607	0.082816	0.000000	0.000000	0.000969	0.079556	0.091543	0.002277	0.000000	0.023468	0.048032	0.057450	0.000000	0.000000	0.002702	0.010542	0.018069	0.000000	0.000000	0.000000	0.000000	0.000000	0.000000	0.024299	0.000000	0.001212	0.008383	0.000000	0.032611	0.000000	0.000000	0.000000	0.000000	0.000000	0.010927	0.043849	0.000000	0.000000	0.000000	0.089754	0.164334	0.060124	0.000000	0.000000
0.000000	0.000000	0.000000	0.000000	0.000000	0.000000	0.000000	0.000000	0.000000	0.000000	0.000000	0.000000	0.068150	0.057264	0.000000	0.040995	0.025571	0.000000	0.000000	0.000000	0.000000	0.000000	0.000000	0.000000	0.000000	0.000000	0.000000	0.000000	0.000000	0.000000	0.000000	0.000000	0.000000	0.000000	0.000000	0.000000	0.000000	0.000000	0.000000	0.000000	0.000000	0.000000	0.015337	0.087338	0.054010	0.000000	0.000000	0.000000	0.034736	0.010173
0.000000	0.048563	0.050805	0.000000	0.008972	0.000000	0.077428	0.080185	0.000000	0.000000	0.002568	0.073879	0.076560	0.000000	0.000000	0.035554	0.042095	0.044248	0.000000	0.000000	0.020708	0.011913	0.013727	0.000000	0.000000	0.000000	0.025616	0.022902	0.000000	0.035374	0.000000	0.052478	0.049298	0.000000	0.041302	0.000000	0.000000	0.000000	0.000000	0.000000	0.011138	0.032753	0.000000	0.000000	0.000000	0.099421	0.147762	0.042491	0.000000	0.000000
0.000000	0.000000	0.000000	0.000000	0.000000	0.000000	0.000000	0.000000	0.000000	0.000000	0.000000	0.006846	0.087073	0.064877	0.000000	0.027873	0.009181	0.008196	0.000000	0.000000	0.000000	0.000000	0.000000	0.000000	0.000000	0.000000	0.000000	0.000000	0.000000	0.000000	0.000000	0.000000	0.000000	0.000000	0.000000	0.000000	0.000000	0.000000	0.000000	0.000000	0.000000	0.000000	0.027853	0.085791	0.037310	0.000000	0.000000	0.002402	0.050533	0.010621
0.000000	0.085027	0.072167	0.000000	0.000000	0.001717	0.088874	0.075633	0.000000	0.000000	0.001981	0.053968	0.043552	0.000000	0.000000	0.057529	0.016947	0.008475	0.000000	0.000000	0.058329	0.000832	0.000000	0.000000	0.009528	0.003289	0.012634	0.004343	0.000000	0.058595	0.000000	0.047346	0.037339	0.000000	0.051686	0.000000	0.000000	0.000000	0.000000	0.000000	0.006695	0.006728	0.000000	0.000000	0.000000	0.110632	0.110701	0.005100	0.000000	0.000000
0.000000	0.000000	0.000000	0.000000	0.000000	0.000000	0.000000	0.015028	0.000000	0.000000	0.000000	0.025981	0.106068	0.068659	0.000000	0.013707	0.000000	0.008233	0.000000	0.000000	0.000000	0.000000	0.000000	0.000000	0.000000	0.000000	0.000000	0.000000	0.000000	0.000000	0.000000	0.000000	0.000000	0.000000	0.000000	0.000000	0.000000	0.000000	0.000000	0.000000	0.000000	0.000000	0.015132	0.050034	0.000000	0.000000	0.000000	0.023510	0.060410	0.045832
0.000000	0.000000	0.000000	0.000000	0.001341	0.000000	0.000000	0.000000	0.000000	0.000000	0.001215	0.000000	0.000000	0.000000	0.000000	0.067058	0.000000	0.000000	0.000000	0.000000	0.077091	0.000000	0.000000	0.000000	0.010243	0.016523	0.000000	0.000000	0.000000	0.068178	0.000000	0.013078	0.000000	0.000000	0.062536	0.000000	0.000000	0.000000	0.000000	0.000000	0.003307	0.010013	0.000000	0.000000	0.000000	0.110993	0.109630	0.076616	0.000000	0.000000
0.000000	0.000000	0.000000	0.000000	0.000000	0.000000	0.004431	0.064692	0.031091	0.000000	0.000000	0.000000	0.024047	0.000000	0.000000	0.000000	0.000000	0.000000	0.000000	0.000000	0.000000	0.000000	0.000000	0.000000	0.000000	0.000000	0.000000	0.000000	0.000000	0.000000	0.000000	0.000000	0.000000	0.000000	0.000000	0.000000	0.000000	0.000000	0.000000	0.000000	0.000000	0.000000	0.000000	0.000000	0.000000	0.000000	0.000000	0.000000	0.000000	0.000000
0.000000	0.000000	0.000000	0.000000	0.004115	0.000000	0.000000	0.000000	0.000000	0.000000	0.000000	0.000000	0.000000	0.000000	0.000000	0.000000	0.000000	0.000000	0.000000	0.000000	0.009156	0.000000	0.000000	0.000000	0.010290	0.000000	0.000000	0.000000	0.000000	0.077103	0.000000	0.000000	0.000000	0.000000	0.072930	0.000000	0.000000	0.000000	0.000000	0.000000	0.000000	0.000000	0.000000	0.000000	0.000000	0.111841	0.066783	0.000000	0.000000	0.000000
0.000000	0.000000	0.000000	0.000000	0.000000	0.000000	0.000000	0.000000	0.000000	0.000000	0.000000	0.000000	0.000000	0.000000	0.000000	0.000000	0.000000	0.000000	0.000000	0.000000	0.000000	0.000000	0.000000	0.000000	0.000000	0.000000	0.000000	0.017494	0.000000	0.000000	0.000000	0.000000	0.000000	0.000000	0.000000	0.000000	0.000000	0.000000	0.000000	0.000000	0.000000	0.000000	0.000000	0.000000	0.000000	0.000000	0.000000	0.000000	0.000000	0.000000
0.000000	0.000000	0.000000	0.000000	0.008520	0.000000	0.000000	0.000000	0.000000	0.000000	0.000000	0.000000	0.000000	0.000000	0.000000	0.000000	0.000000	0.000000	0.000000	0.000000	0.000000	0.000000	0.000000	0.000000	0.010324	0.000000	0.000000	0.000000	0.000000	0.090480	0.000000	0.000000	0.000000	0.000000	0.089120	0.000000	0.000000	0.000000	0.000000	0.000000	0.000000	0.000000	0.000000	0.000000	0.000000	0.000000	0.000000	0.000000	0.000000	0.000000
0.000000	0.000000	0.000000	0.000000	0.000000	0.000000	0.000000	0.000000	0.000000	0.000000	0.000000	0.000000	0.000000	0.000000	0.000000	0.000000	0.000000	0.000000	0.000000	0.000000	0.000000	0.000000	0.000000	0.000000	0.000000	0.000000	0.000000	0.000000	0.000000	0.000000	0.000000	0.000000	0.000000	0.000000	0.000000	0.000000	0.000000	0.000000	0.000000	0.000000	0.000000	0.000000	0.000000	0.000000	0.000000	0.000000	0.000000	0.000000	0.000000	0.000000
0.000000	0.000000	0.000000	0.000000	0.011467	0.000000	0.000000	0.000000	0.000000	0.000000	0.000000	0.000000	0.000000	0.000000	0.000000	0.000000	0.000000	0.000000	0.000000	0.000000	0.000000	0.000000	0.000000	0.000000	0.010367	0.000000	0.000000	0.000000	0.000000	0.098729	0.000000	0.000000	0.000000	0.000000	0.099624	0.000000	0.000000	0.000000	0.000000	0.000000	0.000000	0.000000	0.000000	0.000000	0.000000	0.000000	0.001308	0.000000	0.000000	0.000000
0.000000	0.000000	0.000000	0.000000	0.000000	0.000000	0.000000	0.000000	0.000000	0.000000	0.000000	0.000000	0.000000	0.000000	0.000000	0.000000	0.000000	0.000000	0.000000	0.000000	0.000000	0.000000	0.000000	0.000000	0.000000	0.000000	0.000000	0.000000	0.000000	0.000000	0.000000	0.000000	0.000000	0.000000	0.000000	0.000000	0.000000	0.000000	0.000000	0.000000	0.000000	0.022363	0.079104	0.033451	0.000000	0.000000	0.070124	0.177323	0.085537	0.000000
0.000000	0.000000	0.012873	0.000000	0.015480	0.000000	0.000000	0.000000	0.000000	0.000000	0.000000	0.000000	0.000000	0.000000	0.000000	0.000000	0.000000	0.000000	0.000000	0.000000	0.000000	0.000000	0.000000	0.000000	0.008255	0.000000	0.000000	0.000000	0.006980	0.112589	0.000000	0.037285	0.076240	0.014949	0.119538	0.000000	0.000000	0.000000	0.000000	0.000000	0.000000	0.000000	0.000000	0.000000	0.000000	0.000000	0.007768	0.003998	0.000000	0.000000
0.000000	0.000000	0.000000	0.000000	0.000000	0.000000	0.000000	0.000000	0.000000	0.000000	0.000000	0.000000	0.000000	0.000000	0.000000	0.000000	0.000000	0.000000	0.000000	0.000000	0.000000	0.000000	0.000000	0.000000	0.000000	0.000000	0.000000	0.000000	0.000000	0.000000	0.000000	0.000000	0.000000	0.000000	0.000000	0.000000	0.000000	0.000000	0.000000	0.000000	0.000000	0.000000	0.000000	0.000000	0.000000	0.028994	0.021735	0.000000	0.000000	0.000000
0.000000	0.000000	0.000000	0.000000	0.000000	0.000000	0.000000	0.000000	0.000000	0.000000	0.000000	0.000000	0.000000	0.000000	0.000000	0.000000	0.000000	0.000000	0.000000	0.000000	0.000000	0.000000	0.000000	0.000000	0.000000	0.000000	0.000000	0.000000	0.000000	0.030967	0.000000	0.000000	0.000000	0.000930	0.085783	0.000000	0.000000	0.000000	0.000000	0.000000	0.000000	0.000000	0.000000	0.000000	0.000000	0.000000	0.008311	0.008545	0.000000	0.000000
0.000000	0.000000	0.000000	0.000000	0.000000	0.000000	0.000000	0.000000	0.000000	0.000000	0.000000	0.000000	0.000000	0.000000	0.000000	0.000000	0.000000	0.000000	0.000000	0.000000	0.000000	0.000000	0.000000	0.000000	0.000000	0.000000	0.000000	0.000000	0.000000	0.000000	0.000000	0.000000	0.000000	0.000000	0.000000	0.000000	0.000000	0.000000	0.000000	0.000000	0.000000	0.000000	0.000000	0.000000	0.000000	0.000000	0.000000	0.000000	0.000000	0.000000
0.000000	0.000000	0.000000	0.000000	0.000000	0.000000	0.000000	0.000000	0.000000	0.000000	0.000000	0.000000	0.000000	0.000000	0.000000	0.000000	0.000000	0.000000	0.000000	0.000000	0.000000	0.000000	0.000000	0.000000	0.000000	0.000000	0.000000	0.000000	0.000000	0.000000	0.000000	0.000000	0.000000	0.000000	0.000000	0.000000	0.000000	0.000000	0.000000	0.000000	0.000000	0.000000	0.000000	0.000000	0.000000	0.000000	0.005472	0.005591	0.000000	0.000000
0.000000	0.000000	0.000000	0.000000	0.000000	0.000000	0.000000	0.000000	0.000000	0.000000	0.000000	0.000000	0.000000	0.000000	0.000000	0.000000	0.000000	0.000000	0.000000	0.000000	0.000000	0.000000	0.000000	0.000000	0.000000	0.000000	0.000000	0.000000	0.000000	0.000000	0.000000	0.000000	0.000000	0.000000	0.000000	0.000000	0.000000	0.000000	0.000000	0.000000	0.000000	0.000000	0.000000	0.000000	0.000000	0.000000	0.000000	0.000000	0.000000	0.000000
0.000000	0.000000	0.000000	0.000000	0.000000	0.000000	0.000000	0.000000	0.000000	0.000000	0.000000	0.000000	0.000000	0.000000	0.000000	0.000000	0.000000	0.000000	0.000000	0.000000	0.000000	0.000000	0.041638	0.036789	0.000000	0.000000	0.000000	0.005530	0.001536	0.034567	0.000000	0.000000	0.000000	0.026269	0.092525	0.000000	0.000000	0.000000	0.000000	0.034712	0.000000	0.000000	0.000000	0.000000	0.016108	0.000000	0.000000	0.000000	0.000000	0.000000
0.000000	0.000000	0.000000	0.000000	0.000000	0.000000	0.000000	0.000000	0.000000	0.000000	0.000000	0.000000	0.000000	0.000000	0.000000	0.000000	0.000000	0.000000	0.000000	0.000000	0.087903	0.104048	0.010718	0.000000	0.000000	0.087299	0.103349	0.010353	0.000000	0.000000	0.000000	0.000000	0.000000	0.000000	0.000000	0.000000	0.000000	0.000000	0.000000	0.000000	0.000000	0.000000	0.000000	0.000000	0.000000	0.000000	0.000000	0.000000	0.000000	0.000000
0.000000	0.000000	0.000000	0.000000	0.000000	0.000000	0.000000	0.000000	0.000000	0.000000	0.000000	0.000000	0.000000	0.000000	0.000000	0.000000	0.000000	0.000000	0.000000	0.000000	0.000970	0.000000	0.000000	0.000000	0.000000	0.000000	0.000000	0.000000	0.000000	0.000000	0.000000	0.000000	0.000000	0.000000	0.000000	0.000000	0.000000	0.000000	0.000000	0.000000	0.000000	0.000000	0.000000	0.041835	0.039680	0.000000	0.000000	0.000000	0.000000	0.000000
0.000000	0.072904	0.089600	0.004323	0.000000	0.000217	0.123000	0.153869	0.033209	0.000000	0.000000	0.043396	0.056750	0.000000	0.000000	0.000000	0.000000	0.000000	0.000000	0.000000	0.000000	0.000000	0.000000	0.000000	0.007398	0.000000	0.000000	0.000000	0.000000	0.022249	0.000000	0.000000	0.000000	0.000000	0.000000	0.000000	0.000000	0.000000	0.000000	0.000000	0.000000	0.000000	0.000000	0.000000	0.000000	0.000000	0.000000	0.000000	0.000000	0.000000
0.000000	0.000000	0.000000	0.000000	0.000000	0.000000	0.000000	0.000000	0.000000	0.000000	0.000000	0.000000	0.000000	0.000000	0.000000	0.000000	0.000000	0.000000	0.000000	0.000000	0.000000	0.000000	0.000000	0.000000	0.000000	0.000000	0.000000	0.000000	0.000000	0.000000	0.000000	0.000000	0.000000	0.000000	0.000000	0.000000	0.000000	0.000000	0.000000	0.000000	0.000000	0.000000	0.000000	0.000000	0.000000	0.000000	0.000000	0.000000	0.000000	0.000000
0.000000	0.000000	0.000000	0.000000	0.000000	0.000000	0.000000	0.000000	0.000000	0.000000	0.000000	0.000000	0.000000	0.000000	0.000000	0.000000	0.000000	0.000000	0.000000	0.000000	0.000000	0.000000	0.000000	0.000000	0.000000	0.000000	0.000000	0.000000	0.000000	0.000000	0.000000	0.000000	0.000000	0.000000	0.000000	0.000000	0.000000	0.000000	0.000000	0.000000	0.000000	0.000000	0.000000	0.000000	0.000000	0.000000	0.000000	0.000000	0.000000	0.000000
0.000000	0.000000	0.000000	0.000000	0.000000	0.000000	0.000000	0.000000	0.005490	0.000000	0.000000	0.000000	0.000000	0.000000	0.000000	0.000000	0.000000	0.000000	0.000000	0.000000	0.000000	0.000000	0.000000	0.000000	0.000000	0.000000	0.000000	0.000000	0.000000	0.000000	0.000000	0.000000	0.000000	0.000000	0.000000	0.000000	0.000000	0.000000	0.000000	0.000000	0.000000	0.000000	0.000000	0.000000	0.000000	0.000000	0.000000	0.000000	0.000000	0.000000
0.000000	0.000000	0.000000	0.000000	0.000000	0.000000	0.000000	0.000000	0.000000	0.000000	0.000000	0.000000	0.000000	0.000000	0.000000	0.000000	0.000000	0.000000	0.000000	0.000000	0.000000	0.000000	0.000000	0.000000	0.000000	0.000000	0.000000	0.000000	0.000000	0.000000	0.000000	0.000000	0.000000	0.000000	0.000000	0.000000	0.000000	0.000000	0.000000	0.000000	0.000000	0.000000	0.000000	0.000000	0.000000	0.000000	0.000000	0.000000	0.000000	0.000000
0.000000	0.000000	0.000000	0.000000	0.000000	0.000000	0.000000	0.000000	0.000000	0.017708	0.000000	0.000000	0.000000	0.000000	0.000000	0.000000	0.000000	0.000000	0.000000	0.000000	0.000000	0.000000	0.000000	0.000000	0.000000	0.000000	0.000000	0.000000	0.000000	0.000000	0.000000	0.000000	0.000000	0.000000	0.000000	0.000000	0.000000	0.000000	0.000000	0.000000	0.000000	0.000000	0.000000	0.000000	0.000000	0.000000	0.000000	0.000000	0.000000	0.000000
0.000000	0.000000	0.000000	0.000000	0.000000	0.000000	0.000000	0.000000	0.000000	0.000000	0.000000	0.000000	0.000000	0.000000	0.000000	0.000000	0.000000	0.000000	0.000000	0.000000	0.000000	0.000000	0.000000	0.000000	0.000000	0.000000	0.000000	0.000000	0.000000	0.000000	0.000000	0.000000	0.000000	0.000000	0.000000	0.000000	0.000000	0.000000	0.000000	0.000000	0.000000	0.000000	0.000000	0.000000	0.000000	0.000000	0.000000	0.000000	0.000000	0.000000
0.000000	0.000000	0.000000	0.000000	0.000000	0.000000	0.000000	0.000000	0.000000	0.000000	0.000000	0.000000	0.000000	0.000000	0.000000	0.000000	0.000000	0.000000	0.000000	0.000000	0.000000	0.000000	0.000000	0.000000	0.000000	0.000000	0.000000	0.000000	0.000000	0.000000	0.000000	0.000000	0.000000	0.000000	0.000000	0.000000	0.000000	0.000000	0.000000	0.000000	0.000000	0.000000	0.000000	0.000000	0.000000	0.000000	0.000000	0.000000	0.000000	0.000000
0.000000	0.000000	0.000000	0.000000	0.000000	0.000000	0.000000	0.000000	0.000000	0.000000	0.000000	0.000000	0.000000	0.000000	0.000000	0.000000	0.000000	0.000000	0.000000	0.000000	0.000000	0.000000	0.000000	0.000000	0.000000	0.000000	0.000000	0.000000	0.000000	0.000000	0.000000	0.000000	0.000000	0.000000	0.000000	0.000000	0.000000	0.000000	0.000000	0.000000	0.000000	0.000000	0.000000	0.000000	0.000000	0.000000	0.000000	0.000000	0.000000	0.000000
0.000000	0.000000	0.000000	0.000000	0.000000	0.000000	0.000000	0.000000	0.013725	0.046242	0.000000	0.000000	0.000000	0.000000	0.000000	0.000000	0.000000	0.000000	0.000000	0.000000	0.000000	0.010576	0.000000	0.000000	0.000000	0.064145	0.105287	0.028630	0.000000	0.000000	0.000000	0.010604	0.000000	0.000000	0.000000	0.000000	0.000000	0.000000	0.000000	0.000000	0.000000	0.000000	0.000000	0.000000	0.000000	0.000000	0.000000	0.000000	0.000000	0.000000
0.000000	0.000000	0.000000	0.000000	0.000000	0.000000	0.000000	0.000000	0.000000	0.000000	0.000000	0.000000	0.000000	0.000000	0.000000	0.000000	0.000000	0.000000	0.000000	0.000000	0.000000	0.000000	0.000000	0.000000	0.000000	0.000000	0.000000	0.000000	0.000000	0.000000	0.000000	0.000000	0.000000	0.000000	0.000000	0.000000	0.000000	0.000000	0.000000	0.000000	0.000000	0.000000	0.000000	0.000000	0.000000	0.000000	0.000000	0.000000	0.000000	0.000000
0.000000	0.000000	0.000000	0.000000	0.000000	0.000000	0.000000	0.000000	0.000000	0.000000	0.000000	0.000000	0.000000	0.000000	0.000000	0.000000	0.000000	0.000000	0.000000	0.000000	0.000000	0.000000	0.000000	0.000000	0.000000	0.000000	0.000000	0.000000	0.000000	0.000000	0.000000	0.000000	0.000000	0.000000	0.000000	0.000000	0.000000	0.000000	0.000000	0.000000	0.000000	0.000000	0.000000	0.000000	0.000000	0.000000	0.000000	0.000000	0.000000	0.000000
0.000000	0.000000	0.000000	0.000000	0.000000	0.031274	0.000000	0.000000	0.000000	0.000000	0.069304	0.000000	0.000000	0.000000	0.000000	0.000342	0.000000	0.000000	0.000000	0.000000	0.000000	0.000000	0.000000	0.000000	0.000000	0.000000	0.000000	0.000000	0.000000	0.000000	0.000000	0.000000	0.000000	0.000000	0.000000	0.000000	0.023121	0.034912	0.000000	0.000000	0.000000	0.052352	0.066598	0.000000	0.000000	0.000000	0.068839	0.085014	0.001668	0.000000
0.000000	0.000000	0.000000	0.000000	0.000000	0.000000	0.000000	0.000000	0.000000	0.000000	0.000000	0.000000	0.000000	0.000000	0.000000	0.000000	0.000000	0.000000	0.000000	0.000000	0.000000	0.000000	0.000000	0.000000	0.000000	0.000000	0.000000	0.000000	0.000000	0.000000	0.000000	0.000000	0.000000	0.000000	0.000000	0.000000	0.000000	0.000000	0.000000	0.000000	0.000000	0.000000	0.000000	0.000000	0.000000	0.000000	0.000000	0.000000	0.000000	0.000000
0.000000	0.000000	0.000000	0.000000	0.000000	0.000000	0.000000	0.000000	0.000000	0.000000	0.000000	0.000000	0.000000	0.000000	0.000000	0.000000	0.000000	0.000000	0.000000	0.000000	0.000000	0.000000	0.000000	0.000000	0.000000	0.000000	0.000000	0.000000	0.000000	0.000000	0.000000	0.000000	0.000000	0.000000	0.000000	0.000000	0.000000	0.000000	0.000000	0.000000	0.000000	0.000000	0.000000	0.000000	0.000000	0.000000	0.000000	0.000000	0.000000	0.000000
0.000000	0.014617	0.114294	0.098817	0.000000	0.000000	0.000000	0.038797	0.029839	0.000000	0.000000	0.000000	0.000000	0.000000	0.000000	0.000000	0.000000	0.000000	0.000000	0.000000	0.000000	0.000000	0.000000	0.000000	0.000000	0.000000	0.000000	0.039483	0.030491	0.000000	0.000000	0.014883	0.114852	0.099294	0.000000	0.000000	0.000000	0.000000	0.000000	0.000000	0.000000	0.000000	0.000000	0.000000	0.000000	0.000000	0.000000	0.000000	0.000000	0.000000
0.000000	0.000000	0.013255	0.043595	0.000000	0.000000	0.000000	0.034340	0.069288	0.008006	0.000000	0.000000	0.045831	0.084034	0.017881	0.000000	0.000000	0.036934	0.072561	0.010251	0.000000	0.000000	0.016136	0.047025	0.000000	0.000000	0.000000	0.000020	0.028086	0.000000	0.000000	0.000000	0.000000	0.026713	0.000000	0.000000	0.000000	0.000000	0.000000	0.000000	0.007385	0.088487	0.066496	0.000000	0.000000	0.011594	0.095757	0.072560	0.000000	0.000000
0.000000	0.000000	0.000000	0.000000	0.000000	0.000000	0.000000	0.000000	0.000000	0.000000	0.000000	0.000000	0.028023	0.100238	0.057706	0.000000	0.000000	0.056102	0.161661	0.092944	0.000000	0.000000	0.000000	0.035325	0.006175	0.000000	0.000000	0.000000	0.000000	0.000000	0.000000	0.000000	0.000000	0.000000	0.000000	0.000000	0.000000	0.000000	0.000000	0.000000	0.000000	0.000000	0.000000	0.000000	0.000000	0.000000	0.000000	0.000000	0.000000	0.000000
0.000000	0.000000	0.000000	0.000000	0.000000	0.000000	0.000000	0.000000	0.000000	0.000000	0.000000	0.000000	0.000000	0.000000	0.000000	0.000000	0.000000	0.000000	0.000000	0.000000	0.000000	0.000000	0.000000	0.000000	0.000000	0.000000	0.000000	0.000000	0.000000	0.000000	0.000000	0.000000	0.000000	0.000000	0.000000	0.000000	0.000000	0.000000	0.000000	0.000000	0.000000	0.000000	0.000000	0.000000	0.000000	0.000000	0.000000	0.023424	0.067926	0.016044
0.031276	0.106092	0.062014	0.000000	0.000000	0.050286	0.145240	0.085800	0.000000	0.000000	0.006741	0.067571	0.033058	0.000000	0.000000	0.000000	0.000000	0.000000	0.000000	0.000000	0.000000	0.000000	0.000000	0.000000	0.000000	0.000000	0.000000	0.000000	0.000000	0.000000	0.000000	0.023576	0.000000	0.000000	0.000000	0.031276	0.000000	0.000000	0.000000	0.000000	0.000000	0.000000	0.000000	0.000000	0.000000	0.049202	0.000000	0.000000	0.000000	0.000000
0.000000	0.000000	0.000000	0.000000	0.000000	0.000000	0.000000	0.000000	0.000000	0.000000	0.000000	0.000000	0.000000	0.000000	0.000000	0.000000	0.000000	0.000000	0.000000	0.000000	0.029092	0.000000	0.000000	0.000000	0.000000	0.027103	0.000000	0.000000	0.000000	0.000000	0.000000	0.000000	0.000000	0.048895	0.057206	0.000000	0.000000	0.000000	0.000000	0.000000	0.000000	0.000000	0.000000	0.000000	0.000000	0.106798	0.023632	0.007140	0.000000	0.000000
0.000000	0.026887	0.000000	0.000000	0.000000	0.000000	0.000000	0.000000	0.000000	0.000000	0.000000	0.000000	0.000000	0.000000	0.000000	0.000000	0.000000	0.000000	0.000000	0.000000	0.000000	0.000000	0.000000	0.000000	0.000000	0.000000	0.000000	0.000000	0.000000	0.000000	0.000000	0.000000	0.000000	0.000000	0.000000	0.000000	0.000000	0.000000	0.000000	0.000000	0.000000	0.000000	0.000000	0.011999	0.000000	0.000000	0.000000	0.000000	0.021358	0.000000
0.000000	0.000000	0.000000	0.000000	0.000000	0.000000	0.000000	0.000000	0.000000	0.000000	0.000000	0.000000	0.000000	0.000000	0.000000	0.000000	0.000000	0.000000	0.000000	0.000000	0.000000	0.000000	0.000000	0.000000	0.000000	0.000000	0.000000	0.000000	0.000000	0.000000	0.000000	0.000000	0.000000	0.000000	0.000000	0.000000	0.000000	0.000000	0.000000	0.000000	0.000000	0.000000	0.000000	0.000000	0.000000	0.000000	0.008553	0.009650	0.000000	0.000000
0.000000	0.000000	0.000000	0.000000	0.000000	0.000000	0.000000	0.000000	0.000000	0.000000	0.000000	0.000000	0.000000	0.000000	0.000000	0.000000	0.000000	0.000000	0.000000	0.000000	0.000000	0.000000	0.000000	0.000000	0.000000	0.000000	0.000000	0.000000	0.000000	0.000000	0.000000	0.000000	0.000000	0.000000	0.000000	0.000000	0.000000	0.000000	0.000000	0.000000	0.000000	0.000000	0.000000	0.000000	0.000000	0.000000	0.000000	0.000000	0.000000	0.000000
0.000000	0.000000	0.000000	0.000000	0.000000	0.000000	0.000000	0.000000	0.000000	0.000000	0.000000	0.000000	0.000000	0.000000	0.000000	0.000000	0.000000	0.000000	0.000000	0.000000	0.000000	0.000000	0.000000	0.000000	0.000000	0.000000	0.000000	0.000000	0.000000	0.000000	0.000000	0.000000	0.000000	0.000000	0.000000	0.000000	0.000000	0.000000	0.000000	0.000000	0.000000	0.000000	0.000000	0.032317	0.064230	0.000000	0.006868	0.007572	0.038997	0.072500
0.000000	0.000000	0.000000	0.000000	0.000000	0.091402	0.003585	0.000000	0.000000	0.000000	0.147684	0.029218	0.000000	0.000000	0.000000	0.038671	0.000000	0.000000	0.000000	0.000000	0.000000	0.000000	0.000000	0.000000	0.000000	0.000000	0.000000	0.000000	0.000000	0.000000	0.000000	0.000000	0.000000	0.000000	0.000000	0.000000	0.045349	0.024169	0.000000	0.000000	0.000000	0.022254	0.003477	0.000000	0.000000	0.000000	0.018725	0.000271	0.000000	0.000000
0.044021	0.000000	0.000000	0.000000	0.000000	0.014087	0.000000	0.000000	0.000000	0.000000	0.000000	0.000000	0.000000	0.000000	0.000000	0.000000	0.000000	0.000000	0.000000	0.000000	0.033293	0.000000	0.000000	0.000000	0.000000	0.098236	0.000000	0.000000	0.000000	0.000000	0.105930	0.002639	0.000000	0.000000	0.000000	0.044021	0.076636	0.043767	0.000000	0.000000	0.123726	0.165488	0.099988	0.000000	0.000000	0.119010	0.044136	0.016838	0.000000	0.000000
0.000000	0.000000	0.000000	0.000000	0.000000	0.042411	0.000000	0.000000	0.000000	0.000000	0.094293	0.000000	0.000000	0.000000	0.000000	0.025929	0.000000	0.000000	0.000000	0.000000	0.000000	0.000000	0.000000	0.000000	0.000000	0.000000	0.000000	0.000000	0.000000	0.000000	0.000000	0.000000	0.000000	0.000000	0.000000	0.000000	0.022361	0.021003	0.000000	0.000000	0.000000	0.043707	0.042173	0.000000	0.000000	0.000000	0.066149	0.064370	0.000000	0.000000
0.000000	0.000000	0.000000	0.000000	0.000000	0.000000	0.000000	0.000000	0.000000	0.000000	0.000000	0.000000	0.000000	0.000000	0.000000	0.000000	0.000000	0.000000	0.000000	0.000000	0.000000	0.000000	0.000000	0.000000	0.000000	0.000000	0.000000	0.000000	0.000000	0.000000	0.000000	0.000000	0.000000	0.000000	0.000000	0.000000	0.000000	0.000000	0.000000	0.000000	0.000000	0.000000	0.000000	0.000000	0.000000	0.000000	0.000000	0.000000	0.000000	0.000000
0.000000	0.000000	0.000000	0.000000	0.000000	0.000000	0.000000	0.000000	0.000000	0.000000	0.000000	0.000000	0.000000	0.000000	0.000000	0.000000	0.000000	0.000000	0.000000	0.000000	0.000000	0.000000	0.000000	0.000000	0.000000	0.000000	0.000000	0.000000	0.000000	0.000000	0.000000	0.000000	0.000000	0.000000	0.000000	0.000000	0.000000	0.000000	0.000000	0.000000	0.000000	0.000000	0.001588	0.004652	0.000000	0.000000	0.000000	0.000000	0.000000	0.000000
0.000000	0.000000	0.000000	0.000000	0.047807	0.000000	0.000000	0.000000	0.000000	0.010738	0.000000	0.000000	0.000000	0.000000	0.000000	0.000000	0.000000	0.000000	0.000000	0.004322	0.000000	0.000000	0.000000	0.000000	0.038068	0.000000	0.000000	0.000000	0.000000	0.075376	0.000000	0.000000	0.000000	0.000000	0.080906	0.000000	0.000000	0.000000	0.000000	0.000000	0.000000	0.000000	0.000000	0.000000	0.000000	0.000000	0.000000	0.000000	0.000000	0.000000
0.000000	0.000000	0.000000	0.000000	0.000000	0.110232	0.003430	0.000000	0.000000	0.000000	0.107202	0.001981	0.000000	0.000000	0.000000	0.000000	0.000000	0.000000	0.000000	0.015633	0.000000	0.000000	0.000000	0.000000	0.000000	0.000000	0.000000	0.000000	0.000000	0.000000	0.000000	0.000000	0.000000	0.000000	0.000000	0.000000	0.082734	0.068454	0.000000	0.000000	0.000000	0.046386	0.035121	0.000000	0.000000	0.000000	0.013911	0.004454	0.000000	0.000000
0.000000	0.000000	0.000000	0.000000	0.000000	0.000000	0.000000	0.000000	0.000000	0.000000	0.000000	0.000000	0.000000	0.000000	0.000000	0.000000	0.000000	0.000000	0.000000	0.000000	0.000000	0.000000	0.000000	0.000000	0.000000	0.000000	0.000000	0.000000	0.000000	0.000000	0.000000	0.000000	0.000000	0.000000	0.000000	0.000000	0.000000	0.000000	0.000000	0.000000	0.000000	0.000000	0.000000	0.000000	0.000000	0.000000	0.000000	0.000000	0.000000	0.000000
0.008479	0.000000	0.000000	0.000000	0.000000	0.114018	0.011602	0.000000	0.000000	0.000000	0.126482	0.017173	0.000000	0.000000	0.000000	0.021020	0.000000	0.000000	0.000000	0.000000	0.000000	0.000000	0.000000	0.000000	0.000000	0.000000	0.000000	0.000000	0.000000	0.000000	0.000000	0.000000	0.000000	0.000000	0.000000	0.008479	0.075147	0.043151	0.000000	0.000000	0.000000	0.046815	0.019626	0.000000	0.000000	0.000000	0.024952	0.000640	0.000000	0.000000
0.000000	0.000000	0.000000	0.000000	0.000000	0.000000	0.000000	0.000000	0.000000	0.000000	0.000000	0.000000	0.000000	0.000000	0.000000	0.000000	0.000000	0.000000	0.000000	0.000000	0.000000	0.000000	0.000000	0.000000	0.000000	0.000000	0.000000	0.000000	0.000000	0.000000	0.000000	0.000000	0.000000	0.000000	0.000000	0.000000	0.000000	0.000000	0.000000	0.000000	0.000000	0.000000	0.000000	0.000000	0.000000	0.000000	0.000000	0.000000	0.000000	0.000000
0.055358	0.052150	0.000000	0.018368	0.003259	0.098733	0.044320	0.000000	0.000000	0.000000	0.155286	0.042851	0.000000	0.000000	0.000000	0.064189	0.030219	0.000000	0.000000	0.000000	0.036804	0.033942	0.000000	0.000000	0.000000	0.046404	0.043372	0.022827	0.115680	0.087420	0.054905	0.051706	0.032048	0.136286	0.102241	0.055358	0.044702	0.000000	0.000000	0.000000	0.018038	0.026715	0.000000	0.000000	0.000000	0.003375	0.027648	0.000000	0.000000	0.000000
0.000000	0.000000	0.000000	0.000000	0.000000	0.000000	0.018860	0.007179	0.000000	0.000000	0.018560	0.114626	0.092591	0.000000	0.000000	0.000000	0.022687	0.010777	0.000000	0.000000	0.000000	0.000000	0.000000	0.000000	0.000000	0.000000	0.000000	0.000000	0.000000	0.000000	0.000000	0.000000	0.000000	0.000000	0.000000	0.000000	0.000000	0.000000	0.000000	0.000000	0.000000	0.000000	0.000000	0.000000	0.000000	0.000000	0.000000	0.000000	0.000000	0.000000
0.002818	0.000000	0.000000	0.000000	0.000000	0.086049	0.003515	0.000000	0.000000	0.000000	0.144299	0.031554	0.012370	0.000000	0.000000	0.073594	0.062063	0.124813	0.051830	0.000000	0.000000	0.076936	0.155757	0.065613	0.000000	0.000000	0.000000	0.037560	0.000000	0.000000	0.000000	0.000000	0.000000	0.008085	0.019385	0.002818	0.037380	0.000000	0.000000	0.000000	0.000000	0.032731	0.021764	0.000000	0.000000	0.007664	0.043254	0.030205	0.001181	0.000000
0.000000	0.000000	0.000000	0.000000	0.000000	0.000000	0.000000	0.000000	0.000000	0.000000	0.000000	0.000000	0.000000	0.000000	0.000000	0.000000	0.000000	0.000000	0.000000	0.000000	0.000000	0.000000	0.000000	0.000000	0.000000	0.000000	0.000000	0.000000	0.000000	0.000000	0.000000	0.000000	0.000000	0.000000	0.000000	0.000000	0.000000	0.000000	0.000000	0.000000	0.000000	0.000000	0.000000	0.000000	0.000000	0.000000	0.000000	0.000000	0.000000	0.000000
0.000000	0.000000	0.000000	0.000000	0.000000	0.072307	0.000000	0.000000	0.000000	0.014958	0.130682	0.019364	0.000000	0.000000	0.000000	0.080923	0.000000	0.000000	0.000000	0.000000	0.005347	0.000000	0.000000	0.000000	0.000000	0.000000	0.000000	0.000000	0.000000	0.000000	0.000000	0.000000	0.000000	0.000000	0.000000	0.000000	0.028632	0.000000	0.000000	0.000000	0.005582	0.036925	0.000000	0.000000	0.000000	0.023019	0.058015	0.002031	0.000000	0.000000
0.057884	0.134546	0.066069	0.000000	0.000000	0.037656	0.098700	0.044809	0.000000	0.000000	0.000000	0.029526	0.000000	0.000000	0.000000	0.000000	0.000000	0.000000	0.000000	0.000000	0.000000	0.000000	0.000000	0.000000	0.000000	0.000000	0.011887	0.000000	0.000000	0.000000	0.022745	0.076545	0.029294	0.000000	0.000000	0.057884	0.000000	0.000000	0.000000	0.000000	0.000000	0.000000	0.000000	0.000000	0.000000	0.000000	0.000000	0.000000	0.000000	0.000000
0.011700	0.000000	0.000000	0.000000	0.000000	0.070920	0.000000	0.000000	0.000000	0.000000	0.104973	0.000000	0.000000	0.000000	0.000000	0.065659	0.000000	0.000000	0.000000	0.000000	0.007107	0.000000	0.000000	0.000000	0.000000	0.000000	0.030294	0.090391	0.041223	0.000000	0.000000	0.000000	0.038143	0.034690	0.063938	0.011700	0.038307	0.000000	0.000000	0.000000	0.030323	0.060296	0.000000	0.000000	0.000000	0.044934	0.078297	0.011157	0.000000	0.000000
0.041592	0.096441	0.037859	0.000000	0.000000	0.003887	0.013671	0.000000	0.000000	0.000000	0.016365	0.000000	0.000000	0.000000	0.000000	0.000000	0.000000	0.000000	0.000000	0.000000	0.000000	0.000000	0.000000	0.000000	0.000000	0.000000	0.000000	0.000000	0.000000	0.000000	0.000000	0.000000	0.000000	0.000000	0.000000	0.041592	0.000000	0.058177	0.043690	0.000000	0.000000	0.000000	0.000000	0.000000	0.000000	0.000000	0.000000	0.000000	0.000000	0.000000
0.039966	0.000000	0.000000	0.000000	0.000000	0.100657	0.024471	0.000000	0.000000	0.000000	0.119112	0.034511	0.000000	0.000000	0.000000	0.065992	0.002400	0.000000	0.000000	0.000000	0.010635	0.000000	0.000000	0.000000	0.000000	0.000000	0.033211	0.075741	0.017934	0.000000	0.000000	0.002402	0.036982	0.000000	0.000000	0.039966	0.048943	0.000000	0.000000	0.000000	0.029512	0.037929	0.000000	0.000000	0.000000	0.025571	0.033796	0.000000	0.000000	0.000000
0.000000	0.000000	0.000000	0.000000	0.000000	0.000000	0.000000	0.000000	0.000000	0.000000	0.000000	0.000000	0.000000	0.000000	0.000000	0.000000	0.000000	0.000000	0.000000	0.000000	0.000000	0.000000	0.000000	0.000000	0.000000	0.000000	0.000000	0.000000	0.000000	0.000000	0.000000	0.000000	0.000000	0.000000	0.000000	0.000000	0.000000	0.000000	0.000000	0.000000	0.000000	0.000000	0.000000	0.000000	0.000000	0.000000	0.000000	0.000000	0.000000	0.000000
0.000000	0.000000	0.000000	0.000000	0.000000	0.000000	0.000000	0.000000	0.000000	0.000000	0.000000	0.000000	0.000000	0.000000	0.000000	0.000000	0.000000	0.000000	0.000000	0.000000	0.000000	0.000000	0.000000	0.000000	0.000000	0.000000	0.000000	0.000000	0.000000	0.000000	0.000000	0.000000	0.000000	0.000000	0.000000	0.000000	0.000000	0.000000	0.000000	0.000000	0.000000	0.000000	0.000000	0.000000	0.000000	0.000000	0.000000	0.000000	0.000000	0.000000
0.000000	0.000000	0.000000	0.000000	0.000000	0.000000	0.000000	0.000000	0.000000	0.000000	0.000000	0.000000	0.000000	0.000000	0.000000	0.005184	0.000000	0.000000	0.000000	0.000000	0.000000	0.000000	0.000000	0.000000	0.000000	0.000000	0.000000	0.000000	0.000000	0.000000	0.000000	0.000000	0.000000	0.000000	0.000000	0.000000	0.000000	0.000000	0.000000	0.000000	0.000000	0.000000	0.000000	0.000000	0.000000	0.000000	0.000000	0.000000	0.000000	0.000000
0.000000	0.000000	0.000000	0.000000	0.000000	0.000000	0.000000	0.000000	0.000000	0.000000	0.000000	0.000000	0.000000	0.000000	0.000000	0.000000	0.000000	0.000000	0.000000	0.000000	0.000000	0.000000	0.000000	0.000000	0.000000	0.000000	0.000000	0.000000	0.000000	0.037185	0.000000	0.000000	0.000000	0.000000	0.096206	0.000000	0.000000	0.000000	0.000000	0.000000	0.000000	0.000000	0.000000	0.000000	0.000000	0.000000	0.000000	0.000000	0.000000	0.000000
0.000000	0.000000	0.000000	0.000000	0.000000	0.000000	0.000000	0.000000	0.000000	0.000000	0.000000	0.000000	0.000000	0.000000	0.000000	0.000000	0.000000	0.000000	0.000000	0.000000	0.000000	0.000000	0.000000	0.000000	0.000000	0.000000	0.000000	0.000000	0.000000	0.000000	0.000000	0.000000	0.000000	0.000000	0.000000	0.000000	0.000000	0.000000	0.000000	0.000000	0.000000	0.000000	0.000000	0.000000	0.000000	0.000000	0.000000	0.000000	0.000000	0.000000
0.000000	0.000000	0.000000	0.000000	0.011664	0.000000	0.000000	0.000000	0.000000	0.000000	0.000000	0.000000	0.000000	0.000000	0.000000	0.000000	0.000000	0.000000	0.000000	0.000000	0.000000	0.000000	0.000000	0.000000	0.000000	0.000000	0.000000	0.000000	0.000000	0.061039	0.000000	0.000000	0.000000	0.015774	0.123577	0.000000	0.000000	0.000000	0.000000	0.000000	0.000000	0.000000	0.000000	0.000000	0.000000	0.000000	0.000000	0.000000	0.000000	0.000000
0.008620	0.024603	0.000000	0.000000	0.000000	0.000000	0.000000	0.000000	0.000000	0.000000	0.000000	0.000000	0.000000	0.000000	0.000000	0.000000	0.000000	0.000000	0.000000	0.000000	0.000000	0.000000	0.000000	0.000000	0.000000	0.000000	0.000000	0.000000	0.000000	0.000000	0.000000	0.000000	0.000000	0.000000	0.000000	0.008620	0.000000	0.000000	0.000000	0.000000	0.000000	0.000000	0.000000	0.000000	0.000000	0.000000	0.000000	0.000000	0.000000	0.000000
0.006234	0.124504	0.137675	0.021619	0.000000	0.000000	0.055870	0.062583	0.000000	0.000000	0.000000	0.000000	0.000000	0.000000	0.000000	0.000000	0.000000	0.000000	0.000000	0.000000	0.000000	0.000000	0.000000	0.000000	0.000000	0.000000	0.000000	0.001930	0.000000	0.000000	0.000000	0.079396	0.087436	0.000000	0.000000	0.006234	0.000000	0.000000	0.000000	0.000000	0.000000	0.000000	0.000000	0.000000	0.000000	0.000000	0.000549	0.000000	0.000000	0.000000
0.062395	0.053369	0.000000	0.000000	0.000000	0.127066	0.111624	0.000000	0.000000	0.000000	0.092431	0.081210	0.000000	0.000000	0.000000	0.021568	0.010389	0.000000	0.000000	0.000000	0.000000	0.000000	0.000000	0.000000	0.000000	0.000000	0.000000	0.000000	0.000000	0.000000	0.000000	0.000000	0.000000	0.000000	0.000000	0.062395	0.048644	0.000000	0.000000	0.000000	0.000000	0.000000	0.000000	0.000000	0.000000	0.000000	0.000000	0.000000	0.020076	0.016024
0.000000	0.000000	0.000000	0.007352	0.075349	0.000000	0.000000	0.000000	0.000000	0.000000	0.000000	0.000000	0.000000	0.000000	0.000000	0.000000	0.000000	0.000000	0.000000	0.000000	0.000000	0.000000	0.000000	0.000000	0.000000	0.000000	0.000000	0.000000	0.000000	0.000000	0.000000	0.000000	0.000000	0.000000	0.022270	0.000000	0.000000	0.000000	0.000000	0.000000	0.000000	0.000000	0.000000	0.000000	0.000000	0.000000	0.000000	0.013805	0.103750	0.082447
0.000000	0.000000	0.000000	0.000000	0.000000	0.024379	0.023812	0.000000	0.000000	0.000000	0.044726	0.044089	0.000000	0.000000	0.000000	0.000000	0.000000	0.000000	0.000000	0.000000	0.000000	0.000000	0.000000	0.000000	0.000000	0.000000	0.000000	0.000000	0.000000	0.000000	0.000000	0.000000	0.000000	0.000000	0.000000	0.000000	0.000000	0.000000	0.000000	0.000000	0.000000	0.000000	0.000000	0.000000	0.000000	0.000000	0.000000	0.000000	0.000000	0.000000
0.000000	0.000000	0.000000	0.000000	0.000000	0.000000	0.000000	0.000000	0.000000	0.000000	0.000000	0.000000	0.000000	0.000000	0.000000	0.000000	0.000000	0.000000	0.000000	0.000000	0.000000	0.000000	0.000000	0.000000	0.000000	0.000000	0.000000	0.000000	0.000000	0.000000	0.000000	0.000000	0.000000	0.000000	0.000000	0.000000	0.000000	0.000000	0.000000	0.000000	0.000000	0.000000	0.000000	0.000000	0.000000	0.000000	0.000000	0.000000	0.000000	0.000000
0.000000	0.000000	0.000000	0.000000	0.000000	0.000000	0.000000	0.000000	0.000000	0.000000	0.000000	0.000000	0.000000	0.000000	0.000000	0.000000	0.000000	0.000000	0.000000	0.000000	0.000000	0.000000	0.000000	0.000000	0.000000	0.000000	0.000000	0.000000	0.000000	0.000000	0.000000	0.000000	0.000000	0.000000	0.000000	0.000000	0.000000	0.000000	0.000000	0.000000	0.000000	0.000000	0.000000	0.000000	0.000000	0.000000	0.000000	0.000000	0.000000	0.000000
0.000000	0.040801	0.021728	0.000000	0.000000	0.000000	0.000000	0.000000	0.000000	0.000000	0.000000	0.000000	0.000000	0.000000	0.000000	0.000000	0.000000	0.000000	0.000000	0.000000	0.000000	0.021515	0.004259	0.000000	0.000000	0.027116	0.120148	0.087503	0.000000	0.000000	0.035711	0.139933	0.100937	0.000000	0.000000	0.000000	0.000000	0.000000	0.000000	0.000000	0.000000	0.000000	0.000000	0.030736	0.096110	0.000000	0.000000	0.000000	0.066259	0.176538
0.000000	0.000000	0.000000	0.000000	0.000000	0.000000	0.000000	0.000000	0.000000	0.000000	0.000000	0.000000	0.000000	0.000000	0.000000	0.000000	0.000000	0.000000	0.000000	0.000000	0.000000	0.000000	0.000000	0.000000	0.000000	0.000000	0.000000	0.000000	0.000000	0.000000	0.000000	0.000000	0.000000	0.000000	0.000000	0.000000	0.000000	0.000000	0.000000	0.000000	0.000000	0.000000	0.000000	0.000000	0.000000	0.000000	0.000000	0.000000	0.000000	0.000000
0.000000	0.000000	0.000000	0.000000	0.000000	0.000000	0.000000	0.000000	0.000000	0.000000	0.000000	0.000000	0.000000	0.000000	0.000000	0.000000	0.000000	0.000000	0.000000	0.000000	0.000000	0.000000	0.000000	0.000000	0.000000	0.000000	0.000000	0.000000	0.000000	0.000000	0.000000	0.000000	0.000000	0.000000	0.000000	0.000000	0.000000	0.000000	0.000000	0.000000	0.000000	0.000000	0.000000	0.000000	0.000000	0.000000	0.000000	0.000000	0.000000	0.000000
0.000000	0.000000	0.000000	0.000000	0.000000	0.000000	0.000000	0.000000	0.000000	0.000000	0.000000	0.000000	0.000000	0.000000	0.000000	0.000000	0.000000	0.000000	0.000000	0.000000	0.000000	0.000000	0.000000	0.000000	0.000000	0.000000	0.000000	0.000000	0.000000	0.000000	0.000000	0.000000	0.000000	0.000000	0.000000	0.000000	0.000000	0.000000	0.000000	0.000000	0.000000	0.000000	0.000000	0.000000	0.000000	0.000000	0.000000	0.000000	0.000000	0.000000
0.000000	0.000000	0.000000	0.000000	0.000000	0.000000	0.000000	0.000000	0.000000	0.000000	0.000000	0.000000	0.000000	0.000000	0.000000	0.000000	0.000000	0.000000	0.000000	0.000000	0.000000	0.000000	0.000000	0.000000	0.000000	0.000000	0.000000	0.000000	0.000000	0.000000	0.000000	0.000000	0.000000	0.000000	0.000000	0.000000	0.000000	0.000000	0.000000	0.000000	0.000000	0.000000	0.000000	0.066459	0.075629	0.000000	0.000000	0.007511	0.130984	0.157164
0.000000	0.000000	0.000000	0.000000	0.000000	0.000000	0.000000	0.000000	0.000000	0.000000	0.000000	0.000000	0.000000	0.000000	0.000000	0.000000	0.000000	0.000000	0.000000	0.000000	0.000000	0.000000	0.000000	0.000000	0.000000	0.000000	0.000000	0.000000	0.000000	0.000000	0.000000	0.000000	0.000000	0.000000	0.000000	0.000000	0.000000	0.000000	0.000000	0.000000	0.000000	0.000000	0.000000	0.000000	0.000000	0.000000	0.000000	0.000000	0.000000	0.000000
0.000000	0.000000	0.000000	0.000000	0.021869	0.000000	0.000000	0.000000	0.000000	0.025210	0.000000	0.000000	0.000000	0.000000	0.000000	0.000000	0.000000	0.000000	0.000000	0.000000	0.000000	0.000000	0.000000	0.000000	0.000000	0.000000	0.000000	0.000000	0.000000	0.000000	0.000000	0.000000	0.000000	0.000000	0.000000	0.000000	0.000000	0.000000	0.000000	0.000000	0.000000	0.000000	0.000000	0.000000	0.040023	0.000000	0.000000	0.000000	0.035873	0.149682
0.000000	0.000000	0.000000	0.000000	0.000000	0.000000	0.000000	0.000000	0.000000	0.000000	0.000000	0.000000	0.000000	0.000000	0.000000	0.000000	0.000000	0.000000	0.000000	0.000000	0.000000	0.000000	0.000000	0.000000	0.000000	0.000000	0.000000	0.000000	0.000000	0.000000	0.000000	0.000000	0.000000	0.000000	0.000000	0.000000	0.000000	0.000000	0.000000	0.000000	0.000000	0.000000	0.000000	0.000000	0.000000	0.000000	0.000000	0.000000	0.000000	0.000000
0.000000	0.000000	0.008976	0.015974	0.000000	0.000000	0.000000	0.000000	0.000000	0.000000	0.000000	0.000000	0.000000	0.006015	0.000000	0.000000	0.000000	0.033649	0.041696	0.000000	0.000000	0.000000	0.073523	0.084180	0.000000	0.000000	0.000000	0.081929	0.093380	0.002866	0.000000	0.000000	0.048327	0.057166	0.000000	0.000000	0.000000	0.000000	0.000000	0.000000	0.000000	0.000000	0.000000	0.000000	0.000000	0.000000	0.000000	0.000000	0.000000	0.000000
0.000000	0.000000	0.017595	0.068876	0.023249	0.000000	0.000000	0.000000	0.000000	0.000000	0.000000	0.000000	0.000000	0.000000	0.000000	0.000000	0.000000	0.000000	0.000000	0.000000	0.000000	0.000000	0.000000	0.013443	0.000000	0.000000	0.000000	0.042324	0.105544	0.048867	0.000000	0.000000	0.069415	0.161891	0.077330	0.000000	0.000000	0.000000	0.000000	0.000000	0.000000	0.000000	0.000000	0.000000	0.000000	0.000000	0.000000	0.000000	0.000000	0.000000
0.000000	0.000000	0.013769	0.000000	0.000000	0.000000	0.000000	0.004214	0.000000	0.000000	0.000000	0.000000	0.024237	0.000000	0.000000	0.000000	0.006394	0.065666	0.030409	0.000000	0.000000	0.030257	0.102406	0.058102	0.000000	0.000000	0.024180	0.092396	0.050929	0.000000	0.000000	0.000000	0.049230	0.017018	0.000000	0.000000	0.000000	0.000000	0.000000	0.000000	0.000000	0.000000	0.000000	0.000000	0.000798	0.000000	0.000000	0.000000	0.000000	0.022327
0.000000	0.000000	0.000000	0.000000	0.000000	0.000000	0.000000	0.000295	0.046054	0.005664	0.000000	0.000000	0.045283	0.110658	0.052217	0.000000	0.000000	0.000000	0.000000	0.000000	0.000000	0.000000	0.000000	0.000000	0.000000	0.000000	0.000000	0.000000	0.000000	0.000000	0.000000	0.000000	0.000000	0.000000	0.000000	0.000000	0.000000	0.000000	0.000000	0.000000	0.000000	0.000000	0.000000	0.000000	0.000000	0.000000	0.000000	0.000000	0.000000	0.000000
0.000000	0.000000	0.000000	0.000000	0.000000	0.000000	0.000000	0.000000	0.000000	0.000000	0.000000	0.000000	0.000000	0.000000	0.000000	0.000000	0.000000	0.000000	0.000000	0.000000	0.000000	0.000000	0.000000	0.000000	0.000000	0.000000	0.000000	0.000000	0.000000	0.000000	0.000000	0.000000	0.000000	0.000000	0.000000	0.000000	0.000000	0.000000	0.005266	0.116109	0.000000	0.000000	0.000000	0.000000	0.032563	0.000000	0.000000	0.000000	0.000000	0.059644
0.000000	0.000000	0.045154	0.025835	0.000000	0.000000	0.014860	0.097224	0.070268	0.000000	0.000000	0.020020	0.106580	0.077641	0.000000	0.000000	0.000000	0.059380	0.038411	0.000000	0.000000	0.000000	0.011274	0.000000	0.000000	0.000000	0.000000	0.000000	0.000000	0.000000	0.000000	0.000000	0.037655	0.041003	0.000000	0.000000	0.000000	0.000000	0.000000	0.000000	0.000000	0.000000	0.000000	0.000000	0.000000	0.000000	0.000000	0.000000	0.000000	0.000000
0.000000	0.000000	0.000000	0.000000	0.000000	0.000000	0.000000	0.000000	0.006586	0.000000	0.000000	0.000000	0.017882	0.053575	0.000176	0.000000	0.000000	0.058584	0.108170	0.036565	0.000000	0.000000	0.060278	0.110743	0.038036	0.000000	0.000000	0.020871	0.057281	0.002904	0.000000	0.000000	0.000000	0.008842	0.000000	0.000000	0.000000	0.000000	0.000000	0.000000	0.000000	0.000000	0.000000	0.000000	0.000000	0.000000	0.000000	0.000000	0.042306	0.014673
0.000000	0.000000	0.018728	0.111224	0.086876	0.000000	0.000000	0.000000	0.041846	0.026693	0.000000	0.000000	0.000000	0.000000	0.000000	0.000000	0.000000	0.000000	0.000000	0.000000	0.000000	0.000000	0.000000	0.000000	0.000000	0.000000	0.000000	0.000000	0.048391	0.032664	0.000000	0.000000	0.021247	0.116309	0.090878	0.000000	0.000000	0.000000	0.000000	0.000000	0.000000	0.000000	0.000000	0.000000	0.000000	0.000000	0.000000	0.000000	0.000000	0.000000
0.000000	0.000000	0.000000	0.000000	0.008102	0.000000	0.000000	0.000000	0.000000	0.039066	0.000000	0.000000	0.000000	0.030713	0.084861	0.000000	0.000000	0.000000	0.046075	0.108420	0.000000	0.000000	0.000000	0.026155	0.078352	0.000000	0.000000	0.000000	0.000000	0.033126	0.000000	0.000000	0.000000	0.000000	0.005846	0.000000	0.000000	0.000000	0.000000	0.013568	0.000000	0.000000	0.000000	0.000000	0.000000	0.000000	0.000000	0.000000	0.000000	0.000000
0.000000	0.000000	0.000000	0.000000	0.000000	0.000000	0.000000	0.000000	0.000000	0.000000	0.000000	0.000000	0.000000	0.000000	0.000000	0.000000	0.000000	0.000000	0.000000	0.000000	0.000000	0.000000	0.000000	0.000000	0.004915	0.000000	0.000000	0.000000	0.000000	0.000000	0.000000	0.000000	0.000000	0.000000	0.000000	0.000000	0.000000	0.000000	0.000000	0.000000	0.000000	0.000000	0.000000	0.000000	0.000000	0.000000	0.000000	0.000000	0.000000	0.000000
0.000000	0.017930	0.021847	0.000000	0.000000	0.000000	0.000000	0.000000	0.000000	0.000000	0.000000	0.000000	0.000000	0.000000	0.000000	0.000000	0.000000	0.000000	0.000000	0.000000	0.000000	0.000000	0.000000	0.000000	0.000000	0.000000	0.087320	0.093634	0.000000	0.000000	0.007064	0.123398	0.132768	0.018378	0.000000	0.000000	0.000000	0.000000	0.000000	0.020467	0.000000	0.000000	0.000000	0.000000	0.000000	0.000000	0.000000	0.000000	0.000000	0.000000
0.000000	0.000000	0.000000	0.000000	0.000000	0.000000	0.000000	0.000000	0.000000	0.000000	0.000000	0.000000	0.000000	0.000000	0.000000	0.000000	0.000000	0.000000	0.000000	0.000000	0.000000	0.000000	0.000000	0.016339	0.025499	0.000000	0.000000	0.000000	0.000000	0.002684	0.000000	0.000000	0.000000	0.000000	0.000000	0.000000	0.000000	0.000000	0.000000	0.000000	0.000000	0.000000	0.000000	0.000000	0.000000	0.000000	0.000000	0.000000	0.000000	0.000000
0.000000	0.000000	0.000000	0.000000	0.020990	0.000000	0.000000	0.000000	0.019449	0.069175	0.000000	0.000000	0.000000	0.048340	0.112346	0.000000	0.000000	0.000000	0.038778	0.097006	0.000000	0.053138	0.049598	0.001599	0.045683	0.022239	0.146316	0.137743	0.013512	0.006438	0.000000	0.073894	0.069812	0.000000	0.000000	0.000000	0.000000	0.000000	0.000000	0.026887	0.000000	0.000000	0.000000	0.000000	0.000000	0.000000	0.000000	0.000000	0.000000	0.000000
0.000000	0.000000	0.000000	0.002889	0.023121	0.000000	0.000000	0.071060	0.097040	0.014091	0.000000	0.000000	0.111134	0.154462	0.039790	0.000000	0.000000	0.041965	0.062567	0.000000	0.000000	0.000000	0.000000	0.000000	0.051679	0.000000	0.000000	0.000000	0.017718	0.124807	0.000000	0.000000	0.000000	0.006663	0.101683	0.000000	0.000000	0.000000	0.000000	0.000000	0.000000	0.000000	0.000000	0.000000	0.000000	0.000000	0.000000	0.000000	0.000000	0.000000
0.000000	0.054313	0.038590	0.000000	0.000000	0.000000	0.000000	0.000000	0.000000	0.000000	0.000000	0.000000	0.000000	0.000000	0.000000	0.000000	0.000000	0.000000	0.000000	0.000000	0.000000	0.000000	0.000000	0.000000	0.000000	0.000000	0.049188	0.033934	0.000000	0.000000	0.034911	0.151356	0.116499	0.000000	0.000000	0.000000	0.000000	0.000000	0.000000	0.035944	0.000000	0.000000	0.000000	0.000000	0.000000	0.000000	0.000000	0.000000	0.000000	0.000000
0.000000	0.000000	0.026175	0.081444	0.032845	0.000000	0.000000	0.000000	0.000000	0.000000	0.000000	0.000000	0.000000	0.000000	0.000000	0.000000	0.000000	0.000000	0.000000	0.000000	0.000000	0.000000	0.000000	0.000000	0.020490	0.000000	0.000000	0.021840	0.075261	0.028347	0.000000	0.000000	0.075876	0.196864	0.085265	0.000000	0.000000	0.000000	0.000000	0.000000	0.000000	0.000000	0.000000	0.000000	0.000000	0.000000	0.000000	0.000000	0.000000	0.000000
0.000000	0.000000	0.000000	0.000000	0.000000	0.000000	0.000000	0.000000	0.000000	0.000000	0.000000	0.000000	0.000000	0.000000	0.000000	0.000000	0.000000	0.000000	0.000000	0.000000	0.000000	0.000000	0.000000	0.000000	0.023894	0.000000	0.000000	0.000000	0.069587	0.149847	0.000000	0.000000	0.000000	0.025549	0.075159	0.000000	0.000000	0.000000	0.000000	0.041223	0.000000	0.000000	0.000000	0.000000	0.000000	0.000000	0.000000	0.000000	0.000000	0.000000
0.000000	0.017952	0.082272	0.043069	0.000000	0.000000	0.040479	0.120340	0.069692	0.000000	0.000000	0.020397	0.086023	0.045898	0.000000	0.000000	0.000000	0.029491	0.000113	0.000000	0.000000	0.000000	0.000000	0.000000	0.000000	0.000000	0.000000	0.000000	0.030334	0.000000	0.000000	0.000000	0.026292	0.039612	0.005474	0.000000	0.000000	0.000000	0.000000	0.000000	0.000000	0.000000	0.000000	0.000000	0.000000	0.000000	0.000000	0.000000	0.000000	0.000000
0.000000	0.000000	0.000000	0.000000	0.000000	0.000000	0.000000	0.000000	0.000000	0.000000	0.000000	0.000000	0.000000	0.000000	0.000000	0.000000	0.000000	0.000000	0.000000	0.000000	0.000000	0.000000	0.000000	0.000000	0.036926	0.000000	0.000000	0.000000	0.062453	0.160651	0.000000	0.000000	0.000000	0.015078	0.072140	0.000000	0.000000	0.000000	0.000000	0.050532	0.000000	0.000000	0.000000	0.000000	0.000000	0.000000	0.000000	0.000000	0.000000	0.000000
0.000000	0.000000	0.000000	0.000000	0.000000	0.000000	0.000000	0.000000	0.000000	0.000000	0.000000	0.000000	0.000000	0.000000	0.000000	0.000000	0.000000	0.000000	0.000000	0.000000	0.000000	0.000000	0.000000	0.000000	0.000000	0.000000	0.000000	0.000000	0.038214	0.009369	0.000000	0.000000	0.000000	0.044100	0.014366	0.000000	0.000000	0.000000	0.000000	0.000000	0.000000	0.000000	0.000000	0.000000	0.000000	0.000000	0.000000	0.000000	0.000000	0.000000
0.000000	0.000000	0.000000	0.000000	0.000000	0.000000	0.000000	0.000000	0.000000	0.000000	0.000000	0.000000	0.000000	0.000000	0.000000	0.000000	0.000000	0.000000	0.000000	0.000000	0.000000	0.000000	0.000000	0.000000	0.045426	0.000000	0.000000	0.000000	0.058265	0.164007	0.000000	0.000000	0.000000	0.009541	0.069794	0.000000	0.000000	0.000000	0.000000	0.054137	0.000000	0.000000	0.000000	0.000000	0.000000	0.000000	0.000000	0.000000	0.000000	0.000000
0.040523	0.000000	0.000000	0.000000	0.000000	0.146456	0.063204	0.000000	0.000000	0.000000	0.132249	0.056730	0.000000	0.000000	0.000000	0.028151	0.000000	0.000000	0.000000	0.000000	0.000000	0.000000	0.000000	0.000000	0.000000	0.000000	0.000000	0.000000	0.045484	0.020808	0.000000	0.000000	0.000000	0.047764	0.022780	0.040523	0.076187	0.012067	0.000000	0.000000	0.000000	0.022617	0.000000	0.000000	0.000000	0.000000	0.000000	0.000000	0.000000	0.000000
0.000000	0.000000	0.000000	0.000000	0.000416	0.000000	0.000000	0.000000	0.000000	0.000000	0.000000	0.000000	0.000000	0.000000	0.000000	0.000000	0.000000	0.000000	0.000000	0.000000	0.000000	0.000000	0.000000	0.000000	0.048578	0.000000	0.000000	0.000000	0.053746	0.165612	0.000000	0.000000	0.000000	0.003856	0.066963	0.000000	0.000000	0.000000	0.000000	0.057014	0.000000	0.000000	0.000000	0.000000	0.000000	0.000000	0.000000	0.000000	0.000000	0.000000
0.000000	0.000000	0.000000	0.000000	0.000000	0.000000	0.000000	0.000000	0.000000	0.000000	0.000000	0.000000	0.000000	0.000000	0.000000	0.000000	0.000000	0.000000	0.000000	0.000000	0.000000	0.000000	0.000000	0.000000	0.000000	0.000000	0.000000	0.000000	0.052102	0.032027	0.000000	0.000000	0.000000	0.050592	0.030691	0.000000	0.000000	0.000000	0.000000	0.000000	0.000000	0.000000	0.000000	0.000000	0.000000	0.000000	0.000000	0.000000	0.000000	0.000000
0.000000	0.000000	0.000000	0.000000	0.015839	0.000000	0.000000	0.000000	0.000000	0.000000	0.000000	0.000000	0.000000	0.000000	0.000000	0.000000	0.000000	0.000000	0.000000	0.000000	0.000000	0.000000	0.000000	0.000000	0.053838	0.000000	0.000000	0.000000	0.048947	0.165351	0.000000	0.000000	0.000000	0.000000	0.063703	0.000000	0.000000	0.000000	0.000000	0.059159	0.000000	0.000000	0.000000	0.000000	0.000000	0.000000	0.000000	0.000000	0.000000	0.000000
0.000000	0.000000	0.000000	0.000000	0.000000	0.000000	0.000000	0.000000	0.000000	0.000000	0.000000	0.000000	0.000000	0.000000	0.000000	0.000000	0.000000	0.000000	0.000000	0.000000	0.000000	0.000000	0.000000	0.000000	0.000000	0.000000	0.000000	0.000000	0.058025	0.043026	0.000000	0.000000	0.000000	0.052579	0.038066	0.000000	0.000000	0.000000	0.000000	0.000000	0.000000	0.000000	0.000000	0.000000	0.000000	0.000000	0.000000	0.000000	0.000000	0.000000
0.000000	0.000000	0.000000	0.000000	0.046990	0.000000	0.000000	0.000000	0.000000	0.000000	0.000000	0.000000	0.000000	0.000000	0.000000	0.000000	0.000000	0.000000	0.000000	0.000000	0.000000	0.000000	0.000000	0.000000	0.063753	0.000000	0.000000	0.000000	0.037928	0.159307	0.000000	0.000000	0.000000	0.000000	0.055513	0.000000	0.000000	0.000000	0.000000	0.061318	0.000000	0.000000	0.000000	0.000000	0.000000	0.000000	0.000000	0.000000	0.000000	0.000000
0.000000	0.000000	0.000000	0.000000	0.000000	0.000000	0.000000	0.000000	0.000000	0.000000	0.000000	0.000000	0.000000	0.000000	0.000000	0.000000	0.000000	0.000000	0.000000	0.000000	0.000000	0.000000	0.000000	0.000000	0.000000	0.000000	0.000000	0.000000	0.000000	0.000000	0.000000	0.000000	0.000000	0.000000	0.000000	0.000000	0.000000	0.000000	0.000000	0.000000	0.000000	0.000000	0.000000	0.000000	0.000000	0.000000	0.000000	0.000000	0.000000	0.000000
0.000000	0.000000	0.000000	0.000000	0.061478	0.000000	0.000000	0.000000	0.000000	0.000000	0.000000	0.000000	0.000000	0.000000	0.000000	0.000000	0.000000	0.000000	0.000000	0.014318	0.000000	0.000000	0.000000	0.009653	0.100171	0.000000	0.000000	0.000000	0.026917	0.137367	0.000000	0.000000	0.000000	0.000000	0.057081	0.000000	0.000000	0.000000	0.000000	0.061199	0.000000	0.000000	0.000000	0.000000	0.005487	0.000000	0.000000	0.000000	0.000000	0.000000
0.000000	0.000000	0.000000	0.000000	0.000000	0.000000	0.000000	0.000000	0.000000	0.000000	0.000000	0.000000	0.000000	0.000000	0.000000	0.000000	0.000000	0.000000	0.000000	0.000000	0.000000	0.000000	0.000000	0.006194	0.098606	0.027792	0.028401	0.000000	0.000000	0.074479	0.099757	0.100783	0.000710	0.000000	0.000000	0.000000	0.000000	0.000000	0.000000	0.000000	0.000000	0.000000	0.000000	0.000000	0.000000	0.000000	0.000000	0.000000	0.000000	0.000000
0.000000	0.000000	0.000000	0.000000	0.075038	0.000000	0.000000	0.000000	0.000000	0.000000	0.000000	0.000000	0.000000	0.000000	0.000000	0.000000	0.000000	0.000000	0.000000	0.000000	0.000000	0.000000	0.000000	0.000000	0.000000	0.000000	0.000000	0.000000	0.000000	0.000000	0.000000	0.000000	0.000000	0.000000	0.051441	0.000000	0.000000	0.000000	0.000000	0.060326	0.000000	0.000000	0.000000	0.000000	0.011397	0.000000	0.000000	0.000000	0.097773	0.119911
0.009836	0.000000	0.000000	0.000000	0.000000	0.000000	0.000000	0.000000	0.000000	0.000000	0.000000	0.000000	0.000000	0.000000	0.000000	0.027270	0.000000	0.000000	0.000000	0.000000	0.099113	0.038316	0.000000	0.000000	0.000000	0.138029	0.059987	0.000000	0.000000	0.000000	0.076890	0.023355	0.000000	0.000000	0.000000	0.009836	0.000000	0.000000	0.000000	0.000000	0.047685	0.000000	0.000000	0.000000	0.000000	0.083138	0.000000	0.000000	0.000000	0.000000
0.000000	0.000000	0.000000	0.000000	0.099978	0.000000	0.000000	0.000000	0.000000	0.005147	0.000000	0.000000	0.000000	0.000000	0.000000	0.000000	0.000000	0.000000	0.000000	0.000000	0.000000	0.000000	0.000000	0.000000	0.000000	0.000000	0.000000	0.000000	0.026477	0.079608	0.000000	0.000000	0.000000	0.032736	0.088672	0.000000	0.000000	0.000000	0.000000	0.056157	0.000000	0.000000	0.000000	0.000000	0.022437	0.000000	0.000000	0.000000	0.000000	0.009279
0.000000	0.000000	0.000000	0.000000	0.000000	0.031715	0.011690	0.000000	0.000000	0.000000	0.000000	0.000000	0.000000	0.000000	0.000000	0.000000	0.000000	0.000000	0.000000	0.000000	0.000000	0.000000	0.000000	0.000000	0.000000	0.103046	0.033156	0.000000	0.000000	0.000000	0.021614	0.000000	0.000000	0.000000	0.000000	0.000000	0.011347	0.036367	0.000000	0.000000	0.000000	0.000000	0.000000	0.000000	0.000000	0.000000	0.000000	0.000000	0.000000	0.000000
0.000000	0.000000	0.000000	0.000000	0.113039	0.000000	0.000000	0.000000	0.000000	0.012511	0.000000	0.000000	0.000000	0.000000	0.000000	0.000000	0.000000	0.000000	0.000000	0.000000	0.000000	0.000000	0.000000	0.000000	0.000000	0.000000	0.000000	0.000000	0.000000	0.000000	0.000000	0.009338	0.000000	0.000000	0.059359	0.000000	0.000000	0.000000	0.000000	0.053024	0.000000	0.000000	0.000000	0.000000	0.027118	0.000000	0.000000	0.000000	0.000000	0.018997
0.000000	0.000000	0.000000	0.000000	0.000000	0.000000	0.000000	0.000000	0.000000	0.000000	0.000000	0.000000	0.000000	0.000000	0.000000	0.000000	0.000000	0.000000	0.000000	0.000000	0.000000	0.000000	0.000000	0.000000	0.000000	0.000000	0.000000	0.000000	0.000000	0.000000	0.000000	0.000000	0.000000	0.000000	0.000000	0.000000	0.000000	0.000000	0.000000	0.000000	0.000000	0.000000	0.000000	0.000000	0.000000	0.000000	0.000000	0.000000	0.000000	0.000000
0.000000	0.000000	0.000000	0.000000	0.000000	0.000000	0.000000	0.000000	0.000000	0.000000	0.000000	0.000000	0.000000	0.000000	0.000000	0.000000	0.000000	0.000000	0.000000	0.000000	0.000000	0.000000	0.000000	0.000000	0.000000	0.000000	0.000000	0.000000	0.000000	0.058917	0.000000	0.000000	0.000000	0.000000	0.078181	0.000000	0.000000	0.000000	0.000000	0.000000	0.000000	0.000000	0.000000	0.000000	0.000000	0.000000	0.000000	0.000000	0.000000	0.000000
0.000000	0.000000	0.000000	0.000000	0.000000	0.000000	0.000000	0.000000	0.000000	0.000000	0.000000	0.000000	0.000000	0.000000	0.000000	0.000000	0.000000	0.000000	0.000000	0.000000	0.000000	0.000000	0.000000	0.000000	0.000000	0.000000	0.000000	0.000000	0.000000	0.000000	0.000000	0.000000	0.000000	0.032205	0.062760	0.000000	0.000000	0.000000	0.000000	0.000000	0.000000	0.000000	0.000000	0.000000	0.000000	0.000000	0.000000	0.000000	0.000000	0.000000
0.000000	0.000000	0.000000	0.000000	0.000000	0.000000	0.000000	0.000000	0.000000	0.000000	0.000000	0.000000	0.000000	0.000000	0.000000	0.000000	0.000000	0.000000	0.000000	0.000000	0.000000	0.000000	0.000000	0.000000	0.000000	0.000000	0.000000	0.000000	0.000000	0.004202	0.000000	0.000000	0.000000	0.000000	0.021818	0.000000	0.000000	0.000000	0.043227	0.120186	0.000000	0.000000	0.000000	0.003183	0.022099	0.000000	0.000000	0.000000	0.000000	0.000000
0.000000	0.000000	0.000000	0.000000	0.000000	0.000000	0.000000	0.000000	0.000000	0.000000	0.000000	0.000000	0.000000	0.000000	0.000000	0.000000	0.000000	0.000000	0.000000	0.000000	0.000000	0.000000	0.000000	0.000000	0.000000	0.000000	0.000000	0.000000	0.000000	0.000000	0.000000	0.000000	0.000000	0.000000	0.000000	0.000000	0.000000	0.000000	0.000000	0.000000	0.000000	0.000000	0.000000	0.000000	0.000000	0.000000	0.000000	0.000000	0.000000	0.000000
0.000000	0.000000	0.000000	0.000000	0.000000	0.000000	0.000000	0.000000	0.000000	0.000000	0.000000	0.000000	0.000000	0.000000	0.000000	0.000000	0.000000	0.000000	0.000000	0.000000	0.000000	0.000000	0.000000	0.000000	0.000000	0.000000	0.002195	0.056621	0.020588	0.000000	0.000000	0.019701	0.081574	0.040026	0.000000	0.000000	0.000000	0.000000	0.045863	0.057981	0.000000	0.000000	0.000000	0.000000	0.000000	0.000000	0.000000	0.000000	0.000000	0.000000
0.000000	0.000000	0.000000	0.000000	0.000000	0.000000	0.000000	0.000000	0.000000	0.000000	0.000000	0.000000	0.000000	0.000000	0.000000	0.000000	0.000000	0.000000	0.000000	0.000000	0.100941	0.062290	0.000000	0.000000	0.000000	0.162700	0.098762	0.000000	0.000000	0.000000	0.039597	0.012867	0.000000	0.000000	0.000000	0.000000	0.000000	0.000000	0.000000	0.000000	0.000000	0.000000	0.000000	0.000000	0.000000	0.035985	0.000000	0.000000	0.000000	0.000000
0.000000	0.000000	0.000000	0.003563	0.000000	0.000000	0.000000	0.009447	0.029237	0.000000	0.000000	0.000000	0.000000	0.000000	0.000000	0.000000	0.000000	0.000000	0.000000	0.000000	0.000000	0.000000	0.000000	0.000000	0.000000	0.000000	0.000000	0.000000	0.000000	0.000000	0.000000	0.000000	0.000000	0.000000	0.000000	0.000000	0.000000	0.000000	0.060914	0.144368	0.000000	0.000000	0.000000	0.000000	0.014810	0.000000	0.000000	0.000000	0.000000	0.000000
0.000000	0.060017	0.125472	0.054465	0.000000	0.000000	0.053544	0.114247	0.048220	0.000000	0.000000	0.000000	0.000000	0.000000	0.000000	0.000000	0.000000	0.000000	0.000000	0.000000	0.000000	0.000000	0.000000	0.000000	0.000000	0.000000	0.000000	0.000000	0.000000	0.000000	0.000000	0.000000	0.000000	0.000000	0.000000	0.000000	0.000000	0.000000	0.000000	0.000000	0.000000	0.000000	0.000000	0.000000	0.000000	0.000000	0.000000	0.000000	0.000000	0.000000
0.000000	0.023383	0.000000	0.000000	0.000000	0.000000	0.000000	0.000000	0.000000	0.000000	0.000000	0.000000	0.000000	0.000000	0.000000	0.000000	0.000000	0.000000	0.000000	0.000000	0.000000	0.000000	0.000000	0.000000	0.000000	0.000000	0.000000	0.000000	0.000000	0.000000	0.000000	0.000000	0.000000	0.000000	0.000000	0.000000	0.000000	0.000000	0.069084	0.141445	0.000000	0.000000	0.000000	0.000000	0.012805	0.000000	0.000000	0.000000	0.000000	0.000000
0.000000	0.000000	0.000000	0.000000	0.000000	0.000000	0.000000	0.000000	0.000000	0.000000	0.000000	0.000000	0.000000	0.000000	0.000000	0.000000	0.000000	0.000000	0.000000	0.000000	0.000000	0.000000	0.000000	0.000000	0.010273	0.000000	0.000000	0.000000	0.000000	0.024984	0.000000	0.000000	0.000000	0.000000	0.000000	0.000000	0.000000	0.000000	0.000000	0.000000	0.000000	0.000000	0.000000	0.000000	0.000000	0.000000	0.000000	0.000000	0.000000	0.000000
0.000000	0.000000	0.000000	0.000000	0.000000	0.000000	0.000000	0.000000	0.000000	0.000000	0.000000	0.000000	0.000000	0.000000	0.000000	0.000000	0.000000	0.000000	0.000000	0.000000	0.000000	0.000000	0.000000	0.000000	0.000000	0.000000	0.000000	0.000000	0.000000	0.000000	0.000000	0.000000	0.000000	0.000000	0.000000	0.000000	0.000000	0.000000	0.083068	0.127782	0.000000	0.000000	0.000000	0.000000	0.005720	0.000000	0.000000	0.000000	0.000000	0.000000
0.000000	0.000000	0.000000	0.000000	0.000000	0.000000	0.000000	0.000000	0.000000	0.000000	0.000000	0.000000	0.000000	0.000000	0.000000	0.000000	0.000000	0.000000	0.000000	0.000000	0.000000	0.000000	0.000000	0.000000	0.000000	0.000000	0.000000	0.011724	0.000000	0.000000	0.000000	0.000000	0.000000	0.000000	0.000000	0.000000	0.000000	0.000000	0.000000	0.000000	0.000000	0.000000	0.000000	0.000000	0.000000	0.000000	0.000000	0.000000	0.000000	0.000000
0.057048	0.073427	0.000000	0.000000	0.000000	0.122113	0.156820	0.035376	0.000000	0.000000	0.034957	0.049011	0.000000	0.000000	0.000000	0.000000	0.000000	0.000000	0.000000	0.000000	0.000000	0.000000	0.000000	0.000000	0.000000	0.000000	0.000000	0.000000	0.000000	0.000000	0.000000	0.000000	0.000000	0.000000	0.000000	0.057048	0.057666	0.000000	0.088036	0.118518	0.000000	0.000000	0.000000	0.000000	0.000923	0.000000	0.000000	0.000000	0.000000	0.000000
0.000000	0.000000	0.000000	0.000000	0.000000	0.000000	0.000000	0.000000	0.000000	0.000000	0.000000	0.000000	0.000000	0.000000	0.000000	0.000000	0.000000	0.000000	0.000000	0.000000	0.000000	0.000000	0.000000	0.000000	0.000000	0.000000	0.000000	0.000000	0.000000	0.000000	0.000000	0.000000	0.000000	0.000000	0.000000	0.000000	0.000000	0.000000	0.000000	0.031754	0.000000	0.000000	0.000000	0.000000	0.000000	0.000000	0.000000	0.000000	0.000000	0.000000
0.000000	0.000000	0.000000	0.000000	0.000000	0.000000	0.000000	0.000000	0.000000	0.000000	0.000000	0.000000	0.000000	0.000000	0.000000	0.000000	0.000000	0.000000	0.000000	0.000000	0.000000	0.000000	0.000000	0.000000	0.000000	0.000000	0.000000	0.000000	0.000000	0.000000	0.000000	0.000000	0.000000	0.000000	0.000000	0.000000	0.000000	0.000000	0.091084	0.108406	0.000000	0.000000	0.000000	0.000000	0.000000	0.000000	0.000000	0.000000	0.000000	0.000000
0.000000	0.000000	0.000000	0.000000	0.000000	0.000000	0.000000	0.000000	0.000000	0.000000	0.000000	0.000000	0.000000	0.000000	0.000000	0.000000	0.000000	0.000000	0.000000	0.000000	0.000000	0.000000	0.000000	0.000000	0.000000	0.000000	0.000000	0.000000	0.000000	0.000000	0.000000	0.000000	0.000000	0.000000	0.000000	0.000000	0.000000	0.000000	0.000000	0.046508	0.000000	0.000000	0.000000	0.000000	0.000000	0.000000	0.000000	0.000000	0.000000	0.000000
0.000000	0.000000	0.000000	0.000000	0.000000	0.000000	0.000000	0.000000	0.000000	0.000000	0.000000	0.000000	0.000000	0.000000	0.000000	0.000000	0.000000	0.000000	0.000000	0.000000	0.000000	0.000000	0.000000	0.000000	0.000000	0.000000	0.000000	0.000000	0.000000	0.000000	0.000000	0.000000	0.000000	0.000000	0.000000	0.000000	0.000000	0.000000	0.092888	0.098055	0.000000	0.000000	0.000000	0.000000	0.000000	0.000000	0.000000	0.000000	0.000000	0.000000
0.000000	0.000000	0.000000	0.000000	0.000000	0.000000	0.000000	0.000000	0.000000	0.000000	0.000000	0.000000	0.000000	0.000000	0.000000	0.000000	0.000000	0.000000	0.000000	0.000000	0.000000	0.000000	0.000000	0.000000	0.000000	0.000000	0.000000	0.000000	0.000000	0.000000	0.000000	0.000000	0.000000	0.000000	0.000000	0.000000	0.000000	0.000000	0.000000	0.071575	0.000000	0.000000	0.000000	0.000000	0.015265	0.000000	0.000000	0.000000	0.000000	0.000000
0.000000	0.000000	0.000000	0.000000	0.000000	0.000000	0.000000	0.000000	0.000000	0.000000	0.000000	0.000000	0.000000	0.000000	0.000000	0.000000	0.000000	0.000000	0.000000	0.000000	0.000000	0.000000	0.000000	0.000000	0.000000	0.000000	0.000000	0.000000	0.000000	0.000000	0.000000	0.000000	0.000000	0.000000	0.000000	0.000000	0.000000	0.000000	0.015284	0.033392	0.000000	0.000000	0.000000	0.000000	0.000000	0.000000	0.000000	0.000000	0.000000	0.000000
0.000000	0.000000	0.000000	0.000000	0.000000	0.000000	0.000000	0.000000	0.000000	0.000000	0.000000	0.000000	0.000000	0.000000	0.000000	0.000000	0.000000	0.000000	0.000000	0.000000	0.000000	0.000000	0.000000	0.000000	0.000000	0.000000	0.000000	0.000000	0.000000	0.000000	0.000000	0.000000	0.000000	0.000000	0.000000	0.000000	0.000000	0.000000	0.000000	0.033539	0.000000	0.000000	0.000000	0.000000	0.000000	0.000000	0.000000	0.000000	0.000000	0.000000
0.000000	0.000000	0.000000	0.000000	0.000000	0.000000	0.000000	0.000000	0.000000	0.000000	0.000000	0.000000	0.000000	0.000000	0.000000	0.000000	0.000000	0.000000	0.000000	0.000000	0.000000	0.000000	0.000000	0.000000	0.000000	0.000000	0.000000	0.000000	0.000000	0.000000	0.000000	0.000000	0.000000	0.000000	0.000000	0.000000	0.000000	0.000000	0.105960	0.142740	0.000000	0.000000	0.000000	0.010614	0.026618	0.000000	0.000000	0.000000	0.000000	0.000000
0.000000	0.000000	0.000000	0.000000	0.000000	0.000000	0.000000	0.000000	0.000000	0.000000	0.000000	0.000000	0.000000	0.000000	0.000000	0.000000	0.000000	0.000000	0.000000	0.000000	0.000000	0.000000	0.000000	0.000000	0.000000	0.000000	0.000000	0.000000	0.000000	0.000000	0.000000	0.000000	0.000000	0.000000	0.000000	0.000000	0.000000	0.000000	0.000000	0.000000	0.000000	0.000000	0.000000	0.000000	0.000000	0.000000	0.000000	0.000000	0.000000	0.000000
0.000000	0.000000	0.000000	0.000000	0.000000	0.000000	0.000000	0.000000	0.000000	0.000000	0.000000	0.000000	0.000000	0.000000	0.000000	0.000000	0.000000	0.000000	0.000000	0.000000	0.000000	0.000000	0.000000	0.000000	0.000000	0.000000	0.000000	0.000000	0.000000	0.000000	0.000000	0.000000	0.000000	0.000000	0.000000	0.000000	0.000000	0.000000	0.000000	0.063414	0.000000	0.000000	0.000000	0.000000	0.000000	0.000000	0.000000	0.000000	0.000000	0.000000
0.000000	0.000000	0.000000	0.000000	0.000000	0.000000	0.000000	0.000000	0.000000	0.000000	0.000000	0.000000	0.000000	0.000000	0.000000	0.000000	0.000000	0.000000	0.000000	0.000000	0.000000	0.000000	0.000000	0.000000	0.000000	0.000000	0.000000	0.000000	0.000000	0.000000	0.000000	0.000000	0.000000	0.000000	0.000000	0.000000	0.000000	0.000000	0.000000	0.000000	0.000000	0.000000	0.000000	0.000000	0.000000	0.000000	0.000000	0.000000	0.000000	0.000000
0.000000	0.000000	0.000000	0.000000	0.000000	0.000000	0.000000	0.000000	0.000000	0.000000	0.000000	0.000000	0.000000	0.000000	0.000000	0.000000	0.000000	0.000000	0.000000	0.000000	0.000000	0.000000	0.000000	0.000000	0.000000	0.000000	0.000000	0.000000	0.000000	0.000000	0.000000	0.000000	0.000000	0.000000	0.000000	0.000000	0.000000	0.000000	0.006440	0.046933	0.000000	0.000000	0.000000	0.000000	0.000000	0.000000	0.000000	0.000000	0.000000	0.000000
0.000000	0.000000	0.000000	0.000000	0.000000	0.000000	0.000000	0.000000	0.000000	0.000000	0.000000	0.000000	0.000000	0.000000	0.000000	0.000000	0.000000	0.000000	0.000000	0.000000	0.000000	0.000000	0.000000	0.000000	0.000000	0.000000	0.000000	0.000000	0.000000	0.000000	0.000000	0.000000	0.000000	0.000000	0.000000	0.000000	0.000000	0.000000	0.000000	0.036671	0.000000	0.000000	0.000000	0.000000	0.047628	0.000000	0.000000	0.000000	0.000000	0.000000
0.000000	0.000000	0.000000	0.000000	0.000000	0.000000	0.000000	0.000000	0.000000	0.000000	0.000000	0.000000	0.000000	0.000000	0.000000	0.000000	0.000000	0.000000	0.000000	0.000000	0.000000	0.000000	0.000000	0.000000	0.000000	0.000000	0.000000	0.000000	0.000000	0.000000	0.000000	0.000000	0.000000	0.000000	0.000000	0.000000	0.000000	0.000000	0.000000	0.040380	0.000000	0.000000	0.000000	0.000000	0.000000	0.000000	0.000000	0.000000	0.000000	0.000000
0.000000	0.000000	0.000000	0.000000	0.000000	0.000000	0.000000	0.000000	0.000000	0.000000	0.000000	0.000000	0.000000	0.000000	0.000000	0.000000	0.000000	0.000000	0.000000	0.000000	0.000000	0.000000	0.079495	0.079308	0.000000	0.000000	0.000000	0.050609	0.050457	0.000000	0.000000	0.000000	0.000000	0.000000	0.000000	0.000000	0.000000	0.000000	0.000000	0.000000	0.000000	0.000000	0.000000	0.000000	0.000000	0.000000	0.000000	0.000000	0.000000	0.000000
0.000000	0.000000	0.000000	0.000000	0.000000	0.000000	0.000000	0.000000	0.000000	0.000000	0.000000	0.000000	0.000000	0.000000	0.000000	0.000000	0.000000	0.000000	0.000000	0.000000	0.000000	0.000000	0.000000	0.000000	0.000000	0.000000	0.000000	0.000000	0.000000	0.000000	0.000000	0.000000	0.000000	0.000000	0.000000	0.000000	0.000000	0.000000	0.000000	0.000000	0.000000	0.000000	0.000000	0.000000	0.000000	0.000000	0.000000	0.000000	0.000000	0.000000
0.000000	0.000000	0.000000	0.000000	0.000000	0.000000	0.000000	0.000000	0.000000	0.000000	0.000000	0.000000	0.000000	0.000000	0.000000	0.000000	0.000000	0.000000	0.000000	0.000000	0.000000	0.000000	0.000000	0.000000	0.000000	0.000000	0.000000	0.000000	0.000000	0.000000	0.000000	0.000000	0.000000	0.000000	0.000000	0.000000	0.000000	0.000000	0.000000	0.000000	0.000000	0.000000	0.000000	0.000000	0.000000	0.000000	0.000000	0.000000	0.000000	0.000000
0.000000	0.000000	0.000000	0.000000	0.000000	0.000000	0.000000	0.000000	0.000000	0.000000	0.000000	0.000000	0.000000	0.000000	0.000000	0.000000	0.000000	0.000000	0.000000	0.000000	0.000000	0.000000	0.000000	0.000000	0.000000	0.000000	0.000000	0.000000	0.000000	0.000000	0.000000	0.000000	0.000000	0.000000	0.000000	0.000000	0.000000	0.000000	0.000000	0.022034	0.000000	0.000000	0.000000	0.000000	0.000000	0.000000	0.000000	0.000000	0.000000	0.000000
0.000000	0.000000	0.000000	0.000000	0.030287	0.000000	0.000000	0.000000	0.000000	0.000000	0.000000	0.000000	0.000000	0.000000	0.000000	0.000000	0.000000	0.000000	0.000000	0.000000	0.000000	0.000000	0.000000	0.000000	0.000000	0.000000	0.000000	0.000000	0.000000	0.024383	0.000000	0.000000	0.000000	0.000000	0.077174	0.000000	0.000000	0.000000	0.000000	0.000000	0.000000	0.000000	0.000000	0.000000	0.000000	0.000000	0.000000	0.000000	0.000000	0.000000
0.000000	0.000000	0.000000	0.000000	0.000000	0.000000	0.000000	0.000000	0.000000	0.000000	0.000000	0.000000	0.000000	0.000000	0.000000	0.000000	0.000000	0.000000	0.000000	0.000000	0.000000	0.000000	0.000000	0.000000	0.000000	0.000000	0.000000	0.000000	0.000000	0.000000	0.000000	0.000000	0.000000	0.000000	0.000000	0.000000	0.000000	0.000000	0.000000	0.000000	0.000000	0.000000	0.000000	0.000000	0.000000	0.000000	0.000000	0.000000	0.000000	0.000000
0.000000	0.000000	0.000000	0.000000	0.000000	0.000000	0.000000	0.000000	0.000000	0.000000	0.000000	0.000000	0.000000	0.000000	0.000000	0.000000	0.000000	0.000000	0.000000	0.035769	0.000000	0.000000	0.000000	0.063127	0.128353	0.000000	0.000000	0.000000	0.000000	0.020760	0.000000	0.000000	0.000000	0.000000	0.000000	0.000000	0.000000	0.000000	0.000000	0.000000	0.000000	0.000000	0.000000	0.000000	0.000000	0.000000	0.000000	0.000000	0.000000	0.000000
0.000000	0.000000	0.000000	0.000000	0.000000	0.000000	0.000000	0.000000	0.000000	0.000000	0.000000	0.000000	0.000000	0.000000	0.000000	0.000000	0.000000	0.000000	0.000000	0.000000	0.000000	0.000000	0.000000	0.000000	0.000000	0.000000	0.000000	0.000000	0.000000	0.000000	0.000000	0.000000	0.000000	0.000000	0.000000	0.000000	0.000000	0.000000	0.000000	0.000000	0.000000	0.000000	0.000000	0.000000	0.000000	0.000000	0.000000	0.000000	0.000000	0.000000
0.000000	0.000000	0.000000	0.000000	0.000000	0.050478	0.000000	0.000000	0.000000	0.000000	0.000000	0.000000	0.000000	0.000000	0.000000	0.000000	0.000000	0.000000	0.000000	0.000000	0.000000	0.000000	0.000000	0.000000	0.000000	0.000000	0.000000	0.000000	0.000000	0.000000	0.000000	0.000000	0.000000	0.000000	0.000000	0.000000	0.090774	0.131772	0.035568	0.000000	0.000000	0.000000	0.008028	0.000000	0.000000	0.000000	0.000000	0.000000	0.000000	0.000000
0.000000	0.000000	0.000000	0.000000	0.000000	0.000000	0.000000	0.000000	0.000000	0.000000	0.000000	0.000000	0.000000	0.000000	0.000000	0.000000	0.000000	0.000000	0.000000	0.000000	0.000000	0.000000	0.000000	0.000000	0.000000	0.000000	0.000000	0.000000	0.000000	0.000000	0.000000	0.000000	0.000000	0.000000	0.000000	0.000000	0.000000	0.000000	0.000000	0.000000	0.000000	0.000000	0.000000	0.000000	0.000000	0.000000	0.000000	0.000000	0.000000	0.000000
0.000000	0.000000	0.000000	0.000000	0.000000	0.000000	0.000000	0.000000	0.000000	0.000000	0.000000	0.000000	0.000000	0.000000	0.000000	0.000000	0.000000	0.000000	0.000000	0.000000	0.000000	0.000000	0.000000	0.000000	0.000000	0.000000	0.000000	0.000000	0.000000	0.000000	0.000000	0.000000	0.000000	0.000000	0.000000	0.000000	0.000000	0.105401	0.129664	0.024795	0.000000	0.000000	0.014534	0.026080	0.000000	0.000000	0.000000	0.000000	0.000000	0.000000
0.000000	0.000000	0.000000	0.000000	0.000000	0.000000	0.000000	0.000000	0.000000	0.000000	0.000000	0.000000	0.000000	0.000000	0.000000	0.000000	0.000000	0.000000	0.000000	0.000000	0.000000	0.000000	0.000000	0.000000	0.000000	0.000000	0.000000	0.000000	0.000000	0.000000	0.000000	0.000000	0.000000	0.000000	0.000000	0.000000	0.000000	0.000000	0.000000	0.000000	0.000000	0.000000	0.000000	0.000000	0.000000	0.000000	0.000000	0.000000	0.000000	0.000000
0.000000	0.000000	0.000000	0.000000	0.000000	0.033934	0.000000	0.000000	0.000000	0.000000	0.000000	0.000000	0.000000	0.000000	0.000000	0.000000	0.000000	0.000000	0.000000	0.000000	0.000000	0.000000	0.000000	0.000000	0.000000	0.000000	0.000000	0.000000	0.000000	0.000000	0.000000	0.000000	0.000000	0.000000	0.000000	0.000000	0.079865	0.108051	0.020059	0.000000	0.000000	0.000000	0.000000	0.000000	0.000000	0.000000	0.000000	0.000000	0.000000	0.000000
0.000000	0.000000	0.000000	0.000000	0.000000	0.000000	0.000000	0.000000	0.000000	0.000000	0.000000	0.000000	0.000000	0.000000	0.000000	0.000000	0.000000	0.000000	0.000000	0.000000	0.000000	0.000000	0.000000	0.000000	0.000000	0.000000	0.000000	0.000000	0.000000	0.000000	0.000000	0.000000	0.000000	0.000000	0.000000	0.000000	0.000000	0.000000	0.000000	0.000000	0.000000	0.000000	0.000000	0.000000	0.000000	0.000000	0.000000	0.000000	0.000000	0.000000
0.000000	0.000000	0.000000	0.000000	0.000000	0.000000	0.000000	0.000000	0.000000	0.000000	0.000000	0.000000	0.000000	0.000000	0.000000	0.000000	0.000000	0.000000	0.000000	0.000000	0.000000	0.000000	0.000000	0.000000	0.000000	0.000000	0.000000	0.000000	0.000000	0.000000	0.000000	0.000000	0.000000	0.000000	0.000000	0.000000	0.000000	0.079558	0.109476	0.021764	0.000000	0.000000	0.000000	0.010083	0.000000	0.000000	0.000000	0.000000	0.000000	0.000000
0.000000	0.000000	0.000000	0.000000	0.000000	0.000000	0.000000	0.000000	0.000000	0.000000	0.000000	0.000000	0.000000	0.000000	0.000000	0.000000	0.000000	0.000000	0.000000	0.000000	0.000000	0.000000	0.000000	0.000000	0.000000	0.000000	0.000000	0.000000	0.000000	0.000000	0.000000	0.000000	0.000000	0.000000	0.000000	0.000000	0.000000	0.000000	0.000000	0.000000	0.000000	0.000000	0.000000	0.000000	0.000000	0.000000	0.000000	0.000000	0.000000	0.000000
0.000000	0.000000	0.000000	0.000000	0.000000	0.014757	0.000000	0.000000	0.000000	0.000000	0.000000	0.000000	0.000000	0.000000	0.000000	0.000000	0.000000	0.000000	0.000000	0.000000	0.000000	0.000000	0.000000	0.000000	0.000000	0.000000	0.000000	0.000000	0.000000	0.000000	0.000000	0.000000	0.000000	0.000000	0.000000	0.000000	0.063951	0.081457	0.000737	0.000000	0.000000	0.000000	0.000000	0.000000	0.000000	0.000000	0.000000	0.000000	0.000000	0.000000
0.000000	0.000000	0.000000	0.000000	0.000000	0.000000	0.000000	0.000000	0.000000	0.000000	0.000000	0.000000	0.000000	0.000000	0.000000	0.000000	0.000000	0.000000	0.000000	0.000000	0.000000	0.000000	0.000000	0.000000	0.000000	0.000000	0.000000	0.000000	0.000000	0.000000	0.000000	0.000000	0.000000	0.000000	0.000000	0.000000	0.000000	0.000000	0.000000	0.000000	0.000000	0.000000	0.000000	0.000000	0.000000	0.000000	0.000000	0.000000	0.000000	0.000000
0.000000	0.000000	0.000000	0.000000	0.000000	0.000000	0.000000	0.000000	0.000000	0.000000	0.000000	0.000000	0.000000	0.000000	0.000000	0.000000	0.000000	0.000000	0.000000	0.000000	0.000000	0.000000	0.000000	0.000000	0.000000	0.000000	0.000000	0.000000	0.000000	0.000000	0.000000	0.000000	0.000000	0.000000	0.000000	0.000000	0.000000	0.000000	0.000000	0.000000	0.000000	0.000000	0.000000	0.000000	0.000000	0.000000	0.000000	0.000000	0.000000	0.000000
0.000000	0.000000	0.000000	0.000000	0.000000	0.000000	0.000000	0.000000	0.000000	0.000000	0.000000	0.000000	0.000000	0.000000	0.000000	0.000000	0.000000	0.000000	0.000000	0.000000	0.000000	0.000000	0.000000	0.000000	0.000000	0.000000	0.000000	0.000000	0.000000	0.000000	0.000000	0.000000	0.000000	0.000000	0.000000	0.000000	0.000000	0.000000	0.000000	0.000000	0.000000	0.000000	0.000000	0.000000	0.000000	0.000000	0.000000	0.000000	0.000000	0.000000
0.000000	0.000000	0.000000	0.000000	0.000000	0.000000	0.000000	0.000000	0.000000	0.000000	0.000000	0.000000	0.000000	0.000000	0.000000	0.000000	0.000000	0.000000	0.000000	0.000000	0.000000	0.000000	0.000000	0.000000	0.000000	0.000000	0.000000	0.000000	0.000000	0.000000	0.000000	0.000000	0.000000	0.000000	0.000000	0.000000	0.000000	0.000000	0.047421	0.063389	0.000000	0.000000	0.000000	0.000000	0.000000	0.000000	0.000000	0.000000	0.000000	0.000000
0.000000	0.000000	0.000000	0.000000	0.000000	0.000000	0.000000	0.000000	0.000000	0.000000	0.000000	0.000000	0.000000	0.000000	0.000000	0.000000	0.000000	0.000000	0.000000	0.000000	0.000000	0.000000	0.000000	0.000000	0.000000	0.000000	0.000000	0.000000	0.000000	0.000000	0.000000	0.000000	0.000000	0.000000	0.000000	0.000000	0.000000	0.000000	0.000000	0.000000	0.000000	0.000000	0.000000	0.000000	0.000000	0.000000	0.000000	0.000000	0.000000	0.000000
0.000000	0.000000	0.000000	0.000000	0.000000	0.000000	0.000000	0.000000	0.000000	0.000000	0.000000	0.000000	0.000000	0.000000	0.000000	0.000000	0.000000	0.000000	0.000000	0.000000	0.000000	0.000000	0.000000	0.000000	0.000000	0.000000	0.000000	0.000000	0.000000	0.000000	0.000000	0.000000	0.000000	0.000000	0.000000	0.000000	0.000000	0.049191	0.039214	0.000000	0.000000	0.000000	0.000000	0.000000	0.000000	0.000000	0.000000	0.000000	0.000000	0.000000
0.000000	0.000000	0.000000	0.000000	0.000000	0.000000	0.000000	0.000000	0.000000	0.000000	0.000000	0.000000	0.000000	0.000000	0.000000	0.000000	0.000000	0.000000	0.000000	0.000000	0.000000	0.000000	0.000000	0.000000	0.000000	0.000000	0.000000	0.000000	0.000000	0.000000	0.000000	0.000000	0.000000	0.000000	0.000000	0.000000	0.000000	0.000000	0.000000	0.000000	0.000000	0.000000	0.000000	0.000000	0.000000	0.000000	0.000000	0.000000	0.000000	0.000000
0.000000	0.000000	0.000000	0.000000	0.000000	0.000000	0.000000	0.000000	0.000000	0.000000	0.000000	0.000000	0.000000	0.000000	0.000000	0.000000	0.000000	0.000000	0.000000	0.000000	0.000000	0.000000	0.000000	0.000000	0.000000	0.000000	0.000000	0.000000	0.000000	0.000000	0.000000	0.000000	0.000000	0.000000	0.000000	0.000000	0.000000	0.000000	0.000000	0.000000	0.000000	0.000000	0.000000	0.000000	0.000000	0.000000	0.000000	0.000000	0.000000	0.000000
0.000000	0.000000	0.000000	0.000000	0.000000	0.000000	0.000000	0.000000	0.000000	0.000000	0.000000	0.000000	0.000000	0.000000	0.000000	0.000000	0.000000	0.000000	0.000000	0.000000	0.000000	0.000000	0.000000	0.000000	0.000000	0.000000	0.000000	0.000000	0.000000	0.000000	0.000000	0.000000	0.000000	0.000000	0.000000	0.000000	0.000000	0.000000	0.000000	0.000000	0.000000	0.000000	0.000000	0.000000	0.000000	0.000000	0.000000	0.000000	0.000000	0.000000
0.000000	0.000000	0.000000	0.000000	0.000000	0.000000	0.000000	0.000000	0.000000	0.000000	0.000000	0.000000	0.000000	0.000000	0.000000	0.000000	0.000000	0.000000	0.000000	0.000000	0.000000	0.000000	0.000000	0.000000	0.000000	0.000000	0.000000	0.000000	0.000000	0.000000	0.000000	0.000000	0.000000	0.000000	0.000000	0.000000	0.000000	0.000000	0.000000	0.000000	0.000000	0.000000	0.000000	0.000000	0.000000	0.000000	0.000000	0.000000	0.000000	0.000000
0.000000	0.000000	0.000000	0.000000	0.000000	0.000000	0.000000	0.000000	0.000000	0.000000	0.000000	0.000000	0.000000	0.000000	0.000000	0.000000	0.000000	0.000000	0.000000	0.000000	0.000000	0.000000	0.000000	0.000000	0.000000	0.000000	0.000000	0.000000	0.000000	0.000000	0.000000	0.000000	0.000000	0.000000	0.000000	0.000000	0.000000	0.000000	0.000000	0.000000	0.000000	0.000000	0.000000	0.000000	0.000000	0.000000	0.000000	0.000000	0.000000	0.000000
0.098883	0.151079	0.045154	0.000000	0.000000	0.016339	0.040094	0.000000	0.000000	0.000000	0.000000	0.000000	0.000000	0.000000	0.000000	0.000000	0.000000	0.000000	0.000000	0.000000	0.000000	0.000000	0.000000	0.000000	0.000000	0.000000	0.000000	0.000000	0.000000	0.000000	0.029403	0.055204	0.000000	0.000000	0.000000	0.098883	0.002593	0.000000	0.011305	0.000000	0.000000	0.000000	0.000000	0.000000	0.000000	0.000000	0.000000	0.000000	0.000000	0.000000
0.000000	0.000000	0.006899	0.000000	0.000000	0.000000	0.000000	0.000000	0.000000	0.000000	0.000000	0.000000	0.000000	0.000000	0.000000	0.000000	0.000000	0.000000	0.000000	0.000000	0.000000	0.000000	0.000000	0.000000	0.000000	0.000000	0.000000	0.000000	0.000000	0.000000	0.000000	0.000000	0.000000	0.000000	0.000000	0.000000	0.000000	0.000000	0.000000	0.000000	0.000000	0.000000	0.000000	0.000000	0.000000	0.020268	0.000000	0.000000	0.000000	0.000000
0.000000	0.000000	0.000000	0.000000	0.000000	0.000000	0.000000	0.000000	0.000000	0.000000	0.000000	0.000000	0.000000	0.000000	0.000000	0.000000	0.000000	0.000000	0.000000	0.000000	0.000000	0.000000	0.000000	0.000000	0.000000	0.000000	0.000000	0.000000	0.000000	0.000000	0.000000	0.000000	0.000000	0.000000	0.000000	0.000000	0.000000	0.000000	0.000000	0.000000	0.000000	0.000000	0.000000	0.000000	0.000000	0.000000	0.000000	0.000000	0.000000	0.000000
0.000000	0.001795	0.016453	0.000000	0.000000	0.080774	0.096802	0.007358	0.000000	0.000000	0.067708	0.082032	0.000000	0.000000	0.000000	0.000000	0.000000	0.000000	0.000000	0.000000	0.000000	0.000000	0.000000	0.000000	0.000000	0.000000	0.000000	0.000000	0.000000	0.000000	0.000000	0.000000	0.000000	0.000000	0.000000	0.000000	0.011405	0.000000	0.000000	0.000000	0.000000	0.000000	0.000000	0.000000	0.000000	0.000000	0.000000	0.000000	0.000000	0.000000
0.000000	0.000000	0.000000	0.000000	0.000000	0.000000	0.000000	0.000000	0.000000	0.000000	0.000000	0.000000	0.000000	0.000000	0.000000	0.000000	0.000000	0.000000	0.000000	0.000000	0.000000	0.000000	0.000000	0.000000	0.000000	0.000000	0.000000	0.000000	0.000000	0.000000	0.000000	0.000000	0.000000	0.000000	0.000000	0.000000	0.000000	0.000000	0.000000	0.000000	0.000000	0.000000	0.000000	0.000000	0.000000	0.000000	0.000000	0.000000	0.000000	0.000000
0.000000	0.009424	0.032018	0.000000	0.000000	0.000000	0.000000	0.016839	0.000000	0.000000	0.000000	0.000000	0.000000	0.000000	0.000000	0.000000	0.000000	0.000000	0.000000	0.000000	0.000000	0.000000	0.000000	0.000000	0.000000	0.000000	0.000000	0.000000	0.000000	0.000000	0.000000	0.000000	0.000000	0.000000	0.000000	0.000000	0.000000	0.000000	0.000000	0.000000	0.000000	0.000000	0.000000	0.000000	0.000000	0.000000	0.000000	0.000000	0.000000	0.000000
0.000000	0.000000	0.000000	0.000000	0.000000	0.000000	0.000000	0.000000	0.000000	0.000000	0.000000	0.000000	0.000000	0.000000	0.000000	0.000000	0.000000	0.000000	0.000000	0.000000	0.000000	0.000000	0.000000	0.000000	0.000000	0.000000	0.000000	0.000000	0.000000	0.000000	0.000000	0.000000	0.000000	0.000000	0.000000	0.000000	0.000000	0.000000	0.000000	0.000000	0.000000	0.000000	0.000000	0.000000	0.000000	0.000000	0.000000	0.000000	0.000000	0.000000
0.000000	0.010603	0.037076	0.000000	0.000000	0.000000	0.006562	0.032416	0.000000	0.000000	0.000000	0.000000	0.000000	0.000000	0.000000	0.013695	0.043216	0.000000	0.000000	0.000000	0.000000	0.000000	0.000000	0.000000	0.000000	0.027432	0.000000	0.000000	0.000000	0.000000	0.000000	0.000000	0.000000	0.000000	0.000000	0.000000	0.000000	0.000000	0.000000	0.000000	0.011750	0.000000	0.000000	0.000000	0.000000	0.105110	0.011311	0.000000	0.000000	0.000000
0.000000	0.000000	0.000000	0.000000	0.000000	0.000000	0.000000	0.000000	0.000000	0.000000	0.000000	0.000000	0.000000	0.000000	0.000000	0.000000	0.000000	0.000000	0.000000	0.000000	0.000000	0.000000	0.000000	0.000000	0.000000	0.000000	0.000000	0.000000	0.000000	0.000000	0.000000	0.000000	0.000000	0.000000	0.000000	0.000000	0.000000	0.000000	0.000000	0.000000	0.000000	0.000000	0.000000	0.000000	0.000000	0.000000	0.000000	0.000000	0.000000	0.000000
0.000000	0.010071	0.040192	0.000000	0.000000	0.000000	0.015918	0.047146	0.000000	0.000000	0.000000	0.000000	0.000000	0.000000	0.000000	0.000000	0.000000	0.000000	0.000000	0.000000	0.000000	0.000000	0.000000	0.000000	0.000000	0.000000	0.000000	0.000000	0.000000	0.000000	0.000000	0.000000	0.000000	0.000000	0.000000	0.000000	0.000000	0.000000	0.000000	0.000000	0.000000	0.000000	0.000000	0.000000	0.000000	0.000000	0.000000	0.000000	0.000000	0.000000
0.000000	0.033943	0.068477	0.007229	0.000000	0.000000	0.000000	0.000000	0.000000	0.000000	0.000000	0.000000	0.000000	0.000000	0.000000	0.000000	0.000000	0.000000	0.000000	0.000000	0.000000	0.000000	0.000000	0.000000	0.000000	0.000000	0.054014	0.094616	0.024321	0.000000	0.000000	0.097668	0.173930	0.058871	0.000000	0.000000	0.000000	0.000000	0.000000	0.000000	0.000000	0.000000	0.000000	0.000000	0.000000	0.000000	0.000000	0.000000	0.000000	0.000000
0.000000	0.003660	0.040375	0.000000	0.000000	0.000000	0.030967	0.075142	0.019182	0.000000	0.000000	0.000000	0.000000	0.000000	0.000000	0.000000	0.000000	0.000000	0.000000	0.000000	0.000000	0.000000	0.000000	0.000000	0.000000	0.000000	0.000000	0.000000	0.000000	0.000000	0.000000	0.000000	0.000000	0.000000	0.000000	0.000000	0.000000	0.000000	0.000000	0.000000	0.000000	0.000000	0.000000	0.000000	0.000000	0.000000	0.000000	0.000000	0.000000	0.000000
0.000000	0.000000	0.000000	0.000000	0.000000	0.000000	0.000000	0.000000	0.000000	0.000000	0.000000	0.000000	0.000000	0.000000	0.000000	0.000000	0.000000	0.000000	0.000000	0.000000	0.000000	0.000000	0.000000	0.000000	0.000000	0.000000	0.000000	0.000000	0.000000	0.000000	0.000000	0.000000	0.000000	0.000000	0.000000	0.000000	0.000000	0.000000	0.000000	0.000000	0.000000	0.000000	0.000000	0.000000	0.000000	0.000000	0.000000	0.000000	0.000000	0.000000
0.000000	0.000000	0.037339	0.000000	0.000000	0.000000	0.035727	0.086835	0.030785	0.000000	0.000000	0.000000	0.000000	0.000000	0.000000	0.000000	0.000000	0.000000	0.000000	0.000000	0.000000	0.000000	0.000000	0.000000	0.000000	0.000000	0.000000	0.000000	0.000000	0.000000	0.000000	0.000000	0.000000	0.000000	0.000000	0.000000	0.000000	0.000000	0.000000	0.000000	0.000000	0.039558	0.020647	0.000000	0.000000	0.041694	0.157568	0.111083	0.000000	0.000000
0.046085	0.000000	0.000000	0.000000	0.000000	0.000000	0.000000	0.000000	0.000000	0.000000	0.000000	0.000000	0.000000	0.000000	0.000000	0.000000	0.000000	0.000000	0.000000	0.000000	0.000000	0.000000	0.000000	0.000000	0.000000	0.006274	0.000000	0.000000	0.000000	0.000000	0.083571	0.000000	0.000000	0.000000	0.000000	0.046085	0.000000	0.000000	0.000000	0.002497	0.150191	0.043362	0.000000	0.000000	0.000000	0.047569	0.000000	0.000000	0.000000	0.000000
0.000000	0.000000	0.032466	0.000000	0.000000	0.000000	0.038533	0.096486	0.040965	0.000000	0.000000	0.000000	0.000000	0.000000	0.000000	0.000000	0.000000	0.000000	0.000000	0.000000	0.000000	0.000000	0.000000	0.000000	0.000000	0.000000	0.000000	0.000000	0.000000	0.000000	0.000000	0.000000	0.000000	0.000000	0.000000	0.000000	0.000000	0.000000	0.000000	0.000000	0.000000	0.000000	0.000000	0.000000	0.000000	0.000000	0.000000	0.000000	0.000000	0.000000
0.000000	0.000000	0.000000	0.000000	0.000000	0.000000	0.000000	0.000000	0.000000	0.000000	0.000000	0.000000	0.000000	0.000000	0.000000	0.000000	0.000000	0.000000	0.000000	0.000000	0.000000	0.000000	0.000000	0.000000	0.000000	0.000000	0.000000	0.000000	0.000000	0.000000	0.000000	0.000000	0.000000	0.000000	0.000000	0.000000	0.000000	0.000000	0.019845	0.084400	0.000000	0.000000	0.000000	0.000000	0.000000	0.000000	0.000000	0.000000	0.000000	0.000000
0.000000	0.000000	0.021693	0.000000	0.000000	0.000000	0.039019	0.106518	0.053657	0.000000	0.000000	0.000000	0.001561	0.000000	0.000000	0.025947	0.000000	0.000000	0.000000	0.000000	0.033879	0.000000	0.000000	0.000000	0.000000	0.000000	0.000000	0.000000	0.000000	0.000000	0.000000	0.000000	0.000000	0.000000	0.001435	0.000000	0.000000	0.000000	0.000000	0.000000	0.011863	0.015800	0.000000	0.000000	0.000000	0.118900	0.128083	0.016650	0.008009	0.000000
0.000000	0.000000	0.000000	0.000000	0.000000	0.000000	0.000000	0.000000	0.000000	0.000000	0.000000	0.000000	0.000000	0.000000	0.000000	0.000000	0.000000	0.000000	0.000000	0.000000	0.000000	0.000000	0.000000	0.000000	0.000000	0.000000	0.000000	0.000000	0.000000	0.000000	0.000000	0.000000	0.000000	0.000000	0.000000	0.000000	0.000000	0.000000	0.000000	0.000000	0.000000	0.000000	0.000000	0.000000	0.000000	0.000000	0.000000	0.000000	0.000000	0.000000
0.000000	0.000000	0.012866	0.000000	0.000000	0.000000	0.036845	0.109173	0.059590	0.000000	0.000000	0.000000	0.013649	0.000000	0.000000	0.000000	0.000000	0.000000	0.000000	0.000000	0.000000	0.000000	0.000000	0.000000	0.000000	0.000000	0.000000	0.000000	0.000000	0.000000	0.000000	0.000000	0.000000	0.006985	0.007524	0.000000	0.000000	0.000000	0.000000	0.000000	0.000000	0.000000	0.000000	0.000000	0.000000	0.000000	0.000000	0.000000	0.000000	0.000000
0.000000	0.000000	0.000000	0.000000	0.000000	0.000000	0.000000	0.000000	0.000000	0.000000	0.000000	0.000000	0.000000	0.000000	0.000000	0.000000	0.000000	0.000000	0.000000	0.000000	0.000000	0.000000	0.000000	0.000000	0.000000	0.000000	0.000000	0.000000	0.000000	0.000000	0.000000	0.000000	0.000000	0.000000	0.000000	0.000000	0.000000	0.000000	0.000000	0.000000	0.000000	0.000000	0.000000	0.000000	0.000000	0.000000	0.000000	0.000000	0.000000	0.000000
0.000000	0.000000	0.000000	0.017398	0.007650	0.000000	0.026393	0.103982	0.065100	0.000000	0.000000	0.000000	0.035417	0.009687	0.000000	0.000000	0.000000	0.000000	0.000000	0.000000	0.000000	0.000000	0.000000	0.000000	0.000000	0.000000	0.000000	0.000000	0.000000	0.000000	0.000000	0.000000	0.000000	0.028425	0.018104	0.000000	0.000000	0.000000	0.000000	0.000000	0.000000	0.000000	0.000000	0.000000	0.000000	0.000000	0.000000	0.000000	0.000000	0.000000
0.000000	0.000000	0.000000	0.000000	0.000000	0.000000	0.000000	0.000000	0.000000	0.000000	0.000000	0.000000	0.000000	0.000000	0.000000	0.000000	0.000000	0.000000	0.000000	0.000000	0.000000	0.000000	0.000000	0.000000	0.000000	0.000000	0.000000	0.000000	0.000000	0.000000	0.000000	0.000000	0.000000	0.000000	0.000000	0.000000	0.000000	0.000000	0.000000	0.008283	0.000000	0.000000	0.000000	0.000000	0.000000	0.000000	0.000000	0.000000	0.000000	0.000000
0.000000	0.000000	0.009571	0.129077	0.138595	0.000000	0.019458	0.097975	0.089315	0.095351	0.010022	0.000000	0.045140	0.021506	0.000000	0.100552	0.000000	0.000000	0.000000	0.000000	0.123211	0.009005	0.000000	0.000000	0.000000	0.036198	0.000000	0.000000	0.000000	0.000000	0.000000	0.000000	0.000000	0.038386	0.040869	0.000000	0.000000	0.000000	0.000000	0.000000	0.000000	0.000000	0.000000	0.000000	0.000000	0.084726	0.045543	0.000000	0.000000	0.000000
0.000000	0.000000	0.000000	0.069245	0.047217	0.000000	0.000000	0.039249	0.151110	0.108372	0.000000	0.000000	0.012785	0.093969	0.067932	0.000000	0.000000	0.000000	0.005730	0.000000	0.000000	0.000000	0.000000	0.000000	0.000000	0.000000	0.000000	0.000000	0.000000	0.000000	0.000000	0.000000	0.000000	0.000000	0.000000	0.000000	0.000000	0.000000	0.000000	0.000000	0.000000	0.000000	0.000000	0.000000	0.000000	0.000000	0.000000	0.000000	0.000000	0.000000
0.000000	0.000000	0.000000	0.040691	0.019003	0.000000	0.011704	0.090388	0.063617	0.000000	0.000000	0.000000	0.054024	0.032791	0.000000	0.000000	0.000000	0.000000	0.000000	0.000000	0.000000	0.000000	0.000000	0.000000	0.000000	0.000000	0.000000	0.000000	0.000000	0.000000	0.000000	0.000000	0.000000	0.047763	0.025223	0.000000	0.000000	0.000000	0.000000	0.000000	0.000000	0.000000	0.000000	0.000000	0.000000	0.000000	0.000000	0.000000	0.000000	0.000000
0.000000	0.000000	0.000000	0.000000	0.000000	0.000000	0.000000	0.000000	0.000000	0.000000	0.000000	0.000000	0.000000	0.000000	0.000000	0.000000	0.000000	0.000000	0.000000	0.000000	0.000000	0.000000	0.000000	0.000000	0.000000	0.000000	0.000000	0.000000	0.000000	0.000000	0.000000	0.000000	0.000000	0.000000	0.000000	0.000000	0.000000	0.000000	0.000000	0.000000	0.000000	0.000000	0.000000	0.000000	0.000000	0.000000	0.000000	0.000000	0.000000	0.000000
0.000000	0.000000	0.006453	0.063940	0.027589	0.000000	0.000000	0.070144	0.055220	0.000000	0.000000	0.000000	0.069169	0.054341	0.000000	0.000000	0.000000	0.000000	0.000000	0.000000	0.000000	0.000000	0.000000	0.000000	0.000000	0.000000	0.000000	0.000000	0.000000	0.000000	0.000000	0.000000	0.007646	0.065621	0.028924	0.000000	0.000000	0.000000	0.000000	0.000000	0.000000	0.000000	0.000000	0.000000	0.000000	0.000000	0.000000	0.000000	0.000000	0.000000
0.000000	0.000000	0.000000	0.000000	0.000000	0.000000	0.000000	0.000000	0.000000	0.000000	0.000000	0.000000	0.000000	0.000000	0.000000	0.000000	0.000000	0.000000	0.000000	0.000000	0.000000	0.000000	0.000000	0.000000	0.000000	0.000000	0.000000	0.000000	0.000000	0.000000	0.000000	0.000000	0.000000	0.000000	0.000000	0.000000	0.000000	0.000000	0.000000	0.000000	0.000000	0.000000	0.000000	0.000000	0.000000	0.000000	0.000000	0.000000	0.000000	0.000000
0.000000	0.000000	0.019235	0.074844	0.030465	0.000000	0.000000	0.000598	0.000000	0.000000	0.000173	0.000000	0.021717	0.013772	0.012775	0.113368	0.075093	0.000000	0.000000	0.000000	0.152514	0.099123	0.000000	0.000000	0.000000	0.034146	0.010849	0.000000	0.000000	0.000000	0.000000	0.000000	0.018135	0.073282	0.029295	0.000000	0.000000	0.000000	0.000000	0.000000	0.000000	0.000000	0.000000	0.000000	0.000000	0.006183	0.000000	0.000000	0.000000	0.000000
0.000000	0.000000	0.000000	0.000000	0.000000	0.000000	0.000000	0.000000	0.000000	0.033423	0.000000	0.000000	0.000000	0.044120	0.138705	0.000000	0.000000	0.000000	0.000000	0.040646	0.000000	0.000000	0.000000	0.000000	0.000000	0.000000	0.000000	0.000000	0.000000	0.000000	0.000000	0.000000	0.000000	0.000000	0.000000	0.000000	0.000000	0.000000	0.000000	0.000000	0.000000	0.000000	0.000000	0.000000	0.000000	0.000000	0.000000	0.000000	0.000000	0.000000
0.000000	0.000000	0.031776	0.085162	0.044384	0.000000	0.000000	0.000000	0.035258	0.025204	0.007217	0.000000	0.000000	0.000000	0.000000	0.110312	0.091787	0.000000	0.000000	0.000000	0.139325	0.114696	0.000000	0.000000	0.000000	0.035870	0.024810	0.000000	0.000000	0.000000	0.000000	0.000000	0.028128	0.079956	0.028725	0.000000	0.000000	0.000000	0.000000	0.000000	0.000000	0.000000	0.000000	0.000000	0.000000	0.000000	0.000000	0.000000	0.000000	0.000000
0.000000	0.000000	0.000000	0.021130	0.000000	0.000000	0.000000	0.026427	0.066913	0.011753	0.000000	0.000000	0.056420	0.108695	0.039085	0.000000	0.000000	0.048219	0.096498	0.031698	0.000000	0.000000	0.011297	0.047856	0.000000	0.000000	0.000000	0.000000	0.009231	0.000000	0.000000	0.000000	0.000000	0.000000	0.000000	0.000000	0.000000	0.000000	0.000000	0.000000	0.000000	0.000000	0.000000	0.000000	0.000000	0.000000	0.000000	0.000000	0.000000	0.000000
0.000000	0.000000	0.044073	0.094804	0.033364	0.000000	0.000000	0.000000	0.000000	0.000000	0.011612	0.013432	0.028878	0.027519	0.000000	0.102079	0.105526	0.004303	0.000000	0.000000	0.121847	0.126146	0.013729	0.000000	0.000000	0.034416	0.036480	0.000000	0.000000	0.000000	0.000000	0.000000	0.037585	0.085548	0.027265	0.000000	0.000000	0.000000	0.000000	0.000000	0.000000	0.000000	0.000000	0.000000	0.000000	0.000000	0.000000	0.000000	0.003027	0.000000
0.000000	0.000000	0.000000	0.000000	0.000000	0.000000	0.000000	0.000000	0.000000	0.000000	0.000000	0.000000	0.000000	0.000000	0.000000	0.000000	0.000000	0.000000	0.000000	0.000000	0.000000	0.000000	0.000000	0.000000	0.000000	0.000000	0.000000	0.000000	0.000000	0.000000	0.000000	0.000000	0.000000	0.000000	0.000000	0.000000	0.000000	0.000000	0.000000	0.000000	0.000000	0.000000	0.000000	0.000000	0.000000	0.000000	0.000000	0.000000	0.000000	0.000000
0.000000	0.000000	0.069576	0.112637	0.107697	0.000000	0.000000	0.000000	0.000000	0.030303	0.012038	0.040679	0.000000	0.000000	0.000000	0.073044	0.120094	0.037525	0.000000	0.000000	0.079389	0.130295	0.042485	0.000000	0.000403	0.021820	0.052276	0.000000	0.016926	0.068843	0.000000	0.000000	0.055839	0.093502	0.140493	0.000000	0.000000	0.000000	0.009578	0.000000	0.000000	0.000000	0.000000	0.018163	0.003078	0.000000	0.000000	0.000000	0.048139	0.030457
0.000000	0.000000	0.000000	0.000000	0.000000	0.000000	0.000000	0.000000	0.000000	0.000000	0.000000	0.000000	0.000000	0.000000	0.000000	0.000000	0.000000	0.000000	0.000000	0.000000	0.000000	0.000000	0.000000	0.000000	0.000000	0.000000	0.000000	0.000000	0.000000	0.000000	0.000000	0.000000	0.000000	0.000000	0.000000	0.000000	0.000000	0.000000	0.000000	0.000000	0.000000	0.000000	0.000000	0.000000	0.000000	0.000000	0.000000	0.000000	0.000000	0.000000
0.000000	0.000000	0.081927	0.119758	0.030553	0.000000	0.000717	0.000000	0.000000	0.000000	0.013626	0.052040	0.001832	0.000000	0.000000	0.058361	0.113879	0.043287	0.006830	0.035846	0.096132	0.116796	0.044919	0.000000	0.000000	0.122493	0.055947	0.004760	0.000000	0.000000	0.000000	0.003049	0.063842	0.095298	0.017335	0.000000	0.000000	0.000000	0.014742	0.000311	0.000000	0.000000	0.000000	0.036533	0.020397	0.051955	0.000000	0.034260	0.069674	0.050066
0.000000	0.000000	0.000000	0.000000	0.000000	0.000000	0.000000	0.000000	0.000000	0.000000	0.000000	0.000000	0.000000	0.000000	0.000000	0.000000	0.000000	0.000000	0.000000	0.000000	0.000000	0.000000	0.000000	0.000000	0.033558	0.000000	0.000000	0.000000	0.000000	0.111994	0.000000	0.000000	0.000000	0.000000	0.040141	0.000000	0.000000	0.000000	0.000000	0.000000	0.000000	0.000000	0.009300	0.000000	0.000000	0.000000	0.022644	0.122871	0.098758	0.000000
0.024434	0.039486	0.093963	0.125355	0.027798	0.101411	0.130540	0.027809	0.001298	0.000000	0.093792	0.120285	0.023236	0.000000	0.000000	0.041881	0.102748	0.045739	0.000000	0.000000	0.040149	0.100015	0.043965	0.000000	0.000000	0.009091	0.055985	0.012294	0.000000	0.000000	0.000000	0.016308	0.070978	0.095615	0.012528	0.024434	0.017719	0.000000	0.023622	0.008953	0.000000	0.000000	0.000000	0.056825	0.039205	0.000000	0.000000	0.006517	0.087377	0.065856
0.000000	0.000000	0.000000	0.000000	0.000000	0.000000	0.000000	0.000000	0.000000	0.000000	0.000000	0.000000	0.000000	0.000000	0.000000	0.000000	0.000000	0.000000	0.000000	0.000000	0.000000	0.000000	0.000000	0.000000	0.000000	0.000000	0.000000	0.000000	0.000000	0.000000	0.000000	0.000000	0.000000	0.000000	0.000000	0.000000	0.000000	0.000000	0.000000	0.000000	0.000000	0.000000	0.000000	0.000000	0.000000	0.000000	0.000000	0.000000	0.000000	0.000000
0.000000	0.047401	0.118520	0.131234	0.019381	0.003542	0.058402	0.021969	0.016797	0.000000	0.009820	0.067143	0.028900	0.000000	0.000000	0.009194	0.066259	0.028207	0.000000	0.000000	0.002180	0.056539	0.020472	0.000000	0.000000	0.000000	0.046008	0.011890	0.000000	0.000000	0.000000	0.042140	0.082970	0.091653	0.000321	0.000000	0.000000	0.028260	0.031854	0.000000	0.000000	0.000000	0.106104	0.112655	0.009173	0.000000	0.000795	0.108260	0.114966	0.010257
0.000000	0.000000	0.000000	0.000000	0.000000	0.000000	0.000000	0.000000	0.000000	0.000000	0.000000	0.000000	0.000000	0.000000	0.000000	0.000608	0.000000	0.000000	0.000000	0.000000	0.000000	0.000000	0.000000	0.000000	0.000000	0.000000	0.000000	0.000000	0.000000	0.000000	0.000000	0.000000	0.000000	0.000000	0.000000	0.000000	0.000000	0.000000	0.000000	0.000000	0.000000	0.000000	0.000000	0.000000	0.000000	0.000000	0.000000	0.000000	0.000000	0.000000
0.014517	0.070335	0.130065	0.130805	0.014065	0.018664	0.076258	0.033195	0.023458	0.000000	0.010411	0.064597	0.024280	0.097523	0.088899	0.000000	0.046286	0.009698	0.085448	0.077634	0.000000	0.035055	0.000458	0.000000	0.000000	0.000000	0.037654	0.002615	0.000000	0.000000	0.001585	0.052617	0.087117	0.087588	0.000000	0.014517	0.000000	0.046785	0.054089	0.000000	0.000000	0.000686	0.113319	0.126534	0.018015	0.000000	0.068469	0.088719	0.098849	0.004756
0.000000	0.000000	0.000000	0.000000	0.000000	0.000000	0.000000	0.000000	0.000000	0.000000	0.000000	0.000000	0.000000	0.000000	0.000000	0.000000	0.000000	0.000000	0.000000	0.000000	0.000000	0.000000	0.000000	0.000000	0.000000	0.000000	0.000000	0.000000	0.000000	0.000000	0.000000	0.000000	0.000000	0.000000	0.000000	0.000000	0.000000	0.000000	0.000000	0.000000	0.000000	0.007074	0.004271	0.000000	0.000000	0.000000	0.079774	0.075400	0.000000	0.000000
0.014177	0.066484	0.140906	0.128248	0.008146	0.006670	0.056326	0.034513	0.029328	0.000000	0.000000	0.045928	0.007057	0.000000	0.000000	0.000000	0.042593	0.004365	0.000000	0.000000	0.000681	0.048435	0.009069	0.000000	0.000000	0.009176	0.059681	0.017943	0.000000	0.000000	0.015333	0.068077	0.089923	0.082388	0.000000	0.014177	0.000000	0.063783	0.075764	0.000000	0.000000	0.000000	0.115217	0.135473	0.024317	0.000000	0.000000	0.068501	0.080934	0.000000
0.000000	0.000000	0.000000	0.000000	0.000000	0.000000	0.000000	0.000000	0.000000	0.000000	0.000000	0.000000	0.000000	0.000000	0.049658	0.000000	0.000000	0.000000	0.000717	0.058379	0.000000	0.000000	0.000000	0.000000	0.000000	0.000000	0.000000	0.000000	0.000000	0.000000	0.000000	0.000000	0.000000	0.000000	0.000000	0.000000	0.000000	0.000000	0.000000	0.000000	0.000000	0.000000	0.000000	0.000000	0.000000	0.000000	0.000000	0.000000	0.000000	0.000000
0.000000	0.037962	0.155793	0.120681	0.006012	0.000000	0.024557	0.051549	0.036868	0.000000	0.000000	0.031197	0.000000	0.000000	0.000000	0.008964	0.054604	0.010286	0.000000	0.000000	0.028043	0.080446	0.029507	0.000000	0.000000	0.031696	0.085683	0.033191	0.000000	0.003197	0.016445	0.064480	0.091574	0.072412	0.000000	0.000000	0.000000	0.086978	0.109165	0.016571	0.000000	0.000000	0.103834	0.130856	0.026675	0.000000	0.000000	0.036498	0.051260	0.000000
0.000000	0.000000	0.000000	0.000000	0.000000	0.000000	0.000000	0.000000	0.000000	0.000000	0.000000	0.000000	0.000000	0.000000	0.000000	0.000000	0.000000	0.000000	0.000000	0.000000	0.000000	0.000000	0.000000	0.000000	0.000000	0.000000	0.000000	0.000000	0.000000	0.000000	0.000000	0.000000	0.000000	0.004831	0.006335	0.000000	0.000000	0.000000	0.000000	0.000000	0.000000	0.000000	0.000000	0.000000	0.000000	0.000000	0.000000	0.000000	0.000000	0.000000
0.040782	0.095028	0.163358	0.113873	0.012131	0.023192	0.070208	0.062236	0.040694	0.000000	0.000000	0.036050	0.000000	0.000000	0.000000	0.000000	0.016840	0.000000	0.000000	0.000000	0.000000	0.021765	0.000000	0.000000	0.000000	0.006682	0.048678	0.003373	0.000000	0.000000	0.032492	0.083019	0.090865	0.064877	0.000000	0.040782	0.000000	0.096724	0.127493	0.027990	0.000000	0.000000	0.088065	0.115821	0.022551	0.000000	0.000000	0.017784	0.033799	0.000000
0.000000	0.000000	0.000000	0.005892	0.001208	0.000000	0.000000	0.000000	0.000000	0.000000	0.000000	0.000000	0.000000	0.000000	0.000000	0.000000	0.000000	0.000000	0.000000	0.000000	0.000000	0.000000	0.000000	0.000000	0.000000	0.000000	0.000000	0.000000	0.000000	0.000000	0.000000	0.000000	0.000000	0.018499	0.013508	0.000000	0.000000	0.000000	0.000000	0.000000	0.000000	0.000000	0.000000	0.000000	0.000000	0.000000	0.000000	0.000000	0.000000	0.000000
0.000000	0.057484	0.168712	0.096242	0.023691	0.000000	0.017068	0.083335	0.045722	0.000000	0.038756	0.083849	0.023893	0.000000	0.000000	0.076650	0.145399	0.057927	0.000000	0.000000	0.044764	0.092217	0.029394	0.000000	0.000000	0.000000	0.016953	0.000000	0.000000	0.050613	0.000000	0.018167	0.085035	0.047018	0.000000	0.000000	0.000000	0.103165	0.153730	0.044127	0.000000	0.000000	0.049743	0.077228	0.005906	0.000000	0.000000	0.000000	0.000000	0.000000
0.000000	0.000000	0.000000	0.021782	0.009968	0.000000	0.000000	0.000000	0.000000	0.000000	0.000000	0.000000	0.000000	0.000000	0.000000	0.000000	0.000000	0.000000	0.000000	0.000000	0.000000	0.000000	0.000000	0.000000	0.000000	0.000000	0.000000	0.000000	0.000000	0.000000	0.000000	0.000000	0.000000	0.032150	0.019677	0.000000	0.000000	0.000000	0.000000	0.000000	0.000000	0.000000	0.000000	0.000000	0.000000	0.000000	0.000000	0.000000	0.000000	0.000000
0.000000	0.063136	0.164849	0.086425	0.028668	0.000000	0.028766	0.092833	0.048384	0.000000	0.055475	0.103283	0.033546	0.000000	0.000000	0.076669	0.138075	0.051695	0.000000	0.000000	0.032248	0.071516	0.012943	0.000000	0.009608	0.000000	0.004004	0.000000	0.000000	0.035928	0.000000	0.020213	0.080236	0.037456	0.000000	0.000000	0.000000	0.092453	0.142406	0.043198	0.000000	0.000000	0.031846	0.059407	0.000000	0.000000	0.000000	0.000000	0.000000	0.000000
0.000000	0.000000	0.000000	0.037155	0.017440	0.000000	0.000000	0.000000	0.000000	0.000000	0.000000	0.000000	0.000000	0.000000	0.000000	0.000000	0.000000	0.052183	0.032382	0.055694	0.000000	0.000000	0.050580	0.030962	0.000000	0.000000	0.000000	0.000000	0.000000	0.000000	0.000000	0.000000	0.000000	0.044905	0.024347	0.000000	0.000000	0.000000	0.000000	0.000000	0.000000	0.000000	0.000000	0.000000	0.000000	0.000000	0.000000	0.000000	0.000000	0.000000
0.000000	0.067734	0.157836	0.076230	0.033077	0.014216	0.045973	0.101451	0.046499	0.000000	0.070702	0.121587	0.040931	0.000000	0.000000	0.073346	0.125898	0.043091	0.000000	0.000000	0.018411	0.051026	0.000000	0.000000	0.000000	0.000000	0.000000	0.000000	0.000000	0.066014	0.000000	0.021361	0.074438	0.027632	0.000000	0.000000	0.000000	0.078862	0.126464	0.039292	0.000000	0.000000	0.013290	0.040751	0.000000	0.000000	0.032749	0.036223	0.004173	0.000000
0.000000	0.082727	0.082312	0.051953	0.023546	0.000000	0.000000	0.000000	0.000000	0.000000	0.000000	0.000000	0.000000	0.000000	0.000000	0.000000	0.000000	0.000000	0.000000	0.000000	0.000000	0.000000	0.000000	0.000000	0.000000	0.000000	0.011586	0.011323	0.000000	0.000000	0.011112	0.123604	0.122983	0.056634	0.027480	0.000000	0.000000	0.000000	0.000000	0.000000	0.000000	0.000000	0.000000	0.000000	0.000000	0.000000	0.000000	0.000000	0.000000	0.000000
0.000000	0.072719	0.143430	0.059790	0.038823	0.042229	0.075332	0.112831	0.044331	0.000000	0.086497	0.138722	0.044507	0.000000	0.000000	0.058744	0.096751	0.023022	0.000000	0.000000	0.000000	0.022410	0.000000	0.000000	0.013638	0.000000	0.000000	0.000000	0.000000	0.019935	0.000000	0.021418	0.063757	0.011879	0.000000	0.000000	0.000000	0.053659	0.097140	0.027708	0.000000	0.000000	0.000000	0.011259	0.000000	0.000000	0.000000	0.000000	0.006132	0.000000
0.000000	0.000000	0.009396	0.066480	0.028331	0.000000	0.000000	0.000000	0.000000	0.000000	0.000000	0.000000	0.000000	0.000000	0.000000	0.000000	0.000000	0.000000	0.000000	0.095291	0.000000	0.000000	0.000000	0.000000	0.053271	0.000000	0.000000	0.000000	0.000000	0.000000	0.000000	0.000000	0.010086	0.067454	0.029095	0.000000	0.000000	0.000000	0.066526	0.079344	0.000000	0.000000	0.000000	0.016793	0.026030	0.000000	0.000000	0.000000	0.000000	0.000000
0.000000	0.074485	0.132811	0.048763	0.041827	0.060040	0.094284	0.118637	0.041694	0.000000	0.089196	0.136618	0.040798	0.000000	0.000000	0.045727	0.076135	0.007678	0.000000	0.000000	0.000000	0.007155	0.000000	0.000000	0.000000	0.000000	0.000000	0.000000	0.000000	0.000000	0.000000	0.020351	0.055883	0.001328	0.006479	0.000000	0.000000	0.035761	0.077003	0.017350	0.000000	0.000000	0.000000	0.000000	0.000000	0.000000	0.000000	0.000000	0.004057	0.000000
0.000000	0.000000	0.025678	0.080199	0.031567	0.000000	0.000000	0.000000	0.000000	0.000000	0.000000	0.000000	0.000000	0.000000	0.004425	0.000000	0.000000	0.000000	0.000000	0.081273	0.000000	0.000000	0.000000	0.000000	0.000000	0.000000	0.000000	0.000000	0.000000	0.000000	0.000000	0.000000	0.023309	0.076824	0.029119	0.000000	0.000000	0.000000	0.000000	0.000000	0.000000	0.000000	0.000000	0.000000	0.000000	0.000000	0.000000	0.000000	0.000000	0.000000
0.000000	0.000000	0.000000	0.000000	0.046127	0.000000	0.000000	0.000000	0.000000	0.009059	0.000000	0.000000	0.000000	0.000000	0.000000	0.000000	0.000000	0.000000	0.000000	0.000000	0.000000	0.000000	0.000000	0.000000	0.013575	0.000000	0.000000	0.000000	0.000000	0.025580	0.000000	0.000000	0.000000	0.000000	0.021274	0.000000	0.000000	0.000000	0.033537	0.050378	0.000000	0.000000	0.000000	0.000000	0.000000	0.000000	0.000000	0.000000	0.000000	0.004207
0.000000	0.000000	0.000000	0.000000	0.000000	0.000000	0.000000	0.000000	0.000000	0.000000	0.000000	0.000000	0.000000	0.000000	0.000000	0.000000	0.000000	0.000000	0.000000	0.085171	0.000000	0.000000	0.000000	0.000000	0.053153	0.000000	0.000000	0.000000	0.000000	0.000000	0.000000	0.000000	0.000000	0.000000	0.000000	0.000000	0.000000	0.000000	0.000000	0.000000	0.000000	0.000000	0.000000	0.000000	0.000000	0.000000	0.000000	0.000000	0.000000	0.000000
0.000000	0.000000	0.000000	0.000927	0.047207	0.000000	0.000000	0.000000	0.000000	0.019395	0.000000	0.000000	0.000000	0.000000	0.000000	0.000000	0.000000	0.000000	0.000000	0.000000	0.000000	0.000000	0.000000	0.000000	0.000000	0.000000	0.000000	0.000000	0.000000	0.000000	0.000000	0.000000	0.000000	0.000000	0.028012	0.000000	0.000000	0.000000	0.000000	0.000000	0.000000	0.000000	0.000000	0.000000	0.000000	0.000000	0.000000	0.000000	0.000000	0.005563
0.000000	0.000000	0.047966	0.090099	0.023834	0.000000	0.000000	0.000000	0.000000	0.000000	0.000000	0.000000	0.000000	0.000000	0.000000	0.000000	0.000000	0.000000	0.000000	0.065899	0.000000	0.000000	0.000000	0.000000	0.000000	0.000000	0.000000	0.000000	0.000000	0.000000	0.000000	0.000000	0.009077	0.040951	0.000000	0.000000	0.000000	0.000000	0.000000	0.000000	0.000000	0.000000	0.000000	0.000000	0.000000	0.000000	0.000000	0.000000	0.000000	0.000000
0.000000	0.000000	0.000000	0.004997	0.047591	0.000000	0.000000	0.000000	0.000000	0.028518	0.000000	0.000000	0.000000	0.000000	0.011646	0.000000	0.000000	0.000000	0.000000	0.000000	0.000000	0.000000	0.000000	0.000000	0.000000	0.000000	0.000000	0.000000	0.000000	0.000000	0.000000	0.000000	0.000000	0.000000	0.034267	0.000000	0.000000	0.000000	0.000000	0.000000	0.000000	0.000000	0.000000	0.000000	0.000000	0.000000	0.000000	0.000000	0.000000	0.004222
0.000000	0.000000	0.000000	0.000000	0.000000	0.000000	0.000000	0.000000	0.000000	0.000000	0.000000	0.000000	0.000000	0.000000	0.000000	0.000000	0.000000	0.000000	0.000000	0.064520	0.000000	0.000000	0.000000	0.000000	0.040143	0.000000	0.000000	0.000000	0.000000	0.000000	0.000000	0.000000	0.000000	0.000000	0.000000	0.000000	0.000000	0.000000	0.000000	0.000000	0.000000	0.000000	0.000000	0.000000	0.000000	0.000000	0.000000	0.000000	0.000000	0.000000
0.000000	0.000000	0.000000	0.008552	0.047309	0.070301	0.086371	0.002290	0.000000	0.036317	0.036077	0.048609	0.000000	0.000000	0.024226	0.000000	0.000000	0.000000	0.000000	0.000000	0.000000	0.000000	0.000000	0.000000	0.000000	0.000000	0.000000	0.000000	0.000000	0.000000	0.000000	0.000000	0.000000	0.002650	0.040020	0.000000	0.012313	0.000000	0.000000	0.000000	0.000000	0.000000	0.000000	0.000000	0.000000	0.000000	0.000000	0.000000	0.000000	0.000364
0.000000	0.000000	0.018421	0.036791	0.000000	0.000000	0.000000	0.000000	0.000000	0.000000	0.000000	0.000000	0.000000	0.000000	0.000000	0.000000	0.000000	0.000000	0.000000	0.042085	0.000000	0.000000	0.000000	0.000000	0.000000	0.000000	0.000000	0.000000	0.000000	0.000000	0.000000	0.000000	0.006191	0.023326	0.000000	0.000000	0.000000	0.000000	0.055847	0.064186	0.000000	0.000000	0.000000	0.000000	0.000000	0.000000	0.000000	0.000000	0.000000	0.000000
0.000000	0.000000	0.000000	0.014436	0.044630	0.096653	0.095379	0.000000	0.000000	0.048111	0.028740	0.027952	0.000000	0.000000	0.048043	0.000000	0.000000	0.000000	0.000000	0.000000	0.000000	0.000000	0.000000	0.000000	0.000000	0.000000	0.000000	0.000000	0.000000	0.000000	0.000000	0.000000	0.000000	0.019404	0.050561	0.000000	0.047710	0.016941	0.000000	0.000000	0.000000	0.000000	0.000000	0.000000	0.000000	0.000000	0.000000	0.000000	0.000000	0.000000
0.000000	0.000000	0.000000	0.000000	0.000000	0.000000	0.000000	0.000000	0.000000	0.000000	0.000000	0.000000	0.000000	0.000000	0.000000	0.000000	0.000000	0.000000	0.000000	0.035015	0.000000	0.000000	0.000000	0.000000	0.022303	0.059264	0.000000	0.000000	0.000000	0.000000	0.000000	0.000000	0.000000	0.000000	0.000000	0.000000	0.000000	0.000000	0.000000	0.004312	0.000000	0.000000	0.000000	0.000000	0.000000	0.000000	0.000000	0.000000	0.000000	0.000000
0.007710	0.001692	0.000000	0.104846	0.168516	0.105418	0.094010	0.000000	0.046845	0.077483	0.021649	0.015190	0.000000	0.000000	0.058098	0.000000	0.000000	0.000000	0.000000	0.000000	0.000060	0.000000	0.000000	0.000000	0.000000	0.000000	0.000000	0.000000	0.000000	0.000000	0.000000	0.000000	0.000000	0.053029	0.085228	0.007710	0.063596	0.025651	0.000000	0.000000	0.000000	0.000000	0.000000	0.000000	0.000000	0.000000	0.000000	0.000000	0.000000	0.000000
0.000000	0.000000	0.000000	0.000000	0.000000	0.000000	0.000000	0.000000	0.000000	0.000000	0.000000	0.000000	0.000000	0.000000	0.000000	0.000000	0.000000	0.000000	0.000000	0.000000	0.000000	0.000000	0.000000	0.000000	0.000000	0.000000	0.000000	0.000000	0.000000	0.000000	0.000000	0.000000	0.000000	0.000000	0.000000	0.000000	0.000000	0.000000	0.000000	0.000000	0.000000	0.000000	0.000000	0.000000	0.000000	0.000000	0.000000	0.000000	0.000000	0.000000
0.039176	0.009951	0.000000	0.000000	0.030939	0.111241	0.089108	0.041086	0.000000	0.052712	0.013567	0.107020	0.127392	0.021985	0.066662	0.000000	0.096375	0.114344	0.016052	0.059754	0.000000	0.016801	0.026605	0.000000	0.059455	0.000000	0.000000	0.000000	0.000000	0.048459	0.037826	0.000000	0.000000	0.000000	0.035999	0.039176	0.078539	0.032713	0.000000	0.000137	0.150144	0.118532	0.000000	0.000000	0.043888	0.096041	0.077094	0.000000	0.000000	0.047629
0.000000	0.034045	0.000000	0.000000	0.000000	0.035041	0.099073	0.048090	0.000000	0.000000	0.000000	0.000000	0.000000	0.000000	0.000000	0.046102	0.037901	0.000000	0.000000	0.016587	0.121494	0.106834	0.004839	0.000000	0.087422	0.107585	0.094747	0.000000	0.000000	0.068272	0.029142	0.021695	0.000000	0.000000	0.000000	0.000000	0.000000	0.000000	0.000000	0.000000	0.000000	0.000000	0.000000	0.000000	0.000000	0.023897	0.000000	0.000000	0.000000	0.000000
0.051551	0.021395	0.000000	0.000000	0.000000	0.115106	0.070014	0.000000	0.000000	0.049725	0.033963	0.000000	0.000000	0.000000	0.079159	0.067740	0.000000	0.000000	0.000000	0.000000	0.077093	0.000000	0.000000	0.000000	0.000000	0.051134	0.000000	0.000000	0.000000	0.000000	0.017148	0.000000	0.000000	0.000000	0.000000	0.051551	0.108304	0.043110	0.000000	0.040062	0.056965	0.030042	0.000000	0.000000	0.033367	0.121152	0.079688	0.000000	0.000000	0.031725
0.000000	0.000000	0.000000	0.060885	0.074023	0.000000	0.000000	0.000000	0.000000	0.000000	0.000000	0.000000	0.000000	0.000000	0.000000	0.004007	0.000764	0.000000	0.000000	0.000000	0.046367	0.042282	0.000000	0.000000	0.007720	0.000000	0.000000	0.000000	0.069916	0.084024	0.000000	0.000000	0.000000	0.112358	0.134412	0.000000	0.000000	0.000000	0.000000	0.000000	0.000000	0.000000	0.000000	0.000000	0.000000	0.000000	0.000000	0.000000	0.000000	0.000000
0.065840	0.024018	0.000000	0.000000	0.000000	0.114810	0.058372	0.000000	0.000000	0.045482	0.000000	0.000000	0.000000	0.000000	0.082089	0.000000	0.000000	0.000000	0.000000	0.000000	0.000000	0.000000	0.000000	0.000000	0.000000	0.000000	0.000000	0.000000	0.000000	0.000000	0.000000	0.000000	0.000000	0.000000	0.000000	0.065840	0.122936	0.046447	0.000000	0.000000	0.000000	0.000000	0.000000	0.000000	0.000000	0.000000	0.000000	0.000000	0.000000	0.000000
0.000000	0.000000	0.000000	0.000000	0.000000	0.000000	0.000000	0.000000	0.000000	0.000000	0.000000	0.000000	0.000000	0.000000	0.000000	0.000000	0.000000	0.000000	0.000000	0.000000	0.000000	0.000000	0.000000	0.000000	0.000000	0.000000	0.000000	0.000000	0.000000	0.000000	0.000000	0.000000	0.000000	0.000000	0.000000	0.000000	0.000000	0.000000	0.000000	0.017623	0.000000	0.000000	0.000000	0.000000	0.000000	0.000000	0.000000	0.000000	0.000000	0.000000
0.078114	0.024278	0.000000	0.000000	0.000000	0.109974	0.045086	0.000000	0.000000	0.039685	0.000000	0.000000	0.000000	0.000000	0.082699	0.000000	0.000000	0.000000	0.000000	0.000000	0.000000	0.000000	0.000000	0.000000	0.000000	0.000000	0.000000	0.000000	0.000000	0.000000	0.000000	0.000000	0.000000	0.000000	0.000000	0.078114	0.134241	0.047095	0.000000	0.000000	0.000000	0.006045	0.000000	0.000000	0.000000	0.000000	0.000000	0.000000	0.000000	0.000000
0.000000	0.000000	0.000000	0.000000	0.000000	0.000000	0.000000	0.000000	0.000000	0.000000	0.000000	0.000000	0.000000	0.000000	0.000000	0.000000	0.000000	0.000000	0.000000	0.000000	0.000000	0.000000	0.000000	0.000000	0.000000	0.000000	0.000000	0.000000	0.000000	0.000000	0.000000	0.000000	0.000000	0.000000	0.000000	0.000000	0.000000	0.000000	0.000000	0.011024	0.000000	0.000000	0.000000	0.000000	0.000000	0.000000	0.000000	0.000000	0.000000	0.000000
0.098371	0.018150	0.000000	0.000000	0.000000	0.092920	0.014977	0.000000	0.000000	0.023115	0.000000	0.000000	0.000000	0.000000	0.076700	0.000000	0.000000	0.000000	0.000000	0.006763	0.000000	0.000000	0.000000	0.000000	0.000000	0.000000	0.000000	0.000000	0.000000	0.000000	0.000000	0.000000	0.000000	0.000000	0.000000	0.098371	0.146024	0.041925	0.000000	0.000000	0.010853	0.032490	0.000000	0.000000	0.000000	0.000000	0.000000	0.000000	0.000000	0.000000
0.000000	0.000000	0.000000	0.000000	0.004388	0.000000	0.000000	0.000000	0.000000	0.000000	0.000000	0.000000	0.000000	0.000000	0.000000	0.000000	0.000000	0.000000	0.000000	0.038497	0.000000	0.000000	0.000000	0.015639	0.095017	0.000000	0.000000	0.000000	0.000000	0.000000	0.000000	0.000000	0.000000	0.000000	0.000000	0.000000	0.000000	0.000000	0.000000	0.000000	0.000000	0.000000	0.000000	0.000000	0.000000	0.000000	0.000718	0.022243	0.000000	0.000000
0.000000	0.000000	0.027321	0.096255	0.052845	0.000000	0.000000	0.000000	0.043762	0.013183	0.000000	0.000000	0.000000	0.000000	0.070496	0.000000	0.000000	0.000000	0.000000	0.012509	0.000000	0.000000	0.000000	0.000000	0.000000	0.000000	0.000000	0.000000	0.000000	0.000000	0.000000	0.000000	0.000000	0.000000	0.000000	0.000000	0.000000	0.000000	0.000000	0.000000	0.000000	0.000000	0.000000	0.000000	0.010803	0.000000	0.000000	0.000000	0.000000	0.000000
0.000000	0.000000	0.062585	0.065853	0.000000	0.000000	0.001944	0.108939	0.113840	0.008871	0.000000	0.000000	0.000000	0.000000	0.000000	0.000000	0.000000	0.000000	0.000239	0.055161	0.000000	0.000000	0.000000	0.051018	0.139512	0.000000	0.000000	0.000000	0.041505	0.119606	0.000000	0.000000	0.000000	0.000000	0.034009	0.000000	0.000000	0.000000	0.000000	0.000000	0.000000	0.000000	0.000000	0.000000	0.000000	0.000000	0.000000	0.000000	0.002746	0.000000
0.000000	0.000000	0.000000	0.000000	0.000000	0.000000	0.000000	0.000000	0.000000	0.002463	0.000000	0.000000	0.000000	0.000000	0.062628	0.000000	0.000000	0.000000	0.000000	0.016799	0.000000	0.000000	0.000000	0.000000	0.000000	0.000000	0.000000	0.000000	0.000000	0.057639	0.000000	0.000000	0.000000	0.000000	0.081281	0.000000	0.000000	0.000000	0.000000	0.000000	0.000000	0.000000	0.000000	0.000000	0.011211	0.000000	0.000000	0.000000	0.000000	0.000000
0.000000	0.000000	0.000000	0.000000	0.000000	0.000000	0.000000	0.000000	0.000000	0.000000	0.000000	0.000000	0.000000	0.000000	0.000000	0.000000	0.000000	0.000000	0.000000	0.000000	0.000000	0.000000	0.000000	0.000000	0.000000	0.000000	0.000000	0.000000	0.000000	0.000000	0.000000	0.000000	0.000000	0.000000	0.000000	0.000000	0.000000	0.000000	0.000000	0.000000	0.000000	0.000000	0.000000	0.000000	0.000000	0.000000	0.000000	0.000000	0.006109	0.000000
0.000000	0.000000	0.000000	0.000000	0.000000	0.000000	0.000000	0.000000	0.000000	0.000000	0.000000	0.000000	0.000000	0.000000	0.048274	0.000000	0.000000	0.000000	0.000000	0.021153	0.000000	0.000000	0.000000	0.000000	0.000000	0.000000	0.000000	0.000000	0.000000	0.000000	0.000000	0.000000	0.000000	0.000000	0.000000	0.000000	0.000000	0.000000	0.000000	0.000000	0.000000	0.000000	0.000000	0.000000	0.000000	0.000000	0.000000	0.000000	0.000000	0.000000
0.000000	0.000000	0.000000	0.000000	0.000000	0.000000	0.000000	0.000000	0.000000	0.000000	0.000000	0.000000	0.000000	0.000000	0.000000	0.000000	0.000000	0.000000	0.000000	0.000000	0.000000	0.000000	0.000000	0.000000	0.000000	0.000000	0.000000	0.000000	0.000000	0.000000	0.000000	0.000000	0.000000	0.000000	0.000000	0.000000	0.000000	0.000000	0.000000	0.000000	0.000000	0.000000	0.000000	0.000000	0.000000	0.000000	0.000000	0.028194	0.059386	0.000000
0.000000	0.000000	0.000000	0.000000	0.000000	0.000000	0.000000	0.000000	0.000000	0.000000	0.000000	0.000000	0.000000	0.000000	0.039817	0.000000	0.028562	0.000000	0.000000	0.024599	0.066685	0.153420	0.073952	0.000000	0.000000	0.020420	0.072548	0.025810	0.000000	0.000000	0.000000	0.000000	0.000000	0.000000	0.000000	0.000000	0.000000	0.000000	0.000000	0.000000	0.000000	0.000000	0.000000	0.000000	0.000000	0.000000	0.000000	0.000000	0.000000	0.000000
0.000000	0.000000	0.000000	0.000000	0.000000	0.000000	0.000000	0.000000	0.000000	0.000000	0.000000	0.000000	0.000000	0.000000	0.000000	0.000000	0.000000	0.000000	0.000000	0.000000	0.000000	0.000000	0.000000	0.000000	0.000000	0.000000	0.000000	0.000000	0.000000	0.000000	0.000000	0.000000	0.000000	0.000000	0.000000	0.000000	0.000000	0.000000	0.000000	0.000000	0.000000	0.000000	0.000000	0.000000	0.000000	0.000000	0.000000	0.000000	0.000000	0.000000
0.000000	0.000000	0.000000	0.000000	0.006354	0.000000	0.000000	0.000000	0.040665	0.132538	0.000000	0.000000	0.000000	0.032001	0.114675	0.000000	0.000000	0.000000	0.000000	0.000000	0.000000	0.000000	0.000000	0.000000	0.000000	0.000000	0.000000	0.000000	0.000000	0.000000	0.000000	0.006973	0.000000	0.000000	0.000000	0.000000	0.000000	0.000000	0.000000	0.000000	0.000000	0.000000	0.000000	0.000000	0.000000	0.000000	0.000000	0.000000	0.000000	0.000000
0.000000	0.000000	0.000000	0.000000	0.000000	0.000000	0.000000	0.000000	0.000000	0.000000	0.000000	0.000000	0.000000	0.000000	0.000000	0.000000	0.000000	0.000000	0.000000	0.000000	0.000000	0.000000	0.000000	0.000000	0.000000	0.000000	0.000000	0.000000	0.000000	0.000000	0.000000	0.000000	0.000000	0.000000	0.000000	0.000000	0.000000	0.000000	0.000000	0.000000	0.000000	0.000000	0.000000	0.000000	0.000000	0.000000	0.000000	0.000000	0.000000	0.004897
0.000000	0.000000	0.000000	0.000000	0.000000	0.000000	0.000000	0.000000	0.000000	0.000000	0.000000	0.000000	0.000000	0.000000	0.000000	0.000000	0.000000	0.000000	0.000000	0.000000	0.000000	0.000000	0.000000	0.000000	0.000000	0.000000	0.000000	0.000000	0.000000	0.000000	0.000000	0.000000	0.000000	0.000000	0.000000	0.000000	0.000000	0.000000	0.000000	0.000000	0.000000	0.000000	0.000000	0.000000	0.000000	0.000000	0.000000	0.000000	0.000000	0.000000
0.000000	0.003469	0.021076	0.000000	0.000000	0.000000	0.048699	0.072136	0.000128	0.000000	0.000000	0.000000	0.000000	0.000000	0.000000	0.000000	0.000000	0.000000	0.000000	0.000000	0.000000	0.000000	0.000000	0.000000	0.000000	0.000000	0.000000	0.000000	0.000000	0.000000	0.000000	0.000000	0.000000	0.000000	0.000000	0.000000	0.000000	0.000000	0.000000	0.000000	0.000000	0.000000	0.000000	0.000000	0.000000	0.000000	0.000000	0.000000	0.000000	0.039927
0.000000	0.000000	0.000000	0.000000	0.000000	0.000000	0.000000	0.000000	0.000000	0.000000	0.000000	0.000000	0.000000	0.000000	0.000000	0.000000	0.000000	0.000000	0.000000	0.000000	0.000000	0.000000	0.000000	0.000000	0.000000	0.000000	0.000000	0.000000	0.000000	0.000000	0.000000	0.000000	0.000000	0.000000	0.000000	0.000000	0.000000	0.000000	0.000000	0.000000	0.000000	0.000000	0.000000	0.000000	0.000000	0.000000	0.000000	0.000000	0.000000	0.000000
0.000000	0.000000	0.000000	0.000000	0.000000	0.000000	0.000000	0.000000	0.000000	0.000000	0.000000	0.000000	0.000000	0.000000	0.000000	0.000000	0.000000	0.000000	0.000000	0.000000	0.000000	0.000000	0.000000	0.000000	0.000000	0.000000	0.000000	0.000000	0.000000	0.000000	0.000000	0.000000	0.000000	0.000000	0.000000	0.000000	0.000000	0.000000	0.000000	0.017340	0.000000	0.000000	0.000000	0.000000	0.000000	0.000000	0.000000	0.000000	0.000000	0.000649
0.000000	0.000000	0.000000	0.000000	0.000000	0.000000	0.000000	0.000000	0.000000	0.000000	0.000000	0.000000	0.000000	0.000000	0.000000	0.000000	0.000000	0.000000	0.000000	0.000000	0.000000	0.000000	0.000000	0.000000	0.000000	0.000000	0.000000	0.000000	0.000000	0.000000	0.000000	0.000000	0.000000	0.000000	0.000000	0.000000	0.000000	0.000000	0.000000	0.000000	0.000000	0.000000	0.000000	0.000000	0.000000	0.000000	0.000000	0.000000	0.000000	0.000000
0.000000	0.000000	0.000000	0.000000	0.000000	0.000000	0.000000	0.000000	0.000000	0.000000	0.000000	0.000000	0.000000	0.000000	0.000000	0.000000	0.000000	0.000000	0.000000	0.000000	0.000000	0.000000	0.000000	0.000000	0.000000	0.000000	0.000000	0.000000	0.000000	0.000000	0.000000	0.000000	0.000000	0.000000	0.000000	0.000000	0.000000	0.000000	0.000000	0.000000	0.000000	0.000000	0.000000	0.000000	0.000000	0.000000	0.000000	0.000000	0.000000	0.000000
0.000000	0.000000	0.000000	0.000000	0.000000	0.000000	0.000000	0.000000	0.000000	0.000000	0.000000	0.000000	0.000000	0.000000	0.000000	0.000000	0.000000	0.000000	0.000000	0.000000	0.000000	0.000000	0.000000	0.000000	0.000000	0.000000	0.000000	0.000000	0.000000	0.000000	0.000000	0.000000	0.000000	0.000000	0.000000	0.000000	0.000000	0.000000	0.000000	0.000000	0.000000	0.000000	0.000000	0.000000	0.000000	0.000000	0.000000	0.000000	0.000000	0.000000
0.000000	0.000000	0.000000	0.000000	0.000000	0.000000	0.000000	0.000000	0.000000	0.000000	0.000000	0.000000	0.000000	0.000000	0.000000	0.000000	0.000000	0.000000	0.000000	0.000000	0.000000	0.000000	0.000000	0.000000	0.000000	0.000000	0.000000	0.000000	0.000000	0.000000	0.000000	0.000000	0.000000	0.000000	0.000000	0.000000	0.000000	0.000000	0.000000	0.000000	0.000000	0.000000	0.000000	0.000000	0.000000	0.000000	0.000000	0.000000	0.000000	0.000000
0.000000	0.000000	0.000000	0.000000	0.000000	0.000000	0.000000	0.000000	0.000000	0.000000	0.000000	0.000000	0.000000	0.000000	0.000000	0.000000	0.000000	0.000000	0.000000	0.000000	0.000000	0.000000	0.000000	0.000000	0.000000	0.000000	0.000000	0.000000	0.000000	0.000000	0.000000	0.000000	0.000000	0.000000	0.000000	0.000000	0.000000	0.000000	0.000000	0.000000	0.000000	0.000000	0.000000	0.000000	0.000000	0.000000	0.000000	0.000000	0.000000	0.000000
0.000000	0.000000	0.000000	0.000000	0.000000	0.000000	0.000000	0.000000	0.000000	0.000000	0.000000	0.000000	0.000000	0.000000	0.000000	0.000000	0.000000	0.000000	0.000000	0.000000	0.000000	0.000000	0.000000	0.000000	0.000000	0.000000	0.000000	0.000000	0.000000	0.000000	0.000000	0.000000	0.000000	0.000000	0.000000	0.000000	0.000000	0.000000	0.000000	0.000000	0.000000	0.000000	0.000000	0.000000	0.000000	0.000000	0.000000	0.000000	0.000000	0.000000
0.000000	0.000000	0.000000	0.000000	0.000000	0.000000	0.000000	0.000000	0.000000	0.000000	0.000000	0.000000	0.000000	0.000000	0.000000	0.000000	0.000000	0.000000	0.000000	0.000000	0.000000	0.000000	0.000000	0.000000	0.000000	0.000000	0.000000	0.000000	0.000000	0.000000	0.000000	0.000000	0.000000	0.000000	0.000000	0.000000	0.000000	0.000000	0.000000	0.000000	0.000000	0.000000	0.000000	0.000000	0.000000	0.000000	0.000000	0.000000	0.000000	0.000000
0.000000	0.000000	0.000000	0.000000	0.000000	0.000000	0.000000	0.000000	0.000000	0.000000	0.000000	0.000000	0.000000	0.000000	0.000000	0.000000	0.000000	0.000000	0.000000	0.000000	0.000000	0.000000	0.000000	0.000000	0.000000	0.000000	0.000000	0.000000	0.000000	0.000000	0.000000	0.000000	0.000000	0.000000	0.000000	0.000000	0.000000	0.000000	0.000000	0.000000	0.000000	0.000000	0.000000	0.000000	0.000000	0.000000	0.000000	0.000000	0.000000	0.000000
0.000000	0.000000	0.000000	0.000000	0.000000	0.000000	0.000000	0.000000	0.000000	0.000000	0.000000	0.000000	0.000000	0.000000	0.000000	0.000000	0.000000	0.000000	0.000000	0.000000	0.000000	0.000000	0.000000	0.000000	0.000000	0.000000	0.000000	0.000000	0.000000	0.000000	0.000000	0.000000	0.000000	0.000000	0.000000	0.000000	0.000000	0.000000	0.000000	0.000000	0.000000	0.000000	0.000000	0.000000	0.000000	0.000000	0.000000	0.000000	0.000000	0.000000
0.000000	0.000000	0.000000	0.000000	0.000000	0.000000	0.000000	0.000000	0.000000	0.000000	0.000000	0.000000	0.000000	0.000000	0.000000	0.000000	0.000000	0.000000	0.000000	0.000000	0.000000	0.000000	0.000000	0.000000	0.000000	0.000000	0.000000	0.000000	0.000000	0.000000	0.000000	0.000000	0.000000	0.000000	0.000000	0.000000	0.000000	0.000000	0.000000	0.000000	0.000000	0.000000	0.000000	0.000000	0.000000	0.000000	0.000000	0.000000	0.000000	0.000000
0.000000	0.000000	0.000000	0.000000	0.000000	0.000000	0.000000	0.000000	0.000000	0.000000	0.000000	0.000000	0.000000	0.000000	0.000000	0.000000	0.000000	0.000000	0.000000	0.000000	0.000000	0.000000	0.000000	0.000000	0.000000	0.000000	0.000000	0.000000	0.000000	0.000000	0.000000	0.000000	0.000000	0.000000	0.000000	0.000000	0.000000	0.000000	0.000000	0.000000	0.000000	0.000000	0.000000	0.000000	0.000000	0.000000	0.000000	0.000000	0.000000	0.000000
0.000000	0.000000	0.000000	0.000000	0.000000	0.000000	0.000000	0.000000	0.000000	0.000000	0.000000	0.000000	0.000000	0.000000	0.000000	0.000000	0.000000	0.000000	0.000000	0.000000	0.000000	0.000000	0.000000	0.000000	0.000000	0.000000	0.000000	0.000000	0.000000	0.000000	0.000000	0.000000	0.000000	0.000000	0.000000	0.000000	0.000000	0.000000	0.000000	0.000000	0.000000	0.000000	0.000000	0.000000	0.000000	0.000000	0.000000	0.000000	0.000000	0.000000
0.000000	0.000000	0.000000	0.000000	0.000000	0.000000	0.000000	0.000000	0.000000	0.000000	0.000000	0.000000	0.000000	0.000000	0.000000	0.000000	0.000000	0.000000	0.000000	0.000000	0.000000	0.000000	0.000000	0.000000	0.000000	0.024583	0.000000	0.000000	0.000000	0.000000	0.008784	0.000000	0.000000	0.000000	0.000000	0.000000	0.000000	0.000000	0.000000	0.000000	0.000000	0.000000	0.000000	0.000000	0.000000	0.000000	0.000000	0.000000	0.000000	0.000000
0.119474	0.161904	0.039513	0.000000	0.000000	0.035901	0.053025	0.000000	0.000000	0.000000	0.000000	0.000000	0.000000	0.000000	0.000000	0.000000	0.000000	0.000000	0.000000	0.000000	0.000000	0.000000	0.000000	0.000000	0.000000	0.000000	0.000000	0.000000	0.000000	0.000000	0.058675	0.078833	0.001239	0.000000	0.000000	0.119474	0.013487	0.021216	0.092087	0.054011	0.004218	0.000000	0.000000	0.000000	0.000000	0.000000	0.000000	0.000000	0.000000	0.000000
0.000000	0.000000	0.000000	0.000000	0.000000	0.000000	0.000000	0.000000	0.000000	0.000000	0.000000	0.000000	0.000000	0.000000	0.054044	0.000000	0.000000	0.000000	0.012372	0.089325	0.028938	0.000000	0.000000	0.000000	0.000000	0.024330	0.000000	0.000000	0.000000	0.000000	0.000000	0.000000	0.000000	0.000000	0.000000	0.000000	0.000000	0.000000	0.000000	0.000000	0.024956	0.000000	0.000000	0.000000	0.000000	0.149016	0.078796	0.000000	0.000000	0.000000
0.000000	0.000000	0.000000	0.000000	0.000000	0.000000	0.000000	0.000000	0.000000	0.000000	0.000000	0.000000	0.000000	0.000000	0.000000	0.000000	0.000000	0.000000	0.000000	0.000000	0.000000	0.000000	0.000000	0.000000	0.000000	0.000000	0.000000	0.000000	0.000000	0.000000	0.000000	0.000000	0.000000	0.000000	0.000000	0.000000	0.000000	0.000000	0.000000	0.000000	0.000000	0.000000	0.000000	0.000000	0.000000	0.000000	0.000000	0.000000	0.000000	0.000000
0.000000	0.000000	0.000000	0.000000	0.000000	0.000000	0.000000	0.000000	0.000000	0.000000	0.000000	0.000000	0.000000	0.000000	0.000000	0.000000	0.000000	0.000000	0.000000	0.000000	0.000000	0.000000	0.000000	0.000000	0.000000	0.000000	0.000000	0.000000	0.000000	0.000000	0.000000	0.000000	0.000000	0.000000	0.000000	0.000000	0.000000	0.000000	0.000000	0.000000	0.000000	0.000000	0.000000	0.038485	0.005844	0.000000	0.000000	0.054239	0.144897	0.080512
0.000000	0.000000	0.000000	0.000000	0.000000	0.000000	0.000000	0.000000	0.000000	0.000000	0.000000	0.000000	0.000000	0.000000	0.000000	0.000000	0.000000	0.000000	0.000000	0.000000	0.000000	0.000000	0.000000	0.000000	0.000000	0.000000	0.000000	0.000000	0.000000	0.000000	0.000000	0.000000	0.000000	0.000000	0.000000	0.000000	0.000000	0.000000	0.000000	0.000000	0.000000	0.000000	0.000000	0.000000	0.000000	0.000000	0.000000	0.000000	0.000000	0.000000
0.000000	0.000000	0.000000	0.000000	0.000000	0.000000	0.000000	0.000000	0.000000	0.000000	0.000000	0.000000	0.000000	0.000000	0.000000	0.000000	0.000000	0.000000	0.000000	0.000000	0.000000	0.000000	0.000000	0.000000	0.000000	0.000000	0.000000	0.000000	0.000000	0.000000	0.000000	0.000000	0.000000	0.000000	0.000000	0.000000	0.000000	0.000000	0.000000	0.000000	0.000000	0.000000	0.000000	0.000000	0.000000	0.000000	0.000000	0.000000	0.000000	0.000000
0.000000	0.000000	0.000000	0.000000	0.000000	0.000000	0.000000	0.000000	0.000000	0.000000	0.000000	0.000000	0.000000	0.000000	0.000000	0.000000	0.000000	0.000000	0.000000	0.000000	0.000000	0.000000	0.000000	0.000000	0.000000	0.000000	0.000000	0.000000	0.000000	0.000000	0.000000	0.000000	0.000000	0.000000	0.000000	0.000000	0.000000	0.000000	0.000000	0.000000	0.000000	0.000000	0.000000	0.000000	0.000000	0.000000	0.000000	0.000000	0.000000	0.000000
0.000000	0.000000	0.000000	0.000000	0.000000	0.000000	0.000000	0.000000	0.000000	0.000000	0.000000	0.000000	0.000000	0.000000	0.000000	0.000000	0.000000	0.000000	0.000000	0.007050	0.000000	0.000000	0.000000	0.000000	0.000000	0.000000	0.000000	0.000000	0.000000	0.000000	0.000000	0.000000	0.000000	0.000000	0.000000	0.000000	0.000000	0.000000	0.000000	0.000000	0.000000	0.000000	0.000000	0.000000	0.000000	0.000000	0.000000	0.000000	0.000000	0.000000
0.000000	0.000000	0.000000	0.000000	0.000000	0.000000	0.000000	0.000000	0.000000	0.000000	0.000000	0.000000	0.000000	0.000000	0.000000	0.000000	0.000000	0.000000	0.000000	0.000000	0.000000	0.000000	0.000000	0.000000	0.000000	0.000000	0.000000	0.000000	0.000000	0.000000	0.000000	0.000000	0.000000	0.000000	0.000000	0.000000	0.000000	0.000000	0.000000	0.000000	0.000000	0.000000	0.000000	0.000000	0.000000	0.000000	0.000000	0.000000	0.000000	0.000000
0.000000	0.000000	0.000000	0.081295	0.102608	0.000000	0.000000	0.000000	0.108993	0.138577	0.000000	0.000000	0.000000	0.042016	0.057569	0.000000	0.000000	0.000000	0.000000	0.000000	0.000000	0.000000	0.000000	0.000000	0.000000	0.000000	0.000000	0.000000	0.000000	0.000000	0.000000	0.000000	0.000000	0.004308	0.016733	0.000000	0.000000	0.000000	0.000000	0.000000	0.000000	0.000000	0.000000	0.000000	0.000000	0.000000	0.000000	0.000000	0.000000	0.000000
0.000000	0.000000	0.000000	0.000000	0.000000	0.000000	0.000000	0.000000	0.000000	0.000000	0.000000	0.000000	0.000000	0.000000	0.000000	0.000000	0.000000	0.000000	0.000000	0.000000	0.000000	0.000000	0.000000	0.000000	0.000000	0.000000	0.000000	0.000000	0.000000	0.000000	0.000000	0.000000	0.000000	0.000000	0.000000	0.000000	0.000000	0.000000	0.000000	0.000000	0.000000	0.000000	0.000000	0.000000	0.000000	0.000000	0.000000	0.000000	0.000000	0.000000
0.000000	0.000000	0.000000	0.000000	0.000000	0.000000	0.000000	0.000000	0.000000	0.000000	0.000000	0.000000	0.000000	0.000000	0.000000	0.000000	0.000000	0.000000	0.000000	0.019692	0.000000	0.000000	0.000000	0.000000	0.036146	0.000000	0.000000	0.000000	0.000000	0.013043	0.000000	0.000000	0.000000	0.000000	0.000000	0.000000	0.000000	0.000000	0.000000	0.000000	0.000000	0.000000	0.000000	0.000000	0.000000	0.000000	0.000000	0.000000	0.000000	0.000000
0.000000	0.000000	0.000000	0.000000	0.000000	0.000000	0.000000	0.000000	0.000000	0.000000	0.000000	0.000000	0.000000	0.000000	0.065634	0.000000	0.000000	0.000000	0.007711	0.131962	0.000000	0.000000	0.000000	0.000000	0.055815	0.000000	0.000000	0.000000	0.000000	0.000000	0.000000	0.000000	0.000000	0.000000	0.000000	0.000000	0.000000	0.000000	0.000000	0.000000	0.000000	0.000000	0.000000	0.000000	0.000000	0.000000	0.000000	0.000000	0.000000	0.000000
0.000000	0.000000	0.000000	0.000000	0.000000	0.000000	0.000000	0.000000	0.000000	0.000000	0.000000	0.000000	0.000000	0.003666	0.029858	0.000000	0.000000	0.000000	0.036683	0.069058	0.000000	0.000000	0.000000	0.000000	0.000000	0.000000	0.000000	0.000000	0.000000	0.000000	0.000000	0.000000	0.000000	0.000000	0.000000	0.000000	0.000000	0.000000	0.000000	0.000000	0.000000	0.000000	0.000000	0.000000	0.000000	0.000000	0.000000	0.000000	0.000000	0.000000
0.000000	0.000000	0.000000	0.000000	0.000000	0.000000	0.000000	0.000000	0.000000	0.000000	0.000000	0.000000	0.000000	0.000000	0.000000	0.000000	0.000000	0.000000	0.000000	0.012739	0.000000	0.000000	0.000000	0.000000	0.000000	0.000000	0.000000	0.000000	0.000000	0.000000	0.000000	0.003130	0.055015	0.016996	0.000000	0.000000	0.000000	0.000000	0.000000	0.000000	0.000000	0.000000	0.000000	0.000000	0.000000	0.000000	0.000000	0.000000	0.000000	0.042800
0.000000	0.000000	0.023097	0.100535	0.064271	0.000000	0.000000	0.000000	0.003019	0.000000	0.000000	0.000000	0.000000	0.000000	0.000000	0.000000	0.000000	0.000000	0.000000	0.000000	0.000000	0.000000	0.000000	0.000000	0.000000	0.000000	0.000000	0.000000	0.000000	0.000000	0.000000	0.000000	0.000000	0.011182	0.000000	0.000000	0.000000	0.000000	0.000000	0.000000	0.000000	0.000000	0.000000	0.000000	0.000000	0.000000	0.000000	0.000000	0.000000	0.000000
0.000000	0.000000	0.000000	0.000000	0.000000	0.000000	0.000000	0.000000	0.000000	0.000000	0.000000	0.000000	0.000000	0.000000	0.000000	0.000000	0.000000	0.000000	0.000000	0.006336	0.000000	0.000000	0.000000	0.000000	0.000000	0.000000	0.000000	0.000000	0.000000	0.000000	0.000000	0.000000	0.000000	0.000000	0.000000	0.000000	0.000000	0.000000	0.000000	0.000000	0.000000	0.000000	0.000000	0.000000	0.000000	0.000000	0.000000	0.000000	0.000000	0.000000
0.000000	0.000000	0.000000	0.000000	0.000000	0.000000	0.000000	0.000000	0.000000	0.000000	0.000000	0.000000	0.000000	0.000000	0.000000	0.000000	0.000000	0.000000	0.000000	0.000000	0.000000	0.000000	0.000000	0.000000	0.000000	0.000000	0.000000	0.000000	0.000000	0.000000	0.000000	0.000000	0.000000	0.000000	0.000000	0.000000	0.000000	0.000000	0.000000	0.000000	0.000000	0.000000	0.000000	0.000000	0.000000	0.000000	0.000000	0.000000	0.000000	0.000000
0.000000	0.000000	0.000000	0.097483	0.111159	0.000000	0.000000	0.000000	0.050903	0.060138	0.000000	0.000000	0.000000	0.000000	0.000000	0.000000	0.000000	0.000000	0.000000	0.000000	0.000000	0.000000	0.000000	0.000000	0.000000	0.000000	0.000000	0.000000	0.000000	0.000000	0.000000	0.000000	0.000000	0.000000	0.000000	0.000000	0.000000	0.000000	0.000000	0.000000	0.027678	0.034906	0.000000	0.000000	0.000000	0.088091	0.099346	0.005652	0.000000	0.000000
0.000000	0.000000	0.000000	0.000000	0.000000	0.000000	0.000000	0.000000	0.000000	0.000000	0.000000	0.000000	0.000000	0.000000	0.000000	0.000000	0.000000	0.000000	0.000000	0.000000	0.000000	0.000000	0.000000	0.000000	0.000000	0.000000	0.000000	0.000000	0.000000	0.000000	0.000000	0.000000	0.000000	0.000000	0.000000	0.000000	0.000000	0.000000	0.000000	0.000000	0.000000	0.000000	0.000000	0.000000	0.000000	0.000000	0.000000	0.000000	0.000000	0.000000
0.000000	0.000000	0.000000	0.000000	0.000000	0.000000	0.000000	0.000000	0.000000	0.000000	0.000000	0.000000	0.000000	0.000000	0.000000	0.000000	0.000000	0.000000	0.000000	0.000000	0.000000	0.000000	0.000000	0.000000	0.000000	0.000000	0.000000	0.000000	0.000000	0.000000	0.000000	0.000000	0.000000	0.000000	0.000000	0.000000	0.000000	0.000000	0.000000	0.000000	0.000000	0.000000	0.000000	0.000000	0.000000	0.000000	0.000000	0.000000	0.000000	0.000000
0.000000	0.000000	0.048103	0.078518	0.008867	0.000000	0.000000	0.000000	0.003295	0.000000	0.000000	0.000000	0.000000	0.000000	0.000000	0.000000	0.000000	0.000000	0.000000	0.000000	0.000000	0.000000	0.000000	0.013520	0.000000	0.000000	0.000000	0.058724	0.091942	0.017265	0.000000	0.000000	0.094502	0.144811	0.043622	0.000000	0.000000	0.000000	0.000000	0.000000	0.000000	0.000000	0.000000	0.000000	0.000000	0.000000	0.000000	0.000000	0.000000	0.000000
0.000000	0.000000	0.000000	0.000000	0.000000	0.000000	0.000000	0.000000	0.000000	0.000000	0.000000	0.000000	0.000000	0.000000	0.000000	0.000000	0.000000	0.000000	0.000000	0.000000	0.000000	0.000000	0.000000	0.000000	0.000000	0.000000	0.000000	0.000000	0.000000	0.000000	0.000000	0.000000	0.000000	0.000000	0.000000	0.000000	0.000000	0.000000	0.000000	0.000000	0.000000	0.000000	0.000000	0.000000	0.000000	0.000000	0.000000	0.000000	0.000000	0.000000
0.000000	0.000000	0.047459	0.065308	0.000000	0.000000	0.000000	0.000000	0.001971	0.000000	0.000000	0.000000	0.000000	0.000000	0.000000	0.000000	0.000000	0.000000	0.000000	0.000000	0.000000	0.000000	0.012959	0.027324	0.000000	0.000000	0.000000	0.074274	0.096415	0.011170	0.000000	0.000000	0.096680	0.124725	0.025554	0.000000	0.000000	0.000000	0.000000	0.000000	0.000000	0.000000	0.000000	0.000000	0.000000	0.000000	0.000000	0.000000	0.000000	0.000000
0.000000	0.000000	0.000000	0.000000	0.000000	0.000000	0.000000	0.000000	0.000000	0.000000	0.000000	0.000000	0.000000	0.000000	0.000000	0.000000	0.000000	0.000000	0.000000	0.000000	0.000000	0.000000	0.000000	0.000000	0.000000	0.000000	0.000000	0.000000	0.000000	0.000000	0.000000	0.000000	0.000000	0.000000	0.000000	0.000000	0.000000	0.000000	0.000000	0.000000	0.000000	0.000000	0.000000	0.000000	0.000000	0.000000	0.000000	0.000000	0.000000	0.000000
0.000000	0.000000	0.036933	0.032177	0.000000	0.000000	0.000000	0.000000	0.000000	0.000000	0.000000	0.000000	0.000000	0.000000	0.000000	0.000000	0.000000	0.007611	0.003544	0.000000	0.000000	0.000000	0.055620	0.050291	0.000000	0.000000	0.003585	0.099640	0.092227	0.000000	0.000000	0.000000	0.087803	0.081092	0.000000	0.000000	0.000000	0.000000	0.000000	0.000000	0.000000	0.000000	0.000000	0.000000	0.000000	0.000000	0.000000	0.000000	0.000000	0.000000
0.000000	0.000000	0.000000	0.000000	0.000000	0.000000	0.000000	0.000000	0.000000	0.000000	0.000000	0.000000	0.000000	0.000000	0.000000	0.000000	0.000000	0.000000	0.000000	0.000000	0.000000	0.000000	0.000000	0.000000	0.000000	0.000000	0.000000	0.000000	0.000000	0.000000	0.000000	0.000000	0.000000	0.000000	0.000000	0.000000	0.000000	0.000000	0.000000	0.000000	0.000000	0.000000	0.000000	0.000000	0.000000	0.000000	0.000000	0.000000	0.000000	0.000000
0.000000	0.000000	0.027790	0.014169	0.000000	0.000000	0.000000	0.000000	0.000000	0.000000	0.000000	0.000000	0.000000	0.000000	0.000000	0.000000	0.000000	0.026091	0.012590	0.000000	0.000000	0.000000	0.075863	0.057752	0.000000	0.000000	0.016003	0.106765	0.083970	0.000000	0.000000	0.000000	0.077752	0.059407	0.000000	0.000000	0.000000	0.005704	0.091711	0.074484	0.000000	0.000000	0.029323	0.141598	0.114425	0.000000	0.000000	0.000000	0.066625	0.052186
0.000000	0.000000	0.000000	0.000000	0.000000	0.000000	0.000000	0.000000	0.000000	0.000000	0.000000	0.000000	0.000000	0.000000	0.000000	0.000000	0.000000	0.000000	0.000000	0.000000	0.000000	0.000000	0.000000	0.000000	0.000000	0.000000	0.000000	0.000000	0.000000	0.000000	0.000000	0.000000	0.000000	0.000000	0.000000	0.000000	0.000000	0.000000	0.000000	0.000000	0.000000	0.000000	0.000000	0.000000	0.000000	0.000000	0.000000	0.000000	0.000000	0.000000
0.000000	0.000000	0.016692	0.000000	0.000000	0.000000	0.000000	0.000000	0.000000	0.000000	0.000000	0.000000	0.003191	0.000000	0.000000	0.047742	0.000000	0.043388	0.019351	0.000000	0.000000	0.018392	0.095086	0.062122	0.000000	0.000000	0.026393	0.109245	0.072727	0.000000	0.000000	0.000000	0.065147	0.037964	0.000000	0.000000	0.000000	0.000000	0.000000	0.000000	0.000000	0.000000	0.000000	0.000000	0.000000	0.000000	0.001373	0.000000	0.000000	0.000000
0.000000	0.000000	0.000000	0.000000	0.000000	0.000000	0.000000	0.000000	0.000000	0.000000	0.050749	0.037486	0.000000	0.000000	0.000000	0.071058	0.055986	0.000000	0.000000	0.000000	0.000000	0.000000	0.000000	0.000000	0.000000	0.000000	0.000000	0.000000	0.000000	0.000000	0.000000	0.000000	0.000000	0.000000	0.013310	0.000000	0.000000	0.000000	0.000000	0.000000	0.000000	0.000000	0.000000	0.000000	0.000000	0.000000	0.000000	0.000000	0.000000	0.000000
0.000000	0.000000	0.008242	0.000000	0.000000	0.000000	0.000000	0.000000	0.000000	0.000000	0.000000	0.000000	0.014923	0.000000	0.000000	0.000000	0.004937	0.061654	0.025633	0.000000	0.000000	0.035665	0.108959	0.060679	0.000000	0.000000	0.031484	0.101788	0.055798	0.000000	0.023583	0.000000	0.050834	0.016865	0.000000	0.000000	0.000000	0.000000	0.037860	0.078444	0.126706	0.080410	0.000000	0.071373	0.127786	0.095784	0.058932	0.000000	0.048969	0.093499
0.000000	0.000000	0.000000	0.000000	0.000000	0.000000	0.000000	0.000000	0.000000	0.000000	0.058410	0.000000	0.000000	0.000000	0.000000	0.000000	0.000000	0.000000	0.000000	0.000000	0.000000	0.000000	0.000000	0.000000	0.000000	0.000000	0.000000	0.000000	0.000000	0.000000	0.000000	0.000000	0.000000	0.000000	0.024097	0.000000	0.000000	0.012941	0.000000	0.000000	0.000000	0.000000	0.019144	0.000000	0.000000	0.000000	0.000000	0.048655	0.011137	0.000000
0.011491	0.062364	0.019677	0.000000	0.000000	0.000000	0.000000	0.000000	0.000000	0.000000	0.000000	0.004305	0.038713	0.000000	0.000000	0.000000	0.049184	0.096959	0.031404	0.000000	0.000000	0.064371	0.120244	0.044905	0.000000	0.044571	0.111923	0.072583	0.015237	0.000000	0.066353	0.158222	0.078006	0.000000	0.000000	0.011491	0.000000	0.000000	0.000000	0.084055	0.000000	0.000000	0.000000	0.000000	0.000000	0.000000	0.000000	0.000000	0.000000	0.000000
0.000000	0.017796	0.130060	0.119909	0.005132	0.000000	0.000000	0.039899	0.035025	0.000000	0.040744	0.000000	0.000000	0.000000	0.000000	0.000000	0.000000	0.000000	0.000000	0.000000	0.000000	0.000000	0.000000	0.000000	0.000000	0.000000	0.000000	0.000000	0.000000	0.000000	0.000000	0.000000	0.034516	0.029792	0.000000	0.000000	0.000000	0.000017	0.000000	0.000000	0.000000	0.007660	0.062414	0.023840	0.000000	0.001729	0.011660	0.070771	0.032522	0.000000
0.000000	0.000000	0.000000	0.000000	0.000000	0.000000	0.000000	0.000000	0.000000	0.000000	0.000000	0.000000	0.000000	0.000000	0.000000	0.000792	0.000000	0.000000	0.000000	0.000000	0.023002	0.000000	0.000000	0.000000	0.000000	0.000000	0.000000	0.000000	0.000000	0.000000	0.000000	0.000000	0.000000	0.000000	0.000000	0.000000	0.000000	0.000000	0.000000	0.094119	0.000000	0.000000	0.000000	0.036703	0.091984	0.002000	0.000000	0.000000	0.068656	0.149506
0.000000	0.000000	0.000000	0.000000	0.000000	0.000000	0.000000	0.000000	0.000000	0.000000	0.020937	0.000000	0.000000	0.000000	0.000000	0.000000	0.000000	0.000000	0.000000	0.000000	0.000000	0.000000	0.000000	0.000000	0.000000	0.000000	0.000000	0.000000	0.003993	0.031891	0.000000	0.000000	0.000000	0.000000	0.000000	0.000000	0.000000	0.000000	0.000000	0.000000	0.000000	0.000000	0.083710	0.083631	0.000000	0.000000	0.020821	0.090147	0.051579	0.000000
0.012383	0.000000	0.000000	0.000000	0.000000	0.084348	0.010452	0.013451	0.000000	0.000000	0.137553	0.046030	0.066064	0.000000	0.000000	0.084427	0.084136	0.111982	0.021271	0.000000	0.012446	0.068319	0.092219	0.010480	0.000000	0.000000	0.019422	0.036282	0.000000	0.000000	0.000000	0.000000	0.000000	0.000000	0.000000	0.012383	0.031728	0.000000	0.000864	0.103317	0.008211	0.027103	0.000000	0.000000	0.000000	0.018856	0.038949	0.000000	0.000000	0.000000
0.000000	0.000000	0.000000	0.000000	0.000000	0.000000	0.000000	0.000000	0.000000	0.000000	0.000000	0.000000	0.000000	0.000000	0.000000	0.000000	0.000000	0.000000	0.000000	0.000000	0.000000	0.000000	0.000000	0.000000	0.000000	0.000000	0.000000	0.000000	0.000000	0.000000	0.000000	0.000000	0.000000	0.000000	0.000000	0.000000	0.000000	0.000000	0.000000	0.000000	0.000000	0.000000	0.022439	0.000000	0.000000	0.000000	0.026211	0.105552	0.067610	0.000000
0.000000	0.000000	0.000000	0.000000	0.000000	0.000000	0.038367	0.035639	0.000000	0.000000	0.000000	0.086965	0.083152	0.000000	0.000000	0.000000	0.095931	0.091817	0.000000	0.000000	0.000000	0.052742	0.049763	0.000000	0.000000	0.000000	0.006709	0.004410	0.000000	0.000000	0.000000	0.000000	0.000000	0.000000	0.000000	0.000000	0.000000	0.000000	0.029179	0.117588	0.000000	0.000000	0.000000	0.000000	0.000000	0.000000	0.000000	0.000000	0.000000	0.000000
0.000000	0.000000	0.000000	0.000000	0.000000	0.000000	0.000000	0.000000	0.000000	0.000000	0.000000	0.000000	0.000000	0.000000	0.000000	0.000000	0.000000	0.000000	0.000000	0.000000	0.000000	0.000000	0.000000	0.005289	0.009389	0.000000	0.000000	0.000000	0.000000	0.000000	0.000000	0.000000	0.000000	0.000000	0.000000	0.000000	0.000000	0.000000	0.000000	0.000000	0.000000	0.000000	0.015369	0.000000	0.000000	0.000000	0.027652	0.115688	0.080289	0.000000
0.000000	0.010970	0.000216	0.000000	0.000000	0.000000	0.058479	0.044524	0.000000	0.000000	0.012177	0.103104	0.083928	0.000000	0.000000	0.006221	0.092272	0.074671	0.000000	0.000000	0.000000	0.041585	0.028959	0.000000	0.000000	0.000000	0.000425	0.000000	0.000000	0.000000	0.000000	0.000000	0.000000	0.000000	0.000000	0.000000	0.000000	0.000000	0.000000	0.000000	0.000000	0.000000	0.000000	0.000000	0.000000	0.000000	0.000000	0.000000	0.000000	0.000000
0.000000	0.000000	0.000000	0.000000	0.000000	0.000000	0.000000	0.000000	0.000000	0.000000	0.000000	0.000000	0.000000	0.000000	0.000000	0.000000	0.000000	0.000000	0.000000	0.000752	0.000000	0.000000	0.000000	0.041256	0.103271	0.000000	0.000000	0.000000	0.000000	0.016547	0.000000	0.000000	0.000000	0.000000	0.000000	0.000000	0.000000	0.000000	0.000000	0.000000	0.000000	0.000000	0.004854	0.000000	0.000000	0.000000	0.024844	0.117837	0.087565	0.000000
0.000000	0.025937	0.005830	0.000000	0.000000	0.005989	0.078081	0.051044	0.000000	0.000000	0.026155	0.112741	0.078140	0.000000	0.000000	0.008902	0.082689	0.054824	0.000000	0.000000	0.000000	0.029989	0.009466	0.000000	0.000000	0.000000	0.000000	0.000000	0.000000	0.000000	0.000000	0.000000	0.000000	0.000000	0.000000	0.000000	0.000000	0.000000	0.000000	0.000000	0.000000	0.000000	0.000000	0.000000	0.000000	0.000000	0.000000	0.000000	0.000000	0.000000
0.000000	0.000000	0.000000	0.000000	0.000000	0.000000	0.000000	0.000000	0.000000	0.021157	0.000000	0.000000	0.000000	0.000000	0.098298	0.000000	0.000000	0.000000	0.001431	0.067078	0.000000	0.000000	0.000000	0.000000	0.000000	0.000000	0.000000	0.000000	0.000000	0.000000	0.000000	0.000000	0.000000	0.000000	0.000000	0.000000	0.000000	0.000000	0.000000	0.000000	0.000000	0.000000	0.000000	0.000000	0.000000	0.000000	0.019142	0.113809	0.090330	0.000000
0.000000	0.000000	0.000000	0.000000	0.000000	0.037362	0.106422	0.055367	0.006760	0.051065	0.061277	0.156898	0.082733	0.023165	0.072828	0.000000	0.028401	0.000000	0.000000	0.000000	0.000000	0.000000	0.000000	0.000000	0.000000	0.000000	0.000000	0.000000	0.000000	0.071300	0.000000	0.000000	0.000000	0.000000	0.050441	0.000000	0.000000	0.000000	0.000000	0.000000	0.000000	0.000000	0.000000	0.000000	0.000000	0.000000	0.000000	0.000000	0.000000	0.000000
0.000000	0.000000	0.000000	0.000000	0.000000	0.000000	0.000000	0.000000	0.000000	0.000000	0.000000	0.000000	0.000000	0.000000	0.000000	0.000000	0.000000	0.000000	0.000000	0.000000	0.000000	0.000000	0.000000	0.000000	0.000000	0.000000	0.000000	0.000000	0.000000	0.000000	0.000000	0.000000	0.000000	0.000000	0.000000	0.000000	0.000000	0.000000	0.000000	0.000000	0.000000	0.000000	0.000000	0.000000	0.000000	0.000000	0.009651	0.102317	0.086666	0.000000
0.007000	0.049789	0.004785	0.000000	0.000000	0.062913	0.133449	0.059848	0.000000	0.000000	0.059556	0.127027	0.056559	0.000000	0.000000	0.001588	0.042949	0.000000	0.000000	0.000000	0.000000	0.000000	0.000000	0.000000	0.000000	0.000000	0.000000	0.000000	0.000000	0.000000	0.000000	0.000000	0.000000	0.078571	0.070921	0.007000	0.000000	0.000000	0.012564	0.009025	0.000000	0.000000	0.000000	0.000000	0.000000	0.000000	0.000000	0.000000	0.000000	0.000000
0.000000	0.000000	0.000000	0.000000	0.000000	0.000000	0.000000	0.000000	0.000000	0.000000	0.000000	0.000000	0.000000	0.000000	0.000000	0.000000	0.000000	0.000000	0.000000	0.000000	0.000000	0.000000	0.000000	0.000000	0.000000	0.000000	0.000000	0.000000	0.000000	0.000000	0.000000	0.000000	0.000000	0.000000	0.000000	0.000000	0.000000	0.000000	0.000000	0.000000	0.000000	0.000000	0.000000	0.000000	0.000000	0.000000	0.000000	0.085784	0.077255	0.000000
0.050951	0.080434	0.009065	0.000000	0.000000	0.092555	0.138251	0.039816	0.000000	0.000000	0.057945	0.089183	0.014521	0.000000	0.000000	0.000000	0.016005	0.000000	0.000000	0.000000	0.000000	0.000000	0.000000	0.000000	0.000000	0.000000	0.000000	0.000000	0.000000	0.000000	0.000000	0.009174	0.000000	0.000000	0.000000	0.050951	0.016569	0.000000	0.000000	0.000000	0.000000	0.000000	0.000000	0.000000	0.000000	0.000000	0.000000	0.000000	0.000000	0.000000
0.000000	0.000000	0.000000	0.000000	0.000000	0.000000	0.000000	0.000000	0.000000	0.000000	0.000000	0.000000	0.000000	0.000000	0.000000	0.000000	0.000000	0.000000	0.000000	0.000000	0.000000	0.000000	0.000000	0.000000	0.000000	0.000000	0.000000	0.000000	0.000000	0.000000	0.000000	0.000000	0.000000	0.000000	0.000000	0.000000	0.000000	0.000000	0.000000	0.000000	0.000000	0.000000	0.000000	0.000000	0.000000	0.000000	0.000000	0.060560	0.056355	0.000000
0.072448	0.092193	0.007608	0.000000	0.000000	0.103242	0.130687	0.026872	0.000000	0.000000	0.052502	0.069330	0.000000	0.000000	0.000000	0.000000	0.000673	0.000000	0.000000	0.000000	0.000000	0.000000	0.000000	0.000000	0.000000	0.000000	0.000000	0.000000	0.000000	0.000000	0.006241	0.018857	0.000000	0.000000	0.000000	0.072448	0.032213	0.000000	0.042010	0.136663	0.000000	0.000000	0.000000	0.000000	0.060150	0.000000	0.000000	0.000000	0.000000	0.000000
0.000000	0.000000	0.000000	0.000000	0.000000	0.000000	0.000000	0.000000	0.000000	0.000000	0.000000	0.000000	0.000000	0.010007	0.000000	0.000000	0.000000	0.000000	0.000000	0.000000	0.000000	0.000000	0.000000	0.000000	0.000000	0.000000	0.000000	0.000000	0.000000	0.000000	0.000000	0.000000	0.000000	0.000000	0.000000	0.000000	0.000000	0.000000	0.000000	0.000000	0.000000	0.000000	0.000000	0.000000	0.000000	0.000000	0.000000	0.000000	0.000000	0.000000
0.092836	0.099900	0.003517	0.000000	0.000000	0.107289	0.115476	0.011218	0.000000	0.000000	0.044909	0.049788	0.000000	0.000000	0.000000	0.000000	0.000000	0.000000	0.000000	0.000000	0.000000	0.000000	0.000000	0.000000	0.000000	0.000000	0.000000	0.000000	0.000000	0.000000	0.024821	0.029144	0.000000	0.000000	0.000000	0.092836	0.043525	0.000000	0.000000	0.000000	0.003458	0.000000	0.000000	0.000000	0.000000	0.000000	0.000000	0.000000	0.000000	0.000000
0.000000	0.000000	0.000000	0.000000	0.000000	0.000000	0.000000	0.000000	0.000000	0.000000	0.000000	0.000000	0.015820	0.021164	0.000000	0.000000	0.000000	0.000000	0.000000	0.000000	0.000000	0.000000	0.000000	0.000000	0.000000	0.000000	0.000000	0.000000	0.000000	0.000000	0.000000	0.000000	0.000000	0.000000	0.000000	0.000000	0.000000	0.000000	0.000000	0.000000	0.000000	0.000000	0.000000	0.000000	0.000000	0.000000	0.000000	0.000000	0.000000	0.000000
0.122540	0.103318	0.000000	0.000000	0.000000	0.103770	0.087561	0.000000	0.000000	0.000000	0.029339	0.019497	0.000000	0.000000	0.000000	0.000000	0.000000	0.000000	0.000000	0.000000	0.000000	0.000000	0.000000	0.000000	0.000000	0.000000	0.000000	0.000000	0.000000	0.000000	0.053079	0.041806	0.000000	0.000000	0.000000	0.122540	0.055386	0.076619	0.094908	0.007921	0.032914	0.000000	0.000000	0.000000	0.000000	0.000000	0.000000	0.000000	0.000000	0.000000
0.000000	0.000000	0.000000	0.000000	0.000000	0.000000	0.000000	0.000000	0.000000	0.000000	0.000000	0.000000	0.000000	0.000000	0.000000	0.000000	0.000000	0.000000	0.000000	0.000000	0.000000	0.000000	0.000000	0.000000	0.000000	0.000000	0.000000	0.023528	0.025392	0.000000	0.000000	0.000000	0.087615	0.090511	0.000000	0.000000	0.000000	0.000000	0.000000	0.000000	0.000000	0.000000	0.000000	0.037312	0.000000	0.000000	0.000000	0.069281	0.158265	0.074914
0.000000	0.000000	0.000000	0.000000	0.000000	0.000000	0.000000	0.000000	0.000000	0.000000	0.000000	0.000000	0.000000	0.000000	0.000000	0.000000	0.000000	0.000000	0.000000	0.000000	0.000000	0.000000	0.000000	0.000000	0.000000	0.000000	0.000000	0.000000	0.000000	0.000000	0.000000	0.000000	0.000000	0.000000	0.000000	0.000000	0.000000	0.000000	0.000000	0.000000	0.000000	0.000000	0.000000	0.000000	0.000000	0.000000	0.000000	0.000000	0.000000	0.000000
0.000000	0.000000	0.000000	0.000000	0.000000	0.000000	0.000000	0.002062	0.000000	0.000000	0.000000	0.000000	0.000000	0.000000	0.000000	0.000000	0.000000	0.000000	0.000000	0.000000	0.000000	0.000000	0.000000	0.000000	0.000000	0.000000	0.000000	0.000000	0.000000	0.000000	0.000000	0.000000	0.000000	0.000000	0.000000	0.000000	0.000000	0.000000	0.000000	0.024278	0.000000	0.000000	0.000000	0.000000	0.000000	0.000000	0.000000	0.000000	0.000000	0.000000
[truncated: 1,121 more rows]
[truncated: 55 more columns]
