# Supplementary material for: Generation of Tactile Maps for Artificial Skin
Source: PLoS One. 2011 Nov 10;6(11):e26561. doi: 10.1371/journal.pone.0026561 (PMC3213097; doi:10.1371/journal.pone.0026561)
Supplement: Data S6 — Sample simulation run output (sphere locomotion). (TXT) [file pone.0026561.s019.txt]

0.000000	0.000000	0.000000	0.000000	0.000000	0.000000	0.000000	0.000000	0.000000	0.000000	0.000000	0.000000	0.000000	0.000000	0.000000	0.000000	0.000000	0.000000	0.000000	0.000000	0.000000	0.000000	0.000000	0.000000	0.000000	0.000000	0.000000	0.000000	0.000000	0.000000	0.000000	0.000000	0.000000	0.000000	0.000000	0.000000	0.000000	0.000000	0.000000	0.000000	0.000000	0.000000	0.000000	0.000000	0.000000	0.000000	0.000000	0.000000	0.000000	0.000000
0.000000	0.000000	0.000000	0.000000	0.000000	0.000000	0.000000	0.000000	0.000000	0.000000	0.000000	0.000000	0.000000	0.000000	0.000000	0.000000	0.000000	0.000000	0.000000	0.000000	0.000000	0.000000	0.000000	0.000000	0.000000	0.000000	0.000000	0.000000	0.000000	0.000000	0.000000	0.000000	0.000000	0.000000	0.000000	0.000000	0.000000	0.000000	0.000000	0.000000	0.000000	0.000000	0.000000	0.000000	0.000000	0.000000	0.000000	0.000000	0.000000	0.000000
0.000000	0.000000	0.000000	0.000000	0.000000	0.000000	0.000000	0.000000	0.000000	0.000000	0.000000	0.000000	0.000000	0.000000	0.000000	0.000000	0.000000	0.000000	0.000000	0.000000	0.000000	0.000000	0.000000	0.000000	0.000000	0.000000	0.000000	0.000000	0.000000	0.000000	0.000000	0.000000	0.000000	0.000000	0.000000	0.000000	0.000000	0.000000	0.000000	0.000000	0.000000	0.000000	0.000000	0.000000	0.000000	0.000000	0.000000	0.000000	0.000000	0.000000
0.000000	0.000000	0.000000	0.000000	0.000000	0.000000	0.000000	0.000000	0.000000	0.000000	0.000000	0.000000	0.000000	0.000000	0.000000	0.000000	0.000000	0.000000	0.000000	0.000000	0.000000	0.000000	0.000000	0.000000	0.000000	0.000000	0.000000	0.000000	0.000000	0.000000	0.000000	0.000000	0.000000	0.000000	0.000000	0.000000	0.000000	0.000000	0.000000	0.000000	0.000000	0.000000	0.000000	0.000000	0.000000	0.000000	0.000000	0.000000	0.000000	0.000000
0.000000	0.000000	0.000000	0.000000	0.000000	0.000000	0.000000	0.000000	0.000000	0.000000	0.000000	0.000000	0.000000	0.000000	0.000000	0.000000	0.000000	0.000000	0.000000	0.000000	0.000000	0.000000	0.000000	0.000000	0.000000	0.000000	0.000000	0.000000	0.000000	0.000000	0.000000	0.000000	0.000000	0.000000	0.000000	0.000000	0.000000	0.000000	0.000000	0.000000	0.000000	0.000000	0.000000	0.000000	0.000000	0.000000	0.000000	0.000000	0.000000	0.000000
0.000000	0.000000	0.000000	0.000000	0.000000	0.000000	0.000000	0.000000	0.000000	0.000000	0.000000	0.000000	0.000000	0.000000	0.000000	0.000000	0.000000	0.000000	0.000000	0.000000	0.000000	0.000000	0.000000	0.000000	0.000000	0.000000	0.000000	0.000000	0.000000	0.000000	0.000000	0.000000	0.000000	0.000000	0.000000	0.000000	0.000000	0.000000	0.000000	0.000000	0.000000	0.000000	0.000000	0.000000	0.000000	0.000000	0.000000	0.000000	0.000000	0.000000
0.000000	0.000000	0.000000	0.000000	0.000000	0.000000	0.000000	0.000000	0.000000	0.000000	0.000000	0.000000	0.000000	0.000000	0.000000	0.000000	0.000000	0.000000	0.000000	0.000000	0.000000	0.000000	0.000000	0.000000	0.000000	0.000000	0.000000	0.000000	0.000000	0.000000	0.000000	0.000000	0.000000	0.000000	0.000000	0.000000	0.000000	0.000000	0.000000	0.000000	0.000000	0.000000	0.000000	0.000000	0.000000	0.000000	0.000000	0.000000	0.000000	0.000000
0.000000	0.000000	0.000000	0.000000	0.000000	0.000000	0.000000	0.000000	0.000000	0.000000	0.000000	0.000000	0.000000	0.000000	0.000000	0.000000	0.000000	0.000000	0.000000	0.000000	0.000000	0.000000	0.000000	0.000000	0.000000	0.000000	0.000000	0.000000	0.000000	0.000000	0.000000	0.000000	0.000000	0.000000	0.000000	0.000000	0.000000	0.000000	0.000000	0.000000	0.000000	0.000000	0.000000	0.000000	0.000000	0.000000	0.000000	0.000000	0.000000	0.000000
0.000000	0.000000	0.000000	0.000000	0.000000	0.000000	0.000000	0.000000	0.000000	0.000000	0.000000	0.000000	0.000000	0.000000	0.000000	0.000000	0.000000	0.000000	0.000000	0.000000	0.000000	0.000000	0.000000	0.000000	0.000000	0.000000	0.000000	0.000000	0.000000	0.000000	0.000000	0.000000	0.000000	0.000000	0.000000	0.000000	0.000000	0.000000	0.000000	0.000000	0.000000	0.000000	0.000000	0.000000	0.000000	0.000000	0.000000	0.000000	0.000000	0.000000
0.000000	0.000000	0.000000	0.000000	0.000000	0.000000	0.000000	0.000000	0.000000	0.000000	0.000000	0.000000	0.000000	0.000000	0.000000	0.000000	0.000000	0.000000	0.000000	0.000000	0.000000	0.000000	0.000000	0.000000	0.000000	0.000000	0.000000	0.000000	0.000000	0.000000	0.000000	0.000000	0.000000	0.000000	0.000000	0.000000	0.000000	0.000000	0.000000	0.000000	0.000000	0.000000	0.000000	0.000000	0.000000	0.000000	0.000000	0.000000	0.000000	0.000000
0.000000	0.000000	0.000000	0.000000	0.000000	0.000000	0.000000	0.000000	0.000000	0.000000	0.000000	0.000000	0.000000	0.000000	0.000000	0.000000	0.000000	0.000000	0.000000	0.000000	0.000000	0.000000	0.000000	0.000000	0.000000	0.000000	0.000000	0.000000	0.000000	0.000000	0.000000	0.000000	0.000000	0.000000	0.000000	0.000000	0.000000	0.000000	0.000000	0.000000	0.000000	0.000000	0.000000	0.000000	0.000000	0.000000	0.000000	0.000000	0.000000	0.000000
0.000000	0.000000	0.000000	0.000000	0.000000	0.000000	0.000000	0.000000	0.000000	0.000000	0.000000	0.000000	0.000000	0.000000	0.000000	0.000000	0.000000	0.000000	0.000000	0.000000	0.000000	0.000000	0.000000	0.000000	0.000000	0.000000	0.000000	0.000000	0.000000	0.000000	0.000000	0.000000	0.000000	0.000000	0.000000	0.000000	0.000000	0.000000	0.000000	0.000000	0.000000	0.000000	0.000000	0.000000	0.000000	0.000000	0.000000	0.000000	0.000000	0.000000
0.000000	0.000000	0.000000	0.000000	0.000000	0.000000	0.000000	0.000000	0.000000	0.000000	0.000000	0.000000	0.000000	0.000000	0.000000	0.000000	0.000000	0.000000	0.000000	0.000000	0.000000	0.000000	0.000000	0.000000	0.000000	0.000000	0.000000	0.000000	0.000000	0.000000	0.000000	0.000000	0.000000	0.000000	0.000000	0.000000	0.000000	0.000000	0.000000	0.000000	0.000000	0.000000	0.000000	0.000000	0.000000	0.000000	0.000000	0.000000	0.000000	0.000000
0.000000	0.000000	0.000000	0.000000	0.000000	0.000000	0.000000	0.000000	0.000000	0.000000	0.000000	0.000000	0.000000	0.000000	0.000000	0.000000	0.000000	0.000000	0.000000	0.000000	0.000000	0.000000	0.000000	0.000000	0.000000	0.000000	0.000000	0.000000	0.000000	0.000000	0.000000	0.000000	0.000000	0.000000	0.000000	0.000000	0.000000	0.000000	0.000000	0.000000	0.000000	0.000000	0.000000	0.000000	0.000000	0.000000	0.000000	0.000000	0.000000	0.000000
0.000000	0.000000	0.000000	0.000000	0.000000	0.000000	0.000000	0.000000	0.000000	0.000000	0.000000	0.000000	0.000000	0.000000	0.000000	0.000000	0.000000	0.000000	0.000000	0.000000	0.000000	0.000000	0.000000	0.000000	0.000000	0.000000	0.000000	0.000000	0.000000	0.000000	0.000000	0.000000	0.000000	0.000000	0.000000	0.000000	0.000000	0.000000	0.000000	0.000000	0.000000	0.000000	0.000000	0.000000	0.000000	0.000000	0.000000	0.000000	0.000000	0.000000
0.000000	0.000000	0.000000	0.000000	0.000000	0.000000	0.000000	0.000000	0.000000	0.000000	0.000000	0.000000	0.000000	0.000000	0.000000	0.000000	0.000000	0.000000	0.000000	0.000000	0.000000	0.000000	0.000000	0.000000	0.000000	0.000000	0.000000	0.000000	0.000000	0.000000	0.000000	0.000000	0.000000	0.000000	0.000000	0.000000	0.000000	0.000000	0.000000	0.000000	0.000000	0.000000	0.000000	0.000000	0.000000	0.000000	0.000000	0.000000	0.000000	0.000000
0.000000	0.000000	0.000000	0.000000	0.000000	0.000000	0.000000	0.000000	0.000000	0.000000	0.000000	0.000000	0.000000	0.000000	0.000000	0.000000	0.000000	0.000000	0.000000	0.000000	0.000000	0.000000	0.000000	0.000000	0.000000	0.000000	0.000000	0.000000	0.000000	0.000000	0.000000	0.000000	0.000000	0.000000	0.000000	0.000000	0.000000	0.000000	0.000000	0.000000	0.000000	0.000000	0.000000	0.000000	0.000000	0.000000	0.000000	0.000000	0.000000	0.000000
0.000000	0.000000	0.000000	0.000000	0.000000	0.000000	0.000000	0.000000	0.000000	0.000000	0.000000	0.000000	0.000000	0.000000	0.000000	0.000000	0.000000	0.000000	0.000000	0.000000	0.000000	0.000000	0.000000	0.000000	0.000000	0.000000	0.000000	0.000000	0.000000	0.000000	0.000000	0.000000	0.000000	0.000000	0.000000	0.000000	0.000000	0.000000	0.000000	0.000000	0.000000	0.000000	0.000000	0.000000	0.000000	0.000000	0.000000	0.000000	0.000000	0.000000
0.000000	0.000000	0.000000	0.000000	0.000000	0.000000	0.000000	0.000000	0.000000	0.000000	0.000000	0.000000	0.000000	0.000000	0.000000	0.000000	0.000000	0.000000	0.000000	0.000000	0.000000	0.000000	0.000000	0.000000	0.000000	0.000000	0.000000	0.000000	0.000000	0.000000	0.000000	0.000000	0.000000	0.000000	0.000000	0.000000	0.000000	0.000000	0.000000	0.000000	0.000000	0.000000	0.000000	0.000000	0.000000	0.000000	0.000000	0.000000	0.000000	0.000000
0.000000	0.000000	0.000000	0.000000	0.000000	0.000000	0.000000	0.000000	0.000000	0.000000	0.000000	0.000000	0.000000	0.000000	0.000000	0.000000	0.000000	0.000000	0.000000	0.000000	0.000000	0.000000	0.000000	0.000000	0.000000	0.000000	0.000000	0.000000	0.000000	0.000000	0.000000	0.000000	0.000000	0.000000	0.000000	0.000000	0.000000	0.000000	0.000000	0.000000	0.000000	0.000000	0.000000	0.000000	0.000000	0.000000	0.000000	0.000000	0.000000	0.000000
0.000000	0.000000	0.000000	0.000000	0.000000	0.000000	0.000000	0.000000	0.000000	0.000000	0.000000	0.000000	0.000000	0.000000	0.000000	0.000000	0.000000	0.000000	0.000000	0.000000	0.000000	0.000000	0.000000	0.000000	0.000000	0.000000	0.000000	0.000000	0.000000	0.000000	0.000000	0.000000	0.000000	0.000000	0.000000	0.000000	0.000000	0.000000	0.000000	0.000000	0.000000	0.000000	0.000000	0.000000	0.000000	0.000000	0.000000	0.000000	0.000000	0.000000
0.000000	0.000000	0.000000	0.000000	0.000000	0.000000	0.000000	0.000000	0.000000	0.000000	0.000000	0.000000	0.000000	0.000000	0.000000	0.000000	0.000000	0.000000	0.000000	0.000000	0.000000	0.000000	0.000000	0.000000	0.000000	0.000000	0.000000	0.000000	0.000000	0.000000	0.000000	0.000000	0.000000	0.000000	0.000000	0.000000	0.000000	0.000000	0.000000	0.000000	0.000000	0.000000	0.000000	0.000000	0.000000	0.000000	0.000000	0.000000	0.000000	0.000000
0.000000	0.000000	0.000000	0.000000	0.000000	0.000000	0.000000	0.000000	0.000000	0.000000	0.000000	0.000000	0.000000	0.000000	0.000000	0.000000	0.014976	0.000000	0.000000	0.000000	0.000000	0.000000	0.000000	0.000000	0.000000	0.000000	0.000000	0.000000	0.000000	0.000000	0.000000	0.000000	0.000000	0.000000	0.000000	0.000000	0.000000	0.000000	0.000000	0.000000	0.000000	0.000000	0.000000	0.000000	0.000000	0.000000	0.000000	0.000000	0.000000	0.000000
0.000000	0.000000	0.070985	0.000000	0.000000	0.000000	0.000000	0.014628	0.000000	0.000000	0.019578	0.000000	0.000000	0.000000	0.000000	0.000000	0.090654	0.000000	0.000000	0.000000	0.000000	0.000000	0.000000	0.000000	0.000000	0.000000	0.000000	0.000000	0.000000	0.000000	0.000000	0.000000	0.000000	0.000000	0.000000	0.000000	0.000000	0.000000	0.000000	0.000000	0.000000	0.000000	0.000000	0.000000	0.000000	0.000000	0.000000	0.000000	0.000000	0.000000
0.000000	0.000000	0.137529	0.000000	0.000000	0.093455	0.000000	0.088808	0.000000	0.000000	0.106977	0.000000	0.000000	0.000000	0.000000	0.000000	0.196410	0.000000	0.000000	0.000000	0.000000	0.000000	0.000000	0.000000	0.000000	0.000000	0.000000	0.000000	0.000000	0.000000	0.000000	0.000000	0.000000	0.000000	0.000000	0.000000	0.000000	0.000000	0.000000	0.000000	0.000000	0.000000	0.000000	0.000000	0.000000	0.000000	0.000000	0.000000	0.034408	0.000000
0.000000	0.000000	0.216874	0.000000	0.000000	0.110754	0.000000	0.127106	0.000000	0.000000	0.090570	0.000000	0.000000	0.000000	0.000000	0.000000	0.000000	0.000000	0.000000	0.000000	0.000000	0.040437	0.000000	0.000000	0.000000	0.000000	0.000000	0.000000	0.000000	0.000000	0.000000	0.000000	0.000000	0.000000	0.000000	0.000000	0.000000	0.000000	0.000000	0.000000	0.000000	0.000000	0.000000	0.000000	0.000000	0.000000	0.000000	0.000000	0.073412	0.000000
0.000000	0.000000	0.129312	0.000000	0.000000	0.064559	0.000000	0.097372	0.000000	0.000000	0.055729	0.000000	0.000000	0.000000	0.000000	0.000000	0.190934	0.000000	0.000000	0.000000	0.000000	0.000000	0.000000	0.000000	0.000000	0.000000	0.000000	0.000000	0.000000	0.000000	0.000000	0.000000	0.000000	0.000000	0.000000	0.000000	0.000000	0.000000	0.000000	0.000000	0.000000	0.000000	0.000000	0.000000	0.000000	0.000000	0.000000	0.000000	0.027315	0.000000
0.000000	0.000000	0.091564	0.000000	0.000000	0.011697	0.000000	0.084565	0.000000	0.000000	0.046971	0.000000	0.000000	0.000000	0.000000	0.000000	0.146399	0.000000	0.000000	0.000000	0.000000	0.000000	0.000000	0.000000	0.000000	0.000000	0.000000	0.000000	0.000000	0.000000	0.000000	0.000000	0.000000	0.000000	0.000000	0.000000	0.000000	0.000000	0.000000	0.000000	0.000000	0.000000	0.000000	0.000000	0.000000	0.000000	0.000000	0.000000	0.000000	0.000000
0.000000	0.000000	0.081801	0.000000	0.000000	0.000000	0.000000	0.077276	0.000000	0.000000	0.022864	0.000000	0.000000	0.000000	0.000000	0.000000	0.105228	0.000000	0.000000	0.000000	0.000000	0.000000	0.000000	0.000000	0.000000	0.000000	0.000000	0.000000	0.000000	0.000000	0.000000	0.000000	0.000000	0.000000	0.000000	0.000000	0.000000	0.000000	0.000000	0.000000	0.000000	0.000000	0.000000	0.000000	0.000000	0.000000	0.000000	0.000000	0.000000	0.000000
0.000000	0.000000	0.072314	0.000000	0.000000	0.000000	0.000000	0.070370	0.000000	0.000000	0.000000	0.000000	0.000000	0.000000	0.000000	0.000000	0.073222	0.000000	0.000000	0.000000	0.000000	0.000000	0.000000	0.000000	0.000000	0.000000	0.000000	0.000000	0.000000	0.000000	0.000000	0.000000	0.000000	0.000000	0.000000	0.000000	0.000000	0.000000	0.000000	0.000000	0.000000	0.000000	0.000000	0.000000	0.000000	0.000000	0.000000	0.000000	0.000000	0.000000
0.000000	0.000000	0.056586	0.000000	0.000000	0.000000	0.000000	0.052035	0.000000	0.000000	0.000000	0.000000	0.000000	0.000000	0.000000	0.000000	0.044717	0.000000	0.000000	0.000000	0.000000	0.000000	0.000000	0.000000	0.000000	0.000000	0.000000	0.000000	0.000000	0.000000	0.000000	0.000000	0.000000	0.000000	0.000000	0.000000	0.000000	0.000000	0.000000	0.000000	0.000000	0.000000	0.000000	0.000000	0.000000	0.000000	0.000000	0.000000	0.000000	0.000000
0.000000	0.000000	0.031748	0.000000	0.000000	0.000000	0.000000	0.033741	0.000000	0.000000	0.000000	0.000000	0.000000	0.000000	0.000000	0.000000	0.016634	0.000000	0.000000	0.000000	0.000000	0.000000	0.000000	0.000000	0.000000	0.000000	0.000000	0.000000	0.000000	0.000000	0.000000	0.000000	0.000000	0.000000	0.000000	0.000000	0.000000	0.000000	0.000000	0.000000	0.000000	0.000000	0.000000	0.000000	0.000000	0.000000	0.000000	0.000000	0.000000	0.000000
0.000000	0.000000	0.012927	0.000000	0.000000	0.000000	0.000000	0.025721	0.000000	0.000000	0.000000	0.000000	0.000000	0.000000	0.000000	0.000000	0.000000	0.000000	0.000000	0.000000	0.000000	0.000000	0.000000	0.000000	0.000000	0.000000	0.000000	0.000000	0.000000	0.000000	0.000000	0.000000	0.000000	0.000000	0.000000	0.000000	0.000000	0.000000	0.000000	0.000000	0.000000	0.000000	0.000000	0.000000	0.000000	0.000000	0.000000	0.000000	0.000000	0.000000
0.000000	0.000000	0.000000	0.000000	0.000000	0.000000	0.000000	0.019465	0.000000	0.000000	0.000000	0.007082	0.000000	0.000000	0.000000	0.000000	0.000000	0.000000	0.000000	0.000000	0.000000	0.000000	0.000000	0.000000	0.000000	0.000000	0.000000	0.000000	0.000000	0.000000	0.000000	0.000000	0.000000	0.000000	0.000000	0.000000	0.000000	0.000000	0.000000	0.000000	0.000000	0.000000	0.000000	0.000000	0.000000	0.000000	0.000000	0.000000	0.000000	0.000000
0.000000	0.000000	0.000000	0.000000	0.000000	0.000000	0.000000	0.010311	0.000000	0.000000	0.000000	0.035786	0.000000	0.006274	0.000000	0.000000	0.000000	0.000000	0.000000	0.000000	0.000000	0.000000	0.000000	0.000000	0.000000	0.000000	0.000000	0.000000	0.000000	0.000000	0.000000	0.000000	0.000000	0.000000	0.000000	0.000000	0.000000	0.000000	0.000000	0.000000	0.000000	0.000000	0.000000	0.000000	0.000000	0.000000	0.000000	0.000000	0.000000	0.000000
0.000000	0.000000	0.000000	0.000000	0.000000	0.000000	0.009549	0.007043	0.000000	0.000000	0.000000	0.051640	0.029553	0.062410	0.000000	0.000000	0.000000	0.000000	0.000000	0.000000	0.000000	0.000000	0.000000	0.000000	0.000000	0.000000	0.000000	0.000000	0.000000	0.000000	0.000000	0.000000	0.000000	0.000000	0.000000	0.000000	0.000000	0.000000	0.000000	0.000000	0.000000	0.000000	0.000000	0.000000	0.000000	0.000000	0.001240	0.000000	0.000000	0.000000
0.000000	0.000000	0.000000	0.000000	0.000000	0.000000	0.032043	0.004546	0.015970	0.000000	0.000000	0.080358	0.049716	0.093854	0.000000	0.000000	0.000000	0.000000	0.000000	0.000000	0.000000	0.000000	0.000000	0.000000	0.000000	0.000000	0.000000	0.000000	0.000000	0.000000	0.000000	0.000000	0.000000	0.000000	0.000000	0.000000	0.000000	0.000000	0.000000	0.000000	0.000000	0.000000	0.000000	0.000000	0.000000	0.000000	0.038697	0.000000	0.000000	0.000000
0.000000	0.000000	0.000000	0.000000	0.000000	0.000000	0.059184	0.005425	0.065833	0.000000	0.000000	0.106900	0.099158	0.121142	0.000000	0.000000	0.000000	0.000000	0.000000	0.000000	0.000000	0.000000	0.000000	0.000000	0.000000	0.000000	0.000000	0.000000	0.000000	0.000000	0.000000	0.000000	0.000000	0.000000	0.000000	0.000000	0.000000	0.000000	0.000000	0.000000	0.000000	0.000000	0.000000	0.000000	0.000000	0.028226	0.090527	0.000000	0.000000	0.000000
0.000000	0.000000	0.000000	0.000000	0.000000	0.000000	0.078180	0.008451	0.088764	0.000000	0.000000	0.135461	0.112570	0.093086	0.000000	0.000000	0.000000	0.042291	0.000000	0.000000	0.000000	0.000000	0.007025	0.000000	0.000000	0.000000	0.000000	0.000000	0.000000	0.000000	0.000000	0.000000	0.000000	0.000000	0.000000	0.000000	0.000000	0.000000	0.000000	0.000000	0.000000	0.000000	0.000000	0.000000	0.000000	0.082328	0.107595	0.000000	0.000000	0.000000
0.000000	0.000000	0.000000	0.000000	0.000000	0.000000	0.082186	0.000000	0.084777	0.000000	0.000000	0.127636	0.124838	0.000000	0.000000	0.000000	0.000000	0.057948	0.000000	0.000000	0.000000	0.000000	0.009320	0.000000	0.000000	0.000000	0.000000	0.000000	0.000000	0.000000	0.000000	0.000000	0.000000	0.000000	0.000000	0.000000	0.000000	0.000000	0.000000	0.000000	0.000000	0.000000	0.000000	0.000000	0.000000	0.086667	0.147130	0.000000	0.000000	0.000000
0.000000	0.000000	0.000000	0.000000	0.000000	0.000000	0.050894	0.000000	0.060891	0.000000	0.000000	0.124741	0.109979	0.127592	0.000000	0.000000	0.000000	0.057957	0.000000	0.000000	0.000000	0.000000	0.000438	0.000000	0.000000	0.000000	0.000000	0.000000	0.000000	0.000000	0.000000	0.000000	0.000000	0.000000	0.000000	0.000000	0.000000	0.000000	0.000000	0.000000	0.000436	0.000000	0.000000	0.000000	0.000000	0.084857	0.122996	0.000000	0.000000	0.000000
0.000000	0.000000	0.000000	0.000000	0.000000	0.000000	0.033725	0.000000	0.055312	0.000000	0.000000	0.137701	0.102474	0.101901	0.000000	0.000000	0.000000	0.063763	0.000000	0.000000	0.000000	0.000000	0.000000	0.000000	0.000000	0.000000	0.000000	0.000000	0.000000	0.000000	0.000000	0.000000	0.000000	0.000000	0.000000	0.000000	0.000000	0.000000	0.000000	0.000000	0.006811	0.000000	0.000000	0.000000	0.000000	0.112686	0.125092	0.000000	0.000000	0.000000
0.000000	0.000000	0.000000	0.000000	0.000000	0.000000	0.014165	0.000000	0.050148	0.000000	0.000000	0.106753	0.127566	0.099192	0.000000	0.000000	0.000000	0.092327	0.000000	0.000000	0.000000	0.000000	0.000000	0.000000	0.000000	0.000000	0.000000	0.000000	0.000000	0.000000	0.000000	0.000000	0.000000	0.000000	0.000000	0.000000	0.000000	0.000000	0.000000	0.000000	0.015907	0.000000	0.000000	0.000000	0.000000	0.125715	0.127301	0.000000	0.000000	0.000000
0.000000	0.000000	0.000000	0.000000	0.000000	0.000000	0.000000	0.000000	0.040655	0.000000	0.000000	0.112891	0.107672	0.103969	0.000000	0.000000	0.000000	0.101598	0.000000	0.000000	0.000000	0.000000	0.000000	0.000000	0.000000	0.000000	0.000000	0.000000	0.000000	0.000000	0.000000	0.000000	0.000000	0.000000	0.000000	0.000000	0.000000	0.000000	0.000000	0.000000	0.021632	0.000000	0.000000	0.002562	0.000000	0.137288	0.128436	0.000000	0.000000	0.000000
0.000000	0.000000	0.000000	0.000000	0.000000	0.000000	0.000000	0.000000	0.041403	0.000000	0.000000	0.096928	0.105284	0.000000	0.000000	0.000000	0.000000	0.102899	0.000000	0.000000	0.000000	0.000000	0.000000	0.000000	0.000000	0.000000	0.000000	0.000000	0.000000	0.000000	0.000000	0.000000	0.000000	0.000000	0.000000	0.000000	0.000000	0.000000	0.000000	0.000000	0.040336	0.000000	0.000000	0.015520	0.000000	0.161515	0.168403	0.000000	0.000000	0.000000
0.000000	0.000000	0.000000	0.000000	0.000000	0.000000	0.000000	0.000000	0.035417	0.000000	0.000000	0.112648	0.090511	0.198016	0.000000	0.000000	0.000000	0.111660	0.000000	0.000000	0.000000	0.000000	0.000000	0.000000	0.000000	0.000000	0.000000	0.000000	0.000000	0.000000	0.000000	0.000000	0.000000	0.000000	0.000000	0.000000	0.000000	0.000000	0.000000	0.000000	0.050374	0.000000	0.000000	0.022968	0.000000	0.196241	0.117716	0.000000	0.000000	0.000000
0.000000	0.000000	0.000000	0.000000	0.000000	0.000000	0.000000	0.000000	0.028422	0.000000	0.000000	0.086344	0.093975	0.087859	0.000000	0.000000	0.000000	0.106270	0.000000	0.000000	0.000000	0.000000	0.000000	0.000000	0.000000	0.000000	0.000000	0.000000	0.000000	0.000000	0.000000	0.000000	0.000000	0.000000	0.000000	0.000000	0.000000	0.000000	0.000000	0.000000	0.055569	0.000000	0.000000	0.030840	0.000000	0.160345	0.163078	0.000000	0.000000	0.000000
0.000000	0.000000	0.000000	0.000000	0.000000	0.000000	0.000000	0.000000	0.020796	0.000000	0.000000	0.087682	0.099052	0.101064	0.000000	0.000000	0.000000	0.107380	0.000000	0.000000	0.000000	0.000000	0.000000	0.000000	0.000000	0.000000	0.000000	0.000000	0.000000	0.000000	0.000000	0.000000	0.000000	0.000000	0.000000	0.000000	0.000000	0.000000	0.000000	0.000000	0.057272	0.000000	0.000000	0.036513	0.000000	0.129821	0.164277	0.000000	0.000000	0.000000
0.000000	0.000000	0.000000	0.000000	0.000000	0.000000	0.000000	0.000000	0.015564	0.000000	0.000000	0.065018	0.098487	0.106040	0.000000	0.000000	0.000000	0.133119	0.000000	0.000000	0.000000	0.000000	0.000000	0.000000	0.000000	0.000000	0.000000	0.000000	0.000000	0.000000	0.000000	0.000000	0.000000	0.000000	0.000000	0.000000	0.000000	0.000000	0.000000	0.000000	0.046855	0.000000	0.000000	0.042951	0.000000	0.156698	0.152660	0.000000	0.000000	0.000000
0.000000	0.000000	0.000000	0.000000	0.000000	0.000000	0.000000	0.000000	0.009495	0.000000	0.000000	0.073195	0.088578	0.081010	0.000000	0.000000	0.000000	0.133253	0.000000	0.000000	0.002910	0.000000	0.000000	0.000000	0.000000	0.000000	0.000000	0.000000	0.000000	0.000000	0.000000	0.000000	0.000000	0.000000	0.000000	0.000000	0.000000	0.000000	0.000000	0.000000	0.051746	0.000000	0.000000	0.045938	0.000000	0.191374	0.136861	0.000000	0.000000	0.000000
0.000000	0.000000	0.000000	0.000000	0.000000	0.000000	0.000000	0.000000	0.001145	0.000000	0.000000	0.071219	0.078210	0.185875	0.000000	0.000000	0.000000	0.114321	0.000000	0.000000	0.010508	0.000000	0.000000	0.000000	0.000000	0.000000	0.000000	0.000000	0.000000	0.000000	0.000000	0.000000	0.000000	0.000000	0.000000	0.000000	0.000000	0.000000	0.000000	0.000000	0.057627	0.000000	0.000000	0.037258	0.000000	0.179107	0.118208	0.000000	0.000000	0.000000
0.000000	0.000000	0.000000	0.000000	0.000000	0.000000	0.000000	0.000000	0.000000	0.000000	0.000000	0.058243	0.080903	0.177998	0.000000	0.000000	0.000000	0.117998	0.000000	0.000000	0.022380	0.000000	0.000000	0.000000	0.000000	0.000000	0.000000	0.000000	0.000000	0.000000	0.000000	0.000000	0.000000	0.000000	0.000000	0.000000	0.000000	0.000000	0.000000	0.000000	0.039936	0.000000	0.000000	0.052369	0.000000	0.169698	0.127517	0.000000	0.000000	0.000000
0.000000	0.000000	0.000000	0.000000	0.000000	0.000000	0.000000	0.000000	0.000000	0.000000	0.000000	0.054940	0.073191	0.202457	0.000000	0.000000	0.000000	0.137693	0.000000	0.000000	0.023736	0.000000	0.000000	0.000000	0.000000	0.000000	0.000000	0.000000	0.000000	0.000000	0.000000	0.000000	0.000000	0.000000	0.000000	0.000000	0.000000	0.000000	0.000000	0.000000	0.048727	0.000000	0.000000	0.041534	0.000000	0.155327	0.164960	0.000000	0.000000	0.000000
0.000000	0.000000	0.000000	0.000000	0.000000	0.000000	0.000000	0.000000	0.000000	0.000000	0.000000	0.046859	0.102990	0.118973	0.000000	0.000000	0.000000	0.126959	0.000000	0.000000	0.025977	0.000000	0.000000	0.000000	0.000000	0.000000	0.000000	0.000000	0.000000	0.000000	0.000000	0.000000	0.000000	0.000000	0.000000	0.000000	0.000000	0.000000	0.000000	0.000000	0.047532	0.000000	0.000000	0.061725	0.000000	0.173909	0.137736	0.000000	0.000000	0.000000
0.000000	0.000000	0.000000	0.000000	0.000000	0.000000	0.000000	0.000000	0.000000	0.000000	0.000000	0.042894	0.109184	0.122687	0.000000	0.000000	0.000000	0.140493	0.000000	0.000000	0.026840	0.000000	0.000000	0.000000	0.000000	0.000000	0.000000	0.000000	0.000000	0.000000	0.000000	0.000000	0.000000	0.000000	0.000000	0.000000	0.000000	0.000000	0.000000	0.000000	0.043735	0.000000	0.000000	0.063588	0.000000	0.151861	0.127342	0.000000	0.000000	0.000000
0.000000	0.000000	0.000000	0.000000	0.000000	0.000000	0.000000	0.000000	0.000000	0.000000	0.000000	0.033124	0.086903	0.120103	0.000000	0.000000	0.000000	0.136351	0.000000	0.000000	0.036372	0.000000	0.000000	0.000000	0.000000	0.000000	0.000000	0.000000	0.000000	0.000000	0.000000	0.000000	0.000000	0.000000	0.000000	0.000000	0.000000	0.000000	0.000000	0.000000	0.040849	0.000000	0.000000	0.079115	0.000000	0.178558	0.141933	0.000000	0.000000	0.000000
0.000000	0.000000	0.000000	0.000000	0.000000	0.000000	0.000000	0.000000	0.000000	0.000000	0.000000	0.033185	0.091707	0.122836	0.000000	0.000000	0.000000	0.130849	0.000000	0.000000	0.032507	0.000000	0.000000	0.000000	0.000000	0.000000	0.000000	0.000000	0.000000	0.000000	0.000000	0.000000	0.000000	0.000000	0.000000	0.000000	0.000000	0.000000	0.000000	0.000000	0.054585	0.000000	0.000000	0.091249	0.000000	0.158754	0.114330	0.000000	0.000000	0.000000
0.000000	0.000000	0.000000	0.000000	0.000000	0.000000	0.000000	0.000000	0.000000	0.000000	0.000000	0.031220	0.101157	0.161215	0.000000	0.000000	0.000000	0.124083	0.000000	0.000000	0.039128	0.000000	0.000000	0.000000	0.000000	0.000000	0.000000	0.000000	0.000000	0.000000	0.000000	0.000000	0.000000	0.000000	0.000000	0.000000	0.000000	0.000000	0.000000	0.000000	0.046763	0.000000	0.000000	0.123975	0.000000	0.158142	0.130017	0.000000	0.000000	0.000000
0.000000	0.000000	0.000000	0.000000	0.000000	0.000000	0.000000	0.000000	0.000000	0.000000	0.000000	0.026319	0.107631	0.150984	0.000000	0.000000	0.000000	0.117719	0.000000	0.000000	0.031482	0.000000	0.000000	0.000000	0.000000	0.000000	0.000000	0.000000	0.000000	0.000000	0.000000	0.000000	0.000000	0.000000	0.000000	0.000000	0.000000	0.000000	0.000000	0.000000	0.050966	0.000000	0.000000	0.097522	0.000000	0.174694	0.107933	0.000000	0.000000	0.000000
0.000000	0.000000	0.000000	0.000000	0.000000	0.000000	0.000000	0.000000	0.000000	0.000000	0.000000	0.027137	0.111573	0.144097	0.000000	0.000000	0.000000	0.149680	0.000000	0.000000	0.038879	0.000000	0.000000	0.000000	0.000000	0.000000	0.000000	0.000000	0.000000	0.000000	0.000000	0.000000	0.000000	0.000000	0.000000	0.000000	0.000000	0.000000	0.000000	0.000000	0.050037	0.000000	0.000000	0.113532	0.000000	0.148310	0.115017	0.000000	0.000000	0.000000
0.000000	0.000000	0.000000	0.000000	0.000000	0.000000	0.000000	0.000000	0.000000	0.000000	0.000000	0.019232	0.105973	0.119993	0.000000	0.000000	0.000000	0.135332	0.000000	0.000000	0.059808	0.000000	0.000000	0.000000	0.000000	0.000000	0.000000	0.000000	0.000000	0.000000	0.000000	0.000000	0.000000	0.000000	0.000000	0.000000	0.000000	0.000000	0.000000	0.000000	0.045588	0.000000	0.000000	0.091770	0.000000	0.139211	0.116214	0.000000	0.000000	0.000000
0.000000	0.000000	0.000000	0.000000	0.000000	0.000000	0.000000	0.000000	0.000000	0.000000	0.000000	0.017170	0.121263	0.138669	0.000000	0.000000	0.000000	0.135190	0.000000	0.000000	0.053325	0.000000	0.005594	0.000000	0.000000	0.000000	0.000000	0.000000	0.000000	0.000000	0.000000	0.000000	0.000000	0.000000	0.000000	0.000000	0.000000	0.000000	0.000000	0.000000	0.045272	0.000000	0.000000	0.071547	0.000000	0.126028	0.084614	0.000000	0.000000	0.000000
0.000000	0.000000	0.000000	0.000000	0.000000	0.000000	0.000000	0.000000	0.000000	0.000000	0.000000	0.014519	0.111541	0.145788	0.000000	0.000000	0.000000	0.152815	0.000000	0.000000	0.063609	0.000000	0.013692	0.000000	0.000000	0.000000	0.000000	0.000000	0.000000	0.000000	0.000000	0.000000	0.000000	0.000000	0.000000	0.000000	0.000000	0.000000	0.000000	0.000000	0.039442	0.000000	0.000000	0.083260	0.000000	0.167509	0.100853	0.000000	0.000000	0.000000
0.000000	0.000000	0.000000	0.000000	0.000000	0.000000	0.000000	0.000000	0.000000	0.000000	0.000000	0.011706	0.111308	0.149312	0.000000	0.000000	0.000000	0.178276	0.000000	0.000000	0.053596	0.000000	0.018683	0.000000	0.000000	0.000000	0.000000	0.000000	0.000000	0.000000	0.000000	0.000000	0.000000	0.000000	0.000000	0.000000	0.000000	0.000000	0.000000	0.000000	0.038279	0.000000	0.000000	0.073720	0.000000	0.127135	0.103494	0.000000	0.000000	0.000000
0.000000	0.000000	0.000000	0.000000	0.000000	0.000000	0.000000	0.000000	0.000000	0.000000	0.000000	0.008732	0.153868	0.148049	0.000000	0.000000	0.000000	0.137981	0.000000	0.000000	0.058203	0.000000	0.036599	0.000000	0.000000	0.000000	0.000000	0.000000	0.000000	0.000000	0.000000	0.000000	0.000000	0.000000	0.000000	0.000000	0.000000	0.000000	0.000000	0.000000	0.024673	0.000000	0.000000	0.071832	0.000000	0.130442	0.082976	0.000000	0.000000	0.000000
0.000000	0.000000	0.000000	0.000000	0.000000	0.000000	0.000000	0.000000	0.000000	0.000000	0.000000	0.005729	0.151493	0.134424	0.000000	0.000000	0.000000	0.146400	0.000000	0.000000	0.061339	0.000000	0.038066	0.000000	0.000000	0.000000	0.000000	0.000000	0.000000	0.000000	0.000000	0.000000	0.000000	0.000000	0.000000	0.000000	0.000000	0.000000	0.000000	0.000000	0.012296	0.000000	0.000000	0.077084	0.000000	0.112789	0.081109	0.000000	0.000000	0.000000
0.000000	0.000000	0.000000	0.000000	0.000000	0.000000	0.000000	0.000000	0.000000	0.000000	0.000000	0.002074	0.144445	0.140960	0.000000	0.000000	0.000000	0.139401	0.000000	0.000000	0.060635	0.000000	0.044362	0.000000	0.000000	0.000000	0.000000	0.000000	0.000000	0.000000	0.000000	0.000000	0.000000	0.000000	0.000000	0.000000	0.000000	0.000000	0.000000	0.000000	0.000513	0.000000	0.000000	0.067988	0.000000	0.106104	0.072026	0.000000	0.000000	0.000000
0.000000	0.000000	0.000000	0.000000	0.000000	0.000000	0.000000	0.000000	0.000000	0.000000	0.000000	0.000000	0.126274	0.162617	0.000000	0.000000	0.000000	0.144292	0.000000	0.000000	0.067817	0.000000	0.061269	0.000000	0.000000	0.000000	0.000000	0.000000	0.000000	0.000000	0.000000	0.000000	0.000000	0.000000	0.000000	0.000000	0.000000	0.000000	0.000000	0.000000	0.000000	0.000000	0.000000	0.056064	0.000000	0.125580	0.051047	0.000000	0.000000	0.000000
0.000000	0.000000	0.000000	0.000000	0.000000	0.000000	0.000000	0.000000	0.000000	0.000000	0.000000	0.000000	0.171751	0.142860	0.000000	0.000000	0.000000	0.155919	0.000000	0.000000	0.059703	0.000000	0.084076	0.000000	0.000000	0.000000	0.000000	0.000000	0.000000	0.000000	0.000000	0.000000	0.000000	0.000000	0.000000	0.000000	0.000000	0.000000	0.000000	0.000000	0.000000	0.000000	0.000000	0.042390	0.000000	0.098715	0.039224	0.000000	0.000000	0.000000
0.000000	0.000000	0.000000	0.000000	0.000000	0.000000	0.000000	0.000000	0.000000	0.000000	0.000000	0.000000	0.140623	0.133033	0.000000	0.000000	0.000000	0.163480	0.000000	0.000000	0.059144	0.000000	0.095078	0.000000	0.000000	0.004745	0.000000	0.000000	0.000000	0.000000	0.000000	0.000000	0.000000	0.000000	0.000000	0.000000	0.000000	0.000000	0.000000	0.000000	0.000000	0.000000	0.000000	0.039606	0.000000	0.116057	0.034607	0.000000	0.000000	0.006054
0.000000	0.000000	0.000000	0.000000	0.000000	0.000000	0.000000	0.000000	0.000000	0.000000	0.000000	0.000000	0.096050	0.123319	0.000000	0.000000	0.000000	0.189414	0.000000	0.000000	0.055578	0.000000	0.087904	0.000000	0.000000	0.013535	0.000000	0.000000	0.000000	0.000000	0.000000	0.000000	0.000000	0.000000	0.000000	0.000000	0.000000	0.000000	0.000000	0.000000	0.000000	0.000000	0.000000	0.039502	0.000000	0.098522	0.030452	0.000000	0.000000	0.016524
0.000000	0.000000	0.000000	0.000000	0.000000	0.000000	0.000000	0.000000	0.000000	0.000000	0.000000	0.000000	0.087357	0.142504	0.000000	0.000000	0.000000	0.158563	0.000000	0.000000	0.065597	0.000000	0.097502	0.000000	0.000000	0.019022	0.000000	0.000000	0.000000	0.000000	0.000000	0.000000	0.000000	0.000000	0.000000	0.000000	0.000000	0.000000	0.000000	0.000000	0.000000	0.000000	0.000000	0.031265	0.000000	0.075590	0.016383	0.000000	0.000000	0.028341
0.000000	0.000000	0.000000	0.000000	0.000000	0.000000	0.000000	0.000000	0.000000	0.000000	0.000000	0.000000	0.094127	0.099352	0.000000	0.000000	0.000000	0.142461	0.000000	0.000000	0.066820	0.000000	0.092230	0.000000	0.000000	0.030008	0.000000	0.000000	0.000000	0.000000	0.000000	0.000000	0.000000	0.000000	0.000000	0.000000	0.000000	0.000000	0.000000	0.000000	0.000000	0.000000	0.000000	0.016299	0.000000	0.072610	0.002455	0.000000	0.000000	0.039811
0.000000	0.000000	0.000000	0.000000	0.000000	0.000000	0.000000	0.000000	0.000000	0.000000	0.000000	0.000000	0.090392	0.127266	0.000000	0.000000	0.000000	0.138758	0.000000	0.000000	0.056043	0.000000	0.130122	0.000000	0.000000	0.041609	0.000000	0.000000	0.000000	0.000000	0.000000	0.000000	0.000000	0.000000	0.000000	0.000000	0.000000	0.000000	0.000000	0.000000	0.000000	0.000000	0.000000	0.007251	0.000000	0.068420	0.000000	0.000000	0.000000	0.047499
0.000000	0.000000	0.000000	0.000000	0.000000	0.000000	0.000000	0.000000	0.000000	0.000000	0.000000	0.000000	0.108153	0.096272	0.000000	0.002939	0.000000	0.121282	0.000000	0.000000	0.050886	0.000000	0.150816	0.000000	0.000000	0.052499	0.000000	0.000000	0.000000	0.000000	0.000000	0.000000	0.000000	0.000000	0.000000	0.000000	0.000000	0.000000	0.000000	0.000000	0.000000	0.000000	0.000000	0.000000	0.000000	0.048312	0.000000	0.000000	0.000000	0.072081
0.000000	0.000000	0.000000	0.000000	0.000000	0.000000	0.000000	0.000000	0.000000	0.000000	0.000000	0.000000	0.104098	0.079767	0.024854	0.013849	0.000000	0.128863	0.000000	0.000000	0.052636	0.000000	0.153237	0.000000	0.003790	0.054471	0.000000	0.000000	0.000000	0.000000	0.000000	0.000000	0.000000	0.000000	0.000000	0.000000	0.000000	0.000000	0.000000	0.000000	0.000000	0.000000	0.000000	0.000000	0.000000	0.048481	0.000000	0.000000	0.000000	0.068849
0.000000	0.000000	0.000000	0.000000	0.000000	0.000000	0.000000	0.000000	0.000000	0.000000	0.000000	0.000000	0.089747	0.074744	0.059925	0.019419	0.000000	0.107703	0.000000	0.000000	0.052177	0.000000	0.152280	0.000000	0.053222	0.066311	0.000000	0.000000	0.000000	0.000000	0.000000	0.000000	0.000000	0.000000	0.000000	0.000000	0.000000	0.000000	0.000000	0.000000	0.000000	0.000000	0.000000	0.000000	0.000000	0.025924	0.000000	0.000000	0.000000	0.101864
0.000000	0.000000	0.000000	0.000000	0.000000	0.000000	0.000000	0.000000	0.000000	0.000000	0.000000	0.000000	0.077057	0.060755	0.086121	0.022500	0.000000	0.111432	0.000000	0.000000	0.051393	0.000000	0.154464	0.000000	0.066484	0.084398	0.000000	0.000000	0.001693	0.000000	0.000000	0.000000	0.000000	0.000000	0.000000	0.000000	0.000000	0.000000	0.000000	0.000000	0.000000	0.000000	0.000000	0.000000	0.000000	0.006527	0.000000	0.000000	0.000000	0.103665
0.000000	0.000000	0.000000	0.000000	0.000000	0.000000	0.000000	0.000000	0.000000	0.000000	0.000000	0.000000	0.083001	0.043294	0.125900	0.029800	0.000000	0.099864	0.000000	0.000000	0.050573	0.000000	0.167206	0.000000	0.099644	0.074832	0.000000	0.000000	0.039334	0.000000	0.000000	0.000000	0.000000	0.000000	0.000000	0.000000	0.000000	0.000000	0.000000	0.000000	0.000000	0.000000	0.000000	0.000000	0.000000	0.000000	0.000000	0.000000	0.000000	0.109687
0.000000	0.000000	0.000000	0.000000	0.000000	0.000000	0.000000	0.000000	0.000000	0.000000	0.000000	0.000000	0.099298	0.015050	0.129493	0.027663	0.000000	0.078337	0.000000	0.000000	0.047251	0.003091	0.177723	0.000000	0.097908	0.108071	0.000000	0.000000	0.085306	0.000000	0.000000	0.000000	0.000000	0.000000	0.000000	0.000000	0.000000	0.000000	0.000000	0.000000	0.000000	0.000000	0.000000	0.000000	0.000000	0.000000	0.000000	0.000000	0.000000	0.112820
0.000000	0.000000	0.000000	0.000000	0.000000	0.000000	0.000000	0.000000	0.000000	0.000000	0.000000	0.000000	0.086594	0.000000	0.168884	0.021547	0.000000	0.078716	0.000000	0.000000	0.044831	0.040881	0.163044	0.000000	0.135096	0.064787	0.000000	0.041599	0.123026	0.000000	0.000000	0.000000	0.000000	0.000000	0.000000	0.000000	0.000000	0.000000	0.000000	0.000000	0.000000	0.000000	0.000000	0.000000	0.000000	0.000000	0.000000	0.000000	0.000000	0.133981
0.000000	0.000000	0.000000	0.000000	0.000000	0.000000	0.000000	0.000000	0.000000	0.000000	0.000000	0.000000	0.054313	0.000000	0.202011	0.018600	0.000000	0.056351	0.000000	0.000000	0.028176	0.066200	0.133701	0.043553	0.158618	0.070438	0.022086	0.094045	0.190595	0.000000	0.000000	0.000000	0.000000	0.000000	0.000000	0.000000	0.000000	0.000000	0.000000	0.000000	0.000000	0.000000	0.000000	0.000000	0.000000	0.000000	0.000000	0.000000	0.000000	0.152902
0.000000	0.000000	0.000000	0.000000	0.000000	0.000000	0.000000	0.000000	0.000000	0.000000	0.000000	0.000000	0.033810	0.000000	0.187579	0.003768	0.000000	0.044527	0.000000	0.000000	0.016589	0.094710	0.153287	0.083468	0.136111	0.070162	0.033837	0.140782	0.168128	0.000000	0.000000	0.000000	0.000000	0.000000	0.000000	0.000000	0.000000	0.000000	0.000000	0.000000	0.000000	0.000000	0.000000	0.000000	0.000000	0.000000	0.000000	0.000000	0.000000	0.135545
0.000000	0.000000	0.000000	0.000000	0.000000	0.000000	0.000000	0.000000	0.000000	0.000000	0.000000	0.000000	0.000000	0.000000	0.144419	0.000000	0.000000	0.000932	0.000000	0.000000	0.000000	0.075407	0.124962	0.059872	0.136614	0.057494	0.017198	0.113644	0.172470	0.012115	0.000000	0.000000	0.000000	0.000000	0.000000	0.000000	0.000000	0.000000	0.000000	0.000000	0.000000	0.000000	0.000000	0.000000	0.000000	0.000000	0.000000	0.000000	0.000000	0.106243
0.000000	0.000000	0.000000	0.000000	0.000000	0.000000	0.000000	0.000000	0.000000	0.000000	0.000000	0.000000	0.000000	0.000000	0.135921	0.000000	0.000000	0.000000	0.000000	0.000000	0.000000	0.083124	0.089719	0.067208	0.129450	0.063289	0.015609	0.129855	0.179655	0.025418	0.000000	0.000000	0.000000	0.000000	0.000000	0.000000	0.000000	0.000000	0.000000	0.000000	0.000000	0.000000	0.000000	0.000000	0.000000	0.000000	0.000000	0.000000	0.000000	0.096165
0.000000	0.000000	0.000000	0.000000	0.000000	0.000000	0.000000	0.000000	0.000000	0.000000	0.000000	0.000000	0.000000	0.000000	0.123346	0.000000	0.000000	0.000000	0.000000	0.000000	0.000000	0.077581	0.062895	0.076125	0.094857	0.036154	0.012497	0.170378	0.185670	0.045118	0.000000	0.000000	0.000000	0.000000	0.000000	0.000000	0.000000	0.000000	0.000000	0.000000	0.000000	0.000000	0.000000	0.000000	0.000000	0.000000	0.000000	0.000000	0.000000	0.079068
0.000000	0.000000	0.000000	0.000000	0.000000	0.000000	0.000000	0.000000	0.000000	0.000000	0.000000	0.000000	0.000000	0.000000	0.110057	0.000000	0.000000	0.000000	0.000000	0.000000	0.000000	0.075079	0.044291	0.093418	0.099279	0.033424	0.015178	0.155801	0.172227	0.069796	0.000000	0.000000	0.000000	0.000000	0.000000	0.000000	0.000000	0.000000	0.000000	0.000000	0.000000	0.000000	0.000000	0.000000	0.000000	0.000000	0.000000	0.000000	0.000000	0.069087
0.000000	0.000000	0.000000	0.000000	0.000000	0.000000	0.000000	0.000000	0.000000	0.000000	0.000000	0.000000	0.000000	0.000000	0.102334	0.000000	0.000000	0.000000	0.000000	0.000000	0.000000	0.080993	0.021995	0.086679	0.089105	0.022755	0.021993	0.174474	0.178630	0.106507	0.000000	0.000000	0.000000	0.000000	0.000000	0.000000	0.000000	0.000000	0.000000	0.000000	0.000000	0.000000	0.000000	0.000000	0.000000	0.000000	0.000000	0.000000	0.000000	0.080685
0.000000	0.000000	0.000000	0.000000	0.000000	0.000000	0.000000	0.000000	0.000000	0.000000	0.000000	0.000000	0.000000	0.000000	0.079459	0.000000	0.000000	0.000000	0.000000	0.001102	0.000000	0.078844	0.002343	0.126422	0.079572	0.011169	0.026359	0.226062	0.171757	0.113066	0.000000	0.000000	0.000000	0.000000	0.000000	0.000000	0.000000	0.000000	0.000000	0.000000	0.000000	0.000000	0.000000	0.000000	0.000000	0.000000	0.000000	0.000000	0.000000	0.068945
0.000000	0.000000	0.000000	0.000000	0.000000	0.000000	0.000000	0.000000	0.000000	0.000000	0.000000	0.000000	0.000000	0.000000	0.063102	0.000000	0.000000	0.000000	0.000000	0.013233	0.000000	0.064995	0.000000	0.121816	0.074565	0.007195	0.027082	0.206899	0.170492	0.115655	0.000000	0.000000	0.000000	0.000000	0.000000	0.000000	0.000000	0.000000	0.000000	0.000000	0.000000	0.000000	0.000000	0.000000	0.000000	0.000000	0.000000	0.000000	0.000000	0.057920
0.000000	0.000000	0.000000	0.000000	0.000000	0.000000	0.000000	0.000000	0.000000	0.000000	0.000000	0.000000	0.000000	0.000000	0.057183	0.000000	0.000000	0.000000	0.000000	0.027602	0.000000	0.048847	0.000000	0.118638	0.071220	0.004307	0.029761	0.216942	0.159097	0.120976	0.011783	0.000000	0.000000	0.000000	0.000000	0.000000	0.000000	0.000000	0.000000	0.000000	0.000000	0.000000	0.000000	0.000000	0.000000	0.000000	0.000000	0.000000	0.000000	0.042208
0.000000	0.000000	0.000000	0.000000	0.000000	0.000000	0.000000	0.000000	0.000000	0.000000	0.000000	0.000000	0.000000	0.000000	0.035118	0.000000	0.000000	0.000000	0.000000	0.039105	0.000000	0.042387	0.000000	0.144536	0.055932	0.004246	0.032891	0.207194	0.145551	0.114771	0.023052	0.000000	0.000000	0.000000	0.000000	0.000000	0.000000	0.000000	0.000000	0.000000	0.000000	0.000000	0.000000	0.000000	0.000000	0.000000	0.000000	0.000000	0.000000	0.034088
0.000000	0.000000	0.000000	0.000000	0.000000	0.000000	0.000000	0.000000	0.000000	0.000000	0.000000	0.000000	0.000000	0.000000	0.030211	0.000000	0.000000	0.000000	0.000000	0.036842	0.000000	0.036502	0.000000	0.137727	0.051051	0.007766	0.043969	0.239116	0.185911	0.077624	0.048778	0.000000	0.000000	0.000000	0.000000	0.000000	0.000000	0.000000	0.000000	0.000000	0.000000	0.000000	0.000000	0.000000	0.000000	0.000000	0.000000	0.000000	0.000000	0.022438
0.000000	0.000000	0.000000	0.000000	0.000000	0.000000	0.000000	0.000000	0.000000	0.000000	0.000000	0.000000	0.000000	0.000000	0.018444	0.000000	0.000000	0.000000	0.000000	0.041350	0.000000	0.024748	0.000000	0.170440	0.054142	0.012914	0.047934	0.180434	0.142987	0.099516	0.058568	0.000000	0.000000	0.000000	0.000000	0.000000	0.000000	0.000000	0.000000	0.000000	0.000000	0.000000	0.000000	0.000000	0.000000	0.000000	0.000000	0.000000	0.000000	0.008751
0.000000	0.000000	0.000000	0.000000	0.000000	0.000000	0.000000	0.000000	0.000000	0.000000	0.000000	0.000000	0.000000	0.000000	0.004411	0.000000	0.000000	0.000000	0.000000	0.058256	0.000000	0.014948	0.000000	0.163249	0.048766	0.019250	0.061392	0.202972	0.142059	0.118237	0.074239	0.000000	0.000000	0.000000	0.000000	0.000000	0.000000	0.000000	0.000000	0.000000	0.000000	0.000000	0.000000	0.000000	0.000000	0.000000	0.000000	0.000000	0.000000	0.000000
0.000000	0.000000	0.000000	0.000000	0.000000	0.000000	0.000000	0.000000	0.000000	0.000000	0.000000	0.000000	0.000000	0.000000	0.000000	0.000000	0.000000	0.000000	0.000000	0.053542	0.000000	0.000911	0.000000	0.153856	0.047794	0.023847	0.069934	0.168502	0.160348	0.100519	0.073218	0.000000	0.000000	0.000000	0.000000	0.000000	0.000000	0.000000	0.000000	0.000000	0.000000	0.000000	0.000000	0.000000	0.000000	0.000000	0.000000	0.000000	0.000000	0.000000
0.000000	0.000000	0.000000	0.000000	0.000000	0.000000	0.000000	0.000000	0.000000	0.000000	0.000000	0.000000	0.000000	0.000000	0.000000	0.000000	0.000000	0.000000	0.000000	0.053599	0.000000	0.000000	0.000000	0.167709	0.051399	0.037349	0.089197	0.150292	0.167028	0.091922	0.086359	0.000000	0.000000	0.000000	0.000000	0.000000	0.000000	0.000000	0.000000	0.000000	0.000000	0.000000	0.000000	0.000000	0.000000	0.000000	0.000000	0.000000	0.000000	0.000000
0.000000	0.000000	0.000000	0.000000	0.000000	0.000000	0.000000	0.000000	0.000000	0.000000	0.000000	0.000000	0.000000	0.000000	0.000000	0.000000	0.000000	0.000000	0.000000	0.054210	0.000000	0.000000	0.000000	0.185558	0.048726	0.045492	0.093180	0.149263	0.137147	0.111411	0.110970	0.000000	0.000000	0.000000	0.000000	0.006883	0.000000	0.000000	0.000000	0.000000	0.000000	0.000000	0.000000	0.000000	0.000000	0.000000	0.000000	0.000000	0.000000	0.000000
0.000000	0.000000	0.000000	0.000000	0.000000	0.000000	0.000000	0.000000	0.000000	0.000000	0.000000	0.000000	0.000000	0.000000	0.000000	0.000000	0.000000	0.000000	0.000000	0.051863	0.000000	0.000000	0.000000	0.219443	0.051018	0.068765	0.094606	0.149128	0.148836	0.118248	0.110433	0.000000	0.000000	0.000000	0.000000	0.012527	0.000000	0.000000	0.000000	0.000000	0.000000	0.000000	0.000000	0.000000	0.000000	0.000000	0.000000	0.000000	0.000000	0.000000
0.000000	0.000000	0.000000	0.000000	0.000000	0.000000	0.000000	0.000000	0.000000	0.000000	0.000000	0.000000	0.000000	0.000000	0.000000	0.000000	0.000000	0.000000	0.000000	0.048987	0.000000	0.000000	0.000000	0.193166	0.057840	0.065159	0.095017	0.163972	0.157152	0.112565	0.138059	0.005574	0.000000	0.000000	0.000000	0.019356	0.000000	0.000000	0.000000	0.000000	0.000000	0.000000	0.000000	0.000000	0.000000	0.000000	0.000000	0.000000	0.000000	0.000000
0.000000	0.000000	0.000000	0.000000	0.000000	0.000000	0.000000	0.000000	0.000000	0.000000	0.000000	0.000000	0.000000	0.000000	0.000000	0.000000	0.000000	0.000000	0.000000	0.053122	0.006541	0.000000	0.000000	0.175246	0.058533	0.080190	0.106745	0.158664	0.138998	0.112906	0.135361	0.015300	0.000000	0.000000	0.000000	0.022624	0.000000	0.000000	0.000000	0.000000	0.000000	0.000000	0.000000	0.000000	0.000000	0.000000	0.000000	0.000000	0.000000	0.000000
0.000000	0.000000	0.000000	0.000000	0.000000	0.000000	0.000000	0.000000	0.000000	0.000000	0.000000	0.000000	0.000000	0.000000	0.000000	0.000000	0.000000	0.000000	0.000000	0.050278	0.025172	0.000000	0.000000	0.184888	0.062721	0.089255	0.097120	0.147173	0.126353	0.144265	0.137743	0.029853	0.005658	0.000000	0.000000	0.022142	0.000000	0.000000	0.000000	0.000000	0.000000	0.000000	0.000000	0.000000	0.000000	0.000000	0.000000	0.000000	0.000000	0.000000
0.000000	0.000000	0.000000	0.000000	0.000000	0.000000	0.000000	0.000000	0.000000	0.000000	0.000000	0.000000	0.000000	0.000000	0.000000	0.000000	0.000000	0.000000	0.000000	0.032459	0.042232	0.000000	0.000000	0.210258	0.061639	0.105370	0.138636	0.130791	0.135373	0.122388	0.136055	0.041967	0.018554	0.000000	0.000000	0.023256	0.000000	0.000000	0.000000	0.000000	0.000000	0.000000	0.000000	0.000000	0.000000	0.000000	0.000000	0.000000	0.000000	0.000000
0.000000	0.000000	0.000000	0.000000	0.000000	0.000000	0.000000	0.000000	0.000000	0.000000	0.000000	0.000000	0.000000	0.000000	0.000000	0.000000	0.000000	0.000000	0.000000	0.024793	0.059653	0.000000	0.000000	0.178509	0.066870	0.066931	0.134139	0.142202	0.123851	0.135458	0.150719	0.058042	0.021069	0.000000	0.000000	0.024431	0.000000	0.000000	0.000000	0.000000	0.000000	0.000000	0.000000	0.000000	0.000000	0.000000	0.000000	0.000000	0.000000	0.006268
0.000000	0.000000	0.000000	0.000000	0.000000	0.000000	0.000000	0.000000	0.000000	0.000000	0.000000	0.000000	0.000000	0.000000	0.000000	0.000000	0.000000	0.000000	0.000000	0.015042	0.068956	0.000000	0.000000	0.177540	0.084244	0.075308	0.104479	0.125494	0.115988	0.118028	0.121467	0.066465	0.033416	0.000000	0.000000	0.018161	0.000000	0.000000	0.000000	0.000000	0.000000	0.000000	0.000000	0.000000	0.000000	0.000000	0.000000	0.000000	0.000000	0.015484
0.000000	0.000000	0.000000	0.000000	0.000000	0.000000	0.000000	0.000000	0.000000	0.000000	0.000000	0.000000	0.000000	0.000000	0.000000	0.000000	0.000000	0.000000	0.000000	0.003447	0.070635	0.000000	0.000000	0.000000	0.078996	0.103795	0.133831	0.088111	0.131369	0.120957	0.169245	0.067193	0.041182	0.000000	0.000000	0.014320	0.000000	0.000000	0.000000	0.000000	0.000000	0.000000	0.000000	0.000000	0.000000	0.000000	0.000000	0.000000	0.000000	0.032464
0.000000	0.000000	0.000000	0.000000	0.000000	0.000000	0.000000	0.000000	0.000000	0.000000	0.000000	0.000000	0.000000	0.000000	0.000000	0.000000	0.000000	0.000000	0.000000	0.000000	0.099163	0.000000	0.000000	0.000000	0.099951	0.108620	0.185046	0.106723	0.154174	0.104733	0.169725	0.076739	0.041088	0.000000	0.000000	0.012339	0.000000	0.000000	0.000000	0.000000	0.000000	0.000000	0.000000	0.000000	0.000000	0.000000	0.000000	0.000000	0.000000	0.043857
0.000000	0.000000	0.000000	0.000000	0.000000	0.000000	0.000000	0.000000	0.000000	0.000000	0.000000	0.000000	0.000000	0.000000	0.000000	0.000000	0.000000	0.005972	0.000000	0.000000	0.130159	0.000000	0.000000	0.198305	0.107763	0.097993	0.170847	0.079787	0.133274	0.095306	0.125376	0.069134	0.036904	0.000000	0.000000	0.000937	0.000000	0.000000	0.000000	0.000000	0.000000	0.000000	0.000000	0.000000	0.000000	0.000000	0.000000	0.000000	0.000000	0.071810
0.000000	0.000000	0.000000	0.000000	0.000000	0.000000	0.000000	0.000000	0.000000	0.000000	0.000000	0.000000	0.000000	0.000000	0.000000	0.000000	0.000000	0.031245	0.000000	0.000000	0.137495	0.000000	0.000000	0.251936	0.128402	0.120948	0.183211	0.060930	0.141063	0.101411	0.162636	0.100617	0.046952	0.000000	0.000000	0.000000	0.000000	0.000000	0.000000	0.000000	0.000000	0.000000	0.000000	0.000000	0.000000	0.000000	0.000000	0.000000	0.000000	0.094271
0.000000	0.000000	0.000000	0.000000	0.000000	0.000000	0.000000	0.000000	0.000000	0.000000	0.000000	0.000000	0.000000	0.000000	0.000000	0.000000	0.000000	0.044857	0.000000	0.000000	0.133440	0.000000	0.004425	0.191415	0.130451	0.114993	0.183141	0.056727	0.122958	0.082580	0.147478	0.105077	0.040954	0.000000	0.000000	0.000000	0.000000	0.000000	0.000000	0.000000	0.000000	0.000000	0.000000	0.000000	0.000000	0.000000	0.000000	0.000000	0.000000	0.115767
0.000000	0.000000	0.000000	0.000000	0.000000	0.000000	0.000000	0.000000	0.000000	0.000000	0.000000	0.000000	0.000000	0.000000	0.000000	0.000000	0.000000	0.062707	0.000000	0.000000	0.083623	0.000000	0.019969	0.174524	0.138456	0.042122	0.177223	0.043962	0.124318	0.077182	0.106112	0.105226	0.041172	0.000000	0.000000	0.000000	0.000000	0.000000	0.000000	0.000000	0.000000	0.000000	0.000000	0.000000	0.000000	0.000000	0.000000	0.000000	0.000000	0.119137
0.000000	0.000000	0.000000	0.000000	0.000000	0.000000	0.000000	0.000000	0.000000	0.000000	0.000000	0.000000	0.000000	0.000000	0.000000	0.000000	0.000000	0.065097	0.000000	0.000000	0.101251	0.000000	0.023564	0.180750	0.136562	0.101389	0.138552	0.004959	0.093102	0.036792	0.100891	0.088135	0.020669	0.000000	0.000000	0.000000	0.000000	0.000000	0.000000	0.000000	0.000000	0.000000	0.000000	0.000000	0.000000	0.000000	0.000000	0.000000	0.000000	0.110867
0.000000	0.000000	0.000000	0.000000	0.000000	0.000000	0.000000	0.000000	0.000000	0.000000	0.000000	0.000000	0.000000	0.000000	0.000000	0.000000	0.000000	0.067641	0.000000	0.000000	0.085560	0.000000	0.034210	0.147969	0.132548	0.108498	0.124913	0.000000	0.086754	0.012094	0.084247	0.080529	0.010063	0.000000	0.000000	0.000000	0.000000	0.000000	0.000000	0.000000	0.000000	0.000000	0.000000	0.000000	0.000000	0.000000	0.000000	0.000000	0.000000	0.117654
0.000000	0.000000	0.000000	0.000000	0.000000	0.000000	0.000000	0.000000	0.000000	0.000000	0.000000	0.000000	0.000000	0.000000	0.000000	0.000000	0.000000	0.078159	0.000000	0.000000	0.100869	0.000000	0.049521	0.112147	0.097381	0.127351	0.138493	0.000000	0.067094	0.000000	0.054653	0.065591	0.000000	0.000000	0.000000	0.000000	0.000000	0.000000	0.000000	0.000000	0.000000	0.000000	0.000000	0.000000	0.000000	0.000000	0.000000	0.000000	0.000000	0.126076
0.000000	0.000000	0.000000	0.000000	0.000000	0.000000	0.000000	0.000000	0.000000	0.000000	0.000000	0.000000	0.000000	0.000000	0.000000	0.000000	0.000000	0.094311	0.000000	0.000000	0.099357	0.000000	0.056458	0.088841	0.116785	0.122100	0.140976	0.000000	0.062091	0.000000	0.036876	0.083473	0.000000	0.000000	0.000000	0.000000	0.000000	0.000000	0.000000	0.000000	0.000000	0.000000	0.000000	0.001265	0.000000	0.000000	0.000000	0.000000	0.000000	0.125331
0.000000	0.000000	0.000000	0.000000	0.000000	0.000000	0.000000	0.000000	0.000000	0.000000	0.000000	0.000000	0.000000	0.000000	0.000000	0.000000	0.000000	0.081544	0.000000	0.000000	0.096097	0.000000	0.071564	0.085561	0.133669	0.126849	0.114659	0.000000	0.040784	0.000000	0.021492	0.073232	0.000000	0.000000	0.000000	0.000000	0.000000	0.000000	0.000000	0.000000	0.000000	0.000000	0.000000	0.000000	0.000000	0.000000	0.000000	0.000000	0.000000	0.141916
0.000000	0.000000	0.000000	0.000000	0.000000	0.000000	0.000000	0.000000	0.000000	0.000000	0.000000	0.000000	0.000000	0.000000	0.000000	0.000000	0.000000	0.101356	0.000000	0.000000	0.123106	0.000000	0.070330	0.065591	0.091723	0.126427	0.105780	0.000000	0.031601	0.000000	0.001098	0.097658	0.000000	0.000000	0.000000	0.000000	0.000000	0.000000	0.000000	0.000000	0.000000	0.000000	0.000000	0.000000	0.000000	0.000000	0.000000	0.000000	0.000000	0.116780
0.000000	0.000000	0.000000	0.000000	0.000000	0.000000	0.000000	0.000000	0.000000	0.000000	0.000000	0.000000	0.000000	0.000000	0.000000	0.000000	0.000000	0.107434	0.000000	0.000000	0.105493	0.000000	0.094387	0.051238	0.118218	0.136781	0.111086	0.000000	0.026102	0.000000	0.000000	0.064658	0.000000	0.000000	0.000000	0.000000	0.000000	0.000000	0.000000	0.000000	0.000000	0.000000	0.000000	0.000000	0.000000	0.000000	0.000000	0.000000	0.000000	0.118216
0.000000	0.000000	0.000000	0.000000	0.000000	0.000000	0.000000	0.000000	0.000000	0.000000	0.000000	0.000000	0.000000	0.000000	0.007963	0.000000	0.000000	0.094519	0.000000	0.000000	0.108528	0.000000	0.083624	0.030453	0.110994	0.094370	0.095383	0.000000	0.006873	0.000000	0.000000	0.063750	0.000000	0.000000	0.000000	0.000000	0.000000	0.000000	0.000000	0.000000	0.000000	0.000000	0.000000	0.000000	0.000000	0.000000	0.000000	0.000000	0.000000	0.176371
0.000000	0.000000	0.000000	0.000000	0.000000	0.000000	0.000000	0.000000	0.000000	0.000000	0.000000	0.000000	0.002372	0.000000	0.018579	0.000000	0.000000	0.086337	0.000000	0.000000	0.105214	0.000000	0.116170	0.009549	0.125360	0.103030	0.085434	0.000000	0.001786	0.000000	0.000000	0.055887	0.000000	0.000000	0.000000	0.000000	0.000000	0.000000	0.000000	0.000000	0.000000	0.000000	0.000000	0.000000	0.000000	0.000000	0.000000	0.000000	0.000000	0.159723
0.000000	0.000000	0.000000	0.000000	0.000000	0.000000	0.000000	0.000000	0.000000	0.000000	0.000000	0.000000	0.010515	0.000000	0.029753	0.000000	0.000000	0.082934	0.000000	0.000000	0.100444	0.000000	0.107320	0.000000	0.110739	0.118506	0.069286	0.000000	0.000000	0.000000	0.000000	0.048204	0.000000	0.000000	0.000000	0.000000	0.000000	0.000000	0.000000	0.000000	0.000000	0.000000	0.000000	0.000000	0.000000	0.000000	0.000000	0.000000	0.000000	0.149872
0.000000	0.000000	0.000000	0.000000	0.000000	0.000000	0.000000	0.000000	0.000000	0.000000	0.000000	0.000000	0.018918	0.000000	0.043367	0.000000	0.000000	0.094838	0.000000	0.000000	0.083796	0.000000	0.115592	0.000000	0.137961	0.102896	0.070554	0.000000	0.000000	0.000000	0.000000	0.032739	0.000000	0.000000	0.000000	0.000000	0.000000	0.000000	0.000000	0.000000	0.000000	0.000000	0.000000	0.000000	0.000000	0.000000	0.000000	0.000000	0.000000	0.162358
0.000000	0.000000	0.000000	0.000000	0.000000	0.000000	0.000000	0.000000	0.000000	0.000000	0.000000	0.000000	0.020398	0.000000	0.054880	0.000000	0.000000	0.097893	0.000000	0.000000	0.087012	0.000000	0.141951	0.000000	0.126576	0.095530	0.052115	0.000000	0.001309	0.000000	0.000000	0.019369	0.000000	0.000000	0.000000	0.000000	0.000000	0.000000	0.000000	0.000000	0.000000	0.000000	0.000000	0.000000	0.000000	0.000000	0.000000	0.000000	0.000000	0.156270
0.000000	0.000000	0.000000	0.000000	0.000000	0.000000	0.000000	0.000000	0.000000	0.000000	0.000000	0.000000	0.025128	0.000000	0.056907	0.000000	0.000000	0.073008	0.000000	0.000000	0.073933	0.000000	0.117155	0.000000	0.124648	0.087430	0.048141	0.000000	0.012259	0.000000	0.000000	0.008499	0.000000	0.000000	0.000000	0.000000	0.000000	0.000000	0.000000	0.000000	0.000000	0.000000	0.000000	0.000000	0.000000	0.000000	0.000000	0.000000	0.000000	0.163592
0.000000	0.000000	0.000000	0.000000	0.000000	0.000000	0.000000	0.000000	0.000000	0.000000	0.000000	0.000000	0.028586	0.000000	0.082441	0.001552	0.000000	0.060846	0.000000	0.000000	0.069842	0.000000	0.105756	0.000000	0.135642	0.099998	0.041420	0.000000	0.019335	0.000000	0.000000	0.000000	0.000000	0.000000	0.000000	0.000000	0.000000	0.000000	0.000000	0.000000	0.000000	0.000000	0.000000	0.000000	0.000000	0.000000	0.000000	0.000000	0.000000	0.167908
0.000000	0.000000	0.000000	0.000000	0.000000	0.000000	0.000000	0.000000	0.000000	0.000000	0.000000	0.000000	0.027248	0.000000	0.090626	0.002867	0.000000	0.056520	0.000000	0.000000	0.060920	0.000000	0.105128	0.000000	0.121241	0.104189	0.026524	0.000000	0.030609	0.000000	0.000000	0.000000	0.000000	0.000000	0.000000	0.000000	0.000000	0.000000	0.000000	0.000000	0.000000	0.000000	0.000000	0.000000	0.000000	0.000000	0.000000	0.000000	0.000000	0.181314
0.000000	0.000000	0.000000	0.000000	0.000000	0.000000	0.000000	0.000000	0.000000	0.000000	0.000000	0.000000	0.022648	0.000000	0.091325	0.002588	0.000000	0.066823	0.000000	0.000000	0.050915	0.000000	0.129689	0.000000	0.138803	0.139602	0.020092	0.000000	0.044794	0.000000	0.000000	0.000000	0.000000	0.000000	0.000000	0.000000	0.000000	0.000000	0.000000	0.000000	0.000000	0.000000	0.000000	0.000000	0.000000	0.000000	0.000000	0.000000	0.000000	0.166222
0.000000	0.000000	0.000000	0.000000	0.000000	0.000000	0.000000	0.000000	0.000000	0.000000	0.000000	0.000000	0.020094	0.000000	0.127319	0.000792	0.000000	0.057657	0.000000	0.000000	0.056710	0.000000	0.105046	0.000000	0.165114	0.156203	0.013116	0.000000	0.050070	0.000000	0.000000	0.000000	0.000000	0.000000	0.000000	0.000000	0.000000	0.000000	0.000000	0.000000	0.000000	0.000000	0.000000	0.000000	0.000000	0.000000	0.000000	0.000000	0.000000	0.155279
0.000000	0.000000	0.000000	0.000000	0.000000	0.000000	0.000000	0.000000	0.000000	0.000000	0.000000	0.000000	0.017744	0.000000	0.129385	0.000000	0.000000	0.065634	0.000000	0.000000	0.051390	0.000000	0.097184	0.000000	0.139134	0.093465	0.009109	0.000000	0.050316	0.000000	0.000000	0.000000	0.000000	0.000000	0.000000	0.000000	0.000000	0.000000	0.000000	0.000000	0.000000	0.000000	0.000000	0.000000	0.000000	0.000000	0.000000	0.000000	0.000000	0.172593
0.000000	0.000000	0.000000	0.000000	0.000000	0.000000	0.000000	0.000000	0.000000	0.000000	0.000000	0.000000	0.012150	0.000000	0.106905	0.000000	0.000000	0.040526	0.000000	0.000000	0.044315	0.000000	0.115492	0.000000	0.152647	0.100268	0.007544	0.000000	0.069561	0.000000	0.000000	0.000000	0.000000	0.000000	0.000000	0.000000	0.000000	0.000000	0.000000	0.000000	0.000000	0.000000	0.000000	0.000000	0.000000	0.000000	0.000000	0.000000	0.000000	0.139429
0.000000	0.000000	0.000000	0.000000	0.000000	0.000000	0.000000	0.000000	0.000000	0.000000	0.000000	0.000000	0.003669	0.000000	0.137998	0.000000	0.000000	0.042439	0.000000	0.000000	0.041449	0.000000	0.089264	0.000000	0.153246	0.112147	0.009809	0.000000	0.080713	0.000000	0.000000	0.000000	0.000000	0.000000	0.000000	0.000000	0.000000	0.000000	0.000000	0.000000	0.000000	0.000000	0.000000	0.000000	0.000000	0.000000	0.000000	0.000000	0.000000	0.172040
0.000000	0.000000	0.000000	0.000000	0.000000	0.000000	0.000000	0.000000	0.000000	0.000000	0.000000	0.000000	0.000000	0.000000	0.135257	0.000000	0.000000	0.029389	0.000000	0.000000	0.029041	0.000000	0.096928	0.000000	0.149387	0.110925	0.013030	0.000000	0.083070	0.000000	0.000000	0.000000	0.000000	0.000000	0.000000	0.000000	0.000000	0.000000	0.000000	0.000000	0.000000	0.000000	0.000000	0.000000	0.000000	0.000000	0.000000	0.000000	0.000000	0.175248
0.000000	0.000000	0.000000	0.000000	0.000000	0.000000	0.000000	0.000000	0.000000	0.000000	0.000000	0.000000	0.000000	0.000000	0.159863	0.000000	0.000000	0.013545	0.000000	0.000000	0.031808	0.000000	0.123560	0.010809	0.165713	0.106559	0.022998	0.000000	0.097021	0.000000	0.000000	0.000000	0.000000	0.000000	0.000000	0.000000	0.000000	0.000000	0.000000	0.000000	0.000000	0.000000	0.000000	0.000000	0.000000	0.000000	0.000000	0.000000	0.000000	0.171812
0.000000	0.000000	0.000000	0.000000	0.000000	0.000000	0.000000	0.000000	0.000000	0.000000	0.000000	0.000000	0.000000	0.000000	0.159026	0.000000	0.000000	0.000000	0.000000	0.000000	0.021200	0.000000	0.129115	0.023569	0.135615	0.131562	0.018072	0.000000	0.103677	0.000000	0.000000	0.000000	0.000000	0.000000	0.000000	0.000000	0.000000	0.000000	0.000000	0.000000	0.000000	0.000000	0.000000	0.000000	0.000000	0.000000	0.000000	0.000000	0.000000	0.153910
0.000000	0.000000	0.000000	0.000000	0.000000	0.000000	0.000000	0.000000	0.000000	0.000000	0.000000	0.000000	0.000000	0.000000	0.192568	0.000000	0.000000	0.000000	0.000000	0.000000	0.003771	0.000000	0.097312	0.026981	0.147520	0.100541	0.027971	0.000000	0.097350	0.000000	0.000000	0.000000	0.000000	0.000000	0.000000	0.000000	0.000000	0.000000	0.000000	0.000000	0.000000	0.000000	0.000000	0.000000	0.000000	0.000000	0.000000	0.000000	0.000000	0.166033
0.000000	0.000000	0.000000	0.000000	0.000000	0.000000	0.000000	0.000000	0.000000	0.000000	0.000000	0.000000	0.000000	0.000000	0.165067	0.000000	0.000000	0.000000	0.000000	0.000000	0.000000	0.000000	0.099756	0.044300	0.166368	0.126448	0.033787	0.012521	0.111315	0.000000	0.000000	0.000000	0.000000	0.000000	0.000000	0.000000	0.000000	0.000000	0.000000	0.000000	0.000000	0.000000	0.000000	0.000000	0.000000	0.000000	0.000000	0.000000	0.000000	0.179033
0.000000	0.000000	0.000000	0.000000	0.000000	0.000000	0.000000	0.000000	0.000000	0.000000	0.000000	0.000000	0.000000	0.000000	0.167286	0.000000	0.000000	0.000000	0.000000	0.000000	0.000000	0.000000	0.111883	0.060699	0.143351	0.110391	0.042355	0.018244	0.116283	0.000000	0.000000	0.000000	0.000000	0.000000	0.000000	0.000000	0.000000	0.000000	0.000000	0.000000	0.000000	0.000000	0.000000	0.000000	0.000000	0.000000	0.000000	0.000000	0.000000	0.140806
0.000000	0.000000	0.000000	0.000000	0.000000	0.000000	0.000000	0.000000	0.000000	0.000000	0.000000	0.000000	0.000000	0.000000	0.151593	0.000000	0.000000	0.000000	0.000000	0.000000	0.000000	0.000000	0.078778	0.057828	0.126838	0.111141	0.052132	0.026908	0.110423	0.000000	0.000000	0.000000	0.000000	0.000000	0.000000	0.000000	0.000000	0.000000	0.000000	0.000000	0.000000	0.000000	0.000000	0.000000	0.000000	0.000000	0.000000	0.000000	0.000000	0.155290
0.000000	0.000000	0.000000	0.000000	0.000000	0.000000	0.000000	0.000000	0.000000	0.000000	0.000000	0.000000	0.000000	0.000000	0.142513	0.000000	0.000000	0.000000	0.000000	0.000000	0.000000	0.000000	0.071171	0.095725	0.128851	0.111425	0.072274	0.030207	0.103709	0.000000	0.000000	0.000000	0.000000	0.000000	0.000000	0.000000	0.000000	0.000000	0.000000	0.000000	0.000000	0.000000	0.000000	0.000000	0.000000	0.000000	0.000000	0.000000	0.000000	0.148607
0.000000	0.000000	0.000000	0.000000	0.000000	0.000000	0.000000	0.000000	0.000000	0.000000	0.000000	0.000000	0.000000	0.000000	0.134913	0.000000	0.000000	0.000000	0.000000	0.000000	0.000000	0.000000	0.072004	0.098456	0.133493	0.116991	0.095377	0.038207	0.100029	0.000000	0.000000	0.000000	0.000000	0.000000	0.000000	0.000000	0.000000	0.000000	0.000000	0.000000	0.000000	0.000000	0.000000	0.000000	0.000000	0.000000	0.000000	0.000000	0.000000	0.145964
0.000000	0.000000	0.000000	0.000000	0.000000	0.000000	0.000000	0.000000	0.000000	0.000000	0.000000	0.000000	0.000000	0.000000	0.069910	0.000000	0.000000	0.000000	0.000000	0.000000	0.000000	0.000000	0.062097	0.091091	0.163959	0.113515	0.094050	0.038983	0.095130	0.000000	0.015072	0.009620	0.000000	0.000000	0.000000	0.000000	0.000000	0.000000	0.000000	0.000000	0.000000	0.000000	0.000000	0.000000	0.000000	0.000000	0.000000	0.000000	0.000000	0.142486
0.000000	0.000000	0.000000	0.000000	0.000000	0.000000	0.000000	0.000000	0.000000	0.000000	0.000000	0.000000	0.000000	0.000000	0.074889	0.000000	0.000000	0.000000	0.000000	0.000000	0.000000	0.000000	0.058503	0.104332	0.136732	0.108574	0.124337	0.039495	0.122481	0.000000	0.031593	0.028922	0.000000	0.000000	0.000000	0.000000	0.000000	0.000000	0.000000	0.000000	0.000000	0.000000	0.000000	0.000000	0.000000	0.000000	0.000000	0.000000	0.000000	0.158551
0.000000	0.000000	0.000000	0.000000	0.000000	0.000000	0.000000	0.000000	0.000000	0.000000	0.000000	0.000000	0.000000	0.000000	0.072185	0.000000	0.000000	0.000000	0.000000	0.000000	0.020362	0.000000	0.038115	0.116802	0.119886	0.149073	0.132536	0.038799	0.169965	0.000000	0.039579	0.052903	0.000000	0.000000	0.000000	0.000000	0.000000	0.000000	0.000000	0.000000	0.000000	0.000000	0.000000	0.000000	0.000000	0.000000	0.000000	0.000000	0.000000	0.132484
0.000000	0.000000	0.000000	0.000000	0.000000	0.000000	0.000000	0.000000	0.000000	0.000000	0.000000	0.000000	0.000000	0.000000	0.064760	0.000000	0.000000	0.004242	0.000000	0.000000	0.047964	0.000000	0.043812	0.121035	0.133651	0.149840	0.137170	0.037345	0.183361	0.000000	0.061845	0.072150	0.000000	0.000000	0.000000	0.000000	0.000000	0.000000	0.000000	0.000000	0.000000	0.000000	0.000000	0.000000	0.000000	0.000000	0.000000	0.000000	0.000000	0.126421
0.000000	0.000000	0.000000	0.000000	0.000000	0.000000	0.000000	0.000000	0.000000	0.000000	0.000000	0.000000	0.000000	0.000000	0.057322	0.000000	0.000000	0.008336	0.000000	0.000000	0.064437	0.000000	0.027597	0.125159	0.123334	0.134782	0.162032	0.035813	0.180233	0.000000	0.062504	0.093454	0.008655	0.000000	0.000000	0.000000	0.000000	0.000000	0.000000	0.000000	0.000000	0.000000	0.000000	0.000000	0.000000	0.000000	0.000000	0.000000	0.000000	0.109553
0.000000	0.000000	0.000000	0.000000	0.000000	0.000000	0.000000	0.000000	0.000000	0.000000	0.000000	0.000000	0.000000	0.000000	0.042045	0.000000	0.000000	0.007828	0.000000	0.000000	0.106249	0.000000	0.023543	0.122397	0.167473	0.158551	0.167944	0.023085	0.177601	0.000000	0.068427	0.101108	0.030514	0.000000	0.000000	0.000000	0.000000	0.000000	0.000000	0.000000	0.000000	0.000000	0.000000	0.000000	0.000000	0.000000	0.000000	0.000000	0.000000	0.110845
0.000000	0.000000	0.000000	0.000000	0.000000	0.000000	0.000000	0.000000	0.000000	0.000000	0.000000	0.000000	0.000000	0.000000	0.027003	0.000000	0.000000	0.009401	0.000000	0.000000	0.115390	0.000000	0.018452	0.143425	0.131626	0.145339	0.156307	0.006307	0.193624	0.000000	0.068020	0.104647	0.040005	0.024748	0.000000	0.000000	0.000000	0.000000	0.000000	0.000000	0.000000	0.000000	0.000000	0.016541	0.000000	0.000000	0.000000	0.000000	0.000000	0.102848
0.000000	0.000000	0.000000	0.000000	0.000000	0.000000	0.000000	0.000000	0.000000	0.000000	0.000000	0.000000	0.000000	0.000000	0.011787	0.000000	0.000000	0.036532	0.000000	0.000000	0.123708	0.000000	0.025648	0.135896	0.139166	0.152094	0.174492	0.000000	0.171946	0.000000	0.060381	0.169274	0.066157	0.050646	0.000000	0.000000	0.000000	0.000000	0.000000	0.000000	0.000000	0.000000	0.000000	0.047302	0.000000	0.000000	0.000000	0.000000	0.000000	0.086955
0.000000	0.000000	0.000000	0.000000	0.000000	0.000000	0.000000	0.000000	0.000000	0.000000	0.000000	0.000000	0.000000	0.000000	0.000000	0.000000	0.000000	0.061320	0.000000	0.000000	0.137234	0.000000	0.027939	0.133391	0.141309	0.144490	0.173031	0.000000	0.163760	0.000000	0.058766	0.151676	0.062231	0.073243	0.000000	0.000000	0.000000	0.000000	0.000000	0.000000	0.000000	0.000000	0.000000	0.081204	0.000000	0.000000	0.000000	0.000000	0.000000	0.091219
0.000000	0.000000	0.000000	0.000000	0.000000	0.000000	0.000000	0.000000	0.000000	0.000000	0.000000	0.000000	0.000000	0.000000	0.000000	0.000000	0.000000	0.056890	0.000000	0.000000	0.173440	0.000000	0.042667	0.086825	0.133706	0.135363	0.189302	0.000000	0.119653	0.000000	0.044724	0.161642	0.050837	0.076731	0.000000	0.000000	0.000000	0.000000	0.000000	0.000000	0.000000	0.000000	0.000000	0.109088	0.000000	0.000000	0.000000	0.000000	0.000000	0.073892
0.000000	0.000000	0.000000	0.000000	0.000000	0.000000	0.000000	0.000000	0.000000	0.000000	0.000000	0.000000	0.001698	0.000000	0.000000	0.000000	0.000000	0.085933	0.000000	0.000000	0.171202	0.000000	0.052494	0.076444	0.104444	0.142357	0.181960	0.000000	0.091920	0.000000	0.021324	0.181143	0.044834	0.093133	0.000000	0.000000	0.000000	0.000000	0.000000	0.000000	0.000000	0.000000	0.000000	0.130433	0.000000	0.000000	0.000000	0.000000	0.000000	0.083411
0.000000	0.000000	0.000000	0.000000	0.000000	0.000000	0.000000	0.000000	0.000000	0.000000	0.000000	0.000000	0.006140	0.000000	0.000000	0.000000	0.000000	0.085179	0.000000	0.000000	0.161804	0.000000	0.058838	0.056169	0.109998	0.132260	0.153717	0.000000	0.083510	0.000000	0.005047	0.168139	0.041080	0.085612	0.000000	0.000000	0.000000	0.000000	0.000000	0.000000	0.000000	0.000000	0.000000	0.110967	0.000000	0.011504	0.000000	0.000000	0.000000	0.067543
0.000000	0.000000	0.000000	0.000000	0.000000	0.000000	0.000000	0.000000	0.000000	0.000000	0.000000	0.000000	0.011130	0.000000	0.000000	0.000000	0.000000	0.097960	0.000000	0.000000	0.190892	0.000000	0.092568	0.055894	0.085413	0.126884	0.166596	0.000000	0.045101	0.000000	0.000000	0.165458	0.033299	0.084697	0.000000	0.000000	0.000000	0.000000	0.000000	0.000000	0.000000	0.000000	0.000000	0.124365	0.000000	0.037089	0.000000	0.000000	0.000000	0.067028
0.000000	0.000000	0.000000	0.000000	0.000000	0.000000	0.000000	0.000000	0.000000	0.000000	0.000000	0.000000	0.013864	0.000000	0.000000	0.000000	0.000000	0.090427	0.000000	0.000000	0.187475	0.000000	0.098601	0.041798	0.074877	0.085259	0.139668	0.000000	0.023544	0.000000	0.000000	0.181187	0.017361	0.083257	0.000000	0.000000	0.000000	0.000000	0.000000	0.000000	0.000000	0.000000	0.000000	0.161419	0.000000	0.072467	0.000000	0.000000	0.000000	0.076335
0.000000	0.000000	0.000000	0.000000	0.000000	0.000000	0.000000	0.000000	0.000000	0.000000	0.000000	0.000000	0.019256	0.000000	0.000000	0.000000	0.000000	0.109442	0.000000	0.000000	0.196189	0.000000	0.117009	0.017341	0.061418	0.094257	0.112373	0.000000	0.005095	0.000000	0.000000	0.155890	0.000000	0.066812	0.000000	0.000000	0.000000	0.000000	0.000000	0.000203	0.000000	0.000000	0.000000	0.172391	0.000000	0.079567	0.000000	0.000000	0.000000	0.086500
0.000000	0.000000	0.000000	0.000000	0.000000	0.000000	0.000000	0.000000	0.000000	0.000000	0.000000	0.000000	0.022409	0.000000	0.000000	0.007146	0.000000	0.100016	0.000000	0.000000	0.167967	0.000000	0.125181	0.000000	0.057126	0.083672	0.095021	0.000000	0.000000	0.000000	0.000000	0.082884	0.000000	0.074221	0.000000	0.000000	0.000000	0.000000	0.000000	0.000730	0.000000	0.000000	0.000000	0.153847	0.000000	0.094559	0.000000	0.000000	0.000000	0.116765
0.000000	0.000000	0.000000	0.000000	0.000000	0.000000	0.000000	0.000000	0.000000	0.000000	0.000000	0.000000	0.030784	0.000000	0.000000	0.022092	0.000000	0.097947	0.000000	0.000000	0.176548	0.000000	0.130129	0.000000	0.067067	0.085939	0.067891	0.000000	0.000000	0.000000	0.000000	0.068818	0.000000	0.074393	0.000000	0.000000	0.000000	0.000000	0.000000	0.000000	0.000000	0.000000	0.000000	0.168035	0.000000	0.112060	0.000000	0.000000	0.000000	0.153081
0.000000	0.000000	0.000000	0.000000	0.000000	0.000000	0.000000	0.000000	0.000000	0.000000	0.000000	0.000000	0.022076	0.009784	0.000000	0.041688	0.000000	0.093970	0.000000	0.000000	0.168100	0.000000	0.096224	0.000000	0.057235	0.078086	0.057873	0.000000	0.000000	0.000000	0.000000	0.072956	0.000000	0.062168	0.000000	0.000000	0.000000	0.000000	0.000000	0.000000	0.002171	0.000000	0.000000	0.152414	0.000000	0.137923	0.000000	0.000000	0.000000	0.167682
0.000000	0.000000	0.000000	0.000000	0.000000	0.000000	0.000000	0.000000	0.000000	0.000000	0.000000	0.000000	0.038125	0.032915	0.016579	0.059339	0.000000	0.091104	0.000000	0.000000	0.163182	0.000000	0.158811	0.000000	0.074997	0.085120	0.037906	0.000000	0.000000	0.000000	0.000000	0.050729	0.000000	0.052411	0.000000	0.000000	0.000000	0.000000	0.000000	0.000000	0.005533	0.000000	0.000000	0.146618	0.000000	0.124374	0.000000	0.000000	0.000000	0.179058
0.000000	0.000000	0.000000	0.000000	0.000000	0.000000	0.000000	0.000000	0.000000	0.000000	0.000000	0.000000	0.045445	0.060387	0.039003	0.063150	0.000000	0.089544	0.000000	0.000000	0.153610	0.000000	0.160223	0.000000	0.111893	0.093915	0.018402	0.000000	0.000000	0.000000	0.000000	0.035451	0.000000	0.024557	0.000000	0.000000	0.000000	0.000000	0.000000	0.000000	0.004856	0.000000	0.000000	0.166185	0.000000	0.135781	0.000000	0.000000	0.000000	0.167299
0.000000	0.000000	0.000000	0.000000	0.000000	0.000000	0.000000	0.000000	0.000000	0.000000	0.000000	0.000000	0.056917	0.080977	0.062311	0.082974	0.000000	0.101466	0.000000	0.000000	0.141187	0.000000	0.170131	0.000000	0.103077	0.069997	0.000000	0.000000	0.000000	0.000000	0.000000	0.000000	0.000000	0.000000	0.000000	0.000000	0.000000	0.000000	0.000000	0.000000	0.000000	0.000000	0.000000	0.120180	0.000000	0.092895	0.009716	0.000000	0.000000	0.211648
0.000000	0.000000	0.000000	0.000000	0.000000	0.000000	0.000000	0.000000	0.000000	0.000000	0.000000	0.000000	0.074761	0.108393	0.058397	0.059306	0.000000	0.129244	0.000000	0.000000	0.098279	0.000000	0.165290	0.000000	0.090829	0.058767	0.000000	0.000000	0.000000	0.000000	0.000000	0.000000	0.000000	0.000000	0.000000	0.000000	0.000000	0.000000	0.000000	0.000000	0.000000	0.000000	0.000000	0.088045	0.000000	0.103662	0.018602	0.000000	0.000000	0.255133
0.000000	0.000000	0.000000	0.000000	0.000000	0.000000	0.000000	0.000000	0.000000	0.000000	0.000000	0.000000	0.079316	0.128617	0.063873	0.071138	0.000000	0.121047	0.000000	0.000000	0.059974	0.000000	0.169920	0.000000	0.063598	0.039632	0.000000	0.000000	0.000000	0.000000	0.000000	0.000000	0.000000	0.000000	0.000000	0.000000	0.000000	0.000000	0.000000	0.000000	0.000000	0.000000	0.000000	0.047140	0.000000	0.116976	0.030752	0.000000	0.000000	0.148304
0.000000	0.000000	0.000000	0.000000	0.000000	0.000000	0.000000	0.000000	0.000000	0.000000	0.000000	0.000000	0.092269	0.137176	0.087155	0.074411	0.000000	0.151879	0.000000	0.000000	0.015107	0.000000	0.149152	0.000000	0.068129	0.022008	0.000000	0.000000	0.000000	0.000000	0.000000	0.000000	0.000000	0.000000	0.000000	0.000000	0.000000	0.000000	0.000000	0.000000	0.000000	0.000000	0.000000	0.020671	0.000000	0.099514	0.039201	0.000000	0.000000	0.184267
0.000000	0.000000	0.000000	0.000000	0.000000	0.000000	0.000000	0.000000	0.000000	0.000000	0.000000	0.005428	0.096324	0.110204	0.083389	0.118704	0.000000	0.130604	0.000000	0.000000	0.000000	0.000000	0.105894	0.000000	0.065240	0.007184	0.000000	0.000000	0.000000	0.000000	0.000000	0.000000	0.000000	0.000000	0.000000	0.000000	0.000000	0.000000	0.000000	0.000000	0.000000	0.000000	0.000000	0.000000	0.000000	0.080337	0.039221	0.000000	0.000000	0.157039
0.000000	0.000000	0.000000	0.000000	0.000000	0.000000	0.000000	0.000000	0.000000	0.000000	0.000000	0.031075	0.105358	0.133637	0.112928	0.121687	0.000000	0.095608	0.000000	0.000000	0.000000	0.000000	0.107972	0.000000	0.059724	0.000000	0.000000	0.000000	0.000000	0.000000	0.000000	0.000000	0.000000	0.000000	0.000000	0.000000	0.000000	0.000000	0.000000	0.000000	0.000000	0.000000	0.000000	0.000000	0.000000	0.060145	0.039225	0.000000	0.000000	0.170192
0.000000	0.000000	0.000000	0.000000	0.000000	0.000000	0.000000	0.000000	0.000000	0.000000	0.000000	0.036800	0.111359	0.131606	0.089475	0.126603	0.000000	0.046275	0.000000	0.000000	0.000000	0.000000	0.115238	0.000000	0.050129	0.000000	0.000000	0.000000	0.000000	0.000000	0.000000	0.000000	0.000000	0.000000	0.000000	0.000000	0.000000	0.000000	0.000000	0.000000	0.000000	0.000000	0.000000	0.000000	0.000000	0.034085	0.030217	0.000000	0.000000	0.141376
0.000000	0.000000	0.000000	0.000000	0.000000	0.000000	0.001522	0.000000	0.000000	0.000000	0.000000	0.067600	0.097500	0.087468	0.080060	0.134139	0.000000	0.011660	0.000000	0.000000	0.000000	0.000000	0.090910	0.000000	0.044184	0.000000	0.000000	0.000000	0.000000	0.000000	0.000000	0.000000	0.000000	0.000000	0.000000	0.000000	0.000000	0.000000	0.000000	0.000000	0.000000	0.000000	0.000000	0.000000	0.000000	0.001576	0.022285	0.000000	0.000000	0.160480
0.000000	0.000000	0.000000	0.000000	0.000000	0.000000	0.027461	0.000000	0.000000	0.000000	0.000000	0.092304	0.102533	0.075295	0.075995	0.093907	0.000000	0.000000	0.000000	0.000000	0.000000	0.000000	0.089190	0.000000	0.045850	0.000000	0.000000	0.000000	0.000000	0.000000	0.000000	0.000000	0.000000	0.000000	0.000000	0.000000	0.000000	0.000000	0.000000	0.000000	0.000000	0.000000	0.000000	0.000000	0.000000	0.000000	0.008260	0.000000	0.000000	0.173470
0.000000	0.000000	0.000000	0.000000	0.000000	0.000000	0.044701	0.000000	0.000000	0.000000	0.000000	0.085473	0.087322	0.083092	0.103324	0.096204	0.000000	0.000000	0.000000	0.000000	0.000000	0.000000	0.154247	0.000000	0.042629	0.000000	0.000000	0.000000	0.000000	0.000000	0.000000	0.000000	0.000000	0.000000	0.000000	0.000000	0.000000	0.000000	0.000000	0.000000	0.000000	0.000000	0.000000	0.000000	0.000000	0.000000	0.000000	0.000000	0.000000	0.116624
0.000000	0.000000	0.010112	0.000000	0.000000	0.000000	0.065211	0.015717	0.000000	0.000000	0.000000	0.111410	0.079572	0.064431	0.103595	0.123047	0.000000	0.000000	0.000000	0.000000	0.000000	0.000000	0.187123	0.000000	0.035409	0.000000	0.000000	0.000000	0.000000	0.000000	0.000000	0.000000	0.000000	0.000000	0.000000	0.000000	0.000000	0.000000	0.000000	0.000000	0.000000	0.000000	0.000000	0.000000	0.000000	0.000000	0.000000	0.000000	0.000000	0.184355
0.000000	0.000000	0.025058	0.000000	0.000000	0.000000	0.074843	0.040741	0.000000	0.000000	0.000000	0.110578	0.070423	0.044284	0.095760	0.104133	0.000000	0.000000	0.000000	0.000000	0.000000	0.000000	0.155836	0.000000	0.031032	0.000000	0.000000	0.000000	0.000000	0.000000	0.000000	0.000000	0.000000	0.000000	0.000000	0.000000	0.000000	0.000000	0.000000	0.000000	0.000000	0.000000	0.000000	0.000000	0.000000	0.000000	0.000000	0.000000	0.000000	0.115524
0.000000	0.000000	0.042710	0.000000	0.000000	0.000000	0.114422	0.066782	0.000000	0.000927	0.000000	0.091028	0.056024	0.016705	0.101892	0.118182	0.000000	0.000000	0.000000	0.000000	0.000000	0.000000	0.112362	0.000000	0.026601	0.000000	0.000000	0.000000	0.000000	0.000000	0.000000	0.000000	0.000000	0.000000	0.000000	0.000000	0.000000	0.000000	0.000000	0.000000	0.000000	0.000000	0.000000	0.000000	0.000000	0.000000	0.000000	0.000000	0.000000	0.113996
0.000000	0.000000	0.043397	0.000000	0.000000	0.000000	0.129092	0.080136	0.000000	0.020541	0.000000	0.068743	0.051314	0.000000	0.133481	0.142436	0.000000	0.000000	0.000000	0.000000	0.000000	0.000000	0.116985	0.000000	0.019786	0.000000	0.000000	0.000000	0.000000	0.000000	0.000000	0.000000	0.000000	0.000000	0.000000	0.000000	0.000000	0.000000	0.000000	0.000000	0.000000	0.000000	0.000000	0.000000	0.000000	0.000000	0.000000	0.000000	0.000000	0.107249
0.000000	0.000000	0.060748	0.000000	0.000000	0.000000	0.133688	0.105447	0.000000	0.040967	0.000000	0.053437	0.034749	0.000000	0.119643	0.124581	0.000000	0.000000	0.000000	0.000000	0.000000	0.000000	0.110829	0.000000	0.007314	0.000000	0.000000	0.000000	0.000000	0.000000	0.000000	0.000000	0.000000	0.000000	0.000000	0.000000	0.000000	0.000000	0.000000	0.000000	0.000000	0.000000	0.000000	0.000000	0.000000	0.000000	0.000000	0.000000	0.000000	0.123535
0.000000	0.000000	0.082045	0.000000	0.000000	0.000000	0.166090	0.105658	0.000000	0.055522	0.000000	0.039501	0.000000	0.000000	0.144280	0.100074	0.000000	0.000000	0.000000	0.000000	0.000000	0.000000	0.113940	0.000000	0.001904	0.000000	0.000000	0.000000	0.000000	0.000000	0.000000	0.000000	0.000000	0.000000	0.000000	0.000000	0.000000	0.000000	0.000000	0.000000	0.000000	0.000000	0.000000	0.000000	0.000000	0.000000	0.000000	0.000000	0.000000	0.083186
0.000000	0.000000	0.097832	0.000000	0.000000	0.000000	0.154754	0.114866	0.000000	0.057189	0.000000	0.025835	0.000000	0.000000	0.109349	0.096415	0.037588	0.000000	0.000000	0.000000	0.000000	0.000000	0.104486	0.000000	0.000000	0.000000	0.000000	0.000000	0.000000	0.000000	0.000000	0.000000	0.000000	0.000000	0.000000	0.000000	0.000000	0.000000	0.000000	0.000000	0.000000	0.000000	0.000000	0.000000	0.000000	0.000000	0.000000	0.000000	0.000000	0.081999
0.000000	0.000000	0.095285	0.000000	0.000000	0.000000	0.120059	0.105753	0.000000	0.081496	0.008030	0.009529	0.000000	0.000000	0.109109	0.099059	0.069264	0.000000	0.000000	0.000000	0.000000	0.000000	0.102458	0.000000	0.000000	0.000000	0.000000	0.000000	0.000000	0.000000	0.000000	0.000000	0.000000	0.000000	0.000000	0.000000	0.000000	0.000000	0.000000	0.000000	0.000000	0.000000	0.000000	0.000000	0.000000	0.000000	0.000000	0.000000	0.000000	0.065869
0.000000	0.000000	0.125853	0.000000	0.000000	0.000000	0.138130	0.127419	0.000000	0.080368	0.038838	0.000000	0.000000	0.000000	0.113480	0.179863	0.132765	0.000000	0.000000	0.000000	0.000000	0.000000	0.095241	0.000000	0.000000	0.000000	0.000000	0.000000	0.000000	0.000000	0.000000	0.000000	0.000000	0.000000	0.000000	0.000000	0.000000	0.000000	0.000000	0.000000	0.000000	0.000000	0.000000	0.000000	0.000000	0.000000	0.000000	0.000000	0.000000	0.073290
0.000000	0.000000	0.120198	0.000000	0.000000	0.000000	0.091279	0.113677	0.000000	0.076358	0.105764	0.000000	0.000000	0.000000	0.123492	0.148210	0.138779	0.000000	0.000000	0.000000	0.000000	0.004379	0.086700	0.000000	0.000000	0.000000	0.000000	0.000000	0.000000	0.000000	0.000000	0.000000	0.000000	0.000000	0.000000	0.000000	0.000000	0.000000	0.000000	0.000000	0.000000	0.000000	0.000000	0.000000	0.000000	0.000000	0.000000	0.000000	0.000000	0.059287
0.000000	0.000000	0.125488	0.022044	0.000000	0.000000	0.078990	0.141902	0.000000	0.089990	0.115866	0.000000	0.000000	0.000000	0.111910	0.133426	0.160368	0.000000	0.000000	0.000000	0.000000	0.020980	0.057935	0.000000	0.000000	0.000000	0.000000	0.000000	0.000000	0.000000	0.000000	0.000000	0.000000	0.000000	0.000000	0.000000	0.000000	0.000000	0.000000	0.000000	0.000000	0.000000	0.000000	0.000000	0.000000	0.000000	0.000000	0.000000	0.000000	0.033300
0.000000	0.000000	0.169825	0.032802	0.000000	0.041414	0.046489	0.112662	0.000000	0.061379	0.178385	0.000000	0.000000	0.000000	0.110230	0.147223	0.197545	0.000000	0.000000	0.000000	0.000000	0.027369	0.054855	0.000000	0.000000	0.000000	0.000000	0.000000	0.000000	0.000000	0.000000	0.000000	0.000000	0.000000	0.000000	0.000000	0.000000	0.000000	0.000000	0.000000	0.000000	0.000000	0.000000	0.000000	0.000000	0.000000	0.000000	0.000000	0.045376	0.031969
0.000000	0.000000	0.117005	0.046204	0.000000	0.058252	0.022535	0.084976	0.000000	0.047708	0.128839	0.000000	0.000000	0.000000	0.109907	0.113866	0.000000	0.000000	0.000000	0.000000	0.000000	0.034880	0.042866	0.000000	0.000000	0.000000	0.000000	0.000000	0.000000	0.000000	0.000000	0.000000	0.000000	0.000000	0.000000	0.000000	0.000000	0.000000	0.000000	0.000000	0.000000	0.000000	0.000000	0.000000	0.000000	0.000000	0.000000	0.000000	0.071444	0.012958
0.000000	0.000000	0.137486	0.048644	0.000000	0.073772	0.000000	0.095646	0.000000	0.037062	0.179267	0.000000	0.000000	0.000000	0.061531	0.110485	0.193971	0.000000	0.000000	0.000000	0.000000	0.025661	0.028858	0.000000	0.000000	0.000000	0.000000	0.000000	0.000000	0.000000	0.000000	0.000000	0.000000	0.000000	0.000000	0.000000	0.000000	0.000000	0.000000	0.000000	0.000000	0.000000	0.000000	0.000000	0.000000	0.000000	0.000000	0.003144	0.100102	0.000000
0.000000	0.000000	0.136250	0.050274	0.000000	0.087969	0.000000	0.088395	0.000000	0.013671	0.170573	0.000000	0.000000	0.000000	0.083912	0.117956	0.179015	0.000000	0.000000	0.000000	0.000000	0.028818	0.015984	0.000000	0.000000	0.000000	0.000000	0.000000	0.000000	0.000000	0.000000	0.000000	0.000000	0.000000	0.000000	0.000000	0.000000	0.000000	0.000000	0.000000	0.000000	0.000000	0.000000	0.000000	0.000000	0.000000	0.000000	0.017288	0.063762	0.000000
0.000000	0.000000	0.119128	0.038199	0.000000	0.096231	0.000000	0.074468	0.000000	0.000000	0.166298	0.000000	0.000000	0.000000	0.081965	0.077369	0.182845	0.000000	0.000000	0.000000	0.000000	0.042753	0.005926	0.000000	0.000000	0.000000	0.000000	0.000000	0.000000	0.000000	0.000000	0.000000	0.000000	0.000000	0.000000	0.000000	0.000000	0.000000	0.000000	0.000000	0.000000	0.000000	0.000000	0.000000	0.000000	0.000000	0.000000	0.027318	0.081120	0.000000
0.000000	0.000000	0.128572	0.034896	0.000000	0.126549	0.000000	0.072271	0.000000	0.000000	0.153937	0.000000	0.000000	0.000000	0.047976	0.097512	0.180329	0.000000	0.000000	0.000000	0.000000	0.055191	0.000000	0.000000	0.000000	0.000000	0.000000	0.000000	0.000000	0.000000	0.000000	0.000000	0.000000	0.000000	0.000000	0.000000	0.000000	0.000000	0.000000	0.000000	0.000000	0.000000	0.000000	0.000000	0.000000	0.000000	0.000000	0.037844	0.090616	0.000000
0.000000	0.000000	0.131656	0.023722	0.000000	0.154812	0.000000	0.058604	0.000000	0.000000	0.140187	0.000000	0.000000	0.000000	0.041958	0.069874	0.169295	0.000000	0.000000	0.000000	0.000000	0.076416	0.000000	0.000000	0.000000	0.000000	0.000000	0.000000	0.000000	0.000000	0.000000	0.000000	0.000000	0.000000	0.000000	0.000000	0.000000	0.000000	0.000000	0.000000	0.000000	0.000000	0.000000	0.000000	0.000000	0.000000	0.000000	0.039805	0.088930	0.000000
0.000000	0.000000	0.098761	0.009907	0.000000	0.118158	0.000000	0.041218	0.000000	0.000000	0.148106	0.000000	0.000000	0.000000	0.053657	0.066374	0.130590	0.000000	0.008276	0.000000	0.000000	0.073850	0.000000	0.000000	0.000000	0.000000	0.000000	0.000000	0.000000	0.000000	0.000000	0.000000	0.000000	0.000000	0.000000	0.000000	0.000000	0.000000	0.000000	0.000000	0.000000	0.000000	0.000000	0.000000	0.000000	0.000000	0.000000	0.035589	0.097622	0.000000
0.000000	0.000000	0.101980	0.000000	0.000000	0.159958	0.000000	0.048114	0.000000	0.000000	0.134864	0.000000	0.000000	0.000000	0.058693	0.070998	0.135144	0.000000	0.022885	0.000000	0.000000	0.102950	0.000000	0.000000	0.000000	0.000000	0.000000	0.000000	0.000000	0.000000	0.000000	0.000000	0.000000	0.000000	0.000000	0.000000	0.000000	0.000000	0.000000	0.000000	0.000000	0.000000	0.000000	0.000000	0.000000	0.000000	0.000000	0.033282	0.082039	0.000000
0.000000	0.000000	0.093287	0.000000	0.000000	0.146110	0.000000	0.036404	0.000000	0.000000	0.109190	0.000000	0.000000	0.000000	0.082402	0.085697	0.155244	0.000000	0.041619	0.000000	0.000000	0.111055	0.000000	0.000000	0.000000	0.000000	0.000000	0.000000	0.000000	0.000000	0.000000	0.000000	0.000000	0.000000	0.000000	0.000000	0.000000	0.000000	0.000000	0.000000	0.000000	0.000000	0.000000	0.000000	0.000000	0.000000	0.000000	0.039000	0.106186	0.000000
0.000000	0.000000	0.089163	0.000000	0.000000	0.106832	0.000000	0.043604	0.000000	0.000000	0.112021	0.000000	0.000000	0.000000	0.083430	0.073317	0.154584	0.000000	0.052396	0.000000	0.000000	0.141870	0.000000	0.000000	0.000000	0.000000	0.000000	0.000000	0.000000	0.000000	0.000000	0.000000	0.000000	0.000000	0.000000	0.000000	0.000000	0.000000	0.000000	0.000000	0.000000	0.000000	0.000000	0.000000	0.000000	0.000000	0.000000	0.028655	0.095187	0.000000
0.000000	0.000000	0.089255	0.000000	0.000000	0.124559	0.000000	0.037249	0.000000	0.000000	0.102522	0.000000	0.000000	0.000000	0.098717	0.085251	0.123038	0.000000	0.062964	0.000000	0.000000	0.121392	0.000000	0.000000	0.000000	0.000000	0.000000	0.028985	0.000000	0.000000	0.000000	0.000000	0.000000	0.000000	0.000000	0.000000	0.000000	0.000000	0.000000	0.000000	0.000000	0.000000	0.000000	0.000000	0.000000	0.000000	0.000000	0.017210	0.112303	0.000000
0.000000	0.000000	0.065172	0.000000	0.000000	0.145141	0.000000	0.038096	0.000000	0.000000	0.065474	0.000000	0.000000	0.000000	0.107978	0.073799	0.097293	0.000000	0.076803	0.000000	0.000000	0.179232	0.000000	0.000000	0.000000	0.000000	0.000000	0.061069	0.000000	0.000000	0.000000	0.000000	0.000000	0.000000	0.000000	0.000000	0.000000	0.000000	0.000000	0.000000	0.000000	0.000000	0.000000	0.000000	0.000000	0.000000	0.000000	0.003427	0.117947	0.000000
0.000000	0.000000	0.091291	0.000000	0.000000	0.124999	0.000000	0.034376	0.000000	0.000000	0.048178	0.000000	0.000000	0.000000	0.099788	0.064213	0.103689	0.000000	0.072581	0.000000	0.000000	0.112346	0.000000	0.000000	0.000000	0.000000	0.000000	0.074939	0.000000	0.000000	0.000000	0.000000	0.000000	0.000000	0.000000	0.000000	0.000000	0.000000	0.000000	0.000000	0.000000	0.000000	0.000000	0.000000	0.000000	0.000000	0.000000	0.000000	0.123058	0.000000
0.000000	0.000000	0.055252	0.000000	0.000000	0.123569	0.000000	0.034455	0.000000	0.000000	0.018216	0.000000	0.000000	0.000000	0.106105	0.088660	0.082565	0.000000	0.077701	0.000000	0.000000	0.129978	0.000000	0.000000	0.009057	0.000000	0.000000	0.081420	0.000000	0.000000	0.000000	0.000000	0.000000	0.000000	0.000000	0.000000	0.000000	0.000000	0.000000	0.000000	0.000000	0.000000	0.000000	0.000000	0.000000	0.000000	0.000000	0.000000	0.087508	0.007747
0.000000	0.000000	0.069003	0.000000	0.000000	0.146320	0.000000	0.019707	0.000000	0.000000	0.000000	0.000000	0.000000	0.000000	0.149088	0.073067	0.048168	0.000000	0.071514	0.000000	0.000000	0.165704	0.000000	0.000000	0.019049	0.000000	0.000000	0.106703	0.010852	0.000000	0.000000	0.000000	0.000000	0.000000	0.000000	0.000000	0.000000	0.000000	0.000000	0.000000	0.000000	0.000000	0.000000	0.000000	0.000000	0.000000	0.000000	0.000000	0.060387	0.020857
0.000000	0.000000	0.084396	0.000000	0.000000	0.132094	0.000000	0.011212	0.000000	0.000000	0.000000	0.000000	0.000000	0.000000	0.130810	0.068178	0.015119	0.000000	0.047486	0.000000	0.000000	0.150674	0.000000	0.000000	0.038045	0.000000	0.000000	0.120480	0.032206	0.000000	0.000000	0.000000	0.000000	0.000000	0.000000	0.000000	0.000000	0.000000	0.000000	0.000000	0.000000	0.000000	0.000000	0.000000	0.000000	0.000000	0.000000	0.000000	0.051494	0.039087
0.000000	0.000000	0.090282	0.000000	0.000000	0.107265	0.000000	0.002184	0.000000	0.000000	0.000000	0.000000	0.000000	0.000000	0.158633	0.058539	0.000000	0.000000	0.044500	0.000000	0.000000	0.173261	0.000000	0.000000	0.055405	0.000000	0.000000	0.137586	0.042588	0.000000	0.000000	0.000000	0.000000	0.000000	0.000000	0.000000	0.000000	0.000000	0.000000	0.000000	0.000000	0.000000	0.000000	0.000000	0.000000	0.000000	0.000000	0.000000	0.023087	0.059674
0.000000	0.000000	0.064855	0.000000	0.000000	0.093296	0.000000	0.000000	0.000000	0.000000	0.000000	0.000000	0.000000	0.000000	0.165032	0.046761	0.000000	0.000000	0.051746	0.000000	0.000000	0.147573	0.000000	0.000000	0.078065	0.000000	0.000000	0.133780	0.073184	0.000000	0.000000	0.000000	0.000000	0.000000	0.000000	0.000000	0.000000	0.000000	0.000000	0.000000	0.000000	0.000000	0.000000	0.000000	0.000000	0.000000	0.000000	0.000000	0.000000	0.056220
0.000000	0.000000	0.044251	0.000000	0.000000	0.055076	0.000000	0.000000	0.000000	0.000000	0.000000	0.000000	0.000000	0.000000	0.180805	0.038803	0.000000	0.000000	0.033923	0.000000	0.000000	0.126570	0.000000	0.000000	0.064258	0.000000	0.000000	0.138277	0.098146	0.007902	0.000000	0.000000	0.000000	0.000000	0.000000	0.000000	0.000000	0.000000	0.000000	0.000000	0.000000	0.000000	0.000000	0.000000	0.000000	0.000000	0.000000	0.000000	0.000000	0.094698
0.000000	0.000000	0.039790	0.000000	0.000000	0.035536	0.000000	0.000000	0.000000	0.000000	0.000000	0.000000	0.000000	0.000000	0.065547	0.032007	0.000000	0.000000	0.014643	0.000000	0.000000	0.137988	0.008408	0.004883	0.074240	0.000000	0.000000	0.140526	0.107528	0.012509	0.000000	0.000000	0.000000	0.000000	0.000000	0.000000	0.000000	0.000000	0.000000	0.000000	0.000000	0.000000	0.000000	0.000000	0.000000	0.000000	0.000000	0.000000	0.000000	0.086915
0.000000	0.000000	0.028063	0.000000	0.000000	0.013679	0.000000	0.000000	0.000000	0.000000	0.000000	0.000000	0.000000	0.000000	0.151672	0.014980	0.000000	0.000000	0.000000	0.000000	0.000000	0.120096	0.016701	0.023450	0.091419	0.000000	0.000000	0.164776	0.119994	0.017250	0.000000	0.000000	0.000000	0.000000	0.000000	0.000000	0.000000	0.000000	0.000000	0.000000	0.000000	0.000000	0.000000	0.000000	0.000000	0.000000	0.000000	0.000000	0.000000	0.112833
0.000000	0.000000	0.019323	0.000000	0.000000	0.000000	0.000000	0.000000	0.000000	0.000000	0.000000	0.000000	0.000000	0.000000	0.149768	0.008398	0.000000	0.000000	0.000000	0.000000	0.000000	0.107160	0.028815	0.029293	0.113192	0.000000	0.000000	0.144695	0.122244	0.020694	0.000000	0.000000	0.000000	0.000000	0.000000	0.000000	0.000000	0.000000	0.000000	0.000000	0.000000	0.000000	0.000000	0.000000	0.000000	0.000000	0.000000	0.000000	0.000000	0.107871
0.000000	0.000000	0.001437	0.000000	0.000000	0.000000	0.000000	0.000000	0.000000	0.000000	0.000000	0.000000	0.000000	0.000000	0.132434	0.000000	0.000000	0.000000	0.000000	0.000000	0.000000	0.100979	0.041506	0.043139	0.131406	0.000000	0.000000	0.134230	0.123750	0.018751	0.000000	0.000000	0.000000	0.000000	0.000000	0.000000	0.000000	0.000000	0.000000	0.000000	0.000000	0.000000	0.000000	0.000000	0.000000	0.000000	0.000000	0.000000	0.000000	0.118998
0.000000	0.000000	0.000000	0.000000	0.000000	0.000000	0.000000	0.000000	0.000000	0.000000	0.000000	0.000000	0.000000	0.000000	0.136138	0.000000	0.000000	0.000000	0.000000	0.000000	0.000000	0.070976	0.048666	0.047315	0.147946	0.000339	0.000000	0.157842	0.117814	0.017657	0.000000	0.000000	0.000000	0.000000	0.000000	0.000000	0.000000	0.000000	0.000000	0.000000	0.000000	0.000000	0.000000	0.000000	0.000000	0.000000	0.000000	0.000000	0.000000	0.140919
0.000000	0.000000	0.000000	0.000000	0.000000	0.000000	0.000000	0.000000	0.000000	0.000000	0.000000	0.000000	0.000000	0.000000	0.119355	0.000000	0.000000	0.000000	0.000000	0.000000	0.000000	0.056060	0.042332	0.059192	0.140225	0.014892	0.005923	0.086587	0.118859	0.014747	0.000000	0.000000	0.000000	0.000000	0.000000	0.000000	0.000000	0.000000	0.000000	0.000000	0.000000	0.000000	0.000000	0.000000	0.000000	0.000000	0.000000	0.000000	0.000000	0.129887
0.000000	0.000000	0.000000	0.000000	0.000000	0.000000	0.000000	0.000000	0.000000	0.000000	0.000000	0.000000	0.000000	0.000000	0.128482	0.000000	0.000000	0.000000	0.000000	0.000000	0.000000	0.032678	0.049197	0.066860	0.157150	0.028237	0.024403	0.074338	0.118613	0.007709	0.000000	0.000000	0.000000	0.000000	0.000000	0.000000	0.000000	0.000000	0.000000	0.000000	0.000000	0.000000	0.000000	0.000000	0.000000	0.000000	0.000000	0.000000	0.000000	0.170649
0.000000	0.000000	0.000000	0.000000	0.000000	0.000000	0.000000	0.000000	0.000000	0.000000	0.000000	0.000000	0.000000	0.000000	0.133460	0.000000	0.000000	0.000000	0.000000	0.000000	0.000000	0.019971	0.071693	0.086137	0.169521	0.050350	0.049624	0.076149	0.110307	0.002693	0.000000	0.000000	0.000000	0.000000	0.000000	0.000000	0.000000	0.000000	0.000000	0.000000	0.000000	0.000000	0.000000	0.000000	0.000000	0.000000	0.000000	0.000000	0.000000	0.158833
0.000000	0.000000	0.000000	0.000000	0.000000	0.000000	0.000000	0.000000	0.000000	0.000000	0.000000	0.000000	0.000000	0.000000	0.109016	0.000000	0.000000	0.000000	0.000000	0.000000	0.000000	0.005470	0.080340	0.091059	0.141313	0.069321	0.066233	0.061154	0.112684	0.000000	0.000000	0.000000	0.000000	0.000000	0.000000	0.000000	0.000000	0.000000	0.000000	0.000000	0.000000	0.000000	0.000000	0.000000	0.000000	0.000000	0.000000	0.000000	0.000000	0.176103
0.000000	0.000000	0.000000	0.000000	0.000000	0.000000	0.000000	0.000000	0.000000	0.000000	0.000000	0.000000	0.000000	0.000000	0.107113	0.000000	0.000000	0.000000	0.000000	0.000000	0.000000	0.000000	0.068915	0.084283	0.171857	0.082986	0.067612	0.041537	0.116561	0.000000	0.000000	0.000000	0.000000	0.000000	0.000000	0.000000	0.000000	0.000000	0.000000	0.000000	0.000000	0.000000	0.000000	0.000000	0.000000	0.000000	0.000000	0.000000	0.000000	0.172319
0.000000	0.000000	0.000000	0.000000	0.000000	0.000000	0.000000	0.000000	0.000000	0.000000	0.000000	0.000000	0.000000	0.000000	0.076946	0.000000	0.000000	0.000000	0.000000	0.000000	0.000000	0.000000	0.076525	0.108691	0.175788	0.108592	0.093386	0.054541	0.107626	0.000000	0.000000	0.000000	0.000000	0.000000	0.000000	0.000000	0.000000	0.000000	0.000000	0.000000	0.000000	0.000000	0.000000	0.000000	0.000000	0.000000	0.000000	0.000000	0.000000	0.162034
0.000000	0.000000	0.000000	0.000000	0.000000	0.000000	0.000000	0.000000	0.000000	0.000000	0.000000	0.000000	0.000000	0.000000	0.181328	0.000000	0.000000	0.000000	0.000000	0.000000	0.000000	0.000000	0.073381	0.121530	0.179884	0.118608	0.099366	0.032684	0.133312	0.000000	0.000000	0.000000	0.000000	0.000000	0.000000	0.000000	0.000000	0.000000	0.000000	0.000000	0.000000	0.000000	0.000000	0.000000	0.000000	0.000000	0.000000	0.000000	0.000000	0.095970
0.000000	0.000000	0.000000	0.000000	0.000000	0.000000	0.000000	0.000000	0.000000	0.000000	0.000000	0.000000	0.000000	0.000000	0.148900	0.000000	0.000000	0.000000	0.000000	0.000000	0.000000	0.000000	0.097886	0.099808	0.182939	0.102812	0.085350	0.011103	0.098117	0.000000	0.000000	0.000000	0.000000	0.000000	0.000000	0.000000	0.000000	0.000000	0.000000	0.000000	0.000000	0.000000	0.000000	0.000000	0.000000	0.000000	0.000000	0.000000	0.000000	0.107179
0.000000	0.000000	0.000000	0.000000	0.000000	0.000000	0.000000	0.000000	0.000000	0.000000	0.000000	0.000000	0.000000	0.000000	0.162159	0.000000	0.000000	0.000000	0.000000	0.000000	0.008023	0.000000	0.097572	0.101824	0.228598	0.100771	0.095937	0.000000	0.122171	0.000000	0.000000	0.000000	0.000000	0.000000	0.000000	0.000000	0.000000	0.000000	0.000000	0.000000	0.000000	0.000000	0.000000	0.000000	0.000000	0.000000	0.000000	0.000000	0.000000	0.106488
0.000000	0.000000	0.000000	0.000000	0.000000	0.000000	0.000000	0.000000	0.000000	0.000000	0.000000	0.000000	0.000000	0.000000	0.162820	0.000000	0.000000	0.000000	0.000000	0.000000	0.036989	0.000000	0.101189	0.101538	0.176874	0.121618	0.125251	0.000000	0.129085	0.000000	0.000000	0.000000	0.000000	0.000000	0.000000	0.000000	0.000000	0.000000	0.000000	0.000000	0.000000	0.000000	0.000000	0.000000	0.000000	0.000000	0.000000	0.000000	0.000000	0.104629
0.000000	0.000000	0.000000	0.000000	0.000000	0.000000	0.000000	0.000000	0.000000	0.000000	0.000000	0.000000	0.000000	0.000000	0.144141	0.000000	0.000000	0.000000	0.000000	0.000000	0.052076	0.000000	0.105827	0.077883	0.174894	0.112065	0.141150	0.000000	0.100431	0.000000	0.000000	0.011414	0.000000	0.000000	0.000000	0.000000	0.000000	0.000000	0.000000	0.000000	0.000000	0.000000	0.000000	0.000000	0.000000	0.000000	0.000000	0.000000	0.000000	0.133852
0.000000	0.000000	0.000000	0.000000	0.000000	0.000000	0.000000	0.000000	0.000000	0.000000	0.000000	0.000000	0.000000	0.000000	0.116041	0.000000	0.000000	0.000000	0.000000	0.000000	0.087417	0.000000	0.096859	0.084064	0.180650	0.105357	0.126550	0.000000	0.124171	0.000000	0.000000	0.020791	0.000000	0.000000	0.000000	0.000000	0.000000	0.000000	0.000000	0.000000	0.000000	0.000000	0.000000	0.000000	0.000000	0.000000	0.000000	0.000000	0.000000	0.152408
0.000000	0.000000	0.000000	0.000000	0.000000	0.000000	0.000000	0.000000	0.000000	0.000000	0.000000	0.000000	0.000000	0.000000	0.133855	0.000000	0.000000	0.000000	0.000000	0.000000	0.107014	0.000000	0.106343	0.081009	0.171585	0.104181	0.129267	0.000000	0.084865	0.000000	0.000000	0.028621	0.000000	0.000000	0.000000	0.000000	0.000000	0.000000	0.000000	0.000000	0.000000	0.000000	0.000000	0.000000	0.000000	0.000000	0.000000	0.000000	0.000000	0.160912
0.000000	0.000000	0.000000	0.000000	0.000000	0.000000	0.000000	0.000000	0.000000	0.000000	0.000000	0.000000	0.000000	0.000000	0.116316	0.000000	0.000000	0.000000	0.000000	0.000000	0.119235	0.000000	0.096364	0.052025	0.194787	0.104069	0.151317	0.000000	0.091117	0.000000	0.000000	0.033295	0.000000	0.000000	0.000000	0.000000	0.000000	0.000000	0.000000	0.000000	0.000000	0.000000	0.000000	0.000000	0.000000	0.000000	0.000000	0.000000	0.000000	0.121833
0.000000	0.000000	0.000000	0.000000	0.000000	0.000000	0.000000	0.000000	0.000000	0.000000	0.000000	0.000000	0.000000	0.000000	0.103057	0.000000	0.000000	0.002157	0.000000	0.000000	0.142704	0.000000	0.086440	0.049340	0.185597	0.106591	0.134129	0.000000	0.114548	0.000000	0.000000	0.040206	0.000000	0.000000	0.000000	0.000000	0.000000	0.000000	0.000000	0.000000	0.000000	0.000000	0.000000	0.000000	0.000000	0.000000	0.000000	0.000000	0.000000	0.130334
0.000000	0.000000	0.000000	0.000000	0.000000	0.000000	0.000000	0.000000	0.000000	0.000000	0.000000	0.000000	0.000000	0.000000	0.088392	0.000000	0.000000	0.011724	0.000000	0.000000	0.120441	0.000000	0.067689	0.039834	0.144212	0.111500	0.140264	0.000000	0.097956	0.000000	0.000000	0.050381	0.000000	0.000000	0.000000	0.000000	0.000000	0.000000	0.000000	0.000000	0.000000	0.000000	0.000000	0.000000	0.000000	0.000000	0.000000	0.000000	0.000000	0.117435
0.000000	0.000000	0.000000	0.000000	0.000000	0.000000	0.000000	0.000000	0.000000	0.000000	0.000000	0.000000	0.000000	0.000000	0.095897	0.000000	0.000000	0.012532	0.000000	0.000000	0.144318	0.000000	0.047224	0.033620	0.191831	0.095042	0.132390	0.000000	0.085568	0.000000	0.000000	0.048394	0.000000	0.000000	0.000000	0.000000	0.000000	0.000000	0.000000	0.000000	0.000000	0.000000	0.000000	0.000000	0.000000	0.000000	0.000000	0.000000	0.000000	0.131437
0.000000	0.000000	0.000000	0.000000	0.000000	0.000000	0.000000	0.000000	0.000000	0.000000	0.000000	0.000000	0.000000	0.000000	0.095559	0.000000	0.000000	0.023548	0.000000	0.000000	0.156192	0.000000	0.030750	0.024733	0.175806	0.111028	0.146635	0.000000	0.088827	0.000000	0.000000	0.044368	0.000000	0.000000	0.000000	0.000000	0.000000	0.000000	0.000000	0.000000	0.000000	0.000000	0.000000	0.000000	0.000000	0.000000	0.000000	0.000000	0.000000	0.148209
0.000000	0.000000	0.000000	0.000000	0.000000	0.000000	0.000000	0.000000	0.000000	0.000000	0.000000	0.000000	0.000000	0.000000	0.077448	0.000000	0.000000	0.030116	0.000000	0.000000	0.153739	0.000000	0.027605	0.017197	0.119795	0.129839	0.135024	0.000000	0.086458	0.000000	0.000000	0.053397	0.000000	0.000000	0.000000	0.000000	0.000000	0.000000	0.000000	0.000000	0.000000	0.000000	0.000000	0.000000	0.000000	0.000000	0.000000	0.000000	0.000000	0.122034
0.000000	0.000000	0.000000	0.000000	0.000000	0.000000	0.000000	0.000000	0.000000	0.000000	0.000000	0.000000	0.000000	0.000000	0.070485	0.000000	0.000000	0.038804	0.000000	0.000000	0.138944	0.000000	0.028896	0.009879	0.125575	0.108932	0.130217	0.000000	0.073257	0.000000	0.000000	0.055086	0.000000	0.000000	0.000000	0.000000	0.000000	0.000000	0.000000	0.000000	0.000000	0.000000	0.000000	0.000000	0.000000	0.000000	0.000000	0.000000	0.000000	0.072355
0.000000	0.000000	0.000000	0.000000	0.000000	0.000000	0.000000	0.000000	0.000000	0.000000	0.000000	0.000000	0.000000	0.000000	0.067975	0.000000	0.000000	0.042305	0.000000	0.000000	0.122437	0.000000	0.019490	0.002453	0.132100	0.134068	0.109887	0.000000	0.079343	0.000000	0.000000	0.046702	0.000000	0.000000	0.000000	0.000000	0.000000	0.000000	0.000000	0.000000	0.000000	0.000000	0.000000	0.002290	0.000000	0.000000	0.000000	0.000000	0.000000	0.092173
0.000000	0.000000	0.000000	0.000000	0.000000	0.000000	0.000000	0.000000	0.000000	0.000000	0.000000	0.000000	0.000000	0.000000	0.061154	0.000000	0.000000	0.056722	0.000000	0.000000	0.130213	0.000000	0.014189	0.000000	0.146804	0.118932	0.101486	0.000000	0.068034	0.000000	0.000000	0.042943	0.000000	0.000000	0.000000	0.000000	0.000000	0.000000	0.000000	0.000000	0.000000	0.000000	0.000000	0.009547	0.000000	0.000000	0.000000	0.000000	0.000000	0.100738
0.000000	0.000000	0.000000	0.000000	0.000000	0.000000	0.000000	0.000000	0.000000	0.000000	0.000000	0.000000	0.000000	0.000000	0.055067	0.000000	0.000000	0.063592	0.000000	0.000000	0.158992	0.000000	0.007190	0.001201	0.134911	0.109512	0.074394	0.000000	0.085027	0.000000	0.000000	0.041666	0.000000	0.000000	0.000000	0.000000	0.000000	0.000000	0.000000	0.000000	0.000000	0.000000	0.000000	0.011406	0.000000	0.000000	0.000000	0.000000	0.000000	0.108668
0.000000	0.000000	0.000000	0.000000	0.000000	0.000000	0.000000	0.000000	0.000000	0.000000	0.000000	0.000000	0.000000	0.000000	0.042554	0.000000	0.000000	0.077623	0.000000	0.000000	0.173615	0.000000	0.000540	0.007598	0.164924	0.145423	0.090521	0.000000	0.103869	0.000000	0.000000	0.037263	0.000000	0.000000	0.000000	0.000000	0.000000	0.000000	0.000000	0.000000	0.000000	0.000000	0.000000	0.015265	0.000000	0.000000	0.000000	0.000000	0.000000	0.114158
0.000000	0.000000	0.000000	0.000000	0.000000	0.000000	0.000000	0.000000	0.000000	0.000000	0.000000	0.000000	0.000000	0.000000	0.030934	0.000000	0.000000	0.088341	0.000000	0.000000	0.135008	0.000000	0.000000	0.013638	0.129724	0.137352	0.079521	0.000000	0.122031	0.000000	0.000000	0.035416	0.000000	0.000000	0.000000	0.000000	0.000000	0.000000	0.000000	0.000000	0.000000	0.000000	0.000000	0.015349	0.000000	0.000000	0.000000	0.000000	0.000000	0.137626
0.000000	0.000000	0.000000	0.000000	0.000000	0.000000	0.000000	0.000000	0.000000	0.000000	0.000000	0.000000	0.000000	0.000000	0.006481	0.000000	0.000000	0.103799	0.000000	0.000000	0.132513	0.000000	0.000000	0.023810	0.107640	0.143098	0.101973	0.000000	0.113432	0.000000	0.000000	0.029142	0.000000	0.000000	0.000000	0.000000	0.000000	0.000000	0.000000	0.000000	0.000000	0.000000	0.000000	0.018016	0.000000	0.000000	0.000000	0.000000	0.000000	0.133059
0.000000	0.000000	0.000000	0.000000	0.000000	0.000000	0.000000	0.000000	0.000000	0.000000	0.000000	0.000000	0.000000	0.000000	0.000000	0.000000	0.000000	0.099890	0.000000	0.000000	0.176969	0.000000	0.000000	0.028786	0.147247	0.140418	0.088685	0.000000	0.127391	0.000000	0.000000	0.028283	0.000000	0.000000	0.000000	0.000000	0.000000	0.000000	0.000000	0.000000	0.000000	0.000000	0.000000	0.023565	0.000000	0.000000	0.000000	0.000000	0.000000	0.132883
0.000000	0.000000	0.000000	0.000000	0.000000	0.000000	0.000000	0.000000	0.000000	0.000000	0.000000	0.000000	0.000000	0.000000	0.000000	0.000000	0.000000	0.151599	0.000000	0.000000	0.120097	0.000000	0.000000	0.035478	0.129722	0.122158	0.081040	0.000000	0.112104	0.000000	0.000000	0.028325	0.000000	0.000000	0.000000	0.000000	0.000000	0.000000	0.000000	0.000000	0.000000	0.000000	0.000000	0.022232	0.000000	0.000000	0.000000	0.000000	0.000000	0.114208
0.000000	0.000000	0.000000	0.000000	0.000000	0.000000	0.000000	0.000000	0.000000	0.000000	0.000000	0.000000	0.000000	0.000000	0.000000	0.000000	0.000000	0.107357	0.000000	0.000000	0.159996	0.000000	0.000000	0.041861	0.069346	0.138725	0.099288	0.000000	0.083926	0.000000	0.000000	0.028551	0.000000	0.000000	0.000000	0.000000	0.000000	0.000000	0.000000	0.000000	0.000000	0.000000	0.000000	0.022914	0.000000	0.000000	0.000000	0.000000	0.000000	0.104617
0.000000	0.000000	0.000000	0.000000	0.000000	0.000000	0.000000	0.000000	0.000000	0.000000	0.000000	0.000000	0.000000	0.000000	0.000000	0.000000	0.000000	0.098790	0.000000	0.000000	0.169188	0.000000	0.000000	0.048033	0.100995	0.128226	0.101593	0.000000	0.091477	0.000000	0.000000	0.020674	0.000000	0.000000	0.000000	0.000000	0.000000	0.000000	0.000000	0.000000	0.000000	0.000000	0.000000	0.022947	0.000000	0.000000	0.000000	0.000000	0.000000	0.087957
0.000000	0.000000	0.000000	0.000000	0.000000	0.000000	0.000000	0.000000	0.000000	0.000000	0.000000	0.000000	0.000000	0.000000	0.000000	0.000000	0.000000	0.109245	0.000000	0.000000	0.135686	0.000000	0.000000	0.059166	0.095908	0.189634	0.102980	0.000000	0.098603	0.000000	0.000000	0.025603	0.000000	0.000000	0.000000	0.000000	0.000000	0.000000	0.000000	0.000000	0.000000	0.000000	0.000000	0.024556	0.000000	0.000000	0.000000	0.000000	0.000000	0.083854
0.000000	0.000000	0.000000	0.000000	0.000000	0.000000	0.000000	0.000000	0.000000	0.000000	0.000000	0.000000	0.000000	0.000000	0.000000	0.000000	0.000000	0.108696	0.000000	0.000000	0.128763	0.000000	0.000000	0.046980	0.094474	0.172992	0.094441	0.000000	0.088435	0.000000	0.000000	0.026007	0.000000	0.000000	0.000000	0.000000	0.000000	0.000000	0.000000	0.000000	0.000000	0.000000	0.000000	0.022060	0.000000	0.000000	0.000000	0.000000	0.000000	0.063462
0.000000	0.000000	0.000000	0.000000	0.000000	0.000000	0.000000	0.000000	0.000000	0.000000	0.000000	0.000000	0.000000	0.000000	0.000000	0.000000	0.000000	0.121446	0.000000	0.000000	0.137274	0.000000	0.000000	0.044659	0.113896	0.140962	0.103759	0.000000	0.091243	0.000000	0.000000	0.026861	0.000000	0.000000	0.000000	0.000000	0.000000	0.000000	0.000000	0.000000	0.000000	0.000000	0.000000	0.024022	0.000000	0.000000	0.000000	0.000000	0.000000	0.045079
0.000000	0.000000	0.000000	0.000000	0.000000	0.000000	0.000000	0.000000	0.000000	0.000000	0.000000	0.000000	0.000000	0.000000	0.000000	0.000000	0.000000	0.097770	0.000000	0.000000	0.111142	0.000000	0.000000	0.064405	0.102915	0.170582	0.097168	0.000000	0.055155	0.000000	0.000000	0.046843	0.000000	0.000000	0.000000	0.000000	0.000000	0.000000	0.000000	0.000000	0.000000	0.000000	0.000000	0.031078	0.000000	0.000000	0.000000	0.000000	0.000000	0.064793
0.000000	0.000000	0.000000	0.000000	0.000000	0.000000	0.000000	0.000000	0.000000	0.000000	0.000000	0.000000	0.000000	0.000000	0.000000	0.000000	0.000000	0.137726	0.000000	0.000000	0.112341	0.000000	0.000000	0.050647	0.099134	0.154066	0.117411	0.000000	0.045299	0.000000	0.000000	0.049214	0.000000	0.000000	0.000000	0.000000	0.000000	0.000000	0.000000	0.000000	0.000000	0.000000	0.000000	0.040065	0.000000	0.000000	0.000000	0.000000	0.000000	0.067042
0.000000	0.000000	0.000000	0.000000	0.000000	0.000000	0.000000	0.000000	0.000000	0.000000	0.000000	0.000000	0.000000	0.000000	0.000000	0.000000	0.000000	0.130525	0.000000	0.000000	0.111503	0.000000	0.000000	0.055127	0.081831	0.139516	0.114556	0.000000	0.017286	0.000000	0.000000	0.058896	0.000000	0.000000	0.000000	0.000000	0.000000	0.000000	0.000000	0.000000	0.000000	0.000000	0.000000	0.039985	0.000000	0.000000	0.000000	0.000000	0.000000	0.047230
0.000000	0.000000	0.000000	0.000000	0.000000	0.000000	0.000000	0.000000	0.000000	0.000000	0.000000	0.000000	0.000000	0.000000	0.000000	0.000000	0.000000	0.139535	0.000000	0.000000	0.135267	0.000000	0.000000	0.047676	0.065485	0.144207	0.100022	0.000000	0.000000	0.000000	0.000000	0.078850	0.000000	0.000000	0.000000	0.000000	0.000000	0.000000	0.000000	0.000000	0.000000	0.000000	0.000000	0.043956	0.000000	0.000000	0.000000	0.000000	0.000000	0.038845
0.000000	0.000000	0.000000	0.000000	0.000000	0.000000	0.000000	0.000000	0.000000	0.000000	0.000000	0.000000	0.000000	0.000000	0.000000	0.000000	0.000000	0.162928	0.000000	0.000000	0.149513	0.000000	0.000000	0.026610	0.040657	0.153249	0.105759	0.000000	0.000000	0.000000	0.000000	0.093881	0.000000	0.000000	0.000000	0.000000	0.000000	0.000000	0.000000	0.000000	0.000000	0.000000	0.000000	0.048406	0.000000	0.000916	0.000000	0.000000	0.000000	0.034184
0.000000	0.000000	0.000000	0.000000	0.000000	0.000000	0.000000	0.000000	0.000000	0.000000	0.000000	0.000000	0.000000	0.000000	0.000000	0.000000	0.000000	0.128616	0.000000	0.000000	0.148581	0.000000	0.000000	0.010000	0.036078	0.113925	0.120696	0.000000	0.000000	0.000000	0.000000	0.111183	0.000000	0.000000	0.000000	0.000000	0.000000	0.000000	0.000000	0.000000	0.000000	0.000000	0.000000	0.033243	0.000000	0.007209	0.000000	0.000000	0.000000	0.039289
0.000000	0.000000	0.000000	0.000000	0.000000	0.000000	0.000000	0.000000	0.000000	0.000000	0.000000	0.000000	0.000000	0.000000	0.000000	0.000000	0.000000	0.153696	0.000000	0.000000	0.162030	0.000000	0.002632	0.000000	0.032723	0.102713	0.058912	0.000000	0.000000	0.000000	0.000000	0.099066	0.000000	0.009381	0.000000	0.000000	0.000000	0.000000	0.000000	0.000000	0.000000	0.000000	0.000000	0.056409	0.000000	0.011747	0.000000	0.000000	0.000000	0.036773
0.000000	0.000000	0.000000	0.000000	0.000000	0.000000	0.000000	0.000000	0.000000	0.000000	0.000000	0.000000	0.000000	0.000000	0.000000	0.000000	0.000000	0.151389	0.000000	0.000000	0.155623	0.000000	0.012274	0.000000	0.014154	0.119789	0.091581	0.000000	0.000000	0.000000	0.000000	0.120591	0.000000	0.030139	0.000000	0.000000	0.000000	0.000000	0.000000	0.000000	0.000000	0.000000	0.000000	0.056712	0.000000	0.018567	0.000000	0.000000	0.000000	0.028893
0.000000	0.000000	0.000000	0.000000	0.000000	0.000000	0.000000	0.000000	0.000000	0.000000	0.000000	0.000000	0.000000	0.000000	0.000000	0.000000	0.000000	0.154457	0.000000	0.000000	0.152573	0.000000	0.023116	0.000000	0.005734	0.122630	0.084583	0.000000	0.000000	0.000000	0.000000	0.114299	0.000000	0.040759	0.000000	0.000000	0.000000	0.000000	0.000000	0.000000	0.000000	0.000000	0.000000	0.069276	0.000000	0.024543	0.000000	0.000000	0.000000	0.031523
0.000000	0.000000	0.000000	0.000000	0.000000	0.000000	0.000000	0.000000	0.000000	0.000000	0.000000	0.000000	0.000000	0.000000	0.000000	0.000000	0.000000	0.185672	0.000000	0.000000	0.191621	0.000000	0.040369	0.000000	0.000000	0.113484	0.093916	0.000000	0.000000	0.000000	0.000000	0.089060	0.000000	0.045120	0.000000	0.000000	0.000000	0.000000	0.000000	0.000000	0.000000	0.000000	0.000000	0.083258	0.000000	0.031922	0.000000	0.000000	0.000000	0.029400
0.000000	0.000000	0.000000	0.000000	0.000000	0.000000	0.000000	0.000000	0.000000	0.000000	0.000000	0.000000	0.000000	0.000000	0.000000	0.000000	0.000000	0.119477	0.000000	0.000000	0.157228	0.000000	0.042339	0.000000	0.000000	0.119192	0.081256	0.000000	0.000000	0.000000	0.000000	0.115959	0.000000	0.060846	0.000000	0.000000	0.000000	0.000000	0.000000	0.000000	0.000000	0.000000	0.000000	0.095672	0.000000	0.034125	0.000000	0.000000	0.000000	0.042092
0.000000	0.000000	0.000000	0.000000	0.000000	0.000000	0.000000	0.000000	0.000000	0.000000	0.000000	0.000000	0.001166	0.000000	0.000000	0.000000	0.000000	0.122618	0.000000	0.000000	0.131707	0.000000	0.033188	0.000000	0.000000	0.196142	0.057027	0.000000	0.000000	0.000000	0.000000	0.108570	0.000000	0.062485	0.000000	0.000000	0.000000	0.000000	0.000000	0.000000	0.000000	0.000000	0.000000	0.110606	0.000000	0.051272	0.000000	0.000000	0.000000	0.041201
0.000000	0.000000	0.000000	0.000000	0.000000	0.000000	0.000000	0.000000	0.000000	0.000000	0.000000	0.000000	0.007696	0.001302	0.000000	0.000000	0.000000	0.124725	0.000000	0.000000	0.140753	0.000000	0.031127	0.000000	0.000000	0.151039	0.041407	0.000000	0.000000	0.000000	0.000000	0.074777	0.000000	0.057722	0.000000	0.000000	0.000000	0.000000	0.000000	0.000000	0.000000	0.000000	0.000000	0.111095	0.000000	0.061545	0.000000	0.000000	0.000000	0.048872
0.000000	0.000000	0.000000	0.000000	0.000000	0.000000	0.000000	0.000000	0.000000	0.000000	0.000000	0.000000	0.016500	0.011611	0.000000	0.000000	0.000000	0.117910	0.000000	0.000000	0.158842	0.000000	0.034835	0.000000	0.000000	0.155748	0.025039	0.000000	0.000000	0.000000	0.000000	0.069860	0.000000	0.073177	0.000000	0.000000	0.000000	0.000000	0.000000	0.000880	0.000000	0.000000	0.000000	0.126258	0.000000	0.083513	0.000000	0.000000	0.000000	0.051386
0.000000	0.000000	0.000000	0.000000	0.000000	0.000000	0.000000	0.000000	0.000000	0.000000	0.000000	0.000000	0.026432	0.020292	0.000000	0.000000	0.000000	0.131574	0.000000	0.000000	0.149715	0.000000	0.036967	0.000000	0.000000	0.121418	0.017623	0.000000	0.000000	0.000000	0.000000	0.040180	0.000000	0.066706	0.000000	0.000000	0.000000	0.000000	0.000000	0.011031	0.014678	0.000000	0.000000	0.118755	0.000000	0.085736	0.000000	0.000000	0.000000	0.046470
0.000000	0.000000	0.000000	0.000000	0.000000	0.000000	0.000000	0.000000	0.000000	0.000000	0.000000	0.000000	0.022971	0.026689	0.000000	0.000000	0.000000	0.160974	0.000000	0.000000	0.134852	0.000000	0.037541	0.000000	0.000000	0.127206	0.001096	0.000000	0.000000	0.000000	0.000000	0.028442	0.000000	0.056051	0.000000	0.000000	0.000000	0.000000	0.000000	0.014659	0.031730	0.000000	0.000000	0.140648	0.000000	0.110646	0.000000	0.000000	0.000000	0.055011
0.000000	0.000000	0.000000	0.000000	0.000000	0.000000	0.000000	0.000000	0.000000	0.000000	0.000000	0.000000	0.039430	0.043022	0.000000	0.000000	0.000000	0.121472	0.000000	0.000000	0.124419	0.000000	0.026499	0.000000	0.000000	0.120037	0.000000	0.000000	0.000000	0.000000	0.000000	0.015245	0.000000	0.051664	0.000000	0.000000	0.000000	0.000000	0.000000	0.013782	0.047987	0.000000	0.000000	0.111221	0.000000	0.111244	0.015614	0.000000	0.000000	0.044526
0.000000	0.000000	0.000000	0.000000	0.000000	0.000000	0.000000	0.000000	0.000000	0.000000	0.000000	0.000000	0.041306	0.064390	0.000000	0.000000	0.000000	0.147491	0.000000	0.000000	0.131005	0.000000	0.035431	0.000000	0.000000	0.130378	0.000000	0.000000	0.000000	0.000000	0.000000	0.000000	0.000000	0.030793	0.000000	0.000000	0.000000	0.000000	0.000000	0.010167	0.072947	0.000000	0.000000	0.127063	0.000000	0.105649	0.044284	0.000000	0.000000	0.037362
0.000000	0.000000	0.000000	0.000000	0.000000	0.000000	0.000000	0.000000	0.000000	0.000000	0.000000	0.000000	0.055705	0.079196	0.000000	0.000000	0.000000	0.159144	0.000000	0.000000	0.117485	0.000000	0.053069	0.000000	0.000000	0.105470	0.000000	0.000000	0.000000	0.000000	0.000000	0.000000	0.000000	0.013147	0.000000	0.000000	0.000000	0.000000	0.000000	0.005629	0.070018	0.000000	0.000000	0.113897	0.000000	0.116919	0.075107	0.000000	0.000000	0.039646
0.000000	0.000000	0.000000	0.000000	0.000000	0.000000	0.000000	0.000000	0.000000	0.000000	0.000000	0.000000	0.059909	0.104424	0.000000	0.000000	0.000000	0.161990	0.000000	0.000000	0.114705	0.000000	0.052514	0.000000	0.000000	0.093380	0.000000	0.000000	0.000000	0.000000	0.000000	0.000000	0.000000	0.000000	0.000000	0.000000	0.000000	0.000000	0.000000	0.000000	0.075443	0.000000	0.000000	0.128363	0.000000	0.127746	0.079361	0.000000	0.000000	0.035918
0.000000	0.000000	0.000000	0.000000	0.000000	0.000000	0.000000	0.000000	0.000000	0.000000	0.000000	0.000000	0.082970	0.115304	0.000000	0.000000	0.000000	0.148687	0.000000	0.000000	0.106898	0.000000	0.058806	0.000000	0.000000	0.081283	0.000000	0.000000	0.000000	0.000000	0.000000	0.000000	0.000000	0.000000	0.000000	0.000000	0.000000	0.000000	0.000000	0.000000	0.052255	0.000000	0.000000	0.104561	0.000000	0.120919	0.119757	0.000000	0.000000	0.046366
0.000000	0.000000	0.000000	0.000000	0.000000	0.000000	0.000000	0.000000	0.000000	0.000000	0.000000	0.013516	0.099836	0.126441	0.000000	0.000000	0.000000	0.149969	0.000000	0.000000	0.122698	0.000000	0.061767	0.000000	0.000000	0.066530	0.000000	0.000000	0.000000	0.000000	0.000000	0.000000	0.000000	0.000000	0.000000	0.000000	0.000000	0.000000	0.000000	0.000000	0.057890	0.000000	0.000000	0.078391	0.000000	0.135213	0.119593	0.000000	0.000000	0.021358
0.000000	0.000000	0.000000	0.000000	0.000000	0.000000	0.000000	0.000000	0.000000	0.000000	0.000000	0.042187	0.109027	0.153821	0.000000	0.000000	0.000000	0.141020	0.000000	0.000000	0.096667	0.000000	0.080300	0.000000	0.000000	0.048130	0.000000	0.000000	0.000000	0.000000	0.000000	0.000000	0.000000	0.000000	0.000000	0.000000	0.000000	0.000000	0.000000	0.000000	0.048014	0.000000	0.000000	0.065006	0.000000	0.120283	0.132100	0.000000	0.000000	0.027792
0.000000	0.000000	0.000000	0.000000	0.000000	0.000000	0.000000	0.000000	0.019933	0.000000	0.000000	0.075683	0.146599	0.140746	0.000000	0.000000	0.000000	0.147317	0.000000	0.000000	0.080082	0.000000	0.090550	0.000000	0.000000	0.030427	0.000000	0.000000	0.000000	0.000000	0.000000	0.000000	0.000000	0.000000	0.000000	0.000000	0.000000	0.000000	0.000000	0.000000	0.047761	0.000000	0.000000	0.048840	0.000000	0.119347	0.115713	0.000000	0.000000	0.038310
0.000000	0.000000	0.000000	0.000000	0.000000	0.000000	0.009809	0.000000	0.027004	0.000000	0.000000	0.078953	0.127547	0.134330	0.000000	0.000000	0.000000	0.129981	0.000000	0.000000	0.054943	0.000000	0.093808	0.000000	0.000000	0.026221	0.000000	0.000000	0.000000	0.000000	0.000000	0.000000	0.000000	0.000000	0.000000	0.000000	0.000000	0.000000	0.000000	0.000000	0.022753	0.000000	0.000000	0.035587	0.000000	0.116950	0.156945	0.000000	0.000000	0.046104
0.000000	0.000000	0.000000	0.000000	0.000000	0.000000	0.033785	0.000000	0.037978	0.000000	0.000000	0.101942	0.163770	0.111855	0.000000	0.000000	0.000000	0.106753	0.000000	0.000000	0.040185	0.000000	0.102312	0.000000	0.000000	0.018885	0.000000	0.000000	0.000000	0.000000	0.000000	0.000000	0.000000	0.000000	0.000000	0.000000	0.000000	0.000000	0.000000	0.000000	0.006514	0.000000	0.000000	0.020739	0.000000	0.126549	0.139163	0.000000	0.000000	0.053081
0.000000	0.000000	0.000000	0.000000	0.000000	0.000000	0.052700	0.000000	0.041788	0.000000	0.000000	0.087409	0.175011	0.110858	0.000000	0.023556	0.000000	0.100458	0.000000	0.000000	0.030104	0.000000	0.111310	0.000000	0.000000	0.007367	0.000000	0.000000	0.000000	0.000000	0.000000	0.000000	0.000000	0.000000	0.000000	0.000000	0.000000	0.000000	0.000000	0.000000	0.000000	0.000000	0.000000	0.001488	0.000000	0.094791	0.133847	0.000000	0.000000	0.065607
0.000000	0.000000	0.000000	0.000000	0.000000	0.000000	0.101793	0.025381	0.038774	0.000000	0.000000	0.096822	0.162153	0.133970	0.000000	0.040279	0.000000	0.145118	0.000000	0.000000	0.023224	0.000000	0.099557	0.000000	0.000000	0.000000	0.000000	0.000000	0.000000	0.000000	0.000000	0.000000	0.000000	0.000000	0.000000	0.000000	0.000000	0.000000	0.000000	0.000000	0.000000	0.000000	0.000000	0.000000	0.000000	0.087945	0.099978	0.000000	0.000000	0.078179
0.000000	0.000000	0.000000	0.000000	0.000000	0.000000	0.101104	0.056886	0.038667	0.000000	0.000000	0.086869	0.161299	0.150612	0.000000	0.058489	0.000000	0.122874	0.000000	0.000000	0.003399	0.000000	0.109600	0.000000	0.000000	0.000000	0.000000	0.000000	0.000000	0.000000	0.000000	0.000000	0.000000	0.000000	0.000000	0.000000	0.000000	0.000000	0.000000	0.000000	0.000000	0.000000	0.000000	0.000000	0.000000	0.060027	0.083960	0.000000	0.000000	0.067216
0.000000	0.000000	0.000000	0.000000	0.000000	0.000000	0.122586	0.080906	0.022036	0.000000	0.000000	0.133403	0.168950	0.146912	0.000000	0.059120	0.000000	0.120534	0.000000	0.000000	0.000000	0.000000	0.099168	0.000000	0.001620	0.000000	0.000000	0.000000	0.000000	0.000000	0.000000	0.000000	0.000000	0.000000	0.000000	0.000000	0.000000	0.000000	0.000000	0.000000	0.000000	0.000000	0.000000	0.000000	0.000000	0.046737	0.078107	0.000000	0.000000	0.094518
0.000000	0.000000	0.002250	0.000000	0.000000	0.000000	0.104754	0.092065	0.006250	0.000000	0.000000	0.143673	0.144783	0.154092	0.000000	0.123360	0.000000	0.099163	0.000000	0.000000	0.000000	0.000000	0.106274	0.000000	0.016117	0.012208	0.000000	0.000000	0.000000	0.000000	0.000000	0.000000	0.000000	0.000000	0.000000	0.000000	0.000000	0.000000	0.000000	0.000000	0.000000	0.000000	0.000000	0.000000	0.000000	0.044517	0.040713	0.000000	0.000000	0.075455
0.000000	0.000000	0.036519	0.000000	0.000000	0.000000	0.107554	0.113152	0.000000	0.000000	0.000000	0.110989	0.154019	0.135544	0.000000	0.139125	0.000000	0.119374	0.000000	0.000000	0.000000	0.000000	0.113153	0.000000	0.027212	0.029475	0.000000	0.000000	0.000000	0.000000	0.000000	0.000000	0.000000	0.000000	0.000000	0.000000	0.000000	0.000000	0.000000	0.000000	0.000000	0.000000	0.000000	0.000000	0.000000	0.027715	0.014514	0.000000	0.000000	0.123307
0.000000	0.000000	0.058980	0.000000	0.000000	0.000000	0.095854	0.128572	0.000000	0.000000	0.000000	0.126265	0.165981	0.132267	0.000000	0.161329	0.000000	0.098185	0.000000	0.000000	0.000000	0.000000	0.153679	0.000000	0.053902	0.040519	0.000000	0.000000	0.000000	0.000000	0.000000	0.000000	0.000000	0.000000	0.000000	0.000000	0.000000	0.000000	0.000000	0.000000	0.000000	0.000000	0.000000	0.000000	0.000000	0.013661	0.000000	0.000000	0.000000	0.159248
0.000000	0.000000	0.069637	0.000000	0.000000	0.000000	0.095699	0.136175	0.000000	0.000000	0.000000	0.100413	0.162862	0.093458	0.000000	0.097660	0.000000	0.065873	0.000000	0.000000	0.000000	0.000000	0.140586	0.000000	0.056646	0.089617	0.000000	0.000000	0.000000	0.000000	0.000000	0.000000	0.000000	0.000000	0.000000	0.000000	0.000000	0.000000	0.000000	0.000000	0.000000	0.000000	0.000000	0.000000	0.000000	0.000000	0.000000	0.000000	0.000000	0.131003
0.000000	0.000000	0.074580	0.000000	0.000000	0.000000	0.077413	0.083259	0.000000	0.000000	0.000000	0.070116	0.159559	0.076003	0.000000	0.079644	0.000000	0.055532	0.000000	0.000000	0.001260	0.000000	0.115049	0.000000	0.055262	0.074151	0.000000	0.000000	0.000000	0.000000	0.000000	0.000000	0.000000	0.000000	0.000000	0.000000	0.000000	0.000000	0.000000	0.000000	0.000000	0.000000	0.000000	0.000000	0.000000	0.000000	0.000000	0.000000	0.000000	0.122062
0.000000	0.000000	0.083437	0.000000	0.000000	0.000000	0.052600	0.091609	0.000000	0.000000	0.000000	0.030211	0.155515	0.053277	0.010929	0.125350	0.000000	0.051071	0.000000	0.000000	0.009586	0.000000	0.127516	0.000000	0.065128	0.094603	0.000000	0.000000	0.000000	0.000000	0.000000	0.000000	0.000000	0.000000	0.000000	0.000000	0.000000	0.000000	0.000000	0.000000	0.000000	0.000000	0.000000	0.000000	0.000000	0.000000	0.000000	0.000000	0.000000	0.093825
0.000000	0.000000	0.062110	0.000000	0.000000	0.000000	0.034296	0.075985	0.000000	0.000000	0.000000	0.000000	0.111282	0.038843	0.040205	0.187763	0.000000	0.049238	0.000000	0.000000	0.019759	0.000000	0.135800	0.000000	0.057168	0.109285	0.000000	0.000000	0.000000	0.000000	0.000000	0.000000	0.000000	0.000000	0.000000	0.000000	0.000000	0.000000	0.000000	0.000000	0.000000	0.000000	0.000000	0.000000	0.000000	0.000000	0.000000	0.000000	0.000000	0.102862
0.000000	0.000000	0.091656	0.000000	0.000000	0.000000	0.013213	0.067742	0.000000	0.000000	0.000000	0.000000	0.101762	0.032763	0.063436	0.183524	0.000000	0.087915	0.000000	0.000000	0.032721	0.000000	0.113226	0.000000	0.050971	0.103116	0.000000	0.000000	0.000000	0.000000	0.000000	0.000000	0.000000	0.000000	0.000000	0.000000	0.000000	0.000000	0.000000	0.000000	0.000000	0.000000	0.000000	0.000000	0.000000	0.000000	0.000000	0.000000	0.000000	0.119687
0.000000	0.000000	0.095196	0.000000	0.000000	0.000000	0.000000	0.048752	0.000000	0.000000	0.000000	0.000000	0.113722	0.015034	0.075643	0.119390	0.000000	0.104083	0.000000	0.000000	0.055668	0.000000	0.125812	0.000000	0.057375	0.085624	0.000000	0.000000	0.000000	0.000000	0.000000	0.000000	0.000000	0.000000	0.000000	0.000000	0.000000	0.000000	0.000000	0.000000	0.000000	0.000000	0.000000	0.000000	0.000000	0.000000	0.000000	0.000000	0.000000	0.126748
0.000000	0.000000	0.061277	0.000000	0.000000	0.000000	0.000000	0.022795	0.000000	0.000000	0.000000	0.000000	0.077485	0.000000	0.107295	0.143086	0.000000	0.073096	0.000000	0.000000	0.075372	0.000000	0.124870	0.000000	0.072332	0.122411	0.000000	0.000000	0.000000	0.000000	0.000000	0.000000	0.000000	0.000000	0.000000	0.000000	0.000000	0.000000	0.000000	0.000000	0.000000	0.000000	0.000000	0.000000	0.000000	0.000000	0.000000	0.000000	0.000000	0.136463
0.000000	0.000000	0.042270	0.000000	0.000000	0.000000	0.000000	0.000000	0.000000	0.000000	0.000000	0.000000	0.053064	0.000000	0.126965	0.089181	0.000000	0.096589	0.000000	0.000000	0.078764	0.000000	0.109325	0.000000	0.069448	0.113678	0.000000	0.000000	0.000000	0.000000	0.000000	0.000000	0.000000	0.000000	0.000000	0.000000	0.000000	0.000000	0.000000	0.000000	0.000000	0.000000	0.000000	0.000000	0.000000	0.000000	0.000000	0.000000	0.000000	0.132007
0.000000	0.000000	0.000082	0.000000	0.000000	0.000000	0.000000	0.000000	0.000000	0.000000	0.000000	0.000000	0.030306	0.000000	0.158928	0.071482	0.000000	0.088897	0.000000	0.000000	0.074454	0.013456	0.106336	0.000000	0.083093	0.156962	0.008241	0.000000	0.000000	0.000000	0.000000	0.000000	0.000000	0.000000	0.000000	0.000000	0.000000	0.000000	0.000000	0.000000	0.000000	0.000000	0.000000	0.000000	0.000000	0.000000	0.000000	0.000000	0.000000	0.136384
0.000000	0.000000	0.000000	0.000000	0.000000	0.000000	0.000000	0.000000	0.000000	0.000000	0.000000	0.000000	0.013332	0.000000	0.102132	0.039613	0.000000	0.098262	0.000000	0.000000	0.086281	0.019380	0.102735	0.000000	0.095642	0.141573	0.027067	0.000000	0.017753	0.000000	0.000000	0.000000	0.000000	0.000000	0.000000	0.000000	0.000000	0.000000	0.000000	0.000000	0.000000	0.000000	0.000000	0.000000	0.000000	0.000000	0.000000	0.000000	0.000000	0.128140
0.000000	0.000000	0.000000	0.000000	0.000000	0.000000	0.000000	0.000000	0.000000	0.000000	0.000000	0.000000	0.000000	0.000000	0.113778	0.002848	0.000000	0.118476	0.000000	0.000000	0.088660	0.040119	0.067457	0.000000	0.126396	0.160877	0.046666	0.000000	0.065804	0.000000	0.000000	0.000000	0.000000	0.000000	0.000000	0.000000	0.000000	0.000000	0.000000	0.000000	0.000000	0.000000	0.000000	0.000000	0.000000	0.000000	0.000000	0.000000	0.000000	0.121811
0.000000	0.000000	0.000000	0.000000	0.000000	0.000000	0.000000	0.000000	0.000000	0.000000	0.000000	0.000000	0.000000	0.000000	0.139762	0.000000	0.000000	0.100389	0.000000	0.000000	0.129233	0.047234	0.068575	0.000000	0.125298	0.212863	0.065860	0.011960	0.080788	0.000000	0.000000	0.000000	0.000000	0.000000	0.000000	0.000000	0.000000	0.000000	0.000000	0.000000	0.000000	0.000000	0.000000	0.000000	0.000000	0.000000	0.000000	0.000000	0.000000	0.115485
0.000000	0.000000	0.000000	0.000000	0.000000	0.000000	0.000000	0.000000	0.000000	0.000000	0.000000	0.000000	0.000000	0.000000	0.163804	0.000000	0.000000	0.121748	0.000000	0.000000	0.125353	0.047750	0.053372	0.000000	0.132524	0.173557	0.080441	0.043107	0.089239	0.000000	0.000000	0.006034	0.000000	0.000000	0.000000	0.000000	0.000000	0.000000	0.000000	0.000000	0.000000	0.000000	0.000000	0.003591	0.000000	0.000000	0.000000	0.000000	0.000000	0.128786
0.000000	0.000000	0.000000	0.000000	0.000000	0.000000	0.000000	0.000000	0.000000	0.000000	0.000000	0.000000	0.000000	0.000000	0.154845	0.000000	0.000000	0.113151	0.000000	0.000000	0.145462	0.041850	0.040269	0.039232	0.128641	0.177865	0.099576	0.076487	0.081690	0.000000	0.000000	0.021359	0.000000	0.000000	0.000000	0.000000	0.000000	0.000000	0.000000	0.000000	0.000000	0.000000	0.000000	0.010993	0.000000	0.000000	0.000000	0.000000	0.000000	0.106907
0.000000	0.000000	0.000000	0.000000	0.000000	0.000000	0.000000	0.000000	0.000000	0.000000	0.000000	0.000000	0.000000	0.000000	0.124407	0.000000	0.000000	0.101788	0.000000	0.000000	0.144544	0.034788	0.024034	0.097360	0.122091	0.186351	0.103313	0.117112	0.081331	0.004379	0.000000	0.038699	0.000000	0.000000	0.000000	0.000000	0.000000	0.000000	0.000000	0.000000	0.000000	0.000000	0.000000	0.017158	0.000000	0.000000	0.000000	0.000000	0.000000	0.121152
0.000000	0.000000	0.000000	0.000000	0.000000	0.000000	0.000000	0.000000	0.000000	0.000000	0.000000	0.000000	0.000000	0.000000	0.083681	0.000000	0.000000	0.097255	0.000000	0.000000	0.155886	0.021622	0.004223	0.117528	0.116891	0.213475	0.096466	0.157671	0.105057	0.043685	0.000000	0.057416	0.000000	0.000000	0.000000	0.000000	0.000000	0.000000	0.000000	0.000000	0.000000	0.000000	0.000000	0.027962	0.000000	0.000000	0.000000	0.000000	0.000000	0.097921
0.000000	0.000000	0.000000	0.000000	0.000000	0.000000	0.000000	0.000000	0.000000	0.000000	0.000000	0.000000	0.000000	0.000000	0.056568	0.000000	0.000000	0.094665	0.000000	0.000000	0.161953	0.001575	0.000000	0.087549	0.139472	0.224368	0.100811	0.131389	0.101374	0.072438	0.014914	0.062582	0.000000	0.000000	0.000000	0.000000	0.000000	0.000000	0.000000	0.000000	0.000000	0.000000	0.000000	0.045447	0.000000	0.000000	0.000000	0.000000	0.000000	0.093221
0.000000	0.000000	0.000000	0.000000	0.000000	0.000000	0.000000	0.000000	0.000000	0.000000	0.000000	0.000000	0.000000	0.000000	0.019222	0.000000	0.000000	0.077507	0.000000	0.000000	0.110595	0.000000	0.000000	0.099995	0.102042	0.210774	0.135866	0.099107	0.106006	0.104578	0.064337	0.073912	0.000000	0.000000	0.000000	0.000000	0.000000	0.000000	0.000000	0.000000	0.000000	0.000000	0.000000	0.054296	0.000000	0.000000	0.000000	0.000000	0.000000	0.069247
0.000000	0.000000	0.000000	0.000000	0.000000	0.000000	0.000000	0.000000	0.000000	0.000000	0.000000	0.000000	0.000000	0.000000	0.000000	0.000000	0.000000	0.097190	0.000000	0.022362	0.097732	0.000000	0.000000	0.112151	0.111797	0.173985	0.134922	0.095044	0.095711	0.106953	0.087141	0.089330	0.000000	0.000000	0.000000	0.000000	0.000000	0.000000	0.000000	0.000000	0.000000	0.000000	0.000000	0.066404	0.000000	0.000000	0.000000	0.000000	0.000000	0.068040
0.000000	0.000000	0.000000	0.000000	0.000000	0.000000	0.000000	0.000000	0.000000	0.000000	0.000000	0.000000	0.000000	0.000000	0.000000	0.000000	0.000000	0.085920	0.000000	0.046957	0.120629	0.000000	0.000000	0.100368	0.079071	0.194342	0.144207	0.127823	0.095288	0.124126	0.134704	0.117204	0.032617	0.007229	0.000000	0.039498	0.000000	0.000000	0.000000	0.000000	0.000000	0.000000	0.000000	0.063789	0.000000	0.000000	0.000000	0.000000	0.000000	0.061108
0.000000	0.000000	0.000000	0.000000	0.000000	0.000000	0.000000	0.000000	0.000000	0.000000	0.000000	0.000000	0.000000	0.000000	0.000000	0.000000	0.000000	0.082929	0.000000	0.062940	0.122085	0.000000	0.000000	0.091360	0.065977	0.173783	0.163943	0.133752	0.107335	0.193736	0.121126	0.118117	0.063334	0.011192	0.000000	0.071408	0.000000	0.000000	0.000000	0.000000	0.000000	0.000000	0.000000	0.066304	0.000000	0.000000	0.000000	0.000000	0.000000	0.034047
0.000000	0.000000	0.000000	0.000000	0.000000	0.000000	0.000000	0.000000	0.000000	0.000000	0.000000	0.000000	0.000000	0.000000	0.000000	0.000000	0.000000	0.073930	0.000000	0.063115	0.130533	0.000000	0.000000	0.119169	0.066702	0.176922	0.157013	0.091797	0.074795	0.180655	0.128020	0.129553	0.084243	0.009092	0.000000	0.095811	0.000000	0.000000	0.000000	0.000000	0.000000	0.000000	0.000000	0.057765	0.000000	0.000000	0.000000	0.000000	0.000000	0.021126
0.000000	0.000000	0.000000	0.000000	0.000000	0.000000	0.000000	0.000000	0.000000	0.000000	0.000000	0.000000	0.000000	0.000000	0.000000	0.000000	0.000000	0.073317	0.000000	0.070376	0.135951	0.000000	0.000000	0.110496	0.060863	0.177185	0.151502	0.085508	0.065925	0.177748	0.187001	0.113743	0.118104	0.010574	0.000000	0.129582	0.000000	0.000000	0.000000	0.000000	0.000000	0.000000	0.000000	0.045276	0.000000	0.000000	0.000000	0.000000	0.000000	0.012078
0.000000	0.000000	0.000000	0.000000	0.000000	0.000000	0.000000	0.000000	0.000000	0.000000	0.000000	0.000000	0.000000	0.000000	0.000000	0.000000	0.000000	0.068929	0.000000	0.071199	0.168380	0.000000	0.000000	0.103130	0.055377	0.158152	0.117494	0.056629	0.055430	0.193522	0.215565	0.125653	0.139106	0.020857	0.009473	0.122456	0.000000	0.000000	0.000000	0.000000	0.000000	0.000000	0.000000	0.050305	0.000000	0.000000	0.000000	0.000000	0.000000	0.005695
0.000000	0.000000	0.000000	0.000000	0.000000	0.000000	0.000000	0.000000	0.000000	0.000000	0.000000	0.000000	0.000000	0.000000	0.000000	0.000000	0.000000	0.068312	0.000000	0.058120	0.178507	0.000000	0.000000	0.120669	0.058797	0.154911	0.124030	0.035246	0.044670	0.163625	0.172892	0.075079	0.139668	0.032738	0.035661	0.130185	0.000000	0.000000	0.000000	0.000000	0.000000	0.000000	0.000000	0.044343	0.000000	0.000000	0.000000	0.000000	0.000000	0.000401
0.000000	0.000000	0.000000	0.000000	0.000000	0.000000	0.000000	0.000000	0.000000	0.000000	0.000000	0.000000	0.000000	0.000000	0.000000	0.000000	0.000000	0.056340	0.000000	0.053444	0.169352	0.000000	0.000000	0.114434	0.041428	0.133738	0.148051	0.029253	0.027844	0.124364	0.000000	0.078312	0.133481	0.042821	0.066799	0.122387	0.000000	0.000000	0.000000	0.000000	0.000000	0.000128	0.000000	0.069127	0.000000	0.000000	0.000000	0.000000	0.000000	0.000000
0.000000	0.000000	0.000000	0.000000	0.000000	0.000000	0.000000	0.000000	0.000000	0.000000	0.000000	0.000000	0.000000	0.000000	0.000000	0.000000	0.000000	0.080890	0.000000	0.040035	0.170683	0.000000	0.000000	0.089270	0.044914	0.091260	0.141136	0.000000	0.000000	0.141356	0.181570	0.107870	0.116285	0.049955	0.077357	0.132675	0.000000	0.000000	0.000000	0.000000	0.000000	0.007841	0.000000	0.066700	0.000000	0.000000	0.000000	0.000000	0.000000	0.000000
0.000000	0.000000	0.000000	0.000000	0.000000	0.000000	0.000000	0.000000	0.000000	0.000000	0.000000	0.000000	0.000000	0.000000	0.000000	0.000000	0.000000	0.093085	0.000000	0.022447	0.169528	0.000000	0.000000	0.100086	0.049255	0.132107	0.128427	0.000000	0.000000	0.121983	0.210077	0.129989	0.126911	0.063322	0.106452	0.139887	0.000000	0.000000	0.000000	0.012585	0.000000	0.011132	0.000000	0.083380	0.000000	0.000000	0.000000	0.000000	0.000000	0.000000
0.000000	0.000000	0.000000	0.000000	0.000000	0.000000	0.000000	0.000000	0.000000	0.000000	0.000000	0.000000	0.000000	0.000000	0.000000	0.000000	0.000000	0.079269	0.000000	0.009757	0.150208	0.000000	0.000000	0.076965	0.038947	0.114161	0.137197	0.000000	0.000000	0.071040	0.176321	0.107644	0.130171	0.078832	0.075593	0.162197	0.000000	0.000000	0.000000	0.035867	0.000000	0.011016	0.000000	0.106476	0.000000	0.001692	0.000000	0.000000	0.000000	0.000000
0.000000	0.000000	0.000000	0.000000	0.000000	0.000000	0.000000	0.000000	0.000000	0.000000	0.000000	0.000000	0.000000	0.000000	0.000000	0.000000	0.000000	0.075401	0.000000	0.000000	0.176015	0.000000	0.000000	0.082297	0.038228	0.141980	0.108617	0.000000	0.000000	0.073590	0.127746	0.127922	0.176755	0.077008	0.072253	0.143871	0.000000	0.001721	0.000000	0.058629	0.000000	0.007393	0.000000	0.131154	0.000000	0.037393	0.000000	0.000000	0.000000	0.000000
0.000000	0.000000	0.000000	0.000000	0.000000	0.000000	0.000000	0.000000	0.000000	0.000000	0.000000	0.000000	0.000000	0.000000	0.000000	0.000000	0.000000	0.115324	0.000000	0.000000	0.205458	0.000000	0.000000	0.051881	0.039191	0.155196	0.136528	0.000000	0.000000	0.034695	0.128360	0.137482	0.112777	0.085946	0.079126	0.133371	0.000000	0.018298	0.000000	0.080296	0.016143	0.000669	0.000000	0.131653	0.000000	0.083730	0.000000	0.000000	0.000000	0.003965
0.000000	0.000000	0.000000	0.000000	0.000000	0.000000	0.000000	0.000000	0.000000	0.000000	0.000000	0.000000	0.000000	0.000000	0.000000	0.000000	0.000000	0.134267	0.000000	0.000000	0.096209	0.000000	0.000000	0.036912	0.027936	0.184062	0.131679	0.000000	0.000000	0.000000	0.099678	0.133171	0.162709	0.078965	0.126912	0.107221	0.000000	0.039365	0.000000	0.111886	0.048203	0.000000	0.000000	0.147384	0.000000	0.098096	0.000000	0.000000	0.000000	0.003173
0.000000	0.000000	0.000000	0.000000	0.000000	0.000000	0.000000	0.000000	0.000000	0.000000	0.000000	0.000000	0.000000	0.000000	0.000000	0.000000	0.000000	0.131016	0.000000	0.000000	0.083111	0.000000	0.000000	0.000000	0.012534	0.152249	0.100453	0.000000	0.000000	0.000000	0.096093	0.100990	0.222411	0.090334	0.076020	0.084066	0.000000	0.049216	0.017195	0.119878	0.084198	0.000000	0.000000	0.165833	0.000000	0.139510	0.000000	0.000000	0.000000	0.000000
0.000000	0.000000	0.000000	0.000000	0.000000	0.000000	0.000000	0.000000	0.000000	0.000000	0.000000	0.000000	0.000000	0.029051	0.000000	0.000000	0.000000	0.186077	0.000000	0.000000	0.130700	0.000000	0.000000	0.000000	0.000000	0.113681	0.080755	0.000000	0.000000	0.000000	0.060170	0.127492	0.194273	0.091840	0.075717	0.055436	0.000000	0.061456	0.046759	0.145690	0.127034	0.000000	0.000000	0.160916	0.000000	0.091958	0.039182	0.000000	0.000000	0.000000
0.000000	0.000000	0.000000	0.000000	0.000000	0.000000	0.000000	0.000000	0.000000	0.000000	0.000000	0.000000	0.000000	0.055710	0.000000	0.000000	0.000000	0.181088	0.000000	0.000000	0.188513	0.000000	0.000000	0.000000	0.000000	0.149383	0.066618	0.000000	0.000000	0.000000	0.035225	0.093530	0.187623	0.114483	0.104126	0.015714	0.000000	0.076468	0.058548	0.136942	0.137341	0.000000	0.000000	0.158571	0.003052	0.120233	0.067747	0.000000	0.000000	0.000000
0.000000	0.000000	0.000000	0.000000	0.000000	0.000000	0.000000	0.000000	0.000000	0.000000	0.000000	0.000000	0.000000	0.070376	0.000000	0.000000	0.000000	0.144278	0.000000	0.000000	0.154933	0.000000	0.000000	0.000000	0.000000	0.106437	0.059429	0.000000	0.000000	0.000000	0.000000	0.063686	0.109489	0.105950	0.076152	0.000000	0.000000	0.084345	0.044708	0.148717	0.135824	0.000000	0.000000	0.138390	0.024792	0.151429	0.078916	0.000000	0.000000	0.000000
0.000000	0.000000	0.000000	0.000000	0.000000	0.000000	0.000000	0.000000	0.000000	0.000000	0.000000	0.000000	0.000000	0.079312	0.000000	0.000000	0.000000	0.168436	0.000000	0.000000	0.184715	0.000000	0.000000	0.000000	0.000000	0.067307	0.030862	0.000000	0.000000	0.000000	0.000000	0.089062	0.072962	0.116912	0.077790	0.000000	0.000000	0.072180	0.057804	0.124780	0.128895	0.000000	0.000000	0.153827	0.054108	0.135537	0.089203	0.000000	0.000000	0.000000
0.000000	0.000000	0.000000	0.000000	0.000000	0.000000	0.000000	0.000000	0.000000	0.000000	0.000000	0.000000	0.000000	0.109140	0.000000	0.000000	0.000000	0.140991	0.000000	0.000000	0.143789	0.000000	0.000000	0.000000	0.000000	0.053763	0.010691	0.000000	0.000000	0.000000	0.000000	0.061645	0.034564	0.078409	0.067236	0.000000	0.000000	0.054375	0.073407	0.140814	0.125301	0.000000	0.000000	0.132818	0.073306	0.135265	0.110681	0.000000	0.000000	0.000000
0.000000	0.000000	0.000000	0.000000	0.000000	0.000000	0.000000	0.000000	0.021506	0.000000	0.000000	0.000000	0.001436	0.116279	0.000000	0.000000	0.000000	0.134411	0.000000	0.000000	0.124862	0.000000	0.000000	0.000000	0.000000	0.029732	0.000000	0.000000	0.000000	0.000000	0.000000	0.056461	0.001685	0.085251	0.049203	0.000000	0.000000	0.054573	0.072520	0.127859	0.131282	0.000000	0.000000	0.127195	0.091268	0.147842	0.135376	0.000000	0.000000	0.000000
0.000000	0.000000	0.000000	0.000000	0.000000	0.000000	0.000000	0.000000	0.044150	0.000000	0.000000	0.000000	0.016345	0.125702	0.000000	0.000000	0.000000	0.129397	0.000000	0.000000	0.099240	0.000000	0.000000	0.000000	0.000000	0.003767	0.000000	0.000000	0.000000	0.000000	0.000000	0.025393	0.000000	0.062207	0.017304	0.000000	0.000000	0.035599	0.084250	0.098989	0.139931	0.000000	0.000000	0.151896	0.085995	0.076444	0.139449	0.000000	0.000000	0.000000
0.000000	0.000000	0.000000	0.000000	0.000000	0.000000	0.000000	0.000000	0.072432	0.000000	0.000000	0.010460	0.034965	0.085082	0.000000	0.000000	0.000000	0.119242	0.000000	0.000000	0.068157	0.000000	0.000000	0.000000	0.000000	0.000000	0.000000	0.000000	0.000000	0.000000	0.000000	0.008056	0.000000	0.043584	0.000000	0.000000	0.000000	0.026267	0.075485	0.089506	0.104649	0.000000	0.000000	0.126374	0.111074	0.096964	0.149480	0.000000	0.000000	0.000000
0.000000	0.000000	0.000000	0.000000	0.000000	0.000000	0.000000	0.000000	0.107656	0.000000	0.000000	0.031274	0.048658	0.103235	0.000000	0.000000	0.000000	0.124557	0.000000	0.000000	0.064877	0.000000	0.000000	0.000000	0.000000	0.000000	0.000000	0.000000	0.000000	0.000000	0.000000	0.000000	0.000000	0.010484	0.000000	0.000000	0.000000	0.005174	0.076137	0.078102	0.129700	0.000000	0.000000	0.107200	0.101483	0.142356	0.173047	0.000000	0.000000	0.000000
0.000000	0.000000	0.000000	0.000000	0.000000	0.000000	0.000000	0.000000	0.112831	0.000000	0.000000	0.064185	0.056565	0.118740	0.000000	0.000000	0.000000	0.099808	0.000000	0.000000	0.058965	0.000000	0.000000	0.000000	0.000000	0.000000	0.000000	0.000000	0.000000	0.000000	0.000000	0.000000	0.000000	0.000000	0.000000	0.000000	0.000000	0.000000	0.061019	0.058809	0.120072	0.000000	0.000000	0.109032	0.138365	0.176278	0.178231	0.000000	0.000000	0.000000
0.000000	0.000000	0.000000	0.000000	0.000000	0.000000	0.000000	0.000000	0.134806	0.000000	0.000000	0.082468	0.067743	0.162777	0.000000	0.000000	0.000000	0.091776	0.000000	0.000000	0.042105	0.000000	0.000000	0.000000	0.000000	0.000000	0.000000	0.000000	0.000000	0.000000	0.000000	0.000000	0.000000	0.000000	0.000000	0.000000	0.000000	0.000000	0.059956	0.036386	0.125596	0.000000	0.000000	0.101018	0.130712	0.115219	0.168889	0.000000	0.000000	0.000000
0.000000	0.009400	0.000000	0.000000	0.000000	0.000000	0.000000	0.000000	0.130010	0.000000	0.000000	0.099096	0.078835	0.128019	0.000000	0.000000	0.000000	0.097425	0.000000	0.000000	0.016749	0.000000	0.000000	0.000000	0.000000	0.000000	0.000000	0.000000	0.000000	0.000000	0.000000	0.000000	0.000000	0.000000	0.000000	0.000000	0.000000	0.000000	0.049327	0.016104	0.149875	0.000000	0.000000	0.076987	0.140077	0.109477	0.153078	0.000000	0.000000	0.000000
0.000000	0.019632	0.000000	0.000000	0.000000	0.000000	0.000000	0.000000	0.163093	0.000000	0.000000	0.114950	0.090414	0.133735	0.000000	0.000000	0.000000	0.085097	0.000000	0.000000	0.000000	0.000000	0.000000	0.000000	0.000000	0.000000	0.000000	0.000000	0.000000	0.000000	0.000000	0.000000	0.000000	0.000000	0.000000	0.000000	0.000000	0.000000	0.028035	0.000000	0.119735	0.000000	0.000000	0.062926	0.088217	0.113010	0.167043	0.000000	0.000000	0.000000
0.000000	0.034709	0.000000	0.000000	0.000000	0.000000	0.017663	0.000000	0.172338	0.003154	0.000000	0.102323	0.108566	0.135771	0.000000	0.000000	0.000000	0.131731	0.000000	0.000000	0.000000	0.000000	0.000000	0.000000	0.000000	0.000000	0.000000	0.000000	0.000000	0.000000	0.000000	0.000000	0.000000	0.000000	0.000000	0.000000	0.000000	0.000000	0.011286	0.000000	0.095333	0.000000	0.000000	0.052069	0.079603	0.105228	0.151755	0.000000	0.000000	0.000000
0.000000	0.034490	0.000000	0.000000	0.000000	0.000000	0.045948	0.000000	0.159121	0.020120	0.000000	0.107727	0.076694	0.140399	0.000000	0.000000	0.000000	0.111935	0.000000	0.000000	0.000000	0.000000	0.000000	0.000000	0.000000	0.000000	0.000000	0.000000	0.000000	0.000000	0.000000	0.000000	0.000000	0.000000	0.000000	0.000000	0.000000	0.000000	0.000000	0.000000	0.087321	0.000000	0.000000	0.042783	0.074824	0.089286	0.155140	0.000000	0.000000	0.000000
0.000000	0.034271	0.000000	0.000000	0.000000	0.000000	0.066474	0.000000	0.158688	0.030381	0.000000	0.094417	0.084071	0.162279	0.000000	0.000000	0.000000	0.106903	0.000000	0.000000	0.000000	0.000000	0.000000	0.000000	0.000000	0.000000	0.000000	0.000000	0.000000	0.000000	0.000000	0.000000	0.000000	0.000000	0.000000	0.000000	0.000000	0.000000	0.000000	0.000000	0.094289	0.000000	0.000000	0.024893	0.072686	0.096851	0.169164	0.000000	0.000000	0.000000
0.000000	0.036281	0.000000	0.000000	0.000000	0.000000	0.080660	0.000000	0.187578	0.032712	0.000000	0.105557	0.109851	0.155178	0.000000	0.000000	0.000000	0.097824	0.000000	0.000000	0.000000	0.000000	0.000000	0.000000	0.000000	0.000000	0.000000	0.000000	0.000000	0.000000	0.000000	0.000000	0.000000	0.000000	0.000000	0.000000	0.000000	0.000000	0.000000	0.000000	0.055134	0.000000	0.000000	0.015962	0.063778	0.147593	0.177306	0.000000	0.000000	0.000000
0.000000	0.027855	0.000000	0.000000	0.000000	0.000000	0.087989	0.000000	0.157451	0.041518	0.000000	0.110435	0.120471	0.225181	0.000000	0.000000	0.000000	0.092757	0.000000	0.000000	0.000000	0.000000	0.000000	0.000000	0.000000	0.000000	0.000000	0.000000	0.000000	0.000000	0.000000	0.000000	0.000000	0.000000	0.000000	0.000000	0.000000	0.000000	0.000000	0.000000	0.050292	0.000000	0.000000	0.005546	0.070079	0.166122	0.160020	0.000000	0.000000	0.000000
0.000000	0.028662	0.000000	0.000000	0.000000	0.000000	0.111567	0.000000	0.156441	0.040685	0.000000	0.132785	0.106786	0.188495	0.000000	0.000000	0.000000	0.093831	0.000000	0.000000	0.000000	0.000000	0.000000	0.000000	0.000000	0.000000	0.000000	0.000000	0.000000	0.000000	0.000000	0.000000	0.000000	0.000000	0.000000	0.000000	0.000000	0.000000	0.000000	0.000000	0.049277	0.000000	0.000000	0.000000	0.058269	0.148960	0.153206	0.000000	0.000000	0.000000
0.000000	0.024963	0.000000	0.000000	0.000000	0.000000	0.117663	0.000000	0.151674	0.055348	0.000000	0.100024	0.115457	0.178808	0.000000	0.000000	0.000000	0.081356	0.000000	0.000000	0.000000	0.000000	0.000000	0.000000	0.000000	0.000000	0.000000	0.000000	0.000000	0.000000	0.000000	0.000000	0.000000	0.000000	0.000000	0.000000	0.000000	0.000000	0.000000	0.000000	0.036617	0.000000	0.000000	0.000000	0.041357	0.112872	0.168343	0.000000	0.000000	0.000000
0.000000	0.016870	0.000000	0.000000	0.000000	0.000000	0.103351	0.000000	0.115946	0.075396	0.000000	0.100093	0.119788	0.153612	0.000000	0.000000	0.000000	0.074662	0.000000	0.000000	0.000000	0.000000	0.000000	0.000000	0.000000	0.000000	0.000000	0.000000	0.000000	0.000000	0.000000	0.000000	0.000000	0.000000	0.000000	0.000000	0.000000	0.000000	0.000000	0.000000	0.047139	0.000000	0.000000	0.000000	0.029671	0.123161	0.155792	0.000000	0.000000	0.000000
0.000000	0.011085	0.000000	0.000000	0.000000	0.000000	0.145288	0.000000	0.160656	0.070593	0.000000	0.102379	0.142078	0.159776	0.000000	0.000000	0.000000	0.061796	0.000000	0.000000	0.000000	0.000000	0.000000	0.000000	0.000000	0.000000	0.000000	0.000000	0.000000	0.000000	0.000000	0.000000	0.000000	0.000000	0.000000	0.000000	0.000000	0.000000	0.000000	0.000000	0.039187	0.000000	0.000000	0.000000	0.022729	0.114157	0.129573	0.000000	0.000000	0.000000
0.000000	0.003386	0.000000	0.000000	0.000000	0.000000	0.127093	0.000000	0.141296	0.060202	0.000000	0.098758	0.115401	0.180028	0.000000	0.000000	0.000000	0.061290	0.000000	0.000000	0.000000	0.000000	0.000000	0.000000	0.000000	0.000000	0.000000	0.000000	0.000000	0.000000	0.000000	0.000000	0.000000	0.000000	0.000000	0.000000	0.000000	0.000000	0.000000	0.000000	0.034894	0.000000	0.000000	0.000000	0.007093	0.108236	0.134035	0.000000	0.000000	0.000000
0.000000	0.000000	0.000000	0.000000	0.000000	0.000000	0.128096	0.000000	0.091911	0.060561	0.000000	0.112638	0.134593	0.139367	0.000000	0.000000	0.000000	0.049472	0.000000	0.000000	0.000000	0.000000	0.000000	0.000000	0.000000	0.000000	0.000000	0.000000	0.000000	0.000000	0.000000	0.000000	0.000000	0.000000	0.000000	0.000000	0.000000	0.000000	0.000000	0.000000	0.030583	0.000000	0.000000	0.000000	0.000000	0.092485	0.125337	0.000000	0.000000	0.000000
0.000000	0.000000	0.000000	0.000000	0.000000	0.000000	0.155451	0.001073	0.105294	0.060448	0.000000	0.096147	0.114466	0.141717	0.000000	0.000000	0.000000	0.051765	0.000000	0.000000	0.000000	0.000000	0.000000	0.000000	0.000000	0.000000	0.000000	0.000000	0.000000	0.000000	0.000000	0.000000	0.000000	0.000000	0.000000	0.000000	0.000000	0.000000	0.000000	0.000000	0.026599	0.000000	0.000000	0.000000	0.000000	0.109065	0.125504	0.000000	0.000000	0.000000
0.000000	0.000000	0.000000	0.000000	0.000000	0.000000	0.161704	0.015867	0.086024	0.058642	0.000000	0.123981	0.137732	0.148255	0.000000	0.000000	0.000000	0.042007	0.000000	0.000000	0.000000	0.000000	0.000000	0.000000	0.000000	0.000000	0.000000	0.000000	0.000000	0.000000	0.000000	0.000000	0.000000	0.000000	0.000000	0.000000	0.000000	0.000000	0.000000	0.000000	0.018019	0.000000	0.000000	0.000000	0.000000	0.086958	0.117893	0.000000	0.000000	0.000000
0.000000	0.000000	0.000000	0.000000	0.000000	0.000000	0.146516	0.025691	0.099614	0.055815	0.000000	0.105084	0.148389	0.165013	0.000000	0.000000	0.000000	0.029304	0.000000	0.000000	0.000000	0.000000	0.000000	0.000000	0.000000	0.000000	0.000000	0.000000	0.000000	0.000000	0.000000	0.000000	0.000000	0.000000	0.000000	0.000000	0.000000	0.000000	0.000000	0.000000	0.016713	0.000000	0.000000	0.000000	0.000000	0.110192	0.147917	0.000000	0.000000	0.000000
0.000000	0.000000	0.000000	0.000000	0.000000	0.000000	0.160101	0.033225	0.100386	0.044994	0.000000	0.129165	0.134936	0.153694	0.000000	0.000000	0.000000	0.018911	0.000000	0.000000	0.000000	0.000000	0.000000	0.000000	0.000000	0.000000	0.000000	0.000000	0.000000	0.000000	0.000000	0.000000	0.000000	0.000000	0.000000	0.000000	0.000000	0.000000	0.000000	0.000000	0.011646	0.000000	0.000000	0.000000	0.000000	0.085068	0.121433	0.000000	0.000000	0.000000
0.000000	0.000000	0.000000	0.000000	0.000000	0.000000	0.158937	0.042481	0.078877	0.040646	0.000000	0.131691	0.129051	0.138525	0.000000	0.000000	0.000000	0.003239	0.000000	0.000000	0.000000	0.000000	0.000000	0.000000	0.000000	0.000000	0.000000	0.000000	0.000000	0.000000	0.000000	0.000000	0.000000	0.000000	0.000000	0.000000	0.000000	0.000000	0.000000	0.000000	0.009412	0.000000	0.000000	0.000000	0.000000	0.079093	0.084093	0.000000	0.000000	0.000000
0.000000	0.000000	0.000000	0.000000	0.000000	0.000000	0.136023	0.054831	0.089027	0.039034	0.000000	0.136806	0.114593	0.156127	0.000000	0.000000	0.000000	0.000000	0.000000	0.000000	0.000000	0.000000	0.000000	0.000000	0.000000	0.000000	0.000000	0.000000	0.000000	0.000000	0.000000	0.000000	0.000000	0.000000	0.000000	0.000000	0.000000	0.000000	0.000000	0.000000	0.005865	0.000000	0.000000	0.000000	0.000000	0.078065	0.103732	0.000000	0.000000	0.000000
0.000000	0.000000	0.000000	0.000000	0.000000	0.000000	0.135763	0.057865	0.086933	0.033603	0.000000	0.128300	0.100587	0.135171	0.000000	0.000000	0.000000	0.000000	0.000000	0.000000	0.000000	0.000000	0.000000	0.000000	0.000000	0.000000	0.000000	0.000000	0.000000	0.000000	0.000000	0.000000	0.000000	0.000000	0.000000	0.000000	0.000000	0.000000	0.000000	0.000000	0.002825	0.000000	0.000000	0.000000	0.000000	0.068857	0.097199	0.000000	0.000000	0.000000
0.000000	0.000000	0.000000	0.000000	0.000000	0.000000	0.163894	0.054486	0.093185	0.032880	0.000000	0.155906	0.101351	0.123122	0.000000	0.000000	0.000000	0.000000	0.000000	0.000000	0.000000	0.000000	0.000000	0.000000	0.000000	0.000000	0.000000	0.000000	0.000000	0.000000	0.000000	0.000000	0.000000	0.000000	0.000000	0.000000	0.000000	0.000000	0.000000	0.000000	0.000000	0.000000	0.000000	0.000000	0.000000	0.081951	0.103471	0.000000	0.000000	0.000000
0.000000	0.000000	0.000000	0.000000	0.000000	0.000000	0.136449	0.050125	0.099986	0.027786	0.000000	0.172598	0.111431	0.144806	0.000000	0.003680	0.000000	0.000000	0.000000	0.000000	0.000000	0.000000	0.000000	0.000000	0.000000	0.000000	0.000000	0.000000	0.000000	0.000000	0.000000	0.000000	0.000000	0.000000	0.000000	0.000000	0.000000	0.000000	0.000000	0.000000	0.000000	0.000000	0.000000	0.000000	0.000000	0.051950	0.101285	0.000000	0.000000	0.000000
0.000000	0.000000	0.000000	0.000000	0.000000	0.000000	0.140335	0.055480	0.084261	0.024706	0.000000	0.133031	0.098376	0.147864	0.000000	0.016073	0.000000	0.000000	0.000000	0.000000	0.000000	0.000000	0.000000	0.000000	0.000000	0.000000	0.000000	0.000000	0.000000	0.000000	0.000000	0.000000	0.000000	0.000000	0.000000	0.000000	0.000000	0.000000	0.000000	0.000000	0.000000	0.000000	0.000000	0.000000	0.000000	0.043371	0.099394	0.000000	0.000000	0.000000
0.000000	0.000000	0.000000	0.000000	0.000000	0.000000	0.144034	0.044327	0.088014	0.022696	0.000000	0.110100	0.100848	0.151843	0.000000	0.031366	0.000000	0.000000	0.000000	0.000000	0.000000	0.000000	0.000000	0.000000	0.000000	0.000000	0.000000	0.000000	0.000000	0.000000	0.000000	0.000000	0.000000	0.000000	0.000000	0.000000	0.000000	0.000000	0.000000	0.000000	0.000000	0.000000	0.000000	0.000000	0.000000	0.028846	0.078499	0.000000	0.000000	0.000000
0.000000	0.000000	0.000000	0.000000	0.000000	0.000000	0.150727	0.065860	0.077205	0.021874	0.000000	0.153058	0.129087	0.151223	0.000000	0.044353	0.000000	0.000000	0.000000	0.000000	0.000000	0.000000	0.000000	0.000000	0.000000	0.000000	0.000000	0.000000	0.000000	0.000000	0.000000	0.000000	0.000000	0.000000	0.000000	0.000000	0.000000	0.000000	0.000000	0.000000	0.000000	0.000000	0.000000	0.000000	0.000000	0.012441	0.086536	0.000000	0.000000	0.000000
0.000000	0.000000	0.000000	0.000000	0.000000	0.000000	0.161636	0.059983	0.082381	0.020205	0.000000	0.162866	0.133705	0.166362	0.000000	0.046364	0.000000	0.000000	0.000000	0.000000	0.000000	0.000000	0.000000	0.000000	0.000000	0.000000	0.000000	0.000000	0.000000	0.000000	0.000000	0.000000	0.000000	0.000000	0.000000	0.000000	0.000000	0.000000	0.000000	0.000000	0.000000	0.000000	0.000000	0.000000	0.000000	0.000000	0.088951	0.000000	0.000000	0.000000
0.000000	0.000000	0.000000	0.000000	0.000000	0.000000	0.174880	0.055585	0.076977	0.018042	0.000000	0.173409	0.115278	0.136300	0.000000	0.074405	0.000000	0.000000	0.000000	0.000000	0.000000	0.000000	0.000000	0.000000	0.000000	0.000000	0.000000	0.000000	0.000000	0.000000	0.000000	0.000000	0.000000	0.000000	0.000000	0.000000	0.000000	0.000000	0.000000	0.000000	0.000000	0.000000	0.000000	0.000000	0.000000	0.000000	0.095434	0.000000	0.000000	0.000000
0.000000	0.000000	0.000000	0.000000	0.000000	0.000000	0.157790	0.066477	0.078095	0.017043	0.000000	0.167110	0.124207	0.153253	0.000000	0.083549	0.000000	0.000000	0.000000	0.000000	0.000000	0.000000	0.000000	0.000000	0.000000	0.000000	0.000000	0.000000	0.000000	0.000000	0.000000	0.000000	0.000000	0.000000	0.000000	0.000000	0.000000	0.000000	0.000000	0.000000	0.000000	0.000000	0.000000	0.000000	0.000000	0.000000	0.091154	0.000000	0.000000	0.000000
0.000000	0.000000	0.000000	0.000000	0.000000	0.000000	0.103778	0.070756	0.075204	0.018884	0.000000	0.137000	0.127307	0.131514	0.000000	0.095239	0.000000	0.000000	0.000000	0.000000	0.000000	0.000000	0.000000	0.000000	0.000000	0.000000	0.000000	0.000000	0.000000	0.000000	0.000000	0.000000	0.000000	0.000000	0.000000	0.000000	0.000000	0.000000	0.000000	0.000000	0.000000	0.000000	0.000000	0.000000	0.000000	0.000000	0.095348	0.000000	0.000000	0.000000
0.000000	0.000000	0.000000	0.000000	0.000000	0.000000	0.115726	0.068061	0.064663	0.035319	0.000000	0.168103	0.146714	0.097151	0.000000	0.095004	0.000000	0.000000	0.000000	0.000000	0.000000	0.000000	0.000000	0.000000	0.000000	0.000000	0.000000	0.000000	0.000000	0.000000	0.000000	0.000000	0.000000	0.000000	0.000000	0.000000	0.000000	0.000000	0.000000	0.000000	0.000000	0.000000	0.000000	0.000000	0.000000	0.000000	0.049575	0.000000	0.000000	0.000000
0.000000	0.000000	0.000000	0.000000	0.000000	0.000000	0.105371	0.083251	0.077504	0.041447	0.000000	0.191341	0.130604	0.094652	0.000000	0.095183	0.000000	0.000000	0.000000	0.000000	0.000000	0.000000	0.000000	0.000000	0.000000	0.000000	0.000000	0.000000	0.000000	0.000000	0.000000	0.000000	0.000000	0.000000	0.000000	0.000000	0.000000	0.000000	0.000000	0.000000	0.000000	0.000000	0.000000	0.000000	0.000000	0.000000	0.047482	0.000000	0.000000	0.000000
0.000000	0.000000	0.000000	0.000000	0.000000	0.000000	0.108694	0.086986	0.070181	0.036281	0.000000	0.171873	0.113393	0.070751	0.000000	0.095061	0.000000	0.000000	0.000000	0.000000	0.000000	0.000000	0.000000	0.000000	0.000000	0.000000	0.000000	0.000000	0.000000	0.000000	0.000000	0.000000	0.000000	0.000000	0.000000	0.000000	0.000000	0.000000	0.000000	0.000000	0.000000	0.000000	0.000000	0.000000	0.000000	0.000000	0.043724	0.000000	0.000000	0.000000
0.000000	0.000000	0.000000	0.000000	0.000000	0.000000	0.139966	0.084466	0.073944	0.040373	0.000000	0.161576	0.134145	0.060652	0.000000	0.076412	0.000000	0.000000	0.000000	0.000000	0.000000	0.000000	0.017807	0.000000	0.000000	0.000000	0.000000	0.000000	0.000000	0.000000	0.000000	0.000000	0.000000	0.000000	0.000000	0.000000	0.000000	0.000000	0.000000	0.000000	0.000000	0.000000	0.000000	0.000000	0.000000	0.000000	0.031413	0.000000	0.000000	0.000000
0.000000	0.000000	0.000000	0.000000	0.000000	0.000000	0.140826	0.085958	0.081826	0.073823	0.000000	0.154869	0.131924	0.076292	0.000000	0.119036	0.000000	0.000000	0.000000	0.000000	0.000000	0.000000	0.032609	0.000000	0.000000	0.000000	0.000000	0.000000	0.000000	0.000000	0.000000	0.000000	0.000000	0.000000	0.000000	0.000000	0.000000	0.000000	0.000000	0.000000	0.000000	0.000000	0.000000	0.000000	0.000000	0.000000	0.026005	0.000000	0.000000	0.000000
0.000000	0.000000	0.000000	0.000000	0.000000	0.000000	0.151507	0.096130	0.078976	0.065627	0.000000	0.130959	0.120340	0.062322	0.000000	0.114981	0.000000	0.000000	0.000000	0.000000	0.000000	0.000000	0.046631	0.000000	0.000000	0.000000	0.000000	0.000000	0.000000	0.000000	0.000000	0.000000	0.000000	0.000000	0.000000	0.000000	0.000000	0.000000	0.000000	0.000000	0.000000	0.000000	0.000000	0.000000	0.000000	0.000000	0.004908	0.000000	0.000000	0.000000
0.000000	0.000000	0.000000	0.000000	0.000000	0.000000	0.146517	0.078228	0.055856	0.077517	0.000000	0.115937	0.144524	0.053303	0.000000	0.137528	0.000000	0.000000	0.000000	0.000000	0.000000	0.000000	0.067483	0.000000	0.000000	0.000000	0.000000	0.000000	0.000000	0.000000	0.000000	0.000000	0.000000	0.000000	0.000000	0.000000	0.000000	0.000000	0.000000	0.000000	0.000000	0.000000	0.000000	0.000000	0.000000	0.000000	0.000000	0.000000	0.000000	0.000000
0.000000	0.000000	0.000000	0.000000	0.000000	0.000000	0.141170	0.081919	0.032290	0.084529	0.000000	0.130560	0.133189	0.028728	0.000000	0.137841	0.000000	0.000000	0.000000	0.000000	0.000000	0.000000	0.067307	0.000000	0.000000	0.000000	0.000000	0.000000	0.000000	0.000000	0.000000	0.000000	0.000000	0.000000	0.000000	0.000000	0.000000	0.000000	0.000000	0.000000	0.000000	0.000000	0.000000	0.000000	0.000000	0.000000	0.000000	0.000000	0.000000	0.000000
0.000000	0.000000	0.000000	0.000000	0.000000	0.000000	0.146251	0.109738	0.024150	0.066957	0.000000	0.125031	0.136692	0.024339	0.000000	0.115207	0.000000	0.000000	0.000000	0.000000	0.000000	0.000000	0.067934	0.000000	0.000000	0.000000	0.000000	0.000000	0.000000	0.000000	0.000000	0.000000	0.000000	0.000000	0.000000	0.000000	0.000000	0.000000	0.000000	0.000000	0.000000	0.000000	0.000000	0.000000	0.000000	0.000000	0.000000	0.000000	0.000000	0.000000
0.000000	0.000000	0.000000	0.000000	0.000000	0.000000	0.153548	0.130591	0.009426	0.071405	0.000000	0.130135	0.102861	0.016460	0.000000	0.143773	0.000000	0.000000	0.000000	0.000000	0.000000	0.000000	0.070440	0.000000	0.000000	0.000000	0.000000	0.000000	0.000000	0.000000	0.000000	0.000000	0.000000	0.000000	0.000000	0.000000	0.000000	0.000000	0.000000	0.000000	0.000000	0.000000	0.000000	0.000000	0.000000	0.000000	0.000000	0.000000	0.000000	0.000000
0.000000	0.000000	0.009523	0.000000	0.000000	0.000000	0.133804	0.131455	0.000000	0.069333	0.000000	0.119583	0.156196	0.006741	0.000000	0.162648	0.000000	0.000000	0.000000	0.000000	0.000000	0.000000	0.064397	0.000000	0.000000	0.000000	0.000000	0.000000	0.000000	0.000000	0.000000	0.000000	0.000000	0.000000	0.000000	0.000000	0.000000	0.000000	0.000000	0.000000	0.000000	0.000000	0.000000	0.000000	0.000000	0.000000	0.000000	0.000000	0.000000	0.000000
0.000000	0.000000	0.020708	0.000000	0.000000	0.000000	0.154353	0.148048	0.000000	0.044836	0.000000	0.079299	0.167940	0.001716	0.000000	0.173486	0.000000	0.000000	0.000000	0.000000	0.000000	0.000000	0.080739	0.000000	0.000000	0.000000	0.000000	0.000000	0.000000	0.000000	0.000000	0.000000	0.000000	0.000000	0.000000	0.000000	0.000000	0.000000	0.000000	0.000000	0.000000	0.000000	0.000000	0.000000	0.000000	0.000000	0.000000	0.000000	0.000000	0.000000
0.000000	0.000000	0.038122	0.000000	0.000000	0.000000	0.150684	0.139146	0.000000	0.031437	0.000000	0.102728	0.134552	0.000000	0.000000	0.185747	0.000000	0.000000	0.000000	0.000000	0.000000	0.000000	0.060909	0.000000	0.000000	0.000000	0.000000	0.000000	0.000000	0.000000	0.000000	0.000000	0.000000	0.000000	0.000000	0.000000	0.000000	0.000000	0.000000	0.000000	0.000000	0.000000	0.000000	0.000000	0.000000	0.000000	0.000000	0.000000	0.000000	0.000000
0.000000	0.000000	0.054116	0.000000	0.000000	0.000000	0.135657	0.159568	0.000000	0.017245	0.000000	0.098252	0.110899	0.000000	0.000000	0.167206	0.000000	0.000000	0.000000	0.000000	0.000000	0.000000	0.062616	0.000000	0.000000	0.000000	0.000000	0.000000	0.000000	0.000000	0.000000	0.000000	0.000000	0.000000	0.000000	0.000000	0.000000	0.000000	0.000000	0.000000	0.000000	0.000000	0.000000	0.000000	0.000000	0.000000	0.000000	0.000000	0.000000	0.000000
0.000000	0.000000	0.069188	0.000000	0.000000	0.000000	0.099624	0.152702	0.000000	0.000000	0.000000	0.081089	0.117212	0.000000	0.000000	0.160523	0.000000	0.000000	0.000000	0.000000	0.000000	0.000000	0.079280	0.000000	0.000000	0.000000	0.000000	0.000000	0.000000	0.000000	0.000000	0.000000	0.000000	0.000000	0.000000	0.000000	0.000000	0.000000	0.000000	0.000000	0.000000	0.000000	0.000000	0.000000	0.000000	0.000000	0.000000	0.000000	0.000000	0.000000
0.000000	0.000000	0.059411	0.000000	0.000000	0.000000	0.109336	0.147677	0.000000	0.000000	0.000000	0.073589	0.134490	0.000000	0.000000	0.183613	0.002074	0.000000	0.000000	0.000000	0.000000	0.000000	0.092176	0.000000	0.000000	0.000000	0.000000	0.000000	0.000000	0.000000	0.000000	0.000000	0.000000	0.000000	0.000000	0.000000	0.000000	0.000000	0.000000	0.000000	0.000000	0.000000	0.000000	0.000000	0.000000	0.000000	0.000000	0.000000	0.000000	0.017885
0.000000	0.000000	0.072802	0.000000	0.000000	0.000000	0.096194	0.123450	0.000000	0.000000	0.000000	0.060087	0.110588	0.000000	0.000000	0.213296	0.002214	0.000000	0.000000	0.000000	0.000000	0.000000	0.103820	0.000000	0.000000	0.000000	0.000000	0.000000	0.000000	0.000000	0.000000	0.000000	0.000000	0.000000	0.000000	0.000000	0.000000	0.000000	0.000000	0.000000	0.000000	0.000000	0.000000	0.000000	0.000000	0.000000	0.000000	0.000000	0.000000	0.037807
0.000000	0.000000	0.097944	0.000000	0.000000	0.000000	0.092657	0.157439	0.000000	0.000000	0.000000	0.032806	0.119756	0.000000	0.000000	0.186752	0.000000	0.000000	0.000000	0.000000	0.000000	0.000000	0.098372	0.000000	0.000000	0.000000	0.000000	0.000000	0.000000	0.000000	0.000000	0.000000	0.000000	0.000000	0.000000	0.000000	0.000000	0.000000	0.000000	0.000000	0.000000	0.000000	0.000000	0.000000	0.000000	0.000000	0.000000	0.000000	0.000000	0.046940
0.000000	0.000000	0.085493	0.000000	0.000000	0.000000	0.082019	0.117764	0.000000	0.000000	0.000000	0.019490	0.118131	0.000000	0.000000	0.205770	0.000000	0.000000	0.000000	0.000000	0.000000	0.000000	0.140337	0.000000	0.000000	0.000000	0.000000	0.000000	0.000000	0.000000	0.000000	0.000000	0.000000	0.000000	0.000000	0.000000	0.000000	0.000000	0.000000	0.000000	0.000000	0.000000	0.000000	0.000000	0.000000	0.000000	0.000000	0.000000	0.000000	0.071834
0.000000	0.000000	0.081458	0.000000	0.000000	0.000000	0.071392	0.120615	0.000000	0.000000	0.000000	0.001604	0.126646	0.000000	0.000000	0.166917	0.000000	0.000000	0.000000	0.000000	0.000000	0.000000	0.138913	0.000000	0.000000	0.000000	0.000000	0.000000	0.000000	0.000000	0.000000	0.000000	0.000000	0.000000	0.000000	0.000000	0.000000	0.000000	0.000000	0.000000	0.000000	0.000000	0.000000	0.000000	0.000000	0.000000	0.000000	0.000000	0.000000	0.060441
0.000000	0.000000	0.084958	0.000000	0.000000	0.000000	0.059296	0.092643	0.000000	0.000000	0.000000	0.000000	0.074397	0.000000	0.000000	0.216807	0.000000	0.000000	0.000000	0.000000	0.000000	0.000000	0.153963	0.000000	0.000000	0.000000	0.000000	0.000000	0.000000	0.000000	0.000000	0.000000	0.000000	0.000000	0.000000	0.000000	0.000000	0.000000	0.000000	0.000000	0.000000	0.000000	0.000000	0.000000	0.000000	0.000000	0.000000	0.000000	0.000000	0.081155
0.000000	0.000000	0.074203	0.000000	0.000000	0.000000	0.039356	0.074878	0.000000	0.000000	0.000000	0.000000	0.086666	0.000000	0.011339	0.149447	0.000000	0.000000	0.000000	0.000000	0.000000	0.000000	0.154516	0.000000	0.012818	0.001023	0.000000	0.000000	0.000000	0.000000	0.000000	0.000000	0.000000	0.000000	0.000000	0.000000	0.000000	0.000000	0.000000	0.000000	0.000000	0.000000	0.000000	0.000000	0.000000	0.000000	0.000000	0.000000	0.000000	0.097877
0.000000	0.000000	0.055874	0.000000	0.000000	0.000000	0.019239	0.056449	0.000000	0.000000	0.000000	0.000000	0.086915	0.000000	0.038434	0.158021	0.000000	0.017568	0.000000	0.000000	0.000000	0.000000	0.176619	0.000000	0.027850	0.026003	0.000000	0.000000	0.000000	0.000000	0.000000	0.000000	0.000000	0.000000	0.000000	0.000000	0.000000	0.000000	0.000000	0.000000	0.000000	0.000000	0.000000	0.000000	0.000000	0.000000	0.000000	0.000000	0.000000	0.095546
0.000000	0.000000	0.037207	0.000000	0.000000	0.000000	0.000000	0.050251	0.000000	0.000000	0.000000	0.000000	0.108428	0.000000	0.062939	0.168002	0.000000	0.046286	0.000000	0.000000	0.000000	0.000000	0.158491	0.000000	0.035453	0.053871	0.000000	0.000000	0.000000	0.000000	0.000000	0.000000	0.000000	0.000000	0.000000	0.000000	0.000000	0.000000	0.000000	0.000000	0.000000	0.000000	0.000000	0.000000	0.000000	0.000000	0.000000	0.000000	0.000000	0.116724
0.000000	0.000000	0.017985	0.000000	0.000000	0.000000	0.000000	0.039517	0.000000	0.000000	0.000000	0.000000	0.090074	0.000238	0.072290	0.182118	0.000000	0.080593	0.000000	0.000000	0.010920	0.000000	0.163463	0.000000	0.046907	0.063406	0.000000	0.000000	0.000000	0.000000	0.000000	0.000000	0.000000	0.000000	0.000000	0.000000	0.000000	0.000000	0.000000	0.000000	0.000000	0.000000	0.000000	0.000000	0.000000	0.000000	0.000000	0.000000	0.000000	0.151289
0.000000	0.000000	0.000000	0.000000	0.000000	0.000000	0.000000	0.013645	0.000000	0.000000	0.000000	0.000000	0.106406	0.027164	0.080550	0.220513	0.000000	0.102062	0.000000	0.000000	0.043448	0.000000	0.139438	0.000000	0.044415	0.075159	0.000000	0.000000	0.000000	0.000000	0.000000	0.000000	0.000000	0.000000	0.000000	0.000000	0.000000	0.000000	0.000000	0.000000	0.000000	0.000000	0.000000	0.000000	0.000000	0.000000	0.000000	0.000000	0.000000	0.106886
0.000000	0.000000	0.000000	0.000000	0.000000	0.000000	0.000000	0.000000	0.000000	0.000000	0.000000	0.000000	0.099333	0.041967	0.078297	0.160056	0.000000	0.102621	0.000000	0.000000	0.068366	0.000000	0.183756	0.000000	0.051253	0.092581	0.000000	0.000000	0.000824	0.000000	0.000000	0.000000	0.000000	0.000000	0.000000	0.000000	0.000000	0.000000	0.000000	0.000000	0.000000	0.000000	0.000000	0.000000	0.000000	0.004544	0.000000	0.000000	0.000000	0.137531
0.000000	0.000000	0.000000	0.000000	0.000000	0.000000	0.000000	0.000000	0.000000	0.000000	0.000000	0.000000	0.093061	0.036899	0.091026	0.120273	0.000000	0.103200	0.000000	0.000000	0.062992	0.000000	0.171173	0.000000	0.052173	0.096640	0.000000	0.000000	0.017964	0.000000	0.000000	0.000000	0.000000	0.000000	0.000000	0.000000	0.000000	0.000000	0.000000	0.000000	0.000000	0.000000	0.000000	0.000000	0.000000	0.009130	0.000000	0.000000	0.000000	0.112834
0.000000	0.000000	0.000000	0.000000	0.000000	0.000000	0.000000	0.000000	0.000000	0.000000	0.000000	0.000000	0.056565	0.027734	0.064451	0.075204	0.000000	0.098002	0.000000	0.000000	0.074139	0.000000	0.141881	0.000000	0.068796	0.104293	0.000000	0.000000	0.022744	0.000000	0.000000	0.000000	0.000000	0.000000	0.000000	0.000000	0.000000	0.000000	0.000000	0.000000	0.000000	0.000000	0.000000	0.000000	0.000000	0.016342	0.000000	0.000000	0.000000	0.131182
0.000000	0.000000	0.000000	0.000000	0.000000	0.000000	0.000000	0.000000	0.000000	0.000000	0.000000	0.000000	0.064380	0.027697	0.051603	0.034933	0.000000	0.137639	0.000000	0.000000	0.081457	0.000000	0.103861	0.000000	0.070094	0.117010	0.000000	0.000000	0.030290	0.000000	0.000000	0.000000	0.000000	0.000000	0.000000	0.000000	0.000000	0.000000	0.000000	0.000000	0.000000	0.000000	0.000000	0.000000	0.000000	0.023090	0.000000	0.000000	0.000000	0.124582
0.000000	0.000000	0.000000	0.000000	0.000000	0.000000	0.000000	0.000000	0.000000	0.000000	0.000000	0.000000	0.069814	0.028965	0.032569	0.000000	0.000000	0.151049	0.000000	0.000000	0.117829	0.000000	0.088237	0.000000	0.063712	0.126835	0.005839	0.000000	0.037026	0.000000	0.000000	0.000000	0.000000	0.000000	0.000000	0.000000	0.000000	0.000000	0.000000	0.000000	0.000000	0.000000	0.000000	0.019551	0.000000	0.043532	0.000000	0.000000	0.000000	0.131980
0.000000	0.000000	0.000000	0.000000	0.000000	0.000000	0.000000	0.000000	0.000000	0.000000	0.000000	0.000000	0.053190	0.032776	0.007800	0.000000	0.000000	0.179998	0.000000	0.000000	0.090574	0.000000	0.078368	0.015178	0.071147	0.089793	0.035601	0.000000	0.030426	0.000000	0.000000	0.000000	0.000000	0.000000	0.000000	0.000000	0.000000	0.000000	0.000000	0.000000	0.000000	0.000000	0.000000	0.033382	0.000000	0.050049	0.000000	0.000000	0.000000	0.111645
0.000000	0.000000	0.000000	0.000000	0.000000	0.000000	0.000000	0.000000	0.000000	0.000000	0.000000	0.000000	0.057726	0.028911	0.000000	0.000000	0.000000	0.195910	0.000000	0.000000	0.093566	0.000000	0.062543	0.023082	0.082742	0.061637	0.059352	0.000000	0.022894	0.000000	0.000000	0.000000	0.000000	0.000000	0.000000	0.000000	0.000000	0.000000	0.000000	0.000000	0.000000	0.000000	0.000000	0.043035	0.000000	0.052544	0.000000	0.000000	0.000000	0.107470
0.000000	0.000000	0.000000	0.000000	0.000000	0.000000	0.000000	0.000000	0.000000	0.000000	0.000000	0.000000	0.033607	0.031852	0.000000	0.000000	0.000000	0.194735	0.000000	0.000000	0.096537	0.000000	0.031957	0.021682	0.068189	0.071764	0.064065	0.000000	0.022370	0.000000	0.000000	0.000000	0.000000	0.000000	0.000000	0.000000	0.000000	0.000000	0.000000	0.000000	0.000000	0.000000	0.000000	0.060744	0.000000	0.062460	0.000000	0.000000	0.000000	0.088168
0.000000	0.000000	0.000000	0.000000	0.000000	0.000000	0.000000	0.000000	0.000000	0.000000	0.000000	0.000000	0.026619	0.023472	0.000000	0.000000	0.000000	0.195457	0.000000	0.000000	0.103820	0.000000	0.022949	0.029863	0.063890	0.081502	0.058316	0.000000	0.019709	0.000000	0.000000	0.031019	0.000000	0.000000	0.000000	0.000000	0.000000	0.000000	0.000000	0.000000	0.000000	0.000000	0.000000	0.085371	0.000000	0.057496	0.000000	0.000000	0.000000	0.051239
0.000000	0.000000	0.000000	0.000000	0.000000	0.000000	0.000000	0.000000	0.000000	0.000000	0.000000	0.000000	0.011948	0.031677	0.000000	0.000000	0.000000	0.185337	0.000000	0.000000	0.110878	0.000000	0.010720	0.025470	0.048780	0.109266	0.055064	0.000000	0.006138	0.000000	0.009380	0.049857	0.000000	0.000000	0.000000	0.000000	0.000000	0.000000	0.000000	0.000000	0.000000	0.000000	0.000000	0.075477	0.000000	0.079729	0.000000	0.000000	0.000000	0.039099
0.000000	0.000000	0.000000	0.000000	0.000000	0.000000	0.000000	0.000000	0.000000	0.000000	0.000000	0.000000	0.003735	0.032749	0.000000	0.000000	0.000000	0.182344	0.000000	0.000000	0.141019	0.000000	0.000000	0.017157	0.026347	0.118484	0.074334	0.000000	0.000000	0.000000	0.023819	0.055236	0.024463	0.000000	0.000000	0.000000	0.000000	0.000000	0.000000	0.000000	0.000000	0.000000	0.000000	0.098987	0.000000	0.089430	0.000000	0.000000	0.000000	0.007752
0.000000	0.000000	0.000000	0.000000	0.000000	0.000000	0.000000	0.000000	0.000000	0.000000	0.000000	0.000000	0.000000	0.027178	0.000000	0.000000	0.000000	0.184159	0.000000	0.000000	0.145639	0.000000	0.000000	0.000000	0.003029	0.086590	0.047081	0.000000	0.000000	0.000000	0.027692	0.091647	0.037526	0.020507	0.000000	0.000000	0.000000	0.000000	0.000000	0.000000	0.000000	0.000000	0.000000	0.114495	0.000000	0.081341	0.000000	0.000000	0.000000	0.000000
0.000000	0.000000	0.000000	0.000000	0.000000	0.000000	0.000000	0.000000	0.000000	0.000000	0.000000	0.000000	0.000000	0.023976	0.000000	0.000000	0.000000	0.174602	0.000000	0.000000	0.145623	0.000000	0.000000	0.000000	0.000000	0.087659	0.047680	0.000000	0.000000	0.000000	0.039363	0.091707	0.066181	0.064428	0.000000	0.000000	0.000000	0.000000	0.000000	0.000000	0.000000	0.000000	0.000000	0.118624	0.000000	0.111951	0.000000	0.000000	0.000000	0.000000
0.000000	0.000000	0.000000	0.000000	0.000000	0.000000	0.000000	0.000000	0.000000	0.000000	0.000000	0.000000	0.000000	0.039247	0.000000	0.000000	0.000000	0.173208	0.000000	0.000000	0.171993	0.000000	0.000000	0.000000	0.000000	0.070601	0.040620	0.000000	0.000000	0.000000	0.027154	0.092815	0.087138	0.070426	0.030316	0.000000	0.000000	0.000000	0.000000	0.001618	0.000000	0.000000	0.000000	0.098043	0.000000	0.103817	0.000000	0.000000	0.000000	0.000000
0.000000	0.000000	0.000000	0.000000	0.000000	0.000000	0.000000	0.000000	0.000000	0.000000	0.000000	0.000000	0.000000	0.042257	0.000000	0.000000	0.000000	0.194200	0.000000	0.000000	0.174946	0.000000	0.000000	0.000000	0.000000	0.066407	0.035663	0.000000	0.000000	0.000000	0.022154	0.070328	0.123299	0.102357	0.068761	0.000000	0.000000	0.000000	0.000000	0.053159	0.000000	0.000000	0.000000	0.121432	0.000000	0.124396	0.000000	0.000000	0.000000	0.000000
0.000000	0.000000	0.000000	0.000000	0.000000	0.000000	0.000000	0.000000	0.000000	0.000000	0.000000	0.000000	0.000000	0.047058	0.000000	0.000000	0.000000	0.188804	0.000000	0.000000	0.150792	0.000000	0.000000	0.000000	0.000000	0.063929	0.018022	0.000000	0.000000	0.000000	0.010362	0.059665	0.117568	0.110392	0.092119	0.000000	0.000000	0.035918	0.000000	0.076184	0.015045	0.000000	0.000000	0.111158	0.000000	0.128098	0.000000	0.000000	0.000000	0.000000
0.000000	0.000000	0.000000	0.000000	0.000000	0.000000	0.000000	0.000000	0.000000	0.000000	0.000000	0.000000	0.000000	0.050380	0.000000	0.000000	0.000000	0.230495	0.000000	0.000000	0.149864	0.000000	0.000000	0.000000	0.000000	0.041107	0.000000	0.000000	0.000000	0.000000	0.000000	0.086787	0.103607	0.104688	0.109633	0.000000	0.000000	0.081531	0.030056	0.099257	0.057803	0.000000	0.000000	0.112223	0.000000	0.145325	0.010008	0.000000	0.000000	0.000000
0.000000	0.000000	0.000000	0.000000	0.000000	0.000000	0.000000	0.000000	0.000000	0.000000	0.000000	0.000000	0.000000	0.044900	0.000000	0.000000	0.000000	0.159406	0.000000	0.000000	0.185441	0.000000	0.000000	0.000000	0.000000	0.028466	0.000000	0.000000	0.000000	0.000000	0.000000	0.066481	0.116441	0.124225	0.123939	0.000000	0.000000	0.107324	0.071112	0.085599	0.072762	0.000000	0.003018	0.120320	0.000000	0.156628	0.023867	0.000000	0.000000	0.000000
0.000000	0.000000	0.000000	0.000000	0.000000	0.000000	0.000000	0.000000	0.000000	0.000000	0.000000	0.000000	0.000000	0.057201	0.000000	0.000000	0.000000	0.161672	0.000000	0.000000	0.158385	0.000000	0.000000	0.000000	0.000000	0.001943	0.000000	0.000000	0.000000	0.000000	0.000000	0.043516	0.076144	0.161403	0.122118	0.000000	0.000000	0.121965	0.159957	0.110871	0.096030	0.000000	0.051784	0.139526	0.036787	0.143740	0.050231	0.000000	0.000000	0.000000
0.000000	0.000000	0.000000	0.000000	0.014933	0.000000	0.000000	0.000000	0.000000	0.000000	0.000000	0.000000	0.000000	0.052002	0.000000	0.000000	0.000000	0.106141	0.000000	0.000000	0.162802	0.000000	0.000000	0.000000	0.000000	0.000000	0.000000	0.000000	0.000000	0.000000	0.000000	0.040495	0.068227	0.139463	0.134779	0.000000	0.000000	0.185303	0.179605	0.119975	0.143914	0.000000	0.071752	0.114449	0.059615	0.197504	0.060929	0.000000	0.000000	0.000000
0.000000	0.000000	0.000000	0.000000	0.042358	0.000000	0.000000	0.000000	0.000000	0.000000	0.000000	0.000000	0.000000	0.035971	0.000000	0.000000	0.000000	0.085660	0.000000	0.000000	0.112747	0.000000	0.000000	0.000000	0.000000	0.000000	0.000000	0.000000	0.000000	0.000000	0.000000	0.023292	0.028369	0.096040	0.120318	0.000000	0.000000	0.184638	0.183761	0.118711	0.133176	0.000000	0.081741	0.102491	0.092271	0.139457	0.044973	0.000000	0.000000	0.000000
0.000000	0.000000	0.000000	0.000000	0.060661	0.000000	0.000000	0.000000	0.000000	0.000000	0.000000	0.000000	0.000000	0.020896	0.000000	0.000000	0.000000	0.135950	0.000000	0.000000	0.083279	0.000000	0.000000	0.000000	0.000000	0.000000	0.000000	0.000000	0.000000	0.000000	0.000000	0.003008	0.000950	0.085892	0.083447	0.000000	0.000000	0.141022	0.206952	0.114645	0.111823	0.000000	0.075300	0.155489	0.112851	0.156135	0.030904	0.000000	0.000000	0.000000
0.000000	0.000000	0.000000	0.000000	0.088410	0.000000	0.000000	0.000000	0.000000	0.000000	0.000000	0.000000	0.000000	0.008600	0.000000	0.000000	0.000000	0.104806	0.000000	0.000000	0.075100	0.000000	0.000000	0.000000	0.000000	0.000000	0.000000	0.000000	0.000000	0.000000	0.000000	0.000000	0.000000	0.088424	0.081041	0.000000	0.000000	0.129100	0.197893	0.126995	0.117204	0.000000	0.092056	0.132836	0.111511	0.132854	0.042473	0.000000	0.000000	0.000000
0.000000	0.016564	0.000000	0.000000	0.094511	0.000000	0.000000	0.000000	0.003559	0.000000	0.000000	0.000000	0.000000	0.000000	0.000000	0.000000	0.000000	0.085030	0.000000	0.000000	0.048058	0.000000	0.000000	0.000000	0.000000	0.000000	0.000000	0.000000	0.000000	0.000000	0.000000	0.000000	0.000000	0.052377	0.053486	0.000000	0.003617	0.130562	0.203330	0.104399	0.115192	0.000000	0.117825	0.115685	0.114088	0.139525	0.043279	0.000000	0.000000	0.000000
0.000000	0.049248	0.000000	0.000000	0.106307	0.000000	0.000000	0.000000	0.029965	0.000000	0.000000	0.000000	0.000000	0.000000	0.000000	0.000000	0.000000	0.045870	0.000000	0.000000	0.029892	0.000000	0.000000	0.000000	0.000000	0.000000	0.000000	0.000000	0.000000	0.000000	0.000000	0.000000	0.000000	0.043800	0.031020	0.000000	0.012246	0.127103	0.197113	0.105692	0.109880	0.000000	0.097740	0.131659	0.159557	0.133641	0.049868	0.000000	0.000000	0.000000
0.000000	0.070225	0.000000	0.000000	0.137317	0.000000	0.000000	0.000000	0.056099	0.000000	0.000000	0.000000	0.000000	0.000000	0.000000	0.000000	0.000000	0.046790	0.000000	0.000000	0.017810	0.000000	0.000000	0.000000	0.000000	0.000000	0.000000	0.000000	0.000000	0.000000	0.000000	0.000000	0.000000	0.032962	0.006805	0.000000	0.016003	0.111713	0.204520	0.082993	0.104993	0.000000	0.097536	0.114474	0.152652	0.083404	0.068956	0.000000	0.000000	0.000000
0.000000	0.086851	0.000000	0.000000	0.147314	0.000000	0.000000	0.000000	0.068842	0.000000	0.000000	0.000000	0.000000	0.000000	0.000000	0.000000	0.000000	0.042180	0.000000	0.000000	0.000000	0.000000	0.000000	0.000000	0.000000	0.000000	0.000000	0.000000	0.000000	0.000000	0.000000	0.000000	0.000000	0.013858	0.000000	0.000000	0.005340	0.074474	0.188343	0.082645	0.112876	0.000000	0.089361	0.092923	0.156705	0.070190	0.055268	0.000000	0.000000	0.000000
0.000000	0.118631	0.000000	0.001754	0.167644	0.000000	0.000000	0.000000	0.082077	0.000000	0.000000	0.000000	0.000000	0.000000	0.000000	0.000000	0.000000	0.035982	0.000000	0.000000	0.000000	0.000000	0.000000	0.000000	0.000000	0.000000	0.000000	0.000000	0.000000	0.000000	0.000000	0.000000	0.000000	0.006239	0.000000	0.000000	0.000000	0.056463	0.169729	0.065853	0.110314	0.000000	0.077248	0.075662	0.176544	0.082733	0.068593	0.000000	0.000000	0.000000
0.000000	0.112932	0.000000	0.012504	0.141917	0.000000	0.000000	0.000000	0.103500	0.000000	0.000000	0.000000	0.000000	0.000000	0.000000	0.000000	0.000000	0.022498	0.000000	0.000000	0.000000	0.000000	0.000000	0.000000	0.000000	0.000000	0.000000	0.000000	0.000000	0.000000	0.000000	0.000000	0.000000	0.000000	0.000000	0.000000	0.000000	0.034623	0.167983	0.053430	0.104075	0.000000	0.068212	0.079234	0.177548	0.065234	0.062720	0.000000	0.000000	0.000000
0.000000	0.133374	0.000000	0.024363	0.135522	0.000000	0.000000	0.000000	0.121765	0.015234	0.000000	0.000000	0.000000	0.000000	0.000000	0.000000	0.000000	0.012530	0.000000	0.000000	0.000000	0.000000	0.000000	0.000000	0.000000	0.000000	0.000000	0.000000	0.000000	0.000000	0.000000	0.000000	0.000000	0.000000	0.000000	0.000000	0.000000	0.015422	0.158419	0.035859	0.102263	0.000000	0.047759	0.067016	0.209681	0.076592	0.057592	0.000000	0.000000	0.000000
0.000000	0.131875	0.000000	0.025411	0.115150	0.000000	0.000000	0.000000	0.127844	0.037425	0.000000	0.008645	0.000000	0.000000	0.000000	0.000000	0.000000	0.002683	0.000000	0.000000	0.000000	0.000000	0.000000	0.000000	0.000000	0.000000	0.000000	0.000000	0.000000	0.000000	0.000000	0.000000	0.000000	0.000000	0.000000	0.000000	0.000000	0.000000	0.157483	0.027079	0.085691	0.000000	0.045054	0.050273	0.193515	0.074378	0.075960	0.000000	0.000000	0.000000
0.000000	0.148030	0.000000	0.030558	0.106026	0.000000	0.000000	0.000000	0.119181	0.064080	0.000000	0.032787	0.000000	0.000000	0.000000	0.000000	0.000000	0.000000	0.000000	0.000000	0.000000	0.000000	0.000000	0.000000	0.000000	0.000000	0.000000	0.000000	0.000000	0.000000	0.000000	0.000000	0.000000	0.000000	0.000000	0.000000	0.000000	0.000000	0.092505	0.000000	0.087648	0.000000	0.019884	0.042156	0.190158	0.071991	0.062853	0.000000	0.000000	0.000000
0.000000	0.140664	0.000000	0.033859	0.113699	0.000000	0.000000	0.000000	0.126551	0.068466	0.000000	0.053961	0.000000	0.018655	0.000000	0.000000	0.000000	0.000000	0.000000	0.000000	0.000000	0.000000	0.000000	0.000000	0.000000	0.000000	0.000000	0.000000	0.000000	0.000000	0.000000	0.000000	0.000000	0.000000	0.000000	0.000000	0.000000	0.000000	0.108541	0.000000	0.083000	0.000000	0.000000	0.036750	0.142050	0.071345	0.069908	0.000000	0.000000	0.000000
0.000000	0.124100	0.000000	0.031492	0.098235	0.000000	0.000000	0.000000	0.114200	0.095401	0.000000	0.085069	0.000000	0.036900	0.000000	0.000000	0.000000	0.000000	0.000000	0.000000	0.000000	0.000000	0.000000	0.000000	0.000000	0.000000	0.000000	0.000000	0.000000	0.000000	0.000000	0.000000	0.000000	0.000000	0.000000	0.000000	0.000000	0.000000	0.060947	0.000000	0.082300	0.000000	0.000000	0.037759	0.168575	0.074651	0.087240	0.000000	0.000000	0.000000
0.000000	0.121349	0.000000	0.025681	0.090235	0.000000	0.010794	0.000000	0.210778	0.112277	0.000000	0.087424	0.000000	0.070258	0.000000	0.000000	0.000000	0.000000	0.000000	0.000000	0.000000	0.000000	0.000000	0.000000	0.000000	0.000000	0.000000	0.000000	0.000000	0.000000	0.000000	0.000000	0.000000	0.000000	0.000000	0.000000	0.000000	0.000000	0.060147	0.000000	0.087906	0.000000	0.000000	0.036072	0.161195	0.065303	0.082352	0.000000	0.000000	0.000000
0.000000	0.150214	0.000000	0.014882	0.062983	0.000000	0.034202	0.000000	0.219313	0.106197	0.000000	0.128623	0.015581	0.098089	0.000000	0.000000	0.000000	0.000000	0.000000	0.000000	0.000000	0.000000	0.000000	0.000000	0.000000	0.000000	0.000000	0.000000	0.000000	0.000000	0.000000	0.000000	0.000000	0.000000	0.000000	0.000000	0.000000	0.000000	0.036542	0.000000	0.079477	0.000000	0.000000	0.030145	0.126704	0.071231	0.083357	0.000000	0.000000	0.000000
0.000000	0.152182	0.000000	0.001454	0.043535	0.000000	0.061651	0.000000	0.201730	0.138328	0.000000	0.129406	0.060881	0.113038	0.000000	0.000000	0.000000	0.021085	0.000000	0.000000	0.000000	0.000000	0.000000	0.000000	0.000000	0.000000	0.000000	0.000000	0.000000	0.000000	0.000000	0.000000	0.000000	0.000000	0.000000	0.000000	0.000000	0.000000	0.009580	0.000000	0.064502	0.000000	0.000000	0.028925	0.173699	0.055786	0.094450	0.000000	0.000000	0.000000
0.000000	0.121351	0.000000	0.000000	0.011793	0.000000	0.075162	0.000000	0.000000	0.114174	0.000000	0.151397	0.085034	0.130251	0.000000	0.000000	0.000000	0.046034	0.000000	0.000000	0.000000	0.000000	0.000000	0.000000	0.000000	0.000000	0.000000	0.000000	0.000000	0.000000	0.000000	0.000000	0.000000	0.000000	0.000000	0.000000	0.000000	0.000000	0.000000	0.000000	0.071797	0.000000	0.000000	0.031617	0.131438	0.057814	0.083240	0.000000	0.000000	0.000000
0.000000	0.098972	0.000000	0.000000	0.000000	0.000000	0.066472	0.000000	0.208516	0.114777	0.000000	0.200748	0.106211	0.151784	0.000000	0.000000	0.000000	0.071579	0.000000	0.000000	0.000000	0.000000	0.000000	0.000000	0.000000	0.000000	0.000000	0.000000	0.000000	0.000000	0.000000	0.000000	0.000000	0.000000	0.000000	0.000000	0.000000	0.000000	0.000000	0.000000	0.063641	0.000000	0.000000	0.032673	0.105409	0.071643	0.105881	0.000000	0.000000	0.000000
0.000000	0.105620	0.000000	0.000000	0.000000	0.000000	0.092498	0.000000	0.184525	0.109189	0.000000	0.157993	0.130023	0.155762	0.000000	0.000000	0.000000	0.083602	0.000000	0.000000	0.000000	0.000000	0.000000	0.000000	0.000000	0.000000	0.000000	0.000000	0.000000	0.000000	0.000000	0.000000	0.000000	0.000000	0.000000	0.000000	0.000000	0.000000	0.000000	0.000000	0.057407	0.000000	0.000000	0.033216	0.103656	0.119766	0.111955	0.000000	0.000000	0.000000
0.000000	0.079061	0.000000	0.000000	0.000000	0.000000	0.095564	0.000000	0.130978	0.101398	0.000000	0.185916	0.172578	0.146519	0.000000	0.012010	0.000000	0.077618	0.000000	0.000000	0.000000	0.000000	0.031176	0.000000	0.000000	0.000000	0.000000	0.000000	0.000000	0.000000	0.000000	0.000000	0.000000	0.000000	0.000000	0.000000	0.000000	0.000000	0.000000	0.000000	0.044747	0.000000	0.000000	0.036371	0.083810	0.113169	0.091722	0.000000	0.000000	0.000000
0.000000	0.031633	0.000000	0.000000	0.000000	0.000000	0.089219	0.000000	0.095448	0.071747	0.000000	0.162079	0.197691	0.161273	0.000000	0.029891	0.000000	0.098257	0.000000	0.000000	0.000000	0.000000	0.051114	0.000000	0.000000	0.000000	0.000000	0.000000	0.000000	0.000000	0.000000	0.000000	0.000000	0.000000	0.000000	0.000000	0.000000	0.000000	0.000000	0.000000	0.027819	0.000000	0.000000	0.031355	0.027160	0.100379	0.088135	0.000000	0.000000	0.000000
0.000000	0.000000	0.000000	0.000000	0.000000	0.000000	0.102544	0.000000	0.099208	0.041197	0.000000	0.152795	0.178916	0.141953	0.000000	0.031072	0.000000	0.105838	0.000000	0.000000	0.001874	0.000000	0.083890	0.000000	0.000000	0.000000	0.000000	0.000000	0.000000	0.000000	0.000000	0.000000	0.000000	0.000000	0.000000	0.000000	0.000000	0.000000	0.000000	0.000000	0.011991	0.000000	0.000000	0.027172	0.000000	0.092272	0.070114	0.000000	0.000000	0.000000
0.000000	0.000000	0.000000	0.000000	0.000000	0.000000	0.073866	0.000000	0.067162	0.011727	0.000000	0.132507	0.245167	0.128113	0.000000	0.045943	0.000000	0.109414	0.000000	0.000000	0.015315	0.000000	0.075044	0.000000	0.000000	0.000000	0.000000	0.000000	0.000000	0.000000	0.000000	0.000000	0.000000	0.000000	0.000000	0.000000	0.000000	0.000000	0.000000	0.000000	0.001986	0.000000	0.000000	0.032923	0.000000	0.098865	0.058526	0.000000	0.000000	0.000000
0.000000	0.000000	0.000000	0.000000	0.000000	0.000000	0.063431	0.000000	0.037978	0.000000	0.000000	0.107335	0.192504	0.133958	0.000000	0.047112	0.000000	0.094067	0.000000	0.000000	0.032626	0.000000	0.071473	0.000000	0.000000	0.000000	0.000000	0.000000	0.000000	0.000000	0.000000	0.000000	0.000000	0.000000	0.000000	0.000000	0.000000	0.000000	0.000000	0.000000	0.000000	0.000000	0.000000	0.035920	0.000000	0.106362	0.061291	0.000000	0.000000	0.000000
0.000000	0.000000	0.000000	0.000000	0.000000	0.000000	0.057423	0.000000	0.008506	0.000000	0.000000	0.110232	0.208528	0.135858	0.000000	0.053057	0.000000	0.118293	0.000000	0.000000	0.052136	0.000000	0.105937	0.000000	0.000000	0.000000	0.000000	0.000000	0.000000	0.000000	0.000000	0.000000	0.000000	0.000000	0.000000	0.000000	0.000000	0.000000	0.000000	0.000000	0.000000	0.000000	0.000000	0.049255	0.000000	0.095002	0.036205	0.000000	0.000000	0.004533
0.000000	0.000000	0.000000	0.000000	0.000000	0.000000	0.033122	0.000000	0.000000	0.000000	0.000000	0.070076	0.189801	0.107644	0.000000	0.058212	0.000000	0.140805	0.000000	0.000000	0.051882	0.000000	0.145542	0.000000	0.000000	0.000000	0.000000	0.000000	0.000000	0.000000	0.000000	0.000000	0.000000	0.000000	0.000000	0.000000	0.000000	0.000000	0.000000	0.000000	0.000000	0.000000	0.000000	0.067591	0.000000	0.078525	0.019329	0.000000	0.000000	0.030314
0.000000	0.000000	0.000000	0.000000	0.000000	0.000000	0.009369	0.000000	0.000000	0.000000	0.000000	0.037544	0.240158	0.107402	0.000000	0.049644	0.000000	0.136125	0.000000	0.000000	0.079572	0.000000	0.158485	0.000000	0.000000	0.006770	0.000000	0.000000	0.000000	0.000000	0.000000	0.000000	0.000000	0.000000	0.000000	0.000000	0.000000	0.000000	0.000000	0.000000	0.000000	0.000000	0.000000	0.066859	0.000000	0.112984	0.008413	0.000000	0.000000	0.049781
0.000000	0.000000	0.000000	0.000000	0.000000	0.000000	0.000000	0.000000	0.000000	0.000000	0.000000	0.015754	0.171064	0.102541	0.000000	0.076887	0.000000	0.141668	0.000000	0.000000	0.061689	0.000000	0.147437	0.000000	0.000000	0.022107	0.000000	0.000000	0.000000	0.000000	0.000000	0.000000	0.000000	0.000000	0.000000	0.000000	0.000000	0.000000	0.000000	0.000000	0.000000	0.000000	0.000000	0.083264	0.000000	0.095072	0.002869	0.000000	0.000000	0.080072
0.000000	0.000000	0.000000	0.000000	0.000000	0.000000	0.000000	0.000000	0.000000	0.000000	0.000000	0.000000	0.175025	0.103806	0.000000	0.065896	0.000000	0.134394	0.000000	0.000000	0.080992	0.000000	0.173653	0.000000	0.000000	0.037301	0.000000	0.000000	0.000000	0.000000	0.000000	0.000000	0.000000	0.000000	0.000000	0.000000	0.000000	0.000000	0.000000	0.000000	0.000000	0.000000	0.000000	0.080184	0.000000	0.113964	0.000000	0.000000	0.000000	0.087423
0.000000	0.000000	0.000000	0.000000	0.000000	0.000000	0.000000	0.000000	0.000000	0.000000	0.000000	0.000000	0.148112	0.097418	0.000000	0.050292	0.000000	0.139684	0.000000	0.000000	0.107051	0.000000	0.132485	0.000000	0.000000	0.039043	0.000000	0.000000	0.000000	0.000000	0.000000	0.000000	0.000000	0.000000	0.000000	0.000000	0.000000	0.000000	0.000000	0.000000	0.000000	0.000000	0.000000	0.095986	0.000000	0.138691	0.000000	0.000000	0.000000	0.103695
0.000000	0.000000	0.000000	0.000000	0.000000	0.000000	0.000000	0.000000	0.000000	0.000000	0.000000	0.000000	0.140046	0.093026	0.000000	0.031283	0.000000	0.133469	0.000000	0.000000	0.126951	0.000000	0.133789	0.000000	0.000000	0.056396	0.000000	0.000000	0.000000	0.000000	0.000000	0.000000	0.000000	0.000000	0.000000	0.000000	0.000000	0.000000	0.000000	0.000000	0.000000	0.000000	0.000000	0.100142	0.000000	0.130165	0.000000	0.000000	0.000000	0.108919
0.000000	0.000000	0.000000	0.000000	0.000000	0.000000	0.000000	0.000000	0.000000	0.000000	0.000000	0.000000	0.116895	0.060345	0.000000	0.014677	0.000000	0.151918	0.000000	0.000000	0.132081	0.000000	0.130933	0.000000	0.000000	0.080874	0.000000	0.000000	0.000000	0.000000	0.000000	0.000000	0.000000	0.000000	0.000000	0.000000	0.000000	0.000000	0.000000	0.000000	0.000000	0.000000	0.000000	0.113433	0.000000	0.138428	0.000000	0.000000	0.000000	0.126214
0.000000	0.000000	0.000000	0.000000	0.000000	0.000000	0.000000	0.000000	0.000000	0.000000	0.000000	0.000000	0.097498	0.070179	0.000000	0.000000	0.000000	0.147164	0.000000	0.000000	0.151207	0.000000	0.142749	0.000000	0.000000	0.098762	0.000000	0.000000	0.000000	0.000000	0.000000	0.000000	0.000000	0.000000	0.000000	0.000000	0.000000	0.000000	0.000000	0.000000	0.000000	0.000000	0.000000	0.113136	0.000000	0.125785	0.000000	0.000000	0.000000	0.106063
0.000000	0.000000	0.000000	0.000000	0.000000	0.000000	0.000000	0.000000	0.000000	0.000000	0.000000	0.000000	0.063981	0.058986	0.000000	0.000000	0.000000	0.070626	0.000000	0.000000	0.128260	0.000000	0.121794	0.000000	0.000000	0.104146	0.000000	0.000000	0.000000	0.000000	0.000000	0.000000	0.000000	0.000000	0.000000	0.000000	0.000000	0.000000	0.000000	0.000000	0.000000	0.000000	0.000000	0.128015	0.000000	0.144304	0.000000	0.000000	0.000000	0.129258
0.000000	0.000000	0.000000	0.000000	0.000000	0.000000	0.000000	0.000000	0.000000	0.000000	0.000000	0.000000	0.045179	0.045444	0.000000	0.000000	0.000000	0.143438	0.000000	0.000000	0.073884	0.000000	0.126439	0.000000	0.004439	0.113269	0.000000	0.000000	0.000000	0.000000	0.000000	0.000000	0.000000	0.000000	0.000000	0.000000	0.000000	0.000000	0.000000	0.000000	0.000000	0.000000	0.000000	0.127352	0.000000	0.137255	0.000000	0.000000	0.000000	0.127798
0.000000	0.000000	0.000000	0.000000	0.000000	0.000000	0.000000	0.000000	0.000000	0.000000	0.000000	0.000000	0.039320	0.045075	0.000000	0.000000	0.000000	0.108689	0.000000	0.000000	0.074482	0.000000	0.086190	0.000000	0.013927	0.112844	0.000000	0.000000	0.000000	0.000000	0.000000	0.000000	0.000000	0.000000	0.000000	0.000000	0.000000	0.000000	0.000000	0.000000	0.000000	0.000000	0.000000	0.148787	0.000000	0.126608	0.000000	0.000000	0.000000	0.108399
0.000000	0.000000	0.000000	0.000000	0.000000	0.000000	0.000000	0.000000	0.000000	0.000000	0.000000	0.000000	0.003931	0.035659	0.000000	0.000000	0.000000	0.131028	0.000000	0.000000	0.076125	0.000000	0.072113	0.000000	0.032240	0.099810	0.002611	0.000000	0.000000	0.000000	0.000000	0.000000	0.000000	0.000000	0.000000	0.000000	0.000000	0.000000	0.000000	0.000000	0.000000	0.000000	0.000000	0.144505	0.000000	0.159164	0.000000	0.000000	0.000000	0.107776
0.000000	0.000000	0.000000	0.000000	0.000000	0.000000	0.000000	0.000000	0.000000	0.000000	0.000000	0.000000	0.000000	0.022348	0.000000	0.000000	0.000000	0.139199	0.000000	0.000000	0.073914	0.000000	0.038978	0.000000	0.031903	0.086493	0.012011	0.000000	0.000000	0.000000	0.000000	0.000000	0.000000	0.000000	0.000000	0.000000	0.000000	0.000000	0.000000	0.000000	0.000704	0.000000	0.000000	0.150185	0.000000	0.149129	0.000000	0.000000	0.000000	0.075291
0.000000	0.000000	0.000000	0.000000	0.000000	0.000000	0.000000	0.000000	0.000000	0.000000	0.000000	0.000000	0.000000	0.016081	0.000000	0.000000	0.000000	0.133923	0.000000	0.000000	0.100427	0.000000	0.012915	0.000000	0.055448	0.095704	0.032557	0.000000	0.000000	0.000000	0.000000	0.007440	0.000000	0.000000	0.000000	0.000000	0.000000	0.000000	0.000000	0.000000	0.005624	0.000000	0.000000	0.189806	0.000000	0.116924	0.000000	0.000000	0.000000	0.061602
0.000000	0.000000	0.000000	0.000000	0.000000	0.000000	0.000000	0.000000	0.000000	0.000000	0.000000	0.000000	0.000000	0.006441	0.000000	0.000000	0.000000	0.109209	0.000000	0.000000	0.109526	0.000000	0.000000	0.000000	0.055063	0.116492	0.039826	0.000000	0.000000	0.000000	0.000000	0.018710	0.000000	0.000000	0.000000	0.000000	0.000000	0.000000	0.000000	0.000000	0.006591	0.000000	0.000000	0.161195	0.000000	0.123975	0.000000	0.000000	0.000000	0.045973
0.000000	0.000000	0.000000	0.000000	0.000000	0.000000	0.000000	0.000000	0.000000	0.000000	0.000000	0.000000	0.000000	0.000000	0.000000	0.000000	0.000000	0.101153	0.000000	0.000000	0.109326	0.000000	0.000000	0.000000	0.056336	0.136831	0.048336	0.000000	0.000000	0.000000	0.000000	0.026787	0.000000	0.000000	0.000000	0.000000	0.000000	0.000000	0.000000	0.000000	0.001117	0.000000	0.000000	0.148488	0.000000	0.119080	0.000000	0.000000	0.000000	0.039447
0.000000	0.000000	0.000000	0.000000	0.000000	0.000000	0.000000	0.000000	0.000000	0.000000	0.000000	0.000000	0.000000	0.000000	0.000000	0.000000	0.000000	0.169300	0.000000	0.000000	0.128601	0.000000	0.000000	0.000000	0.042421	0.163365	0.061502	0.000000	0.000000	0.000000	0.000000	0.044990	0.000000	0.000000	0.000000	0.000000	0.000000	0.000000	0.000000	0.000000	0.000000	0.000000	0.000000	0.166582	0.000000	0.096398	0.000000	0.000000	0.000000	0.019679
0.000000	0.000000	0.000000	0.000000	0.000000	0.000000	0.000000	0.000000	0.000000	0.000000	0.000000	0.000000	0.000000	0.000000	0.000000	0.000000	0.000000	0.166154	0.000000	0.000000	0.127550	0.000000	0.000000	0.000000	0.025089	0.134809	0.060690	0.000000	0.000000	0.000000	0.000000	0.073078	0.000000	0.000000	0.000000	0.000000	0.000000	0.000000	0.000000	0.000000	0.000000	0.000000	0.000000	0.135809	0.000000	0.111218	0.000000	0.000000	0.000000	0.000000
0.000000	0.000000	0.000000	0.000000	0.000000	0.000000	0.000000	0.000000	0.000000	0.000000	0.000000	0.000000	0.000000	0.000000	0.000000	0.000000	0.000000	0.175315	0.000000	0.000000	0.125063	0.000000	0.000000	0.000000	0.014491	0.113918	0.069592	0.000000	0.000000	0.000000	0.000000	0.075149	0.000000	0.000000	0.000000	0.000000	0.000000	0.000000	0.000000	0.000000	0.000000	0.000000	0.000000	0.144999	0.000000	0.121129	0.000000	0.000000	0.000000	0.000000
0.000000	0.000000	0.000000	0.000000	0.000000	0.000000	0.000000	0.000000	0.000000	0.000000	0.000000	0.000000	0.000000	0.000000	0.000000	0.000000	0.000000	0.172642	0.000000	0.000000	0.105450	0.000000	0.000000	0.000000	0.000000	0.101660	0.086078	0.000000	0.000000	0.000000	0.000000	0.098016	0.000000	0.000000	0.000000	0.000000	0.000000	0.000000	0.000000	0.000000	0.000000	0.000000	0.000000	0.178091	0.000000	0.128089	0.000000	0.000000	0.000000	0.000000
0.000000	0.000000	0.000000	0.000000	0.000000	0.000000	0.000000	0.000000	0.000000	0.000000	0.000000	0.000000	0.000000	0.000000	0.000000	0.000000	0.000000	0.161201	0.000000	0.000000	0.179740	0.000000	0.000000	0.000000	0.000000	0.092532	0.111629	0.000000	0.000000	0.000000	0.000000	0.102102	0.000000	0.004883	0.000000	0.000000	0.000000	0.000000	0.000000	0.000000	0.000000	0.000000	0.000000	0.131066	0.000000	0.139516	0.000000	0.000000	0.000000	0.000000
0.000000	0.000000	0.000000	0.000000	0.000000	0.000000	0.000000	0.000000	0.000000	0.000000	0.000000	0.000000	0.000000	0.000000	0.000000	0.000000	0.000000	0.154429	0.000000	0.000000	0.152941	0.000000	0.000000	0.000000	0.000000	0.087772	0.120137	0.000000	0.000000	0.000000	0.000000	0.120612	0.000000	0.016205	0.000000	0.000000	0.000000	0.000000	0.000000	0.000000	0.000000	0.000000	0.000000	0.123124	0.000000	0.098713	0.000000	0.000000	0.000000	0.000000
0.000000	0.000000	0.000000	0.000000	0.000000	0.000000	0.000000	0.000000	0.000000	0.000000	0.000000	0.000000	0.000000	0.000000	0.000000	0.000000	0.000000	0.128284	0.000000	0.000000	0.130466	0.000000	0.000000	0.000000	0.000000	0.072262	0.118434	0.000000	0.000000	0.000000	0.000000	0.139856	0.000000	0.032199	0.000000	0.000000	0.000000	0.000000	0.000000	0.000000	0.000000	0.000000	0.000000	0.139320	0.000000	0.104455	0.000000	0.000000	0.000000	0.000000
0.000000	0.000000	0.000000	0.000000	0.000000	0.000000	0.000000	0.000000	0.000000	0.000000	0.000000	0.000000	0.000000	0.000000	0.000000	0.000000	0.000000	0.159766	0.000000	0.000000	0.125448	0.000000	0.000000	0.000000	0.000000	0.054338	0.109605	0.000000	0.000000	0.000000	0.000000	0.117566	0.000000	0.031831	0.000000	0.000000	0.000000	0.000000	0.000000	0.000000	0.000000	0.000000	0.000000	0.169070	0.000000	0.082104	0.000000	0.000000	0.000000	0.000000
0.000000	0.000000	0.000000	0.000000	0.000000	0.000000	0.000000	0.000000	0.000000	0.000000	0.000000	0.000000	0.000000	0.000000	0.000000	0.000000	0.000000	0.142309	0.000000	0.000000	0.134629	0.000000	0.000000	0.000000	0.000000	0.048919	0.077298	0.000000	0.000000	0.000000	0.000000	0.111003	0.000000	0.038302	0.000000	0.000000	0.000000	0.000000	0.000000	0.000000	0.000000	0.000000	0.000000	0.141897	0.000000	0.080515	0.000000	0.000000	0.000000	0.000000
0.000000	0.000000	0.000000	0.000000	0.000000	0.000000	0.000000	0.000000	0.000000	0.000000	0.000000	0.000000	0.000000	0.000000	0.000000	0.000000	0.000000	0.144721	0.000000	0.000000	0.140876	0.000000	0.000000	0.000000	0.000000	0.050470	0.073350	0.000000	0.000000	0.000000	0.000000	0.125556	0.000000	0.043413	0.000000	0.000000	0.000000	0.000000	0.000000	0.000000	0.000000	0.000000	0.000000	0.144421	0.000000	0.060373	0.000000	0.000000	0.000000	0.000000
0.000000	0.000000	0.000000	0.000000	0.000000	0.000000	0.000000	0.000000	0.000000	0.000000	0.000000	0.000000	0.000000	0.000000	0.000000	0.000000	0.000000	0.136542	0.000000	0.000000	0.097941	0.000000	0.000000	0.000000	0.000000	0.034434	0.057806	0.000000	0.000000	0.000000	0.000000	0.092203	0.009395	0.072719	0.000000	0.000000	0.000000	0.000000	0.000000	0.000000	0.000000	0.000000	0.000000	0.125144	0.000000	0.041227	0.000000	0.000000	0.000000	0.000000
0.000000	0.000000	0.000000	0.000000	0.000000	0.000000	0.000000	0.000000	0.000000	0.000000	0.000000	0.000000	0.000000	0.000000	0.000000	0.000000	0.000000	0.160079	0.000000	0.000000	0.119285	0.000000	0.000000	0.000000	0.000000	0.024066	0.052743	0.000000	0.000000	0.000000	0.000000	0.099484	0.020970	0.083203	0.000000	0.000000	0.000000	0.000000	0.000000	0.000000	0.000000	0.000000	0.000000	0.149728	0.000000	0.029748	0.000000	0.000000	0.000000	0.000000
0.000000	0.000000	0.000000	0.000000	0.000000	0.000000	0.000000	0.000000	0.000000	0.000000	0.000000	0.000000	0.000000	0.000000	0.000000	0.000000	0.000000	0.150824	0.000000	0.000000	0.106306	0.000000	0.000000	0.000000	0.000000	0.029520	0.042748	0.000000	0.000000	0.000000	0.000000	0.103483	0.031672	0.115645	0.000000	0.000000	0.000000	0.000000	0.000000	0.000000	0.000000	0.000000	0.000000	0.140452	0.000000	0.025562	0.000000	0.000000	0.000000	0.000000
0.000000	0.000000	0.000000	0.000000	0.000000	0.000000	0.000000	0.000000	0.000000	0.000000	0.000000	0.000000	0.000000	0.000000	0.000000	0.000000	0.000000	0.142319	0.000000	0.000000	0.139621	0.000000	0.000000	0.000000	0.000000	0.027798	0.028519	0.000000	0.000000	0.000000	0.000000	0.119179	0.049028	0.123693	0.000000	0.000000	0.000000	0.000000	0.000000	0.000000	0.000000	0.000000	0.000000	0.103987	0.000000	0.022704	0.000000	0.000000	0.000000	0.000000
0.000000	0.000000	0.000000	0.000000	0.000000	0.000000	0.000000	0.000000	0.000000	0.000000	0.000000	0.000000	0.000000	0.000000	0.000000	0.000000	0.000000	0.129202	0.000000	0.000000	0.148011	0.000000	0.000000	0.000000	0.000000	0.028318	0.020162	0.000000	0.000000	0.000000	0.000000	0.121722	0.064264	0.117344	0.000000	0.000000	0.000000	0.000000	0.000000	0.006852	0.000000	0.000000	0.000000	0.099246	0.000000	0.016879	0.000000	0.000000	0.000000	0.000000
0.000000	0.000000	0.000000	0.000000	0.000000	0.000000	0.000000	0.000000	0.000000	0.000000	0.000000	0.000000	0.000000	0.000000	0.000000	0.000000	0.000000	0.110634	0.000000	0.000000	0.166225	0.000000	0.000000	0.000000	0.000000	0.029828	0.013171	0.000000	0.000000	0.000000	0.000000	0.125706	0.067034	0.145667	0.000000	0.000000	0.000000	0.000000	0.000000	0.028230	0.000000	0.000000	0.000000	0.108200	0.000000	0.011663	0.000000	0.000000	0.000000	0.000000
0.000000	0.000000	0.000000	0.000000	0.000000	0.000000	0.000000	0.000000	0.000000	0.000000	0.000000	0.000000	0.000000	0.000000	0.000000	0.000000	0.000000	0.111250	0.000000	0.000000	0.179038	0.000000	0.000000	0.000000	0.000000	0.039450	0.009916	0.000000	0.000000	0.000000	0.000000	0.104073	0.078818	0.138337	0.000000	0.000000	0.000000	0.000000	0.000000	0.028231	0.000000	0.000000	0.000000	0.123422	0.000000	0.007578	0.000000	0.000000	0.000000	0.000000
0.000000	0.000000	0.000000	0.000000	0.000000	0.000000	0.000000	0.000000	0.000000	0.000000	0.000000	0.000000	0.000000	0.000000	0.000000	0.000000	0.000000	0.100577	0.000000	0.000000	0.172722	0.000000	0.000000	0.000000	0.000000	0.030325	0.009282	0.000000	0.000000	0.000000	0.000000	0.109709	0.059494	0.150155	0.000000	0.000000	0.000000	0.000000	0.000000	0.050457	0.000000	0.000000	0.000000	0.112907	0.000000	0.005224	0.000000	0.000000	0.000000	0.000000
0.000000	0.000000	0.000000	0.000000	0.000000	0.000000	0.000000	0.000000	0.000000	0.000000	0.000000	0.000000	0.000000	0.000000	0.000000	0.000000	0.000000	0.078122	0.000000	0.000000	0.195917	0.000000	0.000000	0.000000	0.000000	0.036379	0.007993	0.000000	0.000000	0.000000	0.000000	0.079945	0.057665	0.112598	0.000000	0.000000	0.000000	0.000000	0.000000	0.048560	0.000000	0.000000	0.000000	0.072713	0.000000	0.004877	0.000000	0.000000	0.000000	0.000000
0.000000	0.000000	0.000000	0.000000	0.000000	0.000000	0.000000	0.000000	0.000000	0.000000	0.000000	0.000000	0.000000	0.000000	0.000000	0.000000	0.000000	0.064190	0.000000	0.000000	0.180458	0.000000	0.000000	0.000000	0.000000	0.037008	0.009690	0.000000	0.000000	0.000000	0.000000	0.087325	0.058213	0.135063	0.009847	0.000000	0.000000	0.000000	0.000000	0.071774	0.000000	0.000000	0.000000	0.091528	0.000000	0.005155	0.000000	0.000000	0.000000	0.000000
0.000000	0.000000	0.000000	0.000000	0.000000	0.000000	0.000000	0.000000	0.000000	0.000000	0.000000	0.000000	0.000000	0.000000	0.000000	0.000000	0.000000	0.050749	0.000000	0.000000	0.158329	0.000000	0.000000	0.000000	0.000000	0.036106	0.013482	0.000000	0.000000	0.000000	0.000000	0.111301	0.048816	0.102053	0.015431	0.000000	0.000000	0.000000	0.000000	0.059709	0.001939	0.000000	0.000000	0.084982	0.000000	0.006726	0.000000	0.000000	0.000000	0.000000
0.000000	0.000000	0.000000	0.000000	0.000000	0.000000	0.000000	0.000000	0.000000	0.000000	0.000000	0.000000	0.000000	0.000000	0.000000	0.000000	0.000000	0.042390	0.000000	0.000000	0.167320	0.000000	0.000000	0.000000	0.000000	0.031755	0.016849	0.000000	0.000000	0.000000	0.000000	0.088089	0.033573	0.093834	0.011287	0.000000	0.000000	0.000000	0.000000	0.086012	0.017701	0.000000	0.000000	0.094328	0.000000	0.009888	0.000000	0.000000	0.000000	0.000000
0.000000	0.000000	0.000000	0.000000	0.000000	0.000000	0.000000	0.000000	0.000000	0.000000	0.000000	0.000000	0.000000	0.000000	0.000000	0.000000	0.000000	0.055727	0.000000	0.000000	0.169591	0.000000	0.000000	0.000000	0.000000	0.043581	0.015360	0.000000	0.000000	0.000000	0.000000	0.076234	0.026325	0.082438	0.006041	0.000000	0.000000	0.000000	0.000000	0.093071	0.029241	0.000000	0.000000	0.097878	0.000000	0.014587	0.000000	0.000000	0.000000	0.000000
0.000000	0.000000	0.000000	0.000000	0.000000	0.000000	0.000000	0.000000	0.000000	0.000000	0.000000	0.000000	0.000000	0.000000	0.000000	0.000000	0.000000	0.036300	0.000000	0.000000	0.199809	0.000000	0.000000	0.000000	0.000000	0.043250	0.020127	0.000000	0.000000	0.000000	0.000000	0.076766	0.013658	0.139830	0.000000	0.000000	0.000000	0.000000	0.000000	0.075796	0.021569	0.000000	0.000000	0.100152	0.000000	0.021715	0.000000	0.000000	0.000000	0.000000
0.000000	0.000000	0.000000	0.000000	0.000000	0.000000	0.000000	0.000000	0.000000	0.000000	0.000000	0.000000	0.000000	0.000000	0.000000	0.000000	0.000000	0.035589	0.000000	0.000000	0.161953	0.000000	0.000000	0.000000	0.000000	0.044373	0.022363	0.000000	0.000000	0.000000	0.000000	0.101361	0.003684	0.115684	0.000000	0.000000	0.000000	0.000000	0.000000	0.075612	0.033502	0.000000	0.000000	0.112393	0.000000	0.033632	0.000000	0.000000	0.000000	0.000000
0.000000	0.000000	0.000000	0.000000	0.000000	0.000000	0.000000	0.000000	0.000000	0.000000	0.000000	0.000000	0.000000	0.000000	0.000000	0.000000	0.000000	0.029328	0.000000	0.000000	0.183053	0.000000	0.000000	0.000000	0.000000	0.038847	0.026198	0.000000	0.000000	0.000000	0.000000	0.104352	0.000000	0.129148	0.000000	0.000000	0.000000	0.000000	0.000000	0.102423	0.052579	0.000000	0.000000	0.108573	0.000000	0.041859	0.000000	0.000000	0.000000	0.000000
0.000000	0.000000	0.000000	0.000000	0.000000	0.000000	0.000000	0.000000	0.000000	0.000000	0.000000	0.000000	0.000000	0.000000	0.000000	0.000000	0.000000	0.021703	0.000000	0.000000	0.149944	0.000000	0.000000	0.000000	0.000000	0.019619	0.024756	0.000000	0.000000	0.000000	0.000000	0.103067	0.000000	0.122544	0.000000	0.000000	0.000000	0.000000	0.012541	0.124729	0.069056	0.000000	0.000000	0.089288	0.000000	0.052377	0.000000	0.000000	0.000000	0.000000
0.000000	0.000000	0.000000	0.000000	0.000000	0.000000	0.000000	0.000000	0.000000	0.000000	0.000000	0.000000	0.000000	0.000000	0.000000	0.000000	0.000000	0.017378	0.000000	0.000000	0.139745	0.000000	0.000000	0.000000	0.000000	0.000000	0.023825	0.000000	0.000000	0.000000	0.000000	0.119960	0.004075	0.145473	0.000000	0.000000	0.000000	0.000000	0.034483	0.102788	0.063936	0.000000	0.000000	0.090409	0.000000	0.055212	0.000000	0.000000	0.000000	0.000000
0.000000	0.000000	0.000000	0.000000	0.000000	0.000000	0.000000	0.000000	0.000000	0.000000	0.000000	0.000000	0.000000	0.000000	0.000000	0.000000	0.000000	0.014231	0.000000	0.000000	0.151189	0.000000	0.000000	0.000000	0.000000	0.000000	0.028462	0.000000	0.000000	0.000000	0.000000	0.124078	0.009474	0.132117	0.000000	0.000000	0.000000	0.000000	0.045540	0.110848	0.072946	0.000000	0.000000	0.095374	0.000000	0.081622	0.000000	0.000000	0.000000	0.000000
0.000000	0.000000	0.000000	0.000000	0.000000	0.000000	0.000000	0.000000	0.000000	0.000000	0.000000	0.000000	0.000000	0.000000	0.000000	0.000000	0.000000	0.015027	0.000000	0.000000	0.115181	0.000000	0.000000	0.000000	0.000000	0.000000	0.028356	0.000000	0.000000	0.000000	0.000000	0.111963	0.014396	0.135935	0.000000	0.000000	0.000000	0.000000	0.050802	0.134885	0.073411	0.000000	0.000000	0.113173	0.000000	0.097927	0.000000	0.000000	0.000000	0.000000
0.000000	0.000000	0.000000	0.000000	0.000000	0.000000	0.000000	0.000000	0.000000	0.000000	0.000000	0.000000	0.000000	0.000000	0.000000	0.000000	0.000000	0.011026	0.000000	0.000000	0.078616	0.000000	0.000000	0.000000	0.000000	0.000000	0.018883	0.000000	0.000000	0.000000	0.000000	0.116571	0.022360	0.110934	0.000000	0.000000	0.000000	0.000000	0.046073	0.128045	0.110373	0.000000	0.000000	0.106257	0.000000	0.116163	0.000000	0.000000	0.000000	0.000000
0.000000	0.000000	0.000000	0.000000	0.000000	0.000000	0.000000	0.000000	0.000000	0.000000	0.000000	0.000000	0.000000	0.000000	0.000000	0.000000	0.000000	0.015261	0.000000	0.000000	0.074358	0.000000	0.000000	0.000000	0.000000	0.000000	0.004225	0.000000	0.000000	0.000000	0.000000	0.123849	0.026809	0.101474	0.000000	0.000000	0.000000	0.000000	0.051980	0.124693	0.118450	0.000000	0.000000	0.106940	0.025124	0.089842	0.017605	0.000000	0.000000	0.000000
0.000000	0.000000	0.000000	0.000000	0.000000	0.000000	0.000000	0.000000	0.000000	0.000000	0.000000	0.000000	0.000000	0.000000	0.000000	0.000000	0.000000	0.022730	0.000000	0.000000	0.084232	0.000000	0.000000	0.000000	0.000000	0.000000	0.000000	0.000000	0.000000	0.000000	0.000000	0.106686	0.031856	0.108363	0.000000	0.000000	0.000000	0.000000	0.058148	0.118437	0.148012	0.000000	0.000000	0.069146	0.039115	0.131278	0.034393	0.000000	0.000000	0.000000
0.000000	0.000000	0.000000	0.000000	0.000000	0.000000	0.000000	0.000000	0.000000	0.000000	0.000000	0.000000	0.000000	0.000000	0.000000	0.000000	0.000000	0.024608	0.000000	0.000000	0.062838	0.000000	0.000000	0.000000	0.000000	0.000000	0.000000	0.000000	0.000000	0.000000	0.000000	0.114777	0.037851	0.152792	0.000000	0.000000	0.000000	0.000000	0.052876	0.135569	0.133642	0.000000	0.000000	0.067421	0.048375	0.124611	0.061024	0.000000	0.000000	0.000000
0.000000	0.000000	0.000000	0.000000	0.000000	0.000000	0.000000	0.000000	0.000000	0.000000	0.000000	0.000000	0.000000	0.000000	0.000000	0.000000	0.000000	0.031420	0.000000	0.000000	0.054683	0.000000	0.000000	0.000000	0.000000	0.000000	0.000000	0.000000	0.000000	0.000000	0.000000	0.101976	0.032427	0.169684	0.000000	0.000000	0.000000	0.000000	0.047250	0.132015	0.111420	0.000000	0.000000	0.116883	0.045374	0.162406	0.079394	0.000000	0.000000	0.000000
0.000000	0.000000	0.000000	0.000000	0.000000	0.000000	0.000000	0.000000	0.000000	0.000000	0.000000	0.000000	0.000000	0.000000	0.000000	0.000000	0.000000	0.042629	0.000000	0.000000	0.037465	0.000000	0.000000	0.000000	0.000000	0.000000	0.000000	0.000000	0.000000	0.000000	0.000000	0.103880	0.035203	0.168672	0.000000	0.000000	0.000000	0.000000	0.048684	0.124572	0.122301	0.000000	0.000000	0.122364	0.057825	0.155669	0.119591	0.000000	0.000000	0.000000
0.000000	0.000000	0.000000	0.000000	0.000000	0.000000	0.000000	0.000000	0.018700	0.000000	0.000000	0.000000	0.000000	0.016081	0.000000	0.000000	0.000000	0.052063	0.000000	0.000000	0.031930	0.000000	0.000000	0.000000	0.000000	0.000000	0.000000	0.000000	0.000000	0.000000	0.000000	0.081982	0.030630	0.188021	0.000000	0.000000	0.000000	0.000000	0.053226	0.147795	0.124054	0.000000	0.000000	0.113033	0.061978	0.154919	0.160217	0.000000	0.000000	0.000000
0.000000	0.000000	0.000000	0.000000	0.000000	0.000000	0.000000	0.000000	0.028867	0.000000	0.000000	0.000000	0.000000	0.028213	0.000000	0.000000	0.000000	0.061487	0.000000	0.000000	0.030003	0.000000	0.000000	0.000000	0.000000	0.000000	0.000000	0.000000	0.000000	0.000000	0.000000	0.073250	0.021525	0.193200	0.000000	0.000000	0.000000	0.000000	0.044731	0.134815	0.146741	0.000000	0.000000	0.106025	0.067354	0.136259	0.172306	0.000000	0.000000	0.000000
0.000000	0.000000	0.000000	0.000000	0.000000	0.000000	0.000000	0.000000	0.030324	0.000000	0.000000	0.000000	0.000000	0.045720	0.000000	0.000000	0.000000	0.059506	0.000000	0.000000	0.006092	0.000000	0.000000	0.000000	0.000000	0.000000	0.000000	0.000000	0.000000	0.000000	0.000000	0.029094	0.017318	0.148408	0.000000	0.000000	0.000000	0.000000	0.045312	0.120795	0.143820	0.000000	0.000000	0.104808	0.071123	0.119439	0.149566	0.000000	0.000000	0.000000
0.000000	0.000000	0.000000	0.000000	0.000000	0.000000	0.000000	0.000000	0.051201	0.000000	0.000000	0.000000	0.000000	0.043813	0.000000	0.000000	0.000000	0.039363	0.000000	0.000000	0.000000	0.000000	0.000000	0.000000	0.000000	0.000000	0.000000	0.000000	0.000000	0.000000	0.000000	0.000000	0.012652	0.163450	0.000000	0.000000	0.000000	0.000000	0.059521	0.124551	0.167018	0.000000	0.000000	0.106476	0.077044	0.132325	0.162080	0.000000	0.000000	0.000000
0.000000	0.000000	0.000000	0.000000	0.000000	0.000000	0.000000	0.000000	0.068854	0.000000	0.000000	0.012191	0.000000	0.064386	0.000000	0.000000	0.000000	0.024712	0.000000	0.000000	0.000000	0.000000	0.000000	0.000000	0.000000	0.000000	0.000000	0.000000	0.000000	0.000000	0.000000	0.000000	0.000000	0.130789	0.000132	0.000000	0.000000	0.005678	0.064645	0.130878	0.152395	0.000000	0.000000	0.124924	0.087672	0.124174	0.189709	0.000000	0.000000	0.000000
0.000000	0.000000	0.000000	0.000000	0.000000	0.000000	0.000000	0.000000	0.073324	0.000000	0.000000	0.023353	0.000000	0.085451	0.000000	0.000000	0.000000	0.019227	0.000000	0.000000	0.000000	0.000000	0.000000	0.000000	0.000000	0.000000	0.000000	0.000000	0.000000	0.000000	0.000000	0.000000	0.000000	0.118524	0.000000	0.000000	0.000000	0.017789	0.064192	0.108014	0.146089	0.000000	0.000000	0.109366	0.071690	0.120824	0.148282	0.000000	0.000000	0.000000
0.000000	0.000000	0.000000	0.000000	0.000000	0.000000	0.000000	0.000000	0.078898	0.000000	0.000000	0.031311	0.000000	0.100430	0.000000	0.000000	0.000000	0.010264	0.000000	0.000000	0.000000	0.000000	0.000000	0.000000	0.000000	0.000000	0.000000	0.000000	0.000000	0.000000	0.000000	0.000000	0.000000	0.103932	0.000000	0.000000	0.000000	0.022458	0.077021	0.093136	0.162815	0.000000	0.000000	0.130151	0.086454	0.124771	0.185686	0.000000	0.000000	0.000000
0.000000	0.000000	0.000000	0.000000	0.000000	0.000000	0.000000	0.000000	0.116672	0.000000	0.000000	0.034742	0.000000	0.108082	0.000000	0.000000	0.000000	0.000000	0.000000	0.000000	0.000000	0.000000	0.000000	0.000000	0.000000	0.000000	0.000000	0.000000	0.000000	0.000000	0.000000	0.000000	0.000000	0.075261	0.000000	0.000000	0.000000	0.024667	0.082822	0.083411	0.186815	0.000000	0.000000	0.104319	0.085394	0.115244	0.188799	0.000000	0.000000	0.000000
0.000000	0.000000	0.000000	0.000000	0.000000	0.000000	0.000000	0.000000	0.095314	0.000000	0.000000	0.048942	0.000000	0.124904	0.000000	0.000000	0.000000	0.000000	0.000000	0.000000	0.000000	0.000000	0.000000	0.000000	0.000000	0.000000	0.000000	0.000000	0.000000	0.000000	0.000000	0.000000	0.000000	0.046907	0.000000	0.000000	0.000000	0.029857	0.083261	0.098418	0.162982	0.000000	0.000000	0.084490	0.111526	0.189491	0.181328	0.000000	0.000000	0.000000
0.000000	0.000000	0.000000	0.000000	0.000000	0.000000	0.000000	0.000000	0.106832	0.000000	0.000000	0.072739	0.000000	0.139084	0.000000	0.000000	0.000000	0.000000	0.000000	0.000000	0.000000	0.000000	0.000000	0.000000	0.000000	0.000000	0.000000	0.000000	0.000000	0.000000	0.000000	0.000000	0.000000	0.018489	0.000000	0.000000	0.000000	0.021349	0.086750	0.137592	0.160586	0.000000	0.000000	0.051903	0.116546	0.163177	0.182087	0.000000	0.000000	0.000000
0.000000	0.000000	0.000000	0.000000	0.000000	0.000000	0.000000	0.000000	0.100869	0.000000	0.000000	0.080294	0.000000	0.138995	0.000000	0.000000	0.000000	0.000000	0.000000	0.000000	0.000000	0.000000	0.000000	0.000000	0.000000	0.000000	0.000000	0.000000	0.000000	0.000000	0.000000	0.000000	0.000000	0.000000	0.000000	0.000000	0.000000	0.009588	0.147467	0.111925	0.138794	0.000000	0.000000	0.031547	0.112483	0.165553	0.219982	0.000000	0.000000	0.000000
0.000000	0.000000	0.000000	0.000000	0.000000	0.000000	0.000000	0.000000	0.132743	0.000000	0.000000	0.088436	0.000000	0.127597	0.000000	0.000000	0.000000	0.000000	0.000000	0.000000	0.000000	0.000000	0.000000	0.000000	0.000000	0.000000	0.000000	0.000000	0.000000	0.000000	0.000000	0.000000	0.000000	0.000000	0.000000	0.000000	0.000000	0.000882	0.136819	0.057750	0.169767	0.000000	0.000000	0.017925	0.141506	0.145831	0.195366	0.000000	0.000000	0.000000
0.000000	0.008281	0.000000	0.000000	0.009694	0.000000	0.000000	0.000000	0.075102	0.000000	0.000000	0.081581	0.005453	0.157196	0.000000	0.000000	0.000000	0.000000	0.000000	0.000000	0.000000	0.000000	0.000000	0.000000	0.000000	0.000000	0.000000	0.000000	0.000000	0.000000	0.000000	0.000000	0.000000	0.000000	0.000000	0.000000	0.000000	0.000000	0.115768	0.045050	0.157754	0.000000	0.000000	0.002211	0.132416	0.124086	0.193923	0.000000	0.000000	0.000000
0.000000	0.019682	0.000000	0.000000	0.019993	0.000000	0.000000	0.000000	0.101601	0.000000	0.000000	0.123801	0.014506	0.126651	0.000000	0.000000	0.000000	0.000000	0.000000	0.000000	0.000000	0.000000	0.000000	0.000000	0.000000	0.000000	0.000000	0.000000	0.000000	0.000000	0.000000	0.000000	0.000000	0.000000	0.000000	0.000000	0.000000	0.000000	0.112178	0.046857	0.120658	0.000000	0.000000	0.000000	0.139877	0.141392	0.236416	0.000000	0.000000	0.000000
0.000000	0.033758	0.000000	0.000000	0.029875	0.000000	0.000000	0.000000	0.129982	0.000000	0.000000	0.095474	0.023133	0.148613	0.000000	0.000000	0.000000	0.000000	0.000000	0.000000	0.000000	0.000000	0.000000	0.000000	0.000000	0.000000	0.000000	0.000000	0.000000	0.000000	0.000000	0.000000	0.000000	0.000000	0.000000	0.000000	0.000000	0.000000	0.076883	0.024422	0.140387	0.000000	0.000000	0.000000	0.141570	0.152692	0.000000	0.000000	0.000000	0.000000
0.000000	0.071414	0.000000	0.000000	0.028993	0.000000	0.000000	0.000000	0.132238	0.000000	0.000000	0.119631	0.031609	0.146385	0.000000	0.000000	0.000000	0.000000	0.000000	0.000000	0.000000	0.000000	0.000000	0.000000	0.000000	0.000000	0.000000	0.000000	0.000000	0.000000	0.000000	0.000000	0.000000	0.000000	0.000000	0.000000	0.000000	0.000000	0.069307	0.001696	0.112528	0.000000	0.000000	0.000000	0.136044	0.141729	0.000000	0.000000	0.000000	0.000000
0.000000	0.066644	0.000000	0.000000	0.024877	0.000000	0.000000	0.000000	0.125832	0.000000	0.000000	0.121420	0.033599	0.160173	0.000000	0.000000	0.000000	0.000000	0.000000	0.000000	0.000000	0.000000	0.000000	0.000000	0.000000	0.000000	0.000000	0.000000	0.000000	0.000000	0.000000	0.000000	0.000000	0.000000	0.000000	0.000000	0.000000	0.000000	0.051697	0.000000	0.109807	0.000000	0.000000	0.000000	0.136059	0.157855	0.216544	0.000000	0.000000	0.000000
0.000000	0.087747	0.000000	0.000000	0.020541	0.000000	0.012158	0.000000	0.132658	0.023550	0.000000	0.134709	0.049814	0.171100	0.000000	0.000000	0.000000	0.000000	0.000000	0.000000	0.000000	0.000000	0.000000	0.000000	0.000000	0.000000	0.000000	0.000000	0.000000	0.000000	0.000000	0.000000	0.000000	0.000000	0.000000	0.000000	0.000000	0.000000	0.026034	0.000000	0.103792	0.000000	0.000000	0.000000	0.129160	0.137816	0.213832	0.000000	0.000000	0.000000
0.000000	0.088437	0.000000	0.000000	0.007923	0.000000	0.031454	0.000000	0.137679	0.042719	0.000000	0.166945	0.060799	0.177907	0.000000	0.000000	0.000000	0.009301	0.000000	0.000000	0.000000	0.000000	0.000000	0.000000	0.000000	0.000000	0.000000	0.000000	0.000000	0.000000	0.000000	0.000000	0.000000	0.000000	0.000000	0.000000	0.000000	0.000000	0.004304	0.000000	0.121507	0.000000	0.000000	0.000000	0.127089	0.119387	0.213573	0.000000	0.000000	0.000000
0.000000	0.082560	0.000000	0.000000	0.000000	0.000000	0.056670	0.000000	0.159065	0.058273	0.000000	0.101060	0.062606	0.182142	0.000000	0.000000	0.000000	0.012911	0.000000	0.000000	0.000000	0.000000	0.000000	0.000000	0.000000	0.000000	0.000000	0.000000	0.000000	0.000000	0.000000	0.000000	0.000000	0.000000	0.000000	0.000000	0.000000	0.000000	0.000000	0.000000	0.091813	0.000000	0.000000	0.000000	0.088457	0.113031	0.174803	0.000000	0.000000	0.000000
0.000000	0.078652	0.000000	0.000000	0.000000	0.000000	0.047372	0.000000	0.152254	0.075548	0.000000	0.095405	0.082429	0.173683	0.000000	0.000000	0.000000	0.010359	0.000000	0.000000	0.000000	0.000000	0.000000	0.000000	0.000000	0.000000	0.000000	0.000000	0.000000	0.000000	0.000000	0.000000	0.000000	0.000000	0.000000	0.000000	0.000000	0.000000	0.000000	0.000000	0.062735	0.000000	0.000000	0.000000	0.059713	0.108136	0.204785	0.000000	0.000000	0.000000
0.000000	0.068940	0.000000	0.000000	0.000000	0.000000	0.051980	0.000000	0.129754	0.084764	0.000000	0.139299	0.077336	0.163277	0.000000	0.000000	0.000000	0.009874	0.000000	0.000000	0.000000	0.000000	0.000000	0.000000	0.000000	0.000000	0.000000	0.000000	0.000000	0.000000	0.000000	0.000000	0.000000	0.000000	0.000000	0.000000	0.000000	0.000000	0.000000	0.000000	0.075232	0.000000	0.000000	0.000000	0.057520	0.089718	0.201194	0.000000	0.000000	0.000000
0.000000	0.065305	0.000000	0.000000	0.000000	0.000000	0.081420	0.000000	0.144694	0.089959	0.000000	0.130312	0.114983	0.110203	0.000000	0.000000	0.000000	0.010685	0.000000	0.000000	0.000000	0.000000	0.010669	0.000000	0.000000	0.000000	0.000000	0.000000	0.000000	0.000000	0.000000	0.000000	0.000000	0.000000	0.000000	0.000000	0.000000	0.000000	0.000000	0.000000	0.054978	0.000000	0.000000	0.000000	0.044396	0.087919	0.140715	0.000000	0.000000	0.000000
0.000000	0.038633	0.000000	0.000000	0.000000	0.000000	0.080456	0.000000	0.158495	0.088566	0.000000	0.137870	0.136833	0.105709	0.000000	0.000000	0.000000	0.013367	0.000000	0.000000	0.000000	0.000000	0.028340	0.000000	0.000000	0.000000	0.000000	0.000000	0.000000	0.000000	0.000000	0.000000	0.000000	0.000000	0.000000	0.000000	0.000000	0.000000	0.000000	0.000000	0.042523	0.000000	0.000000	0.000000	0.037068	0.083481	0.163451	0.000000	0.000000	0.000000
0.000000	0.006038	0.000000	0.000000	0.000000	0.000000	0.113715	0.000000	0.102163	0.072857	0.000000	0.124000	0.154713	0.099882	0.000000	0.000308	0.000000	0.023814	0.000000	0.000000	0.000000	0.000000	0.045791	0.000000	0.000000	0.000000	0.000000	0.000000	0.000000	0.000000	0.000000	0.000000	0.000000	0.000000	0.000000	0.000000	0.000000	0.000000	0.000000	0.000000	0.022610	0.000000	0.000000	0.000000	0.013275	0.079683	0.180278	0.000000	0.000000	0.000000
0.000000	0.000000	0.000000	0.000000	0.000000	0.000000	0.103280	0.016412	0.072922	0.063687	0.000000	0.122346	0.139640	0.104033	0.000000	0.007682	0.000000	0.041710	0.000000	0.000000	0.000000	0.000000	0.052666	0.000000	0.000000	0.000000	0.000000	0.000000	0.000000	0.000000	0.000000	0.000000	0.000000	0.000000	0.000000	0.000000	0.000000	0.000000	0.000000	0.000000	0.004955	0.000000	0.000000	0.000000	0.000000	0.063061	0.165102	0.000000	0.000000	0.000000
0.000000	0.000000	0.000000	0.000000	0.000000	0.000000	0.119140	0.035081	0.072317	0.043897	0.000000	0.140330	0.130241	0.118026	0.000000	0.008560	0.000000	0.056002	0.000000	0.000000	0.000000	0.000000	0.060526	0.000000	0.000000	0.000000	0.000000	0.000000	0.000000	0.000000	0.000000	0.000000	0.000000	0.000000	0.000000	0.000000	0.000000	0.000000	0.000000	0.000000	0.000000	0.000000	0.000000	0.000000	0.000000	0.060398	0.124994	0.000000	0.000000	0.000000
0.000000	0.000000	0.000000	0.000000	0.000000	0.000000	0.094019	0.052738	0.091148	0.020077	0.000000	0.121848	0.131168	0.137720	0.000000	0.024880	0.000000	0.051882	0.000000	0.000000	0.000000	0.000000	0.086591	0.000000	0.000000	0.000000	0.000000	0.000000	0.000000	0.000000	0.000000	0.000000	0.000000	0.000000	0.000000	0.000000	0.000000	0.000000	0.000000	0.000000	0.000000	0.000000	0.000000	0.000000	0.000000	0.065809	0.108333	0.000000	0.000000	0.000000
0.000000	0.000000	0.000000	0.000000	0.000000	0.000000	0.123019	0.052053	0.077812	0.000000	0.000000	0.111207	0.161875	0.137690	0.000000	0.036701	0.000000	0.115234	0.000000	0.000000	0.000000	0.000000	0.107720	0.000000	0.000000	0.000000	0.000000	0.000000	0.000000	0.000000	0.000000	0.000000	0.000000	0.000000	0.000000	0.000000	0.000000	0.000000	0.000000	0.000000	0.000000	0.000000	0.000000	0.000000	0.000000	0.073249	0.065146	0.000000	0.000000	0.009738
0.000000	0.000000	0.000000	0.000000	0.000000	0.000000	0.107408	0.052421	0.049107	0.000000	0.000000	0.153561	0.199333	0.158341	0.000000	0.056922	0.000000	0.146908	0.000000	0.000000	0.004985	0.000000	0.110901	0.000000	0.000000	0.000000	0.000000	0.000000	0.000000	0.000000	0.000000	0.000000	0.000000	0.000000	0.000000	0.000000	0.000000	0.000000	0.000000	0.000000	0.000000	0.000000	0.000000	0.000000	0.000000	0.061141	0.098224	0.000000	0.000000	0.025379
0.000000	0.000000	0.000000	0.000000	0.000000	0.000000	0.079271	0.048309	0.025322	0.000000	0.000000	0.136438	0.135086	0.136981	0.000000	0.094146	0.000000	0.155451	0.000000	0.000000	0.040715	0.000000	0.072813	0.000000	0.000000	0.010032	0.000000	0.000000	0.000000	0.000000	0.000000	0.000000	0.000000	0.000000	0.000000	0.000000	0.000000	0.000000	0.000000	0.000000	0.000000	0.000000	0.000000	0.000183	0.000000	0.085765	0.073952	0.000000	0.000000	0.033237
0.000000	0.000000	0.000000	0.000000	0.000000	0.000000	0.062780	0.029236	0.000000	0.000000	0.000000	0.118595	0.172169	0.153171	0.000000	0.088824	0.000000	0.171897	0.000000	0.000000	0.062025	0.000000	0.087682	0.000000	0.000000	0.029620	0.000000	0.000000	0.000000	0.000000	0.000000	0.000000	0.000000	0.000000	0.000000	0.000000	0.000000	0.000000	0.000000	0.000000	0.000000	0.000000	0.000000	0.009597	0.000000	0.065093	0.047738	0.000000	0.000000	0.040708
0.000000	0.000000	0.000000	0.000000	0.000000	0.000000	0.019499	0.007203	0.000000	0.000000	0.000000	0.080251	0.163548	0.124423	0.000000	0.073645	0.000000	0.158613	0.000000	0.000000	0.048243	0.000000	0.091703	0.000000	0.000000	0.042499	0.000000	0.000000	0.000000	0.000000	0.000000	0.000000	0.000000	0.000000	0.000000	0.000000	0.000000	0.000000	0.000000	0.000000	0.000000	0.000000	0.000000	0.012470	0.000000	0.072075	0.013253	0.000000	0.000000	0.054897
0.000000	0.000000	0.000000	0.000000	0.000000	0.000000	0.000000	0.000000	0.000000	0.000000	0.000000	0.038967	0.156748	0.099939	0.000000	0.093143	0.000000	0.173976	0.000000	0.000000	0.071521	0.000000	0.086119	0.000000	0.000000	0.049403	0.000000	0.000000	0.000000	0.000000	0.000000	0.000000	0.000000	0.000000	0.000000	0.000000	0.000000	0.000000	0.000000	0.000000	0.000000	0.000000	0.000000	0.015572	0.000000	0.065384	0.000000	0.000000	0.000000	0.058987
0.000000	0.000000	0.000000	0.000000	0.000000	0.000000	0.000000	0.000000	0.000000	0.000000	0.000000	0.003747	0.128476	0.077037	0.000000	0.091997	0.000000	0.154532	0.000000	0.000000	0.095727	0.000000	0.076103	0.000000	0.000000	0.047149	0.000000	0.000000	0.000000	0.000000	0.000000	0.000000	0.000000	0.000000	0.000000	0.000000	0.000000	0.000000	0.000000	0.000000	0.000000	0.000000	0.000000	0.020754	0.000000	0.061555	0.000000	0.000000	0.000000	0.074834
0.000000	0.000000	0.000000	0.000000	0.000000	0.000000	0.000000	0.000000	0.000000	0.000000	0.000000	0.000000	0.119809	0.067930	0.003044	0.080792	0.000000	0.206412	0.000000	0.000000	0.101108	0.000000	0.107413	0.000000	0.000000	0.071315	0.000000	0.000000	0.000000	0.000000	0.000000	0.000000	0.000000	0.000000	0.000000	0.000000	0.000000	0.000000	0.000000	0.000000	0.000000	0.000000	0.000000	0.025677	0.000000	0.065196	0.000000	0.000000	0.000000	0.064225
0.000000	0.000000	0.000000	0.000000	0.000000	0.000000	0.000000	0.000000	0.000000	0.000000	0.000000	0.000000	0.117687	0.043786	0.017808	0.045500	0.000000	0.101796	0.000000	0.000000	0.107285	0.000000	0.115423	0.000000	0.000000	0.063340	0.000000	0.000000	0.000000	0.000000	0.000000	0.000000	0.000000	0.000000	0.000000	0.000000	0.000000	0.000000	0.000000	0.000000	0.000000	0.000000	0.000000	0.025300	0.000000	0.050192	0.000000	0.000000	0.000000	0.072983
0.000000	0.000000	0.000000	0.000000	0.000000	0.000000	0.000000	0.000000	0.000000	0.000000	0.000000	0.000000	0.092130	0.044588	0.024031	0.028475	0.000000	0.109306	0.000000	0.000000	0.107539	0.000000	0.123315	0.000000	0.041446	0.083127	0.000000	0.000000	0.000000	0.000000	0.000000	0.000000	0.000000	0.000000	0.000000	0.000000	0.000000	0.000000	0.000000	0.000000	0.000000	0.000000	0.000000	0.029347	0.000000	0.047131	0.000000	0.000000	0.000000	0.072825
0.000000	0.000000	0.000000	0.000000	0.000000	0.000000	0.000000	0.000000	0.000000	0.000000	0.000000	0.000000	0.066828	0.028446	0.023115	0.021241	0.000000	0.123426	0.000000	0.000000	0.111106	0.000000	0.097701	0.000000	0.064618	0.089847	0.000000	0.000000	0.000000	0.000000	0.000000	0.000000	0.000000	0.000000	0.000000	0.000000	0.000000	0.000000	0.000000	0.000000	0.000000	0.000000	0.000000	0.041165	0.000000	0.041499	0.000000	0.000000	0.000000	0.089430
0.000000	0.000000	0.000000	0.000000	0.000000	0.000000	0.000000	0.000000	0.000000	0.000000	0.000000	0.000000	0.040969	0.015276	0.017641	0.000000	0.000000	0.140201	0.000000	0.000000	0.117975	0.000000	0.094695	0.000000	0.072294	0.090760	0.000000	0.000000	0.015947	0.000000	0.000000	0.000000	0.000000	0.000000	0.000000	0.000000	0.000000	0.000000	0.000000	0.000000	0.000000	0.000000	0.000000	0.043622	0.000000	0.040335	0.000000	0.000000	0.000000	0.075842
0.000000	0.000000	0.000000	0.000000	0.000000	0.000000	0.000000	0.000000	0.000000	0.000000	0.000000	0.000000	0.024286	0.000163	0.004359	0.000000	0.000000	0.153871	0.000000	0.000000	0.098462	0.000000	0.088685	0.000000	0.057958	0.125605	0.006291	0.000000	0.046296	0.000000	0.000000	0.000000	0.000000	0.000000	0.000000	0.000000	0.000000	0.000000	0.000000	0.000000	0.000000	0.000000	0.000000	0.047178	0.000000	0.041477	0.000000	0.000000	0.000000	0.061966
0.000000	0.000000	0.000000	0.000000	0.000000	0.000000	0.000000	0.000000	0.000000	0.000000	0.000000	0.000000	0.007895	0.000000	0.000000	0.000000	0.000000	0.154056	0.000000	0.000000	0.086421	0.000000	0.050675	0.000000	0.074940	0.108356	0.021342	0.000000	0.066991	0.000000	0.000000	0.000000	0.000000	0.000000	0.000000	0.000000	0.000000	0.000000	0.000000	0.000000	0.000000	0.000000	0.000000	0.040602	0.000000	0.025167	0.000000	0.000000	0.000000	0.080649
0.000000	0.000000	0.000000	0.000000	0.000000	0.000000	0.000000	0.000000	0.000000	0.000000	0.000000	0.000000	0.000000	0.000000	0.000000	0.000000	0.000000	0.180716	0.000000	0.000000	0.120800	0.000000	0.039770	0.030117	0.067228	0.102220	0.042789	0.000000	0.085567	0.000000	0.000000	0.000000	0.000000	0.000000	0.000000	0.000000	0.000000	0.000000	0.000000	0.000000	0.000000	0.000000	0.000000	0.062620	0.000000	0.028627	0.000000	0.000000	0.000000	0.074771
0.000000	0.000000	0.000000	0.000000	0.000000	0.000000	0.000000	0.000000	0.000000	0.000000	0.000000	0.000000	0.000000	0.000000	0.000000	0.000000	0.000000	0.136268	0.000000	0.000000	0.090326	0.000000	0.017684	0.058993	0.071896	0.131211	0.066007	0.000000	0.104060	0.000000	0.000000	0.017264	0.000000	0.000000	0.000000	0.000000	0.000000	0.000000	0.000000	0.000000	0.000000	0.000000	0.000000	0.055355	0.000000	0.027706	0.000000	0.000000	0.000000	0.082012
0.000000	0.000000	0.000000	0.000000	0.000000	0.000000	0.000000	0.000000	0.000000	0.000000	0.000000	0.000000	0.000000	0.000000	0.000000	0.000000	0.000000	0.152242	0.000000	0.000000	0.107312	0.000000	0.003886	0.071526	0.055679	0.161955	0.089484	0.000000	0.092310	0.000000	0.000000	0.027221	0.000000	0.000000	0.000000	0.000000	0.000000	0.000000	0.000000	0.000000	0.000000	0.000000	0.000000	0.065491	0.000000	0.031403	0.000000	0.000000	0.000000	0.073206
0.000000	0.000000	0.000000	0.000000	0.000000	0.000000	0.000000	0.000000	0.000000	0.000000	0.000000	0.000000	0.000000	0.000000	0.000000	0.000000	0.000000	0.127216	0.000000	0.000000	0.096053	0.000000	0.000000	0.113231	0.051068	0.138747	0.119836	0.000000	0.088269	0.026118	0.041546	0.041552	0.000000	0.000000	0.000000	0.000000	0.000000	0.000000	0.000000	0.000000	0.000000	0.000000	0.000000	0.074816	0.000000	0.021119	0.000000	0.000000	0.000000	0.050975
0.000000	0.000000	0.000000	0.000000	0.000000	0.000000	0.000000	0.000000	0.000000	0.000000	0.000000	0.000000	0.000000	0.000000	0.000000	0.000000	0.000000	0.145970	0.000000	0.000000	0.180660	0.000000	0.000000	0.129434	0.062497	0.115096	0.113229	0.000000	0.062548	0.046717	0.087823	0.080507	0.000000	0.000000	0.000000	0.000000	0.000000	0.000000	0.000000	0.000000	0.000000	0.000000	0.000000	0.104108	0.000000	0.029065	0.000000	0.000000	0.000000	0.032034
0.000000	0.000000	0.000000	0.000000	0.000000	0.000000	0.000000	0.000000	0.000000	0.000000	0.000000	0.000000	0.000000	0.000000	0.000000	0.000000	0.000000	0.148509	0.000000	0.000000	0.177350	0.000000	0.000000	0.150471	0.036670	0.180960	0.101598	0.000000	0.050868	0.055116	0.091929	0.117510	0.051300	0.000000	0.000000	0.000000	0.000000	0.000000	0.000000	0.000000	0.000000	0.000000	0.000000	0.100684	0.000000	0.030976	0.000000	0.000000	0.000000	0.028199
0.000000	0.000000	0.000000	0.000000	0.000000	0.000000	0.000000	0.000000	0.000000	0.000000	0.000000	0.000000	0.000000	0.000000	0.000000	0.000000	0.000000	0.134512	0.000000	0.000000	0.202795	0.000000	0.000000	0.122886	0.033100	0.170050	0.107442	0.000000	0.032694	0.066311	0.125813	0.113230	0.128287	0.017797	0.000000	0.035524	0.000000	0.000000	0.000000	0.000000	0.000000	0.000000	0.000000	0.110779	0.000000	0.036486	0.000000	0.000000	0.000000	0.006612
0.000000	0.000000	0.000000	0.000000	0.000000	0.000000	0.000000	0.000000	0.000000	0.000000	0.000000	0.000000	0.000000	0.000000	0.000000	0.000000	0.000000	0.108770	0.000000	0.000000	0.205279	0.000000	0.000000	0.108024	0.015181	0.194425	0.080224	0.000000	0.011007	0.081446	0.157778	0.134167	0.148736	0.057507	0.054206	0.077445	0.000000	0.000000	0.000000	0.000000	0.000000	0.000000	0.000000	0.137816	0.000000	0.039849	0.000000	0.000000	0.000000	0.000000
0.000000	0.000000	0.000000	0.000000	0.000000	0.000000	0.000000	0.000000	0.000000	0.000000	0.000000	0.000000	0.000000	0.000000	0.000000	0.000000	0.000000	0.084271	0.000000	0.000000	0.203093	0.000000	0.000000	0.125965	0.000000	0.160488	0.094567	0.000000	0.000000	0.063320	0.169463	0.125036	0.194254	0.098970	0.084498	0.127812	0.000000	0.000000	0.000000	0.000000	0.000000	0.000000	0.000000	0.122766	0.000000	0.039514	0.000000	0.000000	0.000000	0.000000
0.000000	0.000000	0.000000	0.000000	0.000000	0.000000	0.000000	0.000000	0.000000	0.000000	0.000000	0.000000	0.000000	0.000000	0.000000	0.000000	0.000000	0.131770	0.000000	0.000000	0.163916	0.000000	0.000000	0.084673	0.000000	0.144195	0.074992	0.000000	0.000000	0.050908	0.162740	0.133039	0.193464	0.078101	0.148954	0.122655	0.000000	0.022777	0.000000	0.007266	0.000000	0.018515	0.000000	0.128302	0.000000	0.029439	0.000000	0.000000	0.000000	0.000000
0.000000	0.000000	0.000000	0.000000	0.000000	0.000000	0.000000	0.000000	0.000000	0.000000	0.000000	0.000000	0.000000	0.000000	0.000000	0.000000	0.000000	0.097710	0.000000	0.000000	0.171231	0.000000	0.000000	0.069920	0.000000	0.155979	0.129024	0.000000	0.000000	0.040850	0.187814	0.117044	0.200868	0.096297	0.148745	0.160035	0.000000	0.047771	0.000000	0.027055	0.000000	0.038528	0.000000	0.098646	0.000000	0.007598	0.000000	0.000000	0.000000	0.000000
0.000000	0.000000	0.000000	0.000000	0.000000	0.000000	0.000000	0.000000	0.000000	0.000000	0.000000	0.000000	0.000000	0.000000	0.000000	0.000000	0.000000	0.087727	0.000000	0.000000	0.155889	0.000000	0.000000	0.038071	0.000000	0.096681	0.072079	0.000000	0.000000	0.028805	0.162493	0.115293	0.237908	0.090561	0.150992	0.141132	0.000000	0.072591	0.000000	0.037064	0.000000	0.037903	0.000000	0.108567	0.000000	0.000000	0.000000	0.000000	0.000000	0.000000
0.000000	0.000000	0.000000	0.000000	0.000000	0.000000	0.000000	0.000000	0.000000	0.000000	0.000000	0.000000	0.000000	0.000000	0.000000	0.000000	0.000000	0.052302	0.000000	0.000000	0.178047	0.000000	0.000000	0.016040	0.000000	0.090581	0.084783	0.000000	0.000000	0.009189	0.165280	0.116400	0.191786	0.096016	0.187899	0.119894	0.000000	0.099566	0.000000	0.053270	0.000000	0.053588	0.000000	0.080500	0.000000	0.000000	0.000000	0.000000	0.000000	0.000000
0.000000	0.000000	0.000000	0.000000	0.000000	0.000000	0.000000	0.000000	0.000000	0.000000	0.000000	0.000000	0.000000	0.000000	0.000000	0.000000	0.000000	0.044006	0.000000	0.000000	0.139292	0.000000	0.000000	0.000000	0.000000	0.062738	0.074746	0.000000	0.000000	0.000000	0.106966	0.122063	0.179359	0.110156	0.196045	0.148477	0.000000	0.112097	0.000000	0.083545	0.000000	0.059101	0.000000	0.089550	0.000000	0.000000	0.000000	0.000000	0.000000	0.000000
0.000000	0.000000	0.000000	0.000000	0.000000	0.000000	0.000000	0.000000	0.000000	0.000000	0.000000	0.000000	0.000000	0.000000	0.000000	0.000000	0.000000	0.032809	0.000000	0.000000	0.103449	0.000000	0.000000	0.000000	0.000000	0.049342	0.048933	0.000000	0.000000	0.000000	0.102812	0.117989	0.193142	0.119674	0.221109	0.129596	0.000000	0.124603	0.010585	0.099985	0.000000	0.054006	0.011223	0.057433	0.000000	0.000000	0.000000	0.000000	0.000000	0.000000
0.000000	0.000000	0.000000	0.000000	0.000000	0.000000	0.000000	0.000000	0.000000	0.000000	0.000000	0.000000	0.000000	0.000000	0.000000	0.000000	0.000000	0.031571	0.000000	0.000000	0.134700	0.000000	0.000000	0.000000	0.000000	0.079610	0.072911	0.000000	0.000000	0.000000	0.082503	0.108155	0.161669	0.105780	0.201424	0.101264	0.000000	0.148420	0.024733	0.113890	0.000000	0.046932	0.028634	0.079197	0.000000	0.000000	0.000000	0.000000	0.000000	0.000000
0.000000	0.000000	0.000000	0.000000	0.000000	0.000000	0.000000	0.000000	0.000000	0.000000	0.000000	0.000000	0.000000	0.000000	0.000000	0.000000	0.000000	0.017260	0.000000	0.000000	0.091712	0.000000	0.000000	0.000000	0.000000	0.051537	0.070002	0.000000	0.000000	0.000000	0.050482	0.092553	0.175018	0.104854	0.202632	0.087107	0.000000	0.149450	0.046945	0.135408	0.000000	0.042160	0.042084	0.061468	0.000000	0.000000	0.000000	0.000000	0.000000	0.000000
0.000000	0.000000	0.000000	0.000000	0.000000	0.000000	0.000000	0.000000	0.000000	0.000000	0.000000	0.000000	0.000000	0.000000	0.000000	0.000000	0.000000	0.009883	0.000000	0.000000	0.076941	0.000000	0.000000	0.000000	0.000000	0.038904	0.042339	0.000000	0.000000	0.000000	0.039736	0.070880	0.135412	0.110735	0.183183	0.060997	0.000000	0.132990	0.072832	0.155128	0.013655	0.024493	0.057764	0.066768	0.000000	0.000000	0.000000	0.000000	0.000000	0.000000
0.000000	0.000000	0.000000	0.000000	0.000000	0.000000	0.000000	0.000000	0.000000	0.000000	0.000000	0.000000	0.000000	0.000000	0.000000	0.000000	0.000000	0.004946	0.000000	0.000000	0.070172	0.000000	0.000000	0.000000	0.000000	0.033946	0.055220	0.000000	0.000000	0.000000	0.011256	0.097183	0.132138	0.111000	0.177745	0.043976	0.000000	0.130003	0.085865	0.173858	0.038300	0.013517	0.060586	0.070260	0.000000	0.000000	0.000000	0.000000	0.000000	0.000000
0.000000	0.000000	0.000000	0.000000	0.000000	0.000000	0.000000	0.000000	0.000000	0.000000	0.000000	0.000000	0.000000	0.000000	0.000000	0.000000	0.000000	0.001275	0.000000	0.000000	0.093421	0.000000	0.000000	0.000000	0.000000	0.025904	0.040004	0.000000	0.000000	0.000000	0.000000	0.083158	0.129597	0.137231	0.194040	0.016002	0.000000	0.148452	0.097102	0.180303	0.064875	0.000000	0.071272	0.067665	0.000000	0.000000	0.000000	0.000000	0.000000	0.000000
0.000000	0.000000	0.000000	0.000000	0.000000	0.000000	0.000000	0.000000	0.000000	0.000000	0.000000	0.000000	0.000000	0.000000	0.000000	0.000000	0.000000	0.000000	0.000000	0.000000	0.086692	0.000000	0.000000	0.000000	0.000000	0.013817	0.038888	0.000000	0.000000	0.000000	0.000000	0.068360	0.107556	0.125433	0.176683	0.000000	0.000000	0.123221	0.112556	0.154041	0.079549	0.000000	0.054075	0.054429	0.000000	0.000000	0.000000	0.000000	0.000000	0.000000
0.000000	0.000000	0.000000	0.000000	0.000000	0.000000	0.000000	0.000000	0.000000	0.000000	0.000000	0.000000	0.000000	0.000000	0.000000	0.000000	0.000000	0.000000	0.000000	0.000000	0.088458	0.000000	0.000000	0.000000	0.000000	0.012579	0.034111	0.000000	0.000000	0.000000	0.000000	0.070362	0.094525	0.094049	0.134475	0.000000	0.000000	0.114245	0.095077	0.242281	0.065827	0.000000	0.063576	0.066388	0.007107	0.008107	0.000000	0.000000	0.000000	0.000000
0.000000	0.000000	0.000000	0.000000	0.000000	0.000000	0.000000	0.000000	0.000000	0.000000	0.000000	0.000000	0.000000	0.000000	0.000000	0.000000	0.000000	0.001767	0.000000	0.000000	0.082172	0.000000	0.000000	0.000000	0.000000	0.016581	0.029358	0.000000	0.000000	0.000000	0.000000	0.056459	0.063280	0.129794	0.102030	0.000000	0.000000	0.154348	0.124024	0.219292	0.085502	0.000000	0.054331	0.069042	0.025291	0.030836	0.000000	0.000000	0.000000	0.000000
0.000000	0.000000	0.000000	0.000000	0.000000	0.000000	0.000000	0.000000	0.000000	0.000000	0.000000	0.000000	0.000000	0.000000	0.000000	0.000000	0.000000	0.018219	0.000000	0.000000	0.089346	0.000000	0.000000	0.000000	0.000000	0.010028	0.027767	0.000000	0.000000	0.000000	0.000000	0.081273	0.051474	0.141154	0.093781	0.000000	0.000000	0.118755	0.119734	0.198330	0.089278	0.000000	0.047248	0.084405	0.042067	0.046783	0.000000	0.000000	0.000000	0.000000
0.000000	0.000000	0.000000	0.000000	0.000000	0.000000	0.000000	0.000000	0.000000	0.000000	0.000000	0.000000	0.000000	0.000000	0.000000	0.000000	0.000000	0.040370	0.000000	0.000000	0.097578	0.000000	0.000000	0.000000	0.000000	0.014549	0.025644	0.000000	0.000000	0.000000	0.000000	0.065772	0.029289	0.144079	0.085853	0.000000	0.000000	0.105666	0.124421	0.180508	0.095580	0.000000	0.029327	0.078030	0.051838	0.066778	0.007067	0.000000	0.000000	0.000000
0.000000	0.000000	0.000000	0.000000	0.000000	0.000000	0.000000	0.000000	0.000000	0.000000	0.000000	0.000000	0.000000	0.000000	0.000000	0.000000	0.000000	0.063537	0.000000	0.000000	0.097519	0.000000	0.000000	0.000000	0.000000	0.020465	0.034123	0.000000	0.000000	0.000000	0.000000	0.045391	0.007776	0.108041	0.060642	0.000000	0.000000	0.095257	0.136204	0.000000	0.094760	0.000000	0.020977	0.085803	0.061016	0.091622	0.032669	0.000000	0.000000	0.000000
0.000000	0.000000	0.000000	0.000000	0.000000	0.000000	0.000000	0.000000	0.000000	0.000000	0.000000	0.000000	0.000000	0.027725	0.000000	0.000000	0.000000	0.083848	0.000000	0.000000	0.099114	0.000000	0.000000	0.000000	0.000000	0.030660	0.040440	0.000000	0.000000	0.000000	0.000000	0.062769	0.000000	0.103460	0.042378	0.000000	0.000000	0.078938	0.112365	0.156400	0.110898	0.000000	0.000051	0.088910	0.082101	0.102781	0.052696	0.000000	0.000000	0.000000
0.000000	0.000000	0.000000	0.000000	0.000000	0.000000	0.000000	0.000000	0.000000	0.000000	0.000000	0.000000	0.000000	0.068037	0.000000	0.000000	0.000000	0.108022	0.000000	0.000000	0.109104	0.000000	0.000000	0.000000	0.000000	0.038206	0.041320	0.000000	0.000000	0.000000	0.000000	0.077308	0.000000	0.127737	0.013742	0.000000	0.000000	0.044771	0.111974	0.186694	0.100206	0.000000	0.000000	0.109856	0.097389	0.116104	0.072551	0.000000	0.000000	0.000000
0.000000	0.000000	0.000000	0.000000	0.000000	0.000000	0.000000	0.000000	0.000000	0.000000	0.000000	0.000000	0.000000	0.106474	0.000000	0.000000	0.000000	0.146165	0.000000	0.000000	0.102461	0.000000	0.000000	0.000000	0.000000	0.035071	0.046064	0.000000	0.000000	0.000000	0.000000	0.073345	0.000000	0.097229	0.000000	0.000000	0.000000	0.036602	0.103946	0.173317	0.121101	0.000000	0.000000	0.120892	0.099392	0.149900	0.107432	0.000000	0.000000	0.000000
0.000000	0.000000	0.000000	0.000000	0.000000	0.000000	0.000000	0.000000	0.000000	0.000000	0.000000	0.000000	0.031805	0.109167	0.000000	0.000000	0.000000	0.150472	0.000000	0.000000	0.129991	0.000000	0.000000	0.000000	0.000000	0.054963	0.063936	0.000000	0.000000	0.000000	0.000000	0.081872	0.000000	0.099454	0.000000	0.000000	0.000000	0.005448	0.105860	0.164949	0.113812	0.000000	0.000000	0.096543	0.084958	0.152780	0.099591	0.000000	0.000000	0.000000
0.000000	0.000000	0.000000	0.000000	0.000000	0.000000	0.000000	0.000000	0.000000	0.000000	0.000000	0.000000	0.064870	0.138010	0.000000	0.000000	0.000000	0.160281	0.000000	0.000000	0.148458	0.000000	0.000000	0.000000	0.000000	0.090433	0.066137	0.000000	0.000000	0.000000	0.000000	0.080950	0.000000	0.104181	0.000000	0.000000	0.000000	0.000000	0.091852	0.164981	0.106668	0.000000	0.000000	0.139198	0.083981	0.183557	0.119400	0.000000	0.000000	0.000000
0.000000	0.000000	0.000000	0.000000	0.000000	0.000000	0.000000	0.000000	0.000000	0.000000	0.000000	0.000000	0.089405	0.123938	0.000000	0.000000	0.000000	0.178326	0.000000	0.000000	0.129915	0.000000	0.000000	0.000000	0.000000	0.091863	0.055976	0.000000	0.000000	0.000000	0.000000	0.077344	0.000000	0.067614	0.000000	0.000000	0.000000	0.000000	0.052450	0.110809	0.131852	0.000000	0.000000	0.114512	0.052954	0.161042	0.108479	0.000000	0.000000	0.000000
0.000000	0.000000	0.000000	0.000000	0.000000	0.000000	0.000000	0.000000	0.000000	0.000000	0.000000	0.000000	0.089145	0.141090	0.000000	0.000000	0.000000	0.197282	0.000000	0.000000	0.127535	0.000000	0.010771	0.000000	0.000000	0.079404	0.048444	0.000000	0.000000	0.000000	0.000000	0.076688	0.000000	0.031573	0.000000	0.000000	0.000000	0.000000	0.012064	0.079958	0.089507	0.000000	0.000000	0.110943	0.022945	0.143361	0.101204	0.000000	0.000000	0.017119
0.000000	0.000000	0.000000	0.000000	0.000000	0.000000	0.000000	0.000000	0.000000	0.000000	0.000000	0.000000	0.102534	0.089015	0.000000	0.000000	0.000000	0.176945	0.000000	0.000000	0.141257	0.000000	0.031110	0.000000	0.000000	0.071289	0.028546	0.000000	0.000000	0.000000	0.000000	0.050056	0.000000	0.003793	0.000000	0.000000	0.000000	0.000000	0.000000	0.030118	0.074834	0.000000	0.000000	0.087415	0.000669	0.143599	0.074927	0.000000	0.000000	0.035462
0.000000	0.000000	0.000000	0.000000	0.000000	0.000000	0.000000	0.000000	0.000000	0.000000	0.000000	0.000000	0.124614	0.096917	0.000000	0.000000	0.000000	0.180209	0.000000	0.000000	0.112307	0.000000	0.065289	0.000000	0.004267	0.079999	0.031617	0.000000	0.000000	0.000000	0.000000	0.055199	0.000000	0.000000	0.000000	0.000000	0.000000	0.000000	0.000000	0.000000	0.085422	0.000000	0.000000	0.069910	0.000000	0.181586	0.081237	0.000000	0.000000	0.054350
0.000000	0.000000	0.000000	0.000000	0.000000	0.000000	0.000000	0.000000	0.000000	0.000000	0.000000	0.000000	0.116958	0.096421	0.000000	0.000000	0.000000	0.187236	0.000000	0.000000	0.107679	0.000000	0.061227	0.000000	0.022161	0.150253	0.030052	0.000000	0.000000	0.000000	0.000000	0.056794	0.000000	0.000000	0.000000	0.000000	0.000000	0.000000	0.000000	0.000000	0.048712	0.000000	0.000000	0.052955	0.000000	0.110285	0.057344	0.000000	0.000000	0.084850
0.000000	0.000000	0.000000	0.000000	0.000000	0.000000	0.000000	0.000000	0.000000	0.000000	0.000000	0.000000	0.130093	0.079162	0.000000	0.000000	0.000000	0.172831	0.000000	0.000000	0.132909	0.000000	0.086185	0.000000	0.047316	0.137616	0.036907	0.000000	0.000000	0.000000	0.000000	0.056209	0.000000	0.000000	0.000000	0.000000	0.000000	0.000000	0.000000	0.000000	0.020166	0.000000	0.000000	0.056516	0.000000	0.090265	0.041305	0.000000	0.000000	0.102333
0.000000	0.000000	0.000000	0.000000	0.000000	0.000000	0.000000	0.000000	0.000000	0.000000	0.000000	0.000000	0.146893	0.089244	0.000000	0.000000	0.000000	0.169827	0.000000	0.000000	0.099867	0.000000	0.091080	0.000000	0.061496	0.161010	0.034935	0.000000	0.000000	0.000000	0.000000	0.042044	0.000000	0.000000	0.000000	0.000000	0.000000	0.000000	0.000000	0.000000	0.000000	0.000000	0.000000	0.056155	0.000000	0.065760	0.030498	0.000000	0.000000	0.074643
0.000000	0.000000	0.000000	0.000000	0.000000	0.000000	0.000000	0.000000	0.000000	0.000000	0.000000	0.000000	0.122231	0.068091	0.000000	0.000000	0.000000	0.159827	0.000000	0.000000	0.119625	0.000000	0.112899	0.000000	0.068403	0.179452	0.028890	0.000000	0.000000	0.000000	0.000000	0.024191	0.000000	0.000000	0.000000	0.000000	0.000000	0.000000	0.000000	0.000000	0.000000	0.000000	0.000000	0.035345	0.000000	0.048646	0.006725	0.000000	0.000000	0.089111
0.000000	0.000000	0.000000	0.000000	0.000000	0.000000	0.000000	0.000000	0.000000	0.000000	0.000000	0.000000	0.116054	0.061719	0.000000	0.000000	0.000000	0.134271	0.000000	0.000000	0.103953	0.000000	0.102277	0.000000	0.081477	0.165320	0.039212	0.000000	0.000000	0.000000	0.000000	0.019244	0.000000	0.000000	0.000000	0.000000	0.000000	0.000000	0.000000	0.000000	0.000000	0.000000	0.000000	0.032225	0.000000	0.024510	0.000000	0.000000	0.000000	0.089897
0.000000	0.000000	0.000000	0.000000	0.000000	0.000000	0.000000	0.000000	0.000000	0.000000	0.000000	0.000000	0.103375	0.043058	0.000000	0.001936	0.000000	0.128438	0.000000	0.000000	0.118014	0.000000	0.120184	0.000000	0.110680	0.154732	0.052067	0.000000	0.000000	0.000000	0.000000	0.011745	0.000000	0.000000	0.000000	0.000000	0.000000	0.000000	0.000000	0.000000	0.000000	0.000000	0.000000	0.014555	0.000000	0.000448	0.000000	0.000000	0.000000	0.111613
0.000000	0.000000	0.000000	0.000000	0.000000	0.000000	0.000000	0.000000	0.000000	0.000000	0.000000	0.000000	0.109437	0.026288	0.000000	0.006783	0.000000	0.120258	0.000000	0.000000	0.091463	0.000000	0.100531	0.000000	0.114361	0.199249	0.063772	0.000000	0.000000	0.000000	0.000000	0.003432	0.000000	0.000000	0.000000	0.000000	0.000000	0.000000	0.000000	0.000000	0.000000	0.000000	0.000000	0.012282	0.000000	0.000000	0.000000	0.000000	0.000000	0.119583
0.000000	0.000000	0.000000	0.000000	0.000000	0.000000	0.000000	0.000000	0.000000	0.000000	0.000000	0.000000	0.081521	0.001297	0.000000	0.010828	0.000000	0.103404	0.000000	0.000000	0.094890	0.000000	0.099257	0.000000	0.140326	0.190496	0.069550	0.000000	0.003386	0.000000	0.000000	0.000000	0.000000	0.000000	0.000000	0.000000	0.000000	0.000000	0.000000	0.000000	0.000000	0.000000	0.000000	0.007875	0.000000	0.000000	0.000000	0.000000	0.000000	0.137707
0.000000	0.000000	0.000000	0.000000	0.000000	0.000000	0.000000	0.000000	0.000000	0.000000	0.000000	0.000000	0.075449	0.000000	0.000000	0.010706	0.000000	0.093613	0.000000	0.000000	0.100613	0.000000	0.087845	0.000000	0.145319	0.172462	0.069474	0.000000	0.014918	0.000000	0.000000	0.000000	0.000000	0.000000	0.000000	0.000000	0.000000	0.000000	0.000000	0.000000	0.000000	0.000000	0.000000	0.002088	0.000000	0.000000	0.000000	0.000000	0.000000	0.137594
0.000000	0.000000	0.000000	0.000000	0.000000	0.000000	0.000000	0.000000	0.000000	0.000000	0.000000	0.000000	0.072038	0.000000	0.000000	0.012716	0.000000	0.078309	0.000000	0.000000	0.118651	0.000000	0.081818	0.000000	0.145041	0.164343	0.077073	0.000000	0.024560	0.000000	0.000000	0.000000	0.000000	0.000000	0.000000	0.000000	0.000000	0.000000	0.000000	0.000000	0.000000	0.000000	0.000000	0.000000	0.000000	0.000000	0.000000	0.000000	0.000000	0.155921
0.000000	0.000000	0.000000	0.000000	0.000000	0.000000	0.000000	0.000000	0.000000	0.000000	0.000000	0.000000	0.033106	0.000000	0.000000	0.009201	0.000000	0.065443	0.000000	0.000000	0.100692	0.000000	0.092064	0.000000	0.193899	0.167397	0.080562	0.000000	0.033885	0.000000	0.000000	0.000000	0.000000	0.000000	0.000000	0.000000	0.000000	0.000000	0.000000	0.000000	0.000000	0.000000	0.000000	0.000000	0.000000	0.000000	0.000000	0.000000	0.000000	0.151326
0.000000	0.000000	0.000000	0.000000	0.000000	0.000000	0.000000	0.000000	0.000000	0.000000	0.000000	0.000000	0.015947	0.000000	0.000000	0.002576	0.000000	0.067818	0.000000	0.000000	0.082102	0.000000	0.086820	0.000000	0.110904	0.166407	0.082496	0.000000	0.035431	0.000000	0.000000	0.000000	0.000000	0.000000	0.000000	0.000000	0.000000	0.000000	0.000000	0.000000	0.000000	0.000000	0.000000	0.000000	0.000000	0.000000	0.000000	0.000000	0.000000	0.144512
0.000000	0.000000	0.000000	0.000000	0.000000	0.000000	0.000000	0.000000	0.000000	0.000000	0.000000	0.000000	0.000000	0.000000	0.003838	0.000000	0.000000	0.062962	0.000000	0.000000	0.089251	0.000000	0.082354	0.000000	0.091909	0.202234	0.099166	0.000000	0.051162	0.000000	0.000000	0.000000	0.000000	0.000000	0.000000	0.000000	0.000000	0.000000	0.000000	0.000000	0.000000	0.000000	0.000000	0.000000	0.000000	0.000000	0.000000	0.000000	0.000000	0.156213
0.000000	0.000000	0.000000	0.000000	0.000000	0.000000	0.000000	0.000000	0.000000	0.000000	0.000000	0.000000	0.000000	0.000000	0.013678	0.000000	0.000000	0.050838	0.000000	0.000000	0.089788	0.000000	0.084392	0.000000	0.118542	0.185192	0.087919	0.000000	0.054415	0.000000	0.000000	0.000030	0.000000	0.000000	0.000000	0.000000	0.000000	0.000000	0.000000	0.000000	0.000000	0.000000	0.000000	0.000000	0.000000	0.000000	0.000000	0.000000	0.000000	0.181656
0.000000	0.000000	0.000000	0.000000	0.000000	0.000000	0.000000	0.000000	0.000000	0.000000	0.000000	0.000000	0.000000	0.000000	0.027255	0.000000	0.000000	0.059545	0.000000	0.000000	0.076716	0.000000	0.080689	0.000000	0.147481	0.185579	0.112059	0.000000	0.067310	0.000000	0.000000	0.003878	0.000000	0.000000	0.000000	0.000000	0.000000	0.000000	0.000000	0.000000	0.000000	0.000000	0.000000	0.000000	0.000000	0.000000	0.000000	0.000000	0.000000	0.183938
0.000000	0.000000	0.000000	0.000000	0.000000	0.000000	0.000000	0.000000	0.000000	0.000000	0.000000	0.000000	0.000000	0.000000	0.040664	0.000000	0.000000	0.054286	0.000000	0.000000	0.112072	0.000000	0.078937	0.000000	0.127867	0.177853	0.112530	0.000000	0.072699	0.000000	0.000000	0.006990	0.000000	0.000000	0.000000	0.000000	0.000000	0.000000	0.000000	0.000000	0.000000	0.000000	0.000000	0.000000	0.000000	0.000000	0.000000	0.000000	0.000000	0.160261
0.000000	0.000000	0.000000	0.000000	0.000000	0.000000	0.000000	0.000000	0.000000	0.000000	0.000000	0.000000	0.000000	0.000000	0.039387	0.000000	0.000000	0.049435	0.000000	0.000000	0.113906	0.000000	0.073655	0.000000	0.159210	0.195469	0.108961	0.000000	0.080406	0.000000	0.000000	0.011735	0.000000	0.000000	0.000000	0.000000	0.000000	0.000000	0.000000	0.000000	0.000000	0.000000	0.000000	0.000000	0.000000	0.000000	0.000000	0.000000	0.000000	0.154060
0.000000	0.000000	0.000000	0.000000	0.000000	0.000000	0.000000	0.000000	0.000000	0.000000	0.000000	0.000000	0.000000	0.000000	0.033971	0.000000	0.000000	0.045196	0.000000	0.000000	0.116219	0.000000	0.069334	0.000000	0.134679	0.198489	0.128611	0.000000	0.066732	0.000000	0.000000	0.015398	0.000000	0.000000	0.000000	0.000000	0.000000	0.000000	0.000000	0.000000	0.000000	0.000000	0.000000	0.000000	0.000000	0.000000	0.000000	0.000000	0.000000	0.151275
0.000000	0.000000	0.000000	0.000000	0.000000	0.000000	0.000000	0.000000	0.000000	0.000000	0.000000	0.000000	0.000000	0.000000	0.041832	0.000000	0.000000	0.054167	0.000000	0.000000	0.111769	0.000000	0.063736	0.000000	0.144916	0.194857	0.118995	0.000000	0.051419	0.000000	0.000000	0.014891	0.000000	0.000000	0.000000	0.000000	0.000000	0.000000	0.000000	0.000000	0.000000	0.000000	0.000000	0.000000	0.000000	0.000000	0.000000	0.000000	0.000000	0.136507
0.000000	0.000000	0.000000	0.000000	0.000000	0.000000	0.000000	0.000000	0.000000	0.000000	0.000000	0.000000	0.000000	0.000000	0.050069	0.000000	0.000000	0.053028	0.000000	0.000000	0.123641	0.000000	0.047884	0.000000	0.128481	0.189591	0.132188	0.000000	0.062447	0.000000	0.000000	0.008038	0.000000	0.000000	0.000000	0.000000	0.000000	0.000000	0.000000	0.000000	0.000000	0.000000	0.000000	0.000000	0.000000	0.000000	0.000000	0.000000	0.000000	0.153709
0.000000	0.000000	0.000000	0.000000	0.000000	0.000000	0.000000	0.000000	0.000000	0.000000	0.000000	0.000000	0.000000	0.000000	0.046527	0.000000	0.000000	0.055669	0.000000	0.000000	0.134212	0.000000	0.036994	0.004418	0.128085	0.183278	0.144373	0.000000	0.069550	0.000000	0.000000	0.003643	0.000000	0.000000	0.000000	0.000000	0.000000	0.000000	0.000000	0.000000	0.000000	0.000000	0.000000	0.000000	0.000000	0.000000	0.000000	0.000000	0.000000	0.131786
0.000000	0.000000	0.000000	0.000000	0.000000	0.000000	0.000000	0.000000	0.000000	0.000000	0.000000	0.000000	0.000000	0.000000	0.033755	0.000000	0.000000	0.049992	0.000000	0.000000	0.134999	0.000000	0.029628	0.011167	0.151300	0.212072	0.103273	0.000000	0.078917	0.000000	0.000000	0.000000	0.000000	0.000000	0.000000	0.000000	0.000000	0.000000	0.000000	0.000000	0.000000	0.000000	0.000000	0.000000	0.000000	0.000000	0.000000	0.000000	0.000000	0.142760
0.000000	0.000000	0.000000	0.000000	0.000000	0.000000	0.000000	0.000000	0.000000	0.000000	0.000000	0.000000	0.000000	0.000000	0.045953	0.000000	0.000000	0.047453	0.000000	0.000000	0.124267	0.000000	0.038770	0.018567	0.182467	0.198538	0.132351	0.000000	0.089053	0.000000	0.000000	0.000000	0.000000	0.000000	0.000000	0.000000	0.000000	0.000000	0.000000	0.000000	0.000000	0.000000	0.000000	0.000000	0.000000	0.000000	0.000000	0.000000	0.000000	0.125100
0.000000	0.000000	0.000000	0.000000	0.000000	0.000000	0.000000	0.000000	0.000000	0.000000	0.000000	0.000000	0.000000	0.000000	0.045587	0.000000	0.000000	0.047661	0.000000	0.000000	0.104345	0.000000	0.045220	0.021366	0.161210	0.208334	0.115811	0.000000	0.093793	0.000000	0.000000	0.000000	0.000000	0.000000	0.000000	0.000000	0.000000	0.000000	0.000000	0.000000	0.000000	0.000000	0.000000	0.000000	0.000000	0.000000	0.000000	0.000000	0.000000	0.138520
0.000000	0.000000	0.000000	0.000000	0.000000	0.000000	0.000000	0.000000	0.000000	0.000000	0.000000	0.000000	0.000000	0.000000	0.040417	0.000000	0.000000	0.071466	0.000000	0.000000	0.115603	0.000000	0.042361	0.013030	0.168392	0.156863	0.126494	0.000000	0.099786	0.000000	0.000000	0.000000	0.000000	0.000000	0.000000	0.000000	0.000000	0.000000	0.000000	0.000000	0.000000	0.000000	0.000000	0.000000	0.000000	0.000000	0.000000	0.000000	0.000000	0.121850
0.000000	0.000000	0.000000	0.000000	0.000000	0.000000	0.000000	0.000000	0.000000	0.000000	0.000000	0.000000	0.000000	0.000000	0.039130	0.000000	0.000000	0.073537	0.000000	0.000000	0.123857	0.000000	0.039516	0.019447	0.145897	0.194721	0.105845	0.000000	0.103531	0.000000	0.000000	0.000000	0.000000	0.000000	0.000000	0.000000	0.000000	0.000000	0.000000	0.000000	0.000000	0.000000	0.000000	0.000000	0.000000	0.000000	0.000000	0.000000	0.000000	0.128644
0.000000	0.000000	0.000000	0.000000	0.000000	0.000000	0.000000	0.000000	0.000000	0.000000	0.000000	0.000000	0.000000	0.000000	0.034326	0.000000	0.000000	0.070069	0.000000	0.000000	0.118436	0.000000	0.042668	0.022001	0.148735	0.211060	0.098421	0.000000	0.065840	0.000000	0.000000	0.000000	0.000000	0.000000	0.000000	0.000000	0.000000	0.000000	0.000000	0.000000	0.000000	0.000000	0.000000	0.000000	0.000000	0.000000	0.000000	0.000000	0.000000	0.100492
0.000000	0.000000	0.000000	0.000000	0.000000	0.000000	0.000000	0.000000	0.000000	0.000000	0.000000	0.000000	0.000000	0.000000	0.026138	0.000000	0.000000	0.056207	0.000000	0.000000	0.138342	0.000000	0.048577	0.024641	0.156511	0.227731	0.099558	0.000000	0.076427	0.000000	0.000000	0.000000	0.000000	0.000000	0.000000	0.000000	0.000000	0.000000	0.000000	0.000000	0.000000	0.000000	0.000000	0.000000	0.000000	0.000000	0.000000	0.000000	0.000000	0.120223
0.000000	0.000000	0.000000	0.000000	0.000000	0.000000	0.000000	0.000000	0.000000	0.000000	0.000000	0.000000	0.000000	0.000000	0.022561	0.000000	0.000000	0.055443	0.000000	0.000000	0.106324	0.000000	0.057182	0.033781	0.177973	0.192638	0.087653	0.000000	0.094707	0.000000	0.000000	0.000000	0.000000	0.000000	0.000000	0.000000	0.000000	0.000000	0.000000	0.000000	0.000000	0.000000	0.000000	0.000000	0.000000	0.000000	0.000000	0.000000	0.000000	0.085525
0.000000	0.000000	0.000000	0.000000	0.000000	0.000000	0.000000	0.000000	0.000000	0.000000	0.000000	0.000000	0.000000	0.000000	0.016783	0.000000	0.000000	0.047867	0.000000	0.000000	0.130669	0.000000	0.064028	0.042552	0.165346	0.199415	0.099553	0.000000	0.081321	0.000000	0.000000	0.000000	0.000000	0.000000	0.000000	0.000000	0.000000	0.000000	0.000000	0.000000	0.000000	0.000000	0.000000	0.000000	0.000000	0.000000	0.000000	0.000000	0.000000	0.155426
0.000000	0.000000	0.000000	0.000000	0.000000	0.000000	0.000000	0.000000	0.000000	0.000000	0.000000	0.000000	0.000000	0.000000	0.015339	0.000000	0.000000	0.059065	0.000000	0.000000	0.096922	0.000000	0.073764	0.034320	0.164228	0.112960	0.084950	0.000000	0.096788	0.000000	0.000000	0.000000	0.000000	0.000000	0.000000	0.000000	0.000000	0.000000	0.000000	0.000000	0.000000	0.000000	0.000000	0.000000	0.000000	0.000000	0.000000	0.000000	0.000000	0.151415
0.000000	0.000000	0.000000	0.000000	0.000000	0.000000	0.000000	0.000000	0.000000	0.000000	0.000000	0.000000	0.000000	0.000000	0.013543	0.000000	0.000000	0.047279	0.000000	0.000000	0.089099	0.000000	0.084456	0.052078	0.165393	0.105478	0.091292	0.000000	0.105811	0.000000	0.000000	0.000000	0.000000	0.000000	0.000000	0.000000	0.000000	0.000000	0.000000	0.000000	0.000000	0.000000	0.000000	0.000000	0.000000	0.000000	0.000000	0.000000	0.000000	0.179554
0.000000	0.000000	0.000000	0.000000	0.000000	0.000000	0.000000	0.000000	0.000000	0.000000	0.000000	0.000000	0.000000	0.000000	0.015403	0.000000	0.000000	0.042254	0.000000	0.000000	0.075696	0.000000	0.060503	0.061725	0.149800	0.103290	0.101347	0.000000	0.089546	0.000000	0.000000	0.000000	0.000000	0.000000	0.000000	0.000000	0.000000	0.000000	0.000000	0.000000	0.000000	0.000000	0.000000	0.000000	0.000000	0.000000	0.000000	0.000000	0.000000	0.173709
0.000000	0.000000	0.000000	0.000000	0.000000	0.000000	0.000000	0.000000	0.000000	0.000000	0.000000	0.000000	0.000000	0.000000	0.021048	0.000000	0.000000	0.034776	0.000000	0.000000	0.066962	0.000000	0.081634	0.060622	0.130144	0.121552	0.087735	0.000000	0.103976	0.000000	0.000000	0.000000	0.000000	0.000000	0.000000	0.000000	0.000000	0.000000	0.000000	0.000000	0.000000	0.000000	0.000000	0.000000	0.000000	0.000000	0.000000	0.000000	0.000000	0.215980
0.000000	0.000000	0.000000	0.000000	0.000000	0.000000	0.000000	0.000000	0.000000	0.000000	0.000000	0.000000	0.000000	0.000000	0.035365	0.000000	0.000000	0.020370	0.000000	0.000000	0.066664	0.000000	0.098662	0.075953	0.147103	0.131787	0.112820	0.000000	0.090592	0.000000	0.000000	0.000000	0.000000	0.000000	0.000000	0.000000	0.000000	0.000000	0.000000	0.000000	0.000000	0.000000	0.000000	0.000000	0.000000	0.000000	0.000000	0.000000	0.000000	0.156110
0.000000	0.000000	0.000000	0.000000	0.000000	0.000000	0.000000	0.000000	0.000000	0.000000	0.000000	0.000000	0.000000	0.000000	0.042565	0.000000	0.000000	0.007880	0.000000	0.000000	0.050967	0.000000	0.092789	0.084013	0.135371	0.146210	0.098151	0.000000	0.113877	0.000000	0.000000	0.000000	0.000000	0.000000	0.000000	0.000000	0.000000	0.000000	0.000000	0.000000	0.000000	0.000000	0.000000	0.000000	0.000000	0.000000	0.000000	0.000000	0.000000	0.163855
0.000000	0.000000	0.000000	0.000000	0.000000	0.000000	0.000000	0.000000	0.000000	0.000000	0.000000	0.000000	0.000000	0.000000	0.062036	0.000000	0.000000	0.000000	0.000000	0.000000	0.039136	0.000000	0.062609	0.067074	0.177373	0.132885	0.083541	0.000000	0.112075	0.000000	0.000000	0.000000	0.000000	0.000000	0.000000	0.000000	0.000000	0.000000	0.000000	0.000000	0.000000	0.000000	0.000000	0.000000	0.000000	0.000000	0.000000	0.000000	0.000000	0.180067
0.000000	0.000000	0.000000	0.000000	0.000000	0.000000	0.000000	0.000000	0.000000	0.000000	0.000000	0.000000	0.000000	0.000000	0.076812	0.000000	0.000000	0.000000	0.000000	0.000000	0.028076	0.000000	0.056607	0.084977	0.119014	0.154523	0.069730	0.000000	0.115614	0.000000	0.000000	0.000000	0.000000	0.000000	0.000000	0.000000	0.000000	0.000000	0.000000	0.000000	0.000000	0.000000	0.000000	0.000000	0.000000	0.000000	0.000000	0.000000	0.000000	0.129482
0.000000	0.000000	0.000000	0.000000	0.000000	0.000000	0.000000	0.000000	0.000000	0.000000	0.000000	0.000000	0.000000	0.000000	0.088820	0.000000	0.000000	0.000000	0.000000	0.000000	0.021521	0.000000	0.064385	0.097064	0.153609	0.153525	0.075165	0.000000	0.124754	0.000000	0.000000	0.000000	0.000000	0.000000	0.000000	0.000000	0.000000	0.000000	0.000000	0.000000	0.000000	0.000000	0.000000	0.000000	0.000000	0.000000	0.000000	0.000000	0.000000	0.175033
0.000000	0.000000	0.000000	0.000000	0.000000	0.000000	0.000000	0.000000	0.000000	0.000000	0.000000	0.000000	0.000000	0.000000	0.126513	0.000000	0.000000	0.000000	0.000000	0.000000	0.018493	0.000000	0.062225	0.121809	0.151285	0.124948	0.090092	0.008486	0.140915	0.000000	0.000000	0.003201	0.000000	0.000000	0.000000	0.000000	0.000000	0.000000	0.000000	0.000000	0.000000	0.000000	0.000000	0.000000	0.000000	0.000000	0.000000	0.000000	0.000000	0.174149
0.000000	0.000000	0.000000	0.000000	0.000000	0.000000	0.000000	0.000000	0.000000	0.000000	0.000000	0.000000	0.000000	0.000000	0.124987	0.000000	0.000000	0.000000	0.000000	0.000000	0.028448	0.000000	0.052484	0.065069	0.172619	0.137408	0.124015	0.014058	0.145877	0.009883	0.000000	0.010911	0.000000	0.000000	0.000000	0.000000	0.000000	0.000000	0.000000	0.000000	0.000000	0.000000	0.000000	0.000000	0.000000	0.000000	0.000000	0.000000	0.000000	0.169682
0.000000	0.000000	0.000000	0.000000	0.000000	0.000000	0.000000	0.000000	0.000000	0.000000	0.000000	0.000000	0.000000	0.000000	0.121809	0.000000	0.000000	0.000000	0.000000	0.000000	0.029222	0.012891	0.040841	0.088051	0.068362	0.153005	0.125112	0.021119	0.144445	0.030938	0.000000	0.019038	0.000000	0.000000	0.000000	0.000000	0.000000	0.000000	0.000000	0.000000	0.000000	0.000000	0.000000	0.000000	0.000000	0.000000	0.000000	0.000000	0.000000	0.198037
0.000000	0.000000	0.000000	0.000000	0.000000	0.000000	0.000000	0.000000	0.000000	0.000000	0.000000	0.000000	0.000000	0.000000	0.134485	0.000000	0.000000	0.000000	0.000000	0.000000	0.032899	0.035770	0.019908	0.102842	0.059314	0.120418	0.164458	0.031653	0.161495	0.052546	0.035636	0.029271	0.000000	0.000000	0.000000	0.000000	0.000000	0.000000	0.000000	0.000000	0.000000	0.000000	0.000000	0.000000	0.000000	0.000000	0.000000	0.000000	0.000000	0.185493
0.000000	0.000000	0.000000	0.000000	0.000000	0.000000	0.000000	0.000000	0.000000	0.000000	0.000000	0.000000	0.000000	0.000000	0.117188	0.000000	0.000000	0.000000	0.000000	0.000000	0.038922	0.042215	0.000000	0.130351	0.143398	0.125230	0.140347	0.049797	0.123459	0.066358	0.047302	0.034311	0.000000	0.000000	0.000000	0.000000	0.000000	0.000000	0.000000	0.000000	0.000000	0.000000	0.000000	0.000000	0.000000	0.000000	0.000000	0.000000	0.000000	0.147029
0.000000	0.000000	0.000000	0.000000	0.000000	0.000000	0.000000	0.000000	0.000000	0.000000	0.000000	0.000000	0.000000	0.000000	0.113290	0.000000	0.000000	0.000000	0.000000	0.000000	0.046195	0.056740	0.000000	0.137542	0.135848	0.139341	0.172466	0.047956	0.130930	0.092746	0.070070	0.042388	0.000991	0.000000	0.000000	0.000000	0.000000	0.000000	0.000000	0.000000	0.000000	0.000000	0.000000	0.000000	0.000000	0.000000	0.000000	0.000000	0.000000	0.148918
0.000000	0.000000	0.000000	0.000000	0.000000	0.000000	0.000000	0.000000	0.000000	0.000000	0.000000	0.000000	0.000000	0.000000	0.103244	0.000000	0.000000	0.000000	0.000000	0.000000	0.042348	0.076202	0.000000	0.122567	0.126605	0.109173	0.106150	0.081418	0.160006	0.080873	0.101589	0.059859	0.043758	0.000000	0.000000	0.026900	0.000000	0.000000	0.000000	0.000000	0.000000	0.000000	0.000000	0.000000	0.000000	0.000000	0.000000	0.000000	0.000000	0.117589
0.000000	0.000000	0.000000	0.000000	0.000000	0.000000	0.000000	0.000000	0.000000	0.000000	0.000000	0.000000	0.000000	0.000000	0.092615	0.000000	0.000000	0.000000	0.000000	0.000000	0.068071	0.075759	0.000000	0.113407	0.155975	0.124449	0.126391	0.126172	0.152198	0.088078	0.149215	0.079620	0.086206	0.000000	0.000000	0.044669	0.000000	0.000000	0.000000	0.000000	0.000000	0.000000	0.000000	0.000000	0.000000	0.000000	0.000000	0.000000	0.000000	0.106518
0.000000	0.000000	0.000000	0.000000	0.000000	0.000000	0.000000	0.000000	0.000000	0.000000	0.000000	0.000000	0.000000	0.000000	0.075493	0.000000	0.000000	0.000000	0.000000	0.000000	0.064734	0.077923	0.000000	0.119750	0.145164	0.102587	0.167420	0.130422	0.161313	0.070419	0.166232	0.107915	0.099808	0.012141	0.016599	0.046780	0.000000	0.000000	0.000000	0.000000	0.000000	0.000000	0.000000	0.000000	0.000000	0.000000	0.000000	0.000000	0.000000	0.054975
0.000000	0.000000	0.000000	0.000000	0.000000	0.000000	0.000000	0.000000	0.000000	0.000000	0.000000	0.000000	0.000000	0.000000	0.064473	0.000000	0.000000	0.000000	0.000000	0.037294	0.054629	0.066556	0.000000	0.124539	0.146748	0.094550	0.146907	0.153913	0.178022	0.071877	0.182428	0.138730	0.153597	0.068460	0.049924	0.069850	0.000000	0.000000	0.000000	0.000000	0.000000	0.000000	0.000000	0.000000	0.000000	0.000000	0.000000	0.000000	0.000000	0.043671
0.000000	0.000000	0.000000	0.000000	0.000000	0.000000	0.000000	0.000000	0.000000	0.000000	0.000000	0.000000	0.000000	0.000000	0.046786	0.000000	0.000000	0.000000	0.000000	0.068346	0.058398	0.035121	0.000000	0.113251	0.144701	0.145031	0.171409	0.139595	0.162485	0.104191	0.140181	0.130456	0.149829	0.093543	0.068266	0.076657	0.000000	0.000000	0.000000	0.000000	0.000000	0.000000	0.000000	0.000000	0.000000	0.000000	0.000000	0.000000	0.000000	0.011240
0.000000	0.000000	0.000000	0.000000	0.000000	0.000000	0.000000	0.000000	0.000000	0.000000	0.000000	0.000000	0.000000	0.000000	0.004439	0.000000	0.000000	0.000000	0.000000	0.070868	0.033652	0.004242	0.000000	0.119071	0.106345	0.112871	0.156055	0.131011	0.155575	0.088290	0.121331	0.106355	0.155436	0.096862	0.065971	0.065217	0.000000	0.000000	0.000000	0.000000	0.000000	0.000000	0.000000	0.000000	0.000000	0.000000	0.000000	0.000000	0.000000	0.000000
0.000000	0.000000	0.000000	0.000000	0.000000	0.000000	0.000000	0.000000	0.000000	0.000000	0.000000	0.000000	0.000000	0.000000	0.000000	0.000000	0.000000	0.000000	0.000000	0.072542	0.022507	0.000000	0.000000	0.105535	0.049910	0.069700	0.144689	0.111307	0.143574	0.089393	0.139938	0.098277	0.198479	0.075515	0.069739	0.063128	0.000000	0.000000	0.000000	0.000000	0.000000	0.000000	0.000000	0.000000	0.000000	0.000000	0.000000	0.000000	0.000000	0.000000
0.000000	0.000000	0.000000	0.000000	0.000000	0.000000	0.000000	0.000000	0.000000	0.000000	0.000000	0.000000	0.000000	0.000000	0.000000	0.000000	0.000000	0.000000	0.002217	0.098123	0.016687	0.000000	0.000000	0.145350	0.014118	0.033728	0.116999	0.075555	0.091304	0.084784	0.092567	0.175863	0.192475	0.091356	0.070175	0.072581	0.000000	0.000000	0.000000	0.006845	0.000000	0.000000	0.000000	0.000000	0.000000	0.000000	0.000000	0.000000	0.000000	0.000000
0.000000	0.000000	0.000000	0.000000	0.000000	0.000000	0.000000	0.000000	0.000000	0.000000	0.000000	0.000000	0.000000	0.000000	0.000000	0.000000	0.000000	0.000000	0.002290	0.099534	0.020055	0.000000	0.000000	0.118478	0.000000	0.000000	0.083713	0.066842	0.072174	0.078046	0.071646	0.155132	0.163848	0.123822	0.097130	0.070936	0.000000	0.000000	0.000000	0.023841	0.000000	0.000000	0.000000	0.010906	0.000000	0.000000	0.000000	0.000000	0.000000	0.000000
0.000000	0.000000	0.000000	0.000000	0.000000	0.000000	0.000000	0.000000	0.000000	0.000000	0.000000	0.000000	0.000000	0.000000	0.000000	0.000000	0.000000	0.000000	0.000000	0.119894	0.025963	0.000000	0.000000	0.112189	0.000000	0.000000	0.088180	0.046934	0.031734	0.068490	0.078095	0.166383	0.181787	0.150963	0.131183	0.092751	0.000000	0.000462	0.000000	0.042023	0.000000	0.019070	0.000000	0.032093	0.000000	0.000000	0.000000	0.000000	0.000000	0.000000
0.000000	0.000000	0.000000	0.000000	0.000000	0.000000	0.000000	0.000000	0.000000	0.000000	0.000000	0.000000	0.000000	0.000000	0.000000	0.000000	0.000000	0.000000	0.000000	0.087002	0.027666	0.000000	0.000000	0.091192	0.000000	0.000000	0.072845	0.033030	0.011110	0.061131	0.164471	0.184968	0.236311	0.165707	0.122583	0.074732	0.000000	0.008330	0.000000	0.043307	0.000000	0.036783	0.000000	0.044971	0.000000	0.000000	0.000000	0.000000	0.000000	0.000000
0.000000	0.000000	0.000000	0.000000	0.000000	0.000000	0.000000	0.000000	0.000000	0.000000	0.000000	0.000000	0.000000	0.000000	0.000000	0.000000	0.000000	0.000000	0.000000	0.061913	0.027702	0.000000	0.000000	0.067262	0.000000	0.000000	0.062098	0.000000	0.000000	0.069081	0.117022	0.093147	0.198918	0.168696	0.124526	0.079908	0.000000	0.015424	0.000000	0.054154	0.000000	0.048958	0.000000	0.039970	0.000000	0.000000	0.000000	0.000000	0.000000	0.000000
0.000000	0.000000	0.000000	0.000000	0.000000	0.000000	0.000000	0.000000	0.000000	0.000000	0.000000	0.000000	0.000000	0.000000	0.000000	0.000000	0.000000	0.000000	0.000000	0.034951	0.031392	0.000000	0.000000	0.048124	0.000000	0.000000	0.038570	0.000000	0.000000	0.038824	0.130878	0.091488	0.177367	0.207001	0.115928	0.100866	0.000000	0.020388	0.000000	0.069914	0.000000	0.034205	0.000000	0.056277	0.000000	0.000000	0.000000	0.000000	0.000000	0.000000
0.000000	0.000000	0.000000	0.000000	0.000000	0.000000	0.000000	0.000000	0.000000	0.000000	0.000000	0.000000	0.000000	0.000000	0.000000	0.000000	0.000000	0.000000	0.000000	0.015005	0.030138	0.000000	0.000000	0.027854	0.000000	0.000000	0.053252	0.000000	0.000000	0.026338	0.109069	0.103809	0.174050	0.175825	0.099387	0.052530	0.000000	0.030700	0.000000	0.091035	0.000000	0.050518	0.000000	0.060623	0.000000	0.000000	0.000000	0.000000	0.000000	0.000000
0.000000	0.000000	0.000000	0.000000	0.000000	0.000000	0.000000	0.000000	0.000000	0.000000	0.000000	0.000000	0.000000	0.000000	0.000000	0.000000	0.000000	0.000000	0.000000	0.000000	0.036744	0.000000	0.000000	0.004795	0.000000	0.000000	0.043038	0.000000	0.000000	0.013170	0.081638	0.090454	0.183417	0.157256	0.095290	0.054352	0.000000	0.035386	0.000000	0.079426	0.000000	0.046723	0.000000	0.087649	0.000000	0.000000	0.000000	0.000000	0.000000	0.000000
0.000000	0.000000	0.000000	0.000000	0.000000	0.000000	0.000000	0.000000	0.000000	0.000000	0.000000	0.000000	0.000000	0.000000	0.000000	0.000000	0.000000	0.000000	0.000000	0.000000	0.037500	0.000000	0.000000	0.000000	0.000000	0.000000	0.039112	0.000000	0.000000	0.000000	0.070993	0.117021	0.168526	0.153749	0.080042	0.041158	0.000000	0.036942	0.000000	0.081314	0.000000	0.046427	0.000000	0.080007	0.000000	0.000000	0.000000	0.000000	0.000000	0.000000
0.000000	0.000000	0.000000	0.000000	0.000000	0.000000	0.000000	0.000000	0.000000	0.000000	0.000000	0.000000	0.000000	0.000000	0.000000	0.000000	0.000000	0.000000	0.000000	0.000000	0.047997	0.000000	0.000000	0.000000	0.000000	0.000000	0.034125	0.000000	0.000000	0.000000	0.080467	0.116285	0.180080	0.161043	0.103314	0.034306	0.000000	0.036528	0.000000	0.089574	0.000000	0.043563	0.000000	0.078839	0.000000	0.000000	0.000000	0.000000	0.000000	0.000000
0.000000	0.000000	0.000000	0.000000	0.000000	0.000000	0.000000	0.000000	0.000000	0.000000	0.000000	0.000000	0.000000	0.000000	0.000000	0.000000	0.000000	0.000000	0.000000	0.000000	0.048094	0.000000	0.000000	0.000000	0.000000	0.000000	0.030395	0.000000	0.000000	0.000000	0.068356	0.106140	0.161992	0.135203	0.109803	0.041009	0.000000	0.054983	0.000000	0.112399	0.000000	0.019001	0.000000	0.081539	0.000000	0.000000	0.000000	0.000000	0.000000	0.000000
0.000000	0.000000	0.000000	0.000000	0.000000	0.000000	0.000000	0.000000	0.000000	0.000000	0.000000	0.000000	0.000000	0.000000	0.000000	0.000000	0.000000	0.000000	0.000000	0.000000	0.060350	0.000000	0.000000	0.000000	0.000000	0.000000	0.025209	0.000000	0.000000	0.000000	0.070790	0.129997	0.135581	0.194202	0.129454	0.023255	0.000000	0.066587	0.000000	0.106489	0.000000	0.000000	0.015612	0.078831	0.000000	0.000000	0.000000	0.000000	0.000000	0.000000
0.000000	0.000000	0.000000	0.000000	0.000000	0.000000	0.000000	0.000000	0.000000	0.000000	0.000000	0.000000	0.000000	0.000000	0.000000	0.000000	0.000000	0.000000	0.000000	0.000000	0.060928	0.000000	0.000000	0.000000	0.000000	0.000000	0.021802	0.000000	0.000000	0.000000	0.067241	0.132378	0.140671	0.197953	0.106536	0.013871	0.000000	0.059631	0.000000	0.124300	0.000000	0.000000	0.024120	0.071597	0.000000	0.000000	0.000000	0.000000	0.000000	0.000000
0.000000	0.000000	0.000000	0.000000	0.000000	0.000000	0.000000	0.000000	0.000000	0.000000	0.000000	0.000000	0.000000	0.000000	0.000000	0.000000	0.000000	0.000000	0.000000	0.000000	0.076775	0.000000	0.000000	0.000000	0.000000	0.000000	0.017334	0.000000	0.000000	0.000000	0.044001	0.146348	0.133939	0.190903	0.135889	0.000000	0.000000	0.076402	0.000000	0.130549	0.005062	0.000000	0.025338	0.087903	0.000000	0.000000	0.000000	0.000000	0.000000	0.000000
0.000000	0.000000	0.000000	0.000000	0.000000	0.000000	0.000000	0.000000	0.000000	0.000000	0.000000	0.000000	0.000000	0.000000	0.000000	0.000000	0.000000	0.000000	0.000000	0.000000	0.083345	0.000000	0.000000	0.000000	0.000000	0.000000	0.015506	0.000000	0.000000	0.000000	0.040311	0.115136	0.114533	0.191447	0.128410	0.000000	0.000000	0.073117	0.022090	0.129722	0.015304	0.000000	0.021576	0.063886	0.000000	0.000000	0.000000	0.000000	0.000000	0.000000
0.000000	0.000000	0.000000	0.000000	0.000000	0.000000	0.000000	0.000000	0.000000	0.000000	0.000000	0.000000	0.000000	0.000000	0.000000	0.000000	0.000000	0.000000	0.000000	0.000000	0.078436	0.000000	0.000000	0.000000	0.000000	0.000000	0.016660	0.000000	0.000000	0.000000	0.024337	0.127477	0.132298	0.223084	0.108321	0.000000	0.000000	0.062721	0.040220	0.153482	0.028627	0.000000	0.023869	0.088126	0.000000	0.000000	0.000000	0.000000	0.000000	0.000000
0.000000	0.000000	0.000000	0.000000	0.000000	0.000000	0.000000	0.000000	0.000000	0.000000	0.000000	0.000000	0.000000	0.000000	0.000000	0.000000	0.000000	0.000000	0.000000	0.000000	0.081013	0.000000	0.000000	0.000000	0.000000	0.000000	0.015471	0.000000	0.000000	0.000000	0.016567	0.123445	0.103395	0.188040	0.106806	0.000000	0.000000	0.061241	0.052798	0.133474	0.047265	0.000000	0.011356	0.095033	0.000000	0.003701	0.000000	0.000000	0.000000	0.000000
0.000000	0.000000	0.000000	0.000000	0.000000	0.000000	0.000000	0.000000	0.000000	0.000000	0.000000	0.000000	0.000000	0.000000	0.000000	0.000000	0.000000	0.000000	0.000000	0.000000	0.065909	0.000000	0.000000	0.000000	0.000000	0.000000	0.017716	0.000000	0.000000	0.000000	0.005170	0.154848	0.123766	0.212434	0.108915	0.000000	0.000000	0.051143	0.057392	0.117922	0.046887	0.000000	0.000000	0.140694	0.025398	0.017615	0.000000	0.000000	0.000000	0.000000
0.000000	0.000000	0.000000	0.000000	0.000000	0.000000	0.000000	0.000000	0.000000	0.000000	0.000000	0.000000	0.000000	0.000000	0.000000	0.000000	0.000000	0.000000	0.000000	0.000000	0.071439	0.000000	0.000000	0.000000	0.000000	0.000000	0.014312	0.000000	0.000000	0.000000	0.000000	0.131235	0.117088	0.000000	0.081146	0.000000	0.000000	0.045970	0.070068	0.159700	0.055692	0.000000	0.000000	0.159564	0.062756	0.034920	0.000000	0.000000	0.000000	0.000000
0.000000	0.000000	0.000000	0.000000	0.000000	0.000000	0.000000	0.000000	0.000000	0.000000	0.000000	0.000000	0.000000	0.000000	0.000000	0.000000	0.000000	0.003122	0.000000	0.000000	0.080229	0.000000	0.000000	0.000000	0.000000	0.000000	0.012467	0.000000	0.000000	0.000000	0.000000	0.131551	0.106153	0.000000	0.072658	0.000000	0.000000	0.044243	0.068416	0.138686	0.067931	0.000000	0.000000	0.153574	0.066808	0.043358	0.000000	0.000000	0.000000	0.000000
0.000000	0.000000	0.000000	0.000000	0.000000	0.000000	0.000000	0.000000	0.004086	0.000000	0.000000	0.000000	0.000000	0.000000	0.000000	0.000000	0.000000	0.016384	0.000000	0.000000	0.087524	0.000000	0.000000	0.000000	0.000000	0.000000	0.007794	0.000000	0.000000	0.000000	0.000000	0.141486	0.086677	0.188663	0.066695	0.000000	0.000000	0.030594	0.066122	0.125192	0.100408	0.000000	0.000000	0.163363	0.085486	0.052907	0.018659	0.000000	0.000000	0.000000
0.000000	0.000000	0.000000	0.000000	0.000000	0.000000	0.000000	0.000000	0.031034	0.000000	0.000000	0.000000	0.000000	0.000000	0.000000	0.000000	0.000000	0.023282	0.000000	0.000000	0.093359	0.000000	0.000000	0.000000	0.000000	0.000000	0.000783	0.000000	0.000000	0.000000	0.000000	0.109699	0.089446	0.217453	0.047409	0.000000	0.000000	0.020241	0.065213	0.116348	0.096071	0.000000	0.000000	0.135820	0.067775	0.063055	0.061238	0.000000	0.000000	0.000000
0.000000	0.000000	0.000000	0.000000	0.000000	0.000000	0.000000	0.000000	0.058882	0.000000	0.000000	0.000000	0.000000	0.000000	0.000000	0.000000	0.000000	0.033352	0.000000	0.000000	0.111445	0.000000	0.000000	0.000000	0.000000	0.000000	0.000000	0.000000	0.000000	0.000000	0.000000	0.123363	0.077742	0.202108	0.033647	0.000000	0.000000	0.016281	0.046750	0.127037	0.091737	0.000000	0.000000	0.194493	0.063224	0.067287	0.089952	0.000000	0.000000	0.000000
0.000000	0.000000	0.000000	0.000000	0.000000	0.000000	0.000000	0.000000	0.053171	0.000000	0.000000	0.011484	0.000000	0.023840	0.000000	0.000000	0.000000	0.035357	0.000000	0.000000	0.087793	0.000000	0.000000	0.000000	0.000000	0.000000	0.000000	0.000000	0.000000	0.000000	0.000000	0.102168	0.084685	0.195618	0.032977	0.000000	0.000000	0.000576	0.040939	0.126565	0.103868	0.000000	0.000000	0.167893	0.079692	0.077490	0.131492	0.000000	0.000000	0.000000
0.000000	0.000000	0.000000	0.000000	0.000000	0.000000	0.000000	0.000000	0.063879	0.000000	0.000000	0.049678	0.000000	0.075777	0.000000	0.000000	0.000000	0.054779	0.000000	0.000000	0.096582	0.000000	0.000000	0.000000	0.000000	0.000000	0.000000	0.000000	0.000000	0.000000	0.000000	0.115230	0.059260	0.181669	0.018322	0.000000	0.000000	0.000000	0.026354	0.117315	0.116625	0.000000	0.000000	0.198886	0.062720	0.092668	0.131251	0.000000	0.000000	0.000000
0.000000	0.000000	0.000000	0.000000	0.000000	0.000000	0.000000	0.000000	0.083352	0.000000	0.000000	0.075230	0.000000	0.097683	0.000000	0.000000	0.000000	0.054039	0.000000	0.000000	0.094068	0.000000	0.000000	0.000000	0.000000	0.000000	0.000000	0.000000	0.000000	0.000000	0.000000	0.100895	0.055951	0.119513	0.007012	0.000000	0.000000	0.000000	0.020381	0.173400	0.095995	0.000000	0.000000	0.166279	0.057414	0.120371	0.134819	0.000000	0.000000	0.000000
0.000000	0.000000	0.000000	0.000000	0.000000	0.000000	0.000000	0.000000	0.076903	0.000000	0.000000	0.095542	0.044218	0.129858	0.000000	0.000000	0.000000	0.083834	0.000000	0.000000	0.105729	0.000000	0.000000	0.000000	0.000000	0.000000	0.000000	0.000000	0.000000	0.000000	0.000000	0.071278	0.053345	0.100784	0.000000	0.000000	0.000000	0.000000	0.012881	0.119772	0.102828	0.000000	0.000000	0.179194	0.039189	0.109984	0.151162	0.000000	0.000000	0.000000
0.000000	0.000000	0.000000	0.000000	0.000000	0.000000	0.000000	0.000000	0.101715	0.000000	0.000000	0.088791	0.088316	0.175107	0.000000	0.000000	0.000000	0.092060	0.000000	0.000000	0.111788	0.000000	0.000000	0.000000	0.000000	0.000000	0.000000	0.000000	0.000000	0.000000	0.000000	0.096984	0.027866	0.111479	0.000000	0.000000	0.000000	0.000000	0.002072	0.140161	0.114621	0.000000	0.000000	0.182271	0.014295	0.183117	0.105236	0.000000	0.000000	0.000000
0.000000	0.000000	0.000000	0.000000	0.000000	0.000000	0.020771	0.000000	0.080238	0.000000	0.000000	0.123412	0.126554	0.210613	0.000000	0.000000	0.000000	0.113543	0.000000	0.000000	0.134239	0.000000	0.000000	0.000000	0.000000	0.000000	0.000000	0.000000	0.000000	0.000000	0.000000	0.086627	0.011489	0.105926	0.000000	0.000000	0.000000	0.000000	0.000000	0.132226	0.108317	0.000000	0.000000	0.227010	0.000000	0.148225	0.108921	0.000000	0.000000	0.000000
0.000000	0.000000	0.000000	0.000000	0.000000	0.000000	0.047305	0.000000	0.052245	0.000000	0.000000	0.148950	0.140234	0.000000	0.000000	0.000000	0.000000	0.096917	0.000000	0.000000	0.088029	0.000000	0.034687	0.000000	0.000000	0.000000	0.000000	0.000000	0.000000	0.000000	0.000000	0.075095	0.000000	0.121545	0.000000	0.000000	0.000000	0.000000	0.000000	0.113666	0.102360	0.000000	0.000000	0.174377	0.000000	0.144266	0.094090	0.000000	0.000000	0.000000
0.000000	0.000000	0.000000	0.000000	0.000000	0.000000	0.031475	0.000000	0.029438	0.000000	0.000000	0.120637	0.134580	0.195507	0.000000	0.001239	0.000000	0.128981	0.000000	0.000000	0.104783	0.000000	0.043470	0.000000	0.000000	0.000000	0.000000	0.000000	0.000000	0.000000	0.000000	0.049604	0.000000	0.119860	0.000000	0.000000	0.000000	0.000000	0.000000	0.082070	0.070245	0.000000	0.000000	0.176642	0.000000	0.137706	0.081527	0.000000	0.000000	0.000000
0.000000	0.000000	0.000000	0.000000	0.000000	0.000000	0.028751	0.000000	0.008176	0.000000	0.000000	0.104456	0.225886	0.174472	0.000000	0.014857	0.000000	0.108691	0.000000	0.000000	0.070387	0.000000	0.047912	0.000000	0.000000	0.000000	0.000000	0.000000	0.000000	0.000000	0.000000	0.016776	0.000000	0.061164	0.000000	0.000000	0.000000	0.000000	0.000000	0.059533	0.092094	0.000000	0.000000	0.153761	0.000000	0.106108	0.089326	0.000000	0.000000	0.000000
0.000000	0.000000	0.000000	0.000000	0.000000	0.000000	0.023766	0.000000	0.000000	0.000000	0.000000	0.100710	0.180426	0.144273	0.000000	0.034138	0.000000	0.093622	0.000000	0.000000	0.058456	0.000000	0.078228	0.000000	0.000000	0.000000	0.000000	0.000000	0.000000	0.000000	0.000000	0.000000	0.000000	0.051619	0.000000	0.000000	0.000000	0.000000	0.000000	0.058255	0.073809	0.000000	0.000000	0.084180	0.000000	0.110375	0.065205	0.000000	0.000000	0.000000
0.000000	0.000000	0.000000	0.000000	0.000000	0.000000	0.017316	0.000000	0.000000	0.000000	0.000000	0.069250	0.162299	0.176122	0.000000	0.054368	0.000000	0.089615	0.000000	0.000000	0.051730	0.000000	0.099112	0.000000	0.000000	0.000000	0.000000	0.000000	0.000000	0.000000	0.000000	0.000000	0.000000	0.036164	0.000000	0.000000	0.000000	0.000000	0.000000	0.035723	0.064763	0.000000	0.000000	0.095503	0.000000	0.097588	0.055800	0.000000	0.000000	0.000000
0.000000	0.000000	0.000000	0.000000	0.000000	0.000000	0.013742	0.000000	0.000000	0.000000	0.000000	0.060857	0.154128	0.143162	0.000000	0.070973	0.000000	0.089630	0.000000	0.000000	0.032491	0.000000	0.100217	0.000000	0.000000	0.000000	0.000000	0.000000	0.000000	0.000000	0.000000	0.000000	0.000000	0.021021	0.000000	0.000000	0.000000	0.000000	0.000000	0.021404	0.069362	0.000000	0.000000	0.121932	0.000000	0.086823	0.042232	0.000000	0.000000	0.000000
0.000000	0.000000	0.000000	0.000000	0.000000	0.000000	0.006491	0.000000	0.000000	0.000000	0.000000	0.040552	0.201764	0.090485	0.000000	0.089141	0.000000	0.082762	0.000000	0.000000	0.022055	0.000000	0.121036	0.000000	0.000000	0.000000	0.000000	0.000000	0.000000	0.000000	0.000000	0.000000	0.000000	0.001037	0.000000	0.000000	0.000000	0.000000	0.000000	0.008232	0.070361	0.000000	0.000000	0.116000	0.000000	0.084787	0.041177	0.000000	0.000000	0.005783
0.000000	0.000000	0.000000	0.000000	0.000000	0.000000	0.000000	0.000000	0.000000	0.000000	0.000000	0.044984	0.168339	0.098384	0.000000	0.100643	0.000000	0.092646	0.000000	0.000000	0.004786	0.000000	0.198591	0.000000	0.000000	0.000000	0.000000	0.000000	0.000000	0.000000	0.000000	0.000000	0.000000	0.000000	0.000000	0.000000	0.000000	0.000000	0.000000	0.000000	0.049397	0.000000	0.000000	0.088716	0.000000	0.065850	0.023539	0.000000	0.000000	0.025064
0.000000	0.000000	0.000000	0.000000	0.000000	0.000000	0.000000	0.000000	0.000000	0.000000	0.000000	0.014954	0.210332	0.086860	0.000000	0.100661	0.000000	0.089134	0.000000	0.000000	0.000000	0.000000	0.120162	0.000000	0.000000	0.000000	0.000000	0.000000	0.000000	0.000000	0.000000	0.000000	0.000000	0.000000	0.000000	0.000000	0.000000	0.000000	0.000000	0.000000	0.044900	0.000000	0.000000	0.072042	0.000000	0.072970	0.025176	0.000000	0.000000	0.040861
0.000000	0.000000	0.000000	0.000000	0.000000	0.000000	0.000000	0.000000	0.000000	0.000000	0.000000	0.000000	0.113785	0.082953	0.000000	0.090769	0.000000	0.065359	0.000000	0.000000	0.000000	0.000000	0.152030	0.000000	0.000000	0.000000	0.000000	0.000000	0.000000	0.000000	0.000000	0.000000	0.000000	0.000000	0.000000	0.000000	0.000000	0.000000	0.000000	0.000000	0.037238	0.000000	0.000000	0.057303	0.000000	0.061117	0.021910	0.000000	0.000000	0.050763
0.000000	0.000000	0.000000	0.000000	0.000000	0.000000	0.000000	0.000000	0.000000	0.000000	0.000000	0.000000	0.105295	0.074718	0.000000	0.090696	0.000000	0.075976	0.000000	0.000000	0.000000	0.000000	0.169285	0.000000	0.000000	0.000000	0.000000	0.000000	0.000000	0.000000	0.000000	0.000000	0.000000	0.000000	0.000000	0.000000	0.000000	0.000000	0.000000	0.000000	0.031097	0.000000	0.000000	0.040185	0.000000	0.072840	0.021585	0.000000	0.000000	0.080176
0.000000	0.000000	0.000000	0.000000	0.000000	0.000000	0.000000	0.000000	0.000000	0.000000	0.000000	0.000000	0.103950	0.057196	0.000000	0.073708	0.000000	0.079598	0.000000	0.000000	0.003673	0.000000	0.152763	0.000000	0.000000	0.000000	0.000000	0.000000	0.000000	0.000000	0.000000	0.000000	0.000000	0.000000	0.000000	0.000000	0.000000	0.000000	0.000000	0.000000	0.017464	0.000000	0.000000	0.035732	0.000000	0.087163	0.018970	0.000000	0.000000	0.075856
0.000000	0.000000	0.000000	0.000000	0.000000	0.000000	0.000000	0.000000	0.000000	0.000000	0.000000	0.000000	0.111231	0.054587	0.000000	0.082358	0.000000	0.066044	0.000000	0.000000	0.020034	0.000000	0.166293	0.000000	0.000000	0.011340	0.000000	0.000000	0.000000	0.000000	0.000000	0.000000	0.000000	0.000000	0.000000	0.000000	0.000000	0.000000	0.000000	0.000000	0.017401	0.000000	0.000000	0.019513	0.000000	0.068713	0.022068	0.000000	0.000000	0.102935
0.000000	0.000000	0.000000	0.000000	0.000000	0.000000	0.000000	0.000000	0.000000	0.000000	0.000000	0.000000	0.084854	0.057283	0.000000	0.059664	0.000000	0.085486	0.000000	0.000000	0.034419	0.000000	0.170321	0.000000	0.000000	0.032654	0.000000	0.000000	0.000000	0.000000	0.000000	0.000000	0.000000	0.000000	0.000000	0.000000	0.000000	0.000000	0.000000	0.000000	0.011477	0.000000	0.000000	0.020382	0.000000	0.073416	0.026963	0.000000	0.000000	0.154337
0.000000	0.000000	0.000000	0.000000	0.000000	0.000000	0.000000	0.000000	0.000000	0.000000	0.000000	0.000000	0.080243	0.051435	0.000000	0.042871	0.000000	0.080186	0.000000	0.000000	0.062006	0.000000	0.182662	0.000000	0.005503	0.054761	0.000000	0.000000	0.000000	0.000000	0.000000	0.000000	0.000000	0.000000	0.000000	0.000000	0.000000	0.000000	0.000000	0.000000	0.007285	0.000000	0.000000	0.022152	0.000000	0.066812	0.024021	0.000000	0.000000	0.159249
0.000000	0.000000	0.000000	0.000000	0.000000	0.000000	0.000000	0.000000	0.000000	0.000000	0.000000	0.000000	0.087415	0.051121	0.000000	0.031144	0.000000	0.089509	0.000000	0.000000	0.067053	0.000000	0.156596	0.000000	0.021182	0.062192	0.000000	0.000000	0.000000	0.000000	0.000000	0.000000	0.000000	0.000000	0.000000	0.000000	0.000000	0.000000	0.000000	0.000000	0.004536	0.000000	0.000000	0.031260	0.000000	0.071919	0.029215	0.000000	0.000000	0.129707
0.000000	0.000000	0.000000	0.000000	0.000000	0.000000	0.000000	0.000000	0.000000	0.000000	0.000000	0.000000	0.062776	0.053728	0.000000	0.013254	0.000000	0.092039	0.000000	0.000000	0.083871	0.000000	0.188232	0.000000	0.034726	0.093878	0.000000	0.000000	0.000000	0.000000	0.000000	0.000000	0.000000	0.000000	0.000000	0.000000	0.000000	0.000000	0.000000	0.000000	0.001854	0.000000	0.000000	0.049415	0.000000	0.060921	0.034995	0.000000	0.000000	0.142006
0.000000	0.000000	0.000000	0.000000	0.000000	0.000000	0.000000	0.000000	0.000000	0.000000	0.000000	0.000000	0.061049	0.049830	0.000000	0.000000	0.000000	0.080718	0.000000	0.000000	0.087550	0.000000	0.173316	0.000000	0.044525	0.088396	0.000000	0.000000	0.000000	0.000000	0.000000	0.000000	0.000000	0.000000	0.000000	0.000000	0.000000	0.000000	0.000000	0.000000	0.000000	0.000000	0.000000	0.060039	0.000000	0.073710	0.047010	0.000000	0.000000	0.124394
0.000000	0.000000	0.000000	0.000000	0.000000	0.000000	0.000000	0.000000	0.000000	0.000000	0.000000	0.000000	0.055327	0.055353	0.000000	0.000000	0.000000	0.101681	0.000000	0.000000	0.101097	0.000000	0.133385	0.000000	0.064180	0.117407	0.006944	0.000000	0.000000	0.000000	0.000000	0.018744	0.000000	0.000000	0.000000	0.000000	0.000000	0.000000	0.000000	0.000000	0.000382	0.000000	0.000000	0.090855	0.000000	0.074668	0.045813	0.000000	0.000000	0.142548
0.000000	0.000000	0.000000	0.000000	0.000000	0.000000	0.000000	0.000000	0.000000	0.000000	0.000000	0.000000	0.043846	0.051379	0.000000	0.000000	0.000000	0.134155	0.000000	0.000000	0.127667	0.000000	0.129569	0.000000	0.068255	0.128216	0.019885	0.000000	0.000000	0.000000	0.000000	0.042944	0.000000	0.000000	0.000000	0.000000	0.000000	0.000000	0.000000	0.000000	0.020499	0.000000	0.000000	0.104446	0.000000	0.092456	0.040540	0.000000	0.000000	0.126454
0.000000	0.000000	0.000000	0.000000	0.000000	0.000000	0.000000	0.000000	0.000000	0.000000	0.000000	0.000000	0.032460	0.058001	0.000000	0.000000	0.000000	0.120456	0.000000	0.000000	0.118312	0.000000	0.081669	0.000000	0.060388	0.132529	0.021582	0.000000	0.000000	0.000000	0.000000	0.053430	0.000000	0.027951	0.000000	0.000000	0.000000	0.000000	0.000000	0.000000	0.046451	0.000000	0.000000	0.126719	0.000000	0.125674	0.050722	0.000000	0.000000	0.085396
0.000000	0.000000	0.000000	0.000000	0.000000	0.000000	0.000000	0.000000	0.000000	0.000000	0.000000	0.000000	0.021475	0.052248	0.000000	0.000000	0.000000	0.117807	0.000000	0.000000	0.150474	0.000000	0.081417	0.000000	0.055043	0.117682	0.032755	0.000000	0.000000	0.000000	0.000000	0.065555	0.000000	0.059966	0.000000	0.000000	0.000000	0.000000	0.000000	0.011849	0.073406	0.000000	0.000000	0.130293	0.000000	0.134548	0.054854	0.000000	0.000000	0.085959
0.000000	0.000000	0.000000	0.000000	0.000000	0.000000	0.000000	0.000000	0.000000	0.000000	0.000000	0.000000	0.028539	0.043910	0.000000	0.000000	0.000000	0.126984	0.000000	0.000000	0.188423	0.000000	0.067818	0.000000	0.041069	0.114900	0.035712	0.000000	0.000000	0.000000	0.000000	0.103329	0.000000	0.088610	0.000000	0.000000	0.000000	0.000000	0.000000	0.026309	0.099290	0.000000	0.000000	0.111717	0.000000	0.136792	0.078406	0.000000	0.000000	0.077162
0.000000	0.000000	0.000000	0.000000	0.000000	0.000000	0.000000	0.000000	0.000000	0.000000	0.000000	0.000000	0.000000	0.058899	0.000000	0.000000	0.000000	0.124199	0.000000	0.000000	0.164844	0.000000	0.027972	0.000000	0.024698	0.102759	0.037830	0.000000	0.000000	0.000000	0.000000	0.089502	0.000000	0.117183	0.000000	0.000000	0.000000	0.000000	0.000000	0.039951	0.096024	0.000000	0.000000	0.133760	0.000000	0.160748	0.084499	0.000000	0.000000	0.061377
0.000000	0.000000	0.000000	0.000000	0.000000	0.000000	0.000000	0.000000	0.000000	0.000000	0.000000	0.000000	0.000000	0.069567	0.000000	0.000000	0.000000	0.130794	0.000000	0.000000	0.130837	0.000000	0.000000	0.000000	0.002567	0.076956	0.030967	0.000000	0.000000	0.000000	0.000000	0.094028	0.000000	0.123886	0.000000	0.000000	0.000000	0.000000	0.000000	0.060087	0.093317	0.000000	0.000000	0.105079	0.000000	0.148823	0.080557	0.000000	0.000000	0.023388
0.000000	0.000000	0.000000	0.000000	0.000000	0.000000	0.000000	0.000000	0.000000	0.000000	0.000000	0.000000	0.005346	0.078882	0.000000	0.000000	0.000000	0.150330	0.000000	0.000000	0.150735	0.000000	0.000000	0.000000	0.000000	0.111130	0.029606	0.000000	0.000000	0.000000	0.000000	0.056416	0.000000	0.127494	0.000000	0.000000	0.000000	0.000000	0.000000	0.066845	0.076037	0.000000	0.000000	0.085124	0.000000	0.133429	0.081558	0.000000	0.000000	0.000000
0.000000	0.000000	0.000000	0.000000	0.000000	0.000000	0.000000	0.000000	0.000000	0.000000	0.000000	0.000000	0.012007	0.108256	0.000000	0.000000	0.000000	0.150926	0.000000	0.000000	0.150909	0.000000	0.000000	0.000000	0.000000	0.087333	0.033578	0.000000	0.000000	0.000000	0.000000	0.070187	0.000000	0.127205	0.000000	0.000000	0.000000	0.000000	0.000000	0.072853	0.125879	0.000000	0.000000	0.099997	0.006802	0.153851	0.105170	0.000000	0.000000	0.000000
0.000000	0.000000	0.000000	0.000000	0.000000	0.000000	0.000000	0.000000	0.003587	0.000000	0.000000	0.000000	0.025400	0.093761	0.000000	0.000000	0.000000	0.125191	0.000000	0.000000	0.163403	0.000000	0.000000	0.000000	0.000000	0.068212	0.026760	0.000000	0.000000	0.000000	0.000000	0.068864	0.000000	0.173364	0.000000	0.000000	0.000000	0.000000	0.000000	0.090239	0.169234	0.000000	0.000000	0.004004	0.027010	0.189893	0.147958	0.000000	0.000000	0.000000
0.000000	0.000000	0.000000	0.000000	0.000000	0.000000	0.000000	0.000000	0.019857	0.000000	0.000000	0.000000	0.024547	0.106062	0.000000	0.000000	0.000000	0.156043	0.000000	0.000000	0.124101	0.000000	0.000000	0.000000	0.000000	0.048941	0.013769	0.000000	0.000000	0.000000	0.000000	0.072220	0.000000	0.137027	0.000000	0.000000	0.000000	0.000000	0.000000	0.085638	0.144660	0.000000	0.000000	0.074979	0.030177	0.160234	0.157676	0.000000	0.000000	0.000000
0.000000	0.000000	0.000000	0.000000	0.000000	0.000000	0.000000	0.000000	0.032914	0.000000	0.000000	0.017866	0.034107	0.120533	0.000000	0.000000	0.000000	0.142447	0.000000	0.000000	0.096663	0.000000	0.000000	0.000000	0.000000	0.026011	0.000000	0.000000	0.000000	0.000000	0.000000	0.053129	0.000000	0.142498	0.000000	0.000000	0.000000	0.000000	0.001996	0.118525	0.126662	0.000000	0.000000	0.106672	0.057439	0.193269	0.169974	0.000000	0.000000	0.000000
0.000000	0.000000	0.000000	0.000000	0.000000	0.000000	0.000000	0.000000	0.060321	0.000000	0.000000	0.040597	0.032841	0.129963	0.000000	0.000000	0.000000	0.116932	0.000000	0.000000	0.091687	0.000000	0.000000	0.000000	0.000000	0.000000	0.000000	0.000000	0.000000	0.000000	0.000000	0.057599	0.000000	0.135124	0.000000	0.000000	0.000000	0.000000	0.014826	0.147415	0.142690	0.000000	0.000000	0.106353	0.055686	0.173593	0.176343	0.000000	0.000000	0.000000
0.000000	0.000000	0.000000	0.000000	0.000000	0.000000	0.000000	0.000000	0.060601	0.000000	0.000000	0.061552	0.049609	0.100769	0.000000	0.000000	0.000000	0.121387	0.000000	0.000000	0.076776	0.000000	0.000000	0.000000	0.000000	0.000000	0.000000	0.000000	0.000000	0.000000	0.000000	0.030905	0.000000	0.152915	0.000000	0.000000	0.000000	0.000000	0.031862	0.131764	0.163987	0.000000	0.000000	0.134712	0.055961	0.174950	0.177093	0.000000	0.000000	0.000000
0.000000	0.000000	0.000000	0.000000	0.000000	0.000000	0.000000	0.000000	0.066302	0.000000	0.000000	0.071068	0.050415	0.105287	0.000000	0.000000	0.000000	0.083480	0.000000	0.000000	0.060640	0.000000	0.000000	0.000000	0.000000	0.000000	0.000000	0.000000	0.000000	0.000000	0.000000	0.005285	0.000000	0.106660	0.000000	0.000000	0.000000	0.000000	0.040725	0.141563	0.157378	0.000000	0.000000	0.096033	0.063886	0.213591	0.188378	0.000000	0.000000	0.000000
0.000000	0.000000	0.000000	0.000000	0.000000	0.000000	0.000000	0.000000	0.088877	0.000000	0.000000	0.069485	0.044075	0.096147	0.000000	0.000000	0.000000	0.090735	0.000000	0.000000	0.020053	0.000000	0.000000	0.000000	0.000000	0.000000	0.000000	0.000000	0.000000	0.000000	0.000000	0.000000	0.000000	0.100626	0.000000	0.000000	0.000000	0.000000	0.054788	0.122806	0.152257	0.000000	0.000000	0.113369	0.066780	0.169268	0.205090	0.000000	0.000000	0.000000
0.000000	0.000000	0.000000	0.000000	0.000000	0.000000	0.000000	0.000000	0.086743	0.000000	0.000000	0.070273	0.051524	0.102124	0.000000	0.000000	0.000000	0.074328	0.000000	0.000000	0.000000	0.000000	0.000000	0.000000	0.000000	0.000000	0.000000	0.000000	0.000000	0.000000	0.000000	0.000000	0.000000	0.064285	0.000000	0.000000	0.000000	0.000000	0.046387	0.129297	0.148296	0.000000	0.000000	0.094628	0.071732	0.170185	0.096061	0.000000	0.000000	0.000000
0.000000	0.000000	0.000000	0.000000	0.000000	0.000000	0.000000	0.000000	0.091100	0.000000	0.000000	0.075085	0.058105	0.090828	0.000000	0.000000	0.000000	0.071040	0.000000	0.000000	0.000000	0.000000	0.000000	0.000000	0.000000	0.000000	0.000000	0.000000	0.000000	0.000000	0.000000	0.000000	0.000000	0.049018	0.000000	0.000000	0.000000	0.000000	0.073043	0.115157	0.155691	0.000000	0.000000	0.077013	0.072401	0.154257	0.106875	0.000000	0.000000	0.000000
0.000000	0.000000	0.000000	0.000000	0.000000	0.000000	0.000000	0.000000	0.115547	0.000000	0.000000	0.077533	0.060925	0.195317	0.000000	0.000000	0.000000	0.071735	0.000000	0.000000	0.000000	0.000000	0.000000	0.000000	0.000000	0.000000	0.000000	0.000000	0.000000	0.000000	0.000000	0.000000	0.000000	0.023447	0.000000	0.000000	0.000000	0.000000	0.054315	0.092339	0.165741	0.000000	0.000000	0.071907	0.070852	0.139577	0.122727	0.000000	0.000000	0.000000
0.000000	0.000000	0.000000	0.000000	0.000000	0.000000	0.000000	0.000000	0.105187	0.000000	0.000000	0.126371	0.054326	0.173468	0.000000	0.000000	0.000000	0.070349	0.000000	0.000000	0.000000	0.000000	0.000000	0.000000	0.000000	0.000000	0.000000	0.000000	0.000000	0.000000	0.000000	0.000000	0.000000	0.000000	0.000000	0.000000	0.000000	0.000000	0.100684	0.086569	0.139726	0.000000	0.000000	0.048930	0.099685	0.111811	0.112222	0.000000	0.000000	0.000000
0.000000	0.000000	0.000000	0.000000	0.000000	0.000000	0.000000	0.000000	0.137103	0.000000	0.000000	0.113209	0.058016	0.200804	0.000000	0.000000	0.000000	0.066779	0.000000	0.000000	0.000000	0.000000	0.000000	0.000000	0.000000	0.000000	0.000000	0.000000	0.000000	0.000000	0.000000	0.000000	0.000000	0.000000	0.000000	0.000000	0.000000	0.000000	0.078673	0.074435	0.142433	0.000000	0.000000	0.033488	0.088449	0.125745	0.099854	0.000000	0.000000	0.000000
0.000000	0.000000	0.000000	0.000000	0.000000	0.000000	0.000000	0.000000	0.091981	0.000000	0.000000	0.133003	0.059193	0.203505	0.000000	0.000000	0.000000	0.074959	0.000000	0.000000	0.000000	0.000000	0.000000	0.000000	0.000000	0.000000	0.000000	0.000000	0.000000	0.000000	0.000000	0.000000	0.000000	0.000000	0.000000	0.000000	0.000000	0.000000	0.058610	0.053573	0.117897	0.000000	0.000000	0.014065	0.099069	0.092290	0.124661	0.000000	0.000000	0.000000
0.000000	0.000000	0.000000	0.000000	0.000000	0.000000	0.000000	0.000000	0.111741	0.000000	0.000000	0.136011	0.055610	0.206380	0.000000	0.000000	0.000000	0.064051	0.000000	0.000000	0.000000	0.000000	0.000000	0.000000	0.000000	0.000000	0.000000	0.000000	0.000000	0.000000	0.000000	0.000000	0.000000	0.000000	0.000000	0.000000	0.000000	0.000000	0.060195	0.031555	0.114654	0.000000	0.000000	0.008764	0.089707	0.181219	0.094106	0.000000	0.000000	0.000000
0.000000	0.000000	0.000000	0.000000	0.000000	0.000000	0.000000	0.000000	0.110842	0.000000	0.000000	0.168427	0.100733	0.181437	0.000000	0.000000	0.000000	0.063916	0.000000	0.000000	0.000000	0.000000	0.000000	0.000000	0.000000	0.000000	0.000000	0.000000	0.000000	0.000000	0.000000	0.000000	0.000000	0.000000	0.000000	0.000000	0.000000	0.000000	0.044623	0.011851	0.123615	0.000000	0.000000	0.002723	0.080551	0.087475	0.118695	0.000000	0.000000	0.000000
0.000000	0.000178	0.000000	0.000000	0.000000	0.000000	0.000000	0.000000	0.114190	0.000000	0.000000	0.137508	0.071979	0.164975	0.000000	0.000000	0.000000	0.062027	0.000000	0.000000	0.000000	0.000000	0.000000	0.000000	0.000000	0.000000	0.000000	0.000000	0.000000	0.000000	0.000000	0.000000	0.000000	0.000000	0.000000	0.000000	0.000000	0.000000	0.034228	0.000000	0.092777	0.000000	0.000000	0.000000	0.079764	0.116769	0.123791	0.000000	0.000000	0.000000
0.000000	0.006564	0.000000	0.000000	0.000000	0.000000	0.001592	0.000000	0.108543	0.000000	0.000000	0.159417	0.095345	0.195184	0.000000	0.000000	0.000000	0.075748	0.000000	0.000000	0.000000	0.000000	0.000000	0.000000	0.000000	0.000000	0.000000	0.000000	0.000000	0.000000	0.000000	0.000000	0.000000	0.000000	0.000000	0.000000	0.000000	0.000000	0.017048	0.000000	0.088874	0.000000	0.000000	0.002812	0.093516	0.097203	0.117597	0.000000	0.000000	0.000000
0.000000	0.010751	0.000000	0.000000	0.000000	0.000000	0.010086	0.000000	0.112441	0.000000	0.000000	0.152496	0.126567	0.188515	0.000000	0.000000	0.000000	0.073851	0.000000	0.000000	0.000000	0.000000	0.000000	0.000000	0.000000	0.000000	0.000000	0.000000	0.000000	0.000000	0.000000	0.000000	0.000000	0.000000	0.000000	0.000000	0.000000	0.000000	0.000000	0.000000	0.082157	0.000000	0.000000	0.012449	0.084408	0.120773	0.108780	0.000000	0.000000	0.000000
0.000000	0.013541	0.000000	0.000000	0.000000	0.000000	0.014652	0.000000	0.089206	0.000000	0.000000	0.115728	0.100991	0.234933	0.000000	0.000000	0.000000	0.078072	0.000000	0.000000	0.000000	0.000000	0.000000	0.000000	0.000000	0.000000	0.000000	0.000000	0.000000	0.000000	0.000000	0.000000	0.000000	0.000000	0.000000	0.000000	0.000000	0.000000	0.000000	0.000000	0.078819	0.000000	0.000000	0.020197	0.071394	0.113311	0.106856	0.000000	0.000000	0.000000
0.000000	0.013914	0.000000	0.000000	0.000000	0.000000	0.019744	0.000000	0.129109	0.000000	0.000000	0.146160	0.120048	0.184504	0.000000	0.000000	0.000000	0.082765	0.000000	0.000000	0.000000	0.000000	0.000000	0.000000	0.000000	0.000000	0.000000	0.000000	0.000000	0.000000	0.000000	0.000000	0.000000	0.000000	0.000000	0.000000	0.000000	0.000000	0.000000	0.000000	0.064894	0.000000	0.000000	0.024518	0.061242	0.104819	0.099675	0.000000	0.000000	0.000000
0.000000	0.010628	0.000000	0.000000	0.000000	0.000000	0.022272	0.000000	0.118146	0.000000	0.000000	0.149511	0.126882	0.187955	0.000000	0.000000	0.000000	0.088802	0.000000	0.000000	0.000000	0.000000	0.000000	0.000000	0.000000	0.000000	0.000000	0.000000	0.000000	0.000000	0.000000	0.000000	0.000000	0.000000	0.000000	0.000000	0.000000	0.000000	0.000000	0.000000	0.051299	0.000000	0.000000	0.034711	0.063377	0.120653	0.095571	0.000000	0.000000	0.000000
0.000000	0.007415	0.000000	0.000000	0.000000	0.000000	0.018864	0.000000	0.100874	0.000000	0.000000	0.080575	0.117540	0.189665	0.000000	0.000000	0.000000	0.093262	0.000000	0.000000	0.000000	0.000000	0.000000	0.000000	0.000000	0.000000	0.000000	0.000000	0.000000	0.000000	0.000000	0.000000	0.000000	0.000000	0.000000	0.000000	0.000000	0.000000	0.000000	0.000000	0.063844	0.000000	0.000000	0.045692	0.039648	0.135720	0.180594	0.000000	0.000000	0.000000
0.000000	0.002276	0.000000	0.000000	0.000000	0.000000	0.013487	0.000000	0.098962	0.000000	0.000000	0.119705	0.119071	0.227775	0.000000	0.000000	0.000000	0.073000	0.000000	0.000000	0.000000	0.000000	0.000000	0.000000	0.000000	0.000000	0.000000	0.000000	0.000000	0.000000	0.000000	0.000000	0.000000	0.000000	0.000000	0.000000	0.000000	0.000000	0.000000	0.000000	0.060311	0.000000	0.000000	0.052605	0.039397	0.121085	0.146206	0.000000	0.000000	0.000000
0.000000	0.000000	0.000000	0.000000	0.000000	0.000000	0.012559	0.000000	0.083381	0.000000	0.000000	0.105000	0.153938	0.169036	0.000000	0.000000	0.000000	0.085872	0.000000	0.000000	0.000000	0.000000	0.000000	0.000000	0.000000	0.000000	0.000000	0.000000	0.000000	0.000000	0.000000	0.000000	0.000000	0.000000	0.000000	0.000000	0.000000	0.000000	0.000000	0.000000	0.065740	0.000000	0.000000	0.048023	0.021825	0.122167	0.153499	0.000000	0.000000	0.000000
0.000000	0.000000	0.000000	0.000000	0.000000	0.000000	0.012335	0.000000	0.086734	0.000000	0.000000	0.133281	0.122436	0.162688	0.000000	0.000000	0.000000	0.082414	0.000000	0.000000	0.000000	0.000000	0.000000	0.000000	0.000000	0.000000	0.000000	0.000000	0.000000	0.000000	0.000000	0.000000	0.000000	0.000000	0.000000	0.000000	0.000000	0.000000	0.000000	0.000000	0.080322	0.000000	0.000000	0.059117	0.019715	0.134828	0.167841	0.000000	0.000000	0.000000
0.000000	0.000000	0.000000	0.000000	0.000000	0.000000	0.014333	0.000000	0.088552	0.000000	0.000000	0.115102	0.099827	0.192743	0.000000	0.000000	0.000000	0.079794	0.000000	0.000000	0.000000	0.000000	0.000000	0.000000	0.000000	0.000000	0.000000	0.000000	0.000000	0.000000	0.000000	0.000000	0.000000	0.000000	0.000000	0.000000	0.000000	0.000000	0.000000	0.000000	0.096011	0.000000	0.000000	0.054673	0.021443	0.141708	0.156632	0.000000	0.000000	0.000000
0.000000	0.000000	0.000000	0.000000	0.000000	0.000000	0.013829	0.000000	0.104889	0.000000	0.000000	0.123746	0.131397	0.168061	0.000000	0.000000	0.000000	0.091199	0.000000	0.000000	0.000000	0.000000	0.000000	0.000000	0.000000	0.000000	0.000000	0.000000	0.000000	0.000000	0.000000	0.000000	0.000000	0.000000	0.000000	0.000000	0.000000	0.000000	0.000000	0.000000	0.095142	0.000000	0.000000	0.049180	0.021822	0.138653	0.168623	0.000000	0.000000	0.000000
0.000000	0.000000	0.000000	0.000000	0.000000	0.000000	0.026321	0.000000	0.102492	0.000000	0.000000	0.110450	0.121458	0.188607	0.000000	0.000000	0.000000	0.083092	0.000000	0.000000	0.000000	0.000000	0.000000	0.000000	0.000000	0.000000	0.000000	0.000000	0.000000	0.000000	0.000000	0.000000	0.000000	0.000000	0.000000	0.000000	0.000000	0.000000	0.000000	0.005697	0.091666	0.000000	0.000000	0.041754	0.025484	0.138224	0.188951	0.000000	0.000000	0.000000
0.000000	0.000000	0.000000	0.000000	0.000000	0.000000	0.027434	0.000000	0.086001	0.000000	0.000000	0.120011	0.095554	0.173395	0.000000	0.000000	0.000000	0.115218	0.000000	0.000000	0.000000	0.000000	0.000000	0.000000	0.000000	0.000000	0.000000	0.000000	0.000000	0.000000	0.000000	0.000000	0.000000	0.000000	0.000000	0.000000	0.000000	0.000000	0.000000	0.015121	0.111652	0.000000	0.000000	0.053646	0.023671	0.129148	0.116568	0.000000	0.000000	0.000000
0.000000	0.000000	0.000000	0.000000	0.000000	0.000000	0.031906	0.000000	0.087954	0.000000	0.000000	0.112185	0.124361	0.211754	0.000000	0.000000	0.000000	0.095178	0.000000	0.000000	0.000000	0.000000	0.000000	0.000000	0.000000	0.000000	0.000000	0.000000	0.000000	0.000000	0.000000	0.000000	0.000000	0.000000	0.000000	0.000000	0.000000	0.000000	0.000000	0.018742	0.125305	0.000000	0.000000	0.036316	0.034857	0.125611	0.114749	0.000000	0.000000	0.000000
0.000000	0.000000	0.000000	0.000000	0.000000	0.000000	0.037038	0.000000	0.065965	0.000000	0.000000	0.105113	0.106716	0.193908	0.000000	0.000000	0.000000	0.097145	0.000000	0.000000	0.000000	0.000000	0.000000	0.000000	0.000000	0.000000	0.000000	0.000000	0.000000	0.000000	0.000000	0.000000	0.000000	0.000000	0.000000	0.000000	0.000000	0.000000	0.000996	0.024971	0.124106	0.000000	0.000000	0.033604	0.047076	0.126328	0.103276	0.000000	0.000000	0.000000
0.000000	0.000000	0.000000	0.000000	0.000000	0.000000	0.032748	0.000000	0.083483	0.000000	0.000000	0.119194	0.095497	0.213704	0.000000	0.000000	0.000000	0.078902	0.000000	0.000000	0.000000	0.000000	0.000000	0.000000	0.000000	0.000000	0.000000	0.000000	0.000000	0.000000	0.000000	0.000000	0.000000	0.000000	0.000000	0.000000	0.000000	0.000000	0.017263	0.027216	0.119726	0.000000	0.000000	0.027519	0.064223	0.098655	0.140737	0.000000	0.000000	0.000000
0.000000	0.000000	0.000000	0.000000	0.000000	0.000000	0.032506	0.000000	0.099889	0.000000	0.000000	0.134526	0.097671	0.194704	0.000000	0.000000	0.000000	0.085989	0.000000	0.000000	0.000000	0.000000	0.000000	0.000000	0.000000	0.000000	0.000000	0.000000	0.000000	0.000000	0.000000	0.000000	0.000000	0.000000	0.000000	0.000000	0.000000	0.000000	0.030149	0.030164	0.116557	0.000000	0.000000	0.019504	0.081676	0.108392	0.120254	0.000000	0.000000	0.000000
0.000000	0.000000	0.000000	0.000000	0.000000	0.000000	0.045173	0.000000	0.077216	0.000000	0.000000	0.109447	0.068485	0.205443	0.000000	0.000000	0.000000	0.069959	0.000000	0.000000	0.000000	0.000000	0.000000	0.000000	0.000000	0.000000	0.000000	0.000000	0.000000	0.000000	0.000000	0.000000	0.000000	0.000000	0.000000	0.000000	0.000000	0.000000	0.038804	0.023129	0.129033	0.000000	0.000000	0.018772	0.097302	0.098272	0.125493	0.000000	0.000000	0.000000
0.000000	0.000000	0.000000	0.000000	0.000000	0.000000	0.033506	0.000000	0.093016	0.000000	0.000000	0.111112	0.075287	0.177877	0.000000	0.000000	0.000000	0.062826	0.000000	0.000000	0.000000	0.000000	0.000000	0.000000	0.000000	0.000000	0.000000	0.000000	0.000000	0.000000	0.000000	0.000000	0.000000	0.000000	0.000000	0.000000	0.000000	0.000000	0.047714	0.018495	0.130264	0.000000	0.000000	0.017353	0.088418	0.152031	0.121742	0.000000	0.000000	0.000000
0.000000	0.015326	0.000000	0.000000	0.000000	0.000000	0.036818	0.000000	0.124774	0.000000	0.000000	0.119212	0.088926	0.165534	0.000000	0.000000	0.000000	0.054585	0.000000	0.000000	0.000000	0.000000	0.000000	0.000000	0.000000	0.000000	0.000000	0.000000	0.000000	0.000000	0.000000	0.000000	0.000000	0.000000	0.000000	0.000000	0.000000	0.000000	0.051295	0.010420	0.111565	0.000000	0.000000	0.009096	0.080618	0.131607	0.146812	0.000000	0.000000	0.000000
0.000000	0.030656	0.000000	0.000000	0.000000	0.000000	0.026171	0.000000	0.142074	0.000000	0.000000	0.124702	0.067699	0.184316	0.000000	0.000000	0.000000	0.051522	0.000000	0.000000	0.000000	0.000000	0.000000	0.000000	0.000000	0.000000	0.000000	0.000000	0.000000	0.000000	0.000000	0.000000	0.000000	0.000000	0.000000	0.000000	0.000000	0.000000	0.047226	0.000000	0.125930	0.000000	0.000000	0.003579	0.097623	0.150455	0.121862	0.000000	0.000000	0.000000
0.000000	0.059409	0.000000	0.000000	0.000000	0.000000	0.034996	0.000000	0.138331	0.000000	0.000000	0.128847	0.069748	0.182736	0.000000	0.000000	0.000000	0.043673	0.000000	0.000000	0.000000	0.000000	0.000000	0.000000	0.000000	0.000000	0.000000	0.000000	0.000000	0.000000	0.000000	0.000000	0.000000	0.000000	0.000000	0.000000	0.000000	0.000000	0.046302	0.000000	0.101684	0.000000	0.000000	0.000000	0.103917	0.139813	0.133079	0.000000	0.000000	0.000000
0.000000	0.066867	0.000000	0.000000	0.007926	0.000000	0.041136	0.000000	0.161586	0.021517	0.000000	0.093543	0.068462	0.134911	0.000000	0.000000	0.000000	0.024856	0.000000	0.000000	0.000000	0.000000	0.000000	0.000000	0.000000	0.000000	0.000000	0.000000	0.000000	0.000000	0.000000	0.000000	0.000000	0.000000	0.000000	0.000000	0.000000	0.000000	0.046054	0.000000	0.094784	0.000000	0.000000	0.000000	0.089861	0.128064	0.121935	0.000000	0.000000	0.000000
0.000000	0.100989	0.000000	0.000000	0.018906	0.000000	0.033100	0.000000	0.159403	0.044724	0.000000	0.119308	0.060861	0.140852	0.000000	0.000000	0.000000	0.015804	0.000000	0.000000	0.000000	0.000000	0.000000	0.000000	0.000000	0.000000	0.000000	0.000000	0.000000	0.000000	0.000000	0.000000	0.000000	0.000000	0.000000	0.000000	0.000000	0.000000	0.033860	0.000000	0.095014	0.000000	0.000000	0.000000	0.093328	0.140461	0.115733	0.000000	0.000000	0.000000
0.000000	0.103051	0.000000	0.000000	0.028398	0.000000	0.037053	0.000000	0.171285	0.074439	0.000000	0.136142	0.068142	0.104448	0.000000	0.000000	0.000000	0.003595	0.000000	0.000000	0.000000	0.000000	0.000000	0.000000	0.000000	0.000000	0.000000	0.000000	0.000000	0.000000	0.000000	0.000000	0.000000	0.000000	0.000000	0.000000	0.000000	0.000000	0.022465	0.000000	0.078471	0.000000	0.000000	0.000000	0.112599	0.108655	0.124531	0.000000	0.000000	0.000000
0.000000	0.138810	0.000000	0.000000	0.027103	0.000000	0.056866	0.000000	0.180334	0.092046	0.000000	0.123743	0.074099	0.082880	0.000000	0.000000	0.000000	0.000000	0.000000	0.000000	0.000000	0.000000	0.000000	0.000000	0.000000	0.000000	0.000000	0.000000	0.000000	0.000000	0.000000	0.000000	0.000000	0.000000	0.000000	0.000000	0.000000	0.000000	0.006315	0.000000	0.066401	0.000000	0.000000	0.000000	0.138421	0.101876	0.122970	0.000000	0.000000	0.000000
0.000000	0.126516	0.000000	0.000000	0.030214	0.000000	0.047256	0.000000	0.204474	0.105401	0.000000	0.123440	0.088589	0.108987	0.000000	0.000000	0.000000	0.000000	0.000000	0.000000	0.000000	0.000000	0.000000	0.000000	0.000000	0.000000	0.000000	0.000000	0.000000	0.000000	0.000000	0.000000	0.000000	0.000000	0.000000	0.000000	0.000000	0.000000	0.000000	0.000000	0.056610	0.000000	0.000000	0.000000	0.108015	0.081047	0.098641	0.000000	0.000000	0.000000
0.000000	0.111459	0.000000	0.007797	0.020483	0.000000	0.069445	0.000000	0.149880	0.110856	0.000000	0.147207	0.097937	0.112140	0.000000	0.000000	0.000000	0.000000	0.000000	0.000000	0.000000	0.000000	0.000000	0.000000	0.000000	0.000000	0.000000	0.000000	0.000000	0.000000	0.000000	0.000000	0.000000	0.000000	0.000000	0.000000	0.000000	0.000000	0.000000	0.000000	0.070861	0.000000	0.000000	0.000000	0.102143	0.073650	0.208550	0.000000	0.000000	0.000000
0.000000	0.133128	0.000000	0.014401	0.009659	0.000000	0.073134	0.000000	0.206694	0.115751	0.000000	0.144587	0.089742	0.105231	0.000000	0.010589	0.000000	0.000000	0.000000	0.000000	0.000000	0.000000	0.000000	0.000000	0.000000	0.000000	0.000000	0.000000	0.000000	0.000000	0.000000	0.000000	0.000000	0.000000	0.000000	0.000000	0.000000	0.000000	0.000000	0.000000	0.052441	0.000000	0.000000	0.000000	0.091578	0.070626	0.172182	0.000000	0.000000	0.000000
0.000000	0.136016	0.000000	0.020618	0.000000	0.000000	0.143542	0.013371	0.188260	0.103631	0.000000	0.122725	0.103959	0.149146	0.000000	0.034836	0.000000	0.000000	0.000000	0.000000	0.000000	0.000000	0.000000	0.000000	0.000000	0.000000	0.000000	0.000000	0.000000	0.000000	0.000000	0.000000	0.000000	0.000000	0.000000	0.000000	0.000000	0.000000	0.000000	0.000000	0.030460	0.000000	0.000000	0.000000	0.086592	0.051932	0.138686	0.000000	0.000000	0.000000
0.000000	0.122216	0.000000	0.017107	0.000000	0.000000	0.140573	0.038280	0.177998	0.156188	0.000000	0.188541	0.120084	0.122232	0.000000	0.049983	0.000000	0.000000	0.000000	0.000000	0.000000	0.000000	0.011090	0.000000	0.000000	0.000000	0.000000	0.000000	0.000000	0.000000	0.000000	0.000000	0.000000	0.000000	0.000000	0.000000	0.000000	0.000000	0.000000	0.000000	0.015230	0.000000	0.000000	0.000000	0.051388	0.035530	0.178504	0.000000	0.000000	0.000000
0.000000	0.126597	0.000000	0.015823	0.000000	0.000000	0.164946	0.081006	0.152064	0.185011	0.000000	0.145710	0.110275	0.130144	0.000000	0.064128	0.000000	0.000000	0.000000	0.000000	0.000000	0.000000	0.037560	0.000000	0.000000	0.000000	0.000000	0.000000	0.000000	0.000000	0.000000	0.000000	0.000000	0.000000	0.000000	0.000000	0.000000	0.000000	0.000000	0.000000	0.000000	0.000000	0.000000	0.000000	0.035543	0.025049	0.151277	0.000000	0.000000	0.000000
0.000000	0.079056	0.000000	0.004605	0.000000	0.000000	0.168765	0.110185	0.145173	0.168515	0.000000	0.133999	0.138701	0.137833	0.000000	0.080697	0.000000	0.000000	0.000000	0.000000	0.000000	0.000000	0.049015	0.000000	0.000000	0.000000	0.000000	0.000000	0.000000	0.000000	0.000000	0.000000	0.000000	0.000000	0.000000	0.000000	0.000000	0.000000	0.000000	0.000000	0.000000	0.000000	0.000000	0.000000	0.025441	0.008701	0.132643	0.000000	0.000000	0.000000
0.000000	0.047387	0.000000	0.000000	0.000000	0.000000	0.168480	0.119113	0.148863	0.175880	0.000000	0.156524	0.137118	0.141725	0.000000	0.110092	0.000000	0.000000	0.000000	0.000000	0.000000	0.000000	0.080480	0.000000	0.000000	0.000000	0.000000	0.000000	0.000000	0.000000	0.000000	0.000000	0.000000	0.000000	0.000000	0.000000	0.000000	0.000000	0.000000	0.000000	0.000000	0.000000	0.000000	0.000000	0.011883	0.000000	0.139562	0.000000	0.000000	0.000000
0.000000	0.035639	0.000000	0.000000	0.000000	0.000000	0.148791	0.103731	0.117671	0.080727	0.000000	0.166574	0.118299	0.127442	0.000000	0.085907	0.000000	0.001995	0.000000	0.000000	0.000000	0.000000	0.100492	0.000000	0.000000	0.000000	0.000000	0.000000	0.000000	0.000000	0.000000	0.000000	0.000000	0.000000	0.000000	0.000000	0.000000	0.000000	0.000000	0.000000	0.000000	0.000000	0.000000	0.000000	0.000000	0.005850	0.080502	0.000000	0.000000	0.000000
0.000000	0.020434	0.009537	0.000000	0.000000	0.000000	0.057686	0.134522	0.085332	0.089474	0.000000	0.163136	0.099866	0.132924	0.000000	0.085371	0.000000	0.015365	0.000000	0.000000	0.000000	0.000000	0.127598	0.000000	0.000000	0.000000	0.000000	0.000000	0.000000	0.000000	0.000000	0.000000	0.000000	0.000000	0.000000	0.000000	0.000000	0.000000	0.000000	0.000000	0.000000	0.000000	0.000000	0.000000	0.000000	0.015645	0.088773	0.000000	0.000000	0.027203
0.000000	0.000000	0.021192	0.000000	0.000000	0.000000	0.129109	0.146429	0.064131	0.099599	0.000000	0.142316	0.096918	0.159887	0.000000	0.097102	0.000000	0.024612	0.000000	0.000000	0.000000	0.000000	0.196158	0.000000	0.000000	0.000000	0.000000	0.000000	0.000000	0.000000	0.000000	0.000000	0.000000	0.000000	0.000000	0.000000	0.000000	0.000000	0.000000	0.000000	0.000000	0.000000	0.000000	0.000000	0.000000	0.031180	0.085908	0.000000	0.000000	0.059524
0.000000	0.000000	0.037775	0.000000	0.000000	0.000000	0.136125	0.181952	0.119141	0.085928	0.000000	0.132577	0.106840	0.164545	0.000000	0.126205	0.000000	0.053808	0.000000	0.000000	0.000000	0.000000	0.174582	0.000000	0.000000	0.000000	0.000000	0.000000	0.000000	0.000000	0.000000	0.000000	0.000000	0.000000	0.000000	0.000000	0.000000	0.000000	0.000000	0.000000	0.000000	0.000000	0.000000	0.000000	0.000000	0.043996	0.078987	0.000000	0.000000	0.078371
0.000000	0.000000	0.042878	0.000000	0.000000	0.000000	0.171114	0.138853	0.059443	0.057728	0.000000	0.145897	0.093734	0.123407	0.000000	0.099280	0.000000	0.050652	0.000000	0.000000	0.000000	0.000000	0.141818	0.000000	0.000000	0.000000	0.000000	0.000000	0.000000	0.000000	0.000000	0.000000	0.000000	0.000000	0.000000	0.000000	0.000000	0.000000	0.000000	0.000000	0.000000	0.000000	0.000000	0.000000	0.000000	0.027719	0.048501	0.000000	0.000000	0.083580
0.000000	0.000000	0.025649	0.000000	0.000000	0.000000	0.111019	0.140081	0.015338	0.008203	0.000000	0.110738	0.074900	0.109711	0.000000	0.089981	0.000000	0.058308	0.000000	0.000000	0.000000	0.000000	0.152171	0.000000	0.000000	0.000000	0.000000	0.000000	0.000000	0.000000	0.000000	0.000000	0.000000	0.000000	0.000000	0.000000	0.000000	0.000000	0.000000	0.000000	0.000000	0.000000	0.000000	0.000000	0.000000	0.002366	0.031276	0.000000	0.000000	0.077733
0.000000	0.000000	0.032351	0.000000	0.000000	0.000000	0.085476	0.120920	0.000000	0.000000	0.000000	0.096458	0.079228	0.086403	0.000000	0.089710	0.000000	0.068095	0.000000	0.000000	0.000000	0.000000	0.168296	0.000000	0.000000	0.000000	0.000000	0.000000	0.000000	0.000000	0.000000	0.000000	0.000000	0.000000	0.000000	0.000000	0.000000	0.000000	0.000000	0.000000	0.000000	0.000000	0.000000	0.000000	0.000000	0.000000	0.000974	0.000000	0.000000	0.062435
0.000000	0.000000	0.025315	0.000000	0.000000	0.000000	0.075136	0.079904	0.000000	0.000000	0.000000	0.054808	0.147303	0.080229	0.000000	0.088049	0.000000	0.077089	0.000000	0.000000	0.000000	0.000000	0.162514	0.000000	0.000000	0.008099	0.000000	0.000000	0.000000	0.000000	0.000000	0.000000	0.000000	0.000000	0.000000	0.000000	0.000000	0.000000	0.000000	0.000000	0.000000	0.000000	0.000000	0.000000	0.000000	0.000000	0.000000	0.000000	0.000000	0.075783
0.000000	0.000000	0.017304	0.000000	0.000000	0.000000	0.038886	0.060270	0.000000	0.000000	0.000000	0.028841	0.115446	0.065827	0.000000	0.080109	0.000000	0.085308	0.000000	0.000000	0.000000	0.000000	0.143177	0.000000	0.000000	0.027575	0.000000	0.000000	0.000000	0.000000	0.000000	0.000000	0.000000	0.000000	0.000000	0.000000	0.000000	0.000000	0.000000	0.000000	0.000000	0.000000	0.000000	0.000000	0.000000	0.000000	0.000000	0.000000	0.000000	0.078369
0.000000	0.000000	0.006830	0.000000	0.000000	0.000000	0.023288	0.045830	0.000000	0.000000	0.000000	0.015493	0.133490	0.067558	0.000000	0.072591	0.000000	0.097109	0.000000	0.000000	0.012245	0.000000	0.145658	0.000000	0.000000	0.051580	0.000000	0.000000	0.000000	0.000000	0.000000	0.000000	0.000000	0.000000	0.000000	0.000000	0.000000	0.000000	0.000000	0.000000	0.000000	0.000000	0.000000	0.000000	0.000000	0.000000	0.000000	0.000000	0.000000	0.072903
0.000000	0.000000	0.000000	0.000000	0.000000	0.000000	0.000000	0.018670	0.000000	0.000000	0.000000	0.002483	0.106082	0.066786	0.000000	0.057562	0.000000	0.120992	0.000000	0.000000	0.027118	0.000000	0.170101	0.000000	0.000000	0.066042	0.000000	0.000000	0.000000	0.000000	0.000000	0.000000	0.000000	0.000000	0.000000	0.000000	0.000000	0.000000	0.000000	0.000000	0.000000	0.000000	0.000000	0.000000	0.000000	0.000000	0.000000	0.000000	0.000000	0.103095
0.000000	0.000000	0.000000	0.000000	0.000000	0.000000	0.000000	0.000000	0.000000	0.000000	0.000000	0.000000	0.123977	0.053805	0.000000	0.063806	0.000000	0.096209	0.000000	0.000000	0.044694	0.000000	0.165467	0.000000	0.000000	0.055059	0.000000	0.000000	0.000000	0.000000	0.000000	0.000000	0.000000	0.000000	0.000000	0.000000	0.000000	0.000000	0.000000	0.000000	0.000000	0.000000	0.000000	0.000000	0.000000	0.000000	0.000000	0.000000	0.000000	0.115755
0.000000	0.000000	0.000000	0.000000	0.000000	0.000000	0.000000	0.000000	0.000000	0.000000	0.000000	0.000000	0.126047	0.051392	0.000000	0.051513	0.000000	0.119195	0.000000	0.000000	0.047837	0.000000	0.143080	0.000000	0.000000	0.064332	0.000000	0.000000	0.000000	0.000000	0.000000	0.000000	0.000000	0.000000	0.000000	0.000000	0.000000	0.000000	0.000000	0.000000	0.000000	0.000000	0.000000	0.000000	0.000000	0.002698	0.000000	0.000000	0.000000	0.116970
0.000000	0.000000	0.000000	0.000000	0.000000	0.000000	0.000000	0.000000	0.000000	0.000000	0.000000	0.000000	0.089045	0.047174	0.000000	0.037417	0.000000	0.127605	0.000000	0.000000	0.060667	0.000000	0.137316	0.000000	0.000000	0.066793	0.000000	0.000000	0.000000	0.000000	0.000000	0.000000	0.000000	0.000000	0.000000	0.000000	0.000000	0.000000	0.000000	0.000000	0.000000	0.000000	0.000000	0.000000	0.000000	0.009807	0.000000	0.000000	0.000000	0.092989
0.000000	0.000000	0.000000	0.000000	0.000000	0.000000	0.000000	0.000000	0.000000	0.000000	0.000000	0.000000	0.105821	0.045111	0.000000	0.028564	0.000000	0.156770	0.000000	0.000000	0.064998	0.000000	0.109783	0.000000	0.000000	0.075029	0.000000	0.000000	0.000000	0.000000	0.000000	0.000000	0.000000	0.000000	0.000000	0.000000	0.000000	0.000000	0.000000	0.000000	0.000000	0.000000	0.000000	0.000000	0.000000	0.015521	0.000000	0.000000	0.000000	0.074528
0.000000	0.000000	0.000000	0.000000	0.000000	0.000000	0.000000	0.000000	0.000000	0.000000	0.000000	0.000000	0.098146	0.058669	0.000000	0.013826	0.000000	0.088064	0.000000	0.000000	0.091279	0.000000	0.114911	0.000000	0.000000	0.074508	0.000000	0.000000	0.000000	0.000000	0.000000	0.000000	0.000000	0.000000	0.000000	0.000000	0.000000	0.000000	0.000000	0.000000	0.000000	0.000000	0.000000	0.000000	0.000000	0.023463	0.000000	0.000000	0.000000	0.067302
0.000000	0.000000	0.000000	0.000000	0.000000	0.000000	0.000000	0.000000	0.000000	0.000000	0.000000	0.000000	0.090985	0.051440	0.000000	0.010253	0.000000	0.093025	0.000000	0.000000	0.102304	0.000000	0.123574	0.000000	0.000000	0.086548	0.000000	0.000000	0.000000	0.000000	0.000000	0.000000	0.000000	0.000000	0.000000	0.000000	0.000000	0.000000	0.000000	0.000000	0.000000	0.000000	0.000000	0.000000	0.000000	0.025850	0.000000	0.000000	0.000000	0.061714
0.000000	0.000000	0.000000	0.000000	0.000000	0.000000	0.000000	0.000000	0.000000	0.000000	0.000000	0.000000	0.083217	0.050914	0.000000	0.008266	0.000000	0.130310	0.000000	0.000000	0.085432	0.000000	0.106092	0.000000	0.000000	0.067842	0.000000	0.000000	0.000000	0.000000	0.000000	0.000000	0.000000	0.000000	0.000000	0.000000	0.000000	0.000000	0.000000	0.000000	0.000000	0.000000	0.000000	0.005213	0.000000	0.038487	0.000000	0.000000	0.000000	0.083908
0.000000	0.000000	0.000000	0.000000	0.000000	0.000000	0.000000	0.000000	0.000000	0.000000	0.000000	0.000000	0.083244	0.054585	0.000000	0.004132	0.000000	0.154491	0.000000	0.000000	0.077602	0.000000	0.124883	0.000000	0.000000	0.064189	0.000000	0.000000	0.000000	0.000000	0.000000	0.000000	0.000000	0.000000	0.000000	0.000000	0.000000	0.000000	0.000000	0.000000	0.000000	0.000000	0.000000	0.010261	0.000000	0.026789	0.000000	0.000000	0.000000	0.096853
0.000000	0.000000	0.000000	0.000000	0.000000	0.000000	0.000000	0.000000	0.000000	0.000000	0.000000	0.000000	0.054081	0.059744	0.000000	0.000000	0.000000	0.165165	0.000000	0.000000	0.059747	0.000000	0.125738	0.000000	0.000000	0.077487	0.000000	0.000000	0.000000	0.000000	0.000000	0.000000	0.000000	0.000000	0.000000	0.000000	0.000000	0.000000	0.000000	0.000000	0.000000	0.000000	0.000000	0.024736	0.000000	0.035743	0.000000	0.000000	0.000000	0.093785
0.000000	0.000000	0.000000	0.000000	0.000000	0.000000	0.000000	0.000000	0.000000	0.000000	0.000000	0.000000	0.098600	0.057324	0.000000	0.000000	0.000000	0.152599	0.000000	0.000000	0.070147	0.000000	0.096688	0.000000	0.000000	0.093783	0.000000	0.000000	0.000000	0.000000	0.000000	0.000000	0.000000	0.000000	0.000000	0.000000	0.000000	0.000000	0.000000	0.000000	0.000000	0.000000	0.000000	0.021023	0.000000	0.043877	0.000000	0.000000	0.000000	0.098126
0.000000	0.000000	0.000000	0.000000	0.000000	0.000000	0.000000	0.000000	0.000000	0.000000	0.000000	0.000000	0.075388	0.065354	0.000000	0.000000	0.000000	0.152259	0.000000	0.000000	0.067187	0.000000	0.103563	0.000000	0.000000	0.087836	0.000000	0.000000	0.000000	0.000000	0.000000	0.000000	0.000000	0.000000	0.000000	0.000000	0.000000	0.000000	0.000000	0.000000	0.000000	0.000000	0.000000	0.021839	0.000000	0.041420	0.000000	0.000000	0.000000	0.103276
0.000000	0.000000	0.000000	0.000000	0.000000	0.000000	0.000000	0.000000	0.000000	0.000000	0.000000	0.000000	0.107574	0.069327	0.000000	0.000000	0.000000	0.147171	0.000000	0.000000	0.084819	0.000000	0.093454	0.000000	0.000000	0.081512	0.000000	0.000000	0.000000	0.000000	0.000000	0.000000	0.000000	0.000000	0.000000	0.000000	0.000000	0.000000	0.000000	0.000000	0.000000	0.000000	0.000000	0.014941	0.000000	0.066385	0.000000	0.000000	0.000000	0.097644
0.000000	0.000000	0.000000	0.000000	0.000000	0.000000	0.000000	0.000000	0.000000	0.000000	0.000000	0.000000	0.086965	0.054501	0.000000	0.000000	0.000000	0.167675	0.000000	0.000000	0.073212	0.000000	0.085806	0.000000	0.000000	0.085663	0.000000	0.000000	0.000000	0.000000	0.000000	0.000000	0.000000	0.000000	0.000000	0.000000	0.000000	0.000000	0.000000	0.000000	0.000000	0.000000	0.000000	0.019352	0.000000	0.054552	0.000000	0.000000	0.000000	0.088614
0.000000	0.000000	0.000000	0.000000	0.000000	0.000000	0.000000	0.000000	0.000000	0.000000	0.000000	0.000000	0.102012	0.042153	0.000000	0.000000	0.000000	0.153038	0.000000	0.000000	0.071416	0.000000	0.080532	0.000000	0.000000	0.095895	0.000000	0.000000	0.000000	0.000000	0.000000	0.000000	0.000000	0.000000	0.000000	0.000000	0.000000	0.000000	0.000000	0.000000	0.000000	0.000000	0.000000	0.019319	0.000000	0.070858	0.000000	0.000000	0.000000	0.075932
0.000000	0.000000	0.000000	0.000000	0.000000	0.000000	0.000000	0.000000	0.000000	0.000000	0.000000	0.000000	0.113782	0.057852	0.000000	0.000000	0.000000	0.182642	0.000000	0.000000	0.073645	0.000000	0.101913	0.000000	0.001515	0.059520	0.000000	0.000000	0.000000	0.000000	0.000000	0.000000	0.000000	0.000000	0.000000	0.000000	0.000000	0.000000	0.000000	0.000000	0.000000	0.000000	0.000000	0.016669	0.000000	0.075310	0.000000	0.000000	0.000000	0.077144
0.000000	0.000000	0.000000	0.000000	0.000000	0.000000	0.000000	0.000000	0.000000	0.000000	0.000000	0.000000	0.097577	0.053105	0.000000	0.000000	0.000000	0.187085	0.000000	0.000000	0.090107	0.000000	0.072014	0.000000	0.006924	0.057682	0.000000	0.000000	0.000000	0.000000	0.000000	0.000000	0.000000	0.000000	0.000000	0.000000	0.000000	0.000000	0.000000	0.000000	0.000000	0.000000	0.000000	0.013756	0.000000	0.080301	0.000000	0.000000	0.000000	0.075245
0.000000	0.000000	0.000000	0.000000	0.000000	0.000000	0.000000	0.000000	0.000000	0.000000	0.000000	0.000000	0.100714	0.052467	0.000000	0.000000	0.000000	0.188292	0.000000	0.000000	0.096278	0.000000	0.077125	0.000000	0.009299	0.071113	0.000000	0.000000	0.000000	0.000000	0.000000	0.000000	0.000000	0.000000	0.000000	0.000000	0.000000	0.000000	0.000000	0.000000	0.000000	0.000000	0.000000	0.010576	0.000000	0.057769	0.000000	0.000000	0.000000	0.068993
0.000000	0.000000	0.000000	0.000000	0.000000	0.000000	0.000000	0.000000	0.000000	0.000000	0.000000	0.000000	0.064825	0.050496	0.000000	0.000000	0.000000	0.155136	0.000000	0.000000	0.104359	0.000000	0.095852	0.000000	0.011008	0.091882	0.000000	0.000000	0.000000	0.000000	0.000000	0.000000	0.000000	0.000000	0.000000	0.000000	0.000000	0.000000	0.000000	0.000000	0.000000	0.000000	0.000000	0.009320	0.000000	0.046224	0.000000	0.000000	0.000000	0.078162
0.000000	0.000000	0.000000	0.000000	0.000000	0.000000	0.000000	0.000000	0.000000	0.000000	0.000000	0.000000	0.081739	0.062051	0.000000	0.000000	0.000000	0.148396	0.000000	0.000000	0.080097	0.000000	0.101829	0.000000	0.011752	0.116938	0.000000	0.000000	0.000000	0.000000	0.000000	0.000000	0.000000	0.000000	0.000000	0.000000	0.000000	0.000000	0.000000	0.000000	0.000000	0.000000	0.000000	0.007546	0.000000	0.040710	0.000000	0.000000	0.000000	0.070683
0.000000	0.000000	0.000000	0.000000	0.000000	0.000000	0.000000	0.000000	0.000000	0.000000	0.000000	0.000000	0.080587	0.064676	0.000000	0.000000	0.000000	0.118954	0.000000	0.000000	0.095302	0.000000	0.091067	0.000000	0.019946	0.100140	0.000000	0.000000	0.000000	0.000000	0.000000	0.000000	0.000000	0.000000	0.000000	0.000000	0.000000	0.000000	0.000000	0.000000	0.000000	0.000000	0.000000	0.006373	0.000000	0.045387	0.000000	0.000000	0.000000	0.071286
0.000000	0.000000	0.000000	0.000000	0.000000	0.000000	0.000000	0.000000	0.000000	0.000000	0.000000	0.000000	0.082715	0.048662	0.000000	0.000000	0.000000	0.137312	0.000000	0.000000	0.099314	0.000000	0.090628	0.000000	0.021338	0.099146	0.000000	0.000000	0.000000	0.000000	0.000000	0.000000	0.000000	0.000000	0.000000	0.000000	0.000000	0.000000	0.000000	0.000000	0.000000	0.000000	0.000000	0.006216	0.000000	0.035586	0.000000	0.000000	0.000000	0.085079
0.000000	0.000000	0.000000	0.000000	0.000000	0.000000	0.000000	0.000000	0.000000	0.000000	0.000000	0.000000	0.077730	0.045905	0.000000	0.000000	0.000000	0.127644	0.000000	0.000000	0.062999	0.000000	0.100057	0.000000	0.030202	0.120627	0.000943	0.000000	0.000000	0.000000	0.000000	0.000000	0.000000	0.000000	0.000000	0.000000	0.000000	0.000000	0.000000	0.000000	0.000000	0.000000	0.000000	0.007794	0.000000	0.031303	0.000000	0.000000	0.000000	0.074544
0.000000	0.000000	0.000000	0.000000	0.000000	0.000000	0.000000	0.000000	0.000000	0.000000	0.000000	0.000000	0.062731	0.043244	0.000000	0.000000	0.000000	0.136121	0.000000	0.000000	0.075477	0.000000	0.104612	0.000000	0.037373	0.099115	0.004265	0.000000	0.000000	0.000000	0.000000	0.000000	0.000000	0.000000	0.000000	0.000000	0.000000	0.000000	0.000000	0.000000	0.000000	0.000000	0.000000	0.009922	0.000000	0.026802	0.000000	0.000000	0.000000	0.068652
0.000000	0.000000	0.000000	0.000000	0.000000	0.000000	0.000000	0.000000	0.000000	0.000000	0.000000	0.000000	0.052863	0.030034	0.000000	0.000000	0.000000	0.132561	0.000000	0.000000	0.106738	0.000000	0.093650	0.000000	0.042142	0.105379	0.033788	0.000000	0.000000	0.000000	0.000000	0.000000	0.000000	0.000000	0.000000	0.000000	0.000000	0.000000	0.000000	0.000000	0.000000	0.000000	0.000000	0.011539	0.000000	0.024266	0.000000	0.000000	0.000000	0.072197
0.000000	0.000000	0.000000	0.000000	0.000000	0.000000	0.000000	0.000000	0.000000	0.000000	0.000000	0.000000	0.046646	0.018894	0.000000	0.000000	0.000000	0.123255	0.000000	0.000000	0.088410	0.000000	0.081901	0.000000	0.041236	0.112076	0.027762	0.000000	0.000000	0.000000	0.000000	0.015166	0.000000	0.000000	0.000000	0.000000	0.000000	0.000000	0.000000	0.000000	0.000000	0.000000	0.000000	0.014705	0.000000	0.021265	0.000000	0.000000	0.000000	0.100049
0.000000	0.000000	0.000000	0.000000	0.000000	0.000000	0.000000	0.000000	0.000000	0.000000	0.000000	0.000000	0.047579	0.010193	0.000000	0.000000	0.000000	0.131106	0.000000	0.000000	0.121950	0.000000	0.082725	0.000000	0.032271	0.124909	0.026827	0.000000	0.000000	0.000000	0.000000	0.026133	0.000000	0.000000	0.000000	0.000000	0.000000	0.000000	0.000000	0.000000	0.000000	0.000000	0.000000	0.021404	0.000000	0.017193	0.000000	0.000000	0.000000	0.091313
0.000000	0.000000	0.000000	0.000000	0.000000	0.000000	0.000000	0.000000	0.000000	0.000000	0.000000	0.000000	0.041319	0.000000	0.000000	0.000000	0.000000	0.095087	0.000000	0.000000	0.119966	0.000000	0.082360	0.000000	0.030431	0.122496	0.034310	0.000000	0.000000	0.000000	0.000000	0.040189	0.000000	0.000000	0.000000	0.000000	0.000000	0.000000	0.000000	0.000000	0.000000	0.000000	0.000000	0.027426	0.000000	0.015410	0.000000	0.000000	0.000000	0.076005
0.000000	0.000000	0.000000	0.000000	0.000000	0.000000	0.000000	0.000000	0.000000	0.000000	0.000000	0.000000	0.032720	0.000000	0.000000	0.000000	0.000000	0.130473	0.000000	0.000000	0.154434	0.000000	0.060429	0.000000	0.030773	0.127058	0.043576	0.000000	0.000000	0.000000	0.000000	0.049856	0.000000	0.019128	0.000000	0.000000	0.000000	0.000000	0.000000	0.000000	0.000000	0.000000	0.000000	0.035680	0.000000	0.016348	0.000000	0.000000	0.000000	0.097865
0.000000	0.000000	0.000000	0.000000	0.000000	0.000000	0.000000	0.000000	0.000000	0.000000	0.000000	0.000000	0.010821	0.000000	0.000000	0.000000	0.000000	0.118814	0.000000	0.000000	0.175032	0.000000	0.040317	0.000000	0.025596	0.148007	0.049122	0.000000	0.000000	0.000000	0.000000	0.035870	0.002860	0.042167	0.000000	0.000000	0.000000	0.000000	0.000000	0.000000	0.000000	0.000000	0.000000	0.046351	0.000000	0.015235	0.000000	0.000000	0.000000	0.083611
0.000000	0.000000	0.000000	0.000000	0.000000	0.000000	0.000000	0.000000	0.000000	0.000000	0.000000	0.000000	0.000000	0.000000	0.000000	0.000000	0.000000	0.094455	0.000000	0.000000	0.176149	0.000000	0.041420	0.000000	0.035743	0.151890	0.060036	0.000000	0.000000	0.000000	0.000000	0.055897	0.009795	0.068137	0.000000	0.000000	0.000000	0.000000	0.000000	0.000000	0.000000	0.000000	0.000000	0.066897	0.000000	0.017453	0.000000	0.000000	0.000000	0.069572
0.000000	0.000000	0.000000	0.000000	0.000000	0.000000	0.000000	0.000000	0.000000	0.000000	0.000000	0.000000	0.000000	0.000000	0.000000	0.000000	0.000000	0.108807	0.000000	0.000000	0.177225	0.000000	0.021178	0.000000	0.028850	0.102468	0.071103	0.000000	0.000000	0.000000	0.000000	0.064785	0.012450	0.075598	0.000000	0.000000	0.000000	0.000000	0.000000	0.029296	0.000000	0.000000	0.000000	0.088946	0.000000	0.018762	0.000000	0.000000	0.000000	0.052015
0.000000	0.000000	0.000000	0.000000	0.000000	0.000000	0.000000	0.000000	0.000000	0.000000	0.000000	0.000000	0.000000	0.000000	0.000000	0.000000	0.000000	0.095023	0.000000	0.000000	0.179714	0.000000	0.010649	0.000000	0.023791	0.076954	0.073846	0.000000	0.000000	0.000000	0.000000	0.074030	0.018108	0.113212	0.000000	0.000000	0.000000	0.000000	0.000000	0.069372	0.000000	0.000000	0.000000	0.085636	0.000000	0.027824	0.000000	0.000000	0.000000	0.050487
0.000000	0.000000	0.000000	0.000000	0.000000	0.000000	0.000000	0.000000	0.000000	0.000000	0.000000	0.000000	0.000000	0.000000	0.000000	0.000000	0.000000	0.126770	0.000000	0.000000	0.121921	0.000000	0.000000	0.000000	0.015550	0.144201	0.081184	0.000000	0.000000	0.000000	0.000000	0.066660	0.024202	0.101211	0.000000	0.000000	0.000000	0.000000	0.000000	0.093987	0.028609	0.000000	0.000000	0.093368	0.000000	0.036466	0.000000	0.000000	0.000000	0.042446
0.000000	0.000000	0.000000	0.000000	0.000000	0.000000	0.000000	0.000000	0.000000	0.000000	0.000000	0.000000	0.000000	0.000000	0.000000	0.000000	0.000000	0.105070	0.000000	0.000000	0.138567	0.000000	0.000000	0.000000	0.004820	0.163478	0.067022	0.000000	0.000000	0.000000	0.000000	0.065778	0.047622	0.071857	0.000000	0.000000	0.000000	0.000000	0.015128	0.123235	0.057232	0.000000	0.000000	0.119538	0.000000	0.053950	0.000000	0.000000	0.000000	0.023807
0.000000	0.000000	0.000000	0.000000	0.000000	0.000000	0.000000	0.000000	0.000000	0.000000	0.000000	0.000000	0.000000	0.000000	0.000000	0.000000	0.000000	0.112396	0.000000	0.000000	0.145698	0.000000	0.000000	0.000000	0.000000	0.166877	0.061016	0.000000	0.000000	0.000000	0.000000	0.102473	0.037454	0.093490	0.002432	0.000000	0.000000	0.000000	0.045702	0.137700	0.074284	0.000000	0.000000	0.086172	0.000000	0.067470	0.000000	0.000000	0.000000	0.010184
0.000000	0.000000	0.000000	0.000000	0.000000	0.000000	0.000000	0.000000	0.000000	0.000000	0.000000	0.000000	0.000000	0.000000	0.000000	0.000000	0.000000	0.092841	0.000000	0.000000	0.153674	0.000000	0.000000	0.000000	0.000000	0.070488	0.062757	0.000000	0.000000	0.000000	0.000000	0.103875	0.049392	0.088730	0.022627	0.000000	0.000000	0.017960	0.058789	0.137440	0.137426	0.000000	0.000000	0.100924	0.026549	0.098311	0.033412	0.000000	0.000000	0.000000
0.000000	0.000000	0.000000	0.000000	0.000000	0.000000	0.000000	0.000000	0.000000	0.000000	0.000000	0.000000	0.000000	0.000000	0.000000	0.000000	0.000000	0.108177	0.000000	0.000000	0.103340	0.000000	0.000000	0.000000	0.000000	0.095232	0.080415	0.000000	0.000000	0.000000	0.000000	0.091079	0.060073	0.088820	0.042352	0.000000	0.000000	0.023128	0.075575	0.148889	0.164639	0.000000	0.000000	0.098990	0.085647	0.123571	0.075620	0.000000	0.000000	0.000000
0.000000	0.000000	0.000000	0.000000	0.000000	0.000000	0.000000	0.000000	0.013161	0.000000	0.000000	0.000000	0.000000	0.000000	0.000000	0.000000	0.000000	0.153909	0.000000	0.000000	0.171081	0.000000	0.000000	0.000000	0.000000	0.100916	0.049871	0.000000	0.000000	0.000000	0.000000	0.112119	0.053245	0.110487	0.043512	0.000000	0.000000	0.036427	0.137858	0.169329	0.000000	0.000000	0.000000	0.121485	0.115063	0.104674	0.106244	0.000000	0.000000	0.000000
0.000000	0.000000	0.000000	0.000000	0.000000	0.000000	0.000000	0.000000	0.016552	0.000000	0.000000	0.000000	0.000000	0.000000	0.000000	0.000000	0.000000	0.116644	0.000000	0.000000	0.189391	0.000000	0.000000	0.000000	0.000000	0.062053	0.039859	0.000000	0.000000	0.000000	0.000000	0.087879	0.027873	0.090700	0.034451	0.000000	0.000000	0.037652	0.131399	0.172735	0.185138	0.000000	0.000000	0.107952	0.119160	0.122357	0.110534	0.000000	0.000000	0.000000
0.000000	0.000000	0.000000	0.000000	0.000000	0.000000	0.000000	0.000000	0.029253	0.000000	0.000000	0.000000	0.000000	0.000000	0.000000	0.000000	0.000000	0.072844	0.000000	0.000000	0.163908	0.000000	0.000000	0.000000	0.000000	0.050222	0.020583	0.000000	0.000000	0.000000	0.000000	0.070062	0.024124	0.071246	0.026817	0.000000	0.000000	0.026597	0.127409	0.138645	0.233136	0.000000	0.000000	0.095537	0.115639	0.094797	0.079576	0.000000	0.000000	0.000000
0.000000	0.000000	0.000000	0.000000	0.000000	0.000000	0.000000	0.000000	0.051211	0.000000	0.000000	0.000000	0.000000	0.000000	0.000000	0.000000	0.000000	0.048038	0.000000	0.000000	0.113899	0.000000	0.000000	0.000000	0.000000	0.015640	0.003382	0.000000	0.000000	0.000000	0.000000	0.062582	0.012070	0.077383	0.010144	0.000000	0.000000	0.032452	0.104592	0.129761	0.174199	0.000000	0.000000	0.105165	0.105924	0.080649	0.094577	0.000000	0.000000	0.000000
0.000000	0.000000	0.000000	0.000000	0.000000	0.000000	0.000000	0.000000	0.061787	0.000000	0.000000	0.000000	0.000000	0.000000	0.000000	0.000000	0.000000	0.026125	0.000000	0.000000	0.097839	0.000000	0.000000	0.000000	0.000000	0.000000	0.000000	0.000000	0.000000	0.000000	0.000000	0.040277	0.000000	0.066425	0.000000	0.000000	0.000000	0.044767	0.109798	0.110523	0.150546	0.000000	0.000000	0.095869	0.102026	0.051456	0.089361	0.000000	0.000000	0.000000
0.000000	0.005439	0.000000	0.000000	0.000000	0.000000	0.000000	0.000000	0.084226	0.000000	0.000000	0.000000	0.000000	0.010105	0.000000	0.000000	0.000000	0.000588	0.000000	0.000000	0.063088	0.000000	0.000000	0.000000	0.000000	0.000000	0.000000	0.000000	0.000000	0.000000	0.000000	0.048591	0.000000	0.060342	0.000000	0.000000	0.000000	0.038058	0.119217	0.090353	0.188750	0.000000	0.000000	0.115314	0.102200	0.091299	0.104888	0.000000	0.000000	0.000000
0.000000	0.028721	0.000000	0.000000	0.011360	0.000000	0.000000	0.000000	0.108775	0.000000	0.000000	0.001461	0.000000	0.025810	0.000000	0.000000	0.000000	0.000000	0.000000	0.000000	0.057147	0.000000	0.000000	0.000000	0.000000	0.000000	0.000000	0.000000	0.000000	0.000000	0.000000	0.054174	0.000000	0.049644	0.000000	0.000000	0.000000	0.045187	0.102596	0.086411	0.181807	0.000000	0.000000	0.073186	0.111972	0.102943	0.126364	0.000000	0.000000	0.000000
0.000000	0.036573	0.000000	0.000000	0.019384	0.000000	0.000000	0.000000	0.109909	0.000000	0.000000	0.018361	0.000000	0.033427	0.000000	0.000000	0.000000	0.000000	0.000000	0.000000	0.018182	0.000000	0.000000	0.000000	0.000000	0.000000	0.000000	0.000000	0.000000	0.000000	0.000000	0.043576	0.000000	0.071221	0.000000	0.000000	0.000000	0.023518	0.113818	0.081190	0.159819	0.000000	0.000000	0.074659	0.109520	0.101943	0.132367	0.000000	0.000000	0.000000
0.000000	0.041659	0.000000	0.000000	0.020236	0.000000	0.000000	0.000000	0.110537	0.000000	0.000000	0.028862	0.000000	0.033030	0.000000	0.000000	0.000000	0.000000	0.000000	0.000000	0.000000	0.000000	0.000000	0.000000	0.000000	0.000000	0.000000	0.000000	0.000000	0.000000	0.000000	0.025801	0.000000	0.075603	0.000000	0.000000	0.000000	0.016798	0.104539	0.066544	0.174899	0.000000	0.000000	0.055871	0.106003	0.114219	0.124449	0.000000	0.000000	0.000000
0.000000	0.057639	0.000000	0.000000	0.021400	0.000000	0.000000	0.000000	0.103815	0.000000	0.000000	0.042990	0.000000	0.051593	0.000000	0.000000	0.000000	0.000000	0.000000	0.000000	0.000000	0.000000	0.000000	0.000000	0.000000	0.000000	0.000000	0.000000	0.000000	0.000000	0.000000	0.004883	0.000000	0.069718	0.000000	0.000000	0.000000	0.006229	0.113655	0.059475	0.188008	0.000000	0.000000	0.038311	0.114804	0.101397	0.143617	0.000000	0.000000	0.000000
0.000000	0.062873	0.000000	0.000000	0.016065	0.000000	0.000000	0.000000	0.106172	0.000000	0.000000	0.053089	0.000000	0.065695	0.000000	0.000000	0.000000	0.000000	0.000000	0.000000	0.000000	0.000000	0.000000	0.000000	0.000000	0.000000	0.000000	0.000000	0.000000	0.000000	0.000000	0.000000	0.000000	0.052677	0.000000	0.000000	0.000000	0.000000	0.104518	0.059727	0.152753	0.000000	0.000000	0.027379	0.108586	0.108505	0.158109	0.000000	0.000000	0.000000
0.000000	0.065005	0.000000	0.000000	0.012543	0.000000	0.000000	0.000000	0.114066	0.000000	0.000000	0.062637	0.000000	0.064004	0.000000	0.000000	0.000000	0.000000	0.000000	0.000000	0.000000	0.000000	0.000000	0.000000	0.000000	0.000000	0.000000	0.000000	0.000000	0.000000	0.000000	0.000000	0.000000	0.036293	0.000000	0.000000	0.000000	0.000000	0.117900	0.075248	0.161845	0.000000	0.000000	0.000000	0.130429	0.099477	0.158415	0.000000	0.000000	0.000000
0.000000	0.060621	0.000000	0.000000	0.008831	0.000000	0.000000	0.000000	0.106847	0.000000	0.000000	0.057760	0.000000	0.071557	0.000000	0.000000	0.000000	0.000000	0.000000	0.000000	0.000000	0.000000	0.000000	0.000000	0.000000	0.000000	0.000000	0.000000	0.000000	0.000000	0.000000	0.000000	0.000000	0.035311	0.000000	0.000000	0.000000	0.000000	0.114566	0.072521	0.140496	0.000000	0.000000	0.000000	0.102161	0.097284	0.139131	0.000000	0.000000	0.000000
0.000000	0.054858	0.000000	0.000000	0.007866	0.000000	0.000000	0.000000	0.090963	0.000000	0.000000	0.065163	0.000000	0.057268	0.000000	0.000000	0.000000	0.000000	0.000000	0.000000	0.000000	0.000000	0.000000	0.000000	0.000000	0.000000	0.000000	0.000000	0.000000	0.000000	0.000000	0.000000	0.000000	0.014175	0.000000	0.000000	0.000000	0.000000	0.102553	0.061734	0.121392	0.000000	0.000000	0.000000	0.112446	0.088550	0.167822	0.000000	0.000000	0.000000
0.000000	0.056722	0.000000	0.000000	0.000020	0.000000	0.000000	0.000000	0.112016	0.000000	0.000000	0.065536	0.000000	0.075216	0.000000	0.000000	0.000000	0.000000	0.000000	0.000000	0.000000	0.000000	0.000000	0.000000	0.000000	0.000000	0.000000	0.000000	0.000000	0.000000	0.000000	0.000000	0.000000	0.000000	0.000000	0.000000	0.000000	0.000000	0.078138	0.052134	0.116988	0.000000	0.000000	0.000000	0.112664	0.103696	0.188932	0.000000	0.000000	0.000000
0.000000	0.064058	0.000000	0.000000	0.000000	0.000000	0.000000	0.000000	0.103255	0.000000	0.000000	0.064779	0.000000	0.096006	0.000000	0.000000	0.000000	0.000000	0.000000	0.000000	0.000000	0.000000	0.000000	0.000000	0.000000	0.000000	0.000000	0.000000	0.000000	0.000000	0.000000	0.000000	0.000000	0.000000	0.000000	0.000000	0.000000	0.000000	0.083012	0.039374	0.138962	0.000000	0.000000	0.000000	0.120826	0.098774	0.188894	0.000000	0.000000	0.000000
0.000000	0.052266	0.000000	0.000000	0.000000	0.000000	0.000000	0.000000	0.089826	0.000000	0.000000	0.061732	0.000000	0.091481	0.000000	0.000000	0.000000	0.000000	0.000000	0.000000	0.000000	0.000000	0.000000	0.000000	0.000000	0.000000	0.000000	0.000000	0.000000	0.000000	0.000000	0.000000	0.000000	0.000000	0.000000	0.000000	0.000000	0.000000	0.102813	0.043945	0.111046	0.000000	0.000000	0.000000	0.143814	0.102786	0.188057	0.000000	0.000000	0.000000
0.000000	0.049981	0.000000	0.000000	0.000000	0.000000	0.000000	0.000000	0.143952	0.000000	0.000000	0.110103	0.000000	0.095550	0.000000	0.000000	0.000000	0.000000	0.000000	0.000000	0.000000	0.000000	0.000000	0.000000	0.000000	0.000000	0.000000	0.000000	0.000000	0.000000	0.000000	0.000000	0.000000	0.000000	0.000000	0.000000	0.000000	0.000000	0.068689	0.033827	0.116088	0.000000	0.000000	0.000000	0.139511	0.101098	0.180685	0.000000	0.000000	0.000000
0.000000	0.024875	0.000000	0.000000	0.000000	0.000000	0.000000	0.000000	0.156017	0.000000	0.000000	0.103399	0.000000	0.115257	0.000000	0.000000	0.000000	0.000000	0.000000	0.000000	0.000000	0.000000	0.000000	0.000000	0.000000	0.000000	0.000000	0.000000	0.000000	0.000000	0.000000	0.000000	0.000000	0.000000	0.000000	0.000000	0.000000	0.000000	0.067365	0.027780	0.092505	0.000000	0.000000	0.000000	0.146267	0.107180	0.203393	0.000000	0.000000	0.000000
0.000000	0.034049	0.000000	0.000000	0.000000	0.000000	0.000000	0.000000	0.159645	0.000000	0.000000	0.104775	0.000000	0.127299	0.000000	0.000000	0.000000	0.000000	0.000000	0.000000	0.000000	0.000000	0.000000	0.000000	0.000000	0.000000	0.000000	0.000000	0.000000	0.000000	0.000000	0.000000	0.000000	0.000000	0.000000	0.000000	0.000000	0.000000	0.065601	0.031863	0.109607	0.000000	0.000000	0.000000	0.145351	0.131435	0.193957	0.000000	0.000000	0.000000
0.000000	0.030692	0.000000	0.000000	0.000000	0.000000	0.000000	0.000000	0.165883	0.000000	0.000000	0.108693	0.000000	0.113104	0.000000	0.000000	0.000000	0.000000	0.000000	0.000000	0.000000	0.000000	0.000000	0.000000	0.000000	0.000000	0.000000	0.000000	0.000000	0.000000	0.000000	0.000000	0.000000	0.000000	0.000000	0.000000	0.000000	0.000000	0.049081	0.022633	0.094723	0.000000	0.000000	0.000000	0.153470	0.109065	0.192150	0.000000	0.000000	0.000000
0.000000	0.029377	0.000000	0.000000	0.000000	0.000000	0.000000	0.000000	0.089123	0.000000	0.000000	0.109157	0.000000	0.131167	0.000000	0.000000	0.000000	0.000000	0.000000	0.000000	0.000000	0.000000	0.000000	0.000000	0.000000	0.000000	0.000000	0.000000	0.000000	0.000000	0.000000	0.000000	0.000000	0.000000	0.000000	0.000000	0.000000	0.000000	0.057590	0.029739	0.085399	0.000000	0.000000	0.000000	0.182870	0.107356	0.203335	0.000000	0.000000	0.000000
0.000000	0.033947	0.000000	0.000000	0.000000	0.000000	0.000000	0.000000	0.094348	0.000000	0.000000	0.102224	0.000000	0.104189	0.000000	0.000000	0.000000	0.000000	0.000000	0.000000	0.000000	0.000000	0.000000	0.000000	0.000000	0.000000	0.000000	0.000000	0.000000	0.000000	0.000000	0.000000	0.000000	0.000000	0.000000	0.000000	0.000000	0.000000	0.054205	0.024540	0.108358	0.000000	0.000000	0.000016	0.190849	0.079799	0.163870	0.000000	0.000000	0.000000
0.000000	0.030798	0.000000	0.000000	0.000000	0.000000	0.000000	0.000000	0.085456	0.000000	0.000000	0.100112	0.000000	0.104929	0.000000	0.000000	0.000000	0.000000	0.000000	0.000000	0.000000	0.000000	0.000000	0.000000	0.000000	0.000000	0.000000	0.000000	0.000000	0.000000	0.000000	0.000000	0.000000	0.000000	0.000000	0.000000	0.000000	0.000000	0.070106	0.033013	0.098764	0.000000	0.000000	0.003625	0.133671	0.137362	0.196812	0.000000	0.000000	0.000000
0.000000	0.024113	0.000000	0.000000	0.000000	0.000000	0.000000	0.000000	0.083164	0.000000	0.000000	0.092034	0.000000	0.112668	0.000000	0.000000	0.000000	0.000000	0.000000	0.000000	0.000000	0.000000	0.000000	0.000000	0.000000	0.000000	0.000000	0.000000	0.000000	0.000000	0.000000	0.000000	0.000000	0.000000	0.000000	0.000000	0.000000	0.000000	0.069408	0.032871	0.142858	0.000000	0.000000	0.006972	0.149997	0.105354	0.157044	0.000000	0.000000	0.000000
0.000000	0.030443	0.000000	0.000000	0.000000	0.000000	0.000000	0.000000	0.129053	0.000000	0.000000	0.088193	0.000000	0.095172	0.000000	0.000000	0.000000	0.000000	0.000000	0.000000	0.000000	0.000000	0.000000	0.000000	0.000000	0.000000	0.000000	0.000000	0.000000	0.000000	0.000000	0.000000	0.000000	0.000000	0.000000	0.000000	0.000000	0.000000	0.073464	0.031603	0.133327	0.000000	0.000000	0.007335	0.151140	0.111449	0.199455	0.000000	0.000000	0.000000
0.000000	0.046077	0.000000	0.000000	0.000314	0.000000	0.000000	0.000000	0.092358	0.000000	0.000000	0.090477	0.000000	0.079202	0.000000	0.000000	0.000000	0.000000	0.000000	0.000000	0.000000	0.000000	0.000000	0.000000	0.000000	0.000000	0.000000	0.000000	0.000000	0.000000	0.000000	0.000000	0.000000	0.000000	0.000000	0.000000	0.000000	0.000000	0.055708	0.037435	0.169019	0.000000	0.000000	0.005573	0.168836	0.109896	0.169683	0.000000	0.000000	0.000000
0.000000	0.041510	0.000000	0.000000	0.012444	0.000000	0.000000	0.000000	0.107427	0.000000	0.000000	0.082090	0.000000	0.076216	0.000000	0.000000	0.000000	0.000000	0.000000	0.000000	0.000000	0.000000	0.000000	0.000000	0.000000	0.000000	0.000000	0.000000	0.000000	0.000000	0.000000	0.000000	0.000000	0.000000	0.000000	0.000000	0.000000	0.000000	0.065917	0.032598	0.168627	0.000000	0.000000	0.004291	0.156944	0.107474	0.199362	0.000000	0.000000	0.000000
0.000000	0.053287	0.000000	0.000000	0.022831	0.000000	0.000000	0.000000	0.126575	0.000000	0.000000	0.081426	0.000000	0.100411	0.000000	0.000000	0.000000	0.000000	0.000000	0.000000	0.000000	0.000000	0.000000	0.000000	0.000000	0.000000	0.000000	0.000000	0.000000	0.000000	0.000000	0.000000	0.000000	0.000000	0.000000	0.000000	0.000000	0.000000	0.076727	0.036228	0.092655	0.000000	0.000000	0.001496	0.131622	0.110874	0.172156	0.000000	0.000000	0.000000
0.000000	0.050893	0.000000	0.000000	0.029156	0.000000	0.000000	0.000000	0.157705	0.000000	0.000000	0.082992	0.000000	0.095820	0.000000	0.000000	0.000000	0.000000	0.000000	0.000000	0.000000	0.000000	0.000000	0.000000	0.000000	0.000000	0.000000	0.000000	0.000000	0.000000	0.000000	0.000000	0.000000	0.000000	0.000000	0.000000	0.000000	0.000000	0.071806	0.037409	0.091469	0.000000	0.000000	0.000000	0.132129	0.141259	0.219694	0.000000	0.000000	0.000000
0.000000	0.075015	0.000000	0.000000	0.037661	0.000000	0.000000	0.000000	0.133163	0.000000	0.000000	0.093839	0.000000	0.100251	0.000000	0.000000	0.000000	0.000000	0.000000	0.000000	0.000000	0.000000	0.000000	0.000000	0.000000	0.000000	0.000000	0.000000	0.000000	0.000000	0.000000	0.000000	0.000000	0.000000	0.000000	0.000000	0.000000	0.000000	0.080586	0.040774	0.101302	0.000000	0.000000	0.000000	0.152575	0.114674	0.145929	0.000000	0.000000	0.000000
0.000000	0.076136	0.000000	0.021802	0.035661	0.000000	0.000000	0.000000	0.161303	0.000000	0.000000	0.084435	0.000000	0.090203	0.000000	0.000000	0.000000	0.000000	0.000000	0.000000	0.000000	0.000000	0.000000	0.000000	0.000000	0.000000	0.000000	0.000000	0.000000	0.000000	0.000000	0.000000	0.000000	0.000000	0.000000	0.000000	0.000000	0.000000	0.098895	0.033251	0.105704	0.000000	0.000000	0.000000	0.133366	0.104603	0.194257	0.000000	0.000000	0.000000
0.000000	0.070160	0.000000	0.032942	0.038569	0.000000	0.000000	0.000000	0.166761	0.007927	0.000000	0.097327	0.000000	0.089075	0.000000	0.000000	0.000000	0.000000	0.000000	0.000000	0.000000	0.000000	0.000000	0.000000	0.000000	0.000000	0.000000	0.000000	0.000000	0.000000	0.000000	0.000000	0.000000	0.000000	0.000000	0.000000	0.000000	0.000000	0.093149	0.033015	0.113027	0.000000	0.000000	0.000000	0.101583	0.083774	0.139214	0.000000	0.000000	0.000000
0.000000	0.089587	0.000000	0.051406	0.052720	0.000000	0.000000	0.000000	0.170447	0.020162	0.000000	0.059356	0.000000	0.071629	0.000000	0.000000	0.000000	0.000000	0.000000	0.000000	0.000000	0.000000	0.000000	0.000000	0.000000	0.000000	0.000000	0.000000	0.000000	0.000000	0.000000	0.000000	0.000000	0.000000	0.000000	0.000000	0.000000	0.000000	0.077616	0.023621	0.116636	0.000000	0.000000	0.000000	0.104246	0.081252	0.148407	0.000000	0.000000	0.000000
0.000000	0.092209	0.000000	0.046112	0.048981	0.000000	0.000000	0.000000	0.175106	0.045461	0.000000	0.073985	0.000000	0.078862	0.000000	0.000000	0.000000	0.000000	0.000000	0.000000	0.000000	0.000000	0.000000	0.000000	0.000000	0.000000	0.000000	0.000000	0.000000	0.000000	0.000000	0.000000	0.000000	0.000000	0.000000	0.000000	0.000000	0.000000	0.089150	0.016776	0.154755	0.000000	0.000000	0.000000	0.086094	0.065082	0.157912	0.000000	0.000000	0.000000
0.000000	0.089435	0.000000	0.076530	0.046222	0.000000	0.000000	0.000000	0.157870	0.049487	0.031774	0.080039	0.000000	0.071627	0.000000	0.000000	0.000000	0.000000	0.000000	0.000000	0.000000	0.000000	0.000000	0.000000	0.000000	0.000000	0.000000	0.000000	0.000000	0.000000	0.000000	0.000000	0.000000	0.000000	0.000000	0.000000	0.000000	0.000000	0.096054	0.012974	0.127181	0.000000	0.000000	0.000000	0.097045	0.044684	0.148545	0.000000	0.000000	0.000000
0.000000	0.090290	0.000000	0.078860	0.039773	0.000000	0.004782	0.000000	0.186462	0.072770	0.054881	0.107560	0.000000	0.050304	0.000000	0.000000	0.000000	0.000000	0.000000	0.000000	0.000000	0.000000	0.000000	0.000000	0.000000	0.000000	0.000000	0.000000	0.000000	0.000000	0.000000	0.000000	0.000000	0.000000	0.000000	0.000000	0.000000	0.000000	0.067774	0.002835	0.130746	0.000000	0.000000	0.000000	0.122745	0.051529	0.123255	0.000000	0.000000	0.000000
0.000000	0.109925	0.000000	0.087672	0.057733	0.000000	0.015845	0.000000	0.227345	0.067323	0.076282	0.109417	0.000000	0.043320	0.000000	0.000000	0.000000	0.000000	0.000000	0.000000	0.000000	0.000000	0.000000	0.000000	0.000000	0.000000	0.000000	0.000000	0.000000	0.000000	0.000000	0.000000	0.000000	0.000000	0.000000	0.000000	0.000000	0.000000	0.081118	0.000000	0.103770	0.000000	0.000000	0.000000	0.106296	0.037244	0.149003	0.000000	0.000000	0.000000
0.000000	0.097627	0.000000	0.081950	0.060801	0.000000	0.031418	0.000000	0.177420	0.106126	0.092468	0.125940	0.000000	0.041197	0.000000	0.000000	0.026553	0.000000	0.000000	0.000000	0.000000	0.000000	0.000000	0.000000	0.000000	0.000000	0.000000	0.000000	0.000000	0.000000	0.000000	0.000000	0.000000	0.000000	0.000000	0.000000	0.000000	0.000000	0.085737	0.000000	0.103770	0.000000	0.000000	0.000000	0.131557	0.018044	0.129851	0.000000	0.000000	0.000000
0.000000	0.115566	0.000000	0.096430	0.072947	0.000000	0.046248	0.033067	0.157630	0.108493	0.068203	0.098812	0.000000	0.040619	0.000000	0.000000	0.061679	0.000000	0.000000	0.000000	0.000000	0.000000	0.000000	0.000000	0.000000	0.000000	0.000000	0.000000	0.000000	0.000000	0.000000	0.000000	0.000000	0.000000	0.000000	0.000000	0.000000	0.000000	0.063329	0.000000	0.078989	0.000000	0.000000	0.000000	0.080267	0.003519	0.125792	0.000000	0.000000	0.000000
0.000000	0.094795	0.012175	0.061447	0.066371	0.000000	0.084672	0.067004	0.194235	0.138205	0.111296	0.140234	0.000000	0.026552	0.000000	0.000000	0.107669	0.000000	0.000000	0.000000	0.000000	0.000000	0.000000	0.000000	0.000000	0.000000	0.000000	0.000000	0.000000	0.000000	0.000000	0.000000	0.000000	0.000000	0.000000	0.000000	0.000000	0.000000	0.049097	0.000000	0.073910	0.000000	0.000000	0.000000	0.143135	0.000000	0.106848	0.000000	0.000000	0.000000
0.000000	0.112282	0.046606	0.051148	0.061169	0.000000	0.102440	0.122066	0.208492	0.172469	0.119470	0.086791	0.000000	0.023923	0.000000	0.000000	0.114947	0.000000	0.000000	0.000000	0.000000	0.000000	0.000000	0.000000	0.000000	0.000000	0.000000	0.000000	0.000000	0.000000	0.000000	0.000000	0.000000	0.000000	0.000000	0.000000	0.000000	0.000000	0.037021	0.000000	0.038585	0.000000	0.000000	0.000000	0.116946	0.000000	0.110904	0.000000	0.000000	0.000000
0.000000	0.094165	0.093829	0.060594	0.054939	0.000000	0.106017	0.149914	0.176429	0.131557	0.133701	0.098301	0.000000	0.020474	0.000000	0.000000	0.133264	0.000000	0.000000	0.000000	0.000000	0.000000	0.000000	0.000000	0.000000	0.000000	0.000000	0.000000	0.000000	0.000000	0.000000	0.000000	0.000000	0.000000	0.000000	0.000000	0.000000	0.000000	0.026629	0.000000	0.027843	0.000000	0.000000	0.000000	0.114970	0.000000	0.086316	0.000000	0.000000	0.000000
0.000000	0.145459	0.103807	0.054313	0.053147	0.000000	0.101896	0.148763	0.173780	0.149584	0.119053	0.071259	0.000000	0.000000	0.000000	0.000000	0.108654	0.000000	0.000000	0.000000	0.000000	0.000000	0.000000	0.000000	0.000000	0.000000	0.000000	0.000000	0.000000	0.000000	0.000000	0.000000	0.000000	0.000000	0.000000	0.000000	0.000000	0.000000	0.000000	0.000000	0.000000	0.000000	0.000000	0.000000	0.109278	0.000000	0.070907	0.000000	0.000000	0.000000
0.000000	0.164493	0.129053	0.033158	0.038866	0.000000	0.087174	0.134258	0.158845	0.137694	0.077900	0.049361	0.000000	0.000000	0.000000	0.000000	0.114573	0.000000	0.000000	0.000000	0.000000	0.000000	0.000000	0.000000	0.000000	0.000000	0.000000	0.000000	0.000000	0.000000	0.000000	0.000000	0.000000	0.000000	0.000000	0.000000	0.000000	0.000000	0.000000	0.000000	0.000000	0.000000	0.000000	0.000000	0.096757	0.000000	0.045088	0.000000	0.000000	0.000000
0.000000	0.111520	0.110109	0.027012	0.033574	0.000000	0.087167	0.130708	0.122639	0.106750	0.068758	0.066902	0.000000	0.000000	0.000000	0.000000	0.115983	0.000000	0.000000	0.000000	0.000000	0.000000	0.000000	0.000000	0.000000	0.000000	0.000000	0.000000	0.000000	0.000000	0.000000	0.000000	0.000000	0.000000	0.000000	0.000000	0.000000	0.000000	0.000000	0.000000	0.000000	0.000000	0.000000	0.000000	0.078209	0.000000	0.008622	0.000000	0.000000	0.000000
0.000000	0.113579	0.127369	0.023574	0.028893	0.000000	0.068442	0.136611	0.096473	0.093572	0.061475	0.061420	0.000000	0.000000	0.000000	0.014082	0.096106	0.000000	0.000000	0.000000	0.000000	0.000000	0.000000	0.000000	0.000000	0.000000	0.000000	0.000000	0.000000	0.000000	0.000000	0.000000	0.000000	0.000000	0.000000	0.000000	0.000000	0.000000	0.000000	0.000000	0.000000	0.000000	0.000000	0.000000	0.043981	0.000000	0.000000	0.000000	0.000000	0.000000
0.000000	0.107954	0.141417	0.031702	0.017100	0.000000	0.096884	0.157214	0.081396	0.104984	0.051389	0.047166	0.000000	0.000000	0.000000	0.033792	0.098440	0.000000	0.000000	0.000000	0.000000	0.000000	0.000000	0.000000	0.000000	0.000000	0.000000	0.000000	0.000000	0.000000	0.000000	0.000000	0.000000	0.000000	0.000000	0.000000	0.000000	0.000000	0.000000	0.000000	0.000000	0.000000	0.000000	0.000000	0.026872	0.000000	0.000000	0.000000	0.000000	0.000000
0.000000	0.107999	0.184987	0.038642	0.010331	0.000000	0.087686	0.195968	0.055798	0.105309	0.037768	0.049318	0.000000	0.000000	0.000000	0.055707	0.104618	0.000000	0.000000	0.000000	0.000000	0.000000	0.000000	0.000000	0.000000	0.000000	0.000000	0.000000	0.000000	0.000000	0.000000	0.000000	0.000000	0.000000	0.000000	0.000000	0.000000	0.000000	0.000000	0.000000	0.000000	0.000000	0.000000	0.000000	0.004754	0.000000	0.000000	0.000000	0.000000	0.000000
0.000000	0.075079	0.173806	0.035807	0.000000	0.000000	0.097309	0.173579	0.046807	0.070751	0.026566	0.048035	0.000000	0.000000	0.000000	0.072676	0.082946	0.000000	0.000000	0.000000	0.000000	0.000000	0.000000	0.000000	0.000000	0.000000	0.000000	0.000000	0.000000	0.000000	0.000000	0.000000	0.000000	0.000000	0.000000	0.000000	0.000000	0.000000	0.000000	0.000000	0.000000	0.000000	0.000000	0.000000	0.000000	0.000000	0.000000	0.000000	0.000000	0.000000
0.000000	0.076318	0.172209	0.040486	0.000000	0.000000	0.089776	0.175220	0.028211	0.084967	0.016059	0.046463	0.000000	0.000000	0.000000	0.068539	0.114871	0.000000	0.000000	0.000000	0.000000	0.000000	0.000000	0.000000	0.000000	0.000000	0.000000	0.000000	0.000000	0.000000	0.000000	0.000000	0.000000	0.000000	0.000000	0.000000	0.000000	0.000000	0.000000	0.000000	0.000000	0.000000	0.000000	0.000000	0.000000	0.000000	0.000000	0.000000	0.000000	0.000000
0.000000	0.054499	0.194578	0.033563	0.000000	0.000000	0.121862	0.197799	0.019559	0.080686	0.004517	0.054274	0.000000	0.000000	0.000000	0.098910	0.118386	0.000000	0.000000	0.000000	0.000000	0.000000	0.000000	0.000000	0.000000	0.000000	0.000000	0.000000	0.000000	0.000000	0.000000	0.000000	0.000000	0.000000	0.000000	0.000000	0.000000	0.000000	0.000000	0.000000	0.000000	0.000000	0.000000	0.000000	0.000000	0.000000	0.000000	0.000000	0.000000	0.000000
0.000000	0.043121	0.150309	0.028245	0.000000	0.000000	0.110881	0.159083	0.024040	0.074009	0.000000	0.045645	0.000000	0.000000	0.000000	0.112245	0.105154	0.000000	0.000000	0.000000	0.000000	0.000000	0.000000	0.000000	0.000000	0.000000	0.000000	0.000000	0.000000	0.000000	0.000000	0.000000	0.000000	0.000000	0.000000	0.000000	0.000000	0.000000	0.000000	0.000000	0.000000	0.000000	0.000000	0.000000	0.000000	0.000000	0.000000	0.000000	0.000000	0.000000
0.000000	0.030700	0.142420	0.027135	0.000000	0.000000	0.100563	0.226668	0.020307	0.061814	0.000000	0.060852	0.000000	0.000000	0.000000	0.112933	0.095287	0.000000	0.000000	0.000000	0.000000	0.000000	0.000000	0.000000	0.000000	0.000000	0.000000	0.000000	0.000000	0.000000	0.000000	0.000000	0.000000	0.000000	0.000000	0.000000	0.000000	0.000000	0.000000	0.000000	0.000000	0.000000	0.000000	0.000000	0.000000	0.000000	0.000000	0.000000	0.000000	0.000000
0.000000	0.021389	0.179040	0.021490	0.000000	0.000000	0.132354	0.211888	0.015935	0.060089	0.000000	0.077473	0.000000	0.000000	0.000000	0.136747	0.076216	0.000000	0.000000	0.000000	0.000000	0.000000	0.000000	0.000000	0.000000	0.000000	0.000000	0.000000	0.000000	0.000000	0.000000	0.000000	0.000000	0.000000	0.000000	0.000000	0.000000	0.000000	0.000000	0.000000	0.000000	0.000000	0.000000	0.000000	0.000000	0.000000	0.000000	0.000000	0.000000	0.000000
0.000000	0.008898	0.143985	0.023849	0.000000	0.000000	0.162639	0.201423	0.016008	0.064714	0.000000	0.090244	0.004481	0.000000	0.000000	0.138480	0.078149	0.000000	0.000000	0.000000	0.000000	0.000000	0.000000	0.000000	0.000000	0.000000	0.000000	0.000000	0.000000	0.000000	0.000000	0.000000	0.000000	0.000000	0.000000	0.000000	0.000000	0.000000	0.000000	0.000000	0.000000	0.000000	0.000000	0.000000	0.000000	0.000000	0.000000	0.000000	0.000000	0.000000
0.000000	0.005679	0.139400	0.015125	0.000000	0.000000	0.162585	0.207524	0.014733	0.051459	0.000000	0.095118	0.008570	0.000000	0.000000	0.113396	0.058560	0.000000	0.000000	0.000000	0.000000	0.000000	0.000000	0.000000	0.000000	0.000000	0.000000	0.000000	0.000000	0.000000	0.000000	0.000000	0.000000	0.000000	0.000000	0.000000	0.000000	0.000000	0.000000	0.000000	0.000000	0.000000	0.000000	0.000000	0.000000	0.000000	0.000000	0.000000	0.000000	0.000000
0.000000	0.010096	0.153015	0.012652	0.000000	0.000000	0.126824	0.190619	0.023247	0.051432	0.000000	0.098350	0.016504	0.000000	0.000000	0.149814	0.061166	0.000000	0.000000	0.000000	0.000000	0.000000	0.000000	0.000000	0.000000	0.000000	0.000000	0.000000	0.000000	0.000000	0.000000	0.000000	0.000000	0.000000	0.000000	0.000000	0.000000	0.000000	0.000000	0.000000	0.000000	0.000000	0.000000	0.000000	0.000000	0.000000	0.000000	0.000000	0.000000	0.000000
0.000000	0.012802	0.119118	0.006123	0.000000	0.000000	0.142435	0.184938	0.022075	0.079422	0.000000	0.087513	0.027308	0.000000	0.000000	0.135641	0.044402	0.000000	0.000000	0.000000	0.000000	0.000000	0.003441	0.000000	0.000000	0.000000	0.000000	0.000000	0.000000	0.000000	0.000000	0.000000	0.000000	0.000000	0.000000	0.000000	0.000000	0.000000	0.000000	0.000000	0.000000	0.000000	0.000000	0.000000	0.000000	0.000000	0.000000	0.000000	0.000000	0.000000
0.000000	0.020462	0.125557	0.001837	0.000000	0.000000	0.163579	0.212787	0.031657	0.073013	0.000000	0.075891	0.036566	0.000000	0.000000	0.144768	0.034052	0.000000	0.000000	0.000000	0.000000	0.000000	0.009986	0.000000	0.000000	0.000000	0.000000	0.000000	0.000000	0.000000	0.000000	0.000000	0.000000	0.000000	0.000000	0.000000	0.000000	0.000000	0.000000	0.000000	0.000000	0.000000	0.000000	0.000000	0.000000	0.000000	0.000000	0.000000	0.000000	0.000000
0.000000	0.022251	0.133965	0.000000	0.000000	0.000000	0.199787	0.184583	0.036088	0.082152	0.003696	0.104129	0.037256	0.000000	0.000000	0.164415	0.021972	0.000000	0.000000	0.000000	0.000000	0.000000	0.016837	0.000000	0.000000	0.000000	0.000000	0.000000	0.000000	0.000000	0.000000	0.000000	0.000000	0.000000	0.000000	0.000000	0.000000	0.000000	0.000000	0.000000	0.000000	0.000000	0.000000	0.000000	0.000000	0.000000	0.000000	0.000000	0.000000	0.000000
0.000000	0.023155	0.117208	0.000000	0.000000	0.000000	0.167870	0.203789	0.063954	0.097675	0.007859	0.095070	0.042248	0.005413	0.000000	0.159514	0.018849	0.000000	0.000000	0.000000	0.000000	0.000000	0.021130	0.000000	0.000000	0.000000	0.000000	0.000000	0.000000	0.000000	0.000000	0.000000	0.000000	0.000000	0.000000	0.000000	0.000000	0.000000	0.000000	0.000000	0.000000	0.000000	0.000000	0.000000	0.000000	0.000000	0.000000	0.000000	0.000000	0.000000
0.000000	0.037252	0.101044	0.004570	0.000000	0.000000	0.144780	0.196736	0.087308	0.105653	0.012242	0.118368	0.049635	0.007994	0.000000	0.123732	0.011156	0.000000	0.000000	0.000000	0.000000	0.000000	0.019689	0.000000	0.000000	0.000000	0.000000	0.000000	0.000000	0.000000	0.000000	0.000000	0.000000	0.000000	0.000000	0.000000	0.000000	0.000000	0.000000	0.000000	0.000000	0.000000	0.000000	0.000000	0.000000	0.000000	0.000000	0.000000	0.000000	0.000000
0.000000	0.033924	0.099787	0.019842	0.000000	0.000000	0.186728	0.207885	0.100041	0.109526	0.016548	0.113273	0.071641	0.009964	0.000000	0.155117	0.006939	0.000000	0.000000	0.000000	0.000000	0.000000	0.019861	0.000000	0.000000	0.000000	0.000000	0.000000	0.000000	0.000000	0.000000	0.000000	0.000000	0.000000	0.000000	0.000000	0.000000	0.000000	0.000000	0.000000	0.000000	0.000000	0.000000	0.000000	0.000000	0.000000	0.000000	0.000000	0.000000	0.000000
0.000000	0.056077	0.075063	0.033691	0.000000	0.000000	0.222035	0.148606	0.120976	0.118552	0.023358	0.121012	0.079944	0.011374	0.000000	0.158768	0.003053	0.000000	0.000000	0.000000	0.000000	0.000000	0.015002	0.000000	0.000000	0.000000	0.000000	0.000000	0.000000	0.000000	0.000000	0.000000	0.000000	0.000000	0.000000	0.000000	0.000000	0.000000	0.000000	0.000000	0.000000	0.000000	0.000000	0.000000	0.000000	0.000000	0.001422	0.000000	0.000000	0.000000
0.000000	0.066156	0.087826	0.050053	0.000000	0.000000	0.157898	0.129551	0.122627	0.123083	0.030500	0.116455	0.073914	0.010786	0.000000	0.122944	0.000000	0.000000	0.000000	0.000000	0.000000	0.000000	0.010821	0.000000	0.000000	0.000000	0.000000	0.000000	0.000000	0.000000	0.000000	0.000000	0.000000	0.000000	0.000000	0.000000	0.000000	0.000000	0.000000	0.000000	0.000000	0.000000	0.000000	0.000000	0.000000	0.000000	0.007824	0.000000	0.000000	0.000000
0.000000	0.089325	0.058865	0.061472	0.000000	0.000000	0.169720	0.168211	0.122513	0.111792	0.029940	0.135328	0.075153	0.010092	0.000000	0.083781	0.006041	0.000000	0.000000	0.000000	0.000000	0.000000	0.004184	0.000000	0.000000	0.000000	0.000000	0.000000	0.000000	0.000000	0.000000	0.000000	0.000000	0.000000	0.000000	0.000000	0.000000	0.000000	0.000000	0.000000	0.000000	0.000000	0.000000	0.000000	0.000000	0.000000	0.011342	0.000000	0.000000	0.000000
0.000000	0.099931	0.057421	0.067641	0.000000	0.000000	0.202368	0.155944	0.167473	0.104066	0.047520	0.131637	0.068375	0.011637	0.000000	0.078097	0.011928	0.000000	0.000000	0.000000	0.000000	0.000000	0.000000	0.000000	0.000000	0.000000	0.000000	0.000000	0.000000	0.000000	0.000000	0.000000	0.000000	0.000000	0.000000	0.000000	0.000000	0.000000	0.000000	0.000000	0.000000	0.000000	0.000000	0.000000	0.001430	0.000000	0.015444	0.000000	0.000000	0.000000
0.000000	0.091461	0.041849	0.075953	0.000000	0.000000	0.189918	0.124591	0.146636	0.128872	0.060074	0.140728	0.087216	0.011789	0.000000	0.079282	0.023486	0.000000	0.000000	0.000000	0.000000	0.000000	0.000000	0.000000	0.000000	0.000000	0.000000	0.000000	0.000000	0.000000	0.000000	0.000000	0.000000	0.000000	0.000000	0.000000	0.000000	0.000000	0.000000	0.000000	0.000000	0.000000	0.000000	0.000000	0.009431	0.000000	0.016206	0.000000	0.000000	0.000000
0.000000	0.121416	0.019799	0.065223	0.000000	0.000000	0.160637	0.126137	0.164966	0.107344	0.057308	0.134896	0.066517	0.012953	0.000000	0.075959	0.025181	0.000000	0.000000	0.000000	0.000000	0.000000	0.000000	0.000000	0.000000	0.000000	0.000000	0.000000	0.000000	0.000000	0.000000	0.000000	0.000000	0.000000	0.000000	0.000000	0.000000	0.000000	0.000000	0.000000	0.000000	0.000000	0.000000	0.000000	0.020086	0.000000	0.013835	0.000000	0.000000	0.000000
0.000000	0.093487	0.000487	0.074423	0.000000	0.000000	0.171872	0.110723	0.165768	0.142712	0.046165	0.144912	0.057210	0.015773	0.000000	0.061656	0.036539	0.000000	0.000000	0.000000	0.000000	0.000000	0.000000	0.000000	0.000000	0.000000	0.000000	0.000000	0.000000	0.000000	0.000000	0.000000	0.000000	0.000000	0.000000	0.000000	0.000000	0.000000	0.000000	0.000000	0.000000	0.000000	0.000000	0.000000	0.021156	0.000000	0.012355	0.000000	0.000000	0.000000
0.000000	0.080450	0.000000	0.081094	0.003676	0.000000	0.156456	0.116345	0.152477	0.093548	0.086734	0.162834	0.052911	0.014601	0.000000	0.051411	0.045133	0.000000	0.000000	0.000000	0.000000	0.000000	0.000000	0.000000	0.000000	0.000000	0.000000	0.000000	0.000000	0.000000	0.000000	0.000000	0.000000	0.000000	0.000000	0.000000	0.000000	0.000000	0.000000	0.000000	0.000000	0.000000	0.000000	0.000000	0.027815	0.000000	0.010446	0.000000	0.000000	0.000000
0.000000	0.146348	0.000000	0.103976	0.013557	0.000000	0.154950	0.135029	0.155839	0.076677	0.099211	0.127612	0.047721	0.014581	0.000000	0.033086	0.046094	0.000000	0.000000	0.000000	0.000000	0.000000	0.000000	0.000000	0.000000	0.000000	0.000000	0.000000	0.000000	0.000000	0.000000	0.000000	0.000000	0.000000	0.000000	0.000000	0.000000	0.000000	0.000000	0.000000	0.000000	0.000000	0.000000	0.000000	0.024867	0.000000	0.004830	0.005565	0.000000	0.000000
0.000000	0.172913	0.000000	0.083844	0.021032	0.000000	0.134514	0.111891	0.147863	0.121903	0.121036	0.121795	0.036358	0.013075	0.000000	0.022250	0.070373	0.000000	0.000000	0.000000	0.000000	0.000000	0.000000	0.000000	0.000000	0.000000	0.000000	0.000000	0.000000	0.000000	0.000000	0.000000	0.000000	0.000000	0.000000	0.000000	0.000000	0.000000	0.000000	0.000000	0.000000	0.000000	0.000000	0.000000	0.028129	0.000000	0.000000	0.013158	0.000000	0.000000
0.000000	0.160905	0.004795	0.116816	0.031280	0.000000	0.152466	0.074477	0.126995	0.103684	0.085081	0.097615	0.032306	0.008474	0.000000	0.003078	0.077965	0.000000	0.000000	0.000000	0.000000	0.000000	0.000000	0.000000	0.000000	0.000000	0.000000	0.000000	0.000000	0.000000	0.000000	0.000000	0.000000	0.000000	0.000000	0.000000	0.000000	0.000000	0.000000	0.000000	0.000000	0.000000	0.000000	0.000000	0.034420	0.000000	0.000000	0.018723	0.000000	0.000000
0.000000	0.183579	0.018345	0.111342	0.037888	0.000000	0.163893	0.058754	0.073731	0.011140	0.085364	0.128880	0.015014	0.001726	0.000000	0.000000	0.084731	0.000000	0.000000	0.000000	0.000000	0.000000	0.000000	0.000000	0.000000	0.000000	0.000000	0.000000	0.000000	0.000000	0.000000	0.000000	0.000000	0.000000	0.000000	0.000000	0.000000	0.000000	0.000000	0.000000	0.000000	0.000000	0.000000	0.000000	0.024517	0.000000	0.000000	0.027615	0.008637	0.000000
0.000000	0.147282	0.035880	0.107595	0.033932	0.000000	0.168213	0.062687	0.081259	0.010228	0.103078	0.102489	0.005073	0.000000	0.000000	0.000000	0.099596	0.000000	0.000000	0.000000	0.000000	0.000000	0.000000	0.000000	0.000000	0.000000	0.000000	0.000000	0.000000	0.000000	0.000000	0.000000	0.000000	0.000000	0.000000	0.000000	0.000000	0.000000	0.000000	0.000000	0.000000	0.000000	0.000000	0.000000	0.022274	0.000000	0.000000	0.030908	0.022527	0.000000
0.000000	0.148919	0.040470	0.115785	0.050180	0.000000	0.131332	0.058002	0.090393	0.010469	0.099390	0.115142	0.000000	0.000000	0.000000	0.000000	0.117319	0.000000	0.000000	0.000000	0.000000	0.000000	0.000000	0.000000	0.000000	0.000000	0.000000	0.000000	0.000000	0.000000	0.000000	0.000000	0.000000	0.000000	0.000000	0.000000	0.000000	0.000000	0.000000	0.000000	0.000000	0.000000	0.000000	0.000000	0.017019	0.000000	0.000000	0.037607	0.029346	0.000000
0.000000	0.158573	0.067461	0.120454	0.036400	0.000000	0.135264	0.065252	0.079411	0.123321	0.115495	0.098088	0.000000	0.000000	0.000000	0.000000	0.101900	0.000000	0.000000	0.000000	0.000000	0.000000	0.000000	0.000000	0.000000	0.000000	0.000000	0.000000	0.000000	0.000000	0.000000	0.000000	0.000000	0.000000	0.000000	0.000000	0.000000	0.000000	0.000000	0.000000	0.000000	0.000000	0.000000	0.000000	0.008645	0.000000	0.000000	0.037602	0.043581	0.000000
0.000000	0.134005	0.085896	0.118929	0.030253	0.000000	0.115747	0.073156	0.079089	0.119069	0.122486	0.105534	0.000000	0.000000	0.000000	0.000000	0.109655	0.000000	0.000000	0.000000	0.000000	0.000000	0.000000	0.000000	0.000000	0.000000	0.000000	0.000000	0.000000	0.000000	0.000000	0.000000	0.000000	0.000000	0.000000	0.000000	0.000000	0.000000	0.000000	0.000000	0.000000	0.000000	0.000000	0.000000	0.000000	0.000000	0.000000	0.042232	0.057384	0.000000
0.000000	0.152608	0.112297	0.129527	0.032374	0.012982	0.087035	0.080885	0.076541	0.105904	0.126100	0.083959	0.000000	0.000000	0.000000	0.000000	0.107507	0.000000	0.000000	0.000000	0.000000	0.000000	0.000000	0.000000	0.000000	0.000000	0.000000	0.000000	0.000000	0.000000	0.000000	0.000000	0.000000	0.000000	0.000000	0.000000	0.000000	0.000000	0.000000	0.000000	0.000000	0.000000	0.000000	0.000000	0.000000	0.000000	0.000000	0.039283	0.052981	0.000000
0.000000	0.142108	0.097065	0.104570	0.027306	0.027609	0.118391	0.084299	0.070733	0.093165	0.147513	0.083373	0.000000	0.000000	0.000000	0.000000	0.108902	0.000000	0.000000	0.000000	0.000000	0.000000	0.000000	0.000000	0.000000	0.000000	0.000000	0.000000	0.000000	0.000000	0.000000	0.000000	0.000000	0.000000	0.000000	0.000000	0.000000	0.000000	0.000000	0.000000	0.000000	0.000000	0.000000	0.000000	0.000000	0.000000	0.000000	0.037799	0.069252	0.000000
0.000000	0.111664	0.117757	0.099815	0.018446	0.038294	0.094421	0.098406	0.058471	0.103016	0.129397	0.055395	0.000000	0.000000	0.000000	0.000000	0.175340	0.000000	0.000000	0.000000	0.000000	0.000000	0.000000	0.000000	0.000000	0.000000	0.000000	0.000000	0.000000	0.000000	0.000000	0.000000	0.000000	0.000000	0.000000	0.000000	0.000000	0.000000	0.000000	0.000000	0.000000	0.000000	0.000000	0.000000	0.000000	0.000000	0.000000	0.022057	0.070747	0.000000
0.000000	0.115664	0.132097	0.104184	0.003221	0.043101	0.071893	0.104995	0.035714	0.108815	0.153401	0.043809	0.000000	0.000000	0.000000	0.000000	0.185608	0.000000	0.000000	0.000000	0.000000	0.000000	0.000000	0.000000	0.000000	0.000000	0.000000	0.000000	0.000000	0.000000	0.000000	0.000000	0.000000	0.000000	0.000000	0.000000	0.000000	0.000000	0.000000	0.000000	0.000000	0.000000	0.000000	0.000000	0.000000	0.000000	0.000000	0.017016	0.088075	0.000000
0.000000	0.082306	0.137691	0.087312	0.000000	0.058775	0.059072	0.108661	0.020386	0.118230	0.156342	0.055011	0.000000	0.000000	0.000000	0.009576	0.205636	0.000000	0.000000	0.000000	0.000000	0.000000	0.000000	0.000000	0.000000	0.000000	0.000000	0.000000	0.000000	0.000000	0.000000	0.000000	0.000000	0.000000	0.000000	0.000000	0.000000	0.000000	0.000000	0.000000	0.000000	0.000000	0.000000	0.000000	0.000000	0.000000	0.000000	0.011833	0.077202	0.000000
0.000000	0.075114	0.134788	0.078621	0.000000	0.053563	0.069506	0.110456	0.019285	0.119686	0.146184	0.037432	0.000000	0.000000	0.000000	0.027107	0.182893	0.000000	0.000000	0.000000	0.000000	0.000000	0.000000	0.000000	0.000000	0.000000	0.000000	0.000000	0.000000	0.000000	0.000000	0.000000	0.000000	0.000000	0.000000	0.000000	0.000000	0.000000	0.000000	0.000000	0.000000	0.000000	0.000000	0.000000	0.000000	0.000000	0.000000	0.007935	0.058970	0.000000
0.000000	0.056790	0.150417	0.060789	0.000000	0.071635	0.045354	0.101731	0.010341	0.113374	0.142027	0.022325	0.000000	0.000000	0.000000	0.039242	0.200625	0.000000	0.000000	0.000000	0.000000	0.000000	0.000000	0.000000	0.000000	0.000000	0.000000	0.000000	0.000000	0.000000	0.000000	0.000000	0.000000	0.000000	0.000000	0.000000	0.000000	0.000000	0.000000	0.000000	0.000000	0.000000	0.000000	0.000000	0.000000	0.000000	0.000000	0.000000	0.064142	0.000000
0.000000	0.049438	0.138259	0.096406	0.000000	0.058936	0.051726	0.103885	0.001785	0.116326	0.156929	0.014878	0.000000	0.000000	0.000000	0.054158	0.205013	0.000000	0.000000	0.000000	0.000000	0.000000	0.000000	0.000000	0.000000	0.000000	0.000000	0.000000	0.000000	0.000000	0.000000	0.000000	0.000000	0.000000	0.000000	0.000000	0.000000	0.000000	0.000000	0.000000	0.000000	0.000000	0.000000	0.000000	0.000000	0.000000	0.000000	0.000000	0.065735	0.000000
0.000000	0.030072	0.144096	0.073173	0.000000	0.064458	0.050729	0.134672	0.000000	0.098012	0.147058	0.004300	0.000000	0.000000	0.000000	0.064714	0.188974	0.000000	0.000000	0.000000	0.000000	0.000000	0.000000	0.000000	0.000000	0.000000	0.000000	0.000000	0.000000	0.000000	0.000000	0.000000	0.000000	0.000000	0.000000	0.000000	0.000000	0.000000	0.000000	0.000000	0.000000	0.000000	0.000000	0.000000	0.000000	0.000000	0.000000	0.000000	0.052231	0.000000
0.000000	0.013147	0.164529	0.078571	0.000000	0.052651	0.059938	0.162870	0.000000	0.080632	0.131225	0.000000	0.000000	0.000000	0.000000	0.075022	0.160320	0.000000	0.000000	0.000000	0.000000	0.000000	0.000000	0.000000	0.000000	0.000000	0.000000	0.000000	0.000000	0.000000	0.000000	0.000000	0.000000	0.000000	0.000000	0.000000	0.000000	0.000000	0.000000	0.000000	0.000000	0.000000	0.000000	0.000000	0.000000	0.000000	0.000000	0.000000	0.048807	0.000000
0.000000	0.000000	0.193297	0.066583	0.000000	0.047614	0.063815	0.181920	0.000000	0.083463	0.119644	0.000000	0.000000	0.000000	0.000000	0.085929	0.180614	0.000000	0.000000	0.000000	0.000000	0.000000	0.000000	0.000000	0.000000	0.000000	0.000000	0.000000	0.000000	0.000000	0.000000	0.000000	0.000000	0.000000	0.000000	0.000000	0.000000	0.000000	0.000000	0.000000	0.000000	0.000000	0.000000	0.000000	0.000000	0.000000	0.000000	0.000000	0.034606	0.000000
0.000000	0.000000	0.165543	0.066796	0.000000	0.055129	0.062812	0.145005	0.000000	0.064335	0.133178	0.000000	0.000000	0.000000	0.000000	0.117871	0.164252	0.000000	0.000000	0.000000	0.000000	0.000000	0.000000	0.000000	0.000000	0.000000	0.000000	0.000000	0.000000	0.000000	0.000000	0.000000	0.000000	0.000000	0.000000	0.000000	0.000000	0.000000	0.000000	0.000000	0.000000	0.000000	0.000000	0.000000	0.000000	0.000000	0.000000	0.000000	0.026643	0.000000
0.000000	0.000000	0.171535	0.035078	0.000000	0.044354	0.063458	0.176871	0.000000	0.072920	0.099682	0.000000	0.000000	0.000000	0.000000	0.105210	0.186904	0.000000	0.000000	0.000000	0.000000	0.000000	0.000000	0.000000	0.000000	0.000000	0.000000	0.000000	0.000000	0.000000	0.000000	0.000000	0.000000	0.000000	0.000000	0.000000	0.000000	0.000000	0.000000	0.000000	0.000000	0.000000	0.000000	0.000000	0.000000	0.000000	0.000000	0.000000	0.009862	0.000000
0.000000	0.000000	0.168363	0.030312	0.000000	0.034305	0.091110	0.146512	0.000000	0.048116	0.089783	0.000000	0.000000	0.000000	0.000000	0.089512	0.166677	0.000000	0.000000	0.000000	0.000000	0.000000	0.010784	0.000000	0.000000	0.000000	0.000000	0.000000	0.000000	0.000000	0.000000	0.000000	0.000000	0.000000	0.000000	0.000000	0.000000	0.000000	0.000000	0.000000	0.000000	0.000000	0.000000	0.000000	0.000000	0.000000	0.000000	0.000000	0.000000	0.000000
0.000000	0.000000	0.196327	0.006857	0.000000	0.016226	0.090368	0.153976	0.000000	0.049187	0.081231	0.000000	0.000000	0.000000	0.000000	0.184196	0.098566	0.000000	0.000000	0.000000	0.000000	0.000000	0.017129	0.000000	0.000000	0.000000	0.000000	0.000000	0.000000	0.000000	0.000000	0.000000	0.000000	0.000000	0.000000	0.000000	0.000000	0.000000	0.000000	0.000000	0.000000	0.000000	0.000000	0.000000	0.000000	0.000000	0.000000	0.000000	0.000000	0.000000
0.000000	0.000000	0.179602	0.000000	0.000000	0.003562	0.104584	0.181646	0.000000	0.039745	0.058939	0.000000	0.003953	0.000000	0.000000	0.150349	0.099783	0.000000	0.000000	0.000000	0.000000	0.000000	0.028400	0.000000	0.000000	0.000000	0.000000	0.000000	0.000000	0.000000	0.000000	0.000000	0.000000	0.000000	0.000000	0.000000	0.000000	0.000000	0.000000	0.000000	0.000000	0.000000	0.000000	0.000000	0.000000	0.000000	0.000000	0.000000	0.000000	0.000000
0.000000	0.000000	0.172377	0.000000	0.000000	0.000000	0.113217	0.157791	0.000000	0.035391	0.050291	0.000000	0.019634	0.000000	0.000000	0.169321	0.099614	0.000000	0.000000	0.000000	0.000000	0.000000	0.046450	0.000000	0.000000	0.000000	0.000000	0.000000	0.000000	0.000000	0.000000	0.000000	0.000000	0.000000	0.000000	0.000000	0.000000	0.000000	0.000000	0.000000	0.000000	0.000000	0.000000	0.000000	0.000000	0.000000	0.000000	0.000000	0.000000	0.000000
0.000000	0.000000	0.151919	0.000000	0.000000	0.000000	0.092278	0.158726	0.000000	0.030798	0.028634	0.000000	0.031503	0.000000	0.000000	0.154368	0.099659	0.000000	0.000000	0.000000	0.000000	0.000000	0.047167	0.000000	0.000000	0.000000	0.000000	0.000000	0.000000	0.000000	0.000000	0.000000	0.000000	0.000000	0.000000	0.000000	0.000000	0.000000	0.000000	0.000000	0.000000	0.000000	0.000000	0.000000	0.000000	0.000000	0.000000	0.000000	0.000000	0.000000
0.000000	0.000000	0.171506	0.000000	0.000000	0.000000	0.121702	0.128634	0.000000	0.030213	0.035594	0.000000	0.039766	0.000000	0.000000	0.196211	0.075259	0.000000	0.000000	0.000000	0.000000	0.000000	0.054472	0.000000	0.000000	0.000000	0.000000	0.000000	0.000000	0.000000	0.000000	0.000000	0.000000	0.000000	0.000000	0.000000	0.000000	0.000000	0.000000	0.000000	0.000000	0.000000	0.000000	0.000000	0.000000	0.000000	0.000000	0.000000	0.000000	0.000000
0.000000	0.000000	0.139226	0.000000	0.000000	0.000000	0.119855	0.145436	0.000000	0.024850	0.029175	0.006986	0.040955	0.000000	0.000000	0.207656	0.069627	0.000000	0.000000	0.000000	0.000000	0.000000	0.062019	0.000000	0.000000	0.000000	0.000000	0.000000	0.000000	0.000000	0.000000	0.000000	0.000000	0.000000	0.000000	0.000000	0.000000	0.000000	0.000000	0.000000	0.000000	0.000000	0.000000	0.000000	0.000000	0.000000	0.000000	0.000000	0.000000	0.000000
0.000000	0.000000	0.129957	0.000000	0.000000	0.000000	0.126065	0.162889	0.000000	0.013692	0.015847	0.016916	0.060362	0.000000	0.000000	0.174615	0.066441	0.000000	0.000000	0.000000	0.000000	0.000000	0.066445	0.000000	0.000000	0.000000	0.000000	0.000000	0.000000	0.000000	0.000000	0.000000	0.000000	0.000000	0.000000	0.000000	0.000000	0.000000	0.000000	0.000000	0.000000	0.000000	0.000000	0.000000	0.000000	0.000000	0.000000	0.000000	0.000000	0.000000
0.000000	0.000000	0.134858	0.000000	0.000000	0.000000	0.112253	0.159268	0.000000	0.012477	0.006884	0.025099	0.075187	0.000000	0.000000	0.174646	0.070212	0.000000	0.000000	0.000000	0.000000	0.000000	0.062042	0.000000	0.000000	0.000000	0.000000	0.000000	0.000000	0.000000	0.000000	0.000000	0.000000	0.000000	0.000000	0.000000	0.000000	0.000000	0.000000	0.000000	0.000000	0.000000	0.000000	0.000000	0.000000	0.000000	0.000000	0.000000	0.000000	0.000000
0.000000	0.000000	0.129287	0.000000	0.000000	0.000000	0.144968	0.200189	0.000000	0.004894	0.000000	0.036366	0.084786	0.000000	0.000000	0.195061	0.065076	0.000000	0.000000	0.000000	0.000000	0.000000	0.061523	0.000000	0.000000	0.000000	0.000000	0.000000	0.000000	0.000000	0.000000	0.000000	0.000000	0.000000	0.000000	0.000000	0.000000	0.000000	0.000000	0.000000	0.000000	0.000000	0.000000	0.000000	0.000000	0.000000	0.000000	0.000000	0.000000	0.000000
0.000000	0.000000	0.126152	0.000000	0.000000	0.000000	0.151217	0.144210	0.000000	0.000103	0.007007	0.041687	0.057900	0.000000	0.000000	0.180727	0.056832	0.000000	0.000000	0.000000	0.000000	0.000000	0.056804	0.000000	0.000000	0.000000	0.000000	0.000000	0.000000	0.000000	0.000000	0.000000	0.000000	0.000000	0.000000	0.000000	0.000000	0.000000	0.000000	0.000000	0.000000	0.000000	0.000000	0.000000	0.000000	0.000000	0.000000	0.000000	0.000000	0.000000
0.000000	0.000000	0.126466	0.000000	0.000000	0.000000	0.166675	0.132747	0.000000	0.000000	0.021119	0.050279	0.078582	0.000000	0.000000	0.202618	0.052499	0.000000	0.000000	0.000000	0.000000	0.000000	0.049877	0.000000	0.000000	0.000000	0.000000	0.000000	0.000000	0.000000	0.000000	0.000000	0.000000	0.000000	0.000000	0.000000	0.000000	0.000000	0.000000	0.000000	0.000000	0.000000	0.000000	0.000000	0.000000	0.000000	0.000000	0.000000	0.000000	0.000000
0.000000	0.000000	0.116272	0.000000	0.000000	0.000000	0.148733	0.192212	0.000000	0.005357	0.026858	0.064444	0.061673	0.000000	0.000000	0.161031	0.048855	0.000000	0.000000	0.000000	0.000000	0.000000	0.051495	0.000000	0.000000	0.000000	0.000000	0.000000	0.000000	0.000000	0.000000	0.000000	0.000000	0.000000	0.000000	0.000000	0.000000	0.000000	0.000000	0.000000	0.000000	0.000000	0.000000	0.000000	0.000000	0.000000	0.000000	0.000000	0.000000	0.000000
0.000000	0.000000	0.121204	0.000000	0.000000	0.000000	0.146647	0.144568	0.000000	0.015573	0.035719	0.082499	0.077015	0.000000	0.000000	0.149513	0.045688	0.000000	0.000000	0.000000	0.000000	0.000000	0.047969	0.000000	0.000000	0.000000	0.000000	0.000000	0.000000	0.000000	0.000000	0.000000	0.000000	0.000000	0.000000	0.000000	0.000000	0.000000	0.000000	0.000000	0.000000	0.000000	0.000000	0.000000	0.000000	0.000000	0.000000	0.000000	0.000000	0.000000
0.000000	0.000000	0.109076	0.000000	0.000000	0.000000	0.140924	0.137687	0.000000	0.020377	0.051136	0.060468	0.076468	0.000000	0.000000	0.177273	0.044030	0.000000	0.000000	0.000000	0.000000	0.000000	0.042090	0.000000	0.000000	0.000000	0.000000	0.000000	0.000000	0.000000	0.000000	0.000000	0.000000	0.000000	0.000000	0.000000	0.000000	0.000000	0.000000	0.000000	0.000000	0.000000	0.000000	0.000000	0.000000	0.000000	0.000000	0.000000	0.000000	0.000000
0.000000	0.000000	0.106905	0.000000	0.000000	0.000000	0.158467	0.154035	0.000000	0.029802	0.053796	0.061807	0.061471	0.000000	0.000000	0.167925	0.038394	0.000000	0.000000	0.000000	0.000000	0.000000	0.028246	0.000000	0.000000	0.000000	0.000000	0.000000	0.000000	0.000000	0.000000	0.000000	0.000000	0.000000	0.000000	0.000000	0.000000	0.000000	0.000000	0.000000	0.000000	0.000000	0.000000	0.000000	0.000000	0.000000	0.000000	0.000000	0.000000	0.000000
0.000000	0.000000	0.111885	0.000000	0.000000	0.000000	0.137279	0.134528	0.000000	0.040939	0.072550	0.076392	0.069111	0.000000	0.000000	0.079386	0.055417	0.000000	0.000000	0.000000	0.000000	0.000000	0.016686	0.000000	0.000000	0.000000	0.000000	0.000000	0.000000	0.000000	0.000000	0.000000	0.000000	0.000000	0.000000	0.000000	0.000000	0.000000	0.000000	0.000000	0.000000	0.000000	0.000000	0.000000	0.000000	0.000000	0.000000	0.000000	0.000000	0.000000
0.000000	0.000000	0.098792	0.000000	0.000000	0.000000	0.142462	0.153802	0.000000	0.061106	0.073125	0.077736	0.063387	0.000000	0.000000	0.081164	0.054282	0.000000	0.000000	0.000000	0.000000	0.000000	0.003418	0.000000	0.000000	0.000000	0.000000	0.000000	0.000000	0.000000	0.000000	0.000000	0.000000	0.000000	0.000000	0.000000	0.000000	0.000000	0.000000	0.000000	0.000000	0.000000	0.000000	0.000000	0.000000	0.000000	0.000000	0.000000	0.003020	0.000000
0.000000	0.000000	0.077931	0.000000	0.000000	0.000000	0.183476	0.141245	0.000000	0.058466	0.078199	0.092108	0.066814	0.000000	0.000000	0.083722	0.054500	0.000000	0.000000	0.000000	0.000000	0.000000	0.000000	0.000000	0.000000	0.000000	0.000000	0.000000	0.000000	0.000000	0.000000	0.000000	0.000000	0.000000	0.000000	0.000000	0.000000	0.000000	0.000000	0.000000	0.000000	0.000000	0.000000	0.000000	0.000000	0.000000	0.000000	0.000000	0.023019	0.000000
0.000000	0.000000	0.089116	0.000000	0.000000	0.018287	0.182164	0.123606	0.000000	0.082826	0.078786	0.076173	0.048108	0.000000	0.000000	0.089633	0.076835	0.000000	0.000000	0.000000	0.000000	0.000000	0.000000	0.000000	0.000000	0.000000	0.000000	0.000000	0.000000	0.000000	0.000000	0.000000	0.000000	0.000000	0.000000	0.000000	0.000000	0.000000	0.000000	0.000000	0.000000	0.000000	0.000000	0.000000	0.000000	0.000000	0.000000	0.000000	0.046845	0.000000
0.000000	0.000000	0.103213	0.000000	0.000000	0.040982	0.183127	0.112259	0.000000	0.080369	0.096384	0.097432	0.031104	0.000000	0.000000	0.093470	0.077312	0.000000	0.000000	0.000000	0.000000	0.000000	0.000000	0.000000	0.000000	0.000000	0.000000	0.000000	0.000000	0.000000	0.000000	0.000000	0.000000	0.000000	0.000000	0.000000	0.000000	0.000000	0.000000	0.000000	0.000000	0.000000	0.000000	0.000000	0.000000	0.000000	0.000000	0.000000	0.065490	0.000000
0.000000	0.000000	0.110841	0.000000	0.000000	0.066759	0.157654	0.126536	0.000000	0.085273	0.099844	0.092225	0.019396	0.000000	0.000000	0.097087	0.117249	0.000000	0.000000	0.000000	0.000000	0.000000	0.000000	0.000000	0.000000	0.000000	0.000000	0.000000	0.000000	0.000000	0.000000	0.000000	0.000000	0.000000	0.000000	0.000000	0.000000	0.000000	0.000000	0.000000	0.000000	0.000000	0.000000	0.000000	0.000000	0.000000	0.000000	0.000000	0.081648	0.000000
0.000000	0.000000	0.092331	0.000000	0.000000	0.088919	0.176114	0.136704	0.000000	0.090409	0.088224	0.082336	0.004166	0.000000	0.000000	0.097282	0.149213	0.000000	0.000000	0.000000	0.000000	0.000000	0.000000	0.000000	0.000000	0.000000	0.000000	0.000000	0.000000	0.000000	0.000000	0.000000	0.000000	0.000000	0.000000	0.000000	0.000000	0.000000	0.000000	0.000000	0.000000	0.000000	0.000000	0.000000	0.000000	0.000000	0.000000	0.000000	0.099357	0.000000
0.000000	0.000000	0.156919	0.000000	0.000000	0.127774	0.174169	0.181988	0.000000	0.110621	0.064661	0.082706	0.000000	0.000000	0.000000	0.076402	0.122534	0.000000	0.000000	0.000000	0.000000	0.000019	0.000000	0.000000	0.000000	0.000000	0.000000	0.000000	0.000000	0.000000	0.000000	0.000000	0.000000	0.000000	0.000000	0.000000	0.000000	0.000000	0.000000	0.000000	0.000000	0.000000	0.000000	0.000000	0.000000	0.000000	0.000000	0.000000	0.103111	0.000000
0.000000	0.000000	0.143626	0.000000	0.000000	0.151083	0.160462	0.219320	0.000000	0.109163	0.074792	0.071332	0.000000	0.000000	0.000000	0.067857	0.146073	0.000000	0.038675	0.000000	0.000000	0.043714	0.000000	0.000000	0.000000	0.000000	0.000000	0.000000	0.000000	0.000000	0.000000	0.000000	0.000000	0.000000	0.000000	0.000000	0.000000	0.000000	0.000000	0.000000	0.000000	0.000000	0.000000	0.000000	0.000000	0.000000	0.000000	0.000000	0.087077	0.000000
0.000000	0.000000	0.124267	0.000000	0.000000	0.177565	0.151129	0.130836	0.000000	0.104930	0.081286	0.045775	0.000000	0.000000	0.000000	0.050548	0.142610	0.000000	0.058633	0.000000	0.000000	0.071363	0.000000	0.000000	0.000000	0.000000	0.000000	0.000000	0.000000	0.000000	0.000000	0.000000	0.000000	0.000000	0.000000	0.000000	0.000000	0.000000	0.000000	0.000000	0.000000	0.000000	0.000000	0.000000	0.000000	0.000000	0.000000	0.000000	0.141361	0.000000
0.000000	0.000000	0.108682	0.000000	0.000000	0.217279	0.130886	0.141009	0.000000	0.106510	0.077280	0.016274	0.000000	0.000000	0.000000	0.023243	0.152746	0.000000	0.061501	0.000000	0.000000	0.073460	0.000000	0.000000	0.000000	0.000000	0.000000	0.000000	0.000000	0.000000	0.000000	0.000000	0.000000	0.000000	0.000000	0.000000	0.000000	0.000000	0.000000	0.000000	0.000000	0.000000	0.000000	0.000000	0.000000	0.000000	0.000000	0.000000	0.136293	0.000000
0.000000	0.000000	0.097542	0.000000	0.000000	0.183654	0.101616	0.114090	0.000000	0.080965	0.066288	0.000000	0.000000	0.000000	0.000000	0.000000	0.121089	0.000000	0.090155	0.000000	0.000000	0.097134	0.000000	0.000000	0.000000	0.000000	0.000000	0.000000	0.000000	0.000000	0.000000	0.000000	0.000000	0.000000	0.000000	0.000000	0.000000	0.000000	0.000000	0.000000	0.000000	0.000000	0.000000	0.000000	0.000000	0.000000	0.000000	0.000000	0.114122	0.000000
0.000000	0.000000	0.090263	0.000000	0.000000	0.146425	0.064478	0.123283	0.000000	0.070245	0.072253	0.000000	0.000000	0.000000	0.000000	0.000000	0.139931	0.000000	0.069484	0.000000	0.000000	0.070469	0.000000	0.000000	0.000000	0.000000	0.000000	0.000000	0.000000	0.000000	0.000000	0.000000	0.000000	0.000000	0.000000	0.000000	0.000000	0.000000	0.000000	0.000000	0.000000	0.000000	0.000000	0.000000	0.000000	0.000000	0.000000	0.000000	0.115756	0.000000
0.000000	0.000000	0.101722	0.000000	0.000000	0.159695	0.037376	0.100253	0.000000	0.070484	0.064454	0.000000	0.000000	0.000000	0.000000	0.000000	0.116821	0.000000	0.083314	0.000000	0.000000	0.099474	0.000000	0.000000	0.000000	0.000000	0.000000	0.000000	0.000000	0.000000	0.000000	0.000000	0.000000	0.000000	0.000000	0.000000	0.000000	0.000000	0.000000	0.000000	0.000000	0.000000	0.000000	0.000000	0.000000	0.000000	0.000000	0.000000	0.131712	0.000000
0.000000	0.000000	0.087923	0.001518	0.000000	0.185806	0.032608	0.073555	0.000000	0.072797	0.078107	0.000000	0.000000	0.000000	0.000000	0.000000	0.094865	0.000000	0.090730	0.000000	0.000000	0.099904	0.000000	0.000000	0.000000	0.000000	0.000000	0.000000	0.000000	0.000000	0.000000	0.000000	0.000000	0.000000	0.000000	0.000000	0.000000	0.000000	0.000000	0.000000	0.000000	0.000000	0.000000	0.000000	0.000000	0.000000	0.000000	0.000000	0.122901	0.000000
0.000000	0.000000	0.059282	0.009653	0.000000	0.217566	0.012674	0.060976	0.000000	0.050775	0.080569	0.000000	0.000000	0.000000	0.000000	0.000000	0.082609	0.000000	0.084380	0.000000	0.000000	0.128800	0.000000	0.000000	0.000000	0.000000	0.000000	0.000000	0.000000	0.000000	0.000000	0.000000	0.000000	0.000000	0.000000	0.000000	0.000000	0.000000	0.000000	0.000000	0.000000	0.000000	0.000000	0.000000	0.000000	0.000000	0.000000	0.000000	0.150349	0.000000
0.000000	0.000000	0.050955	0.011979	0.000000	0.189823	0.000000	0.031065	0.000000	0.046917	0.061093	0.000000	0.000000	0.000000	0.000000	0.000000	0.081863	0.000000	0.098643	0.000000	0.000000	0.114810	0.000000	0.000000	0.000000	0.000000	0.000000	0.000000	0.000000	0.000000	0.000000	0.000000	0.000000	0.000000	0.000000	0.000000	0.000000	0.000000	0.000000	0.000000	0.000000	0.000000	0.000000	0.000000	0.000000	0.000000	0.000000	0.000000	0.120684	0.000000
0.000000	0.000000	0.061732	0.016026	0.000000	0.229792	0.000000	0.017594	0.000000	0.027709	0.068373	0.000000	0.000000	0.000000	0.000000	0.000000	0.092057	0.000000	0.084388	0.000000	0.000000	0.106410	0.000000	0.000000	0.000000	0.000000	0.000000	0.000000	0.000000	0.000000	0.000000	0.000000	0.000000	0.000000	0.000000	0.000000	0.000000	0.000000	0.000000	0.000000	0.000000	0.000000	0.000000	0.000000	0.000000	0.000000	0.000000	0.000000	0.120967	0.000000
[truncated: 1,121 more rows]
[truncated: 10 more columns]
