# Supplementary material for: Generation of Tactile Maps for Artificial Skin
Source: PLoS One. 2011 Nov 10;6(11):e26561. doi: 10.1371/journal.pone.0026561 (PMC3213097; doi:10.1371/journal.pone.0026561)
Supplement: Data S8 — Hardware experiment data (experiment 2). (LOG) [file pone.0026561.s021.log]

sensor id 0 46.000000 41.000000 35.000000 17.000000 17.000000 18.000000 18.000000 8.500000 10.500000 11.000000 10.500000 13.500000
sensor id 1 14.000000 30.000000 12.000000 6.000000 9.000000 12.000000 9.000000 3.000000 5.500000 7.500000 6.500000 4.500000
sensor id 2 33.000000 33.000000 34.000000 15.000000 12.000000 16.000000 11.000000 7.000000 10.000000 17.000000 20.000000 15.000000
sensor id 3 10.000000 14.000000 9.000000 7.000000 11.000000 16.000000 0.000000 6.500000 11.500000 14.000000 9.500000 6.000000
sensor id 4 54.000000 45.000000 51.000000 43.000000 45.000000 27.000000 20.000000 8.000000 8.000000 9.500000 9.000000 13.000000
sensor id 5 0.000000 0.000000 0.000000 0.000000 0.000000 0.000000 0.000000 0.000000 0.000000 0.000000 0.000000 0.000000
sensor id 0 46.000000 40.000000 34.000000 16.000000 17.000000 17.000000 20.000000 17.000000 22.000000 22.500000 21.000000 26.500000
sensor id 1 15.000000 34.000000 13.000000 6.000000 9.000000 12.000000 9.000000 6.000000 11.000000 15.000000 13.000000 10.000000
sensor id 2 32.000000 33.000000 33.000000 15.000000 12.000000 16.000000 12.000000 14.000000 20.500000 34.500000 41.500000 30.500000
sensor id 3 10.000000 14.000000 10.000000 8.000000 12.000000 17.000000 0.000000 14.000000 24.500000 29.500000 19.500000 12.500000
sensor id 4 52.000000 45.000000 52.000000 39.000000 43.000000 23.000000 19.000000 15.500000 15.500000 19.000000 17.500000 25.000000
sensor id 5 0.000000 0.000000 0.000000 0.000000 0.000000 0.000000 0.000000 0.000000 0.000000 0.000000 0.000000 0.000000
sensor id 0 44.000000 39.000000 33.000000 16.000000 17.000000 17.000000 22.000000 17.500000 24.500000 23.000000 21.000000 25.500000
sensor id 1 16.000000 37.000000 14.000000 6.000000 9.000000 12.000000 9.000000 6.500000 11.000000 15.000000 13.000000 10.500000
sensor id 2 32.000000 33.000000 32.000000 16.000000 12.000000 16.000000 12.000000 14.500000 22.000000 35.500000 43.500000 31.500000
sensor id 3 11.000000 14.000000 10.000000 8.000000 12.000000 19.000000 0.000000 16.000000 27.000000 31.500000 20.500000 13.500000
sensor id 4 50.000000 48.000000 53.000000 37.000000 41.000000 22.000000 18.000000 14.500000 15.000000 18.500000 17.000000 23.000000
sensor id 5 0.000000 0.000000 0.000000 0.000000 0.000000 0.000000 0.000000 0.000000 0.000000 0.000000 0.000000 0.000000
sensor id 0 43.000000 38.000000 31.000000 16.000000 17.000000 20.000000 21.000000 18.500000 26.500000 24.500000 21.500000 24.500000
sensor id 1 18.000000 42.000000 15.000000 6.000000 9.000000 13.000000 9.000000 7.000000 11.000000 15.000000 13.000000 10.500000
sensor id 2 33.000000 31.000000 32.000000 16.000000 12.000000 16.000000 12.000000 15.000000 23.000000 36.000000 45.000000 32.000000
sensor id 3 11.000000 14.000000 10.000000 9.000000 13.000000 20.000000 0.000000 18.500000 29.500000 33.000000 22.000000 14.500000
sensor id 4 48.000000 49.000000 53.000000 35.000000 38.000000 24.000000 16.000000 13.500000 15.000000 18.000000 16.500000 21.000000
sensor id 5 0.000000 0.000000 0.000000 0.000000 0.000000 0.000000 0.000000 0.000000 0.000000 0.000000 0.000000 0.000000
sensor id 0 42.000000 39.000000 30.000000 15.000000 17.000000 17.000000 23.000000 20.000000 29.500000 27.000000 22.000000 23.500000
sensor id 1 20.000000 44.000000 15.000000 7.000000 10.000000 13.000000 9.000000 7.000000 11.000000 15.000000 13.000000 11.000000
sensor id 2 33.000000 34.000000 33.000000 16.000000 12.000000 17.000000 12.000000 14.500000 23.000000 35.500000 45.500000 32.000000
sensor id 3 11.000000 14.000000 10.000000 10.000000 15.000000 24.000000 33.000000 22.000000 33.000000 35.500000 24.500000 15.500000
sensor id 4 42.000000 52.000000 53.000000 31.000000 35.000000 21.000000 16.000000 12.500000 14.500000 18.000000 15.500000 19.000000
sensor id 5 0.000000 0.000000 0.000000 0.000000 0.000000 0.000000 0.000000 0.000000 0.000000 0.000000 0.000000 0.000000
sensor id 0 41.000000 39.000000 29.000000 15.000000 17.000000 21.000000 23.000000 21.500000 33.500000 29.000000 22.500000 22.500000
sensor id 1 21.000000 46.000000 16.000000 7.000000 10.000000 13.000000 9.000000 7.000000 11.500000 15.500000 13.000000 11.000000
sensor id 2 31.000000 34.000000 34.000000 15.000000 12.000000 18.000000 12.000000 14.500000 22.500000 35.500000 45.000000 31.000000
sensor id 3 12.000000 15.000000 11.000000 11.000000 17.000000 27.000000 38.000000 26.000000 36.500000 37.500000 27.500000 17.000000
sensor id 4 37.000000 54.000000 52.000000 27.000000 31.000000 22.000000 15.000000 11.500000 14.000000 17.500000 15.000000 17.000000
sensor id 5 0.000000 0.000000 0.000000 0.000000 0.000000 0.000000 0.000000 0.000000 0.000000 0.000000 0.000000 0.000000
sensor id 0 40.000000 40.000000 29.000000 15.000000 17.000000 18.000000 25.000000 23.000000 38.000000 34.000000 24.500000 22.000000
sensor id 1 21.000000 46.000000 16.000000 7.000000 10.000000 14.000000 10.000000 7.000000 12.000000 16.000000 13.000000 11.500000
sensor id 2 33.000000 35.000000 33.000000 16.000000 12.000000 18.000000 12.000000 14.500000 22.500000 35.500000 45.500000 30.500000
sensor id 3 12.000000 15.000000 11.000000 13.000000 20.000000 32.000000 45.000000 31.500000 39.500000 39.000000 31.500000 20.500000
sensor id 4 32.000000 54.000000 51.000000 23.000000 27.000000 16.000000 13.000000 10.500000 13.500000 16.500000 14.500000 14.500000
sensor id 5 0.000000 0.000000 0.000000 0.000000 0.000000 0.000000 0.000000 0.000000 0.000000 0.000000 0.000000 0.000000
sensor id 0 38.000000 39.000000 27.000000 15.000000 17.000000 7.000000 16.000000 30.500000 51.000000 44.000000 33.000000 24.500000
sensor id 1 22.000000 46.000000 15.000000 8.000000 12.000000 21.000000 14.000000 8.000000 12.500000 16.000000 13.500000 11.500000
sensor id 2 32.000000 39.000000 33.000000 15.000000 13.000000 24.000000 14.000000 14.000000 22.500000 35.500000 46.000000 29.500000
sensor id 3 14.000000 16.000000 14.000000 24.000000 37.000000 49.000000 51.000000 41.500000 39.500000 37.000000 38.500000 31.000000
sensor id 4 19.000000 43.000000 32.000000 10.000000 11.000000 8.000000 9.000000 9.000000 12.000000 15.000000 13.000000 11.500000
sensor id 5 0.000000 0.000000 0.000000 0.000000 0.000000 0.000000 0.000000 0.000000 0.000000 0.000000 0.000000 0.000000
sensor id 0 31.000000 38.000000 23.000000 16.000000 17.000000 14.000000 5.000000 31.500000 55.500000 49.500000 47.000000 28.500000
sensor id 1 21.000000 44.000000 16.000000 9.000000 20.000000 41.000000 29.000000 11.000000 14.000000 16.500000 14.500000 12.500000
sensor id 2 32.000000 42.000000 33.000000 15.000000 21.000000 40.000000 21.000000 14.500000 22.000000 35.500000 45.500000 27.500000
sensor id 3 20.000000 19.000000 22.000000 43.000000 53.000000 42.000000 33.000000 41.500000 31.000000 29.000000 38.000000 40.000000
sensor id 4 10.000000 24.000000 15.000000 8.000000 20.000000 24.000000 7.000000 7.000000 11.500000 14.000000 12.000000 10.000000
sensor id 5 0.000000 0.000000 0.000000 0.000000 0.000000 0.000000 0.000000 0.000000 0.000000 0.000000 0.000000 0.000000
sensor id 0 28.000000 37.000000 20.000000 11.000000 14.000000 13.000000 7.000000 19.500000 34.500000 41.000000 49.500000 25.000000
sensor id 1 21.000000 44.000000 17.000000 14.000000 35.000000 46.000000 46.000000 17.500000 18.000000 18.500000 16.000000 14.500000
sensor id 2 33.000000 43.000000 33.000000 18.000000 32.000000 46.000000 33.000000 16.000000 22.500000 35.500000 45.500000 27.500000
sensor id 3 28.000000 22.000000 33.000000 41.000000 42.000000 25.000000 20.000000 28.000000 20.500000 22.000000 28.000000 35.500000
sensor id 4 9.000000 23.000000 5.000000 5.000000 20.000000 11.000000 12.000000 7.500000 14.000000 17.000000 14.500000 11.500000
sensor id 5 0.000000 0.000000 0.000000 0.000000 0.000000 0.000000 0.000000 0.000000 0.000000 0.000000 0.000000 0.000000
sensor id 0 22.000000 29.000000 15.000000 8.000000 13.000000 16.000000 8.000000 11.500000 15.000000 26.500000 32.500000 16.000000
sensor id 1 22.000000 45.000000 19.000000 21.000000 47.000000 42.000000 52.000000 29.000000 26.000000 21.500000 19.000000 18.000000
sensor id 2 34.000000 40.000000 31.000000 20.000000 37.000000 49.000000 40.000000 18.500000 23.500000 37.000000 46.000000 27.500000
sensor id 3 33.000000 27.000000 40.000000 30.000000 26.000000 18.000000 14.000000 17.500000 15.500000 18.500000 20.500000 25.500000
sensor id 4 12.000000 21.000000 8.000000 13.000000 32.000000 39.000000 39.000000 17.000000 21.500000 23.500000 28.000000 31.000000
sensor id 5 0.000000 0.000000 0.000000 0.000000 0.000000 0.000000 0.000000 0.000000 0.000000 0.000000 0.000000 0.000000
sensor id 0 12.000000 18.000000 11.000000 7.000000 14.000000 24.000000 16.000000 9.500000 11.500000 18.000000 17.000000 11.000000
sensor id 1 23.000000 45.000000 21.000000 33.000000 52.000000 34.000000 47.000000 41.500000 37.000000 26.000000 24.000000 25.000000
sensor id 2 27.000000 25.000000 18.000000 18.000000 32.000000 38.000000 46.000000 21.000000 24.000000 38.500000 47.000000 27.500000
sensor id 3 29.000000 33.000000 39.000000 19.000000 16.000000 15.000000 11.000000 12.000000 13.000000 16.500000 16.500000 19.000000
sensor id 4 32.000000 23.000000 22.000000 37.000000 45.000000 45.000000 43.000000 32.500000 30.500000 29.000000 42.500000 52.000000
sensor id 5 0.000000 0.000000 0.000000 0.000000 0.000000 0.000000 0.000000 0.000000 0.000000 0.000000 0.000000 0.000000
sensor id 0 10.000000 16.000000 10.000000 7.000000 14.000000 22.000000 16.000000 9.000000 12.000000 15.000000 14.000000 10.000000
sensor id 1 24.000000 44.000000 22.000000 38.000000 53.000000 32.000000 47.000000 48.000000 45.500000 32.000000 28.500000 30.000000
sensor id 2 24.000000 20.000000 15.000000 13.000000 16.000000 25.000000 31.000000 20.000000 25.000000 40.000000 49.500000 29.000000
sensor id 3 28.000000 38.000000 39.000000 16.000000 14.000000 15.000000 11.000000 10.000000 12.500000 16.000000 15.000000 17.000000
sensor id 4 40.000000 25.000000 27.000000 38.000000 46.000000 42.000000 42.000000 39.000000 33.500000 31.000000 47.000000 56.500000
sensor id 5 0.000000 0.000000 0.000000 0.000000 0.000000 0.000000 0.000000 0.000000 0.000000 0.000000 0.000000 0.000000
sensor id 0 10.000000 16.000000 10.000000 7.000000 14.000000 22.000000 19.000000 10.000000 13.000000 15.000000 14.000000 10.500000
sensor id 1 24.000000 42.000000 20.000000 36.000000 50.000000 30.000000 49.000000 49.000000 48.000000 35.500000 29.500000 29.000000
sensor id 2 26.000000 19.000000 14.000000 13.000000 12.000000 19.000000 17.000000 17.500000 27.500000 41.500000 52.000000 32.000000
sensor id 3 32.000000 43.000000 42.000000 16.000000 14.000000 16.000000 14.000000 10.000000 13.000000 15.000000 15.000000 18.000000
sensor id 4 49.000000 30.000000 30.000000 42.000000 45.000000 39.000000 38.000000 36.500000 31.000000 29.500000 45.500000 59.000000
sensor id 5 0.000000 0.000000 0.000000 0.000000 0.000000 0.000000 0.000000 0.000000 0.000000 0.000000 0.000000 0.000000
sensor id 0 11.000000 16.000000 11.000000 8.000000 16.000000 24.000000 25.000000 11.500000 12.500000 15.000000 15.000000 11.500000
sensor id 1 20.000000 35.000000 17.000000 24.000000 41.000000 35.000000 51.000000 47.500000 47.000000 35.000000 27.000000 23.000000
sensor id 2 27.000000 20.000000 20.000000 29.000000 24.000000 21.000000 24.000000 23.000000 29.500000 41.500000 52.500000 36.000000
sensor id 3 39.000000 48.000000 47.000000 20.000000 18.000000 19.000000 10.000000 10.500000 14.000000 14.500000 16.000000 20.500000
sensor id 4 56.000000 35.000000 39.000000 41.000000 48.000000 38.000000 31.000000 32.000000 27.000000 26.500000 41.000000 60.000000
sensor id 5 0.000000 0.000000 0.000000 0.000000 0.000000 0.000000 0.000000 0.000000 0.000000 0.000000 0.000000 0.000000
sensor id 0 11.000000 16.000000 10.000000 8.000000 17.000000 27.000000 32.000000 13.500000 12.500000 14.500000 16.500000 12.000000
sensor id 1 16.000000 30.000000 15.000000 14.000000 23.000000 30.000000 47.000000 38.000000 42.000000 31.000000 22.500000 17.000000
sensor id 2 27.000000 20.000000 22.000000 47.000000 40.000000 25.000000 37.000000 34.000000 29.500000 41.000000 50.500000 37.500000
sensor id 3 48.000000 50.000000 51.000000 26.000000 28.000000 22.000000 15.000000 11.500000 14.000000 16.500000 17.500000 23.000000
sensor id 4 62.000000 39.000000 41.000000 42.000000 46.000000 36.000000 29.000000 28.000000 23.500000 24.000000 35.500000 57.500000
sensor id 5 0.000000 0.000000 0.000000 0.000000 0.000000 0.000000 0.000000 0.000000 0.000000 0.000000 0.000000 0.000000
sensor id 0 11.000000 16.000000 11.000000 9.000000 18.000000 23.000000 34.000000 16.000000 14.500000 17.000000 17.000000 12.000000
sensor id 1 15.000000 28.000000 14.000000 11.000000 17.000000 21.000000 30.000000 24.000000 32.500000 25.500000 18.500000 13.500000
sensor id 2 24.000000 19.000000 22.000000 49.000000 43.000000 29.000000 45.000000 42.500000 30.500000 40.500000 48.500000 37.000000
sensor id 3 51.000000 47.000000 51.000000 35.000000 41.000000 27.000000 17.000000 13.500000 13.000000 19.000000 18.000000 26.500000
sensor id 4 60.000000 43.000000 46.000000 41.000000 44.000000 30.000000 23.000000 24.500000 21.000000 22.500000 28.500000 51.500000
sensor id 5 0.000000 0.000000 0.000000 0.000000 0.000000 0.000000 0.000000 0.000000 0.000000 0.000000 0.000000 0.000000
sensor id 0 11.000000 16.000000 11.000000 9.000000 18.000000 25.000000 35.000000 19.500000 17.500000 18.000000 17.000000 12.500000
sensor id 1 15.000000 27.000000 14.000000 10.000000 17.000000 17.000000 16.000000 14.500000 22.000000 21.000000 16.000000 12.000000
sensor id 2 23.000000 19.000000 20.000000 49.000000 44.000000 31.000000 51.000000 47.000000 32.500000 41.000000 49.500000 36.500000
sensor id 3 53.000000 44.000000 50.000000 48.000000 49.000000 25.000000 26.000000 19.000000 15.500000 19.500000 19.500000 34.000000
sensor id 4 58.000000 42.000000 52.000000 35.000000 35.000000 28.000000 19.000000 19.500000 18.500000 21.000000 22.500000 41.000000
sensor id 5 0.000000 0.000000 0.000000 0.000000 0.000000 0.000000 0.000000 0.000000 0.000000 0.000000 0.000000 0.000000
sensor id 0 11.000000 17.000000 11.000000 10.000000 20.000000 23.000000 32.000000 27.500000 28.000000 19.000000 20.000000 15.000000
sensor id 1 15.000000 27.000000 15.000000 12.000000 21.000000 18.000000 15.000000 11.000000 16.000000 18.500000 14.500000 12.500000
sensor id 2 22.000000 19.000000 18.000000 42.000000 43.000000 33.000000 50.000000 47.500000 34.500000 43.000000 50.500000 34.000000
sensor id 3 58.000000 41.000000 50.000000 54.000000 40.000000 22.000000 27.000000 27.500000 21.000000 16.500000 22.500000 44.000000
sensor id 4 54.000000 46.000000 46.000000 24.000000 30.000000 22.000000 16.000000 14.500000 16.000000 18.500000 18.000000 25.500000
sensor id 5 0.000000 0.000000 0.000000 0.000000 0.000000 0.000000 0.000000 0.000000 0.000000 0.000000 0.000000 0.000000
sensor id 0 11.000000 16.000000 12.000000 16.000000 34.000000 31.000000 36.000000 31.500000 39.500000 31.500000 35.000000 21.500000
sensor id 1 14.000000 22.000000 16.000000 16.000000 30.000000 20.000000 17.000000 12.000000 15.000000 18.000000 14.500000 14.000000
sensor id 2 18.000000 17.000000 14.000000 28.000000 32.000000 30.000000 51.000000 47.500000 38.000000 44.000000 49.500000 30.500000
sensor id 3 58.000000 41.000000 45.000000 52.000000 29.000000 25.000000 29.000000 34.500000 19.500000 14.000000 24.000000 52.500000
sensor id 4 31.000000 44.000000 22.000000 11.000000 20.000000 23.000000 15.000000 11.000000 14.500000 17.000000 15.000000 14.500000
sensor id 5 0.000000 0.000000 0.000000 0.000000 0.000000 0.000000 0.000000 0.000000 0.000000 0.000000 0.000000 0.000000
sensor id 0 14.000000 17.000000 14.000000 20.000000 36.000000 29.000000 39.000000 33.500000 39.000000 40.500000 50.500000 28.000000
sensor id 1 15.000000 23.000000 21.000000 24.000000 39.000000 21.000000 20.000000 15.000000 15.500000 18.000000 15.500000 15.500000
sensor id 2 17.000000 17.000000 13.000000 21.000000 25.000000 27.000000 48.000000 47.000000 41.000000 44.000000 48.500000 28.000000
sensor id 3 69.000000 43.000000 46.000000 51.000000 24.000000 23.000000 24.000000 39.000000 20.500000 21.000000 25.000000 57.000000
sensor id 4 21.000000 44.000000 18.000000 10.000000 22.000000 24.000000 17.000000 10.000000 14.000000 17.000000 14.500000 12.000000
sensor id 5 0.000000 0.000000 0.000000 0.000000 0.000000 0.000000 0.000000 0.000000 0.000000 0.000000 0.000000 0.000000
sensor id 0 16.000000 18.000000 15.000000 26.000000 42.000000 29.000000 45.000000 39.500000 35.500000 36.500000 54.000000 31.500000
sensor id 1 16.000000 25.000000 24.000000 30.000000 44.000000 23.000000 23.000000 18.500000 16.500000 18.500000 16.500000 18.500000
sensor id 2 16.000000 16.000000 13.000000 18.000000 26.000000 28.000000 44.000000 43.000000 43.000000 44.500000 48.000000 25.500000
sensor id 3 70.000000 41.000000 44.000000 52.000000 26.000000 31.000000 26.000000 42.000000 22.000000 27.000000 25.000000 58.500000
sensor id 4 18.000000 38.000000 15.000000 12.000000 32.000000 27.000000 22.000000 10.500000 14.500000 17.500000 15.000000 12.500000
sensor id 5 0.000000 0.000000 0.000000 0.000000 0.000000 0.000000 0.000000 0.000000 0.000000 0.000000 0.000000 0.000000
sensor id 0 18.000000 19.000000 17.000000 30.000000 44.000000 36.000000 42.000000 43.000000 35.500000 33.000000 52.000000 32.000000
sensor id 1 18.000000 28.000000 28.000000 39.000000 47.000000 24.000000 27.000000 24.000000 18.500000 19.500000 18.500000 24.000000
sensor id 2 14.000000 17.000000 13.000000 14.000000 24.000000 24.000000 33.000000 32.500000 42.000000 45.500000 45.000000 21.000000
sensor id 3 68.000000 44.000000 46.000000 50.000000 25.000000 38.000000 31.000000 42.000000 17.500000 22.500000 25.000000 58.500000
sensor id 4 17.000000 37.000000 12.000000 15.000000 31.000000 36.000000 23.000000 11.500000 15.000000 17.500000 15.000000 13.000000
sensor id 5 0.000000 0.000000 0.000000 0.000000 0.000000 0.000000 0.000000 0.000000 0.000000 0.000000 0.000000 0.000000
sensor id 0 17.000000 18.000000 17.000000 31.000000 42.000000 29.000000 43.000000 45.000000 31.000000 32.500000 49.500000 32.000000
sensor id 1 23.000000 33.000000 36.000000 48.000000 43.000000 24.000000 29.000000 34.500000 22.500000 21.000000 22.500000 33.000000
sensor id 2 12.000000 16.000000 13.000000 13.000000 25.000000 23.000000 19.000000 20.000000 36.000000 45.500000 36.500000 16.500000
sensor id 3 72.000000 46.000000 46.000000 48.000000 27.000000 43.000000 33.000000 39.000000 16.500000 18.000000 26.500000 60.000000
sensor id 4 14.000000 28.000000 17.000000 13.000000 28.000000 34.000000 26.000000 12.000000 15.000000 17.500000 15.000000 13.000000
sensor id 5 0.000000 0.000000 0.000000 0.000000 0.000000 0.000000 0.000000 0.000000 0.000000 0.000000 0.000000 0.000000
sensor id 0 19.000000 20.000000 20.000000 40.000000 47.000000 31.000000 44.000000 47.000000 31.500000 36.500000 50.000000 36.500000
sensor id 1 28.000000 37.000000 36.000000 50.000000 39.000000 28.000000 32.000000 44.500000 30.000000 23.500000 28.000000 42.000000
sensor id 2 12.000000 15.000000 15.000000 18.000000 38.000000 30.000000 21.000000 15.500000 29.500000 44.000000 29.000000 15.500000
sensor id 3 65.000000 40.000000 35.000000 34.000000 26.000000 47.000000 32.000000 35.500000 20.500000 18.000000 31.500000 58.500000
sensor id 4 14.000000 25.000000 12.000000 14.000000 29.000000 30.000000 27.000000 12.000000 15.000000 18.500000 14.500000 13.000000
sensor id 5 0.000000 0.000000 0.000000 0.000000 0.000000 0.000000 0.000000 0.000000 0.000000 0.000000 0.000000 0.000000
sensor id 0 23.000000 20.000000 24.000000 44.000000 51.000000 33.000000 39.000000 47.000000 31.500000 37.000000 51.000000 40.000000
sensor id 1 30.000000 40.000000 35.000000 49.000000 36.000000 35.000000 35.000000 49.000000 38.500000 27.500000 34.000000 47.000000
sensor id 2 13.000000 17.000000 20.000000 27.000000 40.000000 32.000000 22.000000 16.500000 25.500000 40.500000 24.500000 16.000000
sensor id 3 47.000000 28.000000 21.000000 19.000000 25.000000 47.000000 25.000000 27.000000 24.500000 21.500000 38.000000 44.500000
sensor id 4 13.000000 20.000000 16.000000 10.000000 28.000000 38.000000 23.000000 12.000000 15.000000 18.000000 14.000000 12.500000
sensor id 5 0.000000 0.000000 0.000000 0.000000 0.000000 0.000000 0.000000 0.000000 0.000000 0.000000 0.000000 0.000000
sensor id 0 27.000000 22.000000 26.000000 45.000000 50.000000 35.000000 43.000000 44.000000 29.500000 33.500000 50.000000 40.000000
sensor id 1 34.000000 42.000000 35.000000 49.000000 36.000000 41.000000 39.000000 50.500000 45.000000 33.500000 39.000000 50.000000
sensor id 2 14.000000 18.000000 23.000000 30.000000 40.000000 33.000000 22.000000 17.000000 22.500000 35.500000 21.000000 16.500000
sensor id 3 26.000000 21.000000 18.000000 13.000000 25.000000 46.000000 24.000000 17.000000 22.500000 26.500000 38.500000 27.000000
sensor id 4 11.000000 26.000000 5.000000 11.000000 24.000000 28.000000 23.000000 11.500000 15.000000 17.000000 14.000000 12.000000
sensor id 5 0.000000 0.000000 0.000000 0.000000 0.000000 0.000000 0.000000 0.000000 0.000000 0.000000 0.000000 0.000000
sensor id 0 30.000000 23.000000 26.000000 46.000000 51.000000 37.000000 43.000000 42.000000 32.000000 34.000000 49.500000 41.500000
sensor id 1 39.000000 44.000000 35.000000 46.000000 34.000000 47.000000 41.000000 51.000000 48.500000 38.000000 42.000000 51.000000
sensor id 2 14.000000 19.000000 26.000000 30.000000 38.000000 35.000000 22.000000 16.500000 19.500000 30.500000 18.500000 17.000000
sensor id 3 17.000000 23.000000 21.000000 13.000000 28.000000 46.000000 25.000000 13.500000 20.000000 29.500000 32.500000 18.000000
sensor id 4 10.000000 22.000000 7.000000 11.000000 22.000000 34.000000 22.000000 11.000000 15.000000 17.500000 14.000000 12.500000
sensor id 5 0.000000 0.000000 0.000000 0.000000 0.000000 0.000000 0.000000 0.000000 0.000000 0.000000 0.000000 0.000000
sensor id 0 34.000000 23.000000 28.000000 45.000000 53.000000 42.000000 42.000000 41.000000 30.500000 36.500000 51.000000 43.000000
sensor id 1 42.000000 44.000000 32.000000 41.000000 33.000000 49.000000 42.000000 51.000000 49.000000 39.500000 43.500000 51.000000
sensor id 2 15.000000 19.000000 26.000000 30.000000 35.000000 36.000000 21.000000 15.500000 17.500000 26.500000 16.500000 16.500000
sensor id 3 16.000000 24.000000 22.000000 13.000000 29.000000 44.000000 25.000000 13.000000 18.500000 30.000000 26.500000 15.500000
sensor id 4 11.000000 16.000000 15.000000 10.000000 24.000000 35.000000 23.000000 11.000000 15.000000 18.000000 14.500000 12.500000
sensor id 5 0.000000 0.000000 0.000000 0.000000 0.000000 0.000000 0.000000 0.000000 0.000000 0.000000 0.000000 0.000000
sensor id 0 36.000000 24.000000 27.000000 45.000000 56.000000 42.000000 41.000000 39.500000 29.000000 37.000000 53.500000 43.500000
sensor id 1 45.000000 45.000000 32.000000 37.000000 34.000000 50.000000 43.000000 51.000000 49.000000 40.000000 44.000000 51.500000
sensor id 2 16.000000 19.000000 27.000000 28.000000 31.000000 34.000000 20.000000 14.500000 17.000000 24.500000 16.500000 16.000000
sensor id 3 16.000000 25.000000 22.000000 14.000000 31.000000 46.000000 27.000000 13.000000 18.000000 31.000000 25.500000 15.000000
sensor id 4 11.000000 15.000000 10.000000 11.000000 27.000000 31.000000 23.000000 11.000000 15.000000 18.500000 15.000000 12.500000
sensor id 5 0.000000 0.000000 0.000000 0.000000 0.000000 0.000000 0.000000 0.000000 0.000000 0.000000 0.000000 0.000000
sensor id 0 38.000000 25.000000 28.000000 44.000000 55.000000 41.000000 43.000000 40.000000 35.000000 38.500000 56.000000 46.000000
sensor id 1 47.000000 47.000000 33.000000 39.000000 35.000000 50.000000 44.000000 50.500000 48.500000 39.000000 43.500000 52.500000
sensor id 2 16.000000 20.000000 30.000000 27.000000 31.000000 38.000000 21.000000 13.500000 17.500000 25.500000 17.000000 15.500000
sensor id 3 16.000000 23.000000 20.000000 14.000000 34.000000 49.000000 36.000000 14.000000 18.500000 35.000000 29.000000 16.000000
sensor id 4 12.000000 24.000000 15.000000 12.000000 29.000000 32.000000 25.000000 12.000000 16.000000 19.000000 15.000000 13.500000
sensor id 5 0.000000 0.000000 0.000000 0.000000 0.000000 0.000000 0.000000 0.000000 0.000000 0.000000 0.000000 0.000000
sensor id 0 37.000000 24.000000 24.000000 37.000000 53.000000 41.000000 44.000000 41.500000 43.000000 43.000000 57.500000 49.000000
sensor id 1 48.000000 49.000000 36.000000 44.000000 33.000000 46.000000 42.000000 51.000000 48.500000 38.000000 44.000000 54.000000
sensor id 2 14.000000 18.000000 24.000000 23.000000 32.000000 33.000000 18.000000 12.500000 18.000000 29.000000 17.500000 14.000000
sensor id 3 15.000000 22.000000 19.000000 16.000000 41.000000 50.000000 47.000000 17.000000 20.500000 41.500000 34.500000 17.500000
sensor id 4 14.000000 22.000000 12.000000 15.000000 37.000000 34.000000 28.000000 14.000000 17.000000 19.000000 16.000000 15.000000
sensor id 5 0.000000 0.000000 0.000000 0.000000 0.000000 0.000000 0.000000 0.000000 0.000000 0.000000 0.000000 0.000000
sensor id 0 32.000000 22.000000 20.000000 27.000000 48.000000 42.000000 43.000000 40.000000 46.000000 48.500000 58.000000 49.000000
sensor id 1 50.000000 52.000000 37.000000 49.000000 33.000000 40.000000 40.000000 52.500000 49.500000 38.000000 45.000000 55.500000
sensor id 2 12.000000 17.000000 18.000000 18.000000 31.000000 28.000000 15.000000 11.500000 18.000000 32.500000 17.500000 12.500000
sensor id 3 16.000000 22.000000 20.000000 17.000000 42.000000 50.000000 52.000000 21.500000 23.500000 48.500000 40.000000 19.000000
sensor id 4 15.000000 22.000000 20.000000 19.000000 46.000000 37.000000 32.000000 16.500000 17.500000 19.500000 17.000000 16.500000
sensor id 5 0.000000 0.000000 0.000000 0.000000 0.000000 0.000000 0.000000 0.000000 0.000000 0.000000 0.000000 0.000000
sensor id 0 24.000000 20.000000 16.000000 20.000000 33.000000 42.000000 37.000000 36.500000 49.000000 53.000000 59.000000 45.500000
sensor id 1 51.000000 54.000000 39.000000 51.000000 33.000000 29.000000 37.000000 53.000000 49.500000 37.500000 44.500000 56.000000
sensor id 2 10.000000 15.000000 12.000000 10.000000 20.000000 22.000000 12.000000 10.000000 18.000000 34.000000 17.000000 11.500000
sensor id 3 16.000000 21.000000 19.000000 17.000000 39.000000 50.000000 54.000000 25.500000 26.500000 55.500000 45.000000 20.000000
sensor id 4 16.000000 31.000000 20.000000 23.000000 44.000000 44.000000 39.000000 20.500000 18.500000 20.500000 18.000000 18.500000
sensor id 5 0.000000 0.000000 0.000000 0.000000 0.000000 0.000000 0.000000 0.000000 0.000000 0.000000 0.000000 0.000000
sensor id 0 15.000000 17.000000 13.000000 13.000000 17.000000 29.000000 18.000000 34.500000 55.500000 51.500000 52.500000 32.000000
sensor id 1 50.000000 54.000000 39.000000 52.000000 34.000000 20.000000 35.000000 53.500000 49.500000 37.500000 44.000000 56.500000
sensor id 2 10.000000 14.000000 9.000000 6.000000 10.000000 17.000000 11.000000 8.500000 18.000000 34.000000 16.500000 10.500000
sensor id 3 16.000000 21.000000 18.000000 14.000000 27.000000 45.000000 52.000000 25.500000 28.500000 60.000000 47.000000 19.500000
sensor id 4 24.000000 39.000000 40.000000 26.000000 45.000000 46.000000 45.000000 26.000000 21.500000 21.000000 20.000000 23.500000
sensor id 5 0.000000 0.000000 0.000000 0.000000 0.000000 0.000000 0.000000 0.000000 0.000000 0.000000 0.000000 0.000000
sensor id 0 10.000000 15.000000 10.000000 8.000000 13.000000 9.000000 17.000000 26.500000 56.000000 45.500000 33.500000 16.500000
sensor id 1 51.000000 55.000000 38.000000 53.000000 34.000000 19.000000 35.000000 54.000000 50.000000 39.000000 45.000000 57.500000
sensor id 2 8.000000 13.000000 8.000000 5.000000 7.000000 14.000000 10.000000 8.000000 17.500000 34.500000 16.000000 10.000000
sensor id 3 16.000000 21.000000 18.000000 12.000000 16.000000 22.000000 35.000000 21.500000 29.000000 60.500000 47.000000 19.000000
sensor id 4 39.000000 52.000000 53.000000 31.000000 41.000000 36.000000 49.000000 33.500000 27.500000 24.000000 24.000000 33.000000
sensor id 5 0.000000 0.000000 0.000000 0.000000 0.000000 0.000000 0.000000 0.000000 0.000000 0.000000 0.000000 0.000000
sensor id 0 9.000000 14.000000 9.000000 5.000000 10.000000 6.000000 2.000000 14.000000 38.000000 33.000000 18.500000 11.000000
sensor id 1 51.000000 55.000000 38.000000 53.000000 34.000000 19.000000 35.000000 54.000000 50.500000 40.500000 46.500000 58.000000
sensor id 2 9.000000 14.000000 8.000000 5.000000 7.000000 13.000000 9.000000 8.000000 17.500000 35.000000 16.000000 10.000000
sensor id 3 16.000000 21.000000 19.000000 11.000000 13.000000 16.000000 18.000000 17.000000 29.000000 59.000000 47.000000 18.500000
sensor id 4 52.000000 49.000000 53.000000 34.000000 29.000000 29.000000 49.000000 39.500000 34.000000 27.500000 28.500000 42.500000
sensor id 5 0.000000 0.000000 0.000000 0.000000 0.000000 0.000000 0.000000 0.000000 0.000000 0.000000 0.000000 0.000000
sensor id 0 8.000000 13.000000 8.000000 3.000000 13.000000 16.000000 12.000000 7.500000 16.500000 23.000000 14.000000 9.500000
sensor id 1 51.000000 55.000000 39.000000 53.000000 34.000000 19.000000 34.000000 54.000000 50.500000 41.000000 47.000000 58.000000
sensor id 2 9.000000 13.000000 8.000000 5.000000 7.000000 14.000000 9.000000 8.000000 17.500000 35.500000 16.500000 10.000000
sensor id 3 16.000000 21.000000 19.000000 10.000000 12.000000 15.000000 14.000000 14.000000 28.000000 56.500000 46.000000 18.000000
sensor id 4 55.000000 52.000000 54.000000 33.000000 27.000000 37.000000 49.000000 41.500000 37.500000 28.000000 31.000000 46.000000
sensor id 5 0.000000 0.000000 0.000000 0.000000 0.000000 0.000000 0.000000 0.000000 0.000000 0.000000 0.000000 0.000000
sensor id 0 7.000000 15.000000 8.000000 6.000000 12.000000 9.000000 0.000000 6.500000 9.500000 21.000000 13.000000 8.500000
sensor id 1 51.000000 55.000000 39.000000 52.000000 34.000000 19.000000 34.000000 54.000000 50.000000 40.500000 46.500000 57.500000
sensor id 2 9.000000 13.000000 8.000000 5.000000 7.000000 14.000000 10.000000 8.000000 17.500000 36.500000 17.000000 10.000000
sensor id 3 16.000000 21.000000 18.000000 10.000000 12.000000 16.000000 13.000000 13.000000 27.000000 54.000000 44.500000 18.000000
sensor id 4 55.000000 54.000000 53.000000 31.000000 38.000000 37.000000 44.000000 42.500000 38.000000 28.500000 31.500000 44.500000
sensor id 5 0.000000 0.000000 0.000000 0.000000 0.000000 0.000000 0.000000 0.000000 0.000000 0.000000 0.000000 0.000000
sensor id 0 9.000000 15.000000 9.000000 4.000000 12.000000 6.000000 12.000000 6.500000 12.500000 19.000000 13.500000 8.000000
sensor id 1 50.000000 55.000000 40.000000 52.000000 34.000000 19.000000 35.000000 53.500000 50.000000 39.500000 46.000000 57.000000
sensor id 2 9.000000 13.000000 8.000000 5.000000 7.000000 14.000000 10.000000 8.000000 18.000000 38.000000 17.500000 10.000000
sensor id 3 15.000000 20.000000 18.000000 10.000000 12.000000 16.000000 14.000000 13.500000 28.000000 50.000000 42.000000 17.500000
sensor id 4 55.000000 54.000000 49.000000 32.000000 40.000000 22.000000 45.000000 43.500000 39.000000 28.500000 30.500000 41.000000
sensor id 5 0.000000 0.000000 0.000000 0.000000 0.000000 0.000000 0.000000 0.000000 0.000000 0.000000 0.000000 0.000000
sensor id 0 9.000000 14.000000 9.000000 5.000000 12.000000 11.000000 12.000000 7.000000 18.500000 26.500000 15.000000 8.500000
sensor id 1 51.000000 57.000000 42.000000 52.000000 36.000000 20.000000 36.000000 53.000000 50.000000 39.000000 45.500000 57.000000
sensor id 2 9.000000 13.000000 8.000000 5.000000 8.000000 14.000000 10.000000 8.500000 19.500000 40.000000 18.500000 10.500000
sensor id 3 15.000000 21.000000 18.000000 11.000000 13.000000 17.000000 19.000000 16.000000 30.000000 41.500000 35.500000 16.500000
sensor id 4 55.000000 51.000000 45.000000 35.000000 45.000000 25.000000 46.000000 44.500000 40.500000 28.500000 29.000000 38.500000
sensor id 5 0.000000 0.000000 0.000000 0.000000 0.000000 0.000000 0.000000 0.000000 0.000000 0.000000 0.000000 0.000000
sensor id 0 8.000000 15.000000 9.000000 5.000000 13.000000 9.000000 14.000000 8.500000 22.500000 38.500000 17.500000 10.000000
sensor id 1 52.000000 58.000000 41.000000 50.000000 32.000000 19.000000 32.000000 52.000000 48.500000 37.500000 44.000000 56.500000
sensor id 2 9.000000 14.000000 8.000000 6.000000 8.000000 16.000000 10.000000 8.500000 20.500000 41.000000 18.500000 10.500000
sensor id 3 14.000000 20.000000 17.000000 11.000000 14.000000 19.000000 26.000000 21.500000 34.500000 33.500000 28.500000 16.500000
sensor id 4 50.000000 58.000000 38.000000 40.000000 48.000000 25.000000 45.000000 45.500000 40.500000 29.000000 29.000000 38.500000
sensor id 5 0.000000 0.000000 0.000000 0.000000 0.000000 0.000000 0.000000 0.000000 0.000000 0.000000 0.000000 0.000000
sensor id 0 9.000000 15.000000 9.000000 6.000000 11.000000 18.000000 13.000000 9.500000 20.000000 40.000000 18.500000 10.500000
sensor id 1 52.000000 58.000000 39.000000 46.000000 26.000000 19.000000 24.000000 46.500000 40.000000 30.500000 37.000000 51.000000
sensor id 2 10.000000 13.000000 8.000000 6.000000 9.000000 21.000000 11.000000 8.500000 19.500000 41.000000 17.500000 10.000000
sensor id 3 14.000000 18.000000 14.000000 13.000000 17.000000 22.000000 40.000000 32.500000 43.500000 32.500000 28.500000 20.500000
sensor id 4 43.000000 54.000000 32.000000 43.000000 44.000000 33.000000 40.000000 46.000000 39.500000 28.000000 31.000000 41.000000
sensor id 5 0.000000 0.000000 0.000000 0.000000 0.000000 0.000000 0.000000 0.000000 0.000000 0.000000 0.000000 0.000000
sensor id 0 9.000000 15.000000 10.000000 7.000000 13.000000 12.000000 15.000000 12.000000 19.000000 35.500000 19.000000 11.000000
sensor id 1 48.000000 58.000000 34.000000 23.000000 18.000000 23.000000 16.000000 28.500000 24.500000 21.500000 24.500000 34.000000
sensor id 2 9.000000 14.000000 8.000000 7.000000 13.000000 30.000000 14.000000 9.500000 20.000000 42.500000 18.000000 10.500000
sensor id 3 14.000000 18.000000 14.000000 21.000000 25.000000 29.000000 54.000000 47.000000 50.000000 36.000000 34.500000 29.000000
sensor id 4 30.000000 40.000000 34.000000 47.000000 43.000000 22.000000 36.000000 45.500000 38.000000 26.500000 32.500000 46.000000
sensor id 5 0.000000 0.000000 0.000000 0.000000 0.000000 0.000000 0.000000 0.000000 0.000000 0.000000 0.000000 0.000000
sensor id 0 10.000000 15.000000 10.000000 8.000000 14.000000 19.000000 17.000000 15.500000 23.500000 31.500000 20.000000 12.500000
sensor id 1 44.000000 56.000000 31.000000 12.000000 16.000000 29.000000 15.000000 12.500000 14.500000 17.500000 17.500000 20.500000
sensor id 2 9.000000 14.000000 9.000000 8.000000 17.000000 40.000000 18.000000 10.500000 21.500000 46.000000 20.500000 12.000000
sensor id 3 16.000000 18.000000 16.000000 32.000000 35.000000 34.000000 59.000000 56.000000 51.500000 39.500000 41.000000 38.500000
sensor id 4 32.000000 37.000000 41.000000 48.000000 42.000000 28.000000 33.000000 44.500000 35.500000 26.000000 32.500000 49.000000
sensor id 5 0.000000 0.000000 0.000000 0.000000 0.000000 0.000000 0.000000 0.000000 0.000000 0.000000 0.000000 0.000000
sensor id 0 10.000000 15.000000 10.000000 8.000000 13.000000 13.000000 18.000000 19.500000 30.500000 30.000000 21.500000 14.500000
sensor id 1 44.000000 57.000000 33.000000 14.000000 23.000000 37.000000 19.000000 10.500000 13.500000 17.000000 17.500000 20.000000
sensor id 2 10.000000 15.000000 9.000000 9.000000 21.000000 44.000000 30.000000 12.000000 23.500000 48.000000 22.000000 13.000000
sensor id 3 20.000000 20.000000 21.000000 45.000000 48.000000 37.000000 56.000000 58.000000 51.000000 40.500000 45.000000 46.500000
sensor id 4 34.000000 34.000000 41.000000 46.000000 35.000000 24.000000 29.000000 42.000000 31.500000 26.000000 30.000000 48.000000
sensor id 5 0.000000 0.000000 0.000000 0.000000 0.000000 0.000000 0.000000 0.000000 0.000000 0.000000 0.000000 0.000000
sensor id 0 11.000000 16.000000 11.000000 11.000000 15.000000 19.000000 21.000000 28.000000 44.000000 33.000000 28.000000 19.500000
sensor id 1 45.000000 58.000000 35.000000 16.000000 33.000000 42.000000 24.000000 12.500000 15.000000 17.500000 18.000000 21.000000
sensor id 2 10.000000 15.000000 11.000000 13.000000 29.000000 46.000000 46.000000 17.000000 25.000000 47.500000 22.500000 14.000000
sensor id 3 28.000000 22.000000 32.000000 53.000000 56.000000 36.000000 47.000000 56.000000 49.500000 37.500000 46.000000 50.500000
sensor id 4 37.000000 30.000000 46.000000 45.000000 34.000000 24.000000 26.000000 36.000000 27.500000 26.500000 27.500000 45.000000
sensor id 5 0.000000 0.000000 0.000000 0.000000 0.000000 0.000000 0.000000 0.000000 0.000000 0.000000 0.000000 0.000000
sensor id 0 12.000000 16.000000 12.000000 14.000000 16.000000 20.000000 22.000000 36.000000 53.500000 35.000000 36.000000 25.500000
sensor id 1 46.000000 58.000000 35.000000 18.000000 38.000000 43.000000 31.000000 16.000000 19.000000 19.000000 19.000000 22.500000
sensor id 2 12.000000 16.000000 12.000000 18.000000 33.000000 45.000000 52.000000 26.000000 26.500000 46.500000 23.000000 16.500000
sensor id 3 37.000000 26.000000 44.000000 53.000000 53.000000 31.000000 39.000000 54.500000 48.000000 34.000000 46.500000 52.500000
sensor id 4 38.000000 32.000000 48.000000 46.000000 36.000000 28.000000 26.000000 30.500000 27.000000 28.500000 27.500000 41.000000
sensor id 5 0.000000 0.000000 0.000000 0.000000 0.000000 0.000000 0.000000 0.000000 0.000000 0.000000 0.000000 0.000000
sensor id 0 14.000000 17.000000 13.000000 16.000000 18.000000 20.000000 21.000000 38.500000 53.500000 33.500000 39.000000 29.000000
sensor id 1 48.000000 59.000000 37.000000 20.000000 39.000000 43.000000 36.000000 22.000000 26.000000 21.500000 21.500000 26.000000
sensor id 2 12.000000 16.000000 13.000000 22.000000 33.000000 47.000000 51.000000 34.500000 29.000000 45.000000 23.000000 19.500000
sensor id 3 45.000000 29.000000 50.000000 54.000000 52.000000 28.000000 39.000000 56.000000 44.500000 32.500000 45.500000 55.000000
sensor id 4 37.000000 37.000000 51.000000 46.000000 36.000000 22.000000 25.000000 29.500000 30.500000 33.000000 31.000000 39.500000
sensor id 5 0.000000 0.000000 0.000000 0.000000 0.000000 0.000000 0.000000 0.000000 0.000000 0.000000 0.000000 0.000000
sensor id 0 16.000000 18.000000 14.000000 18.000000 18.000000 16.000000 26.000000 42.000000 54.500000 34.000000 39.000000 32.500000
sensor id 1 50.000000 62.000000 39.000000 22.000000 41.000000 42.000000 41.000000 32.000000 35.000000 25.000000 25.000000 30.500000
sensor id 2 14.000000 16.000000 15.000000 28.000000 38.000000 47.000000 54.000000 42.000000 31.500000 43.500000 24.000000 25.000000
sensor id 3 48.000000 31.000000 50.000000 53.000000 50.000000 26.000000 0.000000 56.500000 38.000000 32.000000 41.500000 55.500000
sensor id 4 34.000000 33.000000 48.000000 45.000000 33.000000 24.000000 25.000000 31.000000 36.500000 38.000000 36.000000 39.500000
sensor id 5 0.000000 0.000000 0.000000 0.000000 0.000000 0.000000 0.000000 0.000000 0.000000 0.000000 0.000000 0.000000
sensor id 0 18.000000 19.000000 17.000000 23.000000 21.000000 23.000000 30.000000 46.000000 55.500000 34.000000 39.500000 37.500000
sensor id 1 52.000000 64.000000 40.000000 26.000000 43.000000 39.000000 42.000000 43.000000 43.000000 28.500000 29.500000 35.500000
sensor id 2 17.000000 18.000000 17.000000 36.000000 42.000000 50.000000 54.000000 49.500000 35.500000 44.500000 27.500000 34.000000
sensor id 3 48.000000 34.000000 51.000000 54.000000 48.000000 26.000000 0.000000 51.000000 32.000000 32.500000 40.000000 53.500000
sensor id 4 30.000000 33.000000 48.000000 45.000000 38.000000 25.000000 25.000000 33.500000 41.000000 40.000000 40.000000 40.500000
sensor id 5 0.000000 0.000000 0.000000 0.000000 0.000000 0.000000 0.000000 0.000000 0.000000 0.000000 0.000000 0.000000
sensor id 0 21.000000 20.000000 19.000000 28.000000 23.000000 20.000000 29.000000 48.000000 54.000000 31.500000 40.500000 42.000000
sensor id 1 52.000000 62.000000 39.000000 31.000000 41.000000 35.000000 42.000000 50.500000 48.000000 31.500000 34.000000 40.500000
sensor id 2 21.000000 19.000000 20.000000 41.000000 47.000000 50.000000 56.000000 53.500000 38.500000 46.000000 31.500000 41.500000
sensor id 3 44.000000 37.000000 53.000000 56.000000 45.000000 28.000000 0.000000 41.500000 29.000000 32.500000 42.500000 51.000000
sensor id 4 28.000000 30.000000 44.000000 44.000000 36.000000 25.000000 25.000000 35.500000 41.500000 40.000000 42.500000 43.500000
sensor id 5 0.000000 0.000000 0.000000 0.000000 0.000000 0.000000 0.000000 0.000000 0.000000 0.000000 0.000000 0.000000
sensor id 0 22.000000 21.000000 21.000000 31.000000 25.000000 25.000000 33.000000 49.500000 54.000000 30.500000 41.500000 45.500000
sensor id 1 53.000000 62.000000 37.000000 35.000000 39.000000 32.000000 42.000000 53.500000 50.000000 33.500000 37.000000 45.000000
sensor id 2 24.000000 20.000000 21.000000 44.000000 46.000000 50.000000 55.000000 54.500000 39.000000 45.000000 34.000000 46.000000
sensor id 3 43.000000 38.000000 53.000000 55.000000 42.000000 29.000000 0.000000 34.000000 27.000000 31.000000 43.000000 48.500000
sensor id 4 28.000000 27.000000 42.000000 43.000000 36.000000 27.000000 25.000000 36.500000 41.000000 40.000000 43.500000 45.500000
sensor id 5 0.000000 0.000000 0.000000 0.000000 0.000000 0.000000 0.000000 0.000000 0.000000 0.000000 0.000000 0.000000
sensor id 0 25.000000 22.000000 23.000000 33.000000 25.000000 17.000000 33.000000 50.500000 55.500000 32.500000 42.000000 47.500000
sensor id 1 53.000000 61.000000 37.000000 42.000000 37.000000 29.000000 43.000000 54.000000 50.500000 34.500000 38.000000 48.500000
sensor id 2 27.000000 21.000000 24.000000 46.000000 47.000000 49.000000 55.000000 54.500000 38.500000 42.500000 35.000000 48.500000
sensor id 3 41.000000 38.000000 53.000000 51.000000 38.000000 29.000000 0.000000 29.500000 25.500000 29.500000 42.000000 46.500000
sensor id 4 30.000000 30.000000 40.000000 42.000000 32.000000 21.000000 24.000000 37.500000 41.500000 40.500000 44.500000 47.000000
sensor id 5 0.000000 0.000000 0.000000 0.000000 0.000000 0.000000 0.000000 0.000000 0.000000 0.000000 0.000000 0.000000
sensor id 0 25.000000 22.000000 25.000000 38.000000 29.000000 21.000000 35.000000 51.000000 55.000000 32.500000 41.000000 48.500000
sensor id 1 51.000000 61.000000 35.000000 46.000000 36.000000 28.000000 45.000000 53.000000 50.000000 34.000000 36.500000 48.000000
sensor id 2 30.000000 22.000000 27.000000 49.000000 49.000000 49.000000 56.000000 54.000000 36.000000 39.500000 33.500000 50.000000
sensor id 3 40.000000 36.000000 50.000000 47.000000 35.000000 30.000000 0.000000 28.000000 25.500000 29.500000 42.000000 46.000000
sensor id 4 30.000000 32.000000 43.000000 45.000000 35.000000 19.000000 25.000000 38.500000 42.000000 40.500000 45.000000 48.500000
sensor id 5 0.000000 0.000000 0.000000 0.000000 0.000000 0.000000 0.000000 0.000000 0.000000 0.000000 0.000000 0.000000
sensor id 0 26.000000 23.000000 27.000000 41.000000 34.000000 24.000000 41.000000 51.500000 53.500000 34.000000 40.000000 48.500000
sensor id 1 49.000000 61.000000 35.000000 47.000000 39.000000 27.000000 47.000000 52.000000 48.500000 32.000000 34.000000 45.500000
sensor id 2 37.000000 26.000000 34.000000 52.000000 50.000000 47.000000 54.000000 53.500000 32.500000 38.000000 31.000000 50.500000
sensor id 3 39.000000 32.000000 46.000000 42.000000 34.000000 29.000000 0.000000 28.500000 26.500000 30.000000 42.500000 47.000000
sensor id 4 31.000000 33.000000 41.000000 45.000000 38.000000 23.000000 28.000000 40.000000 42.500000 41.500000 46.000000 49.500000
sensor id 5 0.000000 0.000000 0.000000 0.000000 0.000000 0.000000 0.000000 0.000000 0.000000 0.000000 0.000000 0.000000
sensor id 0 24.000000 23.000000 26.000000 41.000000 36.000000 25.000000 41.000000 52.000000 52.000000 36.000000 40.000000 46.500000
sensor id 1 46.000000 60.000000 37.000000 50.000000 43.000000 28.000000 49.000000 52.000000 48.000000 30.500000 32.500000 44.000000
sensor id 2 39.000000 28.000000 37.000000 51.000000 50.000000 45.000000 50.000000 51.000000 29.000000 36.500000 28.500000 49.000000
sensor id 3 39.000000 30.000000 45.000000 43.000000 34.000000 27.000000 0.000000 29.500000 26.500000 29.500000 42.500000 47.500000
sensor id 4 30.000000 33.000000 37.000000 46.000000 41.000000 24.000000 30.000000 41.500000 43.500000 42.500000 47.500000 50.000000
sensor id 5 0.000000 0.000000 0.000000 0.000000 0.000000 0.000000 0.000000 0.000000 0.000000 0.000000 0.000000 0.000000
sensor id 0 23.000000 23.000000 27.000000 43.000000 40.000000 28.000000 41.000000 52.500000 50.000000 35.500000 40.000000 44.500000
sensor id 1 43.000000 58.000000 38.000000 49.000000 47.000000 29.000000 50.000000 51.000000 46.000000 28.500000 30.500000 41.500000
sensor id 2 41.000000 32.000000 41.000000 50.000000 48.000000 39.000000 42.000000 45.000000 26.500000 35.000000 25.500000 45.500000
sensor id 3 38.000000 28.000000 41.000000 41.000000 34.000000 24.000000 0.000000 29.000000 25.000000 27.500000 39.000000 46.000000
sensor id 4 29.000000 30.000000 36.000000 47.000000 43.000000 27.000000 30.000000 42.000000 44.000000 42.500000 47.500000 49.500000
sensor id 5 0.000000 0.000000 0.000000 0.000000 0.000000 0.000000 0.000000 0.000000 0.000000 0.000000 0.000000 0.000000
sensor id 0 25.000000 24.000000 28.000000 44.000000 44.000000 31.000000 42.000000 53.500000 45.500000 36.500000 42.000000 42.000000
sensor id 1 41.000000 58.000000 39.000000 49.000000 52.000000 33.000000 51.000000 50.500000 40.000000 25.000000 26.500000 37.000000
sensor id 2 43.000000 37.000000 44.000000 50.000000 46.000000 31.000000 31.000000 35.500000 27.000000 35.000000 23.000000 35.500000
sensor id 3 34.000000 25.000000 34.000000 40.000000 34.000000 23.000000 0.000000 28.500000 23.500000 25.000000 33.500000 41.000000
sensor id 4 27.000000 31.000000 32.000000 46.000000 45.000000 29.000000 33.000000 42.500000 44.500000 43.000000 46.500000 47.000000
sensor id 5 0.000000 0.000000 0.000000 0.000000 0.000000 0.000000 0.000000 0.000000 0.000000 0.000000 0.000000 0.000000
sensor id 0 29.000000 28.000000 27.000000 42.000000 48.000000 36.000000 44.000000 52.500000 38.500000 36.000000 46.000000 39.500000
sensor id 1 39.000000 58.000000 35.000000 47.000000 53.000000 38.000000 52.000000 49.000000 31.000000 22.000000 22.000000 31.000000
sensor id 2 33.000000 37.000000 43.000000 35.000000 30.000000 24.000000 35.000000 31.500000 29.500000 35.500000 22.000000 25.500000
sensor id 3 27.000000 23.000000 26.000000 36.000000 36.000000 24.000000 0.000000 28.500000 23.000000 23.500000 29.000000 33.500000
sensor id 4 24.000000 31.000000 24.000000 41.000000 48.000000 33.000000 38.000000 43.500000 45.500000 42.500000 44.000000 41.500000
sensor id 5 0.000000 0.000000 0.000000 0.000000 0.000000 0.000000 0.000000 0.000000 0.000000 0.000000 0.000000 0.000000
sensor id 0 38.000000 34.000000 28.000000 38.000000 49.000000 38.000000 44.000000 46.500000 34.500000 34.000000 49.500000 42.500000
sensor id 1 39.000000 58.000000 31.000000 42.000000 53.000000 42.000000 51.000000 42.500000 23.000000 20.000000 19.000000 25.000000
sensor id 2 26.000000 37.000000 42.000000 31.000000 28.000000 26.000000 42.000000 35.500000 30.500000 35.500000 22.000000 22.000000
sensor id 3 25.000000 22.000000 22.000000 31.000000 35.000000 25.000000 24.000000 27.000000 22.500000 22.500000 25.500000 28.000000
sensor id 4 22.000000 31.000000 22.000000 36.000000 48.000000 36.000000 41.000000 42.500000 45.500000 41.500000 38.500000 33.000000
sensor id 5 0.000000 0.000000 0.000000 0.000000 0.000000 0.000000 0.000000 0.000000 0.000000 0.000000 0.000000 0.000000
sensor id 0 45.000000 40.000000 37.000000 31.000000 45.000000 42.000000 40.000000 40.000000 37.500000 31.500000 51.000000 50.000000
sensor id 1 39.000000 58.000000 26.000000 26.000000 52.000000 45.000000 47.000000 30.000000 18.000000 18.500000 17.500000 20.500000
sensor id 2 17.000000 27.000000 28.000000 25.000000 31.000000 37.000000 50.000000 37.500000 27.000000 34.500000 21.000000 20.000000
sensor id 3 22.000000 21.000000 18.000000 26.000000 37.000000 33.000000 32.000000 28.500000 23.500000 23.000000 25.000000 26.000000
sensor id 4 23.000000 31.000000 23.000000 26.000000 46.000000 42.000000 44.000000 37.500000 42.500000 39.000000 32.000000 26.500000
sensor id 5 0.000000 0.000000 0.000000 0.000000 0.000000 0.000000 0.000000 0.000000 0.000000 0.000000 0.000000 0.000000
sensor id 0 47.000000 41.000000 44.000000 36.000000 42.000000 39.000000 39.000000 39.500000 45.000000 31.500000 51.500000 54.000000
sensor id 1 40.000000 59.000000 26.000000 23.000000 52.000000 46.000000 48.000000 21.500000 16.000000 18.000000 17.000000 19.000000
sensor id 2 15.000000 21.000000 21.000000 24.000000 33.000000 39.000000 50.000000 35.000000 23.500000 35.000000 20.000000 18.500000
sensor id 3 22.000000 21.000000 18.000000 29.000000 44.000000 38.000000 39.000000 34.500000 26.500000 25.000000 27.000000 27.000000
sensor id 4 28.000000 33.000000 29.000000 27.000000 48.000000 41.000000 46.000000 35.000000 41.000000 38.000000 29.000000 25.000000
sensor id 5 0.000000 0.000000 0.000000 0.000000 0.000000 0.000000 0.000000 0.000000 0.000000 0.000000 0.000000 0.000000
sensor id 0 47.000000 40.000000 45.000000 38.000000 38.000000 39.000000 34.000000 42.500000 48.500000 31.000000 50.500000 54.000000
sensor id 1 41.000000 59.000000 26.000000 20.000000 49.000000 45.000000 44.000000 19.000000 15.500000 17.500000 17.000000 18.500000
sensor id 2 14.000000 19.000000 18.000000 21.000000 34.000000 42.000000 47.000000 29.000000 22.000000 35.500000 19.000000 16.500000
sensor id 3 23.000000 21.000000 17.000000 29.000000 43.000000 40.000000 42.000000 37.500000 28.000000 25.500000 27.500000 27.000000
sensor id 4 31.000000 38.000000 31.000000 26.000000 47.000000 41.000000 47.000000 35.000000 40.000000 37.000000 27.500000 25.500000
sensor id 5 0.000000 0.000000 0.000000 0.000000 0.000000 0.000000 0.000000 0.000000 0.000000 0.000000 0.000000 0.000000
sensor id 0 45.000000 34.000000 45.000000 43.000000 33.000000 40.000000 32.000000 46.500000 49.000000 31.500000 47.000000 53.000000
sensor id 1 42.000000 61.000000 25.000000 14.000000 38.000000 45.000000 37.000000 15.000000 14.500000 17.000000 16.500000 17.500000
sensor id 2 12.000000 16.000000 13.000000 16.000000 33.000000 44.000000 42.000000 21.000000 19.500000 35.500000 17.500000 14.000000
sensor id 3 24.000000 21.000000 16.000000 25.000000 42.000000 46.000000 48.000000 39.000000 30.000000 26.500000 28.000000 26.000000
sensor id 4 33.000000 34.000000 30.000000 25.000000 45.000000 46.000000 48.000000 33.000000 36.000000 34.000000 26.000000 27.000000
sensor id 5 0.000000 0.000000 0.000000 0.000000 0.000000 0.000000 0.000000 0.000000 0.000000 0.000000 0.000000 0.000000
sensor id 0 33.000000 25.000000 41.000000 47.000000 36.000000 33.000000 35.000000 50.000000 50.500000 34.500000 41.500000 49.500000
sensor id 1 41.000000 59.000000 25.000000 12.000000 25.000000 43.000000 26.000000 12.000000 13.500000 17.000000 16.000000 16.500000
sensor id 2 11.000000 15.000000 11.000000 10.000000 24.000000 44.000000 25.000000 14.000000 17.500000 37.500000 17.000000 12.500000
sensor id 3 25.000000 21.000000 15.000000 22.000000 43.000000 48.000000 52.000000 40.000000 33.500000 28.500000 28.500000 24.500000
sensor id 4 35.000000 28.000000 39.000000 28.000000 38.000000 47.000000 48.000000 32.000000 33.500000 31.500000 26.500000 31.000000
sensor id 5 0.000000 0.000000 0.000000 0.000000 0.000000 0.000000 0.000000 0.000000 0.000000 0.000000 0.000000 0.000000
sensor id 0 20.000000 20.000000 25.000000 45.000000 43.000000 30.000000 40.000000 51.500000 49.000000 34.500000 33.000000 38.500000
sensor id 1 40.000000 59.000000 24.000000 10.000000 15.000000 32.000000 15.000000 10.000000 13.000000 17.000000 16.000000 16.000000
sensor id 2 9.000000 14.000000 9.000000 7.000000 13.000000 33.000000 14.000000 9.500000 16.500000 38.000000 16.500000 11.000000
sensor id 3 27.000000 22.000000 14.000000 18.000000 38.000000 48.000000 52.000000 34.500000 33.000000 28.000000 26.500000 21.500000
sensor id 4 33.000000 32.000000 43.000000 36.000000 39.000000 44.000000 47.000000 31.000000 33.000000 29.500000 27.500000 35.000000
sensor id 5 0.000000 0.000000 0.000000 0.000000 0.000000 0.000000 0.000000 0.000000 0.000000 0.000000 0.000000 0.000000
sensor id 0 14.000000 17.000000 16.000000 30.000000 39.000000 29.000000 40.000000 50.000000 43.000000 31.500000 24.500000 25.500000
sensor id 1 40.000000 59.000000 23.000000 9.000000 12.000000 20.000000 11.000000 8.500000 12.500000 16.500000 15.500000 15.500000
sensor id 2 9.000000 13.000000 9.000000 6.000000 9.000000 19.000000 11.000000 7.500000 15.500000 37.000000 16.000000 10.000000
sensor id 3 27.000000 22.000000 14.000000 14.000000 28.000000 47.000000 50.000000 28.500000 28.500000 26.000000 24.000000 19.000000
sensor id 4 33.000000 37.000000 45.000000 44.000000 40.000000 36.000000 42.000000 31.000000 33.000000 29.500000 28.500000 38.500000
sensor id 5 0.000000 0.000000 0.000000 0.000000 0.000000 0.000000 0.000000 0.000000 0.000000 0.000000 0.000000 0.000000
sensor id 0 12.000000 16.000000 14.000000 24.000000 37.000000 28.000000 42.000000 47.500000 40.000000 28.500000 21.500000 22.000000
sensor id 1 40.000000 60.000000 24.000000 9.000000 11.000000 18.000000 11.000000 8.000000 12.000000 16.000000 15.500000 16.000000
sensor id 2 9.000000 13.000000 8.000000 6.000000 8.000000 18.000000 10.000000 7.500000 16.000000 37.500000 16.000000 10.500000
sensor id 3 26.000000 21.000000 13.000000 13.000000 25.000000 45.000000 50.000000 27.000000 26.500000 25.000000 22.500000 17.500000
sensor id 4 36.000000 39.000000 47.000000 47.000000 43.000000 34.000000 43.000000 33.000000 34.000000 30.000000 29.500000 43.000000
sensor id 5 0.000000 0.000000 0.000000 0.000000 0.000000 0.000000 0.000000 0.000000 0.000000 0.000000 0.000000 0.000000
sensor id 0 13.000000 18.000000 17.000000 32.000000 43.000000 34.000000 42.000000 48.500000 42.500000 30.500000 24.500000 26.000000
sensor id 1 43.000000 61.000000 27.000000 10.000000 12.000000 21.000000 12.000000 8.500000 12.500000 16.500000 16.000000 17.000000
sensor id 2 9.000000 14.000000 9.000000 6.000000 9.000000 22.000000 12.000000 8.000000 17.500000 39.500000 16.500000 10.500000
sensor id 3 20.000000 19.000000 12.000000 14.000000 27.000000 46.000000 50.000000 28.000000 29.500000 27.000000 22.500000 17.500000
sensor id 4 37.000000 41.000000 51.000000 50.000000 47.000000 39.000000 44.000000 33.500000 34.000000 29.500000 30.000000 41.500000
sensor id 5 0.000000 0.000000 0.000000 0.000000 0.000000 0.000000 0.000000 0.000000 0.000000 0.000000 0.000000 0.000000
sensor id 0 15.000000 19.000000 21.000000 40.000000 45.000000 28.000000 41.000000 51.500000 47.000000 35.000000 28.500000 31.000000
sensor id 1 44.000000 62.000000 28.000000 11.000000 14.000000 26.000000 15.000000 9.000000 13.000000 17.000000 16.500000 18.000000
sensor id 2 10.000000 14.000000 9.000000 7.000000 12.000000 29.000000 14.000000 8.500000 18.000000 40.500000 17.000000 10.500000
sensor id 3 15.000000 18.000000 13.000000 16.000000 33.000000 47.000000 51.000000 32.500000 37.000000 32.500000 26.500000 20.000000
sensor id 4 32.000000 38.000000 51.000000 46.000000 42.000000 35.000000 42.000000 31.500000 33.500000 29.500000 29.500000 36.500000
sensor id 5 0.000000 0.000000 0.000000 0.000000 0.000000 0.000000 0.000000 0.000000 0.000000 0.000000 0.000000 0.000000
sensor id 0 17.000000 20.000000 24.000000 43.000000 46.000000 34.000000 45.000000 53.000000 50.000000 37.000000 30.500000 34.500000
sensor id 1 46.000000 65.000000 30.000000 12.000000 16.000000 33.000000 19.000000 10.000000 13.500000 17.000000 17.500000 19.500000
sensor id 2 10.000000 14.000000 9.000000 8.000000 15.000000 32.000000 17.000000 9.500000 18.500000 40.500000 17.000000 11.000000
sensor id 3 14.000000 17.000000 14.000000 21.000000 41.000000 48.000000 51.000000 41.000000 43.500000 38.500000 35.000000 27.000000
sensor id 4 33.000000 30.000000 43.000000 37.000000 39.000000 43.000000 42.000000 29.000000 34.000000 31.000000 28.500000 36.500000
sensor id 5 0.000000 0.000000 0.000000 0.000000 0.000000 0.000000 0.000000 0.000000 0.000000 0.000000 0.000000 0.000000
sensor id 0 20.000000 21.000000 29.000000 47.000000 46.000000 34.000000 43.000000 53.500000 52.500000 33.500000 32.500000 39.000000
sensor id 1 48.000000 68.000000 33.000000 13.000000 22.000000 41.000000 28.000000 11.500000 14.000000 17.000000 17.500000 20.000000
sensor id 2 10.000000 14.000000 10.000000 10.000000 22.000000 39.000000 23.000000 11.000000 19.500000 42.500000 17.500000 11.500000
sensor id 3 17.000000 18.000000 16.000000 32.000000 47.000000 49.000000 52.000000 48.500000 45.500000 41.500000 43.500000 37.500000
sensor id 4 46.000000 31.000000 43.000000 33.000000 33.000000 43.000000 42.000000 28.500000 35.500000 32.500000 29.000000 38.500000
sensor id 5 0.000000 0.000000 0.000000 0.000000 0.000000 0.000000 0.000000 0.000000 0.000000 0.000000 0.000000 0.000000
sensor id 0 22.000000 23.000000 32.000000 48.000000 44.000000 32.000000 40.000000 54.500000 54.000000 32.500000 36.000000 46.000000
sensor id 1 46.000000 66.000000 32.000000 15.000000 30.000000 44.000000 38.000000 14.000000 14.500000 17.500000 17.000000 20.000000
sensor id 2 11.000000 15.000000 11.000000 12.000000 24.000000 40.000000 28.000000 14.000000 21.000000 46.000000 18.500000 13.000000
sensor id 3 21.000000 21.000000 21.000000 42.000000 50.000000 47.000000 50.000000 51.000000 45.000000 41.500000 48.000000 46.000000
sensor id 4 51.000000 39.000000 43.000000 31.000000 30.000000 42.000000 42.000000 30.500000 37.500000 35.500000 29.500000 38.000000
sensor id 5 0.000000 0.000000 0.000000 0.000000 0.000000 0.000000 0.000000 0.000000 0.000000 0.000000 0.000000 0.000000
sensor id 0 28.000000 27.000000 40.000000 48.000000 40.000000 32.000000 32.000000 54.000000 53.000000 34.000000 42.000000 51.000000
sensor id 1 45.000000 66.000000 34.000000 19.000000 42.000000 45.000000 46.000000 19.000000 16.500000 19.000000 17.500000 21.000000
sensor id 2 11.000000 16.000000 12.000000 14.000000 24.000000 39.000000 34.000000 18.000000 23.500000 51.500000 20.000000 15.000000
sensor id 3 28.000000 27.000000 29.000000 48.000000 52.000000 40.000000 47.000000 51.000000 44.000000 40.500000 49.500000 50.000000
sensor id 4 49.000000 47.000000 49.000000 27.000000 32.000000 38.000000 43.000000 32.500000 40.000000 38.500000 30.500000 33.500000
sensor id 5 0.000000 0.000000 0.000000 0.000000 0.000000 0.000000 0.000000 0.000000 0.000000 0.000000 0.000000 0.000000
sensor id 0 35.000000 31.000000 41.000000 47.000000 33.000000 28.000000 29.000000 51.500000 52.500000 37.000000 47.500000 52.500000
sensor id 1 45.000000 65.000000 35.000000 24.000000 49.000000 45.000000 50.000000 25.000000 19.500000 21.000000 18.500000 22.500000
sensor id 2 13.000000 16.000000 14.000000 17.000000 26.000000 38.000000 41.000000 22.500000 26.000000 54.500000 22.000000 17.500000
sensor id 3 36.000000 34.000000 36.000000 49.000000 52.000000 35.000000 41.000000 50.500000 42.500000 38.500000 50.500000 51.000000
sensor id 4 46.000000 52.000000 42.000000 27.000000 39.000000 36.000000 45.000000 36.000000 43.500000 40.500000 34.500000 30.500000
sensor id 5 0.000000 0.000000 0.000000 0.000000 0.000000 0.000000 0.000000 0.000000 0.000000 0.000000 0.000000 0.000000
sensor id 0 41.000000 34.000000 44.000000 42.000000 31.000000 35.000000 28.000000 44.500000 50.000000 45.500000 51.000000 53.500000
sensor id 1 43.000000 64.000000 34.000000 30.000000 53.000000 43.000000 50.000000 31.000000 22.500000 22.500000 19.500000 24.000000
sensor id 2 14.000000 18.000000 16.000000 19.000000 26.000000 33.000000 45.000000 27.500000 27.500000 53.000000 23.500000 19.500000
sensor id 3 40.000000 39.000000 40.000000 49.000000 51.000000 31.000000 35.000000 48.500000 38.500000 35.000000 50.000000 51.500000
sensor id 4 41.000000 50.000000 38.000000 28.000000 43.000000 38.000000 43.000000 41.000000 46.000000 43.000000 40.000000 33.500000
sensor id 5 0.000000 0.000000 0.000000 0.000000 0.000000 0.000000 0.000000 0.000000 0.000000 0.000000 0.000000 0.000000
sensor id 0 45.000000 39.000000 44.000000 35.000000 36.000000 37.000000 34.000000 34.500000 45.000000 51.000000 53.000000 53.500000
sensor id 1 40.000000 61.000000 32.000000 36.000000 53.000000 39.000000 50.000000 36.500000 25.500000 23.500000 20.500000 25.500000
sensor id 2 16.000000 21.000000 21.000000 19.000000 23.000000 31.000000 42.000000 30.000000 28.000000 50.500000 23.500000 19.500000
sensor id 3 44.000000 43.000000 43.000000 50.000000 50.000000 30.000000 33.000000 46.500000 35.500000 33.000000 49.000000 52.000000
sensor id 4 34.000000 52.000000 32.000000 34.000000 48.000000 38.000000 42.000000 44.000000 47.000000 44.000000 44.000000 39.000000
sensor id 5 0.000000 0.000000 0.000000 0.000000 0.000000 0.000000 0.000000 0.000000 0.000000 0.000000 0.000000 0.000000
sensor id 0 46.000000 40.000000 39.000000 28.000000 40.000000 37.000000 35.000000 28.500000 40.500000 52.000000 52.500000 50.000000
sensor id 1 39.000000 61.000000 32.000000 40.000000 53.000000 37.000000 50.000000 41.000000 28.000000 24.500000 21.000000 27.500000
sensor id 2 18.000000 26.000000 28.000000 20.000000 26.000000 29.000000 38.000000 29.000000 29.000000 48.500000 23.000000 19.000000
sensor id 3 46.000000 43.000000 45.000000 50.000000 50.000000 30.000000 34.000000 46.500000 36.000000 34.000000 50.000000 52.500000
sensor id 4 32.000000 50.000000 30.000000 38.000000 48.000000 37.000000 40.000000 45.500000 47.000000 44.000000 45.500000 43.000000
sensor id 5 0.000000 0.000000 0.000000 0.000000 0.000000 0.000000 0.000000 0.000000 0.000000 0.000000 0.000000 0.000000
sensor id 0 44.000000 37.000000 30.000000 24.000000 41.000000 37.000000 36.000000 27.000000 37.000000 51.000000 50.500000 42.500000
sensor id 1 39.000000 61.000000 34.000000 45.000000 53.000000 36.000000 50.000000 45.000000 31.000000 26.000000 22.500000 31.000000
sensor id 2 21.000000 30.000000 35.000000 25.000000 31.000000 31.000000 32.000000 26.500000 28.500000 48.000000 22.500000 20.500000
sensor id 3 48.000000 45.000000 46.000000 51.000000 50.000000 32.000000 36.000000 48.500000 39.000000 37.500000 52.500000 53.500000
sensor id 4 31.000000 49.000000 29.000000 40.000000 47.000000 35.000000 38.000000 45.500000 46.500000 43.500000 46.000000 44.500000
sensor id 5 0.000000 0.000000 0.000000 0.000000 0.000000 0.000000 0.000000 0.000000 0.000000 0.000000 0.000000 0.000000
sensor id 0 40.000000 30.000000 23.000000 24.000000 42.000000 35.000000 38.000000 28.000000 33.000000 50.000000 47.500000 35.500000
sensor id 1 36.000000 58.000000 34.000000 48.000000 53.000000 36.000000 50.000000 48.500000 35.500000 28.000000 25.000000 35.000000
sensor id 2 25.000000 36.000000 40.000000 35.000000 37.000000 37.000000 29.000000 24.000000 27.000000 47.000000 22.500000 23.500000
sensor id 3 48.000000 47.000000 47.000000 52.000000 49.000000 33.000000 0.000000 50.500000 42.500000 41.500000 54.000000 54.000000
sensor id 4 31.000000 47.000000 27.000000 41.000000 46.000000 32.000000 37.000000 45.000000 46.000000 43.000000 46.000000 45.000000
sensor id 5 0.000000 0.000000 0.000000 0.000000 0.000000 0.000000 0.000000 0.000000 0.000000 0.000000 0.000000 0.000000
sensor id 0 34.000000 26.000000 22.000000 28.000000 43.000000 33.000000 38.000000 31.000000 30.500000 49.000000 45.000000 31.500000
sensor id 1 36.000000 57.000000 36.000000 50.000000 53.000000 37.000000 51.000000 50.500000 40.000000 29.500000 27.000000 39.500000
sensor id 2 33.000000 38.000000 43.000000 42.000000 44.000000 39.000000 30.000000 24.000000 26.000000 45.500000 23.000000 27.500000
sensor id 3 47.000000 48.000000 47.000000 52.000000 47.000000 32.000000 0.000000 50.500000 44.500000 43.500000 53.500000 54.000000
sensor id 4 30.000000 45.000000 27.000000 42.000000 46.000000 31.000000 36.000000 45.000000 45.500000 42.500000 45.000000 44.500000
sensor id 5 0.000000 0.000000 0.000000 0.000000 0.000000 0.000000 0.000000 0.000000 0.000000 0.000000 0.000000 0.000000
sensor id 0 27.000000 22.000000 20.000000 30.000000 40.000000 31.000000 39.000000 34.500000 29.500000 45.000000 40.500000 28.500000
sensor id 1 36.000000 56.000000 38.000000 50.000000 52.000000 35.000000 51.000000 51.500000 44.000000 31.500000 30.000000 44.000000
sensor id 2 39.000000 38.000000 44.000000 47.000000 47.000000 42.000000 34.000000 28.500000 24.500000 44.000000 24.500000 35.000000
sensor id 3 46.000000 48.000000 47.000000 52.000000 46.000000 32.000000 35.000000 50.500000 45.500000 45.000000 53.500000 54.000000
sensor id 4 29.000000 43.000000 26.000000 42.000000 44.000000 31.000000 36.000000 44.500000 45.000000 42.000000 43.000000 43.500000
sensor id 5 0.000000 0.000000 0.000000 0.000000 0.000000 0.000000 0.000000 0.000000 0.000000 0.000000 0.000000 0.000000
sensor id 0 19.000000 20.000000 20.000000 35.000000 38.000000 29.000000 40.000000 39.500000 29.000000 38.000000 33.500000 27.000000
sensor id 1 35.000000 52.000000 33.000000 49.000000 43.000000 30.000000 48.000000 51.500000 47.500000 35.000000 34.000000 45.500000
sensor id 2 40.000000 28.000000 42.000000 49.000000 48.000000 45.000000 47.000000 38.000000 26.000000 43.500000 28.000000 43.000000
sensor id 3 47.000000 49.000000 50.000000 53.000000 42.000000 35.000000 0.000000 50.500000 46.000000 46.500000 54.000000 54.500000
sensor id 4 27.000000 38.000000 27.000000 44.000000 45.000000 30.000000 36.000000 44.000000 45.500000 42.500000 41.500000 42.000000
sensor id 5 0.000000 0.000000 0.000000 0.000000 0.000000 0.000000 0.000000 0.000000 0.000000 0.000000 0.000000 0.000000
sensor id 0 16.000000 18.000000 17.000000 31.000000 33.000000 25.000000 38.000000 42.500000 28.500000 32.500000 28.500000 25.000000
sensor id 1 29.000000 45.000000 23.000000 36.000000 31.000000 32.000000 42.000000 50.500000 49.000000 37.000000 35.500000 40.500000
sensor id 2 30.000000 20.000000 28.000000 50.000000 46.000000 48.000000 51.000000 47.000000 30.000000 45.000000 30.000000 45.000000
sensor id 3 46.000000 50.000000 51.000000 54.000000 41.000000 37.000000 0.000000 49.000000 46.000000 47.000000 54.000000 56.000000
sensor id 4 24.000000 34.000000 27.000000 43.000000 46.000000 28.000000 37.000000 43.500000 45.500000 41.500000 38.500000 38.500000
sensor id 5 0.000000 0.000000 0.000000 0.000000 0.000000 0.000000 0.000000 0.000000 0.000000 0.000000 0.000000 0.000000
sensor id 0 14.000000 17.000000 14.000000 22.000000 26.000000 20.000000 35.000000 41.000000 27.000000 30.500000 26.000000 21.500000
sensor id 1 26.000000 44.000000 20.000000 23.000000 32.000000 38.000000 36.000000 47.500000 48.500000 36.500000 33.000000 31.000000
sensor id 2 19.000000 18.000000 19.000000 44.000000 47.000000 46.000000 53.000000 50.000000 32.500000 45.000000 28.000000 38.000000
sensor id 3 47.000000 51.000000 50.000000 54.000000 41.000000 37.000000 0.000000 47.000000 45.000000 46.500000 54.000000 58.500000
sensor id 4 23.000000 31.000000 26.000000 43.000000 46.000000 27.000000 37.000000 43.000000 44.500000 39.000000 34.500000 35.500000
sensor id 5 0.000000 0.000000 0.000000 0.000000 0.000000 0.000000 0.000000 0.000000 0.000000 0.000000 0.000000 0.000000
sensor id 0 12.000000 16.000000 12.000000 15.000000 19.000000 17.000000 30.000000 37.000000 27.500000 30.000000 24.000000 18.500000
sensor id 1 23.000000 42.000000 19.000000 17.000000 37.000000 42.000000 30.000000 38.000000 46.000000 34.500000 27.500000 22.500000
sensor id 2 15.000000 16.000000 16.000000 33.000000 45.000000 46.000000 52.000000 47.500000 30.000000 43.000000 24.000000 26.000000
sensor id 3 48.000000 51.000000 48.000000 52.000000 40.000000 38.000000 0.000000 46.500000 44.000000 46.500000 56.500000 60.000000
sensor id 4 22.000000 27.000000 28.000000 44.000000 42.000000 24.000000 36.000000 43.000000 43.000000 37.500000 33.000000 37.500000
sensor id 5 0.000000 0.000000 0.000000 0.000000 0.000000 0.000000 0.000000 0.000000 0.000000 0.000000 0.000000 0.000000
sensor id 0 11.000000 15.000000 11.000000 11.000000 16.000000 14.000000 25.000000 31.500000 30.500000 30.000000 22.000000 15.500000
sensor id 1 19.000000 37.000000 18.000000 15.000000 41.000000 45.000000 29.000000 24.000000 35.500000 30.500000 21.000000 16.500000
sensor id 2 12.000000 14.000000 12.000000 21.000000 36.000000 46.000000 51.000000 36.500000 24.000000 40.500000 20.500000 17.000000
sensor id 3 47.000000 52.000000 48.000000 52.000000 39.000000 44.000000 0.000000 48.500000 45.000000 48.500000 60.000000 58.000000
sensor id 4 25.000000 28.000000 35.000000 46.000000 42.000000 23.000000 35.000000 43.500000 41.500000 36.000000 34.000000 42.000000
sensor id 5 0.000000 0.000000 0.000000 0.000000 0.000000 0.000000 0.000000 0.000000 0.000000 0.000000 0.000000 0.000000
sensor id 0 10.000000 15.000000 10.000000 8.000000 13.000000 12.000000 16.000000 21.500000 26.000000 27.000000 19.000000 12.500000
sensor id 1 20.000000 39.000000 17.000000 13.000000 37.000000 45.000000 28.000000 14.500000 21.500000 26.000000 17.000000 13.500000
sensor id 2 11.000000 14.000000 10.000000 10.000000 22.000000 45.000000 34.000000 19.500000 19.000000 39.000000 18.000000 12.000000
sensor id 3 46.000000 52.000000 46.000000 50.000000 34.000000 47.000000 37.000000 50.000000 47.000000 52.000000 59.000000 55.500000
sensor id 4 28.000000 30.000000 37.000000 46.000000 41.000000 21.000000 34.000000 44.000000 41.000000 34.500000 36.000000 45.500000
sensor id 5 0.000000 0.000000 0.000000 0.000000 0.000000 0.000000 0.000000 0.000000 0.000000 0.000000 0.000000 0.000000
sensor id 0 9.000000 14.000000 9.000000 6.000000 12.000000 16.000000 10.000000 11.000000 16.000000 21.000000 15.500000 10.000000
sensor id 1 21.000000 41.000000 17.000000 10.000000 23.000000 43.000000 23.000000 11.000000 15.000000 24.000000 16.000000 13.000000
sensor id 2 9.000000 14.000000 9.000000 7.000000 11.000000 29.000000 16.000000 10.000000 17.000000 39.500000 17.500000 10.000000
sensor id 3 41.000000 47.000000 30.000000 38.000000 31.000000 48.000000 40.000000 48.000000 48.500000 53.500000 56.000000 53.500000
sensor id 4 30.000000 31.000000 37.000000 47.000000 39.000000 27.000000 32.000000 44.500000 42.500000 35.500000 39.000000 48.500000
sensor id 5 0.000000 0.000000 0.000000 0.000000 0.000000 0.000000 0.000000 0.000000 0.000000 0.000000 0.000000 0.000000
sensor id 0 9.000000 14.000000 8.000000 5.000000 11.000000 17.000000 10.000000 7.500000 10.500000 17.500000 14.000000 9.000000
sensor id 1 27.000000 44.000000 42.000000 48.000000 28.000000 34.000000 23.000000 20.500000 18.000000 25.000000 22.000000 31.000000
sensor id 2 10.000000 14.000000 8.000000 6.000000 9.000000 20.000000 11.000000 8.500000 17.500000 41.000000 18.000000 10.500000
sensor id 3 27.000000 44.000000 19.000000 22.000000 27.000000 48.000000 0.000000 42.000000 49.000000 51.500000 54.000000 45.500000
sensor id 4 34.000000 32.000000 32.000000 46.000000 34.000000 25.000000 32.000000 45.000000 44.500000 37.000000 40.500000 49.500000
sensor id 5 0.000000 0.000000 0.000000 0.000000 0.000000 0.000000 0.000000 0.000000 0.000000 0.000000 0.000000 0.000000
sensor id 0 8.000000 14.000000 8.000000 5.000000 10.000000 7.000000 4.000000 7.000000 10.500000 18.500000 14.000000 9.000000
sensor id 1 41.000000 43.000000 42.000000 50.000000 26.000000 22.000000 20.000000 33.000000 23.000000 26.500000 29.000000 49.500000
sensor id 2 9.000000 13.000000 9.000000 6.000000 8.000000 16.000000 11.000000 8.000000 17.500000 41.000000 18.000000 10.500000
sensor id 3 19.000000 42.000000 15.000000 15.000000 20.000000 44.000000 0.000000 34.500000 49.000000 48.000000 47.500000 31.000000
sensor id 4 29.000000 31.000000 20.000000 41.000000 26.000000 17.000000 33.000000 45.500000 45.500000 37.000000 39.000000 47.000000
sensor id 5 0.000000 0.000000 0.000000 0.000000 0.000000 0.000000 0.000000 0.000000 0.000000 0.000000 0.000000 0.000000
sensor id 0 9.000000 14.000000 9.000000 5.000000 10.000000 8.000000 3.000000 6.500000 10.000000 18.000000 13.500000 8.500000
sensor id 1 41.000000 43.000000 42.000000 49.000000 24.000000 17.000000 18.000000 33.500000 23.000000 26.500000 29.000000 49.500000
sensor id 2 9.000000 14.000000 8.000000 6.000000 7.000000 15.000000 10.000000 8.000000 17.500000 40.500000 18.500000 10.000000
sensor id 3 16.000000 42.000000 14.000000 10.000000 14.000000 32.000000 20.000000 25.500000 46.000000 43.000000 34.000000 19.000000
sensor id 4 30.000000 40.000000 21.000000 33.000000 25.000000 17.000000 35.000000 46.000000 46.500000 36.500000 37.000000 42.500000
sensor id 5 0.000000 0.000000 0.000000 0.000000 0.000000 0.000000 0.000000 0.000000 0.000000 0.000000 0.000000 0.000000
sensor id 0 9.000000 15.000000 9.000000 5.000000 11.000000 12.000000 8.000000 6.500000 10.500000 17.000000 13.000000 8.500000
sensor id 1 42.000000 43.000000 42.000000 46.000000 21.000000 16.000000 16.000000 30.500000 22.000000 26.000000 28.500000 49.500000
sensor id 2 10.000000 13.000000 8.000000 5.000000 8.000000 14.000000 9.000000 8.000000 17.500000 41.000000 18.500000 10.500000
sensor id 3 14.000000 41.000000 12.000000 8.000000 11.000000 19.000000 13.000000 15.500000 33.500000 33.000000 21.000000 13.000000
sensor id 4 35.000000 45.000000 23.000000 27.000000 25.000000 19.000000 37.000000 45.500000 47.000000 35.500000 35.000000 37.500000
sensor id 5 0.000000 0.000000 0.000000 0.000000 0.000000 0.000000 0.000000 0.000000 0.000000 0.000000 0.000000 0.000000
sensor id 0 8.000000 14.000000 8.000000 5.000000 11.000000 13.000000 6.000000 6.500000 10.500000 18.000000 13.000000 9.000000
sensor id 1 44.000000 44.000000 40.000000 42.000000 18.000000 14.000000 15.000000 27.500000 21.500000 25.500000 28.500000 49.000000
sensor id 2 9.000000 14.000000 8.000000 6.000000 7.000000 14.000000 9.000000 8.000000 16.500000 40.000000 18.000000 10.500000
sensor id 3 13.000000 39.000000 12.000000 6.000000 10.000000 15.000000 9.000000 9.000000 19.000000 21.500000 14.500000 10.500000
sensor id 4 42.000000 43.000000 20.000000 19.000000 20.000000 19.000000 33.000000 42.500000 46.000000 34.500000 34.500000 35.000000
sensor id 5 0.000000 0.000000 0.000000 0.000000 0.000000 0.000000 0.000000 0.000000 0.000000 0.000000 0.000000 0.000000
sensor id 0 8.000000 14.000000 9.000000 5.000000 9.000000 7.000000 10.000000 7.000000 10.000000 16.000000 12.500000 9.000000
sensor id 1 44.000000 44.000000 36.000000 37.000000 16.000000 14.000000 14.000000 24.500000 20.500000 25.000000 28.000000 47.500000
sensor id 2 9.000000 13.000000 8.000000 5.000000 6.000000 15.000000 9.000000 7.500000 16.000000 38.500000 17.500000 9.500000
sensor id 3 13.000000 37.000000 12.000000 6.000000 9.000000 13.000000 9.000000 7.000000 12.500000 16.000000 12.500000 10.000000
sensor id 4 49.000000 48.000000 34.000000 19.000000 14.000000 19.000000 31.000000 35.500000 42.500000 33.000000 36.500000 39.000000
sensor id 5 0.000000 0.000000 0.000000 0.000000 0.000000 0.000000 0.000000 0.000000 0.000000 0.000000 0.000000 0.000000
sensor id 0 8.000000 15.000000 9.000000 4.000000 11.000000 19.000000 3.000000 7.000000 11.000000 17.000000 12.000000 9.000000
sensor id 1 43.000000 43.000000 32.000000 30.000000 14.000000 14.000000 13.000000 21.000000 19.500000 24.500000 26.500000 43.000000
sensor id 2 9.000000 14.000000 9.000000 5.000000 7.000000 14.000000 9.000000 7.000000 15.500000 37.000000 17.000000 9.500000
sensor id 3 13.000000 35.000000 11.000000 6.000000 9.000000 12.000000 8.000000 6.500000 11.000000 15.500000 12.000000 10.000000
sensor id 4 52.000000 45.000000 38.000000 24.000000 25.000000 25.000000 24.000000 28.500000 37.500000 33.500000 41.500000 46.500000
sensor id 5 0.000000 0.000000 0.000000 0.000000 0.000000 0.000000 0.000000 0.000000 0.000000 0.000000 0.000000 0.000000
sensor id 0 8.000000 15.000000 9.000000 6.000000 12.000000 4.000000 2.000000 7.000000 13.500000 21.000000 13.500000 9.500000
sensor id 1 35.000000 40.000000 24.000000 19.000000 13.000000 13.000000 11.000000 15.500000 17.000000 23.000000 21.000000 28.000000
sensor id 2 9.000000 14.000000 8.000000 5.000000 7.000000 15.000000 9.000000 7.000000 15.000000 36.500000 16.500000 9.500000
sensor id 3 13.000000 33.000000 11.000000 6.000000 9.000000 12.000000 9.000000 6.500000 11.500000 16.000000 12.000000 10.000000
sensor id 4 53.000000 43.000000 41.000000 32.000000 29.000000 15.000000 28.000000 28.500000 37.500000 36.500000 47.500000 52.000000
sensor id 5 0.000000 0.000000 0.000000 0.000000 0.000000 0.000000 0.000000 0.000000 0.000000 0.000000 0.000000 0.000000
sensor id 0 9.000000 15.000000 10.000000 6.000000 11.000000 21.000000 14.000000 7.000000 14.500000 17.500000 13.000000 9.000000
sensor id 1 20.000000 38.000000 17.000000 9.000000 11.000000 12.000000 10.000000 10.000000 14.000000 21.500000 16.000000 14.500000
sensor id 2 9.000000 13.000000 8.000000 5.000000 7.000000 15.000000 10.000000 7.000000 15.000000 37.000000 16.500000 9.500000
sensor id 3 13.000000 32.000000 11.000000 6.000000 9.000000 12.000000 9.000000 7.000000 12.000000 16.000000 12.500000 10.000000
sensor id 4 56.000000 47.000000 52.000000 35.000000 32.000000 27.000000 34.000000 33.000000 40.000000 37.500000 49.000000 54.000000
sensor id 5 0.000000 0.000000 0.000000 0.000000 0.000000 0.000000 0.000000 0.000000 0.000000 0.000000 0.000000 0.000000
sensor id 0 8.000000 15.000000 9.000000 7.000000 12.000000 10.000000 1.000000 7.000000 12.500000 15.500000 13.000000 9.000000
sensor id 1 18.000000 38.000000 16.000000 8.000000 10.000000 12.000000 9.000000 7.500000 12.500000 20.500000 14.500000 11.500000
sensor id 2 9.000000 13.000000 7.000000 5.000000 6.000000 12.000000 9.000000 7.500000 16.500000 40.500000 18.000000 10.000000
sensor id 3 12.000000 30.000000 11.000000 6.000000 9.000000 12.000000 9.000000 7.000000 12.000000 16.000000 13.000000 10.000000
sensor id 4 55.000000 47.000000 54.000000 39.000000 17.000000 14.000000 32.000000 35.000000 40.000000 37.500000 49.500000 55.500000
sensor id 5 0.000000 0.000000 0.000000 0.000000 0.000000 0.000000 0.000000 0.000000 0.000000 0.000000 0.000000 0.000000
sensor id 0 7.000000 13.000000 7.000000 4.000000 12.000000 22.000000 15.000000 9.000000 17.000000 19.500000 15.500000 10.500000
sensor id 1 18.000000 37.000000 15.000000 7.000000 10.000000 12.000000 9.000000 7.000000 12.000000 20.000000 14.000000 10.500000
sensor id 2 9.000000 13.000000 8.000000 5.000000 6.000000 13.000000 8.000000 7.500000 18.000000 45.500000 19.000000 10.500000
sensor id 3 12.000000 27.000000 10.000000 6.000000 9.000000 13.000000 9.000000 7.000000 12.500000 16.000000 13.000000 10.000000
sensor id 4 54.000000 40.000000 52.000000 41.000000 19.000000 16.000000 33.000000 35.500000 40.500000 37.000000 49.000000 57.000000
sensor id 5 0.000000 0.000000 0.000000 0.000000 0.000000 0.000000 0.000000 0.000000 0.000000 0.000000 0.000000 0.000000
sensor id 0 9.000000 15.000000 10.000000 5.000000 12.000000 21.000000 17.000000 11.500000 20.500000 22.000000 15.500000 10.500000
sensor id 1 16.000000 36.000000 15.000000 6.000000 9.000000 12.000000 9.000000 7.000000 12.000000 20.000000 14.000000 10.000000
sensor id 2 10.000000 14.000000 8.000000 5.000000 7.000000 13.000000 10.000000 7.500000 17.500000 48.000000 19.000000 11.000000
sensor id 3 12.000000 28.000000 11.000000 6.000000 9.000000 13.000000 10.000000 7.000000 12.500000 16.000000 13.000000 10.000000
sensor id 4 52.000000 35.000000 50.000000 43.000000 23.000000 34.000000 36.000000 37.500000 40.000000 33.500000 44.000000 55.500000
sensor id 5 0.000000 0.000000 0.000000 0.000000 0.000000 0.000000 0.000000 0.000000 0.000000 0.000000 0.000000 0.000000
sensor id 0 9.000000 14.000000 10.000000 8.000000 17.000000 16.000000 28.000000 15.000000 16.000000 18.500000 15.000000 10.500000
sensor id 1 16.000000 35.000000 15.000000 7.000000 9.000000 12.000000 9.000000 7.000000 12.000000 19.500000 14.000000 10.500000
sensor id 2 10.000000 13.000000 8.000000 6.000000 7.000000 14.000000 9.000000 8.000000 17.500000 50.000000 19.500000 11.000000
sensor id 3 12.000000 26.000000 10.000000 6.000000 9.000000 13.000000 9.000000 7.000000 11.500000 15.500000 12.500000 10.000000
sensor id 4 32.000000 21.000000 40.000000 47.000000 45.000000 26.000000 41.000000 41.000000 34.500000 28.500000 34.500000 45.500000
sensor id 5 0.000000 0.000000 0.000000 0.000000 0.000000 0.000000 0.000000 0.000000 0.000000 0.000000 0.000000 0.000000
sensor id 0 10.000000 16.000000 11.000000 11.000000 26.000000 36.000000 36.000000 19.000000 14.500000 13.500000 15.500000 12.000000
sensor id 1 15.000000 34.000000 14.000000 6.000000 9.000000 12.000000 9.000000 7.000000 12.000000 19.000000 14.000000 11.000000
sensor id 2 9.000000 14.000000 9.000000 6.000000 7.000000 14.000000 9.000000 8.000000 17.500000 52.000000 20.500000 11.000000
sensor id 3 11.000000 23.000000 10.000000 6.000000 9.000000 14.000000 10.000000 7.000000 11.500000 15.500000 12.000000 10.000000
sensor id 4 43.000000 41.000000 23.000000 44.000000 48.000000 44.000000 47.000000 43.000000 30.000000 26.500000 28.500000 37.000000
sensor id 5 0.000000 0.000000 0.000000 0.000000 0.000000 0.000000 0.000000 0.000000 0.000000 0.000000 0.000000 0.000000
sensor id 0 10.000000 16.000000 12.000000 15.000000 33.000000 32.000000 44.000000 23.000000 18.000000 17.500000 16.000000 14.000000
sensor id 1 15.000000 34.000000 14.000000 6.000000 9.000000 12.000000 9.000000 7.000000 12.000000 19.500000 14.000000 11.000000
sensor id 2 9.000000 14.000000 9.000000 6.000000 7.000000 14.000000 10.000000 8.000000 17.500000 53.000000 21.000000 11.000000
sensor id 3 11.000000 23.000000 10.000000 6.000000 10.000000 15.000000 11.000000 7.500000 12.500000 16.000000 12.500000 10.000000
sensor id 4 51.000000 52.000000 31.000000 46.000000 53.000000 39.000000 48.000000 42.000000 28.500000 27.500000 27.500000 37.000000
sensor id 5 0.000000 0.000000 0.000000 0.000000 0.000000 0.000000 0.000000 0.000000 0.000000 0.000000 0.000000 0.000000
sensor id 0 11.000000 16.000000 14.000000 18.000000 37.000000 40.000000 42.000000 29.000000 21.500000 23.000000 17.000000 16.000000
sensor id 1 15.000000 33.000000 14.000000 6.000000 9.000000 12.000000 9.000000 7.000000 12.000000 19.500000 14.000000 10.500000
sensor id 2 10.000000 14.000000 8.000000 6.000000 7.000000 15.000000 9.000000 8.000000 18.000000 54.500000 21.500000 11.000000
sensor id 3 11.000000 23.000000 10.000000 6.000000 11.000000 17.000000 13.000000 8.500000 13.500000 16.500000 13.000000 10.000000
sensor id 4 50.000000 50.000000 44.000000 46.000000 49.000000 44.000000 43.000000 37.500000 26.000000 26.500000 24.500000 34.000000
sensor id 5 0.000000 0.000000 0.000000 0.000000 0.000000 0.000000 0.000000 0.000000 0.000000 0.000000 0.000000 0.000000
sensor id 0 12.000000 16.000000 15.000000 24.000000 44.000000 44.000000 43.000000 35.000000 26.000000 30.500000 19.500000 18.000000
sensor id 1 14.000000 33.000000 14.000000 6.000000 10.000000 13.000000 9.000000 7.000000 12.000000 19.000000 14.000000 10.000000
sensor id 2 10.000000 14.000000 9.000000 6.000000 8.000000 16.000000 10.000000 8.000000 18.500000 57.000000 22.000000 11.000000
sensor id 3 11.000000 20.000000 10.000000 7.000000 12.000000 21.000000 18.000000 9.500000 14.500000 17.500000 13.500000 10.500000
sensor id 4 45.000000 54.000000 46.000000 42.000000 47.000000 41.000000 36.000000 30.000000 24.000000 25.000000 21.500000 28.000000
sensor id 5 0.000000 0.000000 0.000000 0.000000 0.000000 0.000000 0.000000 0.000000 0.000000 0.000000 0.000000 0.000000
sensor id 0 13.000000 18.000000 17.000000 31.000000 53.000000 46.000000 43.000000 39.500000 29.500000 41.000000 24.000000 20.500000
sensor id 1 14.000000 31.000000 13.000000 6.000000 10.000000 14.000000 10.000000 7.000000 12.000000 19.000000 14.000000 10.000000
sensor id 2 10.000000 14.000000 9.000000 6.000000 9.000000 20.000000 11.000000 8.500000 18.500000 58.000000 21.500000 11.000000
sensor id 3 11.000000 18.000000 11.000000 8.000000 14.000000 26.000000 22.000000 11.000000 15.500000 18.500000 14.500000 11.500000
sensor id 4 40.000000 50.000000 34.000000 34.000000 47.000000 40.000000 30.000000 23.500000 21.500000 23.500000 20.000000 22.000000
sensor id 5 0.000000 0.000000 0.000000 0.000000 0.000000 0.000000 0.000000 0.000000 0.000000 0.000000 0.000000 0.000000
sensor id 0 15.000000 19.000000 23.000000 42.000000 52.000000 34.000000 41.000000 43.000000 36.000000 51.000000 32.500000 25.500000
sensor id 1 13.000000 29.000000 13.000000 7.000000 11.000000 20.000000 11.000000 7.000000 12.500000 19.500000 14.000000 10.000000
sensor id 2 10.000000 14.000000 9.000000 7.000000 13.000000 31.000000 14.000000 9.000000 18.000000 59.500000 21.500000 11.500000
sensor id 3 11.000000 18.000000 11.000000 9.000000 18.000000 39.000000 30.000000 14.000000 18.500000 20.500000 16.500000 13.000000
sensor id 4 29.000000 48.000000 30.000000 25.000000 44.000000 35.000000 27.000000 19.500000 21.000000 23.000000 20.000000 19.500000
sensor id 5 0.000000 0.000000 0.000000 0.000000 0.000000 0.000000 0.000000 0.000000 0.000000 0.000000 0.000000 0.000000
sensor id 0 17.000000 21.000000 30.000000 46.000000 51.000000 39.000000 45.000000 46.000000 41.500000 57.000000 42.000000 31.500000
sensor id 1 13.000000 27.000000 12.000000 7.000000 14.000000 29.000000 14.000000 7.500000 13.000000 20.500000 14.000000 10.000000
sensor id 2 10.000000 15.000000 10.000000 9.000000 23.000000 44.000000 20.000000 10.000000 18.500000 61.000000 22.000000 12.000000
sensor id 3 12.000000 18.000000 12.000000 11.000000 23.000000 44.000000 29.000000 17.500000 21.500000 22.000000 18.500000 15.000000
sensor id 4 23.000000 49.000000 22.000000 18.000000 33.000000 35.000000 26.000000 17.000000 22.500000 23.500000 19.000000 19.000000
sensor id 5 0.000000 0.000000 0.000000 0.000000 0.000000 0.000000 0.000000 0.000000 0.000000 0.000000 0.000000 0.000000
sensor id 0 22.000000 22.000000 35.000000 49.000000 50.000000 30.000000 38.000000 49.000000 40.500000 50.000000 41.500000 37.000000
sensor id 1 12.000000 26.000000 13.000000 8.000000 17.000000 37.000000 18.000000 8.500000 13.000000 22.000000 14.500000 10.500000
sensor id 2 11.000000 15.000000 11.000000 12.000000 34.000000 48.000000 29.000000 12.000000 19.000000 59.500000 22.000000 13.000000
sensor id 3 12.000000 19.000000 12.000000 12.000000 24.000000 42.000000 24.000000 18.500000 20.500000 21.000000 18.500000 16.500000
sensor id 4 18.000000 36.000000 17.000000 15.000000 21.000000 16.000000 18.000000 14.500000 20.000000 21.500000 16.000000 16.500000
sensor id 5 0.000000 0.000000 0.000000 0.000000 0.000000 0.000000 0.000000 0.000000 0.000000 0.000000 0.000000 0.000000
sensor id 0 26.000000 27.000000 48.000000 51.000000 50.000000 22.000000 35.000000 49.500000 36.500000 31.000000 32.000000 42.500000
sensor id 1 13.000000 25.000000 14.000000 14.000000 43.000000 46.000000 41.000000 13.500000 15.000000 24.000000 16.000000 13.000000
sensor id 2 12.000000 16.000000 14.000000 24.000000 42.000000 47.000000 52.000000 24.000000 22.000000 59.000000 24.000000 17.000000
sensor id 3 14.000000 21.000000 15.000000 17.000000 26.000000 30.000000 19.000000 17.500000 18.000000 19.500000 18.000000 17.500000
sensor id 4 13.000000 26.000000 18.000000 10.000000 15.000000 20.000000 16.000000 12.000000 16.000000 19.500000 15.000000 14.000000
sensor id 5 0.000000 0.000000 0.000000 0.000000 0.000000 0.000000 0.000000 0.000000 0.000000 0.000000 0.000000 0.000000
sensor id 0 35.000000 30.000000 49.000000 49.000000 43.000000 17.000000 31.000000 49.000000 31.000000 20.000000 29.500000 48.000000
sensor id 1 13.000000 24.000000 17.000000 22.000000 52.000000 46.000000 47.000000 20.500000 18.000000 26.500000 17.500000 16.000000
sensor id 2 14.000000 17.000000 15.000000 28.000000 39.000000 44.000000 55.000000 39.000000 27.000000 55.500000 26.500000 21.000000
sensor id 3 15.000000 23.000000 17.000000 17.000000 24.000000 24.000000 17.000000 16.500000 16.500000 19.000000 18.500000 18.500000
sensor id 4 14.000000 13.000000 10.000000 8.000000 13.000000 16.000000 17.000000 11.500000 14.500000 18.500000 15.500000 13.000000
sensor id 5 0.000000 0.000000 0.000000 0.000000 0.000000 0.000000 0.000000 0.000000 0.000000 0.000000 0.000000 0.000000
sensor id 0 43.000000 37.000000 49.000000 45.000000 27.000000 16.000000 21.000000 44.500000 27.000000 25.000000 36.000000 51.500000
sensor id 1 14.000000 22.000000 18.000000 28.000000 54.000000 47.000000 49.000000 26.500000 20.000000 29.500000 18.500000 18.000000
sensor id 2 15.000000 18.000000 17.000000 24.000000 31.000000 41.000000 54.000000 43.500000 30.500000 46.000000 26.500000 21.500000
sensor id 3 16.000000 25.000000 18.000000 20.000000 26.000000 23.000000 17.000000 16.500000 16.500000 19.000000 19.000000 20.000000
sensor id 4 13.000000 14.000000 14.000000 8.000000 23.000000 13.000000 16.000000 11.500000 14.500000 18.500000 15.500000 13.000000
sensor id 5 0.000000 0.000000 0.000000 0.000000 0.000000 0.000000 0.000000 0.000000 0.000000 0.000000 0.000000 0.000000
sensor id 0 45.000000 40.000000 48.000000 41.000000 25.000000 21.000000 20.000000 40.000000 31.000000 27.000000 43.000000 52.500000
sensor id 1 15.000000 22.000000 23.000000 38.000000 55.000000 45.000000 51.000000 34.500000 23.500000 31.500000 20.500000 22.500000
sensor id 2 15.000000 20.000000 19.000000 18.000000 22.000000 30.000000 45.000000 40.500000 32.500000 39.500000 25.500000 19.500000
sensor id 3 18.000000 27.000000 20.000000 21.000000 26.000000 21.000000 16.000000 16.500000 16.500000 19.000000 19.500000 21.000000
sensor id 4 12.000000 21.000000 16.000000 11.000000 18.000000 19.000000 19.000000 12.500000 16.500000 19.500000 16.500000 14.000000
sensor id 5 0.000000 0.000000 0.000000 0.000000 0.000000 0.000000 0.000000 0.000000 0.000000 0.000000 0.000000 0.000000
sensor id 0 46.000000 38.000000 37.000000 30.000000 30.000000 30.000000 34.000000 35.000000 34.500000 28.000000 49.000000 51.000000
sensor id 1 19.000000 23.000000 35.000000 49.000000 55.000000 37.000000 50.000000 44.000000 31.500000 34.000000 25.500000 34.000000
sensor id 2 16.000000 23.000000 25.000000 17.000000 20.000000 23.000000 24.000000 28.000000 29.500000 35.000000 24.000000 17.500000
sensor id 3 19.000000 29.000000 24.000000 21.000000 23.000000 18.000000 14.000000 15.000000 15.500000 19.000000 19.500000 21.000000
sensor id 4 14.000000 24.000000 13.000000 16.000000 30.000000 25.000000 24.000000 17.000000 19.500000 21.000000 18.500000 17.500000
sensor id 5 0.000000 0.000000 0.000000 0.000000 0.000000 0.000000 0.000000 0.000000 0.000000 0.000000 0.000000 0.000000
sensor id 0 42.000000 27.000000 22.000000 22.000000 33.000000 32.000000 37.000000 30.500000 32.000000 34.000000 52.000000 44.500000
sensor id 1 27.000000 25.000000 42.000000 51.000000 51.000000 28.000000 49.000000 50.000000 41.000000 38.000000 31.500000 45.500000
sensor id 2 19.000000 26.000000 35.000000 26.000000 30.000000 25.000000 20.000000 17.500000 22.500000 27.000000 21.000000 18.000000
sensor id 3 22.000000 31.000000 31.000000 21.000000 22.000000 18.000000 14.000000 14.000000 15.000000 19.000000 19.000000 21.500000
sensor id 4 16.000000 20.000000 19.000000 28.000000 41.000000 31.000000 28.000000 22.000000 21.500000 22.500000 20.500000 21.500000
sensor id 5 0.000000 0.000000 0.000000 0.000000 0.000000 0.000000 0.000000 0.000000 0.000000 0.000000 0.000000 0.000000
sensor id 0 32.000000 22.000000 17.000000 19.000000 29.000000 27.000000 37.000000 28.500000 29.500000 36.500000 51.000000 35.500000
sensor id 1 31.000000 25.000000 39.000000 52.000000 45.000000 25.000000 47.000000 51.500000 46.000000 40.500000 36.000000 50.500000
sensor id 2 20.000000 24.000000 35.000000 32.000000 35.000000 28.000000 21.000000 16.000000 18.500000 23.000000 20.000000 19.000000
sensor id 3 24.000000 32.000000 36.000000 23.000000 23.000000 17.000000 14.000000 13.500000 15.000000 19.000000 19.000000 21.500000
sensor id 4 16.000000 22.000000 19.000000 28.000000 39.000000 25.000000 27.000000 23.000000 21.500000 22.500000 20.000000 21.000000
sensor id 5 0.000000 0.000000 0.000000 0.000000 0.000000 0.000000 0.000000 0.000000 0.000000 0.000000 0.000000 0.000000
sensor id 0 25.000000 19.000000 14.000000 14.000000 24.000000 28.000000 33.000000 24.000000 27.000000 37.000000 50.000000 30.000000
sensor id 1 30.000000 23.000000 32.000000 51.000000 35.000000 22.000000 45.000000 52.000000 47.500000 41.500000 39.000000 52.500000
sensor id 2 19.000000 21.000000 33.000000 33.000000 37.000000 29.000000 22.000000 16.500000 17.000000 23.500000 21.000000 19.000000
sensor id 3 24.000000 33.000000 38.000000 27.000000 24.000000 17.000000 14.000000 13.500000 15.000000 19.000000 19.000000 22.000000
sensor id 4 15.000000 22.000000 12.000000 20.000000 35.000000 28.000000 27.000000 21.000000 20.500000 21.500000 18.500000 18.500000
sensor id 5 0.000000 0.000000 0.000000 0.000000 0.000000 0.000000 0.000000 0.000000 0.000000 0.000000 0.000000 0.000000
sensor id 0 22.000000 18.000000 14.000000 15.000000 27.000000 29.000000 36.000000 22.000000 27.500000 40.000000 50.500000 28.000000
sensor id 1 24.000000 20.000000 22.000000 43.000000 27.000000 20.000000 42.000000 53.000000 49.000000 42.500000 41.000000 50.000000
sensor id 2 17.000000 19.000000 30.000000 35.000000 40.000000 30.000000 23.000000 17.500000 17.000000 29.000000 27.000000 19.500000
sensor id 3 26.000000 34.000000 41.000000 34.000000 28.000000 18.000000 16.000000 15.500000 15.500000 19.500000 19.500000 25.000000
sensor id 4 15.000000 21.000000 15.000000 23.000000 40.000000 31.000000 32.000000 20.500000 20.000000 21.000000 17.500000 17.500000
sensor id 5 0.000000 0.000000 0.000000 0.000000 0.000000 0.000000 0.000000 0.000000 0.000000 0.000000 0.000000 0.000000
sensor id 0 19.000000 18.000000 13.000000 14.000000 27.000000 31.000000 34.000000 21.000000 28.500000 44.000000 50.500000 24.500000
sensor id 1 18.000000 19.000000 16.000000 27.000000 21.000000 19.000000 37.000000 54.000000 50.500000 43.000000 39.500000 38.500000
sensor id 2 16.000000 19.000000 25.000000 35.000000 42.000000 32.000000 25.000000 18.500000 18.500000 39.000000 36.500000 19.500000
sensor id 3 28.000000 34.000000 42.000000 42.000000 32.000000 19.000000 19.000000 20.000000 17.000000 20.000000 21.000000 30.000000
sensor id 4 15.000000 23.000000 15.000000 19.000000 38.000000 33.000000 32.000000 19.500000 19.000000 20.500000 17.000000 16.000000
sensor id 5 0.000000 0.000000 0.000000 0.000000 0.000000 0.000000 0.000000 0.000000 0.000000 0.000000 0.000000 0.000000
sensor id 0 14.000000 17.000000 12.000000 10.000000 21.000000 31.000000 25.000000 17.000000 26.500000 47.500000 46.500000 19.000000
sensor id 1 14.000000 19.000000 13.000000 14.000000 16.000000 18.000000 27.000000 45.500000 49.500000 40.500000 30.500000 23.000000
sensor id 2 15.000000 18.000000 17.000000 27.000000 44.000000 40.000000 30.000000 18.000000 20.500000 46.500000 43.500000 18.000000
sensor id 3 30.000000 34.000000 43.000000 47.000000 36.000000 20.000000 0.000000 27.000000 20.000000 21.000000 24.000000 37.000000
sensor id 4 15.000000 25.000000 12.000000 15.000000 37.000000 38.000000 33.000000 17.500000 18.000000 19.500000 16.500000 15.000000
sensor id 5 0.000000 0.000000 0.000000 0.000000 0.000000 0.000000 0.000000 0.000000 0.000000 0.000000 0.000000 0.000000
sensor id 0 12.000000 16.000000 10.000000 8.000000 16.000000 24.000000 21.000000 13.000000 23.500000 49.500000 37.500000 14.000000
sensor id 1 13.000000 21.000000 14.000000 10.000000 14.000000 19.000000 17.000000 26.000000 37.500000 35.500000 21.000000 14.000000
sensor id 2 13.000000 16.000000 12.000000 14.000000 38.000000 44.000000 28.000000 17.000000 24.000000 52.000000 48.500000 17.000000
sensor id 3 34.000000 37.000000 46.000000 49.000000 37.000000 22.000000 0.000000 35.500000 25.000000 23.500000 29.500000 44.500000
sensor id 4 18.000000 34.000000 16.000000 19.000000 42.000000 37.000000 41.000000 20.000000 19.000000 19.500000 17.000000 16.000000
sensor id 5 0.000000 0.000000 0.000000 0.000000 0.000000 0.000000 0.000000 0.000000 0.000000 0.000000 0.000000 0.000000
sensor id 0 10.000000 15.000000 10.000000 6.000000 12.000000 14.000000 9.000000 10.500000 21.500000 48.000000 26.500000 11.000000
sensor id 1 13.000000 22.000000 14.000000 9.000000 13.000000 20.000000 12.000000 12.000000 21.000000 31.000000 17.000000 11.500000
sensor id 2 12.000000 15.000000 10.000000 11.000000 17.000000 38.000000 18.000000 16.500000 26.000000 55.000000 50.500000 17.000000
sensor id 3 39.000000 36.000000 47.000000 52.000000 34.000000 23.000000 27.000000 44.000000 33.000000 28.000000 37.500000 50.500000
sensor id 4 21.000000 42.000000 21.000000 20.000000 41.000000 35.000000 43.000000 24.000000 21.000000 20.500000 18.000000 18.000000
sensor id 5 0.000000 0.000000 0.000000 0.000000 0.000000 0.000000 0.000000 0.000000 0.000000 0.000000 0.000000 0.000000
sensor id 0 9.000000 15.000000 9.000000 6.000000 11.000000 9.000000 8.000000 8.500000 18.500000 36.500000 17.500000 9.500000
sensor id 1 12.000000 22.000000 13.000000 7.000000 11.000000 15.000000 10.000000 8.000000 14.000000 28.500000 15.500000 10.500000
sensor id 2 12.000000 15.000000 11.000000 9.000000 10.000000 19.000000 13.000000 14.500000 25.000000 55.500000 50.000000 16.500000
sensor id 3 34.000000 28.000000 25.000000 44.000000 21.000000 23.000000 0.000000 51.000000 43.500000 35.000000 45.000000 50.500000
sensor id 4 27.000000 47.000000 23.000000 20.000000 30.000000 26.000000 43.000000 29.000000 26.000000 23.000000 20.000000 21.000000
sensor id 5 0.000000 0.000000 0.000000 0.000000 0.000000 0.000000 0.000000 0.000000 0.000000 0.000000 0.000000 0.000000
sensor id 0 9.000000 15.000000 9.000000 5.000000 10.000000 15.000000 4.000000 7.500000 14.000000 21.500000 13.500000 9.000000
sensor id 1 11.000000 21.000000 12.000000 6.000000 10.000000 12.000000 9.000000 7.000000 13.000000 28.000000 15.000000 10.000000
sensor id 2 12.000000 15.000000 10.000000 8.000000 8.000000 15.000000 11.000000 12.500000 23.000000 54.000000 49.000000 16.000000
sensor id 3 17.000000 23.000000 13.000000 12.000000 12.000000 16.000000 0.000000 40.500000 51.000000 42.000000 44.500000 32.500000
sensor id 4 36.000000 50.000000 25.000000 14.000000 18.000000 23.000000 26.000000 30.000000 33.500000 27.000000 23.500000 24.000000
sensor id 5 0.000000 0.000000 0.000000 0.000000 0.000000 0.000000 0.000000 0.000000 0.000000 0.000000 0.000000 0.000000
sensor id 0 9.000000 14.000000 9.000000 5.000000 11.000000 14.000000 4.000000 7.000000 10.500000 16.000000 13.000000 9.000000
sensor id 1 11.000000 21.000000 12.000000 6.000000 9.000000 12.000000 9.000000 7.000000 13.000000 27.500000 15.000000 10.000000
sensor id 2 12.000000 15.000000 10.000000 8.000000 9.000000 14.000000 11.000000 11.500000 22.000000 52.500000 48.000000 16.000000
sensor id 3 12.000000 22.000000 11.000000 7.000000 10.000000 13.000000 0.000000 18.500000 40.500000 41.000000 29.500000 14.000000
sensor id 4 46.000000 37.000000 24.000000 13.000000 16.000000 20.000000 15.000000 22.000000 36.000000 31.000000 27.000000 29.000000
sensor id 5 0.000000 0.000000 0.000000 0.000000 0.000000 0.000000 0.000000 0.000000 0.000000 0.000000 0.000000 0.000000
sensor id 0 9.000000 15.000000 9.000000 5.000000 11.000000 13.000000 5.000000 6.500000 9.000000 15.500000 13.000000 9.000000
sensor id 1 11.000000 21.000000 11.000000 6.000000 9.000000 12.000000 9.000000 7.000000 13.000000 27.000000 15.000000 10.000000
sensor id 2 12.000000 15.000000 10.000000 7.000000 8.000000 15.000000 11.000000 10.500000 21.000000 51.500000 45.500000 15.500000
sensor id 3 11.000000 21.000000 10.000000 5.000000 10.000000 13.000000 7.000000 8.500000 21.500000 29.500000 15.500000 10.500000
sensor id 4 47.000000 28.000000 17.000000 14.000000 17.000000 17.000000 13.000000 16.000000 32.500000 34.500000 31.000000 34.000000
sensor id 5 0.000000 0.000000 0.000000 0.000000 0.000000 0.000000 0.000000 0.000000 0.000000 0.000000 0.000000 0.000000
sensor id 0 9.000000 14.000000 9.000000 5.000000 10.000000 13.000000 7.000000 6.000000 8.500000 15.000000 13.000000 9.000000
sensor id 1 11.000000 20.000000 11.000000 6.000000 9.000000 12.000000 9.000000 7.000000 13.000000 27.500000 15.000000 10.000000
sensor id 2 12.000000 15.000000 9.000000 7.000000 8.000000 14.000000 10.000000 9.500000 19.500000 50.000000 43.000000 14.500000
sensor id 3 11.000000 20.000000 10.000000 5.000000 9.000000 13.000000 0.000000 7.500000 15.500000 22.500000 13.500000 10.000000
sensor id 4 37.000000 23.000000 12.000000 11.000000 15.000000 17.000000 13.000000 14.500000 29.500000 35.000000 31.500000 30.000000
sensor id 5 0.000000 0.000000 0.000000 0.000000 0.000000 0.000000 0.000000 0.000000 0.000000 0.000000 0.000000 0.000000
sensor id 0 8.000000 15.000000 8.000000 5.000000 10.000000 15.000000 4.000000 6.500000 7.500000 15.500000 12.500000 9.000000
sensor id 1 11.000000 19.000000 11.000000 6.000000 9.000000 12.000000 9.000000 7.000000 13.000000 28.500000 15.000000 10.000000
sensor id 2 11.000000 15.000000 9.000000 6.000000 8.000000 14.000000 9.000000 9.000000 18.500000 48.500000 40.500000 14.000000
sensor id 3 11.000000 20.000000 10.000000 6.000000 9.000000 13.000000 0.000000 8.000000 16.500000 26.500000 15.000000 10.000000
sensor id 4 30.000000 25.000000 9.000000 10.000000 13.000000 19.000000 12.000000 13.000000 24.000000 28.000000 24.500000 20.000000
sensor id 5 0.000000 0.000000 0.000000 0.000000 0.000000 0.000000 0.000000 0.000000 0.000000 0.000000 0.000000 0.000000
sensor id 0 9.000000 14.000000 9.000000 5.000000 10.000000 13.000000 5.000000 6.500000 8.500000 14.500000 12.500000 8.500000
sensor id 1 11.000000 19.000000 10.000000 6.000000 9.000000 12.000000 9.000000 7.000000 13.000000 29.000000 15.500000 10.000000
sensor id 2 11.000000 14.000000 10.000000 6.000000 8.000000 14.000000 9.000000 8.500000 18.000000 47.000000 39.000000 14.000000
sensor id 3 11.000000 21.000000 10.000000 6.000000 10.000000 14.000000 0.000000 8.500000 19.000000 33.000000 17.500000 10.500000
sensor id 4 17.000000 18.000000 10.000000 7.000000 13.000000 15.000000 11.000000 10.500000 17.000000 20.000000 17.500000 13.500000
sensor id 5 0.000000 0.000000 0.000000 0.000000 0.000000 0.000000 0.000000 0.000000 0.000000 0.000000 0.000000 0.000000
sensor id 0 9.000000 15.000000 9.000000 4.000000 11.000000 14.000000 4.000000 6.000000 10.500000 14.500000 12.500000 8.000000
sensor id 1 11.000000 19.000000 11.000000 6.000000 9.000000 12.000000 9.000000 7.000000 13.000000 29.500000 15.500000 10.000000
sensor id 2 11.000000 15.000000 9.000000 7.000000 8.000000 14.000000 10.000000 8.000000 18.000000 46.000000 39.000000 14.000000
sensor id 3 12.000000 22.000000 11.000000 7.000000 12.000000 20.000000 0.000000 11.500000 27.500000 42.500000 23.500000 13.000000
sensor id 4 13.000000 22.000000 10.000000 7.000000 15.000000 20.000000 11.000000 10.500000 17.000000 20.000000 20.000000 16.500000
sensor id 5 0.000000 0.000000 0.000000 0.000000 0.000000 0.000000 0.000000 0.000000 0.000000 0.000000 0.000000 0.000000
sensor id 0 9.000000 15.000000 8.000000 4.000000 11.000000 18.000000 2.000000 5.500000 12.000000 17.000000 12.000000 8.000000
sensor id 1 11.000000 19.000000 11.000000 6.000000 9.000000 13.000000 9.000000 7.000000 13.000000 30.000000 15.500000 10.000000
sensor id 2 12.000000 15.000000 10.000000 6.000000 7.000000 14.000000 10.000000 8.500000 18.000000 47.000000 39.500000 13.000000
sensor id 3 13.000000 23.000000 12.000000 10.000000 17.000000 31.000000 0.000000 17.500000 40.000000 50.000000 32.000000 16.500000
sensor id 4 19.000000 24.000000 7.000000 13.000000 22.000000 19.000000 13.000000 16.500000 24.000000 26.000000 33.500000 32.500000
sensor id 5 0.000000 0.000000 0.000000 0.000000 0.000000 0.000000 0.000000 0.000000 0.000000 0.000000 0.000000 0.000000
sensor id 0 8.000000 14.000000 8.000000 5.000000 11.000000 16.000000 12.000000 6.500000 13.000000 18.000000 12.500000 8.500000
sensor id 1 11.000000 20.000000 11.000000 6.000000 10.000000 16.000000 11.000000 7.000000 13.500000 29.500000 15.500000 10.000000
sensor id 2 11.000000 15.000000 10.000000 6.000000 7.000000 15.000000 10.000000 9.000000 18.500000 50.000000 42.500000 13.000000
sensor id 3 13.000000 23.000000 13.000000 13.000000 27.000000 46.000000 1.000000 26.000000 50.000000 49.500000 44.000000 24.000000
sensor id 4 29.000000 19.000000 20.000000 23.000000 23.000000 23.000000 16.000000 22.000000 27.500000 28.000000 41.000000 47.000000
sensor id 5 0.000000 0.000000 0.000000 0.000000 0.000000 0.000000 0.000000 0.000000 0.000000 0.000000 0.000000 0.000000
sensor id 0 9.000000 14.000000 8.000000 5.000000 11.000000 17.000000 10.000000 7.500000 12.000000 17.000000 13.000000 9.000000
sensor id 1 11.000000 20.000000 11.000000 7.000000 14.000000 31.000000 21.000000 8.500000 14.000000 29.000000 15.500000 10.500000
sensor id 2 12.000000 15.000000 10.000000 7.000000 7.000000 16.000000 11.000000 9.000000 19.500000 52.500000 47.500000 14.500000
sensor id 3 17.000000 25.000000 16.000000 21.000000 45.000000 51.000000 48.000000 38.500000 53.500000 46.500000 55.500000 40.000000
sensor id 4 50.000000 33.000000 38.000000 32.000000 20.000000 20.000000 16.000000 23.000000 25.500000 25.500000 39.000000 50.000000
sensor id 5 0.000000 0.000000 0.000000 0.000000 0.000000 0.000000 0.000000 0.000000 0.000000 0.000000 0.000000 0.000000
sensor id 0 9.000000 15.000000 9.000000 6.000000 11.000000 10.000000 4.000000 7.500000 13.000000 18.500000 14.000000 9.500000
sensor id 1 12.000000 21.000000 12.000000 8.000000 18.000000 41.000000 30.000000 10.500000 14.500000 29.000000 16.000000 11.000000
sensor id 2 11.000000 14.000000 10.000000 7.000000 9.000000 18.000000 12.000000 9.500000 20.500000 54.000000 50.500000 14.500000
sensor id 3 27.000000 27.000000 19.000000 27.000000 47.000000 52.000000 0.000000 47.000000 47.500000 43.000000 55.000000 51.500000
sensor id 4 52.000000 42.000000 46.000000 31.000000 22.000000 18.000000 15.000000 22.500000 24.000000 24.500000 36.000000 49.000000
sensor id 5 0.000000 0.000000 0.000000 0.000000 0.000000 0.000000 0.000000 0.000000 0.000000 0.000000 0.000000 0.000000
sensor id 0 9.000000 15.000000 9.000000 5.000000 10.000000 11.000000 10.000000 9.500000 18.000000 23.000000 16.500000 10.500000
sensor id 1 12.000000 21.000000 12.000000 10.000000 30.000000 51.000000 45.000000 13.500000 16.000000 28.500000 16.500000 12.000000
sensor id 2 12.000000 15.000000 9.000000 8.000000 10.000000 25.000000 15.000000 10.500000 20.500000 54.500000 50.500000 15.000000
sensor id 3 31.000000 28.000000 25.000000 38.000000 44.000000 51.000000 0.000000 45.500000 39.000000 37.500000 48.500000 53.000000
sensor id 4 50.000000 44.000000 44.000000 27.000000 15.000000 20.000000 16.000000 19.500000 21.000000 22.500000 27.500000 40.500000
sensor id 5 0.000000 0.000000 0.000000 0.000000 0.000000 0.000000 0.000000 0.000000 0.000000 0.000000 0.000000 0.000000
sensor id 0 10.000000 15.000000 9.000000 7.000000 12.000000 17.000000 13.000000 13.000000 30.500000 30.500000 21.000000 12.500000
sensor id 1 12.000000 21.000000 14.000000 18.000000 53.000000 52.000000 49.000000 19.000000 18.000000 28.000000 17.500000 13.500000
sensor id 2 12.000000 16.000000 10.000000 8.000000 14.000000 35.000000 29.000000 12.000000 21.500000 55.500000 51.500000 16.500000
sensor id 3 42.000000 34.000000 41.000000 49.000000 43.000000 48.000000 0.000000 40.500000 33.500000 31.000000 45.000000 52.000000
sensor id 4 46.000000 44.000000 48.000000 33.000000 22.000000 20.000000 18.000000 19.000000 20.000000 21.500000 23.500000 37.500000
sensor id 5 0.000000 0.000000 0.000000 0.000000 0.000000 0.000000 0.000000 0.000000 0.000000 0.000000 0.000000 0.000000
sensor id 0 10.000000 15.000000 10.000000 7.000000 12.000000 11.000000 11.000000 16.000000 43.000000 39.000000 25.500000 14.500000
sensor id 1 13.000000 22.000000 16.000000 25.000000 56.000000 48.000000 45.000000 22.000000 21.000000 28.500000 18.000000 14.500000
sensor id 2 13.000000 16.000000 10.000000 10.000000 16.000000 35.000000 38.000000 14.000000 23.500000 57.500000 54.000000 17.000000
sensor id 3 45.000000 40.000000 50.000000 49.000000 38.000000 44.000000 0.000000 37.000000 29.500000 26.500000 42.500000 50.500000
sensor id 4 51.000000 49.000000 50.000000 35.000000 18.000000 13.000000 17.000000 21.500000 21.500000 22.000000 25.500000 43.000000
sensor id 5 0.000000 0.000000 0.000000 0.000000 0.000000 0.000000 0.000000 0.000000 0.000000 0.000000 0.000000 0.000000
sensor id 0 11.000000 16.000000 10.000000 8.000000 13.000000 9.000000 8.000000 19.500000 48.000000 42.000000 30.000000 17.000000
sensor id 1 13.000000 21.000000 17.000000 26.000000 54.000000 47.000000 41.000000 22.500000 28.500000 31.000000 19.500000 16.000000
sensor id 2 13.000000 15.000000 11.000000 12.000000 22.000000 37.000000 47.000000 18.500000 24.500000 57.500000 55.500000 18.000000
sensor id 3 43.000000 41.000000 50.000000 47.000000 32.000000 34.000000 0.000000 35.000000 26.000000 23.500000 36.500000 50.000000
sensor id 4 51.000000 48.000000 50.000000 36.000000 20.000000 12.000000 17.000000 21.500000 21.000000 22.000000 24.500000 41.000000
sensor id 5 0.000000 0.000000 0.000000 0.000000 0.000000 0.000000 0.000000 0.000000 0.000000 0.000000 0.000000 0.000000
sensor id 0 11.000000 16.000000 11.000000 11.000000 14.000000 11.000000 14.000000 28.500000 51.500000 39.000000 36.500000 23.500000
sensor id 1 14.000000 22.000000 20.000000 25.000000 51.000000 45.000000 39.000000 29.500000 41.000000 35.500000 25.500000 20.000000
sensor id 2 14.000000 17.000000 12.000000 18.000000 29.000000 41.000000 54.000000 32.000000 29.500000 58.000000 57.000000 22.000000
sensor id 3 43.000000 40.000000 48.000000 46.000000 28.000000 23.000000 0.000000 30.500000 21.500000 21.000000 28.000000 46.000000
sensor id 4 40.000000 37.000000 46.000000 32.000000 21.000000 16.000000 17.000000 19.000000 19.000000 21.500000 21.000000 31.000000
sensor id 5 0.000000 0.000000 0.000000 0.000000 0.000000 0.000000 0.000000 0.000000 0.000000 0.000000 0.000000 0.000000
sensor id 0 15.000000 17.000000 14.000000 18.000000 17.000000 12.000000 19.000000 40.000000 55.000000 39.000000 45.000000 34.000000
sensor id 1 15.000000 23.000000 20.000000 24.000000 46.000000 38.000000 35.000000 43.500000 51.000000 40.000000 35.000000 29.500000
sensor id 2 15.000000 17.000000 15.000000 30.000000 35.000000 43.000000 53.000000 47.500000 37.500000 59.500000 60.000000 29.500000
sensor id 3 42.000000 40.000000 47.000000 44.000000 26.000000 19.000000 0.000000 23.500000 17.500000 19.500000 22.000000 36.500000
sensor id 4 27.000000 34.000000 45.000000 31.000000 22.000000 14.000000 16.000000 16.500000 18.000000 21.000000 19.000000 23.500000
sensor id 5 0.000000 0.000000 0.000000 0.000000 0.000000 0.000000 0.000000 0.000000 0.000000 0.000000 0.000000 0.000000
sensor id 0 18.000000 18.000000 16.000000 26.000000 21.000000 24.000000 25.000000 48.000000 58.000000 37.500000 50.500000 44.500000
sensor id 1 18.000000 23.000000 19.000000 31.000000 29.000000 22.000000 36.000000 53.500000 53.000000 40.500000 42.000000 43.500000
sensor id 2 18.000000 18.000000 20.000000 43.000000 42.000000 41.000000 50.000000 51.500000 37.000000 59.500000 62.000000 39.000000
sensor id 3 35.000000 38.000000 46.000000 37.000000 24.000000 18.000000 0.000000 17.500000 15.000000 18.500000 18.500000 25.000000
sensor id 4 26.000000 28.000000 44.000000 29.000000 23.000000 26.000000 17.000000 15.500000 18.000000 20.000000 18.500000 21.000000
sensor id 5 0.000000 0.000000 0.000000 0.000000 0.000000 0.000000 0.000000 0.000000 0.000000 0.000000 0.000000 0.000000
sensor id 0 22.000000 20.000000 20.000000 35.000000 27.000000 26.000000 29.000000 52.000000 59.000000 32.000000 50.000000 51.000000
sensor id 1 24.000000 25.000000 26.000000 49.000000 34.000000 22.000000 40.000000 55.000000 51.000000 38.500000 43.000000 54.000000
sensor id 2 29.000000 23.000000 35.000000 50.000000 46.000000 38.000000 46.000000 48.000000 31.500000 58.500000 62.500000 47.000000
sensor id 3 21.000000 30.000000 38.000000 24.000000 22.000000 17.000000 0.000000 13.500000 14.000000 18.000000 17.000000 18.000000
sensor id 4 20.000000 30.000000 39.000000 25.000000 28.000000 22.000000 16.000000 14.500000 17.500000 19.000000 18.000000 18.500000
sensor id 5 0.000000 0.000000 0.000000 0.000000 0.000000 0.000000 0.000000 0.000000 0.000000 0.000000 0.000000 0.000000
sensor id 0 22.000000 21.000000 20.000000 35.000000 26.000000 20.000000 33.000000 53.000000 58.000000 32.500000 46.500000 50.500000
sensor id 1 29.000000 26.000000 31.000000 52.000000 36.000000 22.000000 40.000000 54.000000 50.000000 38.000000 42.000000 58.000000
sensor id 2 34.000000 25.000000 38.000000 50.000000 46.000000 36.000000 44.000000 45.000000 29.000000 58.500000 62.000000 47.500000
sensor id 3 19.000000 29.000000 33.000000 20.000000 20.000000 17.000000 0.000000 11.500000 13.500000 17.500000 16.500000 16.500000
sensor id 4 18.000000 29.000000 33.000000 23.000000 25.000000 24.000000 19.000000 14.500000 17.500000 19.500000 17.500000 17.500000
sensor id 5 0.000000 0.000000 0.000000 0.000000 0.000000 0.000000 0.000000 0.000000 0.000000 0.000000 0.000000 0.000000
sensor id 0 21.000000 21.000000 20.000000 36.000000 30.000000 21.000000 38.000000 53.000000 53.000000 30.500000 40.500000 43.000000
sensor id 1 32.000000 28.000000 36.000000 56.000000 38.000000 22.000000 40.000000 53.000000 49.500000 37.000000 40.500000 59.000000
sensor id 2 34.000000 27.000000 41.000000 48.000000 43.000000 28.000000 27.000000 34.500000 26.500000 59.500000 59.500000 36.000000
sensor id 3 17.000000 28.000000 26.000000 16.000000 18.000000 16.000000 0.000000 10.500000 13.000000 17.000000 15.500000 15.000000
sensor id 4 18.000000 23.000000 33.000000 25.000000 27.000000 17.000000 18.000000 15.000000 17.500000 20.000000 17.000000 17.500000
sensor id 5 0.000000 0.000000 0.000000 0.000000 0.000000 0.000000 0.000000 0.000000 0.000000 0.000000 0.000000 0.000000
sensor id 0 33.000000 27.000000 24.000000 37.000000 44.000000 31.000000 43.000000 50.500000 40.000000 26.500000 39.500000 39.500000
sensor id 1 39.000000 30.000000 44.000000 57.000000 39.000000 21.000000 38.000000 51.500000 47.500000 34.500000 39.000000 59.000000
sensor id 2 26.000000 30.000000 41.000000 31.000000 28.000000 21.000000 16.000000 19.500000 24.500000 60.000000 57.000000 22.500000
sensor id 3 15.000000 25.000000 19.000000 12.000000 15.000000 15.000000 0.000000 9.500000 12.500000 17.000000 14.500000 13.500000
sensor id 4 16.000000 20.000000 23.000000 26.000000 35.000000 23.000000 22.000000 16.000000 17.500000 20.000000 17.000000 17.500000
sensor id 5 0.000000 0.000000 0.000000 0.000000 0.000000 0.000000 0.000000 0.000000 0.000000 0.000000 0.000000 0.000000
sensor id 0 44.000000 34.000000 33.000000 31.000000 47.000000 39.000000 45.000000 41.000000 29.500000 25.500000 42.500000 46.500000
sensor id 1 42.000000 31.000000 46.000000 57.000000 39.000000 21.000000 39.000000 51.500000 46.000000 33.000000 38.500000 58.500000
sensor id 2 16.000000 23.000000 25.000000 13.000000 14.000000 17.000000 13.000000 13.000000 23.500000 59.500000 55.500000 17.000000
sensor id 3 14.000000 25.000000 18.000000 11.000000 15.000000 15.000000 0.000000 9.000000 12.500000 17.500000 14.500000 13.000000
sensor id 4 14.000000 22.000000 15.000000 23.000000 41.000000 31.000000 27.000000 17.500000 18.000000 20.000000 17.000000 17.000000
sensor id 5 0.000000 0.000000 0.000000 0.000000 0.000000 0.000000 0.000000 0.000000 0.000000 0.000000 0.000000 0.000000
sensor id 0 45.000000 34.000000 43.000000 38.000000 37.000000 44.000000 36.000000 36.000000 30.000000 23.000000 39.000000 52.000000
sensor id 1 37.000000 29.000000 40.000000 54.000000 42.000000 23.000000 43.000000 51.500000 45.500000 33.000000 36.000000 56.000000
sensor id 2 13.000000 17.000000 13.000000 8.000000 10.000000 16.000000 13.000000 11.500000 22.500000 58.000000 53.500000 15.500000
sensor id 3 14.000000 26.000000 19.000000 13.000000 17.000000 16.000000 0.000000 9.500000 13.000000 17.500000 15.000000 13.500000
sensor id 4 13.000000 22.000000 12.000000 21.000000 44.000000 40.000000 34.000000 19.000000 18.500000 20.000000 17.000000 16.500000
sensor id 5 0.000000 0.000000 0.000000 0.000000 0.000000 0.000000 0.000000 0.000000 0.000000 0.000000 0.000000 0.000000
sensor id 0 34.000000 27.000000 43.000000 46.000000 35.000000 39.000000 29.000000 41.500000 32.500000 21.500000 32.500000 51.000000
sensor id 1 32.000000 27.000000 35.000000 52.000000 42.000000 23.000000 43.000000 51.500000 45.000000 33.000000 33.500000 53.500000
sensor id 2 12.000000 15.000000 10.000000 7.000000 9.000000 15.000000 12.000000 11.000000 22.000000 57.500000 53.000000 15.000000
sensor id 3 15.000000 28.000000 21.000000 14.000000 18.000000 16.000000 0.000000 10.500000 13.000000 17.000000 15.000000 14.500000
sensor id 4 13.000000 17.000000 13.000000 19.000000 45.000000 43.000000 40.000000 20.500000 19.500000 20.500000 17.000000 16.000000
sensor id 5 0.000000 0.000000 0.000000 0.000000 0.000000 0.000000 0.000000 0.000000 0.000000 0.000000 0.000000 0.000000
sensor id 0 30.000000 24.000000 40.000000 47.000000 36.000000 35.000000 29.000000 46.500000 35.500000 23.000000 31.000000 50.000000
sensor id 1 29.000000 26.000000 31.000000 50.000000 41.000000 24.000000 44.000000 52.000000 43.500000 32.000000 30.500000 48.500000
sensor id 2 12.000000 16.000000 10.000000 8.000000 9.000000 16.000000 12.000000 11.000000 22.000000 57.500000 54.000000 15.000000
sensor id 3 16.000000 30.000000 23.000000 16.000000 21.000000 17.000000 0.000000 11.500000 13.500000 17.000000 15.500000 15.000000
sensor id 4 13.000000 17.000000 13.000000 20.000000 47.000000 45.000000 44.000000 23.500000 21.000000 21.500000 17.500000 17.000000
sensor id 5 0.000000 0.000000 0.000000 0.000000 0.000000 0.000000 0.000000 0.000000 0.000000 0.000000 0.000000 0.000000
sensor id 0 25.000000 22.000000 33.000000 46.000000 38.000000 30.000000 29.000000 49.000000 37.500000 24.000000 29.500000 44.000000
sensor id 1 20.000000 23.000000 24.000000 46.000000 48.000000 32.000000 49.000000 45.500000 32.000000 29.000000 23.000000 30.000000
sensor id 2 12.000000 16.000000 11.000000 8.000000 10.000000 16.000000 15.000000 11.000000 22.500000 57.000000 55.000000 15.500000
sensor id 3 16.000000 31.000000 21.000000 18.000000 27.000000 21.000000 0.000000 13.000000 14.000000 17.000000 16.000000 15.000000
sensor id 4 14.000000 21.000000 17.000000 21.000000 46.000000 46.000000 46.000000 27.500000 23.000000 22.500000 18.500000 18.500000
sensor id 5 0.000000 0.000000 0.000000 0.000000 0.000000 0.000000 0.000000 0.000000 0.000000 0.000000 0.000000 0.000000
sensor id 0 16.000000 19.000000 18.000000 36.000000 40.000000 28.000000 38.000000 48.500000 33.500000 22.500000 23.500000 29.000000
sensor id 1 12.000000 20.000000 13.000000 14.000000 38.000000 44.000000 35.000000 25.500000 18.500000 26.500000 16.500000 13.000000
sensor id 2 14.000000 17.000000 11.000000 8.000000 11.000000 23.000000 15.000000 11.000000 22.000000 57.000000 52.500000 16.000000
sensor id 3 15.000000 32.000000 16.000000 17.000000 37.000000 39.000000 0.000000 15.500000 15.000000 17.500000 16.000000 15.000000
sensor id 4 14.000000 23.000000 16.000000 20.000000 39.000000 43.000000 48.000000 29.500000 26.000000 23.500000 20.000000 19.500000
sensor id 5 0.000000 0.000000 0.000000 0.000000 0.000000 0.000000 0.000000 0.000000 0.000000 0.000000 0.000000 0.000000
sensor id 0 12.000000 17.000000 13.000000 17.000000 28.000000 25.000000 40.000000 40.500000 27.500000 20.500000 18.500000 17.000000
sensor id 1 11.000000 20.000000 12.000000 7.000000 15.000000 36.000000 17.000000 10.000000 14.500000 26.500000 15.000000 10.500000
sensor id 2 17.000000 20.000000 14.000000 9.000000 10.000000 19.000000 12.000000 11.000000 21.000000 57.000000 48.000000 17.500000
sensor id 3 14.000000 34.000000 15.000000 15.000000 35.000000 47.000000 43.000000 19.000000 17.000000 18.500000 16.500000 15.000000
sensor id 4 17.000000 24.000000 24.000000 26.000000 36.000000 32.000000 47.000000 30.500000 30.000000 25.500000 21.500000 22.500000
sensor id 5 0.000000 0.000000 0.000000 0.000000 0.000000 0.000000 0.000000 0.000000 0.000000 0.000000 0.000000 0.000000
sensor id 0 11.000000 17.000000 11.000000 9.000000 15.000000 18.000000 22.000000 25.000000 23.000000 19.000000 16.500000 12.500000
sensor id 1 11.000000 20.000000 11.000000 6.000000 10.000000 16.000000 11.000000 7.500000 14.000000 27.000000 15.000000 10.500000
sensor id 2 30.000000 29.000000 21.000000 13.000000 10.000000 16.000000 12.000000 12.000000 21.000000 57.000000 47.500000 24.000000
sensor id 3 14.000000 36.000000 14.000000 13.000000 27.000000 47.000000 48.000000 23.000000 20.500000 20.500000 17.500000 15.500000
sensor id 4 22.000000 28.000000 35.000000 37.000000 40.000000 28.000000 38.000000 31.500000 34.000000 28.000000 23.500000 29.000000
sensor id 5 0.000000 0.000000 0.000000 0.000000 0.000000 0.000000 0.000000 0.000000 0.000000 0.000000 0.000000 0.000000
sensor id 0 11.000000 17.000000 10.000000 6.000000 12.000000 12.000000 8.000000 12.000000 17.500000 17.500000 15.000000 10.500000
sensor id 1 11.000000 20.000000 11.000000 6.000000 10.000000 14.000000 10.000000 7.000000 14.000000 27.000000 15.000000 10.000000
sensor id 2 45.000000 38.000000 30.000000 18.000000 11.000000 17.000000 11.000000 14.000000 21.500000 56.000000 45.500000 30.500000
sensor id 3 14.000000 40.000000 15.000000 14.000000 28.000000 46.000000 52.000000 28.500000 26.500000 22.500000 19.500000 17.000000
sensor id 4 34.000000 30.000000 47.000000 45.000000 34.000000 21.000000 27.000000 33.500000 39.500000 32.000000 28.000000 38.500000
sensor id 5 0.000000 0.000000 0.000000 0.000000 0.000000 0.000000 0.000000 0.000000 0.000000 0.000000 0.000000 0.000000
sensor id 0 11.000000 18.000000 10.000000 5.000000 11.000000 12.000000 6.000000 7.500000 12.000000 16.000000 14.000000 10.000000
sensor id 1 11.000000 19.000000 11.000000 6.000000 10.000000 13.000000 9.000000 7.000000 14.000000 27.000000 15.000000 10.000000
sensor id 2 47.000000 42.000000 34.000000 19.000000 12.000000 17.000000 12.000000 15.000000 21.500000 55.000000 42.000000 30.500000
sensor id 3 16.000000 44.000000 16.000000 15.000000 27.000000 37.000000 55.000000 33.500000 31.500000 23.500000 22.000000 18.500000
sensor id 4 46.000000 34.000000 48.000000 43.000000 25.000000 18.000000 19.000000 32.500000 45.000000 38.000000 33.500000 47.000000
sensor id 5 0.000000 0.000000 0.000000 0.000000 0.000000 0.000000 0.000000 0.000000 0.000000 0.000000 0.000000 0.000000
sensor id 0 12.000000 18.000000 10.000000 5.000000 11.000000 13.000000 7.000000 7.000000 9.500000 15.500000 14.000000 10.000000
sensor id 1 11.000000 19.000000 11.000000 6.000000 9.000000 13.000000 9.000000 7.000000 14.000000 26.500000 15.000000 9.500000
sensor id 2 47.000000 44.000000 32.000000 16.000000 11.000000 16.000000 11.000000 14.000000 20.500000 53.500000 41.000000 27.500000
sensor id 3 16.000000 44.000000 16.000000 16.000000 24.000000 28.000000 53.000000 37.500000 34.500000 25.000000 24.000000 20.000000
sensor id 4 52.000000 30.000000 25.000000 23.000000 18.000000 17.000000 14.000000 25.000000 43.000000 42.500000 36.500000 48.000000
sensor id 5 0.000000 0.000000 0.000000 0.000000 0.000000 0.000000 0.000000 0.000000 0.000000 0.000000 0.000000 0.000000
sensor id 0 12.000000 19.000000 10.000000 5.000000 11.000000 11.000000 5.000000 7.000000 10.000000 15.000000 13.500000 10.000000
sensor id 1 11.000000 18.000000 11.000000 6.000000 9.000000 12.000000 9.000000 7.000000 14.000000 26.000000 15.000000 9.500000
sensor id 2 44.000000 43.000000 29.000000 14.000000 10.000000 16.000000 12.000000 12.500000 19.500000 50.500000 41.000000 24.500000
sensor id 3 16.000000 41.000000 15.000000 17.000000 20.000000 22.000000 48.000000 43.500000 39.000000 28.500000 27.500000 23.500000
sensor id 4 45.000000 24.000000 14.000000 13.000000 16.000000 13.000000 12.000000 17.000000 34.500000 44.000000 35.500000 37.500000
sensor id 5 0.000000 0.000000 0.000000 0.000000 0.000000 0.000000 0.000000 0.000000 0.000000 0.000000 0.000000 0.000000
sensor id 0 12.000000 20.000000 11.000000 6.000000 11.000000 10.000000 7.000000 7.000000 10.000000 14.000000 13.000000 10.000000
sensor id 1 11.000000 18.000000 10.000000 6.000000 9.000000 12.000000 9.000000 7.000000 13.500000 26.500000 15.000000 10.000000
sensor id 2 39.000000 42.000000 26.000000 12.000000 10.000000 16.000000 11.000000 11.500000 18.500000 48.500000 39.500000 20.000000
sensor id 3 17.000000 38.000000 15.000000 18.000000 17.000000 18.000000 37.000000 49.000000 44.000000 32.500000 32.500000 28.500000
sensor id 4 30.000000 21.000000 11.000000 9.000000 14.000000 13.000000 11.000000 12.500000 26.000000 41.500000 30.500000 23.500000
sensor id 5 0.000000 0.000000 0.000000 0.000000 0.000000 0.000000 0.000000 0.000000 0.000000 0.000000 0.000000 0.000000
sensor id 0 12.000000 20.000000 11.000000 5.000000 11.000000 12.000000 5.000000 7.000000 9.000000 14.500000 13.000000 10.000000
sensor id 1 10.000000 18.000000 10.000000 6.000000 9.000000 12.000000 9.000000 7.000000 13.500000 27.000000 15.000000 9.500000
sensor id 2 19.000000 26.000000 14.000000 7.000000 8.000000 15.000000 10.000000 10.000000 18.000000 47.000000 37.000000 15.500000
sensor id 3 18.000000 37.000000 16.000000 19.000000 16.000000 16.000000 26.000000 50.500000 47.500000 35.500000 38.000000 33.500000
sensor id 4 18.000000 21.000000 8.000000 6.000000 15.000000 14.000000 10.000000 10.000000 19.000000 32.500000 22.500000 15.000000
sensor id 5 0.000000 0.000000 0.000000 0.000000 0.000000 0.000000 0.000000 0.000000 0.000000 0.000000 0.000000 0.000000
sensor id 0 12.000000 23.000000 12.000000 6.000000 11.000000 10.000000 8.000000 7.000000 9.000000 16.000000 13.000000 10.000000
sensor id 1 11.000000 17.000000 10.000000 6.000000 9.000000 12.000000 9.000000 7.000000 14.000000 27.000000 15.000000 9.000000
sensor id 2 15.000000 25.000000 14.000000 8.000000 8.000000 15.000000 10.000000 9.000000 17.500000 45.500000 37.000000 14.000000
sensor id 3 19.000000 35.000000 15.000000 16.000000 13.000000 15.000000 0.000000 46.500000 50.000000 38.000000 42.500000 35.500000
sensor id 4 12.000000 20.000000 5.000000 7.000000 12.000000 13.000000 10.000000 8.500000 14.500000 22.500000 16.500000 11.500000
sensor id 5 0.000000 0.000000 0.000000 0.000000 0.000000 0.000000 0.000000 0.000000 0.000000 0.000000 0.000000 0.000000
sensor id 0 14.000000 29.000000 14.000000 6.000000 12.000000 13.000000 7.000000 7.000000 9.500000 16.500000 13.500000 10.500000
sensor id 1 10.000000 17.000000 10.000000 6.000000 9.000000 12.000000 9.000000 7.000000 14.000000 28.000000 15.000000 9.000000
sensor id 2 16.000000 31.000000 17.000000 8.000000 8.000000 15.000000 10.000000 9.500000 17.500000 45.000000 38.500000 14.500000
sensor id 3 18.000000 36.000000 15.000000 15.000000 13.000000 15.000000 0.000000 43.000000 51.000000 39.500000 44.000000 35.000000
sensor id 4 11.000000 20.000000 7.000000 5.000000 15.000000 15.000000 10.000000 8.000000 13.500000 20.500000 15.500000 11.000000
sensor id 5 0.000000 0.000000 0.000000 0.000000 0.000000 0.000000 0.000000 0.000000 0.000000 0.000000 0.000000 0.000000
sensor id 0 15.000000 30.000000 15.000000 6.000000 11.000000 14.000000 7.000000 7.000000 10.000000 15.500000 14.000000 10.500000
sensor id 1 10.000000 17.000000 10.000000 6.000000 9.000000 11.000000 9.000000 7.000000 14.000000 29.000000 15.000000 9.500000
sensor id 2 17.000000 32.000000 17.000000 9.000000 8.000000 15.000000 10.000000 10.000000 18.500000 46.500000 41.500000 15.500000
sensor id 3 18.000000 36.000000 15.000000 15.000000 14.000000 16.000000 0.000000 43.500000 50.000000 39.500000 42.500000 32.500000
sensor id 4 13.000000 19.000000 7.000000 6.000000 14.000000 16.000000 10.000000 8.000000 14.500000 23.500000 17.500000 12.000000
sensor id 5 0.000000 0.000000 0.000000 0.000000 0.000000 0.000000 0.000000 0.000000 0.000000 0.000000 0.000000 0.000000
sensor id 0 13.000000 25.000000 12.000000 6.000000 12.000000 9.000000 8.000000 7.000000 9.500000 15.500000 13.500000 10.000000
sensor id 1 11.000000 18.000000 10.000000 6.000000 9.000000 12.000000 9.000000 7.000000 14.000000 30.000000 15.500000 10.000000
sensor id 2 17.000000 30.000000 15.000000 9.000000 9.000000 16.000000 10.000000 9.500000 19.500000 49.000000 46.500000 16.500000
sensor id 3 17.000000 34.000000 15.000000 14.000000 14.000000 15.000000 0.000000 43.500000 48.500000 37.500000 37.000000 27.500000
sensor id 4 14.000000 21.000000 7.000000 6.000000 14.000000 12.000000 11.000000 8.500000 16.000000 27.000000 20.500000 14.500000
sensor id 5 0.000000 0.000000 0.000000 0.000000 0.000000 0.000000 0.000000 0.000000 0.000000 0.000000 0.000000 0.000000
sensor id 0 12.000000 21.000000 12.000000 6.000000 12.000000 10.000000 7.000000 7.000000 8.500000 16.500000 13.000000 10.500000
sensor id 1 11.000000 18.000000 11.000000 6.000000 9.000000 12.000000 9.000000 7.000000 14.000000 30.500000 16.000000 10.000000
sensor id 2 15.000000 22.000000 14.000000 9.000000 8.000000 15.000000 10.000000 9.500000 19.500000 51.500000 51.500000 17.000000
sensor id 3 16.000000 32.000000 15.000000 15.000000 16.000000 17.000000 36.000000 44.000000 45.500000 32.500000 30.000000 23.000000
sensor id 4 21.000000 19.000000 12.000000 7.000000 16.000000 12.000000 12.000000 9.500000 17.500000 30.500000 24.500000 19.000000
sensor id 5 0.000000 0.000000 0.000000 0.000000 0.000000 0.000000 0.000000 0.000000 0.000000 0.000000 0.000000 0.000000
sensor id 0 13.000000 20.000000 12.000000 6.000000 12.000000 13.000000 5.000000 7.500000 8.500000 16.500000 13.500000 11.000000
sensor id 1 11.000000 19.000000 11.000000 6.000000 9.000000 13.000000 9.000000 7.000000 14.000000 30.000000 15.500000 10.000000
sensor id 2 16.000000 21.000000 14.000000 8.000000 9.000000 14.000000 10.000000 10.000000 20.000000 54.000000 56.500000 16.500000
sensor id 3 15.000000 30.000000 14.000000 14.000000 17.000000 18.000000 39.000000 38.500000 37.500000 27.000000 23.500000 18.500000
sensor id 4 25.000000 24.000000 12.000000 7.000000 16.000000 18.000000 11.000000 11.000000 19.000000 33.500000 31.000000 28.000000
sensor id 5 0.000000 0.000000 0.000000 0.000000 0.000000 0.000000 0.000000 0.000000 0.000000 0.000000 0.000000 0.000000
sensor id 0 12.000000 18.000000 11.000000 6.000000 11.000000 13.000000 7.000000 7.500000 10.000000 16.500000 14.000000 11.000000
sensor id 1 11.000000 19.000000 11.000000 6.000000 9.000000 13.000000 9.000000 7.000000 14.000000 29.000000 15.000000 9.500000
sensor id 2 15.000000 17.000000 12.000000 8.000000 9.000000 15.000000 11.000000 10.500000 21.500000 56.000000 61.000000 16.000000
sensor id 3 13.000000 28.000000 13.000000 10.000000 16.000000 23.000000 31.000000 24.000000 25.500000 22.500000 18.000000 14.500000
sensor id 4 41.000000 25.000000 17.000000 16.000000 15.000000 19.000000 14.000000 16.500000 24.500000 39.000000 39.000000 45.500000
sensor id 5 0.000000 0.000000 0.000000 0.000000 0.000000 0.000000 0.000000 0.000000 0.000000 0.000000 0.000000 0.000000
sensor id 0 12.000000 18.000000 12.000000 6.000000 12.000000 12.000000 7.000000 7.500000 10.500000 16.500000 14.000000 11.000000
sensor id 1 11.000000 19.000000 11.000000 6.000000 10.000000 13.000000 9.000000 7.000000 14.000000 28.000000 15.000000 9.500000
sensor id 2 13.000000 17.000000 11.000000 8.000000 9.000000 16.000000 10.000000 10.500000 22.500000 58.000000 66.000000 16.500000
sensor id 3 13.000000 27.000000 13.000000 9.000000 16.000000 29.000000 27.000000 14.500000 17.500000 18.000000 15.500000 12.500000
sensor id 4 51.000000 29.000000 31.000000 29.000000 22.000000 16.000000 17.000000 26.000000 31.000000 43.500000 40.500000 57.500000
sensor id 5 0.000000 0.000000 0.000000 0.000000 0.000000 0.000000 0.000000 0.000000 0.000000 0.000000 0.000000 0.000000
sensor id 0 11.000000 17.000000 11.000000 6.000000 12.000000 14.000000 9.000000 8.500000 12.000000 19.000000 15.000000 11.000000
sensor id 1 11.000000 19.000000 11.000000 6.000000 10.000000 14.000000 10.000000 7.000000 14.000000 28.000000 15.500000 10.000000
sensor id 2 13.000000 16.000000 11.000000 8.000000 9.000000 15.000000 11.000000 10.000000 23.000000 58.500000 70.000000 17.500000
sensor id 3 13.000000 27.000000 12.000000 8.000000 13.000000 24.000000 17.000000 11.500000 14.000000 16.500000 14.500000 12.000000
sensor id 4 45.000000 34.000000 42.000000 49.000000 28.000000 22.000000 26.000000 36.500000 35.500000 41.500000 33.500000 49.500000
sensor id 5 0.000000 0.000000 0.000000 0.000000 0.000000 0.000000 0.000000 0.000000 0.000000 0.000000 0.000000 0.000000
sensor id 0 11.000000 17.000000 11.000000 7.000000 13.000000 16.000000 15.000000 11.000000 20.000000 36.000000 21.000000 12.500000
sensor id 1 11.000000 19.000000 11.000000 6.000000 10.000000 16.000000 10.000000 7.000000 14.000000 28.500000 16.000000 10.000000
sensor id 2 13.000000 16.000000 10.000000 8.000000 10.000000 22.000000 12.000000 10.500000 23.500000 58.000000 71.500000 18.000000
sensor id 3 12.000000 25.000000 12.000000 8.000000 13.000000 22.000000 14.000000 9.500000 13.000000 19.000000 15.000000 12.000000
sensor id 4 30.000000 46.000000 39.000000 53.000000 51.000000 29.000000 37.000000 37.000000 40.000000 37.000000 27.500000 33.500000
sensor id 5 0.000000 0.000000 0.000000 0.000000 0.000000 0.000000 0.000000 0.000000 0.000000 0.000000 0.000000 0.000000
sensor id 0 11.000000 17.000000 12.000000 9.000000 17.000000 22.000000 28.000000 17.500000 33.500000 53.500000 34.500000 16.500000
sensor id 1 11.000000 19.000000 11.000000 6.000000 11.000000 18.000000 11.000000 7.500000 14.000000 30.000000 16.000000 10.000000
sensor id 2 13.000000 16.000000 11.000000 9.000000 16.000000 33.000000 15.000000 11.500000 24.000000 58.000000 72.500000 18.500000
sensor id 3 12.000000 27.000000 12.000000 8.000000 12.000000 20.000000 12.000000 9.000000 15.000000 24.000000 20.000000 13.500000
sensor id 4 22.000000 41.000000 29.000000 34.000000 52.000000 33.000000 30.000000 29.000000 41.000000 33.500000 25.000000 23.000000
sensor id 5 0.000000 0.000000 0.000000 0.000000 0.000000 0.000000 0.000000 0.000000 0.000000 0.000000 0.000000 0.000000
sensor id 0 13.000000 18.000000 13.000000 14.000000 26.000000 29.000000 45.000000 29.000000 42.000000 57.500000 51.500000 23.500000
sensor id 1 11.000000 19.000000 11.000000 7.000000 12.000000 19.000000 11.000000 8.000000 14.000000 30.500000 16.000000 10.000000
sensor id 2 14.000000 17.000000 12.000000 11.000000 28.000000 40.000000 20.000000 12.500000 24.000000 58.500000 72.500000 19.500000
sensor id 3 14.000000 26.000000 13.000000 8.000000 12.000000 18.000000 13.000000 10.500000 18.000000 29.000000 32.000000 19.500000
sensor id 4 17.000000 32.000000 19.000000 20.000000 36.000000 29.000000 28.000000 27.500000 38.000000 30.000000 23.000000 20.000000
sensor id 5 0.000000 0.000000 0.000000 0.000000 0.000000 0.000000 0.000000 0.000000 0.000000 0.000000 0.000000 0.000000
sensor id 0 16.000000 20.000000 16.000000 27.000000 42.000000 33.000000 47.000000 40.000000 39.500000 53.000000 62.000000 32.000000
sensor id 1 11.000000 19.000000 12.000000 7.000000 14.000000 23.000000 13.000000 8.000000 14.500000 30.500000 16.500000 10.500000
sensor id 2 14.000000 17.000000 14.000000 19.000000 45.000000 45.000000 31.000000 15.000000 25.000000 60.000000 73.000000 20.500000
sensor id 3 20.000000 25.000000 15.000000 11.000000 12.000000 17.000000 13.000000 13.000000 21.000000 31.500000 40.500000 27.000000
sensor id 4 15.000000 25.000000 14.000000 18.000000 27.000000 22.000000 36.000000 31.000000 32.500000 25.500000 21.000000 19.500000
sensor id 5 0.000000 0.000000 0.000000 0.000000 0.000000 0.000000 0.000000 0.000000 0.000000 0.000000 0.000000 0.000000
sensor id 0 19.000000 20.000000 20.000000 39.000000 52.000000 38.000000 45.000000 44.500000 33.000000 43.500000 57.000000 36.500000
sensor id 1 11.000000 19.000000 12.000000 8.000000 16.000000 21.000000 13.000000 8.500000 15.000000 31.000000 17.000000 11.000000
sensor id 2 16.000000 18.000000 18.000000 30.000000 51.000000 46.000000 39.000000 20.000000 26.500000 60.500000 74.500000 22.500000
sensor id 3 22.000000 26.000000 16.000000 12.000000 12.000000 16.000000 12.000000 14.000000 21.500000 30.500000 41.500000 32.000000
sensor id 4 13.000000 18.000000 10.000000 18.000000 31.000000 30.000000 43.000000 31.000000 26.000000 22.000000 18.500000 17.500000
sensor id 5 0.000000 0.000000 0.000000 0.000000 0.000000 0.000000 0.000000 0.000000 0.000000 0.000000 0.000000 0.000000
sensor id 0 21.000000 22.000000 26.000000 49.000000 52.000000 27.000000 29.000000 43.000000 25.000000 28.000000 37.000000 39.500000
sensor id 1 12.000000 19.000000 13.000000 10.000000 19.000000 18.000000 13.000000 9.500000 15.000000 32.000000 17.000000 12.000000
sensor id 2 18.000000 20.000000 26.000000 46.000000 44.000000 33.000000 45.000000 36.500000 33.500000 60.000000 76.000000 35.000000
sensor id 3 28.000000 28.000000 17.000000 13.000000 12.000000 15.000000 12.000000 14.500000 21.000000 29.000000 43.500000 37.500000
sensor id 4 12.000000 17.000000 10.000000 16.000000 37.000000 36.000000 40.000000 24.000000 20.500000 20.500000 16.500000 15.500000
sensor id 5 0.000000 0.000000 0.000000 0.000000 0.000000 0.000000 0.000000 0.000000 0.000000 0.000000 0.000000 0.000000
sensor id 0 29.000000 25.000000 39.000000 50.000000 35.000000 28.000000 28.000000 37.500000 19.500000 17.000000 25.000000 45.000000
sensor id 1 14.000000 20.000000 18.000000 16.000000 25.000000 19.000000 15.000000 11.000000 16.000000 34.000000 17.500000 14.000000
sensor id 2 23.000000 19.000000 21.000000 42.000000 27.000000 25.000000 48.000000 52.000000 42.500000 60.500000 76.500000 47.500000
sensor id 3 36.000000 31.000000 20.000000 16.000000 13.000000 15.000000 12.000000 16.500000 22.500000 30.500000 46.500000 42.500000
sensor id 4 13.000000 23.000000 13.000000 17.000000 41.000000 40.000000 35.000000 18.500000 18.000000 20.000000 16.000000 15.000000
sensor id 5 0.000000 0.000000 0.000000 0.000000 0.000000 0.000000 0.000000 0.000000 0.000000 0.000000 0.000000 0.000000
sensor id 0 36.000000 27.000000 44.000000 50.000000 32.000000 30.000000 26.000000 34.000000 21.000000 20.000000 26.500000 48.000000
sensor id 1 15.000000 21.000000 21.000000 21.000000 34.000000 22.000000 18.000000 13.500000 17.000000 35.000000 18.500000 16.000000
sensor id 2 23.000000 19.000000 19.000000 39.000000 27.000000 28.000000 49.000000 54.500000 45.500000 59.500000 74.500000 47.000000
sensor id 3 37.000000 31.000000 20.000000 16.000000 13.000000 15.000000 12.000000 18.000000 24.500000 33.000000 48.500000 43.500000
sensor id 4 12.000000 16.000000 12.000000 19.000000 45.000000 44.000000 36.000000 18.000000 18.500000 20.500000 16.500000 15.000000
sensor id 5 0.000000 0.000000 0.000000 0.000000 0.000000 0.000000 0.000000 0.000000 0.000000 0.000000 0.000000 0.000000
sensor id 0 34.000000 27.000000 41.000000 49.000000 31.000000 24.000000 23.000000 34.000000 23.000000 22.500000 27.500000 48.000000
sensor id 1 15.000000 22.000000 23.000000 25.000000 41.000000 24.000000 23.000000 17.000000 18.000000 36.000000 19.500000 19.000000
sensor id 2 18.000000 18.000000 14.000000 24.000000 20.000000 24.000000 45.000000 54.000000 47.500000 57.500000 70.500000 35.000000
sensor id 3 32.000000 30.000000 18.000000 14.000000 12.000000 15.000000 12.000000 17.500000 25.000000 34.500000 49.500000 41.500000
sensor id 4 12.000000 20.000000 10.000000 16.000000 39.000000 38.000000 35.000000 18.000000 18.500000 20.500000 16.500000 14.500000
sensor id 5 0.000000 0.000000 0.000000 0.000000 0.000000 0.000000 0.000000 0.000000 0.000000 0.000000 0.000000 0.000000
sensor id 0 36.000000 26.000000 38.000000 33.000000 23.000000 28.000000 28.000000 29.000000 22.000000 22.000000 33.500000 46.500000
sensor id 1 21.000000 26.000000 40.000000 45.000000 48.000000 24.000000 34.000000 28.000000 22.000000 39.000000 23.500000 31.000000
sensor id 2 15.000000 18.000000 14.000000 12.000000 14.000000 19.000000 21.000000 36.500000 42.500000 56.500000 66.500000 22.000000
sensor id 3 30.000000 30.000000 17.000000 13.000000 13.000000 15.000000 12.000000 16.000000 24.500000 35.500000 50.500000 37.000000
sensor id 4 11.000000 18.000000 14.000000 16.000000 41.000000 35.000000 26.000000 17.000000 19.000000 20.000000 16.000000 14.000000
sensor id 5 0.000000 0.000000 0.000000 0.000000 0.000000 0.000000 0.000000 0.000000 0.000000 0.000000 0.000000 0.000000
sensor id 0 39.000000 23.000000 19.000000 16.000000 22.000000 24.000000 31.000000 24.000000 22.000000 23.000000 40.500000 39.000000
sensor id 1 36.000000 31.000000 49.000000 53.000000 41.000000 21.000000 36.000000 42.500000 29.500000 41.000000 30.000000 46.500000
sensor id 2 15.000000 19.000000 22.000000 18.000000 22.000000 19.000000 16.000000 17.500000 30.500000 55.500000 64.000000 19.500000
sensor id 3 26.000000 31.000000 17.000000 12.000000 13.000000 15.000000 12.000000 15.000000 25.000000 37.500000 51.000000 33.000000
sensor id 4 13.000000 18.000000 15.000000 18.000000 37.000000 27.000000 24.000000 16.000000 20.500000 20.500000 16.500000 14.500000
sensor id 5 0.000000 0.000000 0.000000 0.000000 0.000000 0.000000 0.000000 0.000000 0.000000 0.000000 0.000000 0.000000
sensor id 0 25.000000 19.000000 14.000000 14.000000 21.000000 23.000000 35.000000 26.000000 24.500000 26.000000 42.500000 30.000000
sensor id 1 35.000000 26.000000 38.000000 54.000000 35.000000 20.000000 36.000000 49.000000 36.500000 41.500000 35.000000 53.000000
sensor id 2 17.000000 20.000000 24.000000 25.000000 32.000000 24.000000 19.000000 15.500000 24.000000 54.000000 61.000000 20.000000
sensor id 3 23.000000 30.000000 18.000000 13.000000 14.000000 16.000000 12.000000 15.500000 28.000000 41.000000 52.500000 31.500000
sensor id 4 14.000000 20.000000 17.000000 21.000000 34.000000 26.000000 25.000000 17.000000 22.000000 21.500000 17.500000 15.500000
sensor id 5 0.000000 0.000000 0.000000 0.000000 0.000000 0.000000 0.000000 0.000000 0.000000 0.000000 0.000000 0.000000
sensor id 0 18.000000 18.000000 13.000000 12.000000 19.000000 19.000000 32.000000 28.000000 27.500000 28.000000 39.000000 22.500000
sensor id 1 25.000000 23.000000 22.000000 46.000000 27.000000 20.000000 36.000000 52.000000 42.500000 42.500000 38.000000 48.000000
sensor id 2 17.000000 19.000000 20.000000 28.000000 39.000000 30.000000 24.000000 17.000000 23.000000 53.000000 57.500000 20.000000
sensor id 3 20.000000 28.000000 20.000000 15.000000 16.000000 16.000000 13.000000 16.000000 31.000000 45.000000 54.500000 28.500000
sensor id 4 15.000000 20.000000 18.000000 22.000000 34.000000 22.000000 26.000000 19.500000 24.000000 22.500000 18.500000 17.500000
sensor id 5 0.000000 0.000000 0.000000 0.000000 0.000000 0.000000 0.000000 0.000000 0.000000 0.000000 0.000000 0.000000
sensor id 0 12.000000 17.000000 11.000000 9.000000 15.000000 14.000000 17.000000 25.500000 32.000000 28.500000 30.000000 16.000000
sensor id 1 16.000000 20.000000 14.000000 19.000000 18.000000 19.000000 29.000000 52.500000 49.000000 44.000000 36.000000 32.500000
sensor id 2 17.000000 19.000000 16.000000 22.000000 45.000000 42.000000 36.000000 18.000000 23.000000 51.500000 54.000000 19.500000
sensor id 3 19.000000 28.000000 25.000000 18.000000 18.000000 17.000000 13.000000 15.500000 30.500000 49.000000 51.000000 24.000000
sensor id 4 17.000000 23.000000 28.000000 26.000000 28.000000 19.000000 24.000000 29.000000 34.000000 27.000000 24.500000 24.000000
sensor id 5 0.000000 0.000000 0.000000 0.000000 0.000000 0.000000 0.000000 0.000000 0.000000 0.000000 0.000000 0.000000
sensor id 0 11.000000 16.000000 10.000000 7.000000 12.000000 14.000000 9.000000 19.000000 36.000000 28.500000 23.000000 13.000000
sensor id 1 13.000000 19.000000 12.000000 11.000000 20.000000 25.000000 20.000000 37.000000 49.500000 42.500000 27.500000 18.500000
sensor id 2 17.000000 18.000000 14.000000 15.000000 31.000000 45.000000 38.000000 17.000000 22.500000 49.000000 49.500000 20.500000
sensor id 3 21.000000 29.000000 34.000000 25.000000 21.000000 18.000000 14.000000 15.500000 27.000000 50.500000 40.500000 23.000000
sensor id 4 22.000000 27.000000 39.000000 26.000000 23.000000 18.000000 20.000000 37.500000 44.000000 32.500000 33.500000 32.500000
sensor id 5 0.000000 0.000000 0.000000 0.000000 0.000000 0.000000 0.000000 0.000000 0.000000 0.000000 0.000000 0.000000
sensor id 0 10.000000 15.000000 10.000000 6.000000 12.000000 13.000000 9.000000 13.000000 34.500000 28.000000 20.000000 11.500000
sensor id 1 12.000000 19.000000 12.000000 10.000000 25.000000 36.000000 20.000000 17.500000 35.500000 37.500000 20.500000 13.000000
sensor id 2 17.000000 18.000000 15.000000 15.000000 17.000000 43.000000 26.000000 17.000000 22.500000 47.000000 46.000000 24.500000
sensor id 3 27.000000 34.000000 45.000000 35.000000 23.000000 21.000000 16.000000 17.500000 24.500000 49.000000 31.500000 27.500000
sensor id 4 27.000000 33.000000 45.000000 26.000000 23.000000 17.000000 19.000000 38.000000 45.000000 34.500000 39.000000 38.000000
sensor id 5 0.000000 0.000000 0.000000 0.000000 0.000000 0.000000 0.000000 0.000000 0.000000 0.000000 0.000000 0.000000
sensor id 0 10.000000 15.000000 9.000000 6.000000 11.000000 14.000000 6.000000 10.000000 25.000000 26.500000 17.500000 10.500000
sensor id 1 12.000000 19.000000 13.000000 10.000000 30.000000 45.000000 28.000000 12.000000 21.000000 33.000000 18.500000 12.500000
sensor id 2 15.000000 16.000000 12.000000 15.000000 14.000000 31.000000 22.000000 26.000000 31.000000 46.500000 46.000000 25.500000
sensor id 3 35.000000 37.000000 53.000000 43.000000 25.000000 26.000000 0.000000 20.500000 24.000000 47.500000 29.000000 33.500000
sensor id 4 29.000000 39.000000 46.000000 25.000000 20.000000 19.000000 18.000000 38.500000 44.500000 35.000000 42.000000 42.500000
sensor id 5 0.000000 0.000000 0.000000 0.000000 0.000000 0.000000 0.000000 0.000000 0.000000 0.000000 0.000000 0.000000
sensor id 0 9.000000 15.000000 9.000000 5.000000 11.000000 13.000000 6.000000 8.000000 14.000000 21.500000 15.000000 9.500000
sensor id 1 13.000000 20.000000 17.000000 13.000000 29.000000 48.000000 37.000000 13.000000 17.500000 30.000000 18.000000 14.000000
sensor id 2 13.000000 15.000000 11.000000 12.000000 12.000000 20.000000 21.000000 34.000000 43.000000 46.000000 43.500000 22.000000
sensor id 3 39.000000 37.000000 53.000000 45.000000 29.000000 36.000000 0.000000 23.000000 24.000000 46.000000 29.500000 38.500000
sensor id 4 35.000000 48.000000 34.000000 21.000000 20.000000 17.000000 18.000000 39.000000 43.500000 34.500000 43.500000 46.500000
sensor id 5 0.000000 0.000000 0.000000 0.000000 0.000000 0.000000 0.000000 0.000000 0.000000 0.000000 0.000000 0.000000
sensor id 0 9.000000 15.000000 9.000000 5.000000 10.000000 15.000000 5.000000 7.000000 10.500000 17.000000 14.000000 9.000000
sensor id 1 16.000000 24.000000 29.000000 18.000000 28.000000 45.000000 40.000000 15.000000 17.000000 28.500000 18.500000 17.000000
sensor id 2 12.000000 15.000000 10.000000 10.000000 10.000000 17.000000 20.000000 31.000000 47.000000 44.500000 38.500000 18.500000
sensor id 3 45.000000 37.000000 55.000000 46.000000 33.000000 39.000000 0.000000 25.000000 24.000000 44.000000 30.000000 42.000000
sensor id 4 37.000000 44.000000 20.000000 22.000000 17.000000 20.000000 17.000000 39.000000 41.500000 32.500000 43.000000 49.000000
sensor id 5 0.000000 0.000000 0.000000 0.000000 0.000000 0.000000 0.000000 0.000000 0.000000 0.000000 0.000000 0.000000
sensor id 0 9.000000 15.000000 9.000000 6.000000 10.000000 12.000000 10.000000 7.000000 11.000000 16.500000 14.000000 9.500000
sensor id 1 22.000000 29.000000 41.000000 26.000000 31.000000 47.000000 42.000000 17.000000 17.500000 27.000000 19.000000 20.000000
sensor id 2 12.000000 15.000000 10.000000 8.000000 10.000000 18.000000 19.000000 26.000000 45.500000 39.000000 32.000000 16.000000
sensor id 3 46.000000 37.000000 54.000000 46.000000 32.000000 37.000000 0.000000 26.000000 24.500000 42.500000 29.500000 42.500000
sensor id 4 36.000000 45.000000 20.000000 26.000000 19.000000 16.000000 20.000000 41.000000 39.500000 30.500000 41.000000 50.500000
sensor id 5 0.000000 0.000000 0.000000 0.000000 0.000000 0.000000 0.000000 0.000000 0.000000 0.000000 0.000000 0.000000
sensor id 0 9.000000 15.000000 9.000000 5.000000 11.000000 16.000000 6.000000 7.500000 18.500000 30.000000 19.500000 11.500000
sensor id 1 25.000000 30.000000 42.000000 28.000000 37.000000 47.000000 42.000000 18.500000 18.000000 26.000000 19.500000 23.000000
sensor id 2 11.000000 15.000000 9.000000 8.000000 10.000000 20.000000 16.000000 19.500000 38.000000 29.500000 23.000000 13.000000
sensor id 3 44.000000 37.000000 55.000000 48.000000 28.000000 30.000000 18.000000 26.000000 25.000000 42.000000 29.000000 42.000000
sensor id 4 37.000000 51.000000 31.000000 28.000000 21.000000 23.000000 22.000000 43.500000 38.000000 29.000000 37.000000 49.000000
sensor id 5 0.000000 0.000000 0.000000 0.000000 0.000000 0.000000 0.000000 0.000000 0.000000 0.000000 0.000000 0.000000
sensor id 0 10.000000 15.000000 10.000000 7.000000 12.000000 10.000000 8.000000 14.500000 39.500000 43.500000 39.500000 20.500000
sensor id 1 36.000000 38.000000 45.000000 29.000000 43.000000 46.000000 41.000000 20.000000 19.000000 26.500000 22.000000 30.500000
sensor id 2 10.000000 15.000000 9.000000 7.000000 11.000000 25.000000 17.000000 12.000000 23.000000 22.000000 17.000000 11.000000
sensor id 3 47.000000 38.000000 57.000000 48.000000 23.000000 21.000000 0.000000 25.000000 25.000000 43.500000 28.500000 41.000000
sensor id 4 23.000000 27.000000 23.000000 36.000000 21.000000 15.000000 26.000000 45.000000 34.500000 26.500000 31.000000 45.000000
sensor id 5 0.000000 0.000000 0.000000 0.000000 0.000000 0.000000 0.000000 0.000000 0.000000 0.000000 0.000000 0.000000
sensor id 0 14.000000 17.000000 12.000000 12.000000 14.000000 21.000000 10.000000 27.000000 52.000000 41.500000 56.500000 34.500000
sensor id 1 43.000000 24.000000 20.000000 22.000000 46.000000 28.000000 18.000000 18.000000 21.500000 27.500000 29.500000 32.500000
sensor id 2 10.000000 15.000000 11.000000 8.000000 17.000000 29.000000 37.000000 14.500000 17.000000 20.000000 16.500000 13.500000
sensor id 3 40.000000 38.000000 52.000000 44.000000 21.000000 17.000000 0.000000 22.000000 23.500000 45.500000 27.000000 36.000000
sensor id 4 22.000000 21.000000 19.000000 44.000000 35.000000 28.000000 33.000000 46.500000 32.000000 25.000000 27.000000 41.000000
sensor id 5 0.000000 0.000000 0.000000 0.000000 0.000000 0.000000 0.000000 0.000000 0.000000 0.000000 0.000000 0.000000
sensor id 0 18.000000 18.000000 14.000000 16.000000 16.000000 16.000000 17.000000 36.000000 44.000000 34.000000 53.000000 47.000000
sensor id 1 23.000000 24.000000 15.000000 9.000000 11.000000 14.000000 12.000000 14.000000 25.500000 31.000000 38.500000 26.000000
sensor id 2 13.000000 17.000000 13.000000 12.000000 15.000000 19.000000 14.000000 17.500000 18.500000 20.000000 18.500000 17.500000
sensor id 3 37.000000 37.000000 51.000000 43.000000 22.000000 16.000000 0.000000 19.500000 21.500000 46.000000 26.500000 31.000000
sensor id 4 21.000000 22.000000 20.000000 47.000000 32.000000 21.000000 37.000000 47.000000 31.000000 25.000000 25.000000 36.500000
sensor id 5 0.000000 0.000000 0.000000 0.000000 0.000000 0.000000 0.000000 0.000000 0.000000 0.000000 0.000000 0.000000
sensor id 0 26.000000 20.000000 19.000000 27.000000 19.000000 14.000000 15.000000 41.000000 34.000000 28.000000 43.000000 54.000000
sensor id 1 29.000000 33.000000 16.000000 10.000000 12.000000 14.000000 13.000000 14.000000 31.000000 37.500000 45.500000 24.500000
sensor id 2 16.000000 17.000000 17.000000 32.000000 21.000000 21.000000 26.000000 30.500000 22.500000 21.000000 24.000000 33.500000
sensor id 3 34.000000 35.000000 50.000000 42.000000 24.000000 17.000000 0.000000 18.000000 21.500000 48.000000 29.000000 28.000000
sensor id 4 18.000000 23.000000 22.000000 46.000000 38.000000 23.000000 40.000000 45.500000 28.500000 24.500000 23.500000 32.000000
sensor id 5 0.000000 0.000000 0.000000 0.000000 0.000000 0.000000 0.000000 0.000000 0.000000 0.000000 0.000000 0.000000
sensor id 0 28.000000 21.000000 24.000000 38.000000 26.000000 23.000000 23.000000 39.500000 25.000000 24.500000 30.000000 43.500000
sensor id 1 34.000000 34.000000 17.000000 11.000000 12.000000 15.000000 13.000000 15.500000 35.000000 42.500000 50.500000 26.500000
sensor id 2 26.000000 20.000000 26.000000 51.000000 27.000000 21.000000 31.000000 48.500000 31.500000 24.000000 32.000000 52.500000
sensor id 3 28.000000 32.000000 46.000000 35.000000 22.000000 17.000000 0.000000 16.500000 23.500000 52.500000 35.000000 24.000000
sensor id 4 17.000000 24.000000 17.000000 40.000000 41.000000 31.000000 44.000000 39.000000 24.500000 22.500000 20.500000 24.500000
sensor id 5 0.000000 0.000000 0.000000 0.000000 0.000000 0.000000 0.000000 0.000000 0.000000 0.000000 0.000000 0.000000
sensor id 0 18.000000 20.000000 23.000000 38.000000 37.000000 26.000000 28.000000 32.500000 17.500000 20.000000 19.500000 27.500000
sensor id 1 36.000000 34.000000 17.000000 11.000000 12.000000 15.000000 17.000000 18.000000 36.500000 44.500000 52.500000 27.500000
sensor id 2 33.000000 21.000000 30.000000 51.000000 24.000000 21.000000 25.000000 48.500000 32.500000 24.500000 34.000000 56.000000
sensor id 3 21.000000 25.000000 35.000000 25.000000 23.000000 17.000000 0.000000 15.500000 27.500000 57.000000 41.500000 21.000000
sensor id 4 12.000000 18.000000 14.000000 18.000000 39.000000 37.000000 43.000000 26.500000 20.000000 20.000000 16.500000 16.500000
sensor id 5 0.000000 0.000000 0.000000 0.000000 0.000000 0.000000 0.000000 0.000000 0.000000 0.000000 0.000000 0.000000
sensor id 0 16.000000 20.000000 21.000000 36.000000 41.000000 26.000000 28.000000 27.500000 16.500000 17.500000 18.000000 22.000000
sensor id 1 39.000000 36.000000 18.000000 13.000000 16.000000 18.000000 22.000000 21.500000 35.500000 45.000000 52.500000 29.000000
sensor id 2 33.000000 23.000000 33.000000 47.000000 23.000000 19.000000 20.000000 38.500000 25.000000 22.000000 28.500000 49.500000
sensor id 3 16.000000 20.000000 16.000000 12.000000 15.000000 16.000000 0.000000 15.000000 32.500000 61.000000 46.500000 20.500000
sensor id 4 12.000000 21.000000 9.000000 12.000000 32.000000 39.000000 39.000000 17.500000 17.500000 19.000000 15.000000 13.500000
sensor id 5 0.000000 0.000000 0.000000 0.000000 0.000000 0.000000 0.000000 0.000000 0.000000 0.000000 0.000000 0.000000
sensor id 0 17.000000 20.000000 21.000000 34.000000 42.000000 27.000000 24.000000 23.500000 15.500000 17.000000 18.000000 20.000000
sensor id 1 43.000000 42.000000 20.000000 17.000000 17.000000 16.000000 16.000000 20.500000 33.500000 44.500000 52.000000 30.500000
sensor id 2 35.000000 25.000000 39.000000 41.000000 19.000000 18.000000 15.000000 25.000000 18.500000 19.500000 21.500000 37.000000
sensor id 3 16.000000 19.000000 13.000000 10.000000 11.000000 15.000000 0.000000 16.500000 39.000000 64.500000 51.500000 23.500000
sensor id 4 12.000000 17.000000 6.000000 11.000000 33.000000 44.000000 36.000000 15.000000 16.500000 19.000000 15.000000 13.000000
sensor id 5 0.000000 0.000000 0.000000 0.000000 0.000000 0.000000 0.000000 0.000000 0.000000 0.000000 0.000000 0.000000
sensor id 0 18.000000 21.000000 22.000000 32.000000 42.000000 23.000000 18.000000 19.000000 12.000000 15.500000 17.500000 19.000000
sensor id 1 46.000000 46.000000 22.000000 17.000000 17.000000 16.000000 14.000000 17.500000 32.000000 42.000000 51.500000 31.000000
sensor id 2 34.000000 29.000000 43.000000 27.000000 15.000000 16.000000 13.000000 16.000000 16.500000 19.000000 18.000000 24.000000
sensor id 3 17.000000 20.000000 13.000000 11.000000 12.000000 15.000000 13.000000 20.000000 46.500000 66.500000 54.500000 27.500000
sensor id 4 10.000000 17.000000 10.000000 11.000000 31.000000 42.000000 34.000000 13.500000 15.500000 18.500000 15.000000 13.000000
sensor id 5 0.000000 0.000000 0.000000 0.000000 0.000000 0.000000 0.000000 0.000000 0.000000 0.000000 0.000000 0.000000
sensor id 0 25.000000 25.000000 23.000000 29.000000 43.000000 30.000000 23.000000 17.000000 13.500000 17.500000 17.500000 19.500000
sensor id 1 46.000000 49.000000 25.000000 20.000000 22.000000 17.000000 16.000000 18.000000 31.000000 39.000000 50.500000 33.500000
sensor id 2 23.000000 30.000000 35.000000 14.000000 12.000000 16.000000 16.000000 13.000000 17.000000 19.000000 16.500000 16.000000
sensor id 3 19.000000 20.000000 14.000000 12.000000 12.000000 15.000000 14.000000 23.500000 51.500000 66.000000 54.500000 30.000000
sensor id 4 10.000000 15.000000 8.000000 11.000000 31.000000 48.000000 34.000000 13.000000 15.500000 18.500000 15.500000 13.000000
sensor id 5 0.000000 0.000000 0.000000 0.000000 0.000000 0.000000 0.000000 0.000000 0.000000 0.000000 0.000000 0.000000
sensor id 0 34.000000 30.000000 26.000000 25.000000 44.000000 28.000000 18.000000 15.500000 13.000000 17.000000 17.500000 19.500000
sensor id 1 42.000000 48.000000 30.000000 28.000000 32.000000 18.000000 16.000000 19.000000 30.500000 37.000000 50.000000 36.000000
sensor id 2 15.000000 25.000000 22.000000 11.000000 11.000000 19.000000 22.000000 14.500000 19.500000 20.000000 16.500000 14.000000
sensor id 3 21.000000 22.000000 15.000000 13.000000 13.000000 16.000000 0.000000 27.500000 54.000000 64.000000 53.500000 32.500000
sensor id 4 12.000000 23.000000 15.000000 10.000000 26.000000 43.000000 32.000000 12.500000 15.500000 18.500000 15.500000 13.000000
sensor id 5 0.000000 0.000000 0.000000 0.000000 0.000000 0.000000 0.000000 0.000000 0.000000 0.000000 0.000000 0.000000
sensor id 0 35.000000 34.000000 29.000000 23.000000 44.000000 29.000000 15.000000 13.500000 10.500000 15.000000 17.000000 19.000000
sensor id 1 39.000000 49.000000 27.000000 20.000000 22.000000 16.000000 13.000000 18.000000 28.500000 34.000000 49.000000 36.500000
sensor id 2 12.000000 21.000000 17.000000 11.000000 13.000000 19.000000 28.000000 21.500000 25.500000 21.500000 18.000000 14.500000
sensor id 3 24.000000 25.000000 16.000000 15.000000 14.000000 16.000000 0.000000 32.500000 55.500000 61.500000 53.000000 35.000000
sensor id 4 12.000000 23.000000 15.000000 11.000000 28.000000 45.000000 30.000000 12.000000 15.500000 18.500000 15.000000 13.000000
sensor id 5 0.000000 0.000000 0.000000 0.000000 0.000000 0.000000 0.000000 0.000000 0.000000 0.000000 0.000000 0.000000
sensor id 0 35.000000 37.000000 31.000000 22.000000 43.000000 26.000000 15.000000 13.000000 14.000000 20.000000 17.000000 18.500000
sensor id 1 36.000000 49.000000 25.000000 18.000000 21.000000 16.000000 13.000000 16.500000 26.000000 31.000000 46.500000 37.000000
sensor id 2 13.000000 22.000000 17.000000 12.000000 13.000000 19.000000 30.000000 28.500000 31.500000 22.000000 19.500000 15.500000
sensor id 3 27.000000 30.000000 19.000000 17.000000 15.000000 17.000000 0.000000 37.000000 56.500000 58.000000 52.500000 37.500000
sensor id 4 11.000000 22.000000 10.000000 9.000000 24.000000 45.000000 29.000000 12.000000 16.000000 19.000000 15.000000 12.500000
sensor id 5 0.000000 0.000000 0.000000 0.000000 0.000000 0.000000 0.000000 0.000000 0.000000 0.000000 0.000000 0.000000
sensor id 0 36.000000 43.000000 34.000000 22.000000 43.000000 26.000000 15.000000 13.500000 17.000000 22.500000 17.000000 18.000000
sensor id 1 34.000000 47.000000 24.000000 17.000000 19.000000 16.000000 13.000000 16.000000 24.000000 29.500000 44.000000 37.000000
sensor id 2 14.000000 23.000000 17.000000 13.000000 15.000000 20.000000 32.000000 33.000000 36.000000 23.000000 20.500000 16.500000
sensor id 3 32.000000 36.000000 23.000000 19.000000 16.000000 17.000000 22.000000 42.000000 58.000000 53.000000 51.000000 40.000000
sensor id 4 12.000000 25.000000 10.000000 9.000000 21.000000 42.000000 27.000000 12.000000 15.500000 19.000000 15.000000 12.000000
sensor id 5 0.000000 0.000000 0.000000 0.000000 0.000000 0.000000 0.000000 0.000000 0.000000 0.000000 0.000000 0.000000
sensor id 0 36.000000 47.000000 36.000000 21.000000 42.000000 32.000000 20.000000 14.000000 17.000000 19.500000 16.500000 17.500000
sensor id 1 33.000000 44.000000 23.000000 15.000000 17.000000 15.000000 12.000000 15.500000 23.000000 29.000000 42.000000 37.000000
sensor id 2 14.000000 24.000000 18.000000 14.000000 15.000000 19.000000 31.000000 37.500000 40.500000 24.500000 21.500000 17.500000
sensor id 3 36.000000 40.000000 28.000000 23.000000 18.000000 18.000000 26.000000 47.000000 60.000000 45.500000 47.000000 40.500000
sensor id 4 12.000000 24.000000 13.000000 10.000000 27.000000 47.000000 26.000000 12.000000 15.000000 19.000000 15.000000 12.000000
sensor id 5 0.000000 0.000000 0.000000 0.000000 0.000000 0.000000 0.000000 0.000000 0.000000 0.000000 0.000000 0.000000
sensor id 0 36.000000 51.000000 37.000000 22.000000 42.000000 26.000000 12.000000 13.000000 15.500000 20.000000 17.000000 17.000000
sensor id 1 33.000000 45.000000 23.000000 16.000000 17.000000 16.000000 13.000000 15.500000 24.000000 31.000000 40.500000 38.500000
sensor id 2 15.000000 25.000000 19.000000 15.000000 16.000000 21.000000 33.000000 39.500000 41.500000 24.500000 22.000000 18.000000
sensor id 3 39.000000 44.000000 37.000000 27.000000 21.000000 21.000000 34.000000 48.500000 52.500000 32.500000 33.000000 34.500000
sensor id 4 12.000000 23.000000 11.000000 8.000000 23.000000 41.000000 25.000000 11.500000 15.500000 19.000000 15.500000 12.500000
sensor id 5 0.000000 0.000000 0.000000 0.000000 0.000000 0.000000 0.000000 0.000000 0.000000 0.000000 0.000000 0.000000
sensor id 0 36.000000 54.000000 39.000000 21.000000 41.000000 32.000000 13.000000 12.000000 16.500000 20.000000 17.000000 17.500000
sensor id 1 34.000000 48.000000 22.000000 15.000000 17.000000 17.000000 14.000000 16.500000 25.500000 33.500000 40.000000 40.500000
sensor id 2 15.000000 25.000000 19.000000 17.000000 18.000000 21.000000 36.000000 42.500000 39.500000 24.000000 22.000000 19.000000
sensor id 3 47.000000 48.000000 45.000000 28.000000 29.000000 34.000000 53.000000 36.000000 30.500000 21.500000 20.000000 28.500000
sensor id 4 13.000000 27.000000 13.000000 9.000000 21.000000 49.000000 26.000000 11.500000 16.000000 19.500000 16.000000 14.000000
sensor id 5 0.000000 0.000000 0.000000 0.000000 0.000000 0.000000 0.000000 0.000000 0.000000 0.000000 0.000000 0.000000
sensor id 0 36.000000 56.000000 40.000000 22.000000 41.000000 33.000000 22.000000 11.500000 14.500000 20.500000 17.500000 18.000000
sensor id 1 35.000000 52.000000 21.000000 15.000000 17.000000 18.000000 14.000000 17.500000 26.500000 34.000000 39.500000 41.500000
sensor id 2 15.000000 24.000000 18.000000 19.000000 21.000000 23.000000 39.000000 47.000000 38.500000 24.500000 22.000000 20.000000
sensor id 3 48.000000 49.000000 47.000000 29.000000 27.000000 44.000000 46.000000 20.500000 16.000000 18.500000 18.000000 28.500000
sensor id 4 16.000000 30.000000 7.000000 12.000000 20.000000 48.000000 28.000000 12.000000 16.500000 20.000000 17.000000 16.500000
sensor id 5 0.000000 0.000000 0.000000 0.000000 0.000000 0.000000 0.000000 0.000000 0.000000 0.000000 0.000000 0.000000
sensor id 0 38.000000 57.000000 42.000000 23.000000 43.000000 32.000000 11.000000 12.000000 15.000000 25.000000 18.500000 18.000000
sensor id 1 35.000000 56.000000 22.000000 16.000000 17.000000 19.000000 15.000000 20.500000 28.000000 34.000000 33.000000 41.000000
sensor id 2 15.000000 26.000000 19.000000 19.000000 21.000000 24.000000 40.000000 48.500000 37.000000 24.500000 21.500000 20.500000
sensor id 3 46.000000 48.000000 49.000000 33.000000 22.000000 41.000000 20.000000 16.000000 15.500000 18.000000 17.500000 29.500000
sensor id 4 21.000000 38.000000 23.000000 10.000000 22.000000 54.000000 29.000000 12.500000 17.000000 21.000000 17.500000 18.500000
sensor id 5 0.000000 0.000000 0.000000 0.000000 0.000000 0.000000 0.000000 0.000000 0.000000 0.000000 0.000000 0.000000
sensor id 0 38.000000 55.000000 44.000000 24.000000 45.000000 28.000000 21.000000 13.000000 17.000000 25.500000 19.500000 19.000000
sensor id 1 33.000000 54.000000 28.000000 29.000000 21.000000 19.000000 16.000000 20.000000 26.500000 32.000000 23.500000 31.000000
sensor id 2 15.000000 25.000000 18.000000 22.000000 25.000000 26.000000 42.000000 49.000000 33.000000 24.000000 21.500000 22.000000
sensor id 3 52.000000 49.000000 51.000000 37.000000 19.000000 22.000000 16.000000 15.500000 16.000000 18.500000 17.500000 33.000000
sensor id 4 31.000000 43.000000 27.000000 17.000000 23.000000 48.000000 32.000000 14.000000 17.500000 21.500000 18.500000 21.500000
sensor id 5 0.000000 0.000000 0.000000 0.000000 0.000000 0.000000 0.000000 0.000000 0.000000 0.000000 0.000000 0.000000
sensor id 0 37.000000 60.000000 46.000000 25.000000 48.000000 32.000000 22.000000 13.500000 17.000000 27.500000 22.000000 20.500000
sensor id 1 28.000000 49.000000 31.000000 33.000000 29.000000 19.000000 17.000000 16.500000 23.000000 28.500000 19.500000 21.000000
sensor id 2 15.000000 24.000000 20.000000 34.000000 34.000000 26.000000 43.000000 51.000000 28.500000 24.000000 22.000000 25.500000
sensor id 3 62.000000 48.000000 51.000000 42.000000 20.000000 19.000000 13.000000 18.000000 15.500000 19.000000 19.000000 38.000000
sensor id 4 41.000000 52.000000 29.000000 17.000000 35.000000 62.000000 35.000000 15.000000 18.000000 21.500000 20.000000 24.500000
sensor id 5 0.000000 0.000000 0.000000 0.000000 0.000000 0.000000 0.000000 0.000000 0.000000 0.000000 0.000000 0.000000
sensor id 0 41.000000 57.000000 45.000000 27.000000 48.000000 29.000000 23.000000 15.500000 18.500000 32.000000 22.000000 21.000000
sensor id 1 28.000000 47.000000 34.000000 38.000000 39.000000 20.000000 19.000000 16.000000 20.500000 25.000000 18.500000 20.000000
sensor id 2 17.000000 26.000000 21.000000 39.000000 38.000000 27.000000 41.000000 49.500000 25.500000 24.000000 21.500000 27.500000
sensor id 3 64.000000 47.000000 50.000000 40.000000 19.000000 17.000000 12.000000 20.000000 15.000000 19.000000 20.500000 42.500000
sensor id 4 43.000000 53.000000 39.000000 21.000000 32.000000 54.000000 36.000000 16.500000 18.000000 22.000000 20.000000 26.000000
sensor id 5 0.000000 0.000000 0.000000 0.000000 0.000000 0.000000 0.000000 0.000000 0.000000 0.000000 0.000000 0.000000
sensor id 0 44.000000 57.000000 45.000000 28.000000 51.000000 35.000000 25.000000 16.500000 19.500000 32.000000 22.500000 21.500000
sensor id 1 32.000000 51.000000 34.000000 37.000000 44.000000 22.000000 19.000000 16.000000 18.500000 22.500000 18.000000 19.500000
sensor id 2 16.000000 25.000000 22.000000 39.000000 38.000000 25.000000 34.000000 37.500000 22.000000 22.500000 19.500000 22.000000
sensor id 3 63.000000 45.000000 48.000000 40.000000 18.000000 15.000000 14.000000 21.000000 16.000000 19.500000 21.500000 47.500000
sensor id 4 51.000000 54.000000 41.000000 23.000000 35.000000 64.000000 42.000000 18.500000 19.000000 22.500000 21.000000 30.000000
sensor id 5 0.000000 0.000000 0.000000 0.000000 0.000000 0.000000 0.000000 0.000000 0.000000 0.000000 0.000000 0.000000
sensor id 0 45.000000 56.000000 47.000000 29.000000 55.000000 36.000000 22.000000 17.000000 20.500000 27.000000 26.500000 23.500000
sensor id 1 34.000000 49.000000 32.000000 34.000000 45.000000 22.000000 21.000000 16.500000 18.000000 21.500000 18.000000 19.500000
sensor id 2 14.000000 24.000000 20.000000 25.000000 41.000000 27.000000 28.000000 23.000000 19.000000 21.000000 17.500000 15.500000
sensor id 3 71.000000 46.000000 50.000000 43.000000 19.000000 17.000000 15.000000 23.000000 17.000000 20.000000 22.000000 52.000000
sensor id 4 55.000000 52.000000 52.000000 32.000000 42.000000 62.000000 46.000000 21.500000 21.000000 23.000000 23.000000 38.000000
sensor id 5 0.000000 0.000000 0.000000 0.000000 0.000000 0.000000 0.000000 0.000000 0.000000 0.000000 0.000000 0.000000
sensor id 0 48.000000 52.000000 46.000000 30.000000 57.000000 42.000000 29.000000 19.000000 21.000000 26.000000 32.000000 26.000000
sensor id 1 31.000000 45.000000 29.000000 35.000000 50.000000 27.000000 26.000000 17.500000 18.000000 21.000000 17.500000 19.000000
sensor id 2 14.000000 22.000000 19.000000 19.000000 39.000000 28.000000 25.000000 16.000000 18.000000 21.500000 16.500000 13.500000
sensor id 3 75.000000 46.000000 50.000000 44.000000 20.000000 17.000000 15.000000 24.000000 17.000000 20.000000 22.500000 55.000000
sensor id 4 48.000000 37.000000 51.000000 39.000000 44.000000 62.000000 53.000000 28.000000 24.500000 24.000000 26.500000 48.000000
sensor id 5 0.000000 0.000000 0.000000 0.000000 0.000000 0.000000 0.000000 0.000000 0.000000 0.000000 0.000000 0.000000
sensor id 0 49.000000 47.000000 45.000000 31.000000 57.000000 41.000000 30.000000 21.000000 22.500000 30.000000 37.000000 27.500000
sensor id 1 21.000000 35.000000 26.000000 23.000000 52.000000 41.000000 35.000000 17.500000 17.500000 20.500000 16.500000 17.000000
sensor id 2 13.000000 23.000000 19.000000 16.000000 36.000000 31.000000 24.000000 14.500000 20.500000 24.500000 17.500000 14.000000
sensor id 3 74.000000 45.000000 47.000000 41.000000 20.000000 19.000000 0.000000 24.500000 17.500000 20.000000 23.000000 57.000000
sensor id 4 41.000000 27.000000 39.000000 41.000000 42.000000 55.000000 55.000000 34.500000 30.000000 27.500000 35.500000 55.000000
sensor id 5 0.000000 0.000000 0.000000 0.000000 0.000000 0.000000 0.000000 0.000000 0.000000 0.000000 0.000000 0.000000
sensor id 0 51.000000 44.000000 42.000000 32.000000 58.000000 46.000000 34.000000 22.500000 22.500000 36.500000 42.500000 29.000000
sensor id 1 21.000000 33.000000 28.000000 20.000000 52.000000 45.000000 38.000000 17.000000 17.000000 20.000000 16.500000 16.000000
sensor id 2 13.000000 23.000000 20.000000 17.000000 38.000000 33.000000 25.000000 16.500000 29.500000 28.000000 20.500000 16.000000
sensor id 3 74.000000 43.000000 45.000000 39.000000 20.000000 20.000000 0.000000 24.500000 18.000000 20.000000 23.000000 56.000000
sensor id 4 37.000000 29.000000 25.000000 31.000000 43.000000 56.000000 56.000000 36.500000 36.500000 34.500000 47.500000 53.500000
sensor id 5 0.000000 0.000000 0.000000 0.000000 0.000000 0.000000 0.000000 0.000000 0.000000 0.000000 0.000000 0.000000
sensor id 0 49.000000 41.000000 40.000000 32.000000 57.000000 45.000000 34.000000 24.000000 24.500000 42.000000 45.500000 31.000000
sensor id 1 24.000000 36.000000 35.000000 25.000000 53.000000 44.000000 44.000000 19.500000 17.500000 20.500000 17.000000 17.000000
sensor id 2 15.000000 23.000000 21.000000 17.000000 38.000000 36.000000 25.000000 19.000000 37.500000 30.000000 22.500000 17.000000
sensor id 3 68.000000 42.000000 43.000000 36.000000 20.000000 21.000000 0.000000 23.000000 17.500000 19.500000 22.500000 52.000000
sensor id 4 23.000000 24.000000 16.000000 21.000000 44.000000 52.000000 54.000000 31.500000 37.500000 40.500000 51.500000 39.000000
sensor id 5 0.000000 0.000000 0.000000 0.000000 0.000000 0.000000 0.000000 0.000000 0.000000 0.000000 0.000000 0.000000
sensor id 0 51.000000 39.000000 38.000000 33.000000 59.000000 45.000000 37.000000 25.500000 27.000000 45.000000 43.500000 32.000000
sensor id 1 27.000000 39.000000 38.000000 29.000000 53.000000 42.000000 47.000000 24.000000 18.500000 21.000000 17.500000 19.000000
sensor id 2 15.000000 24.000000 24.000000 16.000000 36.000000 37.000000 25.000000 20.500000 41.000000 32.000000 23.500000 17.000000
sensor id 3 66.000000 43.000000 43.000000 35.000000 20.000000 20.000000 0.000000 21.000000 16.500000 19.000000 22.000000 47.000000
sensor id 4 17.000000 21.000000 13.000000 19.000000 42.000000 47.000000 55.000000 25.500000 30.000000 37.500000 38.000000 23.000000
sensor id 5 0.000000 0.000000 0.000000 0.000000 0.000000 0.000000 0.000000 0.000000 0.000000 0.000000 0.000000 0.000000
sensor id 0 50.000000 36.000000 35.000000 32.000000 57.000000 46.000000 41.000000 26.000000 24.500000 46.500000 39.000000 32.500000
sensor id 1 28.000000 42.000000 39.000000 31.000000 51.000000 40.000000 47.000000 27.500000 19.500000 21.000000 18.000000 20.000000
sensor id 2 15.000000 24.000000 26.000000 15.000000 31.000000 37.000000 23.000000 20.500000 41.000000 33.000000 23.500000 16.500000
sensor id 3 55.000000 43.000000 41.000000 30.000000 19.000000 19.000000 0.000000 18.500000 16.000000 19.000000 21.000000 40.500000
sensor id 4 14.000000 22.000000 11.000000 17.000000 39.000000 43.000000 55.000000 24.000000 23.500000 28.500000 22.500000 17.000000
sensor id 5 0.000000 0.000000 0.000000 0.000000 0.000000 0.000000 0.000000 0.000000 0.000000 0.000000 0.000000 0.000000
sensor id 0 50.000000 35.000000 32.000000 31.000000 55.000000 49.000000 39.000000 26.000000 21.500000 44.500000 33.500000 33.500000
sensor id 1 29.000000 44.000000 40.000000 33.000000 49.000000 35.000000 45.000000 30.500000 20.500000 21.500000 18.500000 21.500000
sensor id 2 16.000000 24.000000 28.000000 15.000000 27.000000 38.000000 22.000000 18.500000 37.500000 32.500000 22.500000 16.000000
sensor id 3 50.000000 43.000000 39.000000 25.000000 17.000000 18.000000 0.000000 16.000000 15.500000 18.500000 19.500000 35.000000
sensor id 4 14.000000 25.000000 11.000000 17.000000 35.000000 45.000000 54.000000 24.500000 22.000000 23.500000 18.500000 16.500000
sensor id 5 0.000000 0.000000 0.000000 0.000000 0.000000 0.000000 0.000000 0.000000 0.000000 0.000000 0.000000 0.000000
sensor id 0 50.000000 35.000000 33.000000 30.000000 55.000000 47.000000 38.000000 25.500000 19.500000 35.500000 29.000000 34.500000
sensor id 1 29.000000 44.000000 40.000000 35.000000 38.000000 28.000000 41.000000 36.500000 23.000000 22.500000 20.000000 25.000000
sensor id 2 16.000000 24.000000 29.000000 16.000000 25.000000 44.000000 26.000000 16.500000 33.500000 31.500000 21.500000 15.500000
sensor id 3 47.000000 42.000000 37.000000 22.000000 16.000000 18.000000 0.000000 14.500000 15.000000 18.500000 19.000000 32.500000
sensor id 4 13.000000 23.000000 11.000000 16.000000 35.000000 42.000000 53.000000 24.500000 22.000000 22.500000 18.500000 16.500000
sensor id 5 0.000000 0.000000 0.000000 0.000000 0.000000 0.000000 0.000000 0.000000 0.000000 0.000000 0.000000 0.000000
sensor id 0 51.000000 36.000000 35.000000 30.000000 53.000000 46.000000 38.000000 24.500000 16.500000 24.000000 25.500000 35.000000
sensor id 1 29.000000 43.000000 37.000000 32.000000 33.000000 31.000000 40.000000 43.500000 26.500000 23.500000 22.000000 28.500000
sensor id 2 15.000000 24.000000 28.000000 15.000000 22.000000 44.000000 30.000000 15.500000 30.500000 32.500000 21.500000 15.000000
sensor id 3 46.000000 42.000000 35.000000 20.000000 16.000000 18.000000 13.000000 14.000000 15.500000 19.500000 19.500000 32.000000
sensor id 4 12.000000 22.000000 14.000000 14.000000 31.000000 41.000000 50.000000 23.000000 21.500000 22.000000 18.500000 15.500000
sensor id 5 0.000000 0.000000 0.000000 0.000000 0.000000 0.000000 0.000000 0.000000 0.000000 0.000000 0.000000 0.000000
sensor id 0 49.000000 36.000000 34.000000 30.000000 52.000000 43.000000 37.000000 24.000000 17.500000 22.000000 23.500000 33.500000
sensor id 1 20.000000 33.000000 21.000000 34.000000 35.000000 34.000000 40.000000 47.500000 29.500000 24.500000 24.500000 32.500000
sensor id 2 15.000000 24.000000 28.000000 13.000000 20.000000 44.000000 32.000000 14.000000 23.500000 31.500000 20.000000 14.500000
sensor id 3 50.000000 43.000000 38.000000 22.000000 16.000000 18.000000 12.000000 15.000000 15.500000 18.000000 20.500000 33.500000
sensor id 4 12.000000 17.000000 7.000000 13.000000 33.000000 45.000000 48.000000 21.500000 21.000000 22.000000 18.000000 15.000000
sensor id 5 0.000000 0.000000 0.000000 0.000000 0.000000 0.000000 0.000000 0.000000 0.000000 0.000000 0.000000 0.000000
sensor id 0 49.000000 38.000000 35.000000 30.000000 52.000000 42.000000 34.000000 23.000000 20.000000 24.500000 22.500000 30.500000
sensor id 1 18.000000 22.000000 18.000000 38.000000 37.000000 34.000000 39.000000 49.000000 31.000000 25.000000 26.000000 36.000000
sensor id 2 15.000000 25.000000 28.000000 14.000000 23.000000 45.000000 37.000000 13.500000 17.000000 24.500000 17.500000 14.000000
sensor id 3 53.000000 45.000000 38.000000 22.000000 15.000000 15.000000 11.000000 15.500000 17.500000 20.000000 20.500000 34.500000
sensor id 4 12.000000 22.000000 13.000000 14.000000 35.000000 45.000000 46.000000 20.000000 20.500000 22.000000 18.000000 15.000000
sensor id 5 0.000000 0.000000 0.000000 0.000000 0.000000 0.000000 0.000000 0.000000 0.000000 0.000000 0.000000 0.000000
sensor id 0 48.000000 40.000000 36.000000 28.000000 50.000000 39.000000 30.000000 20.000000 15.500000 21.500000 22.000000 28.000000
sensor id 1 18.000000 23.000000 19.000000 37.000000 37.000000 32.000000 34.000000 48.000000 30.000000 24.500000 26.000000 38.000000
sensor id 2 15.000000 26.000000 27.000000 14.000000 26.000000 45.000000 43.000000 15.000000 17.500000 25.500000 17.500000 14.500000
sensor id 3 50.000000 45.000000 37.000000 22.000000 14.000000 21.000000 0.000000 15.500000 17.000000 24.500000 20.000000 33.500000
sensor id 4 12.000000 26.000000 12.000000 12.000000 32.000000 47.000000 43.000000 18.000000 19.000000 21.500000 18.000000 15.500000
sensor id 5 0.000000 0.000000 0.000000 0.000000 0.000000 0.000000 0.000000 0.000000 0.000000 0.000000 0.000000 0.000000
sensor id 0 45.000000 39.000000 35.000000 27.000000 47.000000 32.000000 28.000000 17.500000 11.500000 21.500000 21.500000 25.500000
sensor id 1 26.000000 43.000000 24.000000 29.000000 29.000000 27.000000 19.000000 38.000000 27.500000 25.000000 27.500000 35.500000
sensor id 2 15.000000 26.000000 26.000000 14.000000 28.000000 44.000000 46.000000 16.500000 19.000000 31.000000 18.000000 14.500000
sensor id 3 48.000000 45.000000 38.000000 22.000000 16.000000 12.000000 0.000000 15.500000 18.000000 25.000000 20.000000 31.000000
sensor id 4 11.000000 25.000000 15.000000 11.000000 28.000000 42.000000 42.000000 16.500000 18.000000 21.500000 17.500000 15.000000
sensor id 5 0.000000 0.000000 0.000000 0.000000 0.000000 0.000000 0.000000 0.000000 0.000000 0.000000 0.000000 0.000000
sensor id 0 42.000000 40.000000 34.000000 26.000000 47.000000 36.000000 18.000000 17.000000 16.000000 22.000000 20.000000 23.500000
sensor id 1 26.000000 45.000000 22.000000 14.000000 23.000000 23.000000 15.000000 22.000000 23.500000 25.000000 26.500000 26.500000
sensor id 2 15.000000 26.000000 23.000000 14.000000 29.000000 43.000000 45.000000 17.000000 19.500000 31.000000 18.000000 14.000000
sensor id 3 46.000000 42.000000 36.000000 20.000000 15.000000 17.000000 0.000000 16.000000 22.500000 22.500000 20.500000 28.500000
sensor id 4 11.000000 27.000000 7.000000 11.000000 34.000000 44.000000 38.000000 16.000000 18.000000 21.500000 17.000000 14.500000
sensor id 5 0.000000 0.000000 0.000000 0.000000 0.000000 0.000000 0.000000 0.000000 0.000000 0.000000 0.000000 0.000000
sensor id 0 42.000000 41.000000 34.000000 25.000000 45.000000 27.000000 24.000000 15.500000 15.500000 22.500000 19.000000 22.000000
sensor id 1 26.000000 47.000000 23.000000 13.000000 22.000000 22.000000 15.000000 17.500000 23.500000 26.000000 32.000000 34.000000
sensor id 2 15.000000 25.000000 21.000000 14.000000 31.000000 43.000000 49.000000 18.000000 20.500000 32.000000 18.000000 14.500000
sensor id 3 44.000000 42.000000 36.000000 19.000000 14.000000 18.000000 0.000000 19.500000 29.000000 22.500000 22.000000 27.000000
sensor id 4 13.000000 15.000000 7.000000 13.000000 30.000000 39.000000 38.000000 15.500000 17.500000 21.000000 16.500000 15.000000
sensor id 5 0.000000 0.000000 0.000000 0.000000 0.000000 0.000000 0.000000 0.000000 0.000000 0.000000 0.000000 0.000000
sensor id 0 39.000000 41.000000 34.000000 24.000000 42.000000 34.000000 14.000000 15.000000 11.000000 21.500000 19.500000 20.000000
sensor id 1 30.000000 48.000000 25.000000 22.000000 22.000000 21.000000 18.000000 29.500000 31.500000 29.000000 42.000000 50.000000
sensor id 2 14.000000 24.000000 21.000000 15.000000 32.000000 41.000000 48.000000 20.000000 21.000000 33.000000 19.000000 15.000000
sensor id 3 40.000000 42.000000 33.000000 18.000000 15.000000 17.000000 0.000000 26.500000 42.500000 27.000000 25.000000 25.500000
sensor id 4 13.000000 14.000000 12.000000 11.000000 24.000000 48.000000 35.000000 15.000000 17.000000 20.500000 16.500000 14.000000
sensor id 5 0.000000 0.000000 0.000000 0.000000 0.000000 0.000000 0.000000 0.000000 0.000000 0.000000 0.000000 0.000000
sensor id 0 34.000000 43.000000 34.000000 22.000000 42.000000 25.000000 21.000000 14.000000 15.000000 16.000000 19.500000 18.000000
sensor id 1 31.000000 49.000000 26.000000 25.000000 20.000000 19.000000 19.000000 40.500000 37.500000 30.000000 44.000000 54.500000
sensor id 2 15.000000 25.000000 18.000000 15.000000 33.000000 38.000000 49.000000 21.500000 21.000000 33.500000 20.000000 14.500000
sensor id 3 31.000000 40.000000 29.000000 18.000000 16.000000 18.000000 0.000000 37.500000 55.000000 30.500000 30.000000 28.000000
sensor id 4 11.000000 26.000000 6.000000 11.000000 28.000000 42.000000 33.000000 14.000000 17.000000 19.500000 17.000000 13.000000
sensor id 5 0.000000 0.000000 0.000000 0.000000 0.000000 0.000000 0.000000 0.000000 0.000000 0.000000 0.000000 0.000000
sensor id 0 31.000000 44.000000 34.000000 22.000000 42.000000 23.000000 21.000000 12.000000 14.000000 19.000000 19.000000 16.500000
sensor id 1 33.000000 49.000000 27.000000 26.000000 19.000000 18.000000 19.000000 42.500000 38.500000 31.000000 44.000000 55.500000
sensor id 2 14.000000 23.000000 17.000000 17.000000 36.000000 35.000000 48.000000 23.500000 21.000000 33.500000 20.000000 14.500000
sensor id 3 28.000000 41.000000 30.000000 23.000000 20.000000 20.000000 32.000000 50.000000 63.500000 31.500000 34.500000 34.500000
sensor id 4 13.000000 14.000000 16.000000 8.000000 31.000000 40.000000 31.000000 13.000000 16.000000 19.500000 16.500000 13.000000
sensor id 5 0.000000 0.000000 0.000000 0.000000 0.000000 0.000000 0.000000 0.000000 0.000000 0.000000 0.000000 0.000000
sensor id 0 29.000000 45.000000 33.000000 22.000000 39.000000 28.000000 10.000000 13.000000 9.000000 21.500000 19.000000 16.500000
sensor id 1 32.000000 50.000000 27.000000 25.000000 18.000000 17.000000 18.000000 42.500000 39.000000 31.500000 43.500000 54.000000
sensor id 2 14.000000 23.000000 17.000000 20.000000 39.000000 34.000000 47.000000 25.500000 21.500000 34.000000 20.000000 15.500000
sensor id 3 26.000000 40.000000 28.000000 29.000000 23.000000 22.000000 38.000000 58.000000 66.000000 30.000000 36.500000 41.000000
sensor id 4 13.000000 16.000000 6.000000 11.000000 21.000000 47.000000 28.000000 13.000000 14.500000 19.000000 16.000000 13.500000
sensor id 5 0.000000 0.000000 0.000000 0.000000 0.000000 0.000000 0.000000 0.000000 0.000000 0.000000 0.000000 0.000000
sensor id 0 28.000000 48.000000 34.000000 21.000000 38.000000 20.000000 14.000000 14.500000 15.000000 16.500000 17.500000 17.500000
sensor id 1 33.000000 52.000000 28.000000 25.000000 18.000000 18.000000 19.000000 42.500000 39.000000 30.500000 43.000000 52.500000
sensor id 2 14.000000 24.000000 17.000000 21.000000 40.000000 33.000000 47.000000 26.500000 22.000000 35.000000 20.000000 16.000000
sensor id 3 24.000000 32.000000 25.000000 38.000000 30.000000 24.000000 45.000000 63.500000 60.000000 28.500000 36.000000 47.000000
sensor id 4 13.000000 12.000000 3.000000 10.000000 23.000000 41.000000 26.000000 13.000000 14.500000 18.000000 15.500000 14.000000
sensor id 5 0.000000 0.000000 0.000000 0.000000 0.000000 0.000000 0.000000 0.000000 0.000000 0.000000 0.000000 0.000000
sensor id 0 27.000000 46.000000 32.000000 21.000000 37.000000 29.000000 11.000000 12.500000 21.000000 17.000000 18.000000 17.000000
sensor id 1 34.000000 52.000000 28.000000 25.000000 18.000000 18.000000 20.000000 43.000000 39.000000 30.000000 43.000000 52.000000
sensor id 2 14.000000 23.000000 17.000000 22.000000 39.000000 31.000000 46.000000 27.500000 22.000000 34.500000 20.000000 16.500000
sensor id 3 26.000000 29.000000 29.000000 48.000000 40.000000 28.000000 51.000000 71.000000 47.000000 27.000000 32.000000 50.500000
sensor id 4 14.000000 14.000000 7.000000 8.000000 31.000000 47.000000 25.000000 12.500000 15.000000 19.000000 15.000000 13.500000
sensor id 5 0.000000 0.000000 0.000000 0.000000 0.000000 0.000000 0.000000 0.000000 0.000000 0.000000 0.000000 0.000000
sensor id 0 28.000000 50.000000 34.000000 21.000000 37.000000 22.000000 8.000000 10.000000 13.500000 23.500000 19.500000 16.500000
sensor id 1 34.000000 51.000000 27.000000 26.000000 18.000000 19.000000 21.000000 43.500000 38.500000 30.000000 42.500000 53.000000
sensor id 2 14.000000 24.000000 17.000000 23.000000 40.000000 31.000000 47.000000 28.000000 22.500000 34.000000 20.000000 17.000000
sensor id 3 27.000000 29.000000 32.000000 52.000000 49.000000 35.000000 59.000000 75.000000 33.500000 25.000000 26.500000 45.500000
sensor id 4 13.000000 28.000000 12.000000 12.000000 17.000000 35.000000 27.000000 12.000000 15.000000 19.000000 15.500000 13.500000
sensor id 5 0.000000 0.000000 0.000000 0.000000 0.000000 0.000000 0.000000 0.000000 0.000000 0.000000 0.000000 0.000000
sensor id 0 27.000000 52.000000 34.000000 19.000000 37.000000 20.000000 10.000000 12.500000 11.000000 26.000000 18.000000 16.500000
sensor id 1 32.000000 50.000000 26.000000 30.000000 19.000000 20.000000 23.000000 45.000000 37.000000 29.500000 41.000000 54.500000
sensor id 2 15.000000 24.000000 17.000000 24.000000 41.000000 31.000000 48.000000 28.500000 22.500000 35.500000 20.000000 17.000000
sensor id 3 21.000000 30.000000 30.000000 53.000000 52.000000 41.000000 62.000000 69.000000 25.000000 23.000000 22.000000 33.500000
sensor id 4 11.000000 29.000000 17.000000 11.000000 17.000000 37.000000 26.000000 12.000000 16.000000 19.000000 16.000000 13.000000
sensor id 5 0.000000 0.000000 0.000000 0.000000 0.000000 0.000000 0.000000 0.000000 0.000000 0.000000 0.000000 0.000000
sensor id 0 29.000000 52.000000 34.000000 19.000000 39.000000 23.000000 18.000000 14.000000 13.000000 26.000000 17.500000 16.000000
sensor id 1 30.000000 46.000000 26.000000 33.000000 20.000000 21.000000 25.000000 45.000000 34.000000 28.000000 38.000000 54.500000
sensor id 2 14.000000 23.000000 18.000000 23.000000 41.000000 31.000000 50.000000 29.000000 22.500000 36.500000 20.500000 17.000000
sensor id 3 17.000000 28.000000 26.000000 48.000000 54.000000 44.000000 66.000000 49.500000 19.500000 21.000000 18.500000 22.500000
sensor id 4 14.000000 29.000000 3.000000 8.000000 31.000000 41.000000 27.000000 12.500000 16.000000 19.500000 16.000000 12.500000
sensor id 5 0.000000 0.000000 0.000000 0.000000 0.000000 0.000000 0.000000 0.000000 0.000000 0.000000 0.000000 0.000000
sensor id 0 30.000000 54.000000 35.000000 21.000000 40.000000 29.000000 12.000000 12.500000 14.000000 24.500000 18.000000 16.000000
sensor id 1 30.000000 44.000000 25.000000 35.000000 22.000000 25.000000 28.000000 43.000000 30.500000 26.000000 33.500000 52.500000
sensor id 2 15.000000 23.000000 18.000000 23.000000 41.000000 31.000000 49.000000 28.500000 22.500000 36.500000 21.000000 17.000000
sensor id 3 26.000000 39.000000 33.000000 28.000000 58.000000 50.000000 58.000000 26.500000 16.000000 19.000000 17.000000 19.500000
sensor id 4 13.000000 28.000000 4.000000 8.000000 32.000000 46.000000 27.000000 12.500000 16.000000 20.000000 15.500000 13.500000
sensor id 5 0.000000 0.000000 0.000000 0.000000 0.000000 0.000000 0.000000 0.000000 0.000000 0.000000 0.000000 0.000000
sensor id 0 29.000000 56.000000 39.000000 20.000000 37.000000 31.000000 13.000000 12.500000 15.000000 28.500000 20.500000 17.500000
sensor id 1 28.000000 43.000000 24.000000 36.000000 25.000000 39.000000 28.000000 42.000000 28.000000 24.000000 29.500000 49.000000
sensor id 2 15.000000 22.000000 17.000000 25.000000 45.000000 33.000000 37.000000 26.500000 22.000000 38.500000 21.000000 17.500000
sensor id 3 39.000000 38.000000 41.000000 26.000000 24.000000 50.000000 18.000000 16.500000 15.000000 18.500000 19.000000 28.500000
sensor id 4 16.000000 32.000000 18.000000 9.000000 22.000000 48.000000 31.000000 12.500000 17.000000 20.500000 16.500000 15.500000
sensor id 5 0.000000 0.000000 0.000000 0.000000 0.000000 0.000000 0.000000 0.000000 0.000000 0.000000 0.000000 0.000000
sensor id 0 29.000000 55.000000 40.000000 20.000000 39.000000 23.000000 11.000000 12.500000 14.000000 35.000000 24.500000 19.500000
sensor id 1 26.000000 43.000000 24.000000 39.000000 26.000000 38.000000 26.000000 39.500000 24.500000 22.000000 24.000000 38.500000
sensor id 2 15.000000 22.000000 20.000000 37.000000 41.000000 36.000000 26.000000 23.000000 22.000000 40.500000 20.500000 18.000000
sensor id 3 42.000000 30.000000 40.000000 48.000000 33.000000 28.000000 24.000000 22.500000 16.500000 19.500000 22.500000 40.500000
sensor id 4 20.000000 39.000000 16.000000 11.000000 21.000000 36.000000 30.000000 13.000000 17.000000 20.500000 18.000000 17.500000
sensor id 5 0.000000 0.000000 0.000000 0.000000 0.000000 0.000000 0.000000 0.000000 0.000000 0.000000 0.000000 0.000000
sensor id 0 29.000000 52.000000 41.000000 20.000000 41.000000 32.000000 10.000000 12.500000 18.000000 36.000000 26.000000 19.500000
sensor id 1 23.000000 41.000000 27.000000 34.000000 30.000000 32.000000 20.000000 26.000000 19.000000 20.000000 18.000000 22.500000
sensor id 2 15.000000 21.000000 19.000000 35.000000 36.000000 36.000000 23.000000 20.000000 21.500000 40.000000 20.500000 18.000000
sensor id 3 41.000000 29.000000 39.000000 51.000000 44.000000 29.000000 32.000000 31.000000 18.500000 20.500000 24.000000 45.500000
sensor id 4 20.000000 43.000000 27.000000 14.000000 35.000000 40.000000 34.000000 14.000000 17.000000 20.500000 18.500000 18.000000
sensor id 5 0.000000 0.000000 0.000000 0.000000 0.000000 0.000000 0.000000 0.000000 0.000000 0.000000 0.000000 0.000000
sensor id 0 28.000000 50.000000 41.000000 19.000000 40.000000 35.000000 21.000000 14.500000 19.500000 38.500000 26.500000 19.000000
sensor id 1 18.000000 38.000000 20.000000 11.000000 15.000000 21.000000 15.000000 13.000000 16.000000 19.000000 15.500000 14.000000
sensor id 2 15.000000 20.000000 23.000000 35.000000 29.000000 34.000000 21.000000 19.000000 22.000000 38.500000 21.000000 19.000000
sensor id 3 40.000000 29.000000 39.000000 53.000000 49.000000 29.000000 0.000000 32.500000 19.000000 21.000000 24.500000 45.500000
sensor id 4 24.000000 49.000000 28.000000 14.000000 35.000000 51.000000 37.000000 15.000000 17.500000 20.500000 18.000000 18.500000
sensor id 5 0.000000 0.000000 0.000000 0.000000 0.000000 0.000000 0.000000 0.000000 0.000000 0.000000 0.000000 0.000000
sensor id 0 28.000000 44.000000 39.000000 19.000000 40.000000 27.000000 14.000000 15.000000 20.000000 41.500000 27.000000 19.500000
sensor id 1 18.000000 39.000000 20.000000 11.000000 17.000000 19.000000 16.000000 11.000000 16.000000 19.000000 15.000000 13.000000
sensor id 2 17.000000 21.000000 28.000000 40.000000 30.000000 30.000000 33.000000 26.500000 26.500000 38.500000 22.000000 21.500000
sensor id 3 40.000000 29.000000 39.000000 53.000000 51.000000 31.000000 0.000000 30.500000 19.000000 21.000000 25.000000 45.000000
sensor id 4 29.000000 51.000000 26.000000 16.000000 25.000000 44.000000 38.000000 15.000000 17.500000 20.500000 17.000000 19.500000
sensor id 5 0.000000 0.000000 0.000000 0.000000 0.000000 0.000000 0.000000 0.000000 0.000000 0.000000 0.000000 0.000000
sensor id 0 27.000000 42.000000 40.000000 19.000000 39.000000 24.000000 11.000000 15.000000 24.500000 43.000000 28.000000 22.000000
sensor id 1 19.000000 39.000000 21.000000 12.000000 19.000000 19.000000 18.000000 11.500000 16.000000 19.000000 15.500000 13.000000
sensor id 2 17.000000 21.000000 31.000000 39.000000 30.000000 27.000000 45.000000 38.000000 31.000000 38.000000 23.000000 23.000000
sensor id 3 40.000000 30.000000 40.000000 55.000000 55.000000 35.000000 38.000000 29.000000 19.500000 22.000000 26.000000 46.000000
sensor id 4 32.000000 56.000000 31.000000 17.000000 26.000000 45.000000 41.000000 16.000000 18.000000 21.000000 19.000000 22.500000
sensor id 5 0.000000 0.000000 0.000000 0.000000 0.000000 0.000000 0.000000 0.000000 0.000000 0.000000 0.000000 0.000000
sensor id 0 26.000000 39.000000 42.000000 19.000000 35.000000 38.000000 13.000000 16.500000 25.000000 38.500000 30.500000 27.500000
sensor id 1 18.000000 35.000000 19.000000 12.000000 18.000000 19.000000 17.000000 11.500000 16.000000 18.500000 15.500000 12.500000
sensor id 2 17.000000 20.000000 31.000000 33.000000 31.000000 27.000000 47.000000 42.000000 31.500000 34.500000 23.000000 21.500000
sensor id 3 43.000000 31.000000 41.000000 59.000000 57.000000 37.000000 43.000000 31.000000 20.500000 23.500000 29.500000 50.000000
sensor id 4 43.000000 63.000000 46.000000 21.000000 27.000000 48.000000 43.000000 19.000000 19.500000 23.000000 21.500000 29.000000
sensor id 5 0.000000 0.000000 0.000000 0.000000 0.000000 0.000000 0.000000 0.000000 0.000000 0.000000 0.000000 0.000000
sensor id 0 31.000000 33.000000 44.000000 22.000000 32.000000 39.000000 13.000000 18.000000 22.500000 27.000000 37.000000 35.500000
sensor id 1 13.000000 22.000000 15.000000 10.000000 18.000000 18.000000 16.000000 10.500000 15.500000 18.000000 15.000000 11.500000
sensor id 2 15.000000 20.000000 24.000000 25.000000 29.000000 28.000000 47.000000 39.000000 28.500000 31.000000 24.500000 19.500000
sensor id 3 50.000000 31.000000 42.000000 61.000000 56.000000 36.000000 44.000000 34.500000 22.000000 25.000000 34.000000 55.000000
sensor id 4 57.000000 54.000000 50.000000 26.000000 26.000000 43.000000 43.000000 22.500000 22.000000 24.500000 24.500000 36.500000
sensor id 5 0.000000 0.000000 0.000000 0.000000 0.000000 0.000000 0.000000 0.000000 0.000000 0.000000 0.000000 0.000000
sensor id 0 30.000000 30.000000 45.000000 30.000000 31.000000 30.000000 14.000000 21.000000 29.000000 26.500000 47.000000 44.500000
sensor id 1 12.000000 18.000000 13.000000 10.000000 20.000000 20.000000 16.000000 10.000000 15.000000 18.000000 15.000000 11.000000
sensor id 2 15.000000 18.000000 17.000000 19.000000 31.000000 34.000000 51.000000 32.500000 23.500000 26.500000 25.000000 20.000000
sensor id 3 48.000000 31.000000 40.000000 60.000000 53.000000 34.000000 42.000000 36.000000 23.500000 26.500000 37.500000 57.500000
sensor id 4 59.000000 44.000000 43.000000 24.000000 33.000000 36.000000 36.000000 22.500000 24.000000 26.000000 30.500000 41.500000
sensor id 5 0.000000 0.000000 0.000000 0.000000 0.000000 0.000000 0.000000 0.000000 0.000000 0.000000 0.000000 0.000000
sensor id 0 30.000000 25.000000 39.000000 36.000000 33.000000 40.000000 16.000000 30.000000 40.500000 31.000000 54.000000 50.000000
sensor id 1 12.000000 19.000000 13.000000 10.000000 21.000000 22.000000 16.000000 10.500000 15.500000 18.000000 15.000000 11.000000
sensor id 2 21.000000 21.000000 15.000000 17.000000 37.000000 43.000000 55.000000 26.000000 19.500000 23.000000 22.000000 19.500000
sensor id 3 48.000000 31.000000 41.000000 59.000000 52.000000 32.000000 37.000000 34.500000 23.500000 26.500000 37.500000 57.000000
sensor id 4 54.000000 38.000000 19.000000 19.000000 19.000000 32.000000 28.000000 20.000000 24.000000 28.000000 37.000000 39.500000
sensor id 5 0.000000 0.000000 0.000000 0.000000 0.000000 0.000000 0.000000 0.000000 0.000000 0.000000 0.000000 0.000000
sensor id 0 22.000000 23.000000 33.000000 37.000000 38.000000 36.000000 23.000000 40.000000 51.500000 35.000000 51.500000 43.000000
sensor id 1 13.000000 22.000000 13.000000 10.000000 22.000000 25.000000 17.000000 11.000000 16.000000 18.500000 15.000000 12.000000
sensor id 2 20.000000 21.000000 15.000000 14.000000 34.000000 46.000000 49.000000 20.000000 18.000000 23.500000 21.000000 19.500000
sensor id 3 51.000000 33.000000 43.000000 59.000000 51.000000 30.000000 34.000000 32.000000 22.500000 26.000000 36.500000 57.000000
sensor id 4 29.000000 25.000000 16.000000 13.000000 20.000000 31.000000 27.000000 17.500000 24.000000 29.500000 36.000000 28.500000
sensor id 5 0.000000 0.000000 0.000000 0.000000 0.000000 0.000000 0.000000 0.000000 0.000000 0.000000 0.000000 0.000000
sensor id 0 18.000000 21.000000 27.000000 38.000000 42.000000 37.000000 28.000000 40.500000 57.500000 42.500000 40.500000 30.000000
sensor id 1 15.000000 28.000000 15.000000 10.000000 22.000000 27.000000 17.000000 11.000000 16.000000 19.000000 15.000000 13.000000
sensor id 2 36.000000 27.000000 19.000000 17.000000 31.000000 48.000000 44.000000 17.500000 18.500000 24.500000 24.000000 26.500000
sensor id 3 54.000000 32.000000 42.000000 61.000000 52.000000 31.000000 0.000000 32.000000 22.500000 26.500000 39.000000 59.500000
sensor id 4 21.000000 29.000000 34.000000 17.000000 25.000000 37.000000 24.000000 15.500000 22.000000 28.500000 27.500000 21.500000
sensor id 5 0.000000 0.000000 0.000000 0.000000 0.000000 0.000000 0.000000 0.000000 0.000000 0.000000 0.000000 0.000000
sensor id 0 16.000000 20.000000 19.000000 36.000000 40.000000 32.000000 34.000000 38.000000 49.500000 41.000000 29.000000 24.000000
sensor id 1 16.000000 29.000000 15.000000 9.000000 17.000000 22.000000 16.000000 10.500000 15.500000 18.500000 15.000000 12.500000
sensor id 2 45.000000 35.000000 27.000000 19.000000 21.000000 40.000000 24.000000 17.500000 19.500000 25.500000 26.500000 34.000000
sensor id 3 52.000000 31.000000 40.000000 62.000000 56.000000 32.000000 35.000000 34.000000 24.000000 29.000000 45.000000 61.500000
sensor id 4 36.000000 47.000000 50.000000 24.000000 31.000000 41.000000 30.000000 16.500000 20.000000 25.500000 22.500000 26.500000
sensor id 5 0.000000 0.000000 0.000000 0.000000 0.000000 0.000000 0.000000 0.000000 0.000000 0.000000 0.000000 0.000000
sensor id 0 14.000000 20.000000 14.000000 17.000000 24.000000 24.000000 35.000000 37.500000 35.500000 33.000000 24.000000 20.000000
sensor id 1 16.000000 28.000000 15.000000 8.000000 13.000000 17.000000 15.000000 10.000000 15.000000 18.000000 15.000000 12.500000
sensor id 2 47.000000 40.000000 32.000000 22.000000 14.000000 21.000000 15.000000 17.000000 20.000000 26.000000 26.000000 37.000000
sensor id 3 49.000000 29.000000 38.000000 62.000000 60.000000 35.000000 36.000000 36.500000 26.500000 33.500000 51.500000 61.500000
sensor id 4 53.000000 54.000000 54.000000 26.000000 32.000000 41.000000 39.000000 19.000000 21.000000 24.000000 23.500000 32.500000
sensor id 5 0.000000 0.000000 0.000000 0.000000 0.000000 0.000000 0.000000 0.000000 0.000000 0.000000 0.000000 0.000000
sensor id 0 14.000000 21.000000 13.000000 10.000000 16.000000 15.000000 23.000000 28.500000 34.000000 37.500000 41.500000 21.000000
sensor id 1 19.000000 38.000000 20.000000 9.000000 12.000000 17.000000 15.000000 10.000000 15.000000 18.000000 15.000000 13.500000
sensor id 2 49.000000 46.000000 37.000000 26.000000 22.000000 27.000000 16.000000 17.000000 20.500000 29.500000 25.500000 37.500000
sensor id 3 46.000000 28.000000 36.000000 60.000000 60.000000 35.000000 36.000000 38.000000 28.500000 36.500000 53.500000 59.500000
sensor id 4 54.000000 50.000000 35.000000 30.000000 38.000000 31.000000 43.000000 23.000000 23.000000 24.500000 24.500000 32.500000
sensor id 5 0.000000 0.000000 0.000000 0.000000 0.000000 0.000000 0.000000 0.000000 0.000000 0.000000 0.000000 0.000000
sensor id 0 17.000000 22.000000 13.000000 10.000000 13.000000 11.000000 7.000000 20.000000 42.000000 45.500000 61.500000 28.000000
sensor id 1 23.000000 43.000000 25.000000 10.000000 13.000000 17.000000 15.000000 10.000000 15.000000 18.500000 15.500000 14.000000
sensor id 2 50.000000 48.000000 37.000000 25.000000 25.000000 25.000000 17.000000 16.500000 22.000000 35.000000 25.500000 35.500000
sensor id 3 40.000000 27.000000 34.000000 57.000000 57.000000 33.000000 0.000000 36.500000 28.500000 36.500000 52.000000 56.500000
sensor id 4 35.000000 29.000000 35.000000 47.000000 34.000000 20.000000 28.000000 30.500000 29.500000 27.500000 29.000000 41.500000
sensor id 5 0.000000 0.000000 0.000000 0.000000 0.000000 0.000000 0.000000 0.000000 0.000000 0.000000 0.000000 0.000000
sensor id 0 17.000000 22.000000 13.000000 10.000000 13.000000 17.000000 13.000000 20.000000 45.500000 46.500000 63.000000 30.000000
sensor id 1 24.000000 45.000000 28.000000 10.000000 13.000000 17.000000 15.000000 10.000000 15.000000 19.000000 16.000000 14.000000
sensor id 2 47.000000 46.000000 37.000000 25.000000 26.000000 26.000000 17.000000 16.500000 24.000000 38.000000 25.500000 34.000000
sensor id 3 39.000000 27.000000 35.000000 55.000000 52.000000 29.000000 0.000000 33.500000 28.000000 36.000000 49.500000 54.500000
sensor id 4 41.000000 26.000000 22.000000 26.000000 17.000000 19.000000 16.000000 28.000000 34.000000 35.000000 37.000000 44.000000
sensor id 5 0.000000 0.000000 0.000000 0.000000 0.000000 0.000000 0.000000 0.000000 0.000000 0.000000 0.000000 0.000000
sensor id 0 16.000000 21.000000 13.000000 10.000000 12.000000 17.000000 10.000000 18.500000 44.500000 48.500000 61.000000 28.000000
sensor id 1 25.000000 47.000000 28.000000 10.000000 13.000000 17.000000 14.000000 10.000000 15.000000 19.000000 16.000000 14.500000
sensor id 2 47.000000 44.000000 34.000000 24.000000 31.000000 29.000000 18.000000 17.000000 26.000000 40.500000 26.000000 31.500000
sensor id 3 41.000000 28.000000 36.000000 53.000000 44.000000 25.000000 0.000000 30.000000 28.500000 36.000000 44.500000 51.500000
sensor id 4 26.000000 25.000000 12.000000 10.000000 14.000000 17.000000 13.000000 16.000000 27.500000 38.000000 33.000000 26.500000
sensor id 5 0.000000 0.000000 0.000000 0.000000 0.000000 0.000000 0.000000 0.000000 0.000000 0.000000 0.000000 0.000000
sensor id 0 15.000000 19.000000 12.000000 8.000000 13.000000 11.000000 11.000000 15.500000 40.500000 48.500000 59.000000 24.500000
sensor id 1 26.000000 50.000000 28.000000 10.000000 13.000000 17.000000 14.000000 10.500000 16.500000 19.500000 16.500000 15.500000
sensor id 2 44.000000 36.000000 28.000000 22.000000 39.000000 36.000000 22.000000 17.000000 26.000000 40.500000 26.000000 27.000000
sensor id 3 42.000000 29.000000 38.000000 41.000000 26.000000 20.000000 0.000000 23.000000 29.000000 39.000000 35.000000 39.000000
sensor id 4 16.000000 20.000000 12.000000 7.000000 17.000000 13.000000 12.000000 10.000000 20.500000 34.000000 23.500000 15.000000
sensor id 5 0.000000 0.000000 0.000000 0.000000 0.000000 0.000000 0.000000 0.000000 0.000000 0.000000 0.000000 0.000000
sensor id 0 13.000000 17.000000 11.000000 7.000000 13.000000 11.000000 11.000000 13.000000 34.000000 49.000000 56.000000 20.500000
sensor id 1 29.000000 52.000000 29.000000 11.000000 14.000000 18.000000 14.000000 12.000000 20.000000 22.000000 18.000000 16.500000
sensor id 2 21.000000 20.000000 16.000000 18.000000 40.000000 43.000000 24.000000 16.500000 24.500000 39.000000 24.000000 21.500000
sensor id 3 42.000000 37.000000 41.000000 18.000000 15.000000 17.000000 0.000000 16.500000 32.000000 46.000000 29.000000 25.000000
sensor id 4 14.000000 21.000000 11.000000 6.000000 16.000000 13.000000 12.000000 9.000000 19.000000 32.500000 22.500000 13.000000
sensor id 5 0.000000 0.000000 0.000000 0.000000 0.000000 0.000000 0.000000 0.000000 0.000000 0.000000 0.000000 0.000000
sensor id 0 12.000000 17.000000 10.000000 7.000000 13.000000 10.000000 5.000000 12.000000 30.500000 50.000000 52.000000 18.000000
sensor id 1 32.000000 54.000000 31.000000 12.000000 15.000000 19.000000 15.000000 14.000000 25.000000 25.500000 20.000000 17.000000
sensor id 2 13.000000 17.000000 13.000000 16.000000 40.000000 42.000000 26.000000 17.000000 25.500000 39.000000 23.500000 18.500000
sensor id 3 38.000000 41.000000 38.000000 14.000000 14.000000 18.000000 0.000000 16.000000 40.000000 53.000000 31.000000 21.000000
sensor id 4 14.000000 24.000000 8.000000 7.000000 18.000000 14.000000 10.000000 9.500000 19.000000 29.500000 23.500000 13.500000
sensor id 5 0.000000 0.000000 0.000000 0.000000 0.000000 0.000000 0.000000 0.000000 0.000000 0.000000 0.000000 0.000000
sensor id 0 11.000000 16.000000 10.000000 6.000000 11.000000 11.000000 7.000000 12.000000 30.000000 49.500000 45.500000 16.000000
sensor id 1 36.000000 58.000000 34.000000 14.000000 17.000000 19.000000 16.000000 15.500000 29.000000 27.500000 21.000000 17.500000
sensor id 2 14.000000 17.000000 14.000000 24.000000 38.000000 42.000000 37.000000 35.500000 39.500000 40.500000 33.000000 28.000000
sensor id 3 34.000000 43.000000 36.000000 14.000000 16.000000 20.000000 0.000000 19.000000 49.000000 58.000000 39.000000 22.500000
sensor id 4 14.000000 19.000000 7.000000 6.000000 14.000000 17.000000 12.000000 10.000000 17.500000 23.000000 20.500000 14.000000
sensor id 5 0.000000 0.000000 0.000000 0.000000 0.000000 0.000000 0.000000 0.000000 0.000000 0.000000 0.000000 0.000000
sensor id 0 11.000000 17.000000 10.000000 6.000000 11.000000 8.000000 4.000000 10.500000 22.000000 37.500000 31.000000 13.000000
sensor id 1 38.000000 59.000000 35.000000 15.000000 17.000000 18.000000 16.000000 17.000000 32.000000 28.500000 22.000000 19.000000
sensor id 2 16.000000 18.000000 15.000000 26.000000 25.000000 28.000000 33.000000 53.500000 53.000000 42.000000 42.000000 37.000000
sensor id 3 34.000000 42.000000 37.000000 17.000000 21.000000 25.000000 31.000000 25.500000 55.000000 60.000000 53.500000 29.000000
sensor id 4 13.000000 22.000000 10.000000 7.000000 13.000000 13.000000 10.000000 9.500000 15.500000 20.000000 17.000000 13.000000
sensor id 5 0.000000 0.000000 0.000000 0.000000 0.000000 0.000000 0.000000 0.000000 0.000000 0.000000 0.000000 0.000000
sensor id 0 11.000000 16.000000 9.000000 6.000000 13.000000 13.000000 3.000000 8.000000 12.000000 21.500000 19.000000 11.000000
sensor id 1 38.000000 61.000000 33.000000 15.000000 16.000000 17.000000 16.000000 19.000000 37.000000 34.000000 26.500000 21.000000
sensor id 2 16.000000 18.000000 14.000000 22.000000 19.000000 21.000000 26.000000 51.500000 53.000000 43.500000 43.000000 36.000000
sensor id 3 29.000000 41.000000 29.000000 20.000000 25.000000 25.000000 13.000000 32.500000 51.500000 55.000000 64.000000 43.000000
sensor id 4 13.000000 18.000000 5.000000 7.000000 20.000000 11.000000 10.000000 8.500000 15.000000 19.500000 15.500000 12.000000
sensor id 5 0.000000 0.000000 0.000000 0.000000 0.000000 0.000000 0.000000 0.000000 0.000000 0.000000 0.000000 0.000000
sensor id 0 10.000000 16.000000 10.000000 5.000000 11.000000 9.000000 5.000000 7.000000 11.500000 18.000000 16.500000 11.000000
sensor id 1 38.000000 63.000000 32.000000 14.000000 15.000000 18.000000 17.000000 19.000000 36.500000 42.000000 34.000000 23.000000
sensor id 2 16.000000 17.000000 14.000000 17.000000 14.000000 20.000000 19.000000 43.000000 50.000000 45.000000 43.000000 32.500000
sensor id 3 29.000000 34.000000 22.000000 25.000000 28.000000 25.000000 0.000000 35.500000 43.000000 48.500000 64.500000 57.500000
sensor id 4 11.000000 17.000000 9.000000 6.000000 14.000000 14.000000 11.000000 8.500000 16.000000 20.000000 15.500000 12.500000
sensor id 5 0.000000 0.000000 0.000000 0.000000 0.000000 0.000000 0.000000 0.000000 0.000000 0.000000 0.000000 0.000000
sensor id 0 10.000000 16.000000 9.000000 5.000000 10.000000 18.000000 11.000000 6.500000 14.500000 19.500000 15.000000 10.500000
sensor id 1 36.000000 63.000000 30.000000 14.000000 16.000000 22.000000 25.000000 18.000000 30.000000 43.500000 36.000000 23.000000
sensor id 2 15.000000 17.000000 13.000000 13.000000 11.000000 17.000000 15.000000 30.500000 42.500000 42.500000 38.500000 26.000000
sensor id 3 44.000000 32.000000 26.000000 34.000000 39.000000 32.000000 29.000000 38.500000 41.500000 47.500000 61.000000 64.000000
sensor id 4 13.000000 20.000000 9.000000 7.000000 15.000000 24.000000 13.000000 10.000000 18.000000 21.000000 17.000000 15.000000
sensor id 5 0.000000 0.000000 0.000000 0.000000 0.000000 0.000000 0.000000 0.000000 0.000000 0.000000 0.000000 0.000000
sensor id 0 10.000000 16.000000 9.000000 5.000000 11.000000 20.000000 12.000000 6.500000 12.000000 17.500000 15.000000 10.500000
sensor id 1 37.000000 62.000000 29.000000 14.000000 21.000000 27.000000 36.000000 18.500000 25.000000 38.500000 32.000000 22.000000
sensor id 2 14.000000 16.000000 11.000000 10.000000 10.000000 18.000000 13.000000 19.500000 31.500000 37.500000 29.500000 19.000000
sensor id 3 56.000000 31.000000 36.000000 44.000000 34.000000 29.000000 24.000000 41.000000 42.500000 46.500000 57.000000 63.500000
sensor id 4 18.000000 21.000000 9.000000 9.000000 20.000000 23.000000 13.000000 10.500000 16.500000 19.500000 17.000000 15.000000
sensor id 5 0.000000 0.000000 0.000000 0.000000 0.000000 0.000000 0.000000 0.000000 0.000000 0.000000 0.000000 0.000000
sensor id 0 10.000000 16.000000 10.000000 5.000000 11.000000 8.000000 4.000000 7.000000 8.500000 16.500000 15.500000 11.000000
sensor id 1 39.000000 63.000000 30.000000 18.000000 29.000000 32.000000 40.000000 20.500000 24.000000 36.500000 33.000000 22.500000
sensor id 2 12.000000 17.000000 10.000000 7.000000 10.000000 17.000000 12.000000 13.000000 22.500000 33.500000 22.000000 14.500000
sensor id 3 66.000000 39.000000 53.000000 50.000000 28.000000 24.000000 21.000000 40.500000 40.500000 41.500000 54.500000 60.000000
sensor id 4 13.000000 22.000000 9.000000 6.000000 10.000000 11.000000 11.000000 9.000000 14.000000 18.000000 15.500000 12.500000
sensor id 5 0.000000 0.000000 0.000000 0.000000 0.000000 0.000000 0.000000 0.000000 0.000000 0.000000 0.000000 0.000000
sensor id 0 10.000000 16.000000 10.000000 6.000000 11.000000 7.000000 6.000000 8.000000 12.500000 19.500000 14.500000 10.500000
sensor id 1 41.000000 64.000000 31.000000 23.000000 47.000000 42.000000 37.000000 21.500000 28.000000 39.500000 36.000000 23.000000
sensor id 2 11.000000 16.000000 9.000000 8.000000 11.000000 20.000000 19.000000 11.500000 19.000000 31.000000 18.500000 13.000000
sensor id 3 65.000000 48.000000 62.000000 49.000000 27.000000 23.000000 20.000000 40.000000 36.500000 34.000000 51.000000 56.500000
sensor id 4 12.000000 18.000000 6.000000 6.000000 10.000000 11.000000 12.000000 8.500000 14.000000 18.000000 14.500000 11.000000
sensor id 5 0.000000 0.000000 0.000000 0.000000 0.000000 0.000000 0.000000 0.000000 0.000000 0.000000 0.000000 0.000000
sensor id 0 10.000000 16.000000 9.000000 5.000000 11.000000 14.000000 13.000000 9.000000 12.000000 17.000000 14.000000 10.000000
sensor id 1 42.000000 63.000000 29.000000 14.000000 17.000000 18.000000 19.000000 22.000000 38.000000 42.000000 36.500000 23.000000
sensor id 2 11.000000 15.000000 11.000000 8.000000 12.000000 19.000000 15.000000 12.000000 19.000000 29.500000 17.500000 13.000000
sensor id 3 60.000000 50.000000 63.000000 50.000000 29.000000 20.000000 0.000000 39.500000 30.500000 27.500000 42.500000 54.000000
sensor id 4 11.000000 16.000000 3.000000 6.000000 16.000000 21.000000 13.000000 8.500000 13.500000 17.500000 13.500000 10.500000
sensor id 5 0.000000 0.000000 0.000000 0.000000 0.000000 0.000000 0.000000 0.000000 0.000000 0.000000 0.000000 0.000000
sensor id 0 10.000000 16.000000 9.000000 5.000000 11.000000 18.000000 14.000000 8.500000 7.500000 13.000000 14.500000 10.500000
sensor id 1 43.000000 63.000000 29.000000 16.000000 19.000000 20.000000 30.000000 34.000000 52.000000 45.500000 40.500000 28.000000
sensor id 2 11.000000 16.000000 10.000000 9.000000 13.000000 20.000000 22.000000 15.000000 20.500000 28.500000 18.500000 15.000000
sensor id 3 47.000000 45.000000 58.000000 50.000000 33.000000 21.000000 0.000000 37.000000 24.500000 23.500000 32.000000 50.000000
sensor id 4 11.000000 16.000000 2.000000 5.000000 15.000000 23.000000 12.000000 8.000000 13.000000 17.000000 13.500000 11.000000
sensor id 5 0.000000 0.000000 0.000000 0.000000 0.000000 0.000000 0.000000 0.000000 0.000000 0.000000 0.000000 0.000000
sensor id 0 10.000000 16.000000 10.000000 7.000000 14.000000 16.000000 9.000000 7.500000 7.500000 13.500000 15.000000 11.000000
sensor id 1 43.000000 62.000000 31.000000 29.000000 37.000000 27.000000 45.000000 54.500000 60.500000 48.000000 47.500000 40.500000
sensor id 2 13.000000 17.000000 13.000000 22.000000 29.000000 35.000000 51.000000 31.500000 27.000000 29.000000 21.500000 20.000000
sensor id 3 45.000000 39.000000 52.000000 49.000000 38.000000 22.000000 0.000000 30.500000 20.500000 21.500000 24.500000 40.500000
sensor id 4 11.000000 15.000000 12.000000 8.000000 18.000000 15.000000 10.000000 8.000000 13.000000 17.000000 14.000000 11.000000
sensor id 5 0.000000 0.000000 0.000000 0.000000 0.000000 0.000000 0.000000 0.000000 0.000000 0.000000 0.000000 0.000000
sensor id 0 10.000000 16.000000 10.000000 6.000000 13.000000 20.000000 13.000000 8.000000 10.500000 15.000000 15.000000 10.500000
sensor id 1 42.000000 61.000000 31.000000 43.000000 40.000000 27.000000 49.000000 65.000000 58.500000 47.000000 49.500000 52.000000
sensor id 2 14.000000 17.000000 14.000000 26.000000 29.000000 32.000000 50.000000 47.500000 33.000000 30.500000 24.500000 26.500000
sensor id 3 36.000000 34.000000 49.000000 45.000000 39.000000 22.000000 0.000000 23.000000 18.000000 20.500000 21.000000 29.500000
sensor id 4 10.000000 14.000000 4.000000 6.000000 21.000000 21.000000 11.000000 8.000000 13.000000 17.000000 14.000000 10.500000
sensor id 5 0.000000 0.000000 0.000000 0.000000 0.000000 0.000000 0.000000 0.000000 0.000000 0.000000 0.000000 0.000000
sensor id 0 11.000000 17.000000 10.000000 6.000000 12.000000 15.000000 10.000000 9.500000 15.000000 18.500000 16.000000 10.500000
sensor id 1 42.000000 61.000000 34.000000 57.000000 48.000000 30.000000 51.000000 64.000000 52.000000 45.500000 44.500000 57.000000
sensor id 2 16.000000 19.000000 18.000000 37.000000 35.000000 35.000000 51.000000 52.000000 36.000000 31.000000 27.000000 35.500000
sensor id 3 26.000000 28.000000 43.000000 36.000000 39.000000 22.000000 0.000000 18.000000 17.000000 20.000000 19.500000 22.500000
sensor id 4 11.000000 17.000000 2.000000 5.000000 18.000000 19.000000 12.000000 8.500000 13.500000 17.500000 14.000000 10.000000
sensor id 5 0.000000 0.000000 0.000000 0.000000 0.000000 0.000000 0.000000 0.000000 0.000000 0.000000 0.000000 0.000000
sensor id 0 11.000000 17.000000 10.000000 6.000000 12.000000 16.000000 10.000000 9.000000 15.000000 19.000000 17.000000 11.000000
sensor id 1 45.000000 63.000000 43.000000 63.000000 58.000000 35.000000 52.000000 59.500000 44.500000 44.500000 37.500000 53.000000
sensor id 2 21.000000 21.000000 25.000000 47.000000 40.000000 31.000000 44.000000 53.500000 35.500000 30.000000 28.500000 45.000000
sensor id 3 18.000000 24.000000 27.000000 22.000000 33.000000 22.000000 0.000000 15.000000 16.500000 19.500000 18.500000 18.500000
sensor id 4 10.000000 16.000000 6.000000 5.000000 11.000000 13.000000 10.000000 8.500000 13.500000 17.500000 14.000000 10.000000
sensor id 5 0.000000 0.000000 0.000000 0.000000 0.000000 0.000000 0.000000 0.000000 0.000000 0.000000 0.000000 0.000000
sensor id 0 12.000000 17.000000 11.000000 7.000000 13.000000 15.000000 7.000000 7.500000 11.000000 17.000000 18.000000 12.000000
sensor id 1 45.000000 63.000000 49.000000 63.000000 59.000000 40.000000 53.000000 54.000000 36.000000 44.000000 32.000000 41.500000
sensor id 2 28.000000 23.000000 32.000000 49.000000 41.000000 27.000000 36.000000 47.500000 32.500000 30.500000 28.500000 49.000000
sensor id 3 15.000000 22.000000 19.000000 16.000000 26.000000 22.000000 0.000000 13.500000 15.500000 19.000000 17.500000 16.000000
sensor id 4 11.000000 19.000000 10.000000 8.000000 18.000000 20.000000 11.000000 7.500000 13.000000 17.000000 14.000000 10.500000
sensor id 5 0.000000 0.000000 0.000000 0.000000 0.000000 0.000000 0.000000 0.000000 0.000000 0.000000 0.000000 0.000000
sensor id 0 14.000000 18.000000 12.000000 7.000000 12.000000 9.000000 6.000000 8.000000 12.500000 18.500000 19.000000 13.500000
sensor id 1 41.000000 61.000000 49.000000 55.000000 57.000000 44.000000 51.000000 45.000000 28.000000 42.500000 28.000000 30.000000
sensor id 2 38.000000 28.000000 42.000000 49.000000 33.000000 28.000000 43.000000 41.500000 37.500000 33.000000 29.000000 44.500000
sensor id 3 14.000000 21.000000 15.000000 12.000000 19.000000 21.000000 0.000000 12.500000 15.000000 18.500000 16.500000 14.500000
sensor id 4 10.000000 18.000000 11.000000 7.000000 14.000000 10.000000 10.000000 7.500000 13.500000 17.500000 14.000000 10.500000
sensor id 5 0.000000 0.000000 0.000000 0.000000 0.000000 0.000000 0.000000 0.000000 0.000000 0.000000 0.000000 0.000000
sensor id 0 20.000000 22.000000 13.000000 7.000000 12.000000 12.000000 10.000000 9.500000 16.000000 20.000000 19.500000 15.000000
sensor id 1 34.000000 56.000000 38.000000 42.000000 58.000000 45.000000 45.000000 33.000000 22.500000 38.500000 24.500000 23.000000
sensor id 2 45.000000 39.000000 46.000000 39.000000 27.000000 34.000000 51.000000 48.000000 48.000000 35.000000 31.500000 38.500000
sensor id 3 13.000000 20.000000 14.000000 11.000000 17.000000 20.000000 0.000000 11.500000 15.000000 18.000000 16.000000 13.500000
sensor id 4 12.000000 22.000000 8.000000 5.000000 10.000000 11.000000 11.000000 8.000000 14.000000 18.000000 14.000000 10.000000
sensor id 5 0.000000 0.000000 0.000000 0.000000 0.000000 0.000000 0.000000 0.000000 0.000000 0.000000 0.000000 0.000000
sensor id 0 24.000000 25.000000 15.000000 9.000000 14.000000 17.000000 8.000000 9.500000 13.000000 18.500000 20.000000 17.500000
sensor id 1 33.000000 54.000000 33.000000 37.000000 58.000000 44.000000 42.000000 24.500000 20.000000 32.500000 21.500000 20.000000
sensor id 2 45.000000 45.000000 46.000000 35.000000 31.000000 38.000000 55.000000 56.500000 52.000000 35.000000 33.000000 36.000000
sensor id 3 13.000000 20.000000 13.000000 10.000000 17.000000 20.000000 15.000000 11.000000 15.000000 18.000000 16.000000 13.000000
sensor id 4 10.000000 16.000000 6.000000 7.000000 18.000000 20.000000 11.000000 7.500000 13.500000 18.000000 14.000000 10.500000
sensor id 5 0.000000 0.000000 0.000000 0.000000 0.000000 0.000000 0.000000 0.000000 0.000000 0.000000 0.000000 0.000000
sensor id 0 35.000000 36.000000 23.000000 12.000000 14.000000 10.000000 4.000000 10.000000 11.000000 21.500000 21.500000 22.000000
sensor id 1 35.000000 54.000000 26.000000 24.000000 55.000000 44.000000 32.000000 18.500000 17.500000 26.000000 19.000000 18.000000
sensor id 2 30.000000 43.000000 38.000000 37.000000 40.000000 45.000000 56.000000 58.500000 47.500000 35.000000 33.000000 38.000000
sensor id 3 13.000000 22.000000 14.000000 10.000000 16.000000 21.000000 15.000000 11.000000 14.500000 18.000000 16.000000 13.000000
sensor id 4 12.000000 24.000000 14.000000 7.000000 14.000000 11.000000 9.000000 7.500000 13.000000 18.500000 14.500000 10.500000
sensor id 5 0.000000 0.000000 0.000000 0.000000 0.000000 0.000000 0.000000 0.000000 0.000000 0.000000 0.000000 0.000000
sensor id 0 43.000000 41.000000 32.000000 17.000000 17.000000 9.000000 13.000000 13.000000 12.000000 26.000000 25.000000 27.500000
sensor id 1 38.000000 57.000000 23.000000 14.000000 37.000000 41.000000 22.000000 13.000000 15.500000 21.500000 18.000000 16.500000
sensor id 2 25.000000 38.000000 31.000000 48.000000 49.000000 50.000000 59.000000 57.000000 39.000000 39.500000 34.000000 41.000000
sensor id 3 15.000000 30.000000 15.000000 9.000000 15.000000 21.000000 15.000000 10.500000 14.000000 18.500000 16.500000 14.000000
sensor id 4 13.000000 19.000000 4.000000 8.000000 19.000000 9.000000 13.000000 8.000000 13.500000 19.000000 15.000000 10.500000
sensor id 5 0.000000 0.000000 0.000000 0.000000 0.000000 0.000000 0.000000 0.000000 0.000000 0.000000 0.000000 0.000000
sensor id 0 45.000000 44.000000 39.000000 21.000000 18.000000 24.000000 7.000000 15.500000 16.000000 33.500000 31.500000 31.500000
sensor id 1 43.000000 59.000000 24.000000 12.000000 24.000000 33.000000 16.000000 10.500000 15.000000 19.500000 18.000000 16.500000
sensor id 2 24.000000 31.000000 32.000000 53.000000 51.000000 51.000000 55.000000 49.500000 35.000000 44.500000 35.000000 37.000000
sensor id 3 21.000000 21.000000 13.000000 9.000000 14.000000 20.000000 14.000000 10.000000 14.500000 19.500000 18.000000 14.500000
sensor id 4 12.000000 27.000000 7.000000 5.000000 20.000000 22.000000 10.000000 8.500000 14.000000 19.500000 15.000000 11.500000
sensor id 5 0.000000 0.000000 0.000000 0.000000 0.000000 0.000000 0.000000 0.000000 0.000000 0.000000 0.000000 0.000000
sensor id 0 41.000000 44.000000 47.000000 34.000000 25.000000 10.000000 13.000000 18.000000 24.500000 48.000000 47.000000 38.500000
sensor id 1 45.000000 59.000000 26.000000 15.000000 17.000000 21.000000 29.000000 28.000000 31.500000 24.500000 24.000000 22.500000
sensor id 2 23.000000 24.000000 36.000000 47.000000 51.000000 45.000000 28.000000 32.500000 38.000000 46.500000 36.000000 27.000000
sensor id 3 14.000000 18.000000 13.000000 9.000000 14.000000 19.000000 13.000000 10.500000 15.500000 23.000000 24.000000 15.500000
sensor id 4 14.000000 22.000000 5.000000 9.000000 21.000000 23.000000 9.000000 8.500000 14.500000 20.000000 15.500000 12.000000
sensor id 5 0.000000 0.000000 0.000000 0.000000 0.000000 0.000000 0.000000 0.000000 0.000000 0.000000 0.000000 0.000000
sensor id 0 41.000000 29.000000 42.000000 33.000000 33.000000 16.000000 21.000000 28.500000 40.000000 51.500000 60.000000 52.000000
sensor id 1 46.000000 61.000000 29.000000 18.000000 18.000000 18.000000 30.000000 45.500000 48.500000 31.000000 31.500000 28.500000
sensor id 2 16.000000 20.000000 25.000000 17.000000 23.000000 24.000000 16.000000 19.500000 41.500000 47.500000 37.000000 19.500000
sensor id 3 17.000000 23.000000 24.000000 15.000000 18.000000 17.000000 13.000000 11.000000 16.500000 26.500000 30.000000 17.500000
sensor id 4 13.000000 25.000000 18.000000 10.000000 24.000000 9.000000 11.000000 9.000000 15.000000 20.000000 16.000000 13.000000
sensor id 5 0.000000 0.000000 0.000000 0.000000 0.000000 0.000000 0.000000 0.000000 0.000000 0.000000 0.000000 0.000000
sensor id 0 48.000000 29.000000 38.000000 41.000000 35.000000 32.000000 19.000000 44.000000 54.500000 46.500000 58.500000 60.500000
sensor id 1 46.000000 61.000000 29.000000 19.000000 17.000000 18.000000 29.000000 45.000000 49.000000 32.500000 33.000000 29.500000
sensor id 2 13.000000 18.000000 14.000000 10.000000 13.000000 19.000000 13.000000 17.000000 42.500000 48.000000 37.000000 17.500000
sensor id 3 18.000000 23.000000 25.000000 14.000000 17.000000 17.000000 12.000000 11.000000 17.000000 26.500000 31.000000 18.000000
sensor id 4 16.000000 24.000000 24.000000 13.000000 13.000000 24.000000 12.000000 10.500000 15.000000 20.000000 16.000000 15.000000
sensor id 5 0.000000 0.000000 0.000000 0.000000 0.000000 0.000000 0.000000 0.000000 0.000000 0.000000 0.000000 0.000000
sensor id 0 29.000000 24.000000 29.000000 49.000000 40.000000 32.000000 37.000000 54.500000 58.000000 37.500000 44.000000 52.000000
sensor id 1 46.000000 61.000000 29.000000 19.000000 18.000000 18.000000 31.000000 45.500000 49.000000 33.000000 33.000000 30.500000
sensor id 2 12.000000 16.000000 11.000000 9.000000 10.000000 18.000000 13.000000 16.500000 42.500000 48.000000 38.000000 17.500000
sensor id 3 18.000000 23.000000 24.000000 14.000000 17.000000 17.000000 13.000000 11.000000 17.000000 27.000000 32.500000 18.500000
sensor id 4 20.000000 28.000000 31.000000 18.000000 21.000000 21.000000 16.000000 12.500000 16.500000 20.500000 17.500000 18.500000
sensor id 5 0.000000 0.000000 0.000000 0.000000 0.000000 0.000000 0.000000 0.000000 0.000000 0.000000 0.000000 0.000000
sensor id 0 17.000000 21.000000 20.000000 39.000000 46.000000 36.000000 46.000000 57.500000 48.000000 27.000000 27.500000 32.500000
sensor id 1 46.000000 63.000000 31.000000 19.000000 18.000000 18.000000 31.000000 45.500000 49.000000 33.000000 32.500000 30.000000
sensor id 2 12.000000 16.000000 10.000000 9.000000 9.000000 16.000000 14.000000 17.000000 44.500000 48.500000 39.000000 17.500000
sensor id 3 19.000000 24.000000 25.000000 15.000000 18.000000 17.000000 13.000000 11.000000 17.500000 29.000000 35.500000 19.000000
sensor id 4 24.000000 30.000000 42.000000 32.000000 34.000000 27.000000 22.000000 17.000000 19.000000 22.000000 20.500000 25.500000
sensor id 5 0.000000 0.000000 0.000000 0.000000 0.000000 0.000000 0.000000 0.000000 0.000000 0.000000 0.000000 0.000000
sensor id 0 12.000000 18.000000 14.000000 18.000000 34.000000 35.000000 47.000000 47.500000 33.000000 22.500000 20.000000 18.500000
sensor id 1 47.000000 63.000000 32.000000 19.000000 18.000000 18.000000 31.000000 45.000000 48.500000 32.000000 31.500000 29.000000
sensor id 2 13.000000 17.000000 10.000000 8.000000 9.000000 16.000000 14.000000 17.500000 46.500000 49.500000 40.000000 17.500000
sensor id 3 19.000000 23.000000 24.000000 15.000000 18.000000 17.000000 13.000000 11.000000 18.500000 31.000000 38.500000 19.500000
sensor id 4 29.000000 29.000000 43.000000 47.000000 46.000000 33.000000 30.000000 25.500000 22.500000 24.500000 25.000000 37.000000
sensor id 5 0.000000 0.000000 0.000000 0.000000 0.000000 0.000000 0.000000 0.000000 0.000000 0.000000 0.000000 0.000000
sensor id 0 11.000000 17.000000 12.000000 9.000000 19.000000 26.000000 26.000000 26.000000 22.000000 19.500000 16.500000 13.000000
sensor id 1 47.000000 64.000000 32.000000 19.000000 18.000000 19.000000 32.000000 45.000000 47.500000 30.500000 31.000000 28.500000
sensor id 2 13.000000 15.000000 11.000000 8.000000 10.000000 17.000000 13.000000 18.500000 47.000000 50.000000 41.500000 19.000000
sensor id 3 19.000000 23.000000 23.000000 15.000000 18.000000 17.000000 13.000000 11.500000 19.000000 33.500000 42.500000 20.500000
sensor id 4 35.000000 30.000000 43.000000 53.000000 52.000000 36.000000 39.000000 37.500000 29.500000 28.500000 34.000000 50.000000
sensor id 5 0.000000 0.000000 0.000000 0.000000 0.000000 0.000000 0.000000 0.000000 0.000000 0.000000 0.000000 0.000000
sensor id 0 10.000000 16.000000 10.000000 7.000000 14.000000 19.000000 9.000000 11.500000 14.000000 16.500000 14.500000 11.000000
sensor id 1 47.000000 64.000000 32.000000 19.000000 18.000000 18.000000 32.000000 45.000000 46.500000 30.000000 30.500000 28.500000
sensor id 2 12.000000 16.000000 10.000000 9.000000 9.000000 16.000000 14.000000 18.500000 47.000000 50.500000 42.000000 19.500000
sensor id 3 20.000000 23.000000 22.000000 14.000000 18.000000 18.000000 13.000000 12.000000 19.500000 35.000000 45.500000 21.000000
sensor id 4 33.000000 27.000000 34.000000 55.000000 51.000000 35.000000 45.000000 47.500000 40.500000 35.500000 46.500000 57.500000
sensor id 5 0.000000 0.000000 0.000000 0.000000 0.000000 0.000000 0.000000 0.000000 0.000000 0.000000 0.000000 0.000000
sensor id 0 10.000000 16.000000 10.000000 6.000000 13.000000 16.000000 7.000000 8.500000 10.500000 17.000000 14.000000 10.500000
sensor id 1 47.000000 64.000000 31.000000 19.000000 18.000000 19.000000 32.000000 44.500000 44.500000 29.000000 29.500000 29.000000
sensor id 2 13.000000 16.000000 10.000000 9.000000 10.000000 17.000000 13.000000 18.000000 46.000000 50.000000 42.000000 19.000000
sensor id 3 20.000000 22.000000 20.000000 13.000000 17.000000 16.000000 12.000000 12.000000 20.000000 35.500000 47.000000 21.000000
sensor id 4 30.000000 27.000000 25.000000 45.000000 33.000000 31.000000 35.000000 52.000000 49.000000 44.000000 54.000000 59.500000
sensor id 5 0.000000 0.000000 0.000000 0.000000 0.000000 0.000000 0.000000 0.000000 0.000000 0.000000 0.000000 0.000000
sensor id 0 9.000000 16.000000 10.000000 5.000000 12.000000 16.000000 8.000000 7.500000 10.500000 18.000000 14.000000 10.000000
sensor id 1 46.000000 64.000000 31.000000 19.000000 18.000000 19.000000 32.000000 43.500000 42.000000 27.500000 28.000000 28.000000
sensor id 2 12.000000 16.000000 10.000000 8.000000 9.000000 16.000000 12.000000 18.000000 46.000000 50.000000 42.000000 19.500000
sensor id 3 19.000000 22.000000 19.000000 13.000000 17.000000 17.000000 12.000000 12.000000 20.000000 36.500000 48.500000 21.500000
sensor id 4 27.000000 24.000000 17.000000 26.000000 25.000000 33.000000 31.000000 47.500000 50.500000 48.000000 55.500000 56.500000
sensor id 5 0.000000 0.000000 0.000000 0.000000 0.000000 0.000000 0.000000 0.000000 0.000000 0.000000 0.000000 0.000000
sensor id 0 10.000000 16.000000 10.000000 5.000000 12.000000 14.000000 9.000000 7.000000 11.000000 16.500000 14.000000 10.000000
sensor id 1 47.000000 63.000000 30.000000 19.000000 18.000000 19.000000 30.000000 40.000000 36.000000 25.500000 25.500000 25.500000
sensor id 2 13.000000 17.000000 11.000000 9.000000 10.000000 18.000000 14.000000 18.000000 46.500000 50.500000 42.000000 19.500000
sensor id 3 19.000000 21.000000 18.000000 12.000000 16.000000 17.000000 13.000000 12.000000 20.500000 37.500000 50.000000 22.000000
sensor id 4 24.000000 24.000000 14.000000 17.000000 26.000000 30.000000 40.000000 35.500000 44.500000 46.000000 54.500000 41.500000
sensor id 5 0.000000 0.000000 0.000000 0.000000 0.000000 0.000000 0.000000 0.000000 0.000000 0.000000 0.000000 0.000000
sensor id 0 10.000000 16.000000 9.000000 5.000000 11.000000 15.000000 5.000000 7.500000 10.000000 18.000000 14.000000 9.500000
sensor id 1 45.000000 63.000000 30.000000 18.000000 19.000000 19.000000 23.000000 30.000000 26.500000 23.000000 22.500000 22.500000
sensor id 2 12.000000 16.000000 11.000000 9.000000 11.000000 18.000000 14.000000 18.000000 44.500000 49.500000 41.500000 19.000000
sensor id 3 19.000000 21.000000 15.000000 10.000000 14.000000 16.000000 12.000000 12.000000 21.000000 38.500000 51.500000 22.000000
sensor id 4 17.000000 21.000000 11.000000 18.000000 21.000000 25.000000 29.000000 34.000000 40.000000 39.500000 44.500000 30.000000
sensor id 5 0.000000 0.000000 0.000000 0.000000 0.000000 0.000000 0.000000 0.000000 0.000000 0.000000 0.000000 0.000000
sensor id 0 9.000000 16.000000 10.000000 5.000000 12.000000 10.000000 9.000000 7.500000 10.000000 19.500000 14.000000 9.500000
sensor id 1 45.000000 62.000000 29.000000 16.000000 17.000000 18.000000 19.000000 20.000000 20.500000 21.000000 20.500000 20.500000
sensor id 2 12.000000 16.000000 10.000000 8.000000 10.000000 16.000000 14.000000 17.500000 43.500000 48.500000 41.000000 19.000000
sensor id 3 19.000000 20.000000 14.000000 9.000000 13.000000 17.000000 12.000000 12.000000 21.500000 39.500000 52.500000 22.000000
sensor id 4 16.000000 23.000000 14.000000 14.000000 21.000000 16.000000 16.000000 30.500000 36.500000 34.000000 40.000000 30.500000
sensor id 5 0.000000 0.000000 0.000000 0.000000 0.000000 0.000000 0.000000 0.000000 0.000000 0.000000 0.000000 0.000000
sensor id 0 10.000000 16.000000 10.000000 5.000000 10.000000 15.000000 8.000000 7.000000 10.000000 18.500000 14.000000 10.000000
sensor id 1 45.000000 62.000000 28.000000 14.000000 16.000000 17.000000 16.000000 15.500000 18.000000 20.000000 19.500000 19.500000
sensor id 2 12.000000 16.000000 11.000000 9.000000 8.000000 16.000000 12.000000 17.000000 43.500000 48.000000 41.000000 19.000000
sensor id 3 19.000000 20.000000 14.000000 9.000000 13.000000 17.000000 13.000000 12.000000 22.000000 40.000000 53.000000 22.000000
sensor id 4 19.000000 20.000000 10.000000 11.000000 14.000000 17.000000 13.000000 16.500000 25.000000 28.000000 35.000000 24.000000
sensor id 5 0.000000 0.000000 0.000000 0.000000 0.000000 0.000000 0.000000 0.000000 0.000000 0.000000 0.000000 0.000000
sensor id 0 9.000000 16.000000 9.000000 5.000000 11.000000 16.000000 5.000000 7.500000 9.500000 18.500000 14.000000 10.000000
sensor id 1 44.000000 61.000000 27.000000 13.000000 15.000000 17.000000 14.000000 13.000000 16.500000 20.000000 18.500000 18.500000
sensor id 2 12.000000 16.000000 10.000000 9.000000 9.000000 16.000000 13.000000 16.500000 42.500000 49.000000 41.500000 19.000000
sensor id 3 19.000000 20.000000 13.000000 9.000000 12.000000 15.000000 14.000000 12.000000 22.500000 40.500000 52.000000 22.000000
sensor id 4 15.000000 23.000000 7.000000 8.000000 12.000000 18.000000 11.000000 10.000000 16.500000 21.500000 21.500000 15.000000
sensor id 5 0.000000 0.000000 0.000000 0.000000 0.000000 0.000000 0.000000 0.000000 0.000000 0.000000 0.000000 0.000000
sensor id 0 10.000000 16.000000 10.000000 5.000000 11.000000 13.000000 6.000000 8.000000 8.500000 19.000000 14.000000 10.000000
sensor id 1 44.000000 62.000000 27.000000 12.000000 14.000000 16.000000 13.000000 11.500000 15.500000 19.500000 18.000000 18.000000
sensor id 2 12.000000 16.000000 10.000000 8.000000 10.000000 17.000000 13.000000 16.000000 41.500000 49.500000 42.000000 19.000000
sensor id 3 19.000000 20.000000 13.000000 9.000000 12.000000 20.000000 15.000000 12.500000 24.500000 41.000000 48.000000 21.500000
sensor id 4 14.000000 19.000000 10.000000 7.000000 14.000000 18.000000 11.000000 9.000000 15.000000 19.500000 16.500000 12.500000
sensor id 5 0.000000 0.000000 0.000000 0.000000 0.000000 0.000000 0.000000 0.000000 0.000000 0.000000 0.000000 0.000000
sensor id 0 10.000000 16.000000 10.000000 5.000000 11.000000 15.000000 5.000000 8.000000 8.500000 16.000000 14.000000 10.000000
sensor id 1 45.000000 63.000000 27.000000 11.000000 13.000000 16.000000 12.000000 10.500000 15.000000 19.000000 18.000000 17.500000
sensor id 2 13.000000 16.000000 11.000000 9.000000 9.000000 16.000000 13.000000 16.000000 41.000000 49.000000 42.500000 19.000000
sensor id 3 18.000000 20.000000 13.000000 9.000000 12.000000 15.000000 14.000000 13.500000 28.500000 41.000000 40.500000 20.000000
sensor id 4 15.000000 20.000000 9.000000 7.000000 12.000000 20.000000 11.000000 9.500000 15.000000 19.000000 16.000000 12.000000
sensor id 5 0.000000 0.000000 0.000000 0.000000 0.000000 0.000000 0.000000 0.000000 0.000000 0.000000 0.000000 0.000000
sensor id 0 10.000000 16.000000 10.000000 5.000000 10.000000 7.000000 10.000000 8.500000 7.500000 16.000000 14.500000 9.500000
sensor id 1 44.000000 62.000000 25.000000 11.000000 13.000000 16.000000 11.000000 10.000000 14.500000 19.000000 18.000000 17.000000
sensor id 2 13.000000 16.000000 10.000000 9.000000 9.000000 16.000000 13.000000 15.500000 39.500000 50.000000 43.000000 18.500000
sensor id 3 19.000000 20.000000 13.000000 10.000000 15.000000 23.000000 25.000000 18.500000 43.000000 47.000000 39.500000 21.500000
sensor id 4 14.000000 23.000000 11.000000 7.000000 9.000000 13.000000 15.000000 10.500000 16.000000 19.500000 16.500000 12.000000
sensor id 5 0.000000 0.000000 0.000000 0.000000 0.000000 0.000000 0.000000 0.000000 0.000000 0.000000 0.000000 0.000000
sensor id 0 10.000000 15.000000 9.000000 6.000000 10.000000 20.000000 6.000000 8.500000 7.500000 21.000000 14.000000 9.500000
sensor id 1 44.000000 62.000000 25.000000 10.000000 13.000000 16.000000 12.000000 9.500000 14.000000 19.000000 18.000000 17.000000
sensor id 2 13.000000 16.000000 11.000000 8.000000 10.000000 17.000000 12.000000 15.000000 38.000000 51.500000 41.500000 17.500000
sensor id 3 20.000000 21.000000 14.000000 15.000000 25.000000 37.000000 0.000000 31.000000 59.000000 53.000000 48.000000 28.500000
sensor id 4 14.000000 16.000000 11.000000 10.000000 10.000000 25.000000 13.000000 11.500000 16.500000 20.000000 16.500000 12.500000
sensor id 5 0.000000 0.000000 0.000000 0.000000 0.000000 0.000000 0.000000 0.000000 0.000000 0.000000 0.000000 0.000000
sensor id 0 10.000000 16.000000 9.000000 5.000000 13.000000 20.000000 12.000000 7.500000 8.000000 18.000000 14.500000 10.000000
sensor id 1 46.000000 64.000000 26.000000 11.000000 14.000000 20.000000 16.000000 10.000000 14.500000 19.000000 18.000000 18.000000
sensor id 2 12.000000 16.000000 11.000000 8.000000 9.000000 18.000000 12.000000 15.000000 38.500000 52.000000 40.500000 17.000000
sensor id 3 19.000000 21.000000 16.000000 22.000000 38.000000 47.000000 0.000000 45.500000 58.500000 50.500000 56.000000 45.000000
sensor id 4 13.000000 19.000000 3.000000 9.000000 22.000000 24.000000 14.000000 11.000000 15.500000 19.000000 16.000000 13.000000
sensor id 5 0.000000 0.000000 0.000000 0.000000 0.000000 0.000000 0.000000 0.000000 0.000000 0.000000 0.000000 0.000000
sensor id 0 10.000000 16.000000 10.000000 6.000000 12.000000 11.000000 5.000000 7.500000 7.500000 15.000000 16.000000 10.000000
sensor id 1 47.000000 64.000000 27.000000 12.000000 18.000000 30.000000 31.000000 13.000000 16.000000 19.500000 18.500000 19.000000
sensor id 2 13.000000 16.000000 10.000000 8.000000 10.000000 18.000000 12.000000 15.000000 39.000000 52.500000 42.000000 17.500000
sensor id 3 32.000000 25.000000 24.000000 38.000000 48.000000 46.000000 43.000000 51.500000 51.000000 48.000000 57.500000 60.500000
sensor id 4 12.000000 15.000000 17.000000 12.000000 17.000000 15.000000 16.000000 11.000000 15.500000 18.500000 16.000000 13.000000
sensor id 5 0.000000 0.000000 0.000000 0.000000 0.000000 0.000000 0.000000 0.000000 0.000000 0.000000 0.000000 0.000000
sensor id 0 11.000000 17.000000 11.000000 7.000000 13.000000 10.000000 7.000000 9.000000 12.000000 19.500000 16.500000 11.000000
sensor id 1 46.000000 64.000000 26.000000 15.000000 26.000000 34.000000 45.000000 19.500000 19.000000 20.500000 19.500000 20.500000
sensor id 2 13.000000 17.000000 10.000000 9.000000 10.000000 18.000000 13.000000 15.000000 39.000000 53.000000 44.500000 18.000000
sensor id 3 48.000000 29.000000 34.000000 48.000000 46.000000 35.000000 28.000000 47.500000 45.000000 45.000000 54.000000 62.000000
sensor id 4 13.000000 26.000000 15.000000 10.000000 15.000000 13.000000 13.000000 11.000000 16.000000 19.000000 16.000000 13.000000
sensor id 5 0.000000 0.000000 0.000000 0.000000 0.000000 0.000000 0.000000 0.000000 0.000000 0.000000 0.000000 0.000000
sensor id 0 11.000000 17.000000 12.000000 12.000000 19.000000 15.000000 23.000000 18.500000 20.500000 23.500000 18.500000 15.500000
sensor id 1 45.000000 64.000000 27.000000 25.000000 47.000000 41.000000 51.000000 30.000000 22.500000 22.000000 20.500000 23.500000
sensor id 2 13.000000 17.000000 11.000000 9.000000 11.000000 19.000000 16.000000 15.000000 39.000000 54.000000 46.500000 18.500000
sensor id 3 61.000000 40.000000 55.000000 57.000000 41.000000 34.000000 26.000000 44.000000 41.500000 38.500000 51.000000 57.500000
sensor id 4 12.000000 18.000000 16.000000 13.000000 22.000000 18.000000 18.000000 12.000000 17.000000 19.500000 16.500000 14.000000
sensor id 5 0.000000 0.000000 0.000000 0.000000 0.000000 0.000000 0.000000 0.000000 0.000000 0.000000 0.000000 0.000000
sensor id 0 14.000000 18.000000 14.000000 22.000000 28.000000 26.000000 37.000000 36.000000 29.000000 23.500000 22.000000 23.500000
sensor id 1 43.000000 64.000000 29.000000 40.000000 57.000000 46.000000 51.000000 35.000000 29.500000 26.000000 22.500000 25.500000
sensor id 2 13.000000 16.000000 11.000000 9.000000 13.000000 24.000000 27.000000 16.500000 38.500000 55.000000 47.000000 19.000000
sensor id 3 56.000000 44.000000 58.000000 53.000000 37.000000 32.000000 0.000000 43.500000 36.000000 30.500000 44.000000 53.500000
sensor id 4 15.000000 18.000000 12.000000 16.000000 31.000000 29.000000 21.000000 14.500000 18.000000 20.500000 17.000000 15.500000
sensor id 5 0.000000 0.000000 0.000000 0.000000 0.000000 0.000000 0.000000 0.000000 0.000000 0.000000 0.000000 0.000000
sensor id 0 17.000000 20.000000 18.000000 33.000000 33.000000 28.000000 40.000000 48.000000 36.500000 21.500000 28.000000 35.000000
sensor id 1 42.000000 63.000000 35.000000 42.000000 55.000000 46.000000 46.000000 37.500000 44.000000 33.500000 28.500000 28.000000
sensor id 2 14.000000 17.000000 12.000000 11.000000 16.000000 27.000000 40.000000 23.500000 39.000000 54.500000 46.500000 19.500000
sensor id 3 44.000000 42.000000 53.000000 50.000000 34.000000 24.000000 0.000000 40.000000 27.000000 24.500000 32.500000 49.500000
sensor id 4 16.000000 23.000000 15.000000 20.000000 33.000000 29.000000 23.000000 16.000000 18.500000 21.000000 17.500000 17.000000
sensor id 5 0.000000 0.000000 0.000000 0.000000 0.000000 0.000000 0.000000 0.000000 0.000000 0.000000 0.000000 0.000000
sensor id 0 20.000000 21.000000 21.000000 39.000000 35.000000 21.000000 38.000000 51.000000 40.500000 24.000000 33.000000 42.500000
sensor id 1 40.000000 62.000000 36.000000 38.000000 54.000000 40.000000 43.000000 46.000000 54.000000 38.000000 35.500000 33.000000
sensor id 2 14.000000 18.000000 13.000000 14.000000 18.000000 30.000000 43.000000 34.500000 42.000000 55.000000 47.000000 22.000000
sensor id 3 43.000000 43.000000 50.000000 49.000000 35.000000 22.000000 0.000000 32.500000 21.000000 22.500000 24.500000 40.500000
sensor id 4 15.000000 30.000000 18.000000 24.000000 36.000000 19.000000 21.000000 16.500000 18.500000 21.500000 18.000000 17.000000
sensor id 5 0.000000 0.000000 0.000000 0.000000 0.000000 0.000000 0.000000 0.000000 0.000000 0.000000 0.000000 0.000000
sensor id 0 20.000000 21.000000 22.000000 39.000000 34.000000 26.000000 40.000000 50.500000 41.000000 28.500000 34.000000 45.000000
sensor id 1 37.000000 59.000000 31.000000 36.000000 50.000000 33.000000 46.000000 55.000000 54.000000 36.500000 40.000000 42.500000
sensor id 2 14.000000 18.000000 13.000000 21.000000 24.000000 33.000000 49.000000 47.000000 48.500000 56.000000 48.500000 29.000000
sensor id 3 33.000000 39.000000 46.000000 43.000000 35.000000 22.000000 0.000000 24.000000 18.000000 21.500000 21.000000 29.000000
sensor id 4 15.000000 24.000000 21.000000 19.000000 27.000000 28.000000 20.000000 15.500000 18.000000 21.500000 18.000000 16.000000
sensor id 5 0.000000 0.000000 0.000000 0.000000 0.000000 0.000000 0.000000 0.000000 0.000000 0.000000 0.000000 0.000000
sensor id 0 23.000000 22.000000 24.000000 42.000000 35.000000 22.000000 40.000000 50.500000 41.500000 27.000000 34.500000 47.000000
sensor id 1 38.000000 60.000000 31.000000 47.000000 48.000000 30.000000 49.000000 60.000000 53.000000 34.500000 41.000000 51.000000
sensor id 2 17.000000 19.000000 16.000000 27.000000 28.000000 36.000000 52.000000 56.500000 53.500000 54.000000 49.000000 39.500000
sensor id 3 29.000000 39.000000 45.000000 39.000000 36.000000 22.000000 0.000000 19.000000 17.000000 21.000000 20.000000 23.500000
sensor id 4 16.000000 24.000000 17.000000 21.000000 28.000000 24.000000 20.000000 15.000000 17.500000 21.000000 18.500000 16.500000
sensor id 5 0.000000 0.000000 0.000000 0.000000 0.000000 0.000000 0.000000 0.000000 0.000000 0.000000 0.000000 0.000000
sensor id 0 23.000000 22.000000 25.000000 44.000000 41.000000 32.000000 43.000000 52.500000 41.000000 27.000000 37.000000 43.500000
sensor id 1 36.000000 58.000000 29.000000 50.000000 53.000000 39.000000 52.000000 50.500000 38.000000 28.500000 29.500000 36.500000
sensor id 2 23.000000 21.000000 25.000000 48.000000 46.000000 35.000000 38.000000 46.000000 42.500000 54.000000 48.500000 38.000000
sensor id 3 28.000000 38.000000 31.000000 27.000000 40.000000 27.000000 0.000000 16.500000 17.000000 20.500000 19.000000 19.500000
sensor id 4 16.000000 19.000000 24.000000 24.000000 35.000000 26.000000 22.000000 16.000000 18.000000 21.500000 19.000000 17.000000
sensor id 5 0.000000 0.000000 0.000000 0.000000 0.000000 0.000000 0.000000 0.000000 0.000000 0.000000 0.000000 0.000000
sensor id 0 34.000000 31.000000 33.000000 52.000000 53.000000 39.000000 46.000000 53.500000 35.500000 30.000000 39.000000 40.000000
sensor id 1 29.000000 52.000000 25.000000 30.000000 57.000000 49.000000 50.000000 31.500000 20.500000 22.500000 18.500000 18.500000
sensor id 2 35.000000 39.000000 46.000000 39.000000 37.000000 40.000000 54.000000 36.500000 34.500000 57.000000 49.000000 30.500000
sensor id 3 19.000000 31.000000 16.000000 13.000000 24.000000 29.000000 0.000000 14.500000 16.500000 20.000000 17.500000 15.500000
sensor id 4 15.000000 25.000000 16.000000 20.000000 39.000000 30.000000 24.000000 16.000000 19.000000 22.000000 18.500000 16.500000
sensor id 5 0.000000 0.000000 0.000000 0.000000 0.000000 0.000000 0.000000 0.000000 0.000000 0.000000 0.000000 0.000000
sensor id 0 36.000000 32.000000 32.000000 47.000000 50.000000 34.000000 43.000000 48.500000 27.500000 27.500000 37.500000 36.000000
sensor id 1 28.000000 51.000000 25.000000 29.000000 58.000000 50.000000 50.000000 22.500000 18.000000 22.000000 18.000000 17.000000
sensor id 2 36.000000 41.000000 47.000000 39.000000 37.000000 41.000000 53.000000 38.500000 37.500000 58.500000 50.000000 28.500000
sensor id 3 18.000000 32.000000 16.000000 13.000000 26.000000 31.000000 0.000000 14.000000 16.000000 20.000000 17.000000 15.000000
sensor id 4 15.000000 26.000000 16.000000 17.000000 34.000000 28.000000 22.000000 14.500000 18.500000 21.000000 17.500000 15.000000
sensor id 5 0.000000 0.000000 0.000000 0.000000 0.000000 0.000000 0.000000 0.000000 0.000000 0.000000 0.000000 0.000000
sensor id 0 38.000000 34.000000 27.000000 24.000000 45.000000 37.000000 33.000000 34.500000 26.000000 28.000000 38.000000 39.500000
sensor id 1 27.000000 50.000000 22.000000 20.000000 54.000000 49.000000 38.000000 18.500000 17.000000 22.000000 17.500000 16.000000
sensor id 2 29.000000 39.000000 44.000000 31.000000 37.000000 47.000000 56.000000 40.000000 37.500000 60.000000 50.000000 26.500000
sensor id 3 20.000000 36.000000 16.000000 11.000000 22.000000 29.000000 0.000000 13.000000 15.500000 19.500000 16.500000 14.500000
sensor id 4 13.000000 26.000000 17.000000 11.000000 23.000000 29.000000 21.000000 13.500000 17.500000 20.500000 17.000000 14.500000
sensor id 5 0.000000 0.000000 0.000000 0.000000 0.000000 0.000000 0.000000 0.000000 0.000000 0.000000 0.000000 0.000000
sensor id 0 48.000000 45.000000 40.000000 31.000000 50.000000 42.000000 37.000000 27.000000 27.000000 32.500000 39.500000 49.500000
sensor id 1 27.000000 51.000000 20.000000 13.000000 36.000000 47.000000 25.000000 13.000000 15.500000 21.500000 17.000000 14.500000
sensor id 2 20.000000 32.000000 30.000000 34.000000 48.000000 50.000000 55.000000 41.500000 37.000000 62.000000 50.000000 25.000000
sensor id 3 20.000000 35.000000 15.000000 10.000000 18.000000 27.000000 0.000000 11.500000 15.000000 19.000000 16.000000 14.000000
sensor id 4 14.000000 22.000000 13.000000 12.000000 31.000000 37.000000 24.000000 13.500000 17.500000 21.500000 17.500000 15.000000
sensor id 5 0.000000 0.000000 0.000000 0.000000 0.000000 0.000000 0.000000 0.000000 0.000000 0.000000 0.000000 0.000000
sensor id 0 49.000000 46.000000 45.000000 34.000000 50.000000 42.000000 37.000000 30.000000 26.500000 33.500000 39.500000 52.000000
sensor id 1 27.000000 50.000000 19.000000 11.000000 27.000000 42.000000 20.000000 11.000000 15.000000 21.000000 17.000000 14.000000
sensor id 2 17.000000 26.000000 23.000000 31.000000 48.000000 50.000000 53.000000 35.500000 35.000000 63.500000 50.500000 23.000000
sensor id 3 22.000000 37.000000 15.000000 9.000000 17.000000 26.000000 0.000000 11.000000 15.000000 19.000000 16.000000 14.000000
sensor id 4 14.000000 24.000000 13.000000 13.000000 32.000000 35.000000 26.000000 14.000000 18.000000 21.500000 18.000000 15.000000
sensor id 5 0.000000 0.000000 0.000000 0.000000 0.000000 0.000000 0.000000 0.000000 0.000000 0.000000 0.000000 0.000000
sensor id 0 49.000000 45.000000 48.000000 36.000000 48.000000 43.000000 34.000000 32.500000 29.000000 36.000000 42.000000 53.000000
sensor id 1 28.000000 50.000000 19.000000 10.000000 21.000000 37.000000 17.000000 10.500000 15.000000 21.500000 17.000000 14.500000
sensor id 2 16.000000 23.000000 20.000000 27.000000 48.000000 50.000000 48.000000 27.000000 33.500000 63.500000 50.500000 20.500000
sensor id 3 25.000000 39.000000 15.000000 9.000000 16.000000 25.000000 0.000000 10.500000 15.000000 19.000000 16.000000 14.000000
sensor id 4 14.000000 26.000000 18.000000 14.000000 33.000000 36.000000 26.000000 14.500000 18.000000 21.000000 17.500000 14.500000
sensor id 5 0.000000 0.000000 0.000000 0.000000 0.000000 0.000000 0.000000 0.000000 0.000000 0.000000 0.000000 0.000000
sensor id 0 47.000000 40.000000 50.000000 44.000000 37.000000 46.000000 28.000000 38.500000 35.500000 44.500000 46.500000 53.500000
sensor id 1 27.000000 49.000000 20.000000 11.000000 17.000000 24.000000 14.000000 10.000000 15.500000 22.000000 17.500000 15.000000
sensor id 2 14.000000 19.000000 15.000000 15.000000 38.000000 48.000000 26.000000 19.500000 32.500000 62.500000 49.500000 18.000000
sensor id 3 28.000000 42.000000 15.000000 9.000000 14.000000 24.000000 0.000000 10.000000 14.500000 19.000000 16.000000 14.000000
sensor id 4 16.000000 27.000000 15.000000 13.000000 27.000000 42.000000 27.000000 14.500000 18.500000 21.000000 17.500000 14.500000
sensor id 5 0.000000 0.000000 0.000000 0.000000 0.000000 0.000000 0.000000 0.000000 0.000000 0.000000 0.000000 0.000000
sensor id 0 35.000000 29.000000 45.000000 48.000000 40.000000 39.000000 29.000000 47.000000 44.500000 52.500000 45.000000 51.000000
sensor id 1 29.000000 51.000000 22.000000 13.000000 17.000000 20.000000 14.000000 10.500000 16.000000 22.000000 18.000000 15.500000
sensor id 2 13.000000 17.000000 12.000000 10.000000 18.000000 36.000000 18.000000 15.500000 32.500000 64.000000 48.500000 17.000000
sensor id 3 33.000000 45.000000 16.000000 8.000000 14.000000 22.000000 14.000000 9.500000 14.000000 19.000000 16.000000 14.000000
sensor id 4 19.000000 44.000000 22.000000 13.000000 33.000000 46.000000 28.000000 14.500000 19.000000 21.500000 18.500000 16.500000
sensor id 5 0.000000 0.000000 0.000000 0.000000 0.000000 0.000000 0.000000 0.000000 0.000000 0.000000 0.000000 0.000000
sensor id 0 22.000000 23.000000 29.000000 50.000000 46.000000 29.000000 37.000000 53.000000 46.500000 50.000000 34.500000 41.500000
sensor id 1 30.000000 51.000000 24.000000 17.000000 20.000000 19.000000 15.000000 12.000000 16.000000 22.000000 18.000000 17.000000
sensor id 2 12.000000 16.000000 11.000000 9.000000 12.000000 22.000000 16.000000 14.500000 33.000000 65.500000 48.000000 16.500000
sensor id 3 35.000000 46.000000 16.000000 8.000000 13.000000 21.000000 0.000000 9.500000 14.000000 19.000000 16.500000 14.500000
sensor id 4 26.000000 53.000000 27.000000 18.000000 33.000000 38.000000 32.000000 16.000000 19.500000 22.500000 19.500000 19.500000
sensor id 5 0.000000 0.000000 0.000000 0.000000 0.000000 0.000000 0.000000 0.000000 0.000000 0.000000 0.000000 0.000000
sensor id 0 15.000000 19.000000 17.000000 29.000000 37.000000 27.000000 44.000000 54.000000 42.500000 35.500000 26.000000 27.500000
sensor id 1 31.000000 52.000000 26.000000 19.000000 20.000000 18.000000 15.000000 12.500000 16.000000 22.000000 18.000000 17.500000
sensor id 2 12.000000 16.000000 11.000000 8.000000 11.000000 19.000000 15.000000 13.500000 32.500000 65.500000 48.000000 16.000000
sensor id 3 38.000000 50.000000 17.000000 9.000000 13.000000 20.000000 0.000000 10.000000 14.500000 19.000000 16.500000 15.000000
sensor id 4 37.000000 55.000000 39.000000 26.000000 35.000000 38.000000 37.000000 19.000000 21.000000 24.000000 21.500000 24.000000
sensor id 5 0.000000 0.000000 0.000000 0.000000 0.000000 0.000000 0.000000 0.000000 0.000000 0.000000 0.000000 0.000000
sensor id 0 12.000000 18.000000 13.000000 13.000000 21.000000 20.000000 34.000000 42.000000 39.000000 24.000000 21.500000 17.500000
sensor id 1 30.000000 51.000000 24.000000 16.000000 18.000000 17.000000 14.000000 11.500000 16.000000 22.000000 18.000000 17.000000
sensor id 2 13.000000 16.000000 10.000000 8.000000 11.000000 17.000000 15.000000 13.000000 32.000000 66.000000 47.500000 16.000000
sensor id 3 39.000000 51.000000 17.000000 9.000000 13.000000 19.000000 0.000000 10.000000 15.000000 19.000000 16.500000 15.000000
sensor id 4 43.000000 50.000000 40.000000 37.000000 40.000000 35.000000 41.000000 24.000000 24.000000 25.500000 24.000000 30.500000
sensor id 5 0.000000 0.000000 0.000000 0.000000 0.000000 0.000000 0.000000 0.000000 0.000000 0.000000 0.000000 0.000000
sensor id 0 11.000000 17.000000 11.000000 7.000000 13.000000 17.000000 11.000000 21.500000 28.000000 21.500000 17.500000 12.500000
sensor id 1 29.000000 51.000000 23.000000 14.000000 17.000000 17.000000 13.000000 11.000000 16.000000 22.000000 18.000000 16.500000
sensor id 2 12.000000 16.000000 11.000000 8.000000 11.000000 19.000000 14.000000 13.500000 31.500000 66.000000 47.500000 16.500000
sensor id 3 40.000000 52.000000 17.000000 8.000000 12.000000 18.000000 0.000000 10.000000 15.500000 19.500000 17.000000 15.500000
sensor id 4 37.000000 36.000000 48.000000 47.000000 39.000000 30.000000 37.000000 30.000000 28.500000 27.000000 27.500000 40.500000
sensor id 5 0.000000 0.000000 0.000000 0.000000 0.000000 0.000000 0.000000 0.000000 0.000000 0.000000 0.000000 0.000000
sensor id 0 10.000000 17.000000 10.000000 6.000000 13.000000 19.000000 12.000000 10.000000 15.500000 18.500000 15.500000 10.500000
sensor id 1 30.000000 51.000000 23.000000 14.000000 18.000000 17.000000 14.000000 11.000000 16.000000 22.000000 18.000000 16.000000
sensor id 2 12.000000 16.000000 10.000000 8.000000 9.000000 18.000000 15.000000 14.000000 31.000000 65.500000 48.000000 16.500000
sensor id 3 41.000000 52.000000 17.000000 9.000000 12.000000 17.000000 0.000000 10.000000 16.500000 20.500000 17.000000 15.500000
sensor id 4 45.000000 40.000000 53.000000 48.000000 30.000000 27.000000 26.000000 33.000000 34.500000 30.000000 33.000000 50.000000
sensor id 5 0.000000 0.000000 0.000000 0.000000 0.000000 0.000000 0.000000 0.000000 0.000000 0.000000 0.000000 0.000000
sensor id 0 10.000000 16.000000 10.000000 5.000000 11.000000 11.000000 10.000000 8.000000 13.000000 18.000000 15.000000 10.500000
sensor id 1 30.000000 52.000000 23.000000 15.000000 18.000000 18.000000 14.000000 11.000000 16.000000 22.000000 18.000000 16.000000
sensor id 2 12.000000 16.000000 10.000000 9.000000 10.000000 17.000000 15.000000 14.000000 31.500000 64.000000 48.000000 16.500000
sensor id 3 40.000000 51.000000 17.000000 8.000000 12.000000 17.000000 0.000000 10.000000 17.000000 21.000000 17.000000 15.000000
sensor id 4 56.000000 38.000000 38.000000 32.000000 17.000000 15.000000 18.000000 30.000000 40.000000 35.500000 38.000000 54.000000
sensor id 5 0.000000 0.000000 0.000000 0.000000 0.000000 0.000000 0.000000 0.000000 0.000000 0.000000 0.000000 0.000000
sensor id 0 10.000000 16.000000 10.000000 5.000000 11.000000 17.000000 9.000000 7.500000 13.000000 19.000000 14.500000 10.500000
sensor id 1 30.000000 52.000000 23.000000 14.000000 17.000000 17.000000 14.000000 11.000000 16.000000 22.000000 18.000000 16.500000
sensor id 2 12.000000 17.000000 11.000000 9.000000 10.000000 18.000000 15.000000 14.000000 32.500000 62.000000 48.500000 17.500000
sensor id 3 39.000000 48.000000 16.000000 8.000000 12.000000 16.000000 0.000000 10.000000 16.500000 21.000000 17.000000 15.000000
sensor id 4 53.000000 31.000000 23.000000 20.000000 15.000000 20.000000 17.000000 24.500000 37.000000 38.500000 40.500000 54.500000
sensor id 5 0.000000 0.000000 0.000000 0.000000 0.000000 0.000000 0.000000 0.000000 0.000000 0.000000 0.000000 0.000000
sensor id 0 10.000000 16.000000 10.000000 5.000000 12.000000 10.000000 8.000000 7.500000 11.500000 18.500000 14.000000 10.500000
sensor id 1 29.000000 53.000000 22.000000 14.000000 17.000000 17.000000 13.000000 11.000000 15.500000 22.000000 17.500000 16.500000
sensor id 2 14.000000 17.000000 10.000000 9.000000 10.000000 19.000000 15.000000 14.000000 33.000000 61.000000 50.000000 18.000000
sensor id 3 36.000000 45.000000 16.000000 8.000000 12.000000 16.000000 0.000000 9.500000 16.000000 20.500000 17.000000 14.500000
sensor id 4 44.000000 29.000000 17.000000 18.000000 21.000000 17.000000 16.000000 23.500000 31.500000 37.000000 42.500000 56.000000
sensor id 5 0.000000 0.000000 0.000000 0.000000 0.000000 0.000000 0.000000 0.000000 0.000000 0.000000 0.000000 0.000000
sensor id 0 10.000000 17.000000 10.000000 5.000000 12.000000 18.000000 6.000000 7.500000 10.000000 18.500000 14.500000 11.000000
sensor id 1 30.000000 54.000000 22.000000 13.000000 17.000000 17.000000 13.000000 11.000000 15.500000 21.500000 17.000000 15.500000
sensor id 2 13.000000 16.000000 11.000000 10.000000 11.000000 20.000000 15.000000 14.500000 34.000000 61.500000 53.500000 18.000000
sensor id 3 32.000000 41.000000 15.000000 8.000000 12.000000 16.000000 0.000000 9.500000 16.000000 20.000000 16.500000 14.000000
sensor id 4 42.000000 30.000000 20.000000 23.000000 20.000000 24.000000 18.000000 29.000000 34.500000 37.000000 46.000000 59.500000
sensor id 5 0.000000 0.000000 0.000000 0.000000 0.000000 0.000000 0.000000 0.000000 0.000000 0.000000 0.000000 0.000000
sensor id 0 11.000000 17.000000 11.000000 6.000000 13.000000 20.000000 13.000000 7.000000 9.000000 19.500000 15.000000 10.500000
sensor id 1 29.000000 55.000000 21.000000 11.000000 15.000000 17.000000 13.000000 10.500000 15.500000 21.000000 17.000000 14.500000
sensor id 2 14.000000 18.000000 10.000000 9.000000 11.000000 18.000000 15.000000 15.000000 36.000000 62.000000 57.500000 19.000000
sensor id 3 29.000000 39.000000 15.000000 8.000000 12.000000 17.000000 0.000000 10.000000 16.000000 20.000000 16.000000 14.000000
sensor id 4 46.000000 32.000000 29.000000 36.000000 28.000000 29.000000 23.000000 36.500000 39.500000 37.500000 48.000000 61.000000
sensor id 5 0.000000 0.000000 0.000000 0.000000 0.000000 0.000000 0.000000 0.000000 0.000000 0.000000 0.000000 0.000000
sensor id 0 11.000000 15.000000 11.000000 5.000000 10.000000 21.000000 2.000000 7.500000 8.500000 22.500000 16.000000 11.000000
sensor id 1 27.000000 54.000000 21.000000 11.000000 15.000000 17.000000 13.000000 10.000000 15.000000 21.000000 17.000000 14.000000
sensor id 2 14.000000 17.000000 11.000000 9.000000 10.000000 19.000000 14.000000 15.500000 38.000000 62.500000 61.500000 21.000000
sensor id 3 24.000000 36.000000 14.000000 8.000000 12.000000 18.000000 0.000000 10.000000 16.000000 20.000000 16.000000 13.500000
sensor id 4 49.000000 25.000000 41.000000 45.000000 22.000000 31.000000 28.000000 42.500000 41.500000 35.500000 45.000000 63.000000
sensor id 5 0.000000 0.000000 0.000000 0.000000 0.000000 0.000000 0.000000 0.000000 0.000000 0.000000 0.000000 0.000000
sensor id 0 10.000000 17.000000 10.000000 6.000000 12.000000 22.000000 5.000000 9.000000 11.000000 19.000000 17.000000 11.500000
sensor id 1 25.000000 53.000000 20.000000 10.000000 14.000000 17.000000 12.000000 10.000000 15.000000 21.000000 17.000000 13.500000
sensor id 2 14.000000 17.000000 11.000000 10.000000 11.000000 19.000000 14.000000 17.000000 40.500000 62.500000 68.500000 24.000000
sensor id 3 20.000000 36.000000 14.000000 8.000000 13.000000 20.000000 0.000000 10.500000 16.500000 20.000000 16.000000 13.000000
sensor id 4 49.000000 43.000000 45.000000 54.000000 28.000000 33.000000 29.000000 45.500000 41.000000 33.500000 39.000000 61.000000
sensor id 5 0.000000 0.000000 0.000000 0.000000 0.000000 0.000000 0.000000 0.000000 0.000000 0.000000 0.000000 0.000000
sensor id 0 11.000000 17.000000 11.000000 7.000000 13.000000 13.000000 9.000000 10.000000 14.500000 17.000000 17.000000 11.500000
sensor id 1 22.000000 50.000000 19.000000 9.000000 13.000000 17.000000 12.000000 9.500000 15.000000 21.500000 17.000000 13.000000
sensor id 2 15.000000 17.000000 12.000000 10.000000 11.000000 18.000000 14.000000 18.500000 43.000000 62.000000 74.500000 27.500000
sensor id 3 20.000000 37.000000 14.000000 9.000000 15.000000 25.000000 0.000000 12.000000 17.000000 20.000000 16.500000 13.500000
sensor id 4 47.000000 36.000000 57.000000 58.000000 38.000000 22.000000 32.000000 42.000000 35.500000 30.500000 32.000000 49.500000
sensor id 5 0.000000 0.000000 0.000000 0.000000 0.000000 0.000000 0.000000 0.000000 0.000000 0.000000 0.000000 0.000000
sensor id 0 11.000000 17.000000 12.000000 9.000000 16.000000 20.000000 23.000000 14.500000 21.500000 25.500000 19.000000 13.500000
sensor id 1 21.000000 48.000000 19.000000 9.000000 13.000000 18.000000 12.000000 9.000000 15.000000 22.000000 17.000000 13.000000
sensor id 2 16.000000 17.000000 12.000000 11.000000 11.000000 20.000000 14.000000 19.500000 45.500000 63.500000 79.000000 30.000000
sensor id 3 20.000000 38.000000 15.000000 9.000000 16.000000 31.000000 0.000000 13.000000 17.000000 20.000000 17.000000 14.000000
sensor id 4 42.000000 54.000000 48.000000 51.000000 51.000000 31.000000 37.000000 33.500000 29.000000 26.500000 25.500000 36.500000
sensor id 5 0.000000 0.000000 0.000000 0.000000 0.000000 0.000000 0.000000 0.000000 0.000000 0.000000 0.000000 0.000000
sensor id 0 12.000000 19.000000 13.000000 11.000000 19.000000 28.000000 29.000000 25.000000 32.500000 39.500000 23.500000 17.000000
sensor id 1 20.000000 46.000000 19.000000 9.000000 14.000000 23.000000 13.000000 9.000000 15.000000 22.000000 17.000000 13.000000
sensor id 2 16.000000 18.000000 12.000000 11.000000 12.000000 26.000000 15.000000 20.500000 47.500000 65.500000 84.000000 31.500000
sensor id 3 19.000000 37.000000 15.000000 11.000000 20.000000 41.000000 0.000000 14.000000 17.000000 20.500000 17.500000 14.500000
sensor id 4 34.000000 64.000000 44.000000 39.000000 47.000000 35.000000 37.000000 27.000000 25.500000 24.000000 22.000000 26.500000
sensor id 5 0.000000 0.000000 0.000000 0.000000 0.000000 0.000000 0.000000 0.000000 0.000000 0.000000 0.000000 0.000000
sensor id 0 13.000000 19.000000 15.000000 20.000000 27.000000 32.000000 40.000000 39.500000 38.000000 53.500000 31.500000 27.000000
sensor id 1 20.000000 46.000000 20.000000 9.000000 16.000000 36.000000 18.000000 9.500000 15.000000 22.000000 17.000000 13.000000
sensor id 2 16.000000 18.000000 13.000000 12.000000 16.000000 41.000000 19.000000 21.500000 48.000000 65.500000 84.000000 31.500000
sensor id 3 20.000000 39.000000 16.000000 12.000000 26.000000 48.000000 0.000000 15.000000 17.000000 20.500000 18.000000 15.500000
sensor id 4 22.000000 47.000000 30.000000 19.000000 30.000000 41.000000 41.000000 22.000000 22.000000 22.500000 19.000000 19.000000
sensor id 5 0.000000 0.000000 0.000000 0.000000 0.000000 0.000000 0.000000 0.000000 0.000000 0.000000 0.000000 0.000000
sensor id 0 21.000000 23.000000 24.000000 36.000000 27.000000 29.000000 23.000000 39.500000 34.500000 53.500000 38.000000 39.500000
sensor id 1 20.000000 47.000000 20.000000 11.000000 26.000000 49.000000 28.000000 11.000000 15.500000 22.500000 17.000000 14.000000
sensor id 2 17.000000 19.000000 14.000000 14.000000 33.000000 62.000000 35.000000 22.500000 47.500000 64.500000 79.000000 31.000000
sensor id 3 20.000000 38.000000 16.000000 13.000000 30.000000 49.000000 0.000000 15.500000 17.500000 20.500000 18.500000 17.000000
sensor id 4 15.000000 34.000000 17.000000 13.000000 36.000000 35.000000 29.000000 17.500000 19.500000 21.500000 17.500000 16.500000
sensor id 5 0.000000 0.000000 0.000000 0.000000 0.000000 0.000000 0.000000 0.000000 0.000000 0.000000 0.000000 0.000000
sensor id 0 29.000000 25.000000 26.000000 25.000000 27.000000 34.000000 31.000000 27.500000 27.500000 40.000000 35.500000 40.000000
sensor id 1 21.000000 48.000000 20.000000 13.000000 38.000000 54.000000 40.000000 14.000000 17.000000 23.500000 17.500000 15.500000
sensor id 2 17.000000 19.000000 15.000000 17.000000 37.000000 60.000000 42.000000 23.000000 46.500000 64.000000 74.000000 30.000000
sensor id 3 23.000000 41.000000 18.000000 18.000000 40.000000 51.000000 0.000000 16.500000 18.000000 21.500000 19.500000 18.500000
sensor id 4 16.000000 29.000000 19.000000 23.000000 45.000000 38.000000 31.000000 19.000000 20.500000 22.500000 19.500000 19.500000
sensor id 5 0.000000 0.000000 0.000000 0.000000 0.000000 0.000000 0.000000 0.000000 0.000000 0.000000 0.000000 0.000000
sensor id 0 31.000000 26.000000 25.000000 21.000000 31.000000 36.000000 39.000000 25.000000 25.000000 31.000000 39.500000 42.500000
sensor id 1 22.000000 48.000000 21.000000 20.000000 52.000000 52.000000 51.000000 22.500000 21.000000 25.000000 19.500000 19.500000
sensor id 2 17.000000 20.000000 17.000000 18.000000 36.000000 50.000000 53.000000 26.000000 45.500000 63.000000 70.000000 29.000000
sensor id 3 27.000000 46.000000 21.000000 19.000000 41.000000 39.000000 0.000000 16.000000 17.500000 22.000000 19.500000 18.500000
sensor id 4 18.000000 25.000000 19.000000 34.000000 49.000000 39.000000 38.000000 25.000000 23.000000 25.500000 22.000000 25.000000
sensor id 5 0.000000 0.000000 0.000000 0.000000 0.000000 0.000000 0.000000 0.000000 0.000000 0.000000 0.000000 0.000000
sensor id 0 46.000000 31.000000 31.000000 26.000000 33.000000 37.000000 41.000000 29.000000 32.000000 36.500000 53.000000 51.000000
sensor id 1 24.000000 49.000000 29.000000 45.000000 57.000000 43.000000 52.000000 38.500000 29.500000 27.500000 23.500000 28.000000
sensor id 2 19.000000 23.000000 29.000000 23.000000 31.000000 30.000000 34.000000 27.500000 44.500000 61.500000 65.500000 28.000000
sensor id 3 30.000000 50.000000 24.000000 17.000000 25.000000 22.000000 0.000000 13.500000 16.500000 22.500000 19.000000 18.000000
sensor id 4 21.000000 27.000000 24.000000 41.000000 51.000000 41.000000 42.000000 31.000000 25.500000 27.000000 24.000000 29.500000
sensor id 5 0.000000 0.000000 0.000000 0.000000 0.000000 0.000000 0.000000 0.000000 0.000000 0.000000 0.000000 0.000000
sensor id 0 44.000000 28.000000 24.000000 22.000000 28.000000 32.000000 37.000000 30.000000 38.500000 45.500000 58.500000 48.500000
sensor id 1 27.000000 48.000000 33.000000 49.000000 56.000000 37.000000 52.000000 48.500000 36.000000 29.000000 27.000000 34.500000
sensor id 2 19.000000 23.000000 30.000000 26.000000 36.000000 33.000000 26.000000 24.000000 43.500000 60.500000 62.000000 27.500000
sensor id 3 31.000000 50.000000 26.000000 18.000000 25.000000 21.000000 0.000000 12.500000 16.000000 22.000000 19.000000 18.500000
sensor id 4 21.000000 29.000000 23.000000 41.000000 50.000000 38.000000 41.000000 34.000000 26.500000 26.500000 25.000000 32.000000
sensor id 5 0.000000 0.000000 0.000000 0.000000 0.000000 0.000000 0.000000 0.000000 0.000000 0.000000 0.000000 0.000000
sensor id 0 29.000000 22.000000 16.000000 14.000000 21.000000 26.000000 30.000000 26.000000 34.000000 48.000000 55.500000 34.500000
sensor id 1 28.000000 49.000000 31.000000 49.000000 54.000000 35.000000 52.000000 49.500000 38.000000 29.500000 28.500000 36.500000
sensor id 2 19.000000 22.000000 28.000000 36.000000 46.000000 43.000000 32.000000 23.500000 42.500000 60.500000 61.000000 27.500000
sensor id 3 33.000000 52.000000 32.000000 25.000000 30.000000 23.000000 0.000000 14.000000 16.500000 21.000000 19.500000 20.500000
sensor id 4 23.000000 29.000000 26.000000 43.000000 48.000000 34.000000 32.000000 34.000000 26.000000 26.000000 26.000000 36.000000
sensor id 5 0.000000 0.000000 0.000000 0.000000 0.000000 0.000000 0.000000 0.000000 0.000000 0.000000 0.000000 0.000000
sensor id 0 16.000000 19.000000 12.000000 10.000000 16.000000 17.000000 19.000000 21.500000 29.500000 46.500000 48.500000 21.500000
sensor id 1 27.000000 48.000000 25.000000 43.000000 45.000000 34.000000 52.000000 51.000000 41.000000 30.500000 29.000000 35.000000
sensor id 2 17.000000 20.000000 20.000000 34.000000 49.000000 49.000000 41.000000 25.500000 42.000000 61.000000 60.500000 26.000000
sensor id 3 35.000000 51.000000 40.000000 36.000000 37.000000 25.000000 0.000000 17.000000 17.500000 21.000000 20.500000 25.500000
sensor id 4 29.000000 31.000000 32.000000 46.000000 45.000000 25.000000 26.000000 33.500000 26.000000 26.000000 28.000000 41.000000
sensor id 5 0.000000 0.000000 0.000000 0.000000 0.000000 0.000000 0.000000 0.000000 0.000000 0.000000 0.000000 0.000000
sensor id 0 13.000000 18.000000 12.000000 8.000000 15.000000 16.000000 16.000000 17.500000 27.500000 45.500000 40.500000 16.500000
sensor id 1 25.000000 46.000000 22.000000 27.000000 32.000000 33.000000 51.000000 50.500000 43.500000 30.500000 27.500000 28.000000
sensor id 2 16.000000 19.000000 16.000000 24.000000 49.000000 50.000000 43.000000 24.500000 41.500000 61.000000 60.500000 24.500000
sensor id 3 38.000000 51.000000 45.000000 45.000000 43.000000 28.000000 0.000000 22.500000 19.000000 22.000000 23.000000 34.000000
sensor id 4 31.000000 31.000000 40.000000 47.000000 43.000000 26.000000 26.000000 34.000000 26.500000 26.500000 30.500000 44.500000
sensor id 5 0.000000 0.000000 0.000000 0.000000 0.000000 0.000000 0.000000 0.000000 0.000000 0.000000 0.000000 0.000000
sensor id 0 12.000000 17.000000 11.000000 7.000000 13.000000 18.000000 11.000000 14.000000 23.000000 46.000000 32.500000 14.000000
sensor id 1 23.000000 46.000000 20.000000 15.000000 23.000000 34.000000 41.000000 40.500000 41.000000 29.000000 23.500000 20.000000
sensor id 2 15.000000 18.000000 13.000000 15.000000 38.000000 52.000000 36.000000 21.000000 40.500000 60.500000 60.000000 23.500000
sensor id 3 40.000000 53.000000 47.000000 50.000000 48.000000 33.000000 0.000000 31.500000 22.500000 24.500000 28.500000 43.500000
sensor id 4 34.000000 34.000000 42.000000 48.000000 41.000000 28.000000 29.000000 37.000000 29.000000 28.000000 34.000000 48.500000
sensor id 5 0.000000 0.000000 0.000000 0.000000 0.000000 0.000000 0.000000 0.000000 0.000000 0.000000 0.000000 0.000000
sensor id 0 11.000000 17.000000 11.000000 6.000000 12.000000 17.000000 10.000000 10.500000 19.000000 43.500000 24.500000 12.000000
sensor id 1 21.000000 45.000000 19.000000 12.000000 20.000000 37.000000 24.000000 23.500000 30.500000 27.000000 19.500000 16.000000
sensor id 2 15.000000 17.000000 13.000000 12.000000 21.000000 48.000000 24.000000 19.000000 39.000000 60.500000 59.500000 23.000000
sensor id 3 42.000000 53.000000 49.000000 53.000000 52.000000 39.000000 35.000000 42.000000 29.500000 28.000000 36.500000 51.000000
sensor id 4 35.000000 37.000000 41.000000 49.000000 37.000000 26.000000 31.000000 41.000000 33.500000 31.000000 39.000000 52.000000
sensor id 5 0.000000 0.000000 0.000000 0.000000 0.000000 0.000000 0.000000 0.000000 0.000000 0.000000 0.000000 0.000000
sensor id 0 11.000000 16.000000 10.000000 6.000000 13.000000 14.000000 6.000000 8.500000 17.000000 35.000000 19.000000 11.000000
sensor id 1 21.000000 44.000000 22.000000 18.000000 28.000000 36.000000 21.000000 15.500000 20.500000 25.500000 18.500000 17.500000
sensor id 2 15.000000 18.000000 12.000000 11.000000 14.000000 32.000000 25.000000 20.500000 39.000000 60.500000 59.500000 22.500000
sensor id 3 44.000000 54.000000 48.000000 56.000000 46.000000 44.000000 0.000000 50.000000 38.500000 33.000000 45.000000 55.500000
sensor id 4 36.000000 34.000000 29.000000 46.000000 34.000000 25.000000 27.000000 44.000000 38.500000 35.000000 45.000000 54.000000
sensor id 5 0.000000 0.000000 0.000000 0.000000 0.000000 0.000000 0.000000 0.000000 0.000000 0.000000 0.000000 0.000000
sensor id 0 10.000000 17.000000 10.000000 6.000000 12.000000 14.000000 7.000000 8.000000 14.500000 25.000000 16.500000 11.000000
sensor id 1 24.000000 44.000000 32.000000 35.000000 41.000000 28.000000 22.000000 17.500000 18.000000 25.000000 19.500000 21.000000
sensor id 2 15.000000 17.000000 12.000000 10.000000 14.000000 23.000000 28.000000 22.000000 39.500000 60.500000 58.000000 21.500000
sensor id 3 42.000000 51.000000 34.000000 54.000000 33.000000 46.000000 0.000000 55.500000 47.000000 39.500000 51.500000 58.000000
sensor id 4 33.000000 38.000000 22.000000 31.000000 24.000000 20.000000 23.000000 44.000000 43.500000 39.500000 49.500000 53.500000
sensor id 5 0.000000 0.000000 0.000000 0.000000 0.000000 0.000000 0.000000 0.000000 0.000000 0.000000 0.000000 0.000000
sensor id 0 10.000000 17.000000 10.000000 6.000000 12.000000 13.000000 9.000000 7.500000 13.000000 20.000000 15.500000 10.500000
sensor id 1 25.000000 45.000000 37.000000 43.000000 47.000000 25.000000 24.000000 20.500000 18.500000 25.000000 20.500000 24.500000
sensor id 2 14.000000 17.000000 12.000000 10.000000 12.000000 22.000000 27.000000 21.500000 40.000000 60.000000 57.000000 21.000000
sensor id 3 33.000000 49.000000 22.000000 32.000000 23.000000 41.000000 0.000000 57.500000 53.000000 45.000000 55.000000 54.000000
sensor id 4 27.000000 39.000000 15.000000 18.000000 19.000000 20.000000 18.000000 37.000000 46.500000 43.500000 51.500000 45.000000
sensor id 5 0.000000 0.000000 0.000000 0.000000 0.000000 0.000000 0.000000 0.000000 0.000000 0.000000 0.000000 0.000000
sensor id 0 10.000000 17.000000 10.000000 5.000000 11.000000 15.000000 8.000000 7.000000 12.000000 19.000000 15.000000 10.000000
sensor id 1 28.000000 46.000000 40.000000 46.000000 48.000000 25.000000 24.000000 23.000000 19.500000 25.000000 21.000000 27.500000
sensor id 2 14.000000 18.000000 11.000000 10.000000 12.000000 20.000000 26.000000 21.000000 41.000000 58.500000 57.000000 21.000000
sensor id 3 26.000000 48.000000 18.000000 16.000000 17.000000 28.000000 0.000000 49.000000 56.000000 48.000000 55.000000 39.500000
sensor id 4 25.000000 36.000000 15.000000 12.000000 18.000000 20.000000 15.000000 26.500000 47.000000 46.000000 52.000000 33.000000
sensor id 5 0.000000 0.000000 0.000000 0.000000 0.000000 0.000000 0.000000 0.000000 0.000000 0.000000 0.000000 0.000000
sensor id 0 10.000000 16.000000 10.000000 6.000000 12.000000 12.000000 8.000000 7.500000 10.500000 18.500000 15.000000 10.000000
sensor id 1 28.000000 45.000000 41.000000 47.000000 48.000000 24.000000 24.000000 24.000000 20.000000 25.000000 21.000000 28.000000
sensor id 2 14.000000 17.000000 12.000000 10.000000 12.000000 20.000000 26.000000 21.000000 40.500000 58.000000 56.000000 21.000000
sensor id 3 24.000000 48.000000 16.000000 11.000000 14.000000 20.000000 0.000000 32.500000 56.500000 49.500000 49.000000 25.000000
sensor id 4 27.000000 31.000000 12.000000 10.000000 18.000000 16.000000 15.000000 19.500000 44.500000 47.500000 49.000000 25.000000
sensor id 5 0.000000 0.000000 0.000000 0.000000 0.000000 0.000000 0.000000 0.000000 0.000000 0.000000 0.000000 0.000000
sensor id 0 10.000000 16.000000 10.000000 5.000000 12.000000 15.000000 6.000000 8.000000 11.000000 17.500000 15.000000 10.500000
sensor id 1 29.000000 46.000000 42.000000 48.000000 48.000000 24.000000 25.000000 25.000000 20.500000 25.000000 21.500000 29.500000
sensor id 2 14.000000 17.000000 12.000000 9.000000 12.000000 21.000000 25.000000 21.000000 40.000000 58.500000 55.000000 21.000000
sensor id 3 24.000000 47.000000 16.000000 10.000000 13.000000 18.000000 0.000000 20.000000 51.500000 50.000000 37.500000 18.000000
sensor id 4 26.000000 28.000000 13.000000 9.000000 18.000000 18.000000 13.000000 15.500000 38.500000 48.500000 41.000000 20.500000
sensor id 5 0.000000 0.000000 0.000000 0.000000 0.000000 0.000000 0.000000 0.000000 0.000000 0.000000 0.000000 0.000000
sensor id 0 10.000000 17.000000 10.000000 6.000000 12.000000 14.000000 7.000000 7.500000 11.500000 18.000000 15.000000 10.500000
sensor id 1 30.000000 46.000000 43.000000 50.000000 48.000000 24.000000 25.000000 26.500000 21.000000 25.000000 22.000000 31.500000
sensor id 2 14.000000 17.000000 12.000000 10.000000 12.000000 20.000000 25.000000 21.000000 40.000000 58.500000 54.500000 21.000000
sensor id 3 23.000000 46.000000 16.000000 9.000000 13.000000 17.000000 0.000000 13.500000 36.000000 45.000000 25.500000 15.000000
sensor id 4 24.000000 23.000000 11.000000 9.000000 17.000000 17.000000 13.000000 12.500000 30.000000 46.500000 31.000000 18.000000
sensor id 5 0.000000 0.000000 0.000000 0.000000 0.000000 0.000000 0.000000 0.000000 0.000000 0.000000 0.000000 0.000000
sensor id 0 10.000000 17.000000 10.000000 6.000000 12.000000 14.000000 7.000000 7.000000 11.000000 19.000000 15.000000 10.000000
sensor id 1 30.000000 46.000000 43.000000 50.000000 50.000000 25.000000 26.000000 28.000000 21.000000 25.000000 22.500000 32.000000
sensor id 2 14.000000 17.000000 12.000000 10.000000 12.000000 20.000000 25.000000 20.500000 39.500000 57.500000 53.500000 21.000000
sensor id 3 22.000000 45.000000 15.000000 8.000000 12.000000 17.000000 0.000000 10.000000 20.500000 32.000000 18.500000 13.500000
sensor id 4 17.000000 22.000000 11.000000 8.000000 16.000000 17.000000 12.000000 10.500000 22.000000 38.000000 24.500000 16.000000
sensor id 5 0.000000 0.000000 0.000000 0.000000 0.000000 0.000000 0.000000 0.000000 0.000000 0.000000 0.000000 0.000000
sensor id 0 10.000000 16.000000 10.000000 6.000000 12.000000 15.000000 8.000000 7.500000 11.500000 18.500000 15.000000 10.000000
sensor id 1 30.000000 45.000000 42.000000 50.000000 50.000000 25.000000 28.000000 29.500000 21.500000 24.500000 22.500000 31.500000
sensor id 2 14.000000 17.000000 11.000000 10.000000 12.000000 20.000000 24.000000 20.000000 39.000000 55.500000 52.000000 21.000000
sensor id 3 22.000000 42.000000 15.000000 8.000000 12.000000 17.000000 0.000000 9.000000 15.000000 22.000000 16.500000 12.500000
sensor id 4 14.000000 21.000000 10.000000 7.000000 16.000000 18.000000 12.000000 10.000000 18.500000 29.500000 22.500000 14.000000
sensor id 5 0.000000 0.000000 0.000000 0.000000 0.000000 0.000000 0.000000 0.000000 0.000000 0.000000 0.000000 0.000000
sensor id 0 10.000000 17.000000 10.000000 6.000000 12.000000 13.000000 8.000000 8.000000 12.000000 18.000000 15.000000 10.000000
sensor id 1 28.000000 42.000000 38.000000 49.000000 52.000000 28.000000 30.000000 30.500000 21.500000 23.500000 21.500000 30.500000
sensor id 2 14.000000 17.000000 12.000000 10.000000 12.000000 20.000000 26.000000 20.000000 39.000000 52.000000 49.500000 21.000000
sensor id 3 22.000000 37.000000 15.000000 8.000000 12.000000 17.000000 0.000000 9.000000 14.000000 19.500000 16.000000 12.500000
sensor id 4 13.000000 22.000000 10.000000 7.000000 15.000000 17.000000 12.000000 9.500000 17.500000 27.000000 21.500000 13.000000
sensor id 5 0.000000 0.000000 0.000000 0.000000 0.000000 0.000000 0.000000 0.000000 0.000000 0.000000 0.000000 0.000000
sensor id 0 10.000000 17.000000 10.000000 6.000000 12.000000 13.000000 7.000000 7.500000 11.500000 18.000000 15.000000 10.500000
sensor id 1 22.000000 29.000000 33.000000 47.000000 52.000000 29.000000 31.000000 29.500000 20.000000 22.000000 20.000000 25.500000
sensor id 2 14.000000 17.000000 11.000000 10.000000 13.000000 22.000000 30.000000 20.500000 36.000000 46.000000 41.500000 19.500000
sensor id 3 24.000000 34.000000 14.000000 8.000000 13.000000 17.000000 0.000000 9.000000 14.000000 19.500000 16.000000 13.000000
sensor id 4 13.000000 22.000000 9.000000 7.000000 15.000000 16.000000 12.000000 9.000000 17.000000 27.500000 21.000000 13.000000
sensor id 5 0.000000 0.000000 0.000000 0.000000 0.000000 0.000000 0.000000 0.000000 0.000000 0.000000 0.000000 0.000000
sensor id 0 10.000000 16.000000 10.000000 6.000000 11.000000 13.000000 10.000000 7.000000 12.500000 19.000000 15.500000 11.500000
sensor id 1 16.000000 24.000000 17.000000 17.000000 34.000000 28.000000 17.000000 19.000000 16.500000 20.000000 17.000000 16.000000
sensor id 2 13.000000 16.000000 11.000000 11.000000 18.000000 29.000000 22.000000 18.000000 26.000000 34.000000 27.500000 17.000000
sensor id 3 21.000000 27.000000 14.000000 8.000000 13.000000 19.000000 0.000000 9.000000 15.000000 20.000000 16.000000 13.000000
sensor id 4 13.000000 22.000000 7.000000 8.000000 14.000000 14.000000 13.000000 9.000000 17.500000 29.000000 21.000000 13.500000
sensor id 5 0.000000 0.000000 0.000000 0.000000 0.000000 0.000000 0.000000 0.000000 0.000000 0.000000 0.000000 0.000000
sensor id 0 11.000000 17.000000 10.000000 6.000000 13.000000 12.000000 12.000000 7.500000 14.000000 22.000000 17.500000 13.000000
sensor id 1 15.000000 26.000000 14.000000 7.000000 12.000000 16.000000 11.000000 9.500000 14.000000 19.000000 15.500000 12.500000
sensor id 2 13.000000 18.000000 12.000000 10.000000 11.000000 19.000000 13.000000 14.000000 22.000000 25.500000 23.000000 19.500000
sensor id 3 14.000000 19.000000 12.000000 7.000000 12.000000 17.000000 0.000000 9.000000 15.500000 20.500000 17.000000 13.000000
sensor id 4 13.000000 26.000000 11.000000 6.000000 18.000000 15.000000 13.000000 9.500000 18.500000 31.500000 21.500000 15.000000
sensor id 5 0.000000 0.000000 0.000000 0.000000 0.000000 0.000000 0.000000 0.000000 0.000000 0.000000 0.000000 0.000000
sensor id 0 13.000000 18.000000 12.000000 9.000000 14.000000 17.000000 10.000000 10.500000 16.500000 23.000000 20.500000 15.500000
sensor id 1 16.000000 22.000000 18.000000 14.000000 18.000000 19.000000 15.000000 12.000000 16.500000 21.500000 20.500000 20.500000
sensor id 2 15.000000 17.000000 14.000000 21.000000 21.000000 24.000000 35.000000 28.500000 29.000000 25.000000 26.000000 27.000000
sensor id 3 13.000000 18.000000 12.000000 7.000000 12.000000 17.000000 0.000000 9.500000 15.000000 21.000000 17.000000 13.000000
sensor id 4 24.000000 29.000000 21.000000 13.000000 18.000000 19.000000 14.000000 11.500000 20.500000 34.500000 25.000000 18.500000
sensor id 5 0.000000 0.000000 0.000000 0.000000 0.000000 0.000000 0.000000 0.000000 0.000000 0.000000 0.000000 0.000000
sensor id 0 15.000000 19.000000 14.000000 11.000000 15.000000 16.000000 11.000000 14.000000 20.000000 24.000000 23.500000 18.500000
sensor id 1 30.000000 29.000000 44.000000 46.000000 38.000000 22.000000 20.000000 21.000000 24.000000 29.500000 35.000000 39.000000
sensor id 2 20.000000 20.000000 20.000000 40.000000 31.000000 26.000000 47.000000 49.000000 41.000000 28.500000 31.500000 38.000000
sensor id 3 13.000000 20.000000 13.000000 8.000000 13.000000 19.000000 0.000000 10.500000 16.000000 21.500000 17.000000 13.500000
sensor id 4 30.000000 34.000000 28.000000 16.000000 18.000000 19.000000 15.000000 13.500000 23.000000 38.000000 30.500000 23.000000
sensor id 5 0.000000 0.000000 0.000000 0.000000 0.000000 0.000000 0.000000 0.000000 0.000000 0.000000 0.000000 0.000000
sensor id 0 16.000000 20.000000 15.000000 11.000000 14.000000 18.000000 10.000000 14.500000 21.500000 27.000000 25.000000 19.500000
sensor id 1 43.000000 34.000000 48.000000 48.000000 37.000000 22.000000 21.000000 28.000000 30.000000 37.000000 46.500000 52.500000
sensor id 2 22.000000 20.000000 21.000000 38.000000 28.000000 26.000000 46.000000 54.500000 49.000000 33.000000 37.000000 44.500000
sensor id 3 14.000000 21.000000 14.000000 10.000000 15.000000 20.000000 0.000000 12.000000 18.500000 23.000000 19.000000 14.500000
sensor id 4 44.000000 50.000000 42.000000 17.000000 17.000000 22.000000 14.000000 14.000000 24.500000 41.500000 35.000000 25.000000
sensor id 5 0.000000 0.000000 0.000000 0.000000 0.000000 0.000000 0.000000 0.000000 0.000000 0.000000 0.000000 0.000000
sensor id 0 16.000000 20.000000 14.000000 10.000000 14.000000 16.000000 10.000000 14.000000 23.000000 29.000000 25.000000 19.000000
sensor id 1 45.000000 35.000000 49.000000 48.000000 35.000000 22.000000 21.000000 29.500000 32.000000 40.000000 48.500000 54.000000
sensor id 2 21.000000 20.000000 20.000000 36.000000 26.000000 26.000000 45.000000 54.000000 49.500000 34.000000 37.000000 43.000000
sensor id 3 15.000000 21.000000 15.000000 10.000000 15.000000 21.000000 0.000000 14.000000 21.000000 24.000000 20.500000 15.500000
sensor id 4 45.000000 54.000000 41.000000 17.000000 18.000000 22.000000 15.000000 14.000000 25.500000 43.500000 38.500000 25.500000
sensor id 5 0.000000 0.000000 0.000000 0.000000 0.000000 0.000000 0.000000 0.000000 0.000000 0.000000 0.000000 0.000000
sensor id 0 16.000000 19.000000 14.000000 10.000000 14.000000 20.000000 10.000000 13.500000 24.000000 31.500000 25.500000 19.000000
sensor id 1 46.000000 35.000000 48.000000 47.000000 33.000000 22.000000 20.000000 29.000000 32.500000 41.000000 48.500000 52.500000
sensor id 2 20.000000 20.000000 18.000000 31.000000 24.000000 25.000000 39.000000 52.000000 49.000000 33.500000 35.500000 37.000000
sensor id 3 16.000000 21.000000 15.000000 12.000000 16.000000 24.000000 0.000000 17.000000 24.500000 27.000000 24.000000 17.500000
sensor id 4 46.000000 54.000000 42.000000 15.000000 19.000000 23.000000 15.000000 14.000000 26.000000 44.500000 41.000000 26.000000
sensor id 5 0.000000 0.000000 0.000000 0.000000 0.000000 0.000000 0.000000 0.000000 0.000000 0.000000 0.000000 0.000000
sensor id 0 17.000000 20.000000 14.000000 10.000000 13.000000 14.000000 12.000000 14.000000 25.500000 35.000000 33.000000 22.000000
sensor id 1 48.000000 42.000000 40.000000 18.000000 28.000000 31.000000 38.000000 28.500000 31.000000 34.500000 36.000000 35.000000
sensor id 2 16.000000 18.000000 17.000000 22.000000 44.000000 43.000000 44.000000 36.500000 34.500000 30.500000 27.500000 25.500000
sensor id 3 18.000000 23.000000 18.000000 16.000000 22.000000 31.000000 0.000000 28.500000 38.000000 35.000000 36.500000 26.000000
sensor id 4 42.000000 54.000000 36.000000 13.000000 15.000000 15.000000 14.000000 14.000000 26.500000 45.500000 42.500000 25.500000
sensor id 5 0.000000 0.000000 0.000000 0.000000 0.000000 0.000000 0.000000 0.000000 0.000000 0.000000 0.000000 0.000000
sensor id 0 19.000000 19.000000 13.000000 9.000000 12.000000 17.000000 9.000000 13.000000 22.000000 33.500000 34.500000 20.500000
sensor id 1 20.000000 29.000000 19.000000 25.000000 48.000000 36.000000 44.000000 35.000000 36.000000 31.000000 27.000000 24.500000
sensor id 2 16.000000 20.000000 23.000000 33.000000 48.000000 45.000000 52.000000 25.500000 23.000000 30.500000 22.000000 21.000000
sensor id 3 23.000000 30.000000 26.000000 23.000000 27.000000 41.000000 0.000000 43.500000 49.000000 41.500000 48.500000 37.500000
sensor id 4 33.000000 51.000000 22.000000 12.000000 15.000000 19.000000 14.000000 14.000000 28.000000 47.000000 44.500000 27.000000
sensor id 5 0.000000 0.000000 0.000000 0.000000 0.000000 0.000000 0.000000 0.000000 0.000000 0.000000 0.000000 0.000000
sensor id 0 13.000000 18.000000 11.000000 7.000000 12.000000 15.000000 10.000000 9.500000 16.000000 25.500000 24.000000 14.000000
sensor id 1 42.000000 46.000000 32.000000 36.000000 53.000000 41.000000 46.000000 44.000000 45.000000 38.500000 34.500000 34.500000
sensor id 2 16.000000 20.000000 20.000000 35.000000 47.000000 46.000000 53.000000 31.500000 25.500000 31.000000 22.000000 21.000000
sensor id 3 26.000000 33.000000 29.000000 28.000000 36.000000 49.000000 0.000000 51.500000 49.000000 43.000000 51.500000 44.000000
sensor id 4 24.000000 35.000000 13.000000 13.000000 18.000000 18.000000 16.000000 17.000000 33.000000 48.500000 49.000000 36.500000
sensor id 5 0.000000 0.000000 0.000000 0.000000 0.000000 0.000000 0.000000 0.000000 0.000000 0.000000 0.000000 0.000000
sensor id 0 11.000000 17.000000 11.000000 6.000000 12.000000 12.000000 9.000000 8.500000 15.500000 21.500000 18.500000 12.000000
sensor id 1 48.000000 46.000000 36.000000 41.000000 54.000000 42.000000 48.000000 48.500000 49.000000 44.000000 40.000000 40.500000
sensor id 2 14.000000 17.000000 14.000000 20.000000 37.000000 42.000000 51.000000 30.000000 24.000000 27.000000 20.000000 18.500000
sensor id 3 30.000000 40.000000 36.000000 34.000000 42.000000 49.000000 0.000000 54.500000 50.000000 43.000000 52.500000 47.500000
sensor id 4 26.000000 27.000000 19.000000 18.000000 17.000000 16.000000 17.000000 24.000000 40.000000 48.000000 52.500000 47.500000
sensor id 5 0.000000 0.000000 0.000000 0.000000 0.000000 0.000000 0.000000 0.000000 0.000000 0.000000 0.000000 0.000000
sensor id 0 11.000000 17.000000 11.000000 7.000000 14.000000 16.000000 3.000000 8.000000 14.000000 23.500000 18.000000 12.000000
sensor id 1 49.000000 47.000000 37.000000 42.000000 54.000000 42.000000 49.000000 50.000000 50.000000 45.500000 41.500000 42.500000
sensor id 2 12.000000 17.000000 13.000000 18.000000 34.000000 42.000000 51.000000 27.000000 23.000000 26.000000 20.000000 17.500000
sensor id 3 32.000000 41.000000 36.000000 36.000000 44.000000 50.000000 0.000000 55.500000 51.000000 43.000000 53.500000 49.500000
sensor id 4 28.000000 28.000000 22.000000 22.000000 23.000000 18.000000 18.000000 30.500000 45.000000 45.000000 54.500000 52.000000
sensor id 5 0.000000 0.000000 0.000000 0.000000 0.000000 0.000000 0.000000 0.000000 0.000000 0.000000 0.000000 0.000000
sensor id 0 11.000000 18.000000 11.000000 6.000000 12.000000 12.000000 3.000000 7.500000 14.500000 24.000000 17.000000 11.500000
sensor id 1 50.000000 48.000000 39.000000 44.000000 54.000000 42.000000 48.000000 50.500000 50.000000 46.500000 42.500000 44.000000
sensor id 2 13.000000 17.000000 14.000000 20.000000 32.000000 39.000000 50.000000 28.500000 24.000000 27.000000 20.500000 17.500000
sensor id 3 33.000000 42.000000 38.000000 38.000000 46.000000 50.000000 0.000000 56.000000 51.500000 43.500000 54.500000 50.500000
sensor id 4 26.000000 32.000000 20.000000 21.000000 18.000000 15.000000 19.000000 35.000000 48.500000 44.000000 54.500000 51.000000
sensor id 5 0.000000 0.000000 0.000000 0.000000 0.000000 0.000000 0.000000 0.000000 0.000000 0.000000 0.000000 0.000000
sensor id 0 12.000000 17.000000 10.000000 7.000000 11.000000 22.000000 2.000000 9.000000 13.500000 21.500000 16.500000 11.000000
sensor id 1 50.000000 48.000000 39.000000 45.000000 54.000000 42.000000 49.000000 51.000000 50.000000 47.000000 43.000000 44.500000
sensor id 2 13.000000 17.000000 13.000000 19.000000 32.000000 39.000000 50.000000 29.500000 24.000000 26.500000 20.000000 18.000000
sensor id 3 34.000000 43.000000 39.000000 39.000000 46.000000 50.000000 0.000000 56.500000 52.000000 44.000000 55.000000 51.000000
sensor id 4 22.000000 24.000000 9.000000 24.000000 16.000000 30.000000 24.000000 40.500000 51.000000 46.000000 51.500000 44.500000
sensor id 5 0.000000 0.000000 0.000000 0.000000 0.000000 0.000000 0.000000 0.000000 0.000000 0.000000 0.000000 0.000000
sensor id 0 11.000000 17.000000 11.000000 5.000000 13.000000 16.000000 7.000000 9.000000 12.000000 17.000000 17.000000 11.000000
sensor id 1 50.000000 47.000000 37.000000 44.000000 55.000000 41.000000 49.000000 51.000000 50.000000 47.000000 43.000000 43.500000
sensor id 2 13.000000 16.000000 14.000000 19.000000 30.000000 38.000000 50.000000 28.000000 23.500000 25.500000 19.500000 18.000000
sensor id 3 34.000000 43.000000 40.000000 39.000000 47.000000 50.000000 0.000000 57.000000 52.500000 44.500000 55.500000 51.500000
sensor id 4 20.000000 22.000000 21.000000 18.000000 29.000000 18.000000 30.000000 43.500000 52.000000 47.000000 47.500000 35.000000
sensor id 5 0.000000 0.000000 0.000000 0.000000 0.000000 0.000000 0.000000 0.000000 0.000000 0.000000 0.000000 0.000000
sensor id 0 11.000000 17.000000 11.000000 7.000000 11.000000 6.000000 16.000000 9.000000 10.500000 13.500000 17.500000 11.500000
sensor id 1 47.000000 44.000000 33.000000 43.000000 54.000000 39.000000 48.000000 50.500000 50.000000 47.500000 43.000000 42.000000
sensor id 2 13.000000 17.000000 12.000000 14.000000 21.000000 32.000000 39.000000 23.500000 21.500000 24.000000 18.500000 17.000000
sensor id 3 35.000000 44.000000 41.000000 40.000000 46.000000 48.000000 0.000000 57.000000 53.500000 46.000000 57.000000 52.000000
sensor id 4 20.000000 18.000000 11.000000 18.000000 16.000000 19.000000 35.000000 39.000000 49.500000 45.000000 41.500000 29.500000
sensor id 5 0.000000 0.000000 0.000000 0.000000 0.000000 0.000000 0.000000 0.000000 0.000000 0.000000 0.000000 0.000000
sensor id 0 10.000000 16.000000 10.000000 7.000000 14.000000 22.000000 17.000000 7.500000 7.500000 19.000000 16.500000 11.000000
sensor id 1 42.000000 38.000000 28.000000 41.000000 50.000000 32.000000 44.000000 50.000000 50.500000 48.500000 43.000000 40.000000
sensor id 2 12.000000 17.000000 12.000000 11.000000 16.000000 23.000000 26.000000 18.500000 19.500000 22.500000 17.500000 15.000000
sensor id 3 37.000000 46.000000 42.000000 41.000000 45.000000 43.000000 0.000000 56.500000 52.500000 47.500000 58.000000 52.000000
sensor id 4 25.000000 36.000000 25.000000 18.000000 29.000000 36.000000 33.000000 31.000000 43.500000 40.000000 41.000000 35.500000
sensor id 5 0.000000 0.000000 0.000000 0.000000 0.000000 0.000000 0.000000 0.000000 0.000000 0.000000 0.000000 0.000000
sensor id 0 11.000000 18.000000 10.000000 5.000000 13.000000 23.000000 2.000000 6.000000 12.000000 25.500000 15.000000 10.000000
sensor id 1 34.000000 31.000000 24.000000 37.000000 41.000000 28.000000 40.000000 49.500000 51.000000 49.000000 43.000000 39.500000
sensor id 2 11.000000 17.000000 11.000000 9.000000 13.000000 20.000000 20.000000 15.000000 18.500000 21.500000 17.500000 13.500000
sensor id 3 38.000000 46.000000 42.000000 42.000000 42.000000 36.000000 0.000000 55.500000 51.000000 46.000000 57.500000 52.500000
sensor id 4 45.000000 33.000000 17.000000 22.000000 31.000000 20.000000 35.000000 28.000000 38.500000 35.500000 45.000000 47.000000
sensor id 5 0.000000 0.000000 0.000000 0.000000 0.000000 0.000000 0.000000 0.000000 0.000000 0.000000 0.000000 0.000000
sensor id 0 11.000000 18.000000 11.000000 4.000000 11.000000 8.000000 7.000000 7.000000 12.000000 19.500000 14.500000 10.500000
sensor id 1 35.000000 31.000000 24.000000 37.000000 40.000000 28.000000 42.000000 49.500000 51.000000 49.000000 43.500000 40.000000
sensor id 2 11.000000 16.000000 10.000000 9.000000 13.000000 22.000000 19.000000 13.500000 17.500000 21.000000 17.500000 13.000000
sensor id 3 39.000000 46.000000 42.000000 43.000000 40.000000 32.000000 0.000000 55.500000 50.500000 44.500000 57.500000 53.500000
sensor id 4 54.000000 31.000000 21.000000 24.000000 25.000000 30.000000 34.000000 30.000000 35.000000 33.000000 46.000000 55.500000
sensor id 5 0.000000 0.000000 0.000000 0.000000 0.000000 0.000000 0.000000 0.000000 0.000000 0.000000 0.000000 0.000000
sensor id 0 10.000000 18.000000 10.000000 7.000000 12.000000 13.000000 15.000000 8.500000 9.500000 18.500000 15.500000 11.500000
sensor id 1 39.000000 34.000000 26.000000 40.000000 48.000000 32.000000 47.000000 50.000000 51.000000 49.000000 44.500000 42.000000
sensor id 2 11.000000 16.000000 11.000000 9.000000 13.000000 22.000000 22.000000 13.000000 17.500000 21.000000 17.500000 13.000000
sensor id 3 40.000000 46.000000 43.000000 44.000000 40.000000 33.000000 0.000000 56.000000 50.500000 45.000000 58.000000 54.500000
sensor id 4 58.000000 47.000000 49.000000 41.000000 33.000000 25.000000 31.000000 34.500000 33.000000 32.500000 47.000000 60.500000
sensor id 5 0.000000 0.000000 0.000000 0.000000 0.000000 0.000000 0.000000 0.000000 0.000000 0.000000 0.000000 0.000000
sensor id 0 9.000000 18.000000 12.000000 7.000000 13.000000 25.000000 17.000000 10.000000 13.500000 24.000000 17.500000 12.000000
sensor id 1 44.000000 39.000000 29.000000 44.000000 53.000000 37.000000 50.000000 51.000000 51.500000 49.500000 46.000000 46.500000
sensor id 2 12.000000 16.000000 11.000000 10.000000 14.000000 25.000000 25.000000 14.500000 18.500000 21.500000 18.000000 13.500000
sensor id 3 39.000000 46.000000 43.000000 46.000000 44.000000 36.000000 0.000000 56.000000 50.500000 43.000000 57.000000 55.000000
sensor id 4 58.000000 46.000000 61.000000 54.000000 35.000000 34.000000 35.000000 39.500000 33.000000 32.500000 48.500000 61.500000
sensor id 5 0.000000 0.000000 0.000000 0.000000 0.000000 0.000000 0.000000 0.000000 0.000000 0.000000 0.000000 0.000000
sensor id 0 11.000000 18.000000 11.000000 6.000000 15.000000 16.000000 17.000000 10.500000 19.000000 25.000000 18.000000 12.500000
sensor id 1 47.000000 43.000000 33.000000 48.000000 54.000000 39.000000 51.000000 52.500000 52.000000 50.000000 47.500000 49.500000
sensor id 2 12.000000 16.000000 11.000000 11.000000 15.000000 26.000000 33.000000 16.500000 19.500000 23.000000 18.500000 14.500000
sensor id 3 38.000000 45.000000 41.000000 47.000000 48.000000 38.000000 0.000000 55.500000 49.000000 39.500000 55.000000 55.000000
sensor id 4 59.000000 49.000000 63.000000 56.000000 44.000000 28.000000 35.000000 40.500000 32.000000 32.000000 47.000000 61.000000
sensor id 5 0.000000 0.000000 0.000000 0.000000 0.000000 0.000000 0.000000 0.000000 0.000000 0.000000 0.000000 0.000000
sensor id 0 12.000000 17.000000 11.000000 8.000000 15.000000 16.000000 13.000000 12.000000 21.000000 25.000000 18.500000 13.000000
sensor id 1 49.000000 46.000000 36.000000 49.000000 55.000000 42.000000 51.000000 53.000000 52.000000 49.500000 47.500000 50.500000
sensor id 2 13.000000 16.000000 12.000000 12.000000 19.000000 31.000000 42.000000 19.500000 21.000000 25.000000 19.000000 16.000000
sensor id 3 37.000000 44.000000 40.000000 47.000000 49.000000 40.000000 0.000000 55.000000 48.000000 37.500000 54.000000 55.000000
sensor id 4 59.000000 42.000000 57.000000 56.000000 44.000000 29.000000 36.000000 42.000000 32.000000 31.500000 45.500000 61.000000
sensor id 5 0.000000 0.000000 0.000000 0.000000 0.000000 0.000000 0.000000 0.000000 0.000000 0.000000 0.000000 0.000000
sensor id 0 11.000000 18.000000 12.000000 9.000000 16.000000 22.000000 18.000000 14.000000 19.500000 24.000000 19.000000 13.000000
sensor id 1 51.000000 49.000000 40.000000 50.000000 55.000000 45.000000 52.000000 52.500000 51.000000 48.500000 45.500000 50.000000
sensor id 2 13.000000 18.000000 12.000000 15.000000 26.000000 40.000000 51.000000 26.000000 23.500000 27.000000 20.000000 17.500000
sensor id 3 36.000000 43.000000 38.000000 46.000000 49.000000 44.000000 57.000000 55.000000 48.500000 37.500000 53.500000 54.500000
sensor id 4 57.000000 44.000000 53.000000 55.000000 51.000000 38.000000 41.000000 45.500000 34.000000 31.500000 45.500000 60.500000
sensor id 5 0.000000 0.000000 0.000000 0.000000 0.000000 0.000000 0.000000 0.000000 0.000000 0.000000 0.000000 0.000000
sensor id 0 12.000000 18.000000 12.000000 8.000000 16.000000 18.000000 16.000000 14.500000 19.500000 25.000000 19.000000 13.000000
sensor id 1 52.000000 50.000000 42.000000 50.000000 56.000000 46.000000 51.000000 52.000000 49.000000 47.500000 43.500000 48.500000
sensor id 2 14.000000 18.000000 15.000000 20.000000 34.000000 43.000000 54.000000 33.500000 27.000000 30.000000 21.500000 19.000000
sensor id 3 33.000000 39.000000 32.000000 44.000000 49.000000 46.000000 57.000000 55.500000 48.500000 37.500000 52.500000 54.000000
sensor id 4 56.000000 37.000000 51.000000 53.000000 50.000000 35.000000 39.000000 46.500000 35.000000 32.000000 45.500000 60.000000
sensor id 5 0.000000 0.000000 0.000000 0.000000 0.000000 0.000000 0.000000 0.000000 0.000000 0.000000 0.000000 0.000000
sensor id 0 12.000000 18.000000 12.000000 8.000000 15.000000 16.000000 13.000000 13.000000 20.000000 25.500000 19.000000 13.000000
sensor id 1 51.000000 51.000000 43.000000 50.000000 57.000000 45.000000 51.000000 51.500000 46.500000 46.000000 41.500000 47.000000
sensor id 2 15.000000 19.000000 15.000000 23.000000 34.000000 40.000000 55.000000 38.500000 29.500000 32.500000 22.500000 20.500000
sensor id 3 32.000000 36.000000 30.000000 44.000000 50.000000 49.000000 58.000000 56.500000 48.000000 37.000000 51.500000 53.500000
sensor id 4 56.000000 43.000000 54.000000 52.000000 46.000000 30.000000 38.000000 45.500000 35.500000 32.500000 47.000000 59.500000
sensor id 5 0.000000 0.000000 0.000000 0.000000 0.000000 0.000000 0.000000 0.000000 0.000000 0.000000 0.000000 0.000000
sensor id 0 12.000000 18.000000 12.000000 8.000000 15.000000 16.000000 12.000000 11.500000 19.000000 23.000000 18.500000 13.000000
sensor id 1 50.000000 51.000000 42.000000 49.000000 57.000000 43.000000 46.000000 47.000000 40.000000 40.000000 36.500000 42.500000
sensor id 2 16.000000 19.000000 16.000000 26.000000 35.000000 38.000000 53.000000 40.500000 31.000000 35.500000 24.500000 23.000000
sensor id 3 30.000000 32.000000 28.000000 43.000000 50.000000 51.000000 59.000000 57.000000 47.000000 36.500000 50.000000 52.000000
sensor id 4 56.000000 45.000000 53.000000 51.000000 45.000000 32.000000 38.000000 45.000000 36.000000 32.500000 48.000000 58.500000
sensor id 5 0.000000 0.000000 0.000000 0.000000 0.000000 0.000000 0.000000 0.000000 0.000000 0.000000 0.000000 0.000000
sensor id 0 12.000000 18.000000 12.000000 7.000000 14.000000 20.000000 10.000000 11.000000 17.000000 23.500000 19.000000 13.000000
sensor id 1 47.000000 50.000000 40.000000 46.000000 56.000000 40.000000 36.000000 36.500000 31.500000 32.000000 30.500000 34.500000
sensor id 2 16.000000 20.000000 18.000000 34.000000 41.000000 39.000000 55.000000 45.500000 34.500000 41.000000 28.000000 31.000000
sensor id 3 29.000000 28.000000 26.000000 42.000000 52.000000 54.000000 59.000000 56.000000 43.500000 36.500000 49.000000 50.000000
sensor id 4 55.000000 41.000000 50.000000 50.000000 40.000000 37.000000 37.000000 44.500000 35.500000 32.000000 48.000000 57.500000
sensor id 5 0.000000 0.000000 0.000000 0.000000 0.000000 0.000000 0.000000 0.000000 0.000000 0.000000 0.000000 0.000000
sensor id 0 13.000000 18.000000 12.000000 7.000000 14.000000 18.000000 10.000000 10.500000 17.000000 31.500000 22.000000 13.500000
sensor id 1 41.000000 50.000000 37.000000 35.000000 46.000000 38.000000 27.000000 26.500000 26.500000 28.000000 26.500000 28.500000
sensor id 2 23.000000 22.000000 27.000000 47.000000 43.000000 42.000000 55.000000 51.500000 40.500000 46.500000 32.500000 42.000000
sensor id 3 30.000000 26.000000 24.000000 39.000000 51.000000 54.000000 59.000000 53.000000 41.000000 36.500000 49.500000 49.000000
sensor id 4 54.000000 41.000000 45.000000 48.000000 37.000000 33.000000 34.000000 42.000000 34.500000 32.000000 48.000000 56.500000
sensor id 5 0.000000 0.000000 0.000000 0.000000 0.000000 0.000000 0.000000 0.000000 0.000000 0.000000 0.000000 0.000000
sensor id 0 14.000000 20.000000 13.000000 8.000000 14.000000 17.000000 12.000000 11.000000 23.500000 45.500000 31.500000 16.000000
sensor id 1 32.000000 48.000000 31.000000 25.000000 30.000000 38.000000 25.000000 24.000000 25.500000 27.500000 26.000000 27.500000
sensor id 2 34.000000 28.000000 38.000000 52.000000 44.000000 44.000000 52.000000 53.500000 44.500000 50.000000 38.500000 49.500000
sensor id 3 29.000000 26.000000 24.000000 38.000000 47.000000 56.000000 55.000000 51.500000 43.000000 36.500000 50.000000 49.500000
sensor id 4 54.000000 40.000000 40.000000 42.000000 29.000000 30.000000 32.000000 37.500000 33.500000 32.000000 48.000000 56.000000
sensor id 5 0.000000 0.000000 0.000000 0.000000 0.000000 0.000000 0.000000 0.000000 0.000000 0.000000 0.000000 0.000000
sensor id 0 16.000000 21.000000 13.000000 9.000000 13.000000 13.000000 7.000000 14.000000 34.500000 55.500000 47.000000 21.500000
sensor id 1 27.000000 44.000000 28.000000 30.000000 30.000000 38.000000 28.000000 28.500000 28.500000 29.500000 29.000000 31.000000
sensor id 2 40.000000 33.000000 41.000000 50.000000 41.000000 46.000000 45.000000 54.000000 44.000000 50.000000 43.000000 52.500000
sensor id 3 28.000000 26.000000 24.000000 39.000000 45.000000 54.000000 54.000000 52.500000 45.500000 37.500000 50.000000 49.500000
sensor id 4 51.000000 43.000000 30.000000 34.000000 23.000000 27.000000 30.000000 33.500000 32.500000 32.000000 47.500000 55.000000
sensor id 5 0.000000 0.000000 0.000000 0.000000 0.000000 0.000000 0.000000 0.000000 0.000000 0.000000 0.000000 0.000000
sensor id 0 18.000000 22.000000 14.000000 11.000000 15.000000 14.000000 8.000000 19.500000 44.500000 58.000000 58.000000 31.000000
sensor id 1 27.000000 42.000000 32.000000 46.000000 41.000000 36.000000 32.000000 38.500000 36.000000 33.500000 34.000000 37.500000
sensor id 2 43.000000 37.000000 44.000000 51.000000 39.000000 47.000000 41.000000 54.000000 43.000000 48.000000 44.000000 54.000000
sensor id 3 27.000000 28.000000 25.000000 38.000000 44.000000 51.000000 0.000000 53.000000 46.000000 38.000000 50.000000 48.500000
sensor id 4 50.000000 47.000000 28.000000 29.000000 21.000000 27.000000 30.000000 31.000000 32.500000 33.000000 47.500000 54.000000
sensor id 5 0.000000 0.000000 0.000000 0.000000 0.000000 0.000000 0.000000 0.000000 0.000000 0.000000 0.000000 0.000000
sensor id 0 22.000000 23.000000 16.000000 16.000000 17.000000 22.000000 17.000000 26.500000 50.000000 58.000000 61.000000 43.000000
sensor id 1 29.000000 40.000000 35.000000 48.000000 41.000000 33.000000 30.000000 44.000000 39.500000 36.000000 36.500000 41.500000
sensor id 2 49.000000 43.000000 45.000000 50.000000 38.000000 46.000000 34.000000 53.000000 43.000000 46.000000 44.000000 56.000000
sensor id 3 27.000000 30.000000 25.000000 37.000000 45.000000 50.000000 55.000000 52.500000 46.500000 38.500000 49.500000 47.500000
sensor id 4 50.000000 48.000000 29.000000 29.000000 27.000000 35.000000 34.000000 31.000000 34.000000 34.500000 49.500000 56.000000
sensor id 5 0.000000 0.000000 0.000000 0.000000 0.000000 0.000000 0.000000 0.000000 0.000000 0.000000 0.000000 0.000000
sensor id 0 29.000000 26.000000 21.000000 22.000000 20.000000 14.000000 20.000000 32.000000 53.000000 59.500000 60.500000 51.000000
sensor id 1 30.000000 38.000000 35.000000 47.000000 40.000000 30.000000 30.000000 42.000000 37.000000 36.500000 35.000000 40.500000
sensor id 2 51.000000 47.000000 45.000000 47.000000 34.000000 43.000000 35.000000 49.500000 43.000000 44.500000 43.000000 56.000000
sensor id 3 26.000000 31.000000 25.000000 36.000000 43.000000 51.000000 55.000000 52.500000 48.000000 40.000000 49.500000 45.500000
sensor id 4 53.000000 48.000000 39.000000 36.000000 33.000000 32.000000 39.000000 35.500000 37.500000 38.000000 52.000000 59.000000
sensor id 5 0.000000 0.000000 0.000000 0.000000 0.000000 0.000000 0.000000 0.000000 0.000000 0.000000 0.000000 0.000000
sensor id 0 37.000000 31.000000 28.000000 31.000000 22.000000 21.000000 12.000000 36.000000 57.500000 60.000000 60.000000 54.500000
sensor id 1 31.000000 38.000000 35.000000 47.000000 42.000000 29.000000 32.000000 41.000000 37.500000 39.500000 35.000000 39.000000
sensor id 2 51.000000 48.000000 45.000000 41.000000 32.000000 38.000000 39.000000 48.000000 44.000000 43.500000 42.000000 54.000000
sensor id 3 26.000000 35.000000 26.000000 32.000000 40.000000 50.000000 55.000000 52.500000 49.000000 42.000000 50.000000 41.500000
sensor id 4 53.000000 51.000000 43.000000 43.000000 37.000000 45.000000 38.000000 42.000000 42.000000 42.000000 54.000000 61.000000
sensor id 5 0.000000 0.000000 0.000000 0.000000 0.000000 0.000000 0.000000 0.000000 0.000000 0.000000 0.000000 0.000000
sensor id 0 37.000000 31.000000 32.000000 32.000000 22.000000 25.000000 20.000000 38.500000 58.500000 57.500000 60.500000 55.000000
sensor id 1 33.000000 39.000000 35.000000 47.000000 46.000000 30.000000 36.000000 43.500000 44.000000 44.500000 39.000000 41.500000
sensor id 2 51.000000 46.000000 42.000000 39.000000 30.000000 34.000000 40.000000 50.500000 45.000000 42.000000 41.500000 53.500000
sensor id 3 28.000000 41.000000 31.000000 28.000000 36.000000 48.000000 54.000000 51.000000 49.500000 44.000000 50.000000 39.500000
sensor id 4 48.000000 45.000000 39.000000 47.000000 28.000000 41.000000 36.000000 46.000000 44.500000 42.500000 55.000000 62.000000
sensor id 5 0.000000 0.000000 0.000000 0.000000 0.000000 0.000000 0.000000 0.000000 0.000000 0.000000 0.000000 0.000000
sensor id 0 34.000000 29.000000 29.000000 28.000000 21.000000 17.000000 16.000000 38.500000 55.500000 56.000000 60.000000 51.500000
sensor id 1 35.000000 41.000000 36.000000 49.000000 48.000000 30.000000 39.000000 47.500000 50.000000 47.500000 43.000000 44.000000
sensor id 2 47.000000 44.000000 39.000000 40.000000 29.000000 31.000000 44.000000 52.000000 44.500000 40.000000 39.500000 52.000000
sensor id 3 32.000000 43.000000 37.000000 29.000000 37.000000 49.000000 0.000000 51.000000 51.000000 45.000000 50.500000 41.500000
sensor id 4 44.000000 47.000000 37.000000 49.000000 35.000000 30.000000 36.000000 48.500000 45.500000 42.000000 54.500000 60.500000
sensor id 5 0.000000 0.000000 0.000000 0.000000 0.000000 0.000000 0.000000 0.000000 0.000000 0.000000 0.000000 0.000000
sensor id 0 28.000000 27.000000 24.000000 24.000000 21.000000 21.000000 16.000000 34.500000 49.000000 50.000000 50.000000 39.500000
sensor id 1 35.000000 41.000000 35.000000 47.000000 49.000000 31.000000 42.000000 49.000000 51.000000 48.000000 44.000000 44.000000
sensor id 2 47.000000 44.000000 39.000000 42.000000 32.000000 32.000000 46.000000 52.500000 43.500000 39.000000 37.500000 49.500000
sensor id 3 34.000000 44.000000 39.000000 30.000000 36.000000 47.000000 0.000000 51.500000 53.000000 45.500000 51.000000 42.000000
sensor id 4 39.000000 44.000000 35.000000 49.000000 42.000000 33.000000 42.000000 49.500000 47.000000 42.000000 52.000000 56.000000
sensor id 5 0.000000 0.000000 0.000000 0.000000 0.000000 0.000000 0.000000 0.000000 0.000000 0.000000 0.000000 0.000000
sensor id 0 21.000000 27.000000 19.000000 15.000000 19.000000 21.000000 17.000000 26.000000 37.000000 39.000000 35.500000 26.500000
sensor id 1 35.000000 41.000000 35.000000 47.000000 52.000000 33.000000 45.000000 49.000000 51.000000 48.500000 44.000000 43.500000
sensor id 2 48.000000 45.000000 42.000000 45.000000 33.000000 32.000000 49.000000 52.500000 42.500000 40.000000 38.000000 49.000000
sensor id 3 35.000000 45.000000 42.000000 28.000000 31.000000 40.000000 0.000000 50.000000 55.000000 46.500000 51.500000 41.500000
sensor id 4 29.000000 39.000000 27.000000 41.000000 49.000000 42.000000 50.000000 50.000000 50.500000 42.000000 50.000000 54.000000
sensor id 5 0.000000 0.000000 0.000000 0.000000 0.000000 0.000000 0.000000 0.000000 0.000000 0.000000 0.000000 0.000000
sensor id 0 20.000000 28.000000 18.000000 13.000000 19.000000 23.000000 19.000000 20.000000 29.500000 34.000000 30.000000 22.500000
sensor id 1 36.000000 43.000000 35.000000 48.000000 51.000000 33.000000 44.000000 49.000000 50.500000 49.000000 43.500000 43.500000
sensor id 2 47.000000 45.000000 42.000000 44.000000 33.000000 31.000000 48.000000 51.500000 41.000000 41.500000 38.000000 48.000000
sensor id 3 35.000000 45.000000 41.000000 29.000000 32.000000 41.000000 0.000000 49.500000 55.000000 47.500000 53.000000 42.500000
sensor id 4 29.000000 35.000000 28.000000 49.000000 54.000000 46.000000 53.000000 52.500000 53.500000 42.000000 51.500000 57.500000
sensor id 5 0.000000 0.000000 0.000000 0.000000 0.000000 0.000000 0.000000 0.000000 0.000000 0.000000 0.000000 0.000000
sensor id 0 21.000000 28.000000 17.000000 13.000000 19.000000 25.000000 21.000000 19.000000 30.500000 38.500000 31.500000 22.500000
sensor id 1 36.000000 41.000000 34.000000 48.000000 52.000000 34.000000 45.000000 49.500000 50.000000 49.000000 43.000000 44.500000
sensor id 2 44.000000 43.000000 42.000000 46.000000 32.000000 32.000000 49.000000 50.000000 39.000000 40.500000 36.000000 47.000000
sensor id 3 34.000000 44.000000 40.000000 31.000000 35.000000 44.000000 0.000000 51.000000 52.500000 48.000000 54.500000 43.500000
sensor id 4 33.000000 37.000000 32.000000 54.000000 56.000000 47.000000 54.000000 55.000000 54.500000 42.000000 53.500000 61.500000
sensor id 5 0.000000 0.000000 0.000000 0.000000 0.000000 0.000000 0.000000 0.000000 0.000000 0.000000 0.000000 0.000000
sensor id 0 23.000000 31.000000 18.000000 13.000000 20.000000 26.000000 25.000000 21.000000 40.000000 48.500000 39.000000 24.000000
sensor id 1 35.000000 40.000000 35.000000 48.000000 53.000000 35.000000 46.000000 50.000000 50.000000 48.500000 43.500000 46.000000
sensor id 2 43.000000 43.000000 46.000000 48.000000 34.000000 33.000000 49.000000 50.500000 38.500000 41.000000 36.000000 48.000000
sensor id 3 33.000000 45.000000 37.000000 35.000000 41.000000 50.000000 0.000000 53.000000 50.500000 47.000000 54.000000 46.000000
sensor id 4 37.000000 47.000000 39.000000 57.000000 59.000000 48.000000 54.000000 56.000000 53.500000 40.500000 52.500000 62.500000
sensor id 5 0.000000 0.000000 0.000000 0.000000 0.000000 0.000000 0.000000 0.000000 0.000000 0.000000 0.000000 0.000000
sensor id 0 24.000000 31.000000 18.000000 13.000000 21.000000 30.000000 29.000000 22.000000 46.000000 55.000000 41.000000 23.000000
sensor id 1 36.000000 41.000000 36.000000 49.000000 52.000000 34.000000 45.000000 50.500000 50.000000 47.500000 44.500000 47.000000
sensor id 2 45.000000 44.000000 45.000000 48.000000 35.000000 33.000000 46.000000 52.000000 38.500000 43.000000 36.500000 48.000000
sensor id 3 32.000000 43.000000 34.000000 38.000000 43.000000 50.000000 57.000000 54.000000 50.000000 46.000000 53.000000 49.000000
sensor id 4 38.000000 52.000000 41.000000 56.000000 60.000000 51.000000 55.000000 55.000000 50.000000 37.000000 47.500000 59.500000
sensor id 5 0.000000 0.000000 0.000000 0.000000 0.000000 0.000000 0.000000 0.000000 0.000000 0.000000 0.000000 0.000000
sensor id 0 22.000000 25.000000 16.000000 11.000000 20.000000 31.000000 29.000000 18.500000 34.000000 47.000000 31.000000 19.500000
sensor id 1 36.000000 44.000000 35.000000 49.000000 52.000000 35.000000 49.000000 51.000000 50.500000 48.000000 45.000000 47.000000
sensor id 2 38.000000 36.000000 44.000000 50.000000 41.000000 34.000000 50.000000 51.000000 36.000000 42.500000 34.500000 40.000000
sensor id 3 33.000000 43.000000 37.000000 39.000000 40.000000 48.000000 57.000000 54.500000 51.000000 47.500000 53.500000 50.500000
sensor id 4 34.000000 52.000000 36.000000 54.000000 60.000000 54.000000 57.000000 53.500000 47.500000 35.000000 42.500000 55.000000
sensor id 5 0.000000 0.000000 0.000000 0.000000 0.000000 0.000000 0.000000 0.000000 0.000000 0.000000 0.000000 0.000000
sensor id 0 18.000000 21.000000 14.000000 10.000000 20.000000 31.000000 28.000000 15.000000 21.000000 32.500000 24.000000 17.000000
sensor id 1 42.000000 47.000000 35.000000 45.000000 53.000000 37.000000 50.000000 51.000000 51.000000 48.500000 44.500000 44.500000
sensor id 2 22.000000 23.000000 29.000000 41.000000 45.000000 40.000000 52.000000 44.000000 33.000000 41.500000 29.500000 27.500000
sensor id 3 36.000000 45.000000 43.000000 35.000000 35.000000 47.000000 0.000000 54.500000 52.500000 49.000000 54.500000 49.500000
sensor id 4 32.000000 49.000000 31.000000 52.000000 59.000000 54.000000 56.000000 52.500000 46.000000 34.000000 39.000000 50.500000
sensor id 5 0.000000 0.000000 0.000000 0.000000 0.000000 0.000000 0.000000 0.000000 0.000000 0.000000 0.000000 0.000000
sensor id 0 14.000000 19.000000 13.000000 9.000000 20.000000 31.000000 29.000000 13.500000 17.500000 24.000000 22.000000 15.000000
sensor id 1 47.000000 47.000000 36.000000 39.000000 54.000000 43.000000 51.000000 50.000000 50.500000 47.500000 43.500000 42.000000
sensor id 2 15.000000 19.000000 17.000000 26.000000 44.000000 44.000000 49.000000 32.000000 28.500000 34.500000 23.500000 19.500000
sensor id 3 38.000000 46.000000 45.000000 33.000000 36.000000 44.000000 0.000000 53.000000 54.000000 49.000000 55.000000 45.500000
sensor id 4 26.000000 33.000000 26.000000 48.000000 58.000000 53.000000 55.000000 50.500000 42.000000 31.500000 34.000000 42.500000
sensor id 5 0.000000 0.000000 0.000000 0.000000 0.000000 0.000000 0.000000 0.000000 0.000000 0.000000 0.000000 0.000000
sensor id 0 12.000000 19.000000 12.000000 9.000000 19.000000 32.000000 26.000000 12.500000 15.500000 21.000000 19.500000 13.500000
sensor id 1 49.000000 45.000000 37.000000 39.000000 53.000000 47.000000 51.000000 49.000000 50.000000 47.000000 43.000000 42.500000
sensor id 2 12.000000 18.000000 14.000000 15.000000 28.000000 42.000000 39.000000 21.500000 22.500000 25.500000 19.500000 15.000000
sensor id 3 40.000000 46.000000 47.000000 34.000000 35.000000 37.000000 0.000000 52.500000 55.000000 50.000000 55.000000 43.000000
sensor id 4 21.000000 28.000000 18.000000 39.000000 56.000000 53.000000 53.000000 47.500000 37.000000 29.500000 29.500000 35.000000
sensor id 5 0.000000 0.000000 0.000000 0.000000 0.000000 0.000000 0.000000 0.000000 0.000000 0.000000 0.000000 0.000000
sensor id 0 11.000000 18.000000 12.000000 8.000000 19.000000 32.000000 26.000000 12.000000 13.500000 20.500000 18.000000 12.500000
sensor id 1 48.000000 37.000000 30.000000 34.000000 51.000000 45.000000 52.000000 49.000000 49.500000 46.000000 43.000000 42.000000
sensor id 2 12.000000 17.000000 11.000000 9.000000 15.000000 27.000000 22.000000 14.500000 18.500000 22.000000 17.500000 13.000000
sensor id 3 41.000000 46.000000 47.000000 34.000000 34.000000 31.000000 0.000000 52.500000 54.000000 51.000000 55.000000 43.500000
sensor id 4 19.000000 29.000000 24.000000 38.000000 53.000000 51.000000 52.000000 46.500000 35.000000 29.000000 28.500000 34.500000
sensor id 5 0.000000 0.000000 0.000000 0.000000 0.000000 0.000000 0.000000 0.000000 0.000000 0.000000 0.000000 0.000000
sensor id 0 11.000000 18.000000 12.000000 9.000000 20.000000 32.000000 28.000000 12.500000 14.000000 21.000000 17.500000 12.500000
sensor id 1 41.000000 28.000000 22.000000 26.000000 40.000000 40.000000 51.000000 46.000000 48.000000 44.000000 43.000000 39.000000
sensor id 2 11.000000 16.000000 10.000000 8.000000 12.000000 23.000000 17.000000 11.000000 16.500000 20.500000 16.500000 12.500000
sensor id 3 41.000000 46.000000 46.000000 33.000000 33.000000 28.000000 0.000000 51.000000 52.500000 51.000000 54.500000 43.000000
sensor id 4 21.000000 23.000000 21.000000 44.000000 54.000000 50.000000 52.000000 47.500000 35.000000 29.000000 29.000000 38.000000
sensor id 5 0.000000 0.000000 0.000000 0.000000 0.000000 0.000000 0.000000 0.000000 0.000000 0.000000 0.000000 0.000000
sensor id 0 11.000000 18.000000 13.000000 9.000000 22.000000 35.000000 30.000000 13.500000 16.500000 22.500000 17.500000 12.500000
sensor id 1 29.000000 23.000000 18.000000 19.000000 28.000000 36.000000 47.000000 39.500000 45.500000 43.000000 44.000000 36.000000
sensor id 2 11.000000 17.000000 10.000000 6.000000 10.000000 19.000000 13.000000 9.000000 15.500000 20.000000 16.000000 12.000000
sensor id 3 43.000000 46.000000 48.000000 37.000000 39.000000 28.000000 0.000000 47.500000 52.000000 51.500000 54.000000 42.500000
sensor id 4 23.000000 27.000000 27.000000 46.000000 52.000000 49.000000 50.000000 46.500000 33.000000 28.000000 27.000000 33.000000
sensor id 5 0.000000 0.000000 0.000000 0.000000 0.000000 0.000000 0.000000 0.000000 0.000000 0.000000 0.000000 0.000000
sensor id 0 11.000000 17.000000 11.000000 7.000000 17.000000 24.000000 13.000000 12.000000 17.500000 24.000000 17.500000 12.000000
sensor id 1 25.000000 22.000000 17.000000 17.000000 25.000000 33.000000 44.000000 34.500000 43.500000 43.000000 45.000000 33.500000
sensor id 2 10.000000 16.000000 10.000000 7.000000 10.000000 18.000000 12.000000 8.500000 14.500000 19.500000 16.000000 11.000000
sensor id 3 45.000000 47.000000 49.000000 38.000000 40.000000 27.000000 0.000000 45.000000 52.000000 52.000000 54.000000 42.500000
sensor id 4 16.000000 19.000000 9.000000 16.000000 30.000000 39.000000 34.000000 32.000000 26.500000 26.000000 23.000000 21.500000
sensor id 5 0.000000 0.000000 0.000000 0.000000 0.000000 0.000000 0.000000 0.000000 0.000000 0.000000 0.000000 0.000000
sensor id 0 11.000000 17.000000 11.000000 7.000000 15.000000 23.000000 11.000000 9.500000 15.500000 22.000000 16.500000 12.000000
sensor id 1 23.000000 21.000000 16.000000 16.000000 23.000000 29.000000 39.000000 31.000000 42.000000 43.500000 45.000000 31.000000
sensor id 2 10.000000 15.000000 10.000000 7.000000 10.000000 17.000000 11.000000 8.500000 14.000000 18.500000 15.500000 10.500000
sensor id 3 45.000000 46.000000 49.000000 39.000000 39.000000 27.000000 0.000000 42.500000 51.500000 52.000000 53.500000 41.500000
sensor id 4 14.000000 20.000000 8.000000 11.000000 24.000000 38.000000 33.000000 19.000000 23.000000 25.500000 21.500000 17.500000
sensor id 5 0.000000 0.000000 0.000000 0.000000 0.000000 0.000000 0.000000 0.000000 0.000000 0.000000 0.000000 0.000000
sensor id 0 11.000000 18.000000 11.000000 7.000000 17.000000 28.000000 11.000000 9.500000 15.000000 19.000000 15.500000 11.500000
sensor id 1 20.000000 21.000000 15.000000 13.000000 19.000000 25.000000 30.000000 26.000000 38.500000 43.000000 44.500000 27.500000
sensor id 2 10.000000 16.000000 9.000000 6.000000 9.000000 17.000000 11.000000 8.000000 14.000000 18.000000 15.000000 11.000000
sensor id 3 45.000000 46.000000 49.000000 41.000000 40.000000 27.000000 0.000000 37.000000 50.500000 51.500000 52.500000 40.500000
sensor id 4 15.000000 26.000000 16.000000 14.000000 32.000000 43.000000 35.000000 19.500000 24.500000 26.000000 22.000000 18.000000
sensor id 5 0.000000 0.000000 0.000000 0.000000 0.000000 0.000000 0.000000 0.000000 0.000000 0.000000 0.000000 0.000000
sensor id 0 11.000000 17.000000 11.000000 7.000000 17.000000 31.000000 12.000000 9.500000 15.500000 17.500000 15.500000 11.500000
sensor id 1 18.000000 20.000000 14.000000 12.000000 17.000000 23.000000 25.000000 21.500000 35.000000 42.500000 44.500000 25.500000
sensor id 2 10.000000 15.000000 9.000000 6.000000 9.000000 17.000000 11.000000 8.000000 14.000000 18.500000 15.000000 11.000000
sensor id 3 45.000000 45.000000 48.000000 41.000000 37.000000 26.000000 23.000000 32.500000 49.000000 50.500000 51.500000 40.000000
sensor id 4 14.000000 23.000000 16.000000 14.000000 34.000000 47.000000 43.000000 22.000000 26.000000 26.500000 22.500000 19.000000
sensor id 5 0.000000 0.000000 0.000000 0.000000 0.000000 0.000000 0.000000 0.000000 0.000000 0.000000 0.000000 0.000000
sensor id 0 11.000000 17.000000 11.000000 7.000000 18.000000 32.000000 14.000000 9.000000 13.000000 16.000000 15.500000 11.500000
sensor id 1 18.000000 20.000000 15.000000 12.000000 18.000000 24.000000 28.000000 21.000000 35.500000 44.500000 46.500000 28.000000
sensor id 2 10.000000 15.000000 9.000000 6.000000 9.000000 18.000000 12.000000 8.000000 14.000000 19.000000 15.500000 10.500000
sensor id 3 46.000000 46.000000 49.000000 44.000000 41.000000 27.000000 24.000000 32.000000 48.500000 50.000000 51.500000 41.000000
sensor id 4 14.000000 19.000000 11.000000 17.000000 38.000000 50.000000 47.000000 25.000000 27.500000 27.500000 23.500000 20.500000
sensor id 5 0.000000 0.000000 0.000000 0.000000 0.000000 0.000000 0.000000 0.000000 0.000000 0.000000 0.000000 0.000000
sensor id 0 11.000000 18.000000 11.000000 7.000000 17.000000 33.000000 17.000000 9.500000 11.000000 15.500000 15.500000 11.500000
sensor id 1 21.000000 21.000000 16.000000 15.000000 22.000000 30.000000 40.000000 25.500000 39.500000 46.500000 49.000000 33.500000
sensor id 2 10.000000 16.000000 9.000000 5.000000 10.000000 19.000000 12.000000 8.000000 14.500000 19.000000 16.000000 10.500000
sensor id 3 47.000000 47.000000 49.000000 47.000000 48.000000 31.000000 0.000000 35.500000 50.000000 50.000000 51.500000 41.500000
sensor id 4 16.000000 24.000000 12.000000 17.000000 37.000000 47.000000 49.000000 28.000000 29.000000 28.500000 25.000000 22.000000
sensor id 5 0.000000 0.000000 0.000000 0.000000 0.000000 0.000000 0.000000 0.000000 0.000000 0.000000 0.000000 0.000000
sensor id 0 12.000000 18.000000 12.000000 7.000000 18.000000 34.000000 16.000000 9.500000 13.500000 18.500000 16.000000 12.000000
sensor id 1 26.000000 23.000000 17.000000 18.000000 28.000000 38.000000 47.000000 31.000000 41.000000 46.500000 50.000000 40.500000
sensor id 2 11.000000 16.000000 10.000000 7.000000 10.000000 20.000000 13.000000 8.500000 15.000000 19.000000 16.500000 11.500000
sensor id 3 43.000000 45.000000 49.000000 46.000000 50.000000 34.000000 0.000000 38.000000 51.500000 49.500000 50.000000 38.500000
sensor id 4 17.000000 28.000000 16.000000 21.000000 41.000000 48.000000 50.000000 32.500000 31.500000 30.000000 27.000000 24.000000
sensor id 5 0.000000 0.000000 0.000000 0.000000 0.000000 0.000000 0.000000 0.000000 0.000000 0.000000 0.000000 0.000000
sensor id 0 11.000000 18.000000 12.000000 7.000000 18.000000 31.000000 16.000000 10.000000 14.500000 19.500000 16.500000 12.000000
sensor id 1 34.000000 26.000000 21.000000 22.000000 35.000000 47.000000 51.000000 34.500000 38.500000 43.500000 50.000000 48.000000
sensor id 2 10.000000 15.000000 10.000000 7.000000 11.000000 24.000000 17.000000 9.000000 15.000000 20.000000 17.000000 12.000000
sensor id 3 37.000000 42.000000 46.000000 42.000000 52.000000 40.000000 34.000000 39.000000 52.500000 49.000000 47.500000 33.500000
sensor id 4 18.000000 28.000000 18.000000 25.000000 42.000000 44.000000 51.000000 38.000000 35.500000 32.000000 29.500000 27.000000
sensor id 5 0.000000 0.000000 0.000000 0.000000 0.000000 0.000000 0.000000 0.000000 0.000000 0.000000 0.000000 0.000000
sensor id 0 11.000000 18.000000 11.000000 7.000000 17.000000 30.000000 15.000000 10.000000 12.000000 19.000000 17.500000 12.000000
sensor id 1 47.000000 30.000000 28.000000 27.000000 39.000000 50.000000 50.000000 34.500000 34.500000 38.000000 48.500000 52.500000
sensor id 2 11.000000 16.000000 10.000000 8.000000 14.000000 33.000000 21.000000 10.500000 15.500000 20.500000 16.500000 12.500000
sensor id 3 27.000000 31.000000 30.000000 32.000000 51.000000 44.000000 15.000000 38.500000 52.500000 48.000000 42.500000 29.000000
sensor id 4 18.000000 27.000000 15.000000 28.000000 44.000000 46.000000 50.000000 43.500000 41.000000 35.000000 34.000000 32.500000
sensor id 5 0.000000 0.000000 0.000000 0.000000 0.000000 0.000000 0.000000 0.000000 0.000000 0.000000 0.000000 0.000000
sensor id 0 11.000000 18.000000 12.000000 7.000000 14.000000 18.000000 13.000000 10.000000 15.000000 25.000000 19.000000 12.000000
sensor id 1 50.000000 34.000000 32.000000 27.000000 39.000000 50.000000 50.000000 31.000000 30.000000 33.000000 45.000000 52.500000
sensor id 2 11.000000 17.000000 12.000000 9.000000 20.000000 44.000000 28.000000 12.000000 16.500000 20.500000 16.500000 13.000000
sensor id 3 25.000000 28.000000 25.000000 25.000000 45.000000 45.000000 0.000000 33.500000 49.500000 45.500000 36.500000 26.000000
sensor id 4 20.000000 28.000000 24.000000 35.000000 43.000000 43.000000 50.000000 48.000000 48.000000 41.000000 43.000000 41.500000
sensor id 5 0.000000 0.000000 0.000000 0.000000 0.000000 0.000000 0.000000 0.000000 0.000000 0.000000 0.000000 0.000000
sensor id 0 12.000000 18.000000 11.000000 7.000000 13.000000 14.000000 8.000000 10.000000 16.500000 30.500000 22.500000 13.000000
sensor id 1 53.000000 39.000000 38.000000 29.000000 42.000000 50.000000 48.000000 27.500000 27.000000 29.500000 41.500000 51.500000
sensor id 2 13.000000 17.000000 12.000000 12.000000 30.000000 50.000000 33.000000 13.500000 17.500000 21.500000 17.000000 13.500000
sensor id 3 26.000000 28.000000 26.000000 22.000000 36.000000 42.000000 0.000000 28.500000 43.500000 43.500000 33.000000 25.000000
sensor id 4 26.000000 28.000000 15.000000 35.000000 43.000000 38.000000 49.000000 50.000000 52.000000 47.000000 51.000000 48.000000
sensor id 5 0.000000 0.000000 0.000000 0.000000 0.000000 0.000000 0.000000 0.000000 0.000000 0.000000 0.000000 0.000000
sensor id 0 12.000000 18.000000 11.000000 7.000000 13.000000 19.000000 13.000000 10.000000 18.000000 35.000000 28.000000 14.500000
sensor id 1 53.000000 42.000000 42.000000 30.000000 41.000000 51.000000 44.000000 25.500000 25.500000 27.500000 39.000000 50.000000
sensor id 2 13.000000 18.000000 13.000000 15.000000 35.000000 49.000000 38.000000 15.000000 18.500000 22.000000 18.000000 14.500000
sensor id 3 25.000000 27.000000 25.000000 23.000000 32.000000 39.000000 0.000000 26.000000 38.000000 43.000000 31.500000 25.500000
sensor id 4 31.000000 32.000000 17.000000 33.000000 35.000000 32.000000 48.000000 50.000000 52.500000 50.000000 53.500000 48.000000
sensor id 5 0.000000 0.000000 0.000000 0.000000 0.000000 0.000000 0.000000 0.000000 0.000000 0.000000 0.000000 0.000000
sensor id 0 14.000000 19.000000 12.000000 7.000000 13.000000 19.000000 7.000000 11.000000 22.500000 39.000000 35.000000 17.000000
sensor id 1 53.000000 45.000000 45.000000 31.000000 41.000000 51.000000 39.000000 24.000000 24.500000 27.000000 36.500000 49.500000
sensor id 2 13.000000 19.000000 15.000000 19.000000 43.000000 52.000000 43.000000 16.500000 19.000000 22.500000 19.000000 15.500000
sensor id 3 26.000000 27.000000 26.000000 25.000000 29.000000 35.000000 0.000000 24.500000 35.000000 42.500000 30.000000 25.500000
sensor id 4 42.000000 47.000000 25.000000 28.000000 28.000000 30.000000 39.000000 49.000000 53.000000 51.000000 53.500000 47.000000
sensor id 5 0.000000 0.000000 0.000000 0.000000 0.000000 0.000000 0.000000 0.000000 0.000000 0.000000 0.000000 0.000000
sensor id 0 15.000000 20.000000 13.000000 9.000000 14.000000 17.000000 8.000000 12.500000 23.500000 40.500000 44.000000 22.500000
sensor id 1 54.000000 47.000000 47.000000 32.000000 36.000000 48.000000 30.000000 22.500000 23.500000 26.500000 34.500000 50.000000
sensor id 2 14.000000 20.000000 18.000000 25.000000 48.000000 53.000000 46.000000 19.500000 19.500000 23.500000 19.000000 17.000000
sensor id 3 23.000000 25.000000 23.000000 22.000000 26.000000 30.000000 0.000000 22.500000 32.500000 40.500000 27.500000 23.500000
sensor id 4 52.000000 54.000000 37.000000 25.000000 25.000000 26.000000 30.000000 46.500000 53.000000 51.000000 53.000000 47.000000
sensor id 5 0.000000 0.000000 0.000000 0.000000 0.000000 0.000000 0.000000 0.000000 0.000000 0.000000 0.000000 0.000000
sensor id 0 20.000000 21.000000 15.000000 11.000000 14.000000 19.000000 11.000000 15.000000 26.500000 42.500000 50.500000 30.500000
sensor id 1 54.000000 48.000000 49.000000 32.000000 28.000000 34.000000 22.000000 21.000000 22.500000 25.500000 32.500000 48.500000
sensor id 2 16.000000 21.000000 23.000000 30.000000 49.000000 51.000000 44.000000 21.000000 19.500000 23.500000 19.000000 18.500000
sensor id 3 19.000000 23.000000 19.000000 16.000000 22.000000 26.000000 0.000000 19.000000 29.000000 37.500000 25.000000 20.000000
sensor id 4 58.000000 56.000000 49.000000 28.000000 21.000000 25.000000 23.000000 40.000000 53.000000 51.500000 53.000000 47.500000
sensor id 5 0.000000 0.000000 0.000000 0.000000 0.000000 0.000000 0.000000 0.000000 0.000000 0.000000 0.000000 0.000000
sensor id 0 28.000000 24.000000 18.000000 14.000000 16.000000 18.000000 14.000000 18.000000 31.000000 41.000000 52.000000 40.000000
sensor id 1 54.000000 50.000000 49.000000 29.000000 21.000000 24.000000 18.000000 18.500000 21.000000 24.500000 29.000000 44.000000
sensor id 2 17.000000 23.000000 29.000000 33.000000 48.000000 46.000000 37.000000 20.500000 19.000000 23.000000 19.000000 18.500000
sensor id 3 17.000000 21.000000 16.000000 12.000000 17.000000 22.000000 0.000000 15.500000 25.500000 34.500000 23.000000 17.000000
sensor id 4 59.000000 56.000000 59.000000 41.000000 28.000000 24.000000 22.000000 32.000000 51.000000 52.500000 51.500000 50.000000
sensor id 5 0.000000 0.000000 0.000000 0.000000 0.000000 0.000000 0.000000 0.000000 0.000000 0.000000 0.000000 0.000000
sensor id 0 42.000000 28.000000 25.000000 20.000000 18.000000 19.000000 19.000000 22.500000 34.000000 37.500000 52.000000 48.000000
sensor id 1 54.000000 53.000000 51.000000 26.000000 18.000000 20.000000 16.000000 16.000000 19.000000 23.500000 25.500000 37.500000
sensor id 2 18.000000 24.000000 32.000000 30.000000 43.000000 34.000000 25.000000 18.500000 19.500000 23.500000 19.000000 17.500000
sensor id 3 15.000000 20.000000 14.000000 10.000000 15.000000 20.000000 0.000000 13.500000 23.500000 32.000000 21.500000 15.500000
sensor id 4 58.000000 56.000000 57.000000 49.000000 37.000000 26.000000 25.000000 29.500000 45.000000 52.500000 48.000000 54.000000
sensor id 5 0.000000 0.000000 0.000000 0.000000 0.000000 0.000000 0.000000 0.000000 0.000000 0.000000 0.000000 0.000000
sensor id 0 49.000000 35.000000 33.000000 25.000000 21.000000 23.000000 25.000000 25.500000 32.500000 33.000000 48.500000 50.500000
sensor id 1 52.000000 54.000000 52.000000 24.000000 16.000000 19.000000 14.000000 14.500000 18.000000 22.500000 23.000000 32.000000
sensor id 2 18.000000 26.000000 32.000000 24.000000 31.000000 26.000000 19.000000 15.500000 19.500000 24.500000 19.000000 17.000000
sensor id 3 14.000000 20.000000 13.000000 9.000000 14.000000 19.000000 0.000000 12.500000 22.500000 30.000000 20.500000 14.500000
sensor id 4 59.000000 53.000000 56.000000 51.000000 47.000000 31.000000 32.000000 33.500000 38.000000 51.000000 44.500000 57.500000
sensor id 5 0.000000 0.000000 0.000000 0.000000 0.000000 0.000000 0.000000 0.000000 0.000000 0.000000 0.000000 0.000000
sensor id 0 50.000000 37.000000 37.000000 26.000000 23.000000 27.000000 29.000000 25.000000 28.000000 28.500000 41.000000 49.000000
sensor id 1 49.000000 54.000000 50.000000 21.000000 15.000000 18.000000 14.000000 13.500000 17.500000 22.000000 21.500000 28.000000
sensor id 2 17.000000 26.000000 29.000000 18.000000 22.000000 22.000000 16.000000 13.500000 19.000000 25.000000 19.000000 16.500000
sensor id 3 14.000000 20.000000 13.000000 8.000000 13.000000 19.000000 0.000000 11.500000 21.000000 28.500000 20.000000 14.000000
sensor id 4 58.000000 45.000000 54.000000 52.000000 52.000000 39.000000 42.000000 41.500000 35.000000 46.500000 43.500000 60.000000
sensor id 5 0.000000 0.000000 0.000000 0.000000 0.000000 0.000000 0.000000 0.000000 0.000000 0.000000 0.000000 0.000000
sensor id 0 51.000000 40.000000 41.000000 28.000000 25.000000 33.000000 31.000000 23.500000 24.500000 26.000000 35.000000 47.000000
sensor id 1 47.000000 55.000000 50.000000 20.000000 15.000000 18.000000 13.000000 12.500000 17.000000 21.500000 20.500000 25.000000
sensor id 2 17.000000 26.000000 28.000000 15.000000 17.000000 21.000000 15.000000 12.500000 19.500000 25.500000 19.000000 15.500000
sensor id 3 14.000000 20.000000 13.000000 8.000000 13.000000 19.000000 0.000000 11.000000 20.000000 27.500000 19.500000 14.000000
sensor id 4 50.000000 37.000000 51.000000 53.000000 52.000000 45.000000 48.000000 48.000000 36.500000 42.500000 43.500000 60.000000
sensor id 5 0.000000 0.000000 0.000000 0.000000 0.000000 0.000000 0.000000 0.000000 0.000000 0.000000 0.000000 0.000000
sensor id 0 51.000000 42.000000 44.000000 28.000000 26.000000 37.000000 30.000000 22.500000 22.000000 24.500000 31.500000 44.500000
sensor id 1 43.000000 54.000000 49.000000 19.000000 15.000000 18.000000 13.000000 12.000000 17.000000 21.000000 19.500000 22.500000
sensor id 2 16.000000 26.000000 26.000000 14.000000 15.000000 20.000000 14.000000 12.000000 20.500000 27.000000 19.000000 15.000000
sensor id 3 13.000000 20.000000 13.000000 8.000000 13.000000 18.000000 0.000000 11.000000 19.500000 26.500000 19.000000 14.000000
sensor id 4 43.000000 33.000000 42.000000 55.000000 53.000000 48.000000 52.000000 51.000000 38.500000 42.500000 43.000000 58.000000
sensor id 5 0.000000 0.000000 0.000000 0.000000 0.000000 0.000000 0.000000 0.000000 0.000000 0.000000 0.000000 0.000000
sensor id 0 50.000000 43.000000 44.000000 27.000000 26.000000 38.000000 29.000000 21.000000 20.500000 23.500000 29.000000 42.000000
sensor id 1 40.000000 52.000000 48.000000 18.000000 15.000000 18.000000 13.000000 11.500000 16.500000 21.000000 19.000000 21.000000
sensor id 2 16.000000 27.000000 25.000000 12.000000 15.000000 20.000000 14.000000 12.000000 20.500000 27.500000 19.000000 15.000000
sensor id 3 13.000000 20.000000 12.000000 8.000000 13.000000 18.000000 0.000000 10.500000 18.500000 26.000000 19.000000 13.500000
sensor id 4 41.000000 31.000000 33.000000 53.000000 54.000000 49.000000 53.000000 51.500000 38.500000 42.000000 44.000000 56.000000
sensor id 5 0.000000 0.000000 0.000000 0.000000 0.000000 0.000000 0.000000 0.000000 0.000000 0.000000 0.000000 0.000000
sensor id 0 49.000000 44.000000 44.000000 25.000000 24.000000 36.000000 25.000000 19.000000 19.000000 22.500000 27.500000 40.000000
sensor id 1 38.000000 51.000000 47.000000 17.000000 15.000000 18.000000 13.000000 11.000000 16.000000 21.000000 19.000000 20.500000
sensor id 2 16.000000 27.000000 26.000000 13.000000 14.000000 20.000000 14.000000 11.500000 20.000000 27.000000 19.000000 15.000000
sensor id 3 14.000000 20.000000 13.000000 8.000000 13.000000 18.000000 0.000000 10.000000 18.000000 26.000000 19.000000 13.000000
sensor id 4 39.000000 29.000000 27.000000 47.000000 54.000000 50.000000 56.000000 51.000000 39.000000 40.500000 47.500000 55.000000
sensor id 5 0.000000 0.000000 0.000000 0.000000 0.000000 0.000000 0.000000 0.000000 0.000000 0.000000 0.000000 0.000000
sensor id 0 49.000000 43.000000 42.000000 24.000000 22.000000 33.000000 20.000000 17.500000 18.000000 22.000000 26.500000 38.500000
sensor id 1 36.000000 51.000000 44.000000 16.000000 14.000000 18.000000 13.000000 11.000000 16.000000 21.000000 18.500000 19.500000
sensor id 2 16.000000 28.000000 26.000000 12.000000 14.000000 20.000000 14.000000 11.000000 20.000000 27.000000 19.000000 15.000000
sensor id 3 13.000000 20.000000 13.000000 8.000000 13.000000 18.000000 0.000000 10.000000 18.000000 25.000000 18.500000 13.000000
sensor id 4 37.000000 27.000000 24.000000 42.000000 54.000000 50.000000 56.000000 50.500000 41.000000 40.000000 50.000000 54.500000
sensor id 5 0.000000 0.000000 0.000000 0.000000 0.000000 0.000000 0.000000 0.000000 0.000000 0.000000 0.000000 0.000000
sensor id 0 48.000000 41.000000 38.000000 21.000000 19.000000 25.000000 16.000000 16.000000 18.000000 21.000000 25.500000 36.000000
sensor id 1 34.000000 49.000000 40.000000 14.000000 14.000000 17.000000 13.000000 10.500000 16.000000 21.000000 18.000000 18.000000
sensor id 2 17.000000 28.000000 26.000000 13.000000 14.000000 19.000000 14.000000 11.000000 20.000000 28.000000 19.000000 15.000000
sensor id 3 14.000000 20.000000 12.000000 8.000000 13.000000 18.000000 0.000000 10.000000 18.000000 24.500000 18.500000 13.500000
sensor id 4 33.000000 26.000000 23.000000 34.000000 49.000000 47.000000 56.000000 49.500000 44.000000 40.000000 51.000000 53.000000
sensor id 5 0.000000 0.000000 0.000000 0.000000 0.000000 0.000000 0.000000 0.000000 0.000000 0.000000 0.000000 0.000000
sensor id 0 48.000000 40.000000 35.000000 18.000000 17.000000 23.000000 12.000000 14.500000 17.000000 20.000000 25.000000 32.000000
sensor id 1 33.000000 50.000000 37.000000 13.000000 14.000000 17.000000 12.000000 10.000000 16.000000 21.000000 18.000000 16.500000
sensor id 2 18.000000 29.000000 30.000000 14.000000 14.000000 19.000000 15.000000 11.500000 20.500000 30.500000 20.000000 15.500000
sensor id 3 14.000000 20.000000 12.000000 8.000000 13.000000 18.000000 0.000000 10.000000 18.500000 26.000000 19.000000 14.000000
sensor id 4 30.000000 27.000000 17.000000 30.000000 41.000000 47.000000 53.000000 49.000000 47.500000 41.500000 52.000000 50.500000
sensor id 5 0.000000 0.000000 0.000000 0.000000 0.000000 0.000000 0.000000 0.000000 0.000000 0.000000 0.000000 0.000000
sensor id 0 47.000000 40.000000 32.000000 15.000000 16.000000 18.000000 11.000000 13.000000 16.000000 20.500000 24.500000 29.000000
sensor id 1 32.000000 51.000000 37.000000 12.000000 14.000000 17.000000 13.000000 10.000000 16.000000 21.000000 18.000000 17.000000
sensor id 2 21.000000 34.000000 37.000000 17.000000 15.000000 20.000000 15.000000 12.500000 22.000000 32.500000 21.000000 17.000000
sensor id 3 14.000000 20.000000 13.000000 8.000000 13.000000 18.000000 0.000000 10.000000 18.500000 26.500000 19.000000 13.500000
sensor id 4 27.000000 27.000000 18.000000 27.000000 36.000000 40.000000 48.000000 47.000000 49.500000 43.500000 51.000000 43.000000
sensor id 5 0.000000 0.000000 0.000000 0.000000 0.000000 0.000000 0.000000 0.000000 0.000000 0.000000 0.000000 0.000000
sensor id 0 47.000000 38.000000 30.000000 15.000000 16.000000 17.000000 11.000000 12.500000 16.000000 22.000000 27.500000 32.000000
sensor id 1 37.000000 54.000000 41.000000 14.000000 14.000000 18.000000 13.000000 10.500000 16.000000 21.000000 19.000000 20.000000
sensor id 2 23.000000 36.000000 40.000000 23.000000 21.000000 21.000000 17.000000 14.000000 23.000000 31.500000 21.000000 19.500000
sensor id 3 14.000000 20.000000 12.000000 8.000000 13.000000 18.000000 0.000000 10.000000 17.000000 24.500000 18.500000 13.000000
sensor id 4 20.000000 24.000000 14.000000 18.000000 25.000000 28.000000 38.000000 41.500000 50.000000 46.000000 47.500000 33.500000
sensor id 5 0.000000 0.000000 0.000000 0.000000 0.000000 0.000000 0.000000 0.000000 0.000000 0.000000 0.000000 0.000000
sensor id 0 47.000000 35.000000 28.000000 16.000000 16.000000 17.000000 11.000000 14.000000 18.000000 24.500000 36.500000 37.500000
sensor id 1 47.000000 55.000000 47.000000 18.000000 16.000000 19.000000 14.000000 11.500000 16.500000 21.500000 21.000000 24.500000
sensor id 2 24.000000 34.000000 45.000000 36.000000 35.000000 27.000000 23.000000 17.500000 23.000000 29.500000 21.500000 23.000000
sensor id 3 13.000000 20.000000 13.000000 8.000000 13.000000 19.000000 0.000000 10.000000 16.000000 23.000000 18.000000 13.000000
sensor id 4 18.000000 24.000000 13.000000 16.000000 22.000000 24.000000 30.000000 37.000000 49.500000 48.000000 47.000000 31.000000
sensor id 5 0.000000 0.000000 0.000000 0.000000 0.000000 0.000000 0.000000 0.000000 0.000000 0.000000 0.000000 0.000000
sensor id 0 42.000000 29.000000 22.000000 13.000000 15.000000 17.000000 11.000000 14.500000 20.000000 27.500000 43.000000 35.000000
sensor id 1 53.000000 56.000000 48.000000 20.000000 19.000000 22.000000 17.000000 13.500000 18.000000 22.500000 23.000000 29.000000
sensor id 2 27.000000 34.000000 45.000000 47.000000 49.000000 39.000000 44.000000 26.500000 23.500000 28.500000 22.000000 27.500000
sensor id 3 14.000000 20.000000 14.000000 9.000000 15.000000 20.000000 0.000000 10.500000 16.500000 23.500000 18.500000 14.000000
sensor id 4 19.000000 24.000000 14.000000 15.000000 21.000000 23.000000 24.000000 34.500000 49.000000 47.500000 49.000000 32.500000
sensor id 5 0.000000 0.000000 0.000000 0.000000 0.000000 0.000000 0.000000 0.000000 0.000000 0.000000 0.000000 0.000000
sensor id 0 30.000000 24.000000 16.000000 10.000000 14.000000 15.000000 11.000000 12.500000 18.000000 29.500000 40.500000 26.000000
sensor id 1 56.000000 56.000000 46.000000 23.000000 32.000000 32.000000 30.000000 18.500000 21.500000 24.500000 27.000000 34.500000
sensor id 2 27.000000 30.000000 41.000000 49.000000 50.000000 48.000000 54.000000 37.000000 24.500000 28.000000 22.500000 29.500000
sensor id 3 16.000000 22.000000 17.000000 13.000000 19.000000 22.000000 0.000000 12.000000 17.500000 24.500000 20.000000 17.500000
sensor id 4 19.000000 25.000000 14.000000 14.000000 19.000000 20.000000 20.000000 30.000000 46.000000 46.000000 48.500000 32.000000
sensor id 5 0.000000 0.000000 0.000000 0.000000 0.000000 0.000000 0.000000 0.000000 0.000000 0.000000 0.000000 0.000000
sensor id 0 18.000000 21.000000 13.000000 8.000000 14.000000 13.000000 11.000000 10.000000 17.000000 26.500000 31.000000 18.000000
sensor id 1 57.000000 54.000000 45.000000 29.000000 52.000000 46.000000 51.000000 28.500000 29.000000 28.500000 35.500000 41.500000
sensor id 2 21.000000 24.000000 31.000000 45.000000 50.000000 50.000000 54.000000 40.000000 25.500000 26.500000 22.500000 27.000000
sensor id 3 25.000000 30.000000 34.000000 29.000000 35.000000 27.000000 0.000000 16.500000 19.000000 25.500000 23.000000 27.500000
sensor id 4 19.000000 25.000000 13.000000 13.000000 21.000000 17.000000 17.000000 23.500000 37.500000 41.000000 46.000000 29.500000
sensor id 5 0.000000 0.000000 0.000000 0.000000 0.000000 0.000000 0.000000 0.000000 0.000000 0.000000 0.000000 0.000000
sensor id 0 14.000000 19.000000 11.000000 7.000000 14.000000 13.000000 9.000000 9.000000 14.500000 22.500000 21.000000 13.500000
sensor id 1 57.000000 50.000000 39.000000 34.000000 54.000000 45.000000 52.000000 39.000000 38.500000 35.000000 45.000000 45.500000
sensor id 2 17.000000 20.000000 18.000000 30.000000 41.000000 42.000000 47.000000 32.500000 24.000000 24.500000 21.000000 21.500000
sensor id 3 46.000000 44.000000 49.000000 45.000000 43.000000 27.000000 0.000000 22.000000 20.500000 26.500000 26.500000 38.500000
sensor id 4 20.000000 26.000000 11.000000 11.000000 22.000000 18.000000 15.000000 17.000000 26.500000 31.500000 34.500000 23.000000
sensor id 5 0.000000 0.000000 0.000000 0.000000 0.000000 0.000000 0.000000 0.000000 0.000000 0.000000 0.000000 0.000000
sensor id 0 11.000000 18.000000 11.000000 6.000000 12.000000 19.000000 8.000000 8.000000 12.000000 22.500000 17.000000 11.500000
sensor id 1 52.000000 41.000000 31.000000 33.000000 41.000000 30.000000 42.000000 42.000000 44.500000 43.500000 50.500000 45.000000
sensor id 2 14.000000 18.000000 12.000000 11.000000 15.000000 23.000000 20.000000 20.000000 20.000000 22.500000 19.000000 16.000000
sensor id 3 49.000000 48.000000 49.000000 44.000000 32.000000 24.000000 0.000000 23.000000 21.500000 28.000000 29.000000 43.000000
sensor id 4 16.000000 27.000000 13.000000 8.000000 14.000000 23.000000 14.000000 12.000000 19.000000 24.000000 21.500000 16.000000
sensor id 5 0.000000 0.000000 0.000000 0.000000 0.000000 0.000000 0.000000 0.000000 0.000000 0.000000 0.000000 0.000000
sensor id 0 11.000000 18.000000 11.000000 6.000000 12.000000 15.000000 12.000000 8.000000 13.000000 20.000000 16.500000 11.000000
sensor id 1 41.000000 29.000000 23.000000 22.000000 26.000000 25.000000 32.000000 36.000000 43.000000 48.000000 50.500000 42.000000
sensor id 2 12.000000 18.000000 11.000000 8.000000 11.000000 19.000000 14.000000 12.000000 17.000000 21.000000 17.500000 13.500000
sensor id 3 50.000000 48.000000 50.000000 40.000000 26.000000 22.000000 0.000000 22.000000 23.000000 31.500000 31.000000 44.000000
sensor id 4 14.000000 23.000000 14.000000 9.000000 14.000000 16.000000 14.000000 10.000000 16.500000 21.500000 17.500000 13.500000
sensor id 5 0.000000 0.000000 0.000000 0.000000 0.000000 0.000000 0.000000 0.000000 0.000000 0.000000 0.000000 0.000000
sensor id 0 11.000000 18.000000 11.000000 6.000000 12.000000 14.000000 10.000000 9.000000 13.500000 19.500000 16.500000 11.500000
sensor id 1 33.000000 26.000000 20.000000 21.000000 26.000000 25.000000 33.000000 32.000000 41.000000 48.000000 49.000000 39.500000
sensor id 2 11.000000 17.000000 11.000000 8.000000 12.000000 19.000000 15.000000 10.000000 16.000000 21.000000 16.500000 12.500000
sensor id 3 50.000000 48.000000 50.000000 39.000000 25.000000 23.000000 0.000000 22.500000 25.500000 36.500000 32.500000 44.000000
sensor id 4 15.000000 28.000000 14.000000 7.000000 12.000000 15.000000 13.000000 10.000000 16.000000 21.000000 17.500000 13.500000
sensor id 5 0.000000 0.000000 0.000000 0.000000 0.000000 0.000000 0.000000 0.000000 0.000000 0.000000 0.000000 0.000000
sensor id 0 11.000000 18.000000 11.000000 6.000000 12.000000 14.000000 9.000000 9.000000 15.000000 22.500000 17.000000 12.000000
sensor id 1 32.000000 26.000000 21.000000 24.000000 31.000000 28.000000 40.000000 36.500000 43.500000 48.000000 48.000000 36.500000
sensor id 2 12.000000 18.000000 11.000000 7.000000 11.000000 20.000000 16.000000 11.000000 16.500000 21.000000 16.500000 12.500000
sensor id 3 50.000000 48.000000 50.000000 41.000000 27.000000 24.000000 0.000000 24.000000 28.500000 40.000000 33.500000 45.000000
sensor id 4 15.000000 24.000000 8.000000 7.000000 12.000000 15.000000 13.000000 10.000000 16.000000 21.000000 18.000000 14.000000
sensor id 5 0.000000 0.000000 0.000000 0.000000 0.000000 0.000000 0.000000 0.000000 0.000000 0.000000 0.000000 0.000000
sensor id 0 11.000000 18.000000 11.000000 6.000000 14.000000 19.000000 13.000000 9.000000 15.500000 21.000000 16.500000 11.500000
sensor id 1 26.000000 24.000000 20.000000 27.000000 37.000000 30.000000 46.000000 42.500000 45.500000 48.000000 46.500000 34.000000
sensor id 2 12.000000 18.000000 12.000000 8.000000 12.000000 21.000000 18.000000 12.500000 17.500000 21.000000 17.500000 13.000000
sensor id 3 51.000000 49.000000 51.000000 42.000000 28.000000 25.000000 25.000000 25.500000 30.000000 39.000000 34.500000 46.500000
sensor id 4 17.000000 22.000000 8.000000 8.000000 16.000000 19.000000 14.000000 10.000000 16.500000 21.000000 17.500000 14.000000
sensor id 5 0.000000 0.000000 0.000000 0.000000 0.000000 0.000000 0.000000 0.000000 0.000000 0.000000 0.000000 0.000000
sensor id 0 11.000000 18.000000 11.000000 6.000000 13.000000 16.000000 8.000000 9.000000 15.000000 21.000000 17.000000 11.500000
sensor id 1 27.000000 25.000000 20.000000 29.000000 41.000000 32.000000 47.000000 45.500000 46.500000 48.000000 46.500000 35.000000
sensor id 2 12.000000 17.000000 12.000000 9.000000 13.000000 21.000000 19.000000 12.500000 18.000000 21.500000 18.000000 13.500000
sensor id 3 52.000000 49.000000 51.000000 42.000000 30.000000 33.000000 39.000000 28.000000 31.500000 34.500000 34.000000 46.000000
sensor id 4 18.000000 26.000000 9.000000 7.000000 13.000000 15.000000 12.000000 9.500000 16.500000 21.000000 17.000000 13.500000
sensor id 5 0.000000 0.000000 0.000000 0.000000 0.000000 0.000000 0.000000 0.000000 0.000000 0.000000 0.000000 0.000000
sensor id 0 12.000000 18.000000 12.000000 7.000000 15.000000 21.000000 15.000000 10.500000 14.500000 20.500000 18.000000 12.500000
sensor id 1 27.000000 24.000000 20.000000 28.000000 35.000000 28.000000 42.000000 45.500000 47.500000 48.000000 46.500000 35.500000
sensor id 2 12.000000 17.000000 11.000000 9.000000 12.000000 21.000000 17.000000 12.000000 17.500000 22.000000 17.500000 13.500000
sensor id 3 52.000000 50.000000 51.000000 41.000000 33.000000 46.000000 52.000000 34.000000 35.000000 32.500000 33.500000 45.000000
sensor id 4 14.000000 24.000000 8.000000 10.000000 23.000000 32.000000 33.000000 13.000000 18.500000 22.000000 18.000000 14.500000
sensor id 5 0.000000 0.000000 0.000000 0.000000 0.000000 0.000000 0.000000 0.000000 0.000000 0.000000 0.000000 0.000000
sensor id 0 12.000000 18.000000 12.000000 9.000000 16.000000 21.000000 17.000000 13.500000 18.000000 22.000000 18.500000 13.500000
sensor id 1 27.000000 25.000000 21.000000 31.000000 35.000000 29.000000 42.000000 47.000000 49.000000 49.000000 47.500000 38.500000
sensor id 2 12.000000 17.000000 11.000000 9.000000 12.000000 20.000000 17.000000 12.500000 18.000000 22.000000 18.000000 13.500000
sensor id 3 53.000000 51.000000 52.000000 41.000000 36.000000 50.000000 56.000000 40.000000 39.000000 33.000000 34.000000 44.000000
sensor id 4 15.000000 22.000000 12.000000 13.000000 22.000000 28.000000 33.000000 19.500000 24.000000 24.500000 20.000000 16.500000
sensor id 5 0.000000 0.000000 0.000000 0.000000 0.000000 0.000000 0.000000 0.000000 0.000000 0.000000 0.000000 0.000000
sensor id 0 12.000000 18.000000 12.000000 11.000000 19.000000 25.000000 26.000000 19.000000 22.500000 24.000000 19.500000 15.000000
sensor id 1 39.000000 29.000000 27.000000 43.000000 48.000000 33.000000 47.000000 51.500000 51.000000 49.500000 50.000000 45.500000
sensor id 2 13.000000 18.000000 11.000000 10.000000 13.000000 23.000000 23.000000 16.000000 21.000000 23.500000 20.500000 15.500000
sensor id 3 51.000000 50.000000 52.000000 38.000000 38.000000 53.000000 58.000000 42.500000 39.500000 32.000000 32.500000 40.000000
sensor id 4 17.000000 25.000000 18.000000 17.000000 29.000000 26.000000 27.000000 21.500000 26.500000 26.000000 21.000000 17.500000
sensor id 5 0.000000 0.000000 0.000000 0.000000 0.000000 0.000000 0.000000 0.000000 0.000000 0.000000 0.000000 0.000000
sensor id 0 13.000000 19.000000 13.000000 11.000000 18.000000 17.000000 26.000000 22.500000 22.000000 22.500000 20.000000 15.500000
sensor id 1 48.000000 36.000000 38.000000 51.000000 56.000000 41.000000 50.000000 54.000000 50.500000 46.500000 49.500000 49.500000
sensor id 2 15.000000 18.000000 13.000000 16.000000 21.000000 30.000000 47.000000 31.500000 31.500000 27.000000 24.000000 20.500000
sensor id 3 46.000000 47.000000 48.000000 32.000000 38.000000 55.000000 59.000000 43.500000 37.500000 30.500000 30.000000 33.000000
sensor id 4 18.000000 26.000000 17.000000 17.000000 26.000000 22.000000 28.000000 20.500000 26.000000 26.000000 21.000000 18.500000
sensor id 5 0.000000 0.000000 0.000000 0.000000 0.000000 0.000000 0.000000 0.000000 0.000000 0.000000 0.000000 0.000000
sensor id 0 12.000000 19.000000 13.000000 10.000000 20.000000 20.000000 32.000000 22.500000 22.500000 23.000000 20.000000 15.000000
sensor id 1 50.000000 40.000000 42.000000 52.000000 55.000000 40.000000 44.000000 53.000000 47.500000 42.000000 46.500000 49.500000
sensor id 2 15.000000 18.000000 14.000000 18.000000 21.000000 28.000000 47.000000 45.000000 42.500000 30.000000 27.500000 24.500000
sensor id 3 30.000000 42.000000 35.000000 27.000000 43.000000 58.000000 60.000000 44.500000 35.000000 29.000000 28.500000 28.500000
sensor id 4 17.000000 26.000000 21.000000 21.000000 37.000000 26.000000 28.000000 20.500000 26.500000 26.500000 21.500000 19.500000
sensor id 5 0.000000 0.000000 0.000000 0.000000 0.000000 0.000000 0.000000 0.000000 0.000000 0.000000 0.000000 0.000000
sensor id 0 13.000000 19.000000 14.000000 12.000000 21.000000 23.000000 36.000000 25.500000 23.500000 23.500000 20.500000 15.500000
sensor id 1 50.000000 43.000000 43.000000 51.000000 52.000000 38.000000 36.000000 48.000000 40.000000 36.500000 41.000000 46.500000
sensor id 2 15.000000 19.000000 14.000000 17.000000 19.000000 27.000000 42.000000 47.000000 47.000000 32.500000 31.500000 27.000000
sensor id 3 21.000000 30.000000 23.000000 27.000000 46.000000 59.000000 59.000000 44.500000 31.500000 27.000000 27.000000 27.000000
sensor id 4 19.000000 32.000000 24.000000 25.000000 40.000000 27.000000 32.000000 21.500000 27.500000 27.500000 22.000000 20.500000
sensor id 5 0.000000 0.000000 0.000000 0.000000 0.000000 0.000000 0.000000 0.000000 0.000000 0.000000 0.000000 0.000000
sensor id 0 13.000000 19.000000 13.000000 12.000000 23.000000 28.000000 39.000000 28.500000 25.000000 26.000000 21.000000 16.000000
sensor id 1 49.000000 46.000000 44.000000 49.000000 44.000000 36.000000 28.000000 36.000000 29.000000 30.000000 32.500000 39.000000
sensor id 2 16.000000 19.000000 14.000000 19.000000 19.000000 26.000000 40.000000 49.000000 51.000000 36.000000 38.000000 31.500000
sensor id 3 18.000000 25.000000 19.000000 26.000000 45.000000 58.000000 57.000000 40.000000 28.000000 28.000000 25.000000 24.000000
sensor id 4 18.000000 25.000000 21.000000 24.000000 40.000000 34.000000 33.000000 22.000000 28.000000 29.000000 22.000000 20.500000
sensor id 5 0.000000 0.000000 0.000000 0.000000 0.000000 0.000000 0.000000 0.000000 0.000000 0.000000 0.000000 0.000000
sensor id 0 13.000000 19.000000 13.000000 12.000000 22.000000 24.000000 37.000000 28.000000 25.500000 25.500000 20.500000 16.000000
sensor id 1 45.000000 49.000000 41.000000 35.000000 31.000000 36.000000 23.000000 23.000000 22.000000 25.500000 25.500000 29.500000
sensor id 2 17.000000 19.000000 15.000000 20.000000 18.000000 25.000000 35.000000 50.500000 53.000000 39.500000 44.500000 36.500000
sensor id 3 17.000000 23.000000 18.000000 22.000000 43.000000 56.000000 49.000000 31.000000 24.500000 32.500000 24.000000 21.000000
sensor id 4 18.000000 27.000000 18.000000 21.000000 36.000000 27.000000 30.000000 21.000000 26.500000 29.000000 21.500000 19.000000
sensor id 5 0.000000 0.000000 0.000000 0.000000 0.000000 0.000000 0.000000 0.000000 0.000000 0.000000 0.000000 0.000000
sensor id 0 13.000000 19.000000 13.000000 11.000000 23.000000 26.000000 39.000000 26.000000 24.000000 24.000000 20.500000 16.000000
sensor id 1 38.000000 49.000000 35.000000 22.000000 24.000000 38.000000 23.000000 16.500000 19.000000 23.500000 22.000000 22.500000
sensor id 2 18.000000 20.000000 15.000000 19.000000 16.000000 25.000000 28.000000 49.500000 53.500000 42.500000 49.500000 41.500000
sensor id 3 16.000000 22.000000 17.000000 20.000000 41.000000 54.000000 39.000000 23.000000 22.500000 35.500000 24.000000 19.000000
sensor id 4 17.000000 29.000000 18.000000 19.000000 38.000000 28.000000 27.000000 19.000000 24.500000 28.000000 21.000000 18.500000
sensor id 5 0.000000 0.000000 0.000000 0.000000 0.000000 0.000000 0.000000 0.000000 0.000000 0.000000 0.000000 0.000000
sensor id 0 13.000000 20.000000 14.000000 13.000000 25.000000 29.000000 43.000000 26.500000 24.500000 26.500000 22.500000 16.500000
sensor id 1 31.000000 46.000000 30.000000 17.000000 22.000000 42.000000 25.000000 14.500000 18.000000 23.000000 20.500000 19.000000
sensor id 2 19.000000 20.000000 16.000000 19.000000 16.000000 27.000000 24.000000 46.000000 53.500000 45.000000 52.000000 42.500000
sensor id 3 16.000000 22.000000 17.000000 19.000000 42.000000 53.000000 35.000000 19.500000 22.000000 36.000000 24.000000 18.000000
sensor id 4 17.000000 28.000000 20.000000 20.000000 41.000000 30.000000 24.000000 17.500000 23.500000 27.000000 21.000000 18.500000
sensor id 5 0.000000 0.000000 0.000000 0.000000 0.000000 0.000000 0.000000 0.000000 0.000000 0.000000 0.000000 0.000000
sensor id 0 13.000000 20.000000 14.000000 13.000000 26.000000 30.000000 42.000000 27.000000 25.000000 30.000000 26.000000 17.500000
sensor id 1 28.000000 44.000000 29.000000 15.000000 22.000000 46.000000 28.000000 14.000000 18.000000 22.500000 20.000000 17.500000
sensor id 2 19.000000 20.000000 15.000000 18.000000 16.000000 28.000000 22.000000 41.000000 53.500000 47.000000 53.500000 42.000000
sensor id 3 16.000000 22.000000 18.000000 18.000000 41.000000 50.000000 30.000000 18.000000 22.500000 35.500000 24.000000 18.000000
sensor id 4 17.000000 28.000000 19.000000 19.000000 40.000000 31.000000 22.000000 16.000000 21.500000 25.500000 20.500000 18.000000
sensor id 5 0.000000 0.000000 0.000000 0.000000 0.000000 0.000000 0.000000 0.000000 0.000000 0.000000 0.000000 0.000000
sensor id 0 14.000000 20.000000 14.000000 13.000000 26.000000 33.000000 43.000000 27.000000 34.000000 37.500000 38.000000 22.000000
sensor id 1 24.000000 41.000000 27.000000 14.000000 22.000000 47.000000 27.000000 13.500000 18.000000 22.000000 19.500000 16.500000
sensor id 2 20.000000 21.000000 15.000000 17.000000 16.000000 31.000000 22.000000 37.000000 53.500000 48.000000 56.500000 45.000000
sensor id 3 16.000000 22.000000 16.000000 14.000000 32.000000 44.000000 23.000000 15.500000 22.000000 34.500000 23.000000 17.000000
sensor id 4 17.000000 29.000000 18.000000 19.000000 40.000000 33.000000 23.000000 15.000000 20.000000 25.000000 20.000000 18.000000
sensor id 5 0.000000 0.000000 0.000000 0.000000 0.000000 0.000000 0.000000 0.000000 0.000000 0.000000 0.000000 0.000000
sensor id 0 16.000000 21.000000 15.000000 15.000000 28.000000 34.000000 44.000000 30.500000 47.500000 45.000000 53.000000 31.000000
sensor id 1 20.000000 32.000000 23.000000 13.000000 24.000000 49.000000 27.000000 13.000000 18.000000 22.000000 18.500000 15.500000
sensor id 2 22.000000 21.000000 17.000000 18.000000 18.000000 39.000000 22.000000 32.500000 50.000000 48.000000 58.500000 44.500000
sensor id 3 15.000000 21.000000 15.000000 11.000000 21.000000 32.000000 17.000000 13.000000 21.000000 35.500000 22.000000 15.500000
sensor id 4 18.000000 28.000000 20.000000 17.000000 39.000000 33.000000 23.000000 15.000000 20.000000 25.000000 20.000000 17.500000
sensor id 5 0.000000 0.000000 0.000000 0.000000 0.000000 0.000000 0.000000 0.000000 0.000000 0.000000 0.000000 0.000000
sensor id 0 18.000000 21.000000 16.000000 17.000000 28.000000 38.000000 44.000000 35.500000 54.000000 48.000000 59.500000 41.000000
sensor id 1 17.000000 28.000000 20.000000 12.000000 25.000000 48.000000 26.000000 13.000000 17.500000 22.000000 18.000000 14.500000
sensor id 2 22.000000 22.000000 16.000000 16.000000 18.000000 39.000000 21.000000 27.500000 46.000000 48.500000 58.500000 40.000000
sensor id 3 14.000000 21.000000 14.000000 9.000000 18.000000 28.000000 16.000000 12.000000 21.000000 38.000000 22.500000 15.000000
sensor id 4 17.000000 29.000000 20.000000 15.000000 35.000000 34.000000 22.000000 14.500000 20.500000 25.000000 20.000000 16.500000
sensor id 5 0.000000 0.000000 0.000000 0.000000 0.000000 0.000000 0.000000 0.000000 0.000000 0.000000 0.000000 0.000000
sensor id 0 21.000000 22.000000 17.000000 20.000000 30.000000 40.000000 39.000000 39.000000 54.000000 47.000000 62.000000 50.000000
sensor id 1 17.000000 27.000000 19.000000 12.000000 24.000000 45.000000 24.000000 12.500000 17.000000 21.500000 18.000000 14.500000
sensor id 2 21.000000 21.000000 16.000000 14.000000 19.000000 36.000000 20.000000 22.000000 39.500000 49.000000 51.500000 29.000000
sensor id 3 14.000000 21.000000 14.000000 9.000000 17.000000 25.000000 15.000000 12.000000 22.000000 41.000000 24.000000 15.000000
sensor id 4 16.000000 25.000000 16.000000 14.000000 34.000000 35.000000 20.000000 13.500000 21.000000 25.000000 20.000000 16.000000
sensor id 5 0.000000 0.000000 0.000000 0.000000 0.000000 0.000000 0.000000 0.000000 0.000000 0.000000 0.000000 0.000000
sensor id 0 25.000000 23.000000 19.000000 22.000000 31.000000 39.000000 39.000000 41.000000 49.500000 45.000000 63.000000 56.500000
sensor id 1 16.000000 26.000000 17.000000 13.000000 34.000000 32.000000 21.000000 12.500000 17.000000 21.500000 18.000000 15.000000
sensor id 2 16.000000 19.000000 14.000000 12.000000 21.000000 33.000000 28.000000 16.500000 28.500000 43.000000 35.500000 18.000000
sensor id 3 14.000000 21.000000 14.000000 9.000000 14.000000 20.000000 15.000000 12.000000 24.000000 44.500000 26.000000 15.500000
sensor id 4 17.000000 23.000000 19.000000 12.000000 32.000000 29.000000 20.000000 13.500000 21.000000 25.000000 19.500000 16.000000
sensor id 5 0.000000 0.000000 0.000000 0.000000 0.000000 0.000000 0.000000 0.000000 0.000000 0.000000 0.000000 0.000000
sensor id 0 26.000000 24.000000 20.000000 24.000000 33.000000 37.000000 42.000000 41.000000 47.500000 41.000000 62.500000 59.000000
sensor id 1 15.000000 24.000000 16.000000 13.000000 27.000000 28.000000 24.000000 14.000000 17.500000 22.000000 18.500000 16.000000
sensor id 2 15.000000 20.000000 14.000000 13.000000 20.000000 28.000000 23.000000 14.500000 24.500000 41.500000 31.500000 17.000000
sensor id 3 15.000000 21.000000 14.000000 9.000000 14.000000 20.000000 15.000000 12.500000 26.500000 47.500000 29.000000 16.500000
sensor id 4 15.000000 29.000000 13.000000 12.000000 30.000000 28.000000 21.000000 13.500000 21.500000 25.500000 19.000000 15.500000
sensor id 5 0.000000 0.000000 0.000000 0.000000 0.000000 0.000000 0.000000 0.000000 0.000000 0.000000 0.000000 0.000000
sensor id 0 29.000000 25.000000 21.000000 24.000000 33.000000 41.000000 42.000000 38.500000 44.500000 35.000000 60.000000 58.500000
sensor id 1 18.000000 32.000000 20.000000 20.000000 52.000000 46.000000 39.000000 17.500000 18.500000 22.000000 19.500000 17.000000
sensor id 2 15.000000 20.000000 16.000000 14.000000 21.000000 33.000000 27.000000 14.500000 28.500000 48.000000 40.000000 18.500000
sensor id 3 15.000000 21.000000 14.000000 10.000000 17.000000 22.000000 17.000000 14.500000 30.000000 51.000000 38.000000 20.000000
sensor id 4 15.000000 29.000000 15.000000 11.000000 26.000000 33.000000 20.000000 13.000000 21.500000 26.000000 18.500000 14.500000
sensor id 5 0.000000 0.000000 0.000000 0.000000 0.000000 0.000000 0.000000 0.000000 0.000000 0.000000 0.000000 0.000000
sensor id 0 32.000000 25.000000 22.000000 24.000000 36.000000 39.000000 41.000000 34.500000 36.500000 33.500000 56.000000 56.000000
sensor id 1 20.000000 35.000000 21.000000 22.000000 53.000000 47.000000 41.000000 20.500000 19.500000 22.500000 20.000000 18.000000
sensor id 2 16.000000 21.000000 17.000000 15.000000 22.000000 30.000000 26.000000 15.500000 31.500000 51.500000 42.500000 19.000000
sensor id 3 19.000000 23.000000 16.000000 13.000000 18.000000 23.000000 20.000000 20.000000 37.000000 44.000000 47.000000 28.500000
sensor id 4 15.000000 26.000000 15.000000 11.000000 27.000000 27.000000 18.000000 12.500000 21.000000 26.500000 18.500000 14.500000
sensor id 5 0.000000 0.000000 0.000000 0.000000 0.000000 0.000000 0.000000 0.000000 0.000000 0.000000 0.000000 0.000000
sensor id 0 33.000000 26.000000 21.000000 22.000000 37.000000 40.000000 43.000000 30.500000 30.500000 33.000000 50.000000 49.500000
sensor id 1 20.000000 36.000000 22.000000 22.000000 52.000000 46.000000 41.000000 21.000000 20.000000 23.000000 20.000000 18.500000
sensor id 2 16.000000 21.000000 18.000000 15.000000 23.000000 29.000000 24.000000 16.000000 31.500000 52.000000 42.000000 19.500000
sensor id 3 28.000000 26.000000 20.000000 16.000000 19.000000 23.000000 20.000000 25.500000 44.500000 35.000000 46.500000 37.500000
sensor id 4 15.000000 26.000000 13.000000 10.000000 25.000000 27.000000 18.000000 12.000000 20.000000 26.500000 19.000000 15.000000
sensor id 5 0.000000 0.000000 0.000000 0.000000 0.000000 0.000000 0.000000 0.000000 0.000000 0.000000 0.000000 0.000000
sensor id 0 30.000000 24.000000 18.000000 17.000000 38.000000 42.000000 46.000000 27.000000 23.500000 25.000000 33.000000 31.000000
sensor id 1 21.000000 36.000000 22.000000 22.000000 51.000000 43.000000 40.000000 21.500000 20.500000 23.000000 20.000000 19.000000
sensor id 2 18.000000 22.000000 24.000000 19.000000 18.000000 26.000000 21.000000 16.000000 31.500000 51.000000 41.500000 20.500000
sensor id 3 36.000000 28.000000 22.000000 17.000000 19.000000 22.000000 19.000000 27.500000 48.000000 35.500000 41.500000 40.500000
sensor id 4 13.000000 18.000000 9.000000 10.000000 25.000000 31.000000 18.000000 12.000000 19.000000 25.500000 18.500000 15.000000
sensor id 5 0.000000 0.000000 0.000000 0.000000 0.000000 0.000000 0.000000 0.000000 0.000000 0.000000 0.000000 0.000000
sensor id 0 15.000000 22.000000 16.000000 17.000000 42.000000 41.000000 43.000000 25.000000 17.000000 18.500000 21.000000 18.000000
sensor id 1 22.000000 38.000000 23.000000 25.000000 52.000000 40.000000 41.000000 23.500000 21.000000 23.500000 20.500000 20.000000
sensor id 2 20.000000 23.000000 20.000000 15.000000 15.000000 25.000000 20.000000 18.000000 32.500000 51.000000 41.500000 30.000000
sensor id 3 40.000000 30.000000 24.000000 18.000000 18.000000 22.000000 20.000000 30.000000 51.500000 37.500000 39.000000 38.000000
sensor id 4 13.000000 19.000000 15.000000 11.000000 26.000000 25.000000 17.000000 11.500000 18.500000 24.500000 18.000000 14.500000
sensor id 5 0.000000 0.000000 0.000000 0.000000 0.000000 0.000000 0.000000 0.000000 0.000000 0.000000 0.000000 0.000000
sensor id 0 19.000000 23.000000 17.000000 18.000000 41.000000 40.000000 44.000000 26.000000 18.500000 22.500000 22.500000 19.000000
sensor id 1 22.000000 38.000000 23.000000 28.000000 53.000000 37.000000 40.000000 25.500000 21.500000 24.000000 21.000000 21.000000
sensor id 2 40.000000 34.000000 46.000000 43.000000 26.000000 26.000000 23.000000 22.500000 33.500000 51.000000 42.500000 40.500000
sensor id 3 42.000000 33.000000 25.000000 18.000000 18.000000 22.000000 0.000000 33.500000 55.000000 41.000000 41.000000 36.500000
sensor id 4 13.000000 20.000000 9.000000 10.000000 23.000000 25.000000 17.000000 11.000000 18.500000 24.500000 18.000000 14.000000
sensor id 5 0.000000 0.000000 0.000000 0.000000 0.000000 0.000000 0.000000 0.000000 0.000000 0.000000 0.000000 0.000000
sensor id 0 18.000000 23.000000 17.000000 19.000000 42.000000 41.000000 45.000000 28.000000 22.500000 27.000000 23.000000 19.000000
sensor id 1 22.000000 37.000000 24.000000 30.000000 52.000000 34.000000 39.000000 27.000000 22.000000 24.500000 21.500000 22.000000
sensor id 2 42.000000 35.000000 46.000000 46.000000 28.000000 25.000000 24.000000 27.000000 33.500000 51.000000 42.500000 44.500000
sensor id 3 47.000000 40.000000 28.000000 19.000000 18.000000 22.000000 20.000000 36.000000 56.500000 45.000000 46.000000 40.000000
sensor id 4 13.000000 19.000000 9.000000 10.000000 25.000000 28.000000 17.000000 11.500000 19.000000 25.500000 18.500000 14.000000
sensor id 5 0.000000 0.000000 0.000000 0.000000 0.000000 0.000000 0.000000 0.000000 0.000000 0.000000 0.000000 0.000000
sensor id 0 17.000000 23.000000 17.000000 19.000000 41.000000 35.000000 44.000000 29.000000 22.000000 24.000000 22.500000 19.000000
sensor id 1 22.000000 37.000000 24.000000 32.000000 52.000000 32.000000 38.000000 28.500000 22.500000 25.500000 22.000000 23.000000
sensor id 2 45.000000 36.000000 46.000000 47.000000 27.000000 25.000000 23.000000 30.000000 33.000000 51.500000 42.000000 48.000000
sensor id 3 47.000000 46.000000 30.000000 21.000000 19.000000 22.000000 21.000000 39.000000 57.500000 48.000000 50.000000 45.000000
sensor id 4 13.000000 18.000000 8.000000 9.000000 22.000000 25.000000 17.000000 11.500000 19.000000 25.000000 18.000000 13.500000
sensor id 5 0.000000 0.000000 0.000000 0.000000 0.000000 0.000000 0.000000 0.000000 0.000000 0.000000 0.000000 0.000000
sensor id 0 17.000000 23.000000 17.000000 19.000000 41.000000 38.000000 42.000000 28.000000 21.000000 23.500000 22.000000 18.500000
sensor id 1 23.000000 37.000000 25.000000 34.000000 51.000000 30.000000 37.000000 29.500000 23.000000 26.500000 22.500000 24.000000
sensor id 2 46.000000 38.000000 47.000000 46.000000 24.000000 24.000000 23.000000 29.500000 33.000000 51.500000 42.000000 48.000000
sensor id 3 44.000000 49.000000 30.000000 24.000000 20.000000 22.000000 22.000000 44.000000 59.000000 48.000000 50.500000 49.500000
sensor id 4 14.000000 28.000000 16.000000 10.000000 22.000000 24.000000 16.000000 11.000000 19.000000 24.000000 17.500000 13.500000
sensor id 5 0.000000 0.000000 0.000000 0.000000 0.000000 0.000000 0.000000 0.000000 0.000000 0.000000 0.000000 0.000000
sensor id 0 17.000000 23.000000 16.000000 17.000000 38.000000 32.000000 36.000000 24.500000 18.500000 23.500000 21.500000 18.000000
sensor id 1 23.000000 38.000000 25.000000 35.000000 48.000000 29.000000 34.000000 30.000000 23.500000 28.000000 23.000000 24.500000
sensor id 2 46.000000 38.000000 46.000000 43.000000 22.000000 23.000000 21.000000 27.000000 33.500000 51.500000 42.000000 47.000000
sensor id 3 39.000000 51.000000 30.000000 30.000000 22.000000 23.000000 26.000000 49.500000 58.500000 42.500000 44.500000 50.000000
sensor id 4 13.000000 21.000000 7.000000 8.000000 19.000000 22.000000 16.000000 11.000000 18.500000 24.000000 18.000000 14.000000
sensor id 5 0.000000 0.000000 0.000000 0.000000 0.000000 0.000000 0.000000 0.000000 0.000000 0.000000 0.000000 0.000000
sensor id 0 17.000000 23.000000 16.000000 17.000000 39.000000 38.000000 35.000000 21.000000 14.000000 19.000000 21.000000 17.500000
sensor id 1 23.000000 39.000000 26.000000 30.000000 34.000000 25.000000 24.000000 26.000000 24.000000 30.000000 23.000000 23.500000
sensor id 2 49.000000 39.000000 47.000000 40.000000 20.000000 23.000000 19.000000 25.000000 33.500000 53.000000 42.500000 47.000000
sensor id 3 34.000000 52.000000 32.000000 43.000000 33.000000 27.000000 0.000000 55.000000 47.000000 33.500000 32.500000 38.500000
sensor id 4 14.000000 25.000000 12.000000 9.000000 21.000000 24.000000 16.000000 11.000000 18.500000 25.000000 18.500000 14.000000
sensor id 5 0.000000 0.000000 0.000000 0.000000 0.000000 0.000000 0.000000 0.000000 0.000000 0.000000 0.000000 0.000000
sensor id 0 16.000000 23.000000 16.000000 17.000000 41.000000 35.000000 37.000000 20.500000 14.000000 19.000000 20.000000 17.000000
sensor id 1 24.000000 40.000000 24.000000 17.000000 20.000000 22.000000 21.000000 19.000000 24.000000 32.000000 23.000000 19.500000
sensor id 2 52.000000 42.000000 45.000000 36.000000 18.000000 23.000000 18.000000 23.500000 33.000000 54.500000 43.000000 47.000000
sensor id 3 28.000000 56.000000 32.000000 43.000000 54.000000 37.000000 58.000000 48.500000 31.000000 27.500000 24.000000 25.000000
sensor id 4 14.000000 30.000000 10.000000 8.000000 17.000000 25.000000 18.000000 11.500000 20.000000 27.000000 19.000000 14.000000
sensor id 5 0.000000 0.000000 0.000000 0.000000 0.000000 0.000000 0.000000 0.000000 0.000000 0.000000 0.000000 0.000000
sensor id 0 16.000000 23.000000 17.000000 19.000000 43.000000 37.000000 36.000000 21.500000 18.000000 22.500000 19.500000 17.000000
sensor id 1 22.000000 39.000000 22.000000 12.000000 19.000000 28.000000 31.000000 16.000000 24.000000 33.000000 22.500000 17.500000
sensor id 2 52.000000 42.000000 42.000000 31.000000 17.000000 22.000000 17.000000 22.000000 33.000000 54.500000 43.500000 45.500000
sensor id 3 29.000000 54.000000 29.000000 19.000000 50.000000 51.000000 46.000000 27.000000 22.000000 24.500000 21.000000 19.500000
sensor id 4 15.000000 29.000000 16.000000 10.000000 22.000000 27.000000 18.000000 12.500000 22.000000 29.000000 19.500000 14.500000
sensor id 5 0.000000 0.000000 0.000000 0.000000 0.000000 0.000000 0.000000 0.000000 0.000000 0.000000 0.000000 0.000000
sensor id 0 15.000000 23.000000 17.000000 19.000000 46.000000 31.000000 29.000000 21.000000 18.000000 29.500000 20.500000 17.000000
sensor id 1 22.000000 38.000000 22.000000 12.000000 24.000000 45.000000 20.000000 14.500000 24.000000 33.500000 22.000000 17.500000
sensor id 2 54.000000 44.000000 39.000000 25.000000 17.000000 31.000000 20.000000 20.000000 32.000000 54.500000 43.500000 42.500000
sensor id 3 32.000000 53.000000 29.000000 12.000000 17.000000 29.000000 17.000000 13.000000 18.500000 22.500000 20.000000 17.500000
sensor id 4 18.000000 35.000000 9.000000 11.000000 19.000000 19.000000 19.000000 13.500000 23.000000 30.500000 20.500000 17.000000
sensor id 5 0.000000 0.000000 0.000000 0.000000 0.000000 0.000000 0.000000 0.000000 0.000000 0.000000 0.000000 0.000000
sensor id 0 15.000000 24.000000 17.000000 18.000000 45.000000 42.000000 27.000000 19.000000 19.000000 33.000000 22.000000 16.500000
sensor id 1 21.000000 38.000000 21.000000 12.000000 26.000000 44.000000 19.000000 13.000000 24.500000 34.500000 22.500000 16.500000
sensor id 2 55.000000 46.000000 36.000000 22.000000 20.000000 45.000000 27.000000 19.000000 31.000000 55.500000 43.500000 40.500000
sensor id 3 32.000000 54.000000 29.000000 11.000000 15.000000 25.000000 16.000000 11.000000 17.500000 22.500000 20.000000 17.500000
sensor id 4 27.000000 47.000000 15.000000 13.000000 15.000000 29.000000 18.000000 14.000000 23.000000 30.000000 21.500000 18.500000
sensor id 5 0.000000 0.000000 0.000000 0.000000 0.000000 0.000000 0.000000 0.000000 0.000000 0.000000 0.000000 0.000000
sensor id 0 16.000000 22.000000 16.000000 18.000000 43.000000 33.000000 29.000000 18.500000 22.500000 32.500000 23.500000 16.000000
sensor id 1 21.000000 38.000000 22.000000 12.000000 25.000000 40.000000 18.000000 13.000000 25.500000 35.000000 23.000000 16.500000
sensor id 2 52.000000 43.000000 37.000000 24.000000 20.000000 45.000000 26.000000 19.000000 31.500000 55.500000 44.500000 39.500000
sensor id 3 34.000000 56.000000 31.000000 12.000000 16.000000 25.000000 16.000000 11.000000 17.000000 23.500000 20.000000 18.000000
sensor id 4 27.000000 41.000000 21.000000 12.000000 17.000000 20.000000 18.000000 14.000000 23.000000 29.000000 22.000000 18.000000
sensor id 5 0.000000 0.000000 0.000000 0.000000 0.000000 0.000000 0.000000 0.000000 0.000000 0.000000 0.000000 0.000000
sensor id 0 15.000000 23.000000 16.000000 18.000000 47.000000 36.000000 29.000000 19.500000 21.500000 42.000000 26.000000 17.000000
sensor id 1 21.000000 37.000000 21.000000 11.000000 18.000000 24.000000 15.000000 12.500000 25.500000 34.500000 22.500000 16.500000
sensor id 2 52.000000 42.000000 37.000000 22.000000 24.000000 49.000000 28.000000 19.000000 32.000000 54.000000 44.000000 38.000000
sensor id 3 36.000000 56.000000 34.000000 12.000000 15.000000 22.000000 14.000000 11.500000 17.500000 22.500000 20.500000 18.500000
sensor id 4 27.000000 50.000000 17.000000 12.000000 24.000000 19.000000 19.000000 14.500000 23.000000 30.000000 22.500000 20.000000
sensor id 5 0.000000 0.000000 0.000000 0.000000 0.000000 0.000000 0.000000 0.000000 0.000000 0.000000 0.000000 0.000000
sensor id 0 16.000000 22.000000 18.000000 18.000000 46.000000 45.000000 26.000000 21.000000 30.000000 56.500000 36.500000 19.500000
sensor id 1 20.000000 37.000000 20.000000 11.000000 15.000000 19.000000 14.000000 12.000000 24.500000 33.500000 22.000000 16.000000
sensor id 2 51.000000 44.000000 35.000000 22.000000 28.000000 36.000000 21.000000 18.500000 32.000000 53.500000 43.000000 35.500000
sensor id 3 39.000000 55.000000 35.000000 13.000000 15.000000 20.000000 15.000000 11.500000 17.000000 22.000000 21.000000 19.000000
sensor id 4 37.000000 53.000000 35.000000 13.000000 17.000000 30.000000 18.000000 15.500000 24.000000 30.500000 23.500000 24.000000
sensor id 5 0.000000 0.000000 0.000000 0.000000 0.000000 0.000000 0.000000 0.000000 0.000000 0.000000 0.000000 0.000000
sensor id 0 16.000000 24.000000 17.000000 19.000000 46.000000 43.000000 31.000000 23.000000 46.000000 57.000000 51.000000 23.500000
sensor id 1 20.000000 36.000000 20.000000 11.000000 15.000000 19.000000 14.000000 12.000000 23.500000 31.500000 21.500000 15.500000
sensor id 2 48.000000 42.000000 34.000000 20.000000 22.000000 26.000000 18.000000 17.500000 31.500000 52.500000 42.000000 31.000000
sensor id 3 40.000000 53.000000 36.000000 13.000000 15.000000 20.000000 13.000000 11.500000 16.500000 23.000000 21.000000 19.500000
sensor id 4 39.000000 51.000000 38.000000 19.000000 18.000000 31.000000 19.000000 16.000000 25.000000 31.000000 25.000000 26.500000
sensor id 5 0.000000 0.000000 0.000000 0.000000 0.000000 0.000000 0.000000 0.000000 0.000000 0.000000 0.000000 0.000000
sensor id 0 18.000000 25.000000 19.000000 21.000000 48.000000 39.000000 29.000000 29.000000 59.500000 42.500000 56.000000 33.000000
sensor id 1 19.000000 35.000000 19.000000 11.000000 15.000000 19.000000 14.000000 12.000000 22.500000 29.000000 20.500000 15.000000
sensor id 2 43.000000 43.000000 31.000000 16.000000 16.000000 21.000000 16.000000 17.000000 30.000000 49.000000 38.000000 26.500000
sensor id 3 42.000000 51.000000 37.000000 14.000000 16.000000 20.000000 14.000000 11.500000 17.000000 23.000000 21.000000 20.500000
sensor id 4 37.000000 40.000000 49.000000 23.000000 22.000000 22.000000 20.000000 17.000000 25.500000 32.000000 26.500000 29.500000
sensor id 5 0.000000 0.000000 0.000000 0.000000 0.000000 0.000000 0.000000 0.000000 0.000000 0.000000 0.000000 0.000000
sensor id 0 21.000000 26.000000 21.000000 25.000000 51.000000 36.000000 32.000000 40.500000 64.500000 32.000000 53.500000 44.500000
sensor id 1 18.000000 30.000000 20.000000 13.000000 17.000000 20.000000 15.000000 12.000000 21.000000 27.000000 20.000000 15.500000
sensor id 2 43.000000 44.000000 30.000000 15.000000 15.000000 21.000000 17.000000 17.500000 28.000000 42.500000 30.500000 24.500000
sensor id 3 47.000000 50.000000 38.000000 15.000000 16.000000 21.000000 15.000000 11.500000 17.000000 23.500000 21.500000 22.000000
sensor id 4 38.000000 38.000000 49.000000 28.000000 23.000000 23.000000 22.000000 19.000000 26.000000 32.000000 27.500000 33.500000
sensor id 5 0.000000 0.000000 0.000000 0.000000 0.000000 0.000000 0.000000 0.000000 0.000000 0.000000 0.000000 0.000000
sensor id 0 24.000000 25.000000 22.000000 28.000000 53.000000 42.000000 31.000000 46.000000 65.000000 32.000000 54.000000 49.000000
sensor id 1 18.000000 26.000000 21.000000 12.000000 15.000000 19.000000 14.000000 11.500000 19.500000 26.000000 20.000000 16.000000
sensor id 2 42.000000 45.000000 29.000000 14.000000 14.000000 21.000000 15.000000 15.500000 24.500000 33.500000 24.000000 22.000000
sensor id 3 52.000000 50.000000 39.000000 16.000000 16.000000 21.000000 16.000000 12.500000 17.500000 24.000000 22.500000 23.000000
sensor id 4 51.000000 36.000000 54.000000 27.000000 21.000000 31.000000 21.000000 19.000000 26.500000 31.500000 27.500000 33.500000
sensor id 5 0.000000 0.000000 0.000000 0.000000 0.000000 0.000000 0.000000 0.000000 0.000000 0.000000 0.000000 0.000000
sensor id 0 24.000000 26.000000 21.000000 29.000000 54.000000 43.000000 32.000000 42.500000 66.500000 35.000000 58.500000 48.500000
sensor id 1 20.000000 28.000000 20.000000 11.000000 14.000000 19.000000 14.000000 11.000000 19.000000 25.500000 20.500000 17.500000
sensor id 2 28.000000 32.000000 19.000000 12.000000 15.000000 21.000000 14.000000 12.500000 20.000000 26.500000 21.000000 18.500000
sensor id 3 50.000000 49.000000 37.000000 16.000000 16.000000 20.000000 16.000000 13.000000 19.000000 25.000000 22.500000 23.000000
sensor id 4 54.000000 51.000000 51.000000 25.000000 21.000000 25.000000 22.000000 17.500000 27.000000 31.000000 26.500000 31.500000
sensor id 5 0.000000 0.000000 0.000000 0.000000 0.000000 0.000000 0.000000 0.000000 0.000000 0.000000 0.000000 0.000000
sensor id 0 23.000000 24.000000 22.000000 27.000000 54.000000 44.000000 40.000000 37.500000 62.500000 39.000000 61.500000 42.500000
sensor id 1 33.000000 31.000000 23.000000 14.000000 15.000000 19.000000 14.000000 12.500000 20.000000 26.000000 25.500000 27.000000
sensor id 2 20.000000 28.000000 18.000000 12.000000 16.000000 22.000000 14.000000 12.000000 17.500000 23.500000 19.500000 17.000000
sensor id 3 47.000000 48.000000 35.000000 15.000000 16.000000 22.000000 15.000000 13.500000 19.000000 26.000000 22.000000 22.000000
sensor id 4 53.000000 47.000000 53.000000 22.000000 18.000000 24.000000 21.000000 16.500000 25.500000 31.000000 25.500000 28.500000
sensor id 5 0.000000 0.000000 0.000000 0.000000 0.000000 0.000000 0.000000 0.000000 0.000000 0.000000 0.000000 0.000000
sensor id 0 21.000000 25.000000 19.000000 25.000000 54.000000 34.000000 30.000000 31.000000 53.000000 50.000000 58.000000 30.500000
sensor id 1 46.000000 30.000000 24.000000 16.000000 15.000000 20.000000 15.000000 15.500000 22.500000 29.000000 35.000000 41.500000
sensor id 2 21.000000 27.000000 19.000000 18.000000 29.000000 26.000000 18.000000 13.000000 18.000000 23.500000 19.500000 18.000000
sensor id 3 44.000000 47.000000 33.000000 15.000000 16.000000 21.000000 18.000000 14.000000 18.500000 24.500000 21.500000 20.500000
sensor id 4 50.000000 59.000000 44.000000 17.000000 23.000000 18.000000 18.000000 15.000000 23.500000 29.500000 24.000000 24.000000
sensor id 5 0.000000 0.000000 0.000000 0.000000 0.000000 0.000000 0.000000 0.000000 0.000000 0.000000 0.000000 0.000000
sensor id 0 18.000000 25.000000 20.000000 26.000000 56.000000 33.000000 42.000000 26.500000 37.000000 58.000000 44.500000 22.000000
sensor id 1 52.000000 35.000000 29.000000 22.000000 17.000000 21.000000 16.000000 19.000000 26.000000 32.500000 43.500000 50.500000
sensor id 2 29.000000 35.000000 25.000000 22.000000 43.000000 37.000000 31.000000 16.500000 19.000000 24.500000 21.000000 21.500000
sensor id 3 36.000000 47.000000 28.000000 13.000000 16.000000 24.000000 20.000000 14.000000 20.500000 24.500000 21.000000 19.500000
sensor id 4 39.000000 58.000000 32.000000 11.000000 17.000000 18.000000 19.000000 14.000000 22.000000 27.500000 22.500000 20.000000
sensor id 5 0.000000 0.000000 0.000000 0.000000 0.000000 0.000000 0.000000 0.000000 0.000000 0.000000 0.000000 0.000000
sensor id 0 17.000000 25.000000 19.000000 26.000000 54.000000 30.000000 38.000000 24.500000 22.500000 47.000000 29.500000 19.000000
sensor id 1 54.000000 38.000000 31.000000 23.000000 19.000000 25.000000 17.000000 21.000000 28.000000 34.500000 47.000000 52.500000
sensor id 2 40.000000 41.000000 25.000000 20.000000 37.000000 49.000000 47.000000 20.000000 20.000000 24.500000 21.500000 23.000000
sensor id 3 32.000000 47.000000 26.000000 12.000000 17.000000 26.000000 22.000000 14.000000 21.000000 26.500000 21.000000 18.500000
sensor id 4 28.000000 51.000000 14.000000 12.000000 21.000000 18.000000 18.000000 13.500000 20.500000 26.000000 21.500000 17.000000
sensor id 5 0.000000 0.000000 0.000000 0.000000 0.000000 0.000000 0.000000 0.000000 0.000000 0.000000 0.000000 0.000000
sensor id 0 16.000000 23.000000 19.000000 25.000000 53.000000 41.000000 29.000000 23.500000 16.500000 33.500000 22.000000 18.000000
sensor id 1 54.000000 38.000000 32.000000 24.000000 33.000000 37.000000 22.000000 21.000000 27.500000 34.500000 46.000000 52.000000
sensor id 2 39.000000 40.000000 26.000000 15.000000 22.000000 46.000000 36.000000 18.500000 20.500000 24.500000 21.500000 22.500000
sensor id 3 27.000000 44.000000 23.000000 12.000000 19.000000 34.000000 26.000000 15.000000 21.500000 27.000000 21.500000 18.000000
sensor id 4 19.000000 31.000000 19.000000 10.000000 16.000000 28.000000 15.000000 12.500000 19.500000 25.000000 20.500000 16.000000
sensor id 5 0.000000 0.000000 0.000000 0.000000 0.000000 0.000000 0.000000 0.000000 0.000000 0.000000 0.000000 0.000000
sensor id 0 16.000000 23.000000 18.000000 23.000000 51.000000 30.000000 35.000000 22.000000 14.500000 29.000000 20.000000 17.500000
sensor id 1 55.000000 38.000000 32.000000 27.000000 45.000000 49.000000 29.000000 22.000000 27.000000 34.500000 45.500000 52.000000
sensor id 2 41.000000 42.000000 25.000000 14.000000 15.000000 33.000000 22.000000 14.500000 19.500000 24.000000 21.500000 23.000000
sensor id 3 25.000000 44.000000 22.000000 12.000000 21.000000 42.000000 30.000000 16.500000 23.000000 26.500000 22.000000 18.000000
sensor id 4 18.000000 24.000000 15.000000 11.000000 17.000000 18.000000 17.000000 11.500000 18.500000 24.500000 19.500000 15.000000
sensor id 5 0.000000 0.000000 0.000000 0.000000 0.000000 0.000000 0.000000 0.000000 0.000000 0.000000 0.000000 0.000000
sensor id 0 15.000000 23.000000 17.000000 19.000000 45.000000 36.000000 31.000000 19.500000 15.500000 23.500000 19.500000 17.000000
sensor id 1 56.000000 38.000000 31.000000 28.000000 45.000000 51.000000 38.000000 24.000000 27.500000 35.000000 47.000000 52.500000
sensor id 2 40.000000 41.000000 25.000000 13.000000 14.000000 25.000000 18.000000 12.500000 19.000000 23.000000 21.500000 22.500000
sensor id 3 23.000000 41.000000 20.000000 12.000000 24.000000 48.000000 34.000000 17.000000 23.000000 26.000000 22.000000 18.000000
sensor id 4 16.000000 29.000000 8.000000 8.000000 20.000000 26.000000 16.000000 11.000000 18.000000 23.500000 18.500000 14.500000
sensor id 5 0.000000 0.000000 0.000000 0.000000 0.000000 0.000000 0.000000 0.000000 0.000000 0.000000 0.000000 0.000000
sensor id 0 15.000000 23.000000 16.000000 17.000000 44.000000 34.000000 22.000000 18.000000 16.500000 21.500000 19.500000 16.500000
sensor id 1 55.000000 36.000000 30.000000 27.000000 38.000000 48.000000 47.000000 27.000000 28.500000 36.000000 49.000000 53.500000
sensor id 2 41.000000 38.000000 25.000000 13.000000 14.000000 22.000000 15.000000 12.500000 19.000000 23.500000 22.500000 24.500000
sensor id 3 21.000000 39.000000 19.000000 13.000000 28.000000 53.000000 39.000000 18.000000 23.500000 26.500000 22.000000 18.000000
sensor id 4 16.000000 31.000000 10.000000 7.000000 23.000000 18.000000 14.000000 11.000000 18.000000 23.000000 18.500000 15.000000
sensor id 5 0.000000 0.000000 0.000000 0.000000 0.000000 0.000000 0.000000 0.000000 0.000000 0.000000 0.000000 0.000000
sensor id 0 13.000000 21.000000 16.000000 18.000000 44.000000 36.000000 26.000000 17.000000 14.500000 21.500000 19.500000 16.000000
sensor id 1 55.000000 36.000000 30.000000 25.000000 29.000000 40.000000 51.000000 30.500000 30.500000 38.000000 50.000000 53.500000
sensor id 2 38.000000 27.000000 19.000000 13.000000 13.000000 21.000000 14.000000 13.500000 20.000000 25.000000 27.000000 30.000000
sensor id 3 22.000000 40.000000 20.000000 15.000000 38.000000 55.000000 46.000000 19.500000 24.500000 27.000000 22.000000 18.500000
sensor id 4 13.000000 22.000000 12.000000 10.000000 22.000000 22.000000 14.000000 10.500000 17.500000 23.000000 19.000000 14.500000
sensor id 5 0.000000 0.000000 0.000000 0.000000 0.000000 0.000000 0.000000 0.000000 0.000000 0.000000 0.000000 0.000000
sensor id 0 14.000000 21.000000 16.000000 17.000000 39.000000 26.000000 22.000000 17.000000 14.000000 19.500000 19.500000 16.500000
sensor id 1 55.000000 35.000000 29.000000 21.000000 21.000000 27.000000 35.000000 29.000000 32.000000 38.500000 49.500000 52.000000
sensor id 2 39.000000 26.000000 22.000000 18.000000 13.000000 21.000000 16.000000 17.500000 23.500000 27.500000 38.500000 41.500000
sensor id 3 25.000000 43.000000 23.000000 20.000000 53.000000 52.000000 57.000000 23.000000 25.500000 27.000000 22.500000 20.500000
sensor id 4 14.000000 21.000000 10.000000 9.000000 19.000000 17.000000 13.000000 10.000000 17.000000 22.500000 18.500000 13.500000
sensor id 5 0.000000 0.000000 0.000000 0.000000 0.000000 0.000000 0.000000 0.000000 0.000000 0.000000 0.000000 0.000000
sensor id 0 15.000000 21.000000 19.000000 25.000000 31.000000 21.000000 16.000000 17.000000 15.000000 22.000000 20.000000 20.000000
sensor id 1 55.000000 35.000000 28.000000 20.000000 17.000000 21.000000 17.000000 22.500000 30.000000 38.000000 49.000000 51.000000
sensor id 2 44.000000 27.000000 26.000000 28.000000 16.000000 22.000000 20.000000 29.000000 31.500000 31.000000 49.000000 54.000000
sensor id 3 29.000000 48.000000 32.000000 44.000000 53.000000 34.000000 57.000000 36.500000 29.000000 28.000000 25.000000 28.000000
sensor id 4 13.000000 21.000000 13.000000 7.000000 18.000000 18.000000 14.000000 10.000000 16.500000 22.000000 17.500000 13.000000
sensor id 5 0.000000 0.000000 0.000000 0.000000 0.000000 0.000000 0.000000 0.000000 0.000000 0.000000 0.000000 0.000000
sensor id 0 25.000000 28.000000 31.000000 17.000000 17.000000 20.000000 9.000000 14.500000 14.500000 23.500000 20.000000 20.500000
sensor id 1 54.000000 35.000000 28.000000 20.000000 19.000000 22.000000 17.000000 19.500000 28.000000 38.500000 49.000000 51.000000
sensor id 2 40.000000 27.000000 28.000000 42.000000 26.000000 26.000000 34.000000 44.500000 42.500000 33.500000 51.500000 57.500000
sensor id 3 37.000000 52.000000 31.000000 44.000000 28.000000 25.000000 0.000000 53.000000 39.500000 30.500000 31.000000 40.000000
sensor id 4 13.000000 25.000000 9.000000 8.000000 16.000000 23.000000 14.000000 10.000000 16.000000 22.000000 17.000000 13.000000
sensor id 5 0.000000 0.000000 0.000000 0.000000 0.000000 0.000000 0.000000 0.000000 0.000000 0.000000 0.000000 0.000000
sensor id 0 30.000000 39.000000 30.000000 14.000000 16.000000 21.000000 10.000000 12.500000 14.000000 23.500000 21.500000 21.500000
sensor id 1 54.000000 35.000000 29.000000 22.000000 26.000000 26.000000 20.000000 20.500000 28.500000 39.500000 49.500000 51.500000
sensor id 2 34.000000 29.000000 27.000000 46.000000 37.000000 34.000000 52.000000 54.500000 49.500000 34.500000 48.500000 55.500000
sensor id 3 39.000000 55.000000 27.000000 21.000000 19.000000 22.000000 0.000000 50.000000 52.500000 33.000000 36.500000 37.500000
sensor id 4 13.000000 25.000000 9.000000 8.000000 15.000000 26.000000 14.000000 10.000000 16.500000 22.000000 17.500000 13.000000
sensor id 5 0.000000 0.000000 0.000000 0.000000 0.000000 0.000000 0.000000 0.000000 0.000000 0.000000 0.000000 0.000000
sensor id 0 43.000000 43.000000 40.000000 19.000000 19.000000 22.000000 10.000000 13.000000 16.500000 25.500000 23.500000 27.500000
sensor id 1 54.000000 35.000000 31.000000 27.000000 44.000000 40.000000 30.000000 22.500000 29.500000 40.000000 50.000000 52.000000
sensor id 2 25.000000 29.000000 26.000000 42.000000 43.000000 47.000000 58.000000 56.500000 47.000000 32.000000 36.500000 40.000000
sensor id 3 39.000000 57.000000 27.000000 14.000000 18.000000 24.000000 0.000000 30.000000 50.500000 36.500000 33.500000 25.000000
sensor id 4 13.000000 26.000000 11.000000 7.000000 21.000000 26.000000 14.000000 9.500000 17.000000 22.000000 18.000000 13.000000
sensor id 5 0.000000 0.000000 0.000000 0.000000 0.000000 0.000000 0.000000 0.000000 0.000000 0.000000 0.000000 0.000000
sensor id 0 44.000000 38.000000 37.000000 20.000000 18.000000 19.000000 10.000000 14.500000 19.500000 26.000000 26.000000 34.500000
sensor id 1 52.000000 35.000000 34.000000 40.000000 58.000000 52.000000 49.000000 28.500000 30.500000 39.000000 48.500000 51.500000
sensor id 2 16.000000 23.000000 18.000000 15.000000 23.000000 40.000000 47.000000 38.500000 32.500000 26.000000 23.000000 20.500000
sensor id 3 42.000000 61.000000 28.000000 15.000000 27.000000 35.000000 23.000000 17.500000 34.500000 37.500000 26.500000 21.000000
sensor id 4 14.000000 23.000000 8.000000 6.000000 13.000000 16.000000 13.000000 9.000000 17.000000 22.000000 17.500000 13.000000
sensor id 5 0.000000 0.000000 0.000000 0.000000 0.000000 0.000000 0.000000 0.000000 0.000000 0.000000 0.000000 0.000000
sensor id 0 41.000000 27.000000 24.000000 18.000000 18.000000 22.000000 16.000000 18.000000 22.500000 27.000000 36.000000 40.500000
sensor id 1 46.000000 31.000000 28.000000 39.000000 58.000000 52.000000 56.000000 37.000000 32.000000 36.500000 46.500000 52.500000
sensor id 2 15.000000 22.000000 19.000000 13.000000 18.000000 27.000000 20.000000 16.500000 19.500000 22.500000 19.000000 14.500000
sensor id 3 41.000000 64.000000 29.000000 20.000000 43.000000 48.000000 34.000000 18.500000 24.500000 32.500000 23.500000 21.500000
sensor id 4 15.000000 28.000000 15.000000 8.000000 14.000000 20.000000 15.000000 8.500000 17.000000 22.000000 17.000000 13.000000
sensor id 5 0.000000 0.000000 0.000000 0.000000 0.000000 0.000000 0.000000 0.000000 0.000000 0.000000 0.000000 0.000000
sensor id 0 24.000000 22.000000 16.000000 13.000000 18.000000 20.000000 17.000000 18.000000 25.000000 33.000000 44.500000 31.500000
sensor id 1 30.000000 25.000000 21.000000 26.000000 39.000000 48.000000 55.000000 40.000000 34.500000 34.500000 40.500000 42.000000
sensor id 2 15.000000 21.000000 16.000000 13.000000 23.000000 26.000000 17.000000 12.000000 16.500000 22.000000 18.500000 14.000000
sensor id 3 38.000000 65.000000 28.000000 29.000000 55.000000 54.000000 51.000000 26.500000 24.500000 28.000000 24.000000 24.000000
sensor id 4 15.000000 26.000000 9.000000 8.000000 18.000000 19.000000 15.000000 9.000000 17.000000 22.000000 17.000000 13.000000
sensor id 5 0.000000 0.000000 0.000000 0.000000 0.000000 0.000000 0.000000 0.000000 0.000000 0.000000 0.000000 0.000000
sensor id 0 15.000000 21.000000 14.000000 11.000000 18.000000 22.000000 18.000000 16.000000 27.500000 44.500000 45.000000 20.000000
sensor id 1 17.000000 23.000000 16.000000 14.000000 19.000000 30.000000 31.000000 31.500000 33.500000 32.000000 29.500000 24.500000
sensor id 2 13.000000 19.000000 12.000000 10.000000 22.000000 32.000000 17.000000 11.000000 16.500000 22.500000 18.000000 13.500000
sensor id 3 37.000000 63.000000 30.000000 40.000000 61.000000 56.000000 60.000000 39.000000 29.000000 28.000000 26.500000 28.000000
sensor id 4 14.000000 27.000000 15.000000 9.000000 15.000000 20.000000 15.000000 10.500000 17.000000 22.000000 17.500000 13.500000
sensor id 5 0.000000 0.000000 0.000000 0.000000 0.000000 0.000000 0.000000 0.000000 0.000000 0.000000 0.000000 0.000000
sensor id 0 14.000000 20.000000 14.000000 13.000000 28.000000 33.000000 38.000000 19.500000 33.500000 55.000000 44.500000 19.000000
sensor id 1 19.000000 27.000000 20.000000 13.000000 16.000000 22.000000 19.000000 20.500000 28.000000 29.000000 23.500000 21.000000
sensor id 2 13.000000 19.000000 12.000000 9.000000 18.000000 31.000000 16.000000 10.500000 18.500000 24.500000 18.500000 13.500000
sensor id 3 36.000000 63.000000 29.000000 40.000000 59.000000 53.000000 64.000000 50.500000 35.000000 30.000000 28.500000 30.000000
sensor id 4 17.000000 30.000000 16.000000 13.000000 32.000000 31.000000 22.000000 12.500000 18.500000 23.000000 19.000000 15.500000
sensor id 5 0.000000 0.000000 0.000000 0.000000 0.000000 0.000000 0.000000 0.000000 0.000000 0.000000 0.000000 0.000000
sensor id 0 14.000000 20.000000 14.000000 13.000000 30.000000 36.000000 40.000000 23.000000 37.500000 56.000000 40.500000 18.500000
sensor id 1 33.000000 41.000000 42.000000 23.000000 18.000000 21.000000 20.000000 18.000000 24.500000 27.500000 23.500000 26.000000
sensor id 2 13.000000 19.000000 11.000000 8.000000 15.000000 28.000000 16.000000 11.500000 23.500000 26.500000 19.500000 14.000000
sensor id 3 36.000000 61.000000 31.000000 31.000000 43.000000 42.000000 68.000000 54.000000 38.500000 30.000000 28.000000 28.500000
sensor id 4 19.000000 38.000000 22.000000 15.000000 36.000000 35.000000 25.000000 14.500000 20.000000 24.000000 20.000000 17.500000
sensor id 5 0.000000 0.000000 0.000000 0.000000 0.000000 0.000000 0.000000 0.000000 0.000000 0.000000 0.000000 0.000000
sensor id 0 13.000000 20.000000 14.000000 12.000000 29.000000 38.000000 38.000000 22.500000 36.000000 51.500000 31.500000 17.000000
sensor id 1 36.000000 39.000000 48.000000 38.000000 25.000000 23.000000 24.000000 21.000000 24.500000 27.000000 24.500000 30.500000
sensor id 2 13.000000 20.000000 11.000000 8.000000 12.000000 22.000000 17.000000 13.500000 28.500000 27.500000 20.500000 14.500000
sensor id 3 40.000000 60.000000 38.000000 42.000000 46.000000 30.000000 0.000000 43.500000 37.500000 28.500000 26.000000 27.500000
sensor id 4 23.000000 47.000000 28.000000 17.000000 40.000000 39.000000 26.000000 15.500000 20.000000 24.500000 20.500000 19.000000
sensor id 5 0.000000 0.000000 0.000000 0.000000 0.000000 0.000000 0.000000 0.000000 0.000000 0.000000 0.000000 0.000000
sensor id 0 12.000000 20.000000 14.000000 11.000000 27.000000 38.000000 38.000000 20.000000 29.500000 41.500000 24.000000 15.500000
sensor id 1 37.000000 40.000000 48.000000 41.000000 28.000000 23.000000 25.000000 23.000000 24.000000 27.000000 24.500000 31.000000
sensor id 2 13.000000 20.000000 12.000000 9.000000 12.000000 21.000000 18.000000 16.000000 29.500000 27.000000 20.500000 15.000000
sensor id 3 39.000000 60.000000 37.000000 46.000000 53.000000 30.000000 0.000000 31.500000 31.000000 27.500000 24.500000 28.500000
sensor id 4 32.000000 54.000000 38.000000 20.000000 39.000000 39.000000 27.000000 16.000000 20.500000 25.500000 21.500000 22.000000
sensor id 5 0.000000 0.000000 0.000000 0.000000 0.000000 0.000000 0.000000 0.000000 0.000000 0.000000 0.000000 0.000000
sensor id 0 13.000000 20.000000 13.000000 11.000000 26.000000 35.000000 35.000000 18.000000 25.000000 32.000000 21.000000 14.500000
sensor id 1 35.000000 38.000000 43.000000 41.000000 36.000000 25.000000 25.000000 22.000000 22.000000 26.500000 23.500000 26.500000
sensor id 2 13.000000 19.000000 12.000000 9.000000 12.000000 22.000000 21.000000 16.000000 25.000000 24.500000 19.000000 14.000000
sensor id 3 39.000000 60.000000 35.000000 48.000000 56.000000 33.000000 0.000000 35.000000 27.000000 29.000000 25.500000 31.000000
sensor id 4 41.000000 56.000000 43.000000 23.000000 44.000000 41.000000 31.000000 17.000000 21.500000 26.500000 22.500000 25.500000
sensor id 5 0.000000 0.000000 0.000000 0.000000 0.000000 0.000000 0.000000 0.000000 0.000000 0.000000 0.000000 0.000000
sensor id 0 13.000000 20.000000 13.000000 10.000000 25.000000 35.000000 34.000000 17.500000 22.000000 26.500000 19.500000 14.000000
sensor id 1 29.000000 30.000000 22.000000 23.000000 38.000000 33.000000 32.000000 20.500000 21.000000 26.000000 24.500000 26.500000
sensor id 2 12.000000 19.000000 11.000000 7.000000 12.000000 22.000000 19.000000 12.500000 19.000000 22.500000 18.000000 12.500000
sensor id 3 42.000000 59.000000 29.000000 39.000000 47.000000 36.000000 59.000000 46.500000 29.000000 29.000000 28.000000 32.000000
sensor id 4 45.000000 58.000000 49.000000 26.000000 46.000000 43.000000 34.000000 19.000000 22.500000 27.000000 24.500000 30.500000
sensor id 5 0.000000 0.000000 0.000000 0.000000 0.000000 0.000000 0.000000 0.000000 0.000000 0.000000 0.000000 0.000000
sensor id 0 13.000000 20.000000 13.000000 10.000000 26.000000 39.000000 37.000000 17.500000 19.500000 24.000000 19.000000 14.000000
sensor id 1 42.000000 31.000000 29.000000 25.000000 46.000000 49.000000 40.000000 21.000000 22.000000 26.500000 27.000000 35.500000
sensor id 2 12.000000 19.000000 11.000000 7.000000 12.000000 25.000000 16.000000 9.500000 16.500000 22.000000 17.500000 12.000000
sensor id 3 43.000000 56.000000 26.000000 25.000000 33.000000 32.000000 58.000000 50.500000 33.000000 28.000000 29.000000 29.000000
sensor id 4 52.000000 53.000000 50.000000 32.000000 47.000000 46.000000 36.000000 21.500000 23.500000 27.500000 27.000000 37.500000
sensor id 5 0.000000 0.000000 0.000000 0.000000 0.000000 0.000000 0.000000 0.000000 0.000000 0.000000 0.000000 0.000000
sensor id 0 13.000000 20.000000 13.000000 11.000000 29.000000 41.000000 40.000000 19.000000 19.500000 24.000000 19.000000 14.500000
sensor id 1 31.000000 26.000000 27.000000 36.000000 30.000000 50.000000 35.000000 28.000000 25.000000 27.500000 28.500000 42.000000
sensor id 2 12.000000 19.000000 11.000000 7.000000 11.000000 22.000000 14.000000 9.000000 16.000000 22.000000 17.000000 12.000000
sensor id 3 43.000000 54.000000 26.000000 19.000000 33.000000 47.000000 50.000000 44.000000 37.500000 30.500000 28.000000 25.500000
sensor id 4 55.000000 43.000000 47.000000 36.000000 49.000000 47.000000 36.000000 23.500000 24.500000 28.500000 29.000000 44.000000
sensor id 5 0.000000 0.000000 0.000000 0.000000 0.000000 0.000000 0.000000 0.000000 0.000000 0.000000 0.000000 0.000000
sensor id 0 12.000000 20.000000 13.000000 12.000000 31.000000 39.000000 40.000000 19.500000 17.500000 21.500000 19.000000 15.000000
sensor id 1 23.000000 24.000000 23.000000 42.000000 34.000000 38.000000 36.000000 37.500000 27.000000 27.500000 27.500000 36.500000
sensor id 2 12.000000 19.000000 10.000000 7.000000 11.000000 21.000000 13.000000 9.000000 16.000000 21.000000 17.000000 12.500000
sensor id 3 41.000000 53.000000 25.000000 17.000000 33.000000 53.000000 42.000000 33.500000 38.500000 31.000000 26.500000 23.000000
sensor id 4 55.000000 36.000000 45.000000 37.000000 42.000000 39.000000 28.000000 24.500000 25.000000 29.000000 31.000000 48.500000
sensor id 5 0.000000 0.000000 0.000000 0.000000 0.000000 0.000000 0.000000 0.000000 0.000000 0.000000 0.000000 0.000000
sensor id 0 13.000000 20.000000 14.000000 12.000000 33.000000 44.000000 44.000000 19.500000 18.500000 22.500000 19.500000 15.000000
sensor id 1 20.000000 23.000000 19.000000 35.000000 42.000000 34.000000 45.000000 40.500000 27.000000 28.000000 30.500000 30.500000
sensor id 2 12.000000 19.000000 11.000000 7.000000 10.000000 20.000000 13.000000 9.000000 16.000000 20.500000 17.000000 12.500000
sensor id 3 39.000000 51.000000 25.000000 15.000000 30.000000 55.000000 40.000000 25.500000 35.500000 30.000000 25.500000 21.500000
sensor id 4 56.000000 43.000000 54.000000 41.000000 42.000000 41.000000 28.000000 25.000000 25.500000 29.500000 31.500000 48.000000
sensor id 5 0.000000 0.000000 0.000000 0.000000 0.000000 0.000000 0.000000 0.000000 0.000000 0.000000 0.000000 0.000000
sensor id 0 13.000000 20.000000 14.000000 15.000000 39.000000 42.000000 44.000000 21.500000 20.000000 23.000000 19.500000 15.500000
sensor id 1 25.000000 24.000000 19.000000 24.000000 39.000000 36.000000 51.000000 37.500000 27.500000 31.500000 38.500000 33.000000
sensor id 2 13.000000 19.000000 11.000000 7.000000 10.000000 20.000000 13.000000 9.000000 16.000000 21.000000 17.000000 12.000000
sensor id 3 38.000000 50.000000 25.000000 15.000000 28.000000 52.000000 41.000000 21.500000 32.000000 30.000000 24.500000 21.000000
sensor id 4 51.000000 38.000000 52.000000 40.000000 41.000000 39.000000 26.000000 24.500000 25.500000 30.500000 31.000000 45.000000
sensor id 5 0.000000 0.000000 0.000000 0.000000 0.000000 0.000000 0.000000 0.000000 0.000000 0.000000 0.000000 0.000000
sensor id 0 13.000000 21.000000 15.000000 17.000000 43.000000 42.000000 44.000000 25.500000 22.500000 24.000000 20.000000 16.500000
sensor id 1 28.000000 25.000000 19.000000 22.000000 37.000000 37.000000 52.000000 34.500000 28.500000 34.000000 43.000000 36.000000
sensor id 2 12.000000 20.000000 11.000000 7.000000 10.000000 20.000000 13.000000 9.000000 16.000000 21.500000 17.500000 12.500000
sensor id 3 38.000000 48.000000 25.000000 16.000000 27.000000 51.000000 42.000000 20.500000 32.000000 30.000000 24.000000 21.000000
sensor id 4 52.000000 51.000000 61.000000 45.000000 40.000000 38.000000 26.000000 23.500000 25.000000 31.000000 31.500000 43.000000
sensor id 5 0.000000 0.000000 0.000000 0.000000 0.000000 0.000000 0.000000 0.000000 0.000000 0.000000 0.000000 0.000000
[truncated: 419,724 more chars]
