# Supplementary material for: Generation of Tactile Maps for Artificial Skin
Source: PLoS One. 2011 Nov 10;6(11):e26561. doi: 10.1371/journal.pone.0026561 (PMC3213097; doi:10.1371/journal.pone.0026561)
Supplement: Data S9 — Hardware experiment data (experiment 3). (LOG) [file pone.0026561.s022.log]

sensor id 0 16 24 12 3 7 22 12 0 0 0 0 1.90408e-269 
sensor id 1 2.80018e-269 6.79717e-313 2.88591e-312 2.79984e-269 1.51945e-314 2.80051e-269 1.52087e-314 1.58101e-322 2.38989e-269 6.77883e-316 4.24466e-312 2.79993e-269 
sensor id 2 2.80113e-269 6.79717e-313 2.80142e-269 1.52087e-314 1.58101e-322 1.26481e-321 2.86474e-269 1.51945e-314 0 0 0 2.88591e-312 
sensor id 3 2.80208e-269 6.77891e-316 0 1.90408e-269 6.77889e-316 4.24466e-312 2.80177e-269 6.7971e-313 2.88591e-312 2.8018e-269 1.51945e-314 2.80247e-269 
sensor id 4 2.80303e-269 6.77894e-316 4.24466e-312 2.80268e-269 6.7971e-313 2.80319e-269 1.52087e-314 6.79039e-313 2.80338e-269 1.52087e-314 1.58101e-322 1.26481e-321 
sensor id 5 2.80397e-269 6.77897e-316 0 2.88591e-312 2.80364e-269 0 0 0 0 1.90408e-269 6.77896e-316 4.24466e-312 
sensor id 0 16 24 12 3 7 22 12 4 16 26 18 10 
sensor id 1 18 24 14 5 13 21 12 6 20 32 19 10 
sensor id 2 13 24 13 1 6 20 14 9 19 16 16 10 
sensor id 3 16 27 10 4 15 28 14 5 19 27 20 12 
sensor id 4 16 26 13 5 14 26 15 7 18 28 21 12 
sensor id 5 0 0 0 0 0 0 0 0 0 0 0 0 
sensor id 0 16 24 11 3 7 23 12 5 15 26 20 10 
sensor id 1 16 22 13 7 19 20 10 5 19 31 20 10 
sensor id 2 12 25 14 1 8 14 7 8 14 13 18 10 
sensor id 3 16 28 9 4 14 29 15 5 19 27 20 12 
sensor id 4 16 26 13 5 14 26 14 7 18 28 21 12 
sensor id 5 0 0 0 0 0 0 0 0 0 0 0 0 
sensor id 0 16 24 12 3 7 23 12 5 15 26 20 10 
sensor id 1 16 22 13 7 19 20 10 5 19 31 20 10 
sensor id 2 12 25 14 1 8 14 7 8 14 13 18 10 
sensor id 3 16 28 9 4 14 29 15 5 19 27 20 12 
sensor id 4 16 26 13 5 14 26 14 7 18 28 21 12 
sensor id 5 0 0 0 0 0 0 0 0 0 0 0 0 
sensor id 0 16 24 12 3 7 23 12 4 15 26 18 10 
sensor id 1 16 23 11 3 13 22 13 5 18 30 19 10 
sensor id 2 12 23 12 0 8 22 10 6 11 12 17 10 
sensor id 3 16 28 10 5 14 30 14 6 19 27 20 12 
sensor id 4 16 26 13 5 14 26 15 7 18 28 21 12 
sensor id 5 0 0 0 0 0 0 0 0 0 0 0 0 
sensor id 0 14 23 11 3 7 23 12 5 15 28 18 10 
sensor id 1 18 23 7 4 15 24 13 4 19 30 20 10 
sensor id 2 12 22 11 1 7 23 9 6 12 16 18 10 
sensor id 3 16 28 10 4 15 28 15 5 20 27 19 12 
sensor id 4 16 26 14 5 14 26 15 7 18 28 21 12 
sensor id 5 0 0 0 0 0 0 0 0 0 0 0 0 
sensor id 0 15 25 12 2 8 23 12 4 16 25 19 10 
sensor id 1 17 25 6 5 18 18 11 5 19 31 19 9 
sensor id 2 12 23 13 2 8 14 8 9 18 14 16 9 
sensor id 3 16 28 10 5 14 29 14 6 18 27 20 12 
sensor id 4 16 26 13 4 14 26 15 7 18 28 21 12 
sensor id 5 0 0 0 0 0 0 0 0 0 0 0 0 
sensor id 0 15 23 12 3 7 22 11 5 15 26 20 10 
sensor id 1 16 19 12 4 14 23 12 5 18 31 19 10 
sensor id 2 12 22 12 0 8 24 12 7 12 15 18 10 
sensor id 3 16 28 9 4 14 28 15 5 19 28 20 12 
sensor id 4 16 26 13 5 14 26 15 7 18 28 21 12 
sensor id 5 0 0 0 0 0 0 0 0 0 0 0 0 
sensor id 0 16 23 12 3 7 23 12 4 15 26 18 9 
sensor id 1 18 25 10 4 13 23 14 4 19 30 20 12 
sensor id 2 12 24 13 0 8 23 10 6 13 17 18 10 
sensor id 3 16 28 10 4 14 29 14 6 19 28 20 13 
sensor id 4 16 26 13 5 14 26 15 7 19 28 21 12 
sensor id 5 0 0 0 0 0 0 0 0 0 0 0 0 
sensor id 0 16 24 12 3 7 22 12 5 16 26 19 10 
sensor id 1 16 23 13 4 13 20 13 3 19 29 19 11 
sensor id 2 13 23 13 0 7 21 13 8 12 13 18 10 
sensor id 3 15 27 10 4 15 28 15 5 18 28 20 13 
sensor id 4 16 26 13 5 14 26 15 7 18 28 21 12 
sensor id 5 0 0 0 0 0 0 0 0 0 0 0 0 
sensor id 0 16 23 12 3 7 23 12 4 15 24 19 11 
sensor id 1 17 25 11 4 15 24 12 5 19 32 20 10 
sensor id 2 13 23 11 0 7 23 8 6 14 20 18 9 
sensor id 3 15 27 10 5 15 28 14 6 19 28 20 12 
sensor id 4 16 26 14 5 14 26 15 7 18 28 21 12 
sensor id 5 0 0 0 0 0 0 0 0 0 0 0 0 
sensor id 0 15 23 11 3 7 23 12 5 16 25 19 10 
sensor id 1 17 20 8 6 15 22 12 5 20 31 21 10 
sensor id 2 12 23 12 1 8 24 11 8 19 19 17 9 
sensor id 3 16 28 10 4 15 28 14 5 19 28 19 12 
sensor id 4 16 26 14 5 14 26 15 7 18 29 21 12 
sensor id 5 0 0 0 0 0 0 0 0 0 0 0 0 
sensor id 0 15 23 12 3 7 22 12 4 15 24 19 10 
sensor id 1 16 20 13 4 13 18 11 6 19 32 19 9 
sensor id 2 12 22 13 1 7 16 9 9 18 14 16 9 
sensor id 3 16 28 10 5 14 30 14 6 19 28 20 12 
sensor id 4 16 26 14 5 14 26 15 7 18 28 21 12 
sensor id 5 0 0 0 0 0 0 0 0 0 0 0 0 
sensor id 0 16 23 12 2 7 22 12 5 15 27 19 10 
sensor id 1 19 20 6 2 13 22 12 6 19 31 20 10 
sensor id 2 12 22 12 0 7 22 12 7 12 14 17 10 
sensor id 3 16 28 10 4 15 29 15 5 19 27 20 12 
sensor id 4 16 26 14 5 14 26 15 7 19 28 21 12 
sensor id 5 0 0 0 0 0 0 0 0 0 0 0 0 
sensor id 0 16 24 12 3 7 23 12 5 15 27 19 10 
sensor id 1 19 20 6 2 13 22 12 6 19 31 20 10 
sensor id 2 12 22 12 0 7 22 12 7 12 14 17 10 
sensor id 3 16 28 10 4 15 29 15 5 19 27 20 12 
sensor id 4 16 26 14 5 14 26 15 7 19 28 21 12 
sensor id 5 0 0 0 0 0 0 0 0 0 0 0 0 
sensor id 0 16 24 12 3 7 23 12 4 16 25 19 10 
sensor id 1 19 26 13 6 14 18 12 5 20 31 20 10 
sensor id 2 13 24 13 1 6 15 8 9 20 17 16 9 
sensor id 3 16 28 9 4 15 28 14 6 19 27 20 12 
sensor id 4 16 26 14 5 14 26 15 7 19 28 21 12 
sensor id 5 0 0 0 0 0 0 0 0 0 0 0 0 
sensor id 0 15 24 12 3 7 23 12 4 16 25 18 10 
sensor id 1 18 24 12 5 12 17 12 5 19 32 20 9 
sensor id 2 12 23 11 0 6 16 10 9 21 18 16 9 
sensor id 3 16 27 9 4 14 29 14 6 19 27 20 12 
sensor id 4 16 26 14 5 14 26 15 7 19 28 21 12 
sensor id 5 0 0 0 0 0 0 0 0 0 0 0 0 
sensor id 0 16 25 12 3 7 23 12 5 16 25 19 10 
sensor id 1 19 26 14 6 13 17 11 4 19 32 21 10 
sensor id 2 13 24 13 1 7 14 6 8 19 20 17 9 
sensor id 3 17 28 9 4 14 30 14 5 19 27 20 12 
sensor id 4 16 26 14 5 14 26 15 7 18 29 21 12 
sensor id 5 0 0 0 0 0 0 0 0 0 0 0 0 
sensor id 0 16 24 12 3 7 22 12 4 16 24 18 10 
sensor id 1 19 22 8 4 12 19 10 4 20 32 20 11 
sensor id 2 13 23 13 1 8 17 5 7 18 20 17 9 
sensor id 3 16 28 10 5 14 30 14 6 19 28 20 13 
sensor id 4 16 26 14 5 14 26 15 7 18 28 21 12 
sensor id 5 0 0 0 0 0 0 0 0 0 0 0 0 
sensor id 0 16 24 13 3 8 23 12 4 15 27 20 11 
sensor id 1 18 26 8 4 15 26 11 5 19 32 21 11 
sensor id 2 13 23 13 1 10 20 6 8 20 19 17 10 
sensor id 3 16 28 10 5 14 28 15 5 20 28 20 12 
sensor id 4 16 26 14 4 14 26 15 7 19 28 21 12 
sensor id 5 0 0 0 0 0 0 0 0 0 0 0 0 
sensor id 0 16 24 11 2 8 23 12 5 15 27 18 10 
sensor id 1 19 25 10 5 18 26 11 6 20 33 21 10 
sensor id 2 13 24 12 1 8 18 6 9 19 17 17 10 
sensor id 3 16 28 10 5 14 28 15 6 20 28 21 13 
sensor id 4 16 26 14 4 14 26 15 7 19 29 21 12 
sensor id 5 0 0 0 0 0 0 0 0 0 0 0 0 
sensor id 0 15 23 11 3 7 23 12 5 15 27 19 11 
sensor id 1 17 18 8 7 17 20 11 6 20 32 21 12 
sensor id 2 13 23 11 2 9 16 10 9 17 14 18 11 
sensor id 3 17 29 11 5 15 29 15 6 20 28 20 13 
sensor id 4 16 26 14 5 14 26 15 7 19 28 21 12 
sensor id 5 0 0 0 0 0 0 0 0 0 0 0 0 
sensor id 0 16 24 12 3 8 23 13 5 16 27 19 11 
sensor id 1 19 25 15 7 13 21 13 7 21 33 21 12 
sensor id 2 13 25 14 2 7 18 13 10 15 14 18 12 
sensor id 3 17 29 11 5 15 30 15 6 20 28 21 14 
sensor id 4 16 27 14 5 14 26 15 7 19 28 21 12 
sensor id 5 0 0 0 0 0 0 0 0 0 0 0 0 
sensor id 0 16 24 13 4 9 25 14 7 19 29 24 14 
sensor id 1 22 25 16 10 18 24 17 11 22 35 25 17 
sensor id 2 16 25 17 9 17 27 20 17 18 20 26 22 
sensor id 3 19 31 13 8 20 33 18 10 22 29 22 16 
sensor id 4 17 27 14 6 16 29 19 9 20 29 22 14 
sensor id 5 0 0 0 0 0 0 0 0 0 0 0 0 
sensor id 0 20 27 19 19 25 35 33 7 19 29 24 14 
sensor id 1 22 25 16 10 18 24 17 11 22 35 25 17 
sensor id 2 16 25 17 9 17 27 20 17 18 20 26 22 
sensor id 3 19 31 13 8 20 33 18 10 22 29 22 16 
sensor id 4 17 27 14 6 16 29 19 9 20 29 22 14 
sensor id 5 0 0 0 0 0 0 0 0 0 0 0 0 
sensor id 0 20 27 19 19 25 35 33 24 26 33 29 19 
sensor id 1 24 27 19 14 23 27 19 13 25 38 27 20 
sensor id 2 21 28 21 19 26 26 22 26 27 24 30 29 
sensor id 3 20 32 14 9 23 36 23 12 22 30 23 18 
sensor id 4 18 28 16 9 24 46 33 13 23 30 23 15 
sensor id 5 0 0 0 0 0 0 0 0 0 0 0 0 
sensor id 0 19 27 18 14 19 31 27 17 23 32 26 16 
sensor id 1 28 31 17 15 20 26 21 15 27 41 29 20 
sensor id 2 24 29 24 25 33 32 29 27 27 24 29 24 
sensor id 3 24 35 17 12 26 38 26 14 23 30 24 18 
sensor id 4 18 29 17 8 22 43 31 12 22 30 23 14 
sensor id 5 0 0 0 0 0 0 0 0 0 0 0 0 
sensor id 0 18 25 15 7 11 28 17 9 18 28 21 12 
sensor id 1 26 29 18 14 19 27 18 13 26 39 26 18 
sensor id 2 20 27 19 13 19 28 22 18 20 18 24 16 
sensor id 3 25 38 17 11 24 34 22 12 23 30 24 18 
sensor id 4 18 28 16 7 21 43 30 11 22 30 22 14 
sensor id 5 0 0 0 0 0 0 0 0 0 0 0 0 
sensor id 0 18 26 13 5 10 27 14 9 18 28 21 12 
sensor id 1 26 29 18 14 19 27 18 13 26 39 26 18 
sensor id 2 20 27 19 13 19 28 22 18 20 18 24 16 
sensor id 3 25 38 17 11 24 34 22 12 23 30 24 18 
sensor id 4 18 28 16 7 21 43 30 11 22 30 22 14 
sensor id 5 0 0 0 0 0 0 0 0 0 0 0 0 
sensor id 0 17 24 13 5 10 26 15 6 17 27 21 12 
sensor id 1 20 28 15 7 16 18 12 6 20 33 21 12 
sensor id 2 13 24 13 1 6 15 6 8 18 18 18 11 
sensor id 3 18 31 11 5 15 29 15 6 20 29 21 13 
sensor id 4 17 27 14 6 16 31 18 8 20 29 22 13 
sensor id 5 0 0 0 0 0 0 0 0 0 0 0 0 
sensor id 0 16 24 13 5 12 29 16 6 17 27 21 12 
sensor id 1 20 28 15 7 16 18 12 6 20 33 21 12 
sensor id 2 13 24 13 1 6 15 6 8 18 18 18 11 
sensor id 3 18 31 11 5 15 29 15 6 20 29 21 13 
sensor id 4 17 27 14 6 16 31 18 8 20 29 22 13 
sensor id 5 0 0 0 0 0 0 0 0 0 0 0 0 
sensor id 0 18 25 15 9 22 35 21 9 17 29 21 14 
sensor id 1 17 21 15 7 18 23 10 5 20 32 20 11 
sensor id 2 13 23 12 1 7 15 4 6 14 18 18 11 
sensor id 3 16 29 10 4 15 29 15 6 19 27 21 13 
sensor id 4 16 27 14 5 17 36 20 9 20 29 22 13 
sensor id 5 0 0 0 0 0 0 0 0 0 0 0 0 
sensor id 0 17 26 17 12 27 37 23 9 17 29 21 14 
sensor id 1 17 21 15 7 18 23 10 5 20 32 20 11 
sensor id 2 13 23 12 1 7 15 4 6 14 18 18 11 
sensor id 3 16 29 10 4 15 29 15 6 19 27 21 13 
sensor id 4 16 27 14 5 17 36 20 9 20 29 22 13 
sensor id 5 0 0 0 0 0 0 0 0 0 0 0 0 
sensor id 0 18 27 18 14 29 39 24 11 18 28 23 14 
sensor id 1 17 19 7 6 20 25 13 5 19 32 20 10 
sensor id 2 13 24 13 1 8 19 7 6 12 20 18 10 
sensor id 3 17 28 11 4 15 29 15 6 19 27 20 13 
sensor id 4 17 27 15 6 18 45 25 9 20 30 22 13 
sensor id 5 0 0 0 0 0 0 0 0 0 0 0 0 
sensor id 0 19 27 18 13 27 38 24 11 18 28 23 14 
sensor id 1 17 19 7 6 20 25 13 5 19 32 20 10 
sensor id 2 13 24 13 1 8 19 7 6 12 20 18 10 
sensor id 3 17 28 11 4 15 29 15 6 19 27 20 13 
sensor id 4 17 27 15 6 18 45 25 9 20 30 22 13 
sensor id 5 0 0 0 0 0 0 0 0 0 0 0 0 
sensor id 0 19 27 18 13 27 38 24 11 17 26 21 14 
sensor id 1 19 18 10 7 18 21 11 6 19 32 20 11 
sensor id 2 13 24 13 1 7 16 10 8 12 15 19 11 
sensor id 3 16 28 10 4 15 28 15 5 19 28 20 12 
sensor id 4 17 27 15 6 19 47 26 9 21 30 22 13 
sensor id 5 0 0 0 0 0 0 0 0 0 0 0 0 
sensor id 0 18 27 17 13 27 37 23 11 18 29 20 14 
sensor id 1 19 24 7 5 19 22 12 4 20 32 21 10 
sensor id 2 13 24 13 1 9 18 7 9 13 17 18 10 
sensor id 3 17 28 10 4 15 29 14 5 19 27 20 13 
sensor id 4 17 27 15 6 19 48 27 9 20 29 22 13 
sensor id 5 0 0 0 0 0 0 0 0 0 0 0 0 
sensor id 0 18 26 16 11 24 35 21 9 17 27 19 13 
sensor id 1 19 19 5 5 19 24 10 5 19 32 20 10 
sensor id 2 13 24 13 1 7 17 4 7 19 20 17 10 
sensor id 3 17 28 10 4 14 29 14 6 19 28 20 12 
sensor id 4 17 27 14 6 18 47 26 9 20 30 22 13 
sensor id 5 0 0 0 0 0 0 0 0 0 0 0 0 
sensor id 0 16 25 16 11 24 34 20 9 17 27 21 13 
sensor id 1 18 17 8 6 17 18 11 6 20 32 19 10 
sensor id 2 12 23 12 1 7 17 10 9 19 14 16 10 
sensor id 3 17 28 11 4 15 29 14 6 19 28 21 13 
sensor id 4 17 27 14 6 18 47 27 9 20 29 22 13 
sensor id 5 0 0 0 0 0 0 0 0 0 0 0 0 
sensor id 0 19 27 17 11 25 34 20 9 17 28 21 13 
sensor id 1 16 17 10 7 13 19 11 5 20 31 20 11 
sensor id 2 12 25 13 1 6 17 11 9 14 12 17 11 
sensor id 3 16 29 10 5 15 31 14 6 19 28 20 13 
sensor id 4 17 27 15 6 18 46 26 9 20 29 22 13 
sensor id 5 0 0 0 0 0 0 0 0 0 0 0 0 
sensor id 0 19 25 15 7 14 30 17 7 16 27 21 12 
sensor id 1 17 23 13 5 15 26 11 5 20 33 20 10 
sensor id 2 13 24 13 1 8 21 6 8 20 18 17 10 
sensor id 3 16 29 10 5 15 31 15 6 19 29 20 13 
sensor id 4 17 27 14 6 18 46 26 9 20 29 22 13 
sensor id 5 0 0 0 0 0 0 0 0 0 0 0 0 
sensor id 0 17 26 14 5 11 28 15 6 16 28 19 11 
sensor id 1 17 25 10 4 18 25 13 5 20 33 21 11 
sensor id 2 13 24 13 1 8 20 8 7 15 21 18 11 
sensor id 3 17 29 10 5 16 29 16 6 21 29 21 14 
sensor id 4 17 27 15 6 18 46 26 9 20 29 22 13 
sensor id 5 0 0 0 0 0 0 0 0 0 0 0 0 
sensor id 0 17 26 14 5 12 30 17 6 16 28 19 11 
sensor id 1 17 25 10 4 18 25 13 5 20 33 21 11 
sensor id 2 13 24 13 1 8 20 8 7 15 21 18 11 
sensor id 3 17 29 10 5 16 29 16 6 21 29 21 14 
sensor id 4 17 27 15 6 18 46 26 9 20 29 22 13 
sensor id 5 0 0 0 0 0 0 0 0 0 0 0 0 
sensor id 0 17 26 16 9 23 35 19 8 17 27 21 13 
sensor id 1 18 26 15 8 19 21 12 6 20 32 20 11 
sensor id 2 13 25 13 2 8 16 9 9 19 15 18 11 
sensor id 3 17 29 11 5 15 29 15 6 20 28 21 13 
sensor id 4 17 27 15 6 18 46 26 9 20 30 22 14 
sensor id 5 0 0 0 0 0 0 0 0 0 0 0 0 
sensor id 0 18 26 16 9 24 36 19 8 17 27 21 13 
sensor id 1 18 26 15 8 19 21 12 6 20 32 20 11 
sensor id 2 13 25 13 2 8 16 9 9 19 15 18 11 
sensor id 3 17 29 11 5 15 29 15 6 20 28 21 13 
sensor id 4 17 27 15 6 18 46 26 9 20 30 22 14 
sensor id 5 0 0 0 0 0 0 0 0 0 0 0 0 
sensor id 0 19 27 18 10 26 36 19 8 17 28 20 13 
sensor id 1 21 25 9 5 14 22 13 6 21 33 21 13 
sensor id 2 14 25 14 1 9 22 13 10 21 22 20 11 
sensor id 3 17 29 11 6 16 31 16 7 22 30 22 14 
sensor id 4 17 27 15 6 18 45 25 9 20 30 22 13 
sensor id 5 0 0 0 0 0 0 0 0 0 0 0 0 
sensor id 0 19 27 18 10 26 36 19 8 17 28 20 13 
sensor id 1 21 25 9 5 14 22 13 6 21 33 21 13 
sensor id 2 14 25 14 1 9 22 13 10 21 22 20 11 
sensor id 3 17 29 11 6 16 32 17 9 24 33 24 15 
sensor id 4 17 27 15 6 18 47 26 9 20 30 22 13 
sensor id 5 0 0 0 0 0 0 0 0 0 0 0 0 
sensor id 0 19 27 18 11 28 37 20 8 17 29 20 13 
sensor id 1 19 20 11 9 18 21 12 6 20 33 21 12 
sensor id 2 13 25 13 2 7 16 9 10 21 20 18 10 
sensor id 3 18 29 11 6 16 31 16 8 22 31 23 14 
sensor id 4 17 27 14 6 18 48 26 9 20 29 22 13 
sensor id 5 0 0 0 0 0 0 0 0 0 0 0 0 
sensor id 0 17 26 18 11 28 37 20 9 18 29 20 14 
sensor id 1 20 27 14 6 14 23 14 7 21 33 21 13 
sensor id 2 13 24 13 1 8 22 11 8 15 21 20 12 
sensor id 3 17 29 11 5 16 31 16 7 21 29 22 13 
sensor id 4 17 27 15 6 19 48 26 9 21 30 22 13 
sensor id 5 0 0 0 0 0 0 0 0 0 0 0 0 
sensor id 0 18 27 18 11 28 37 20 9 18 29 22 14 
sensor id 1 19 21 8 7 15 22 14 8 21 34 22 13 
sensor id 2 13 24 14 2 9 24 16 12 23 24 23 15 
sensor id 3 17 29 11 5 16 31 16 7 20 29 21 14 
sensor id 4 17 28 15 6 18 47 26 10 21 30 23 14 
sensor id 5 0 0 0 0 0 0 0 0 0 0 0 0 
sensor id 0 18 28 18 12 28 38 20 10 19 29 23 14 
sensor id 1 21 28 15 10 20 24 15 8 21 33 22 14 
sensor id 2 16 26 16 8 15 22 19 21 27 26 28 23 
sensor id 3 17 29 11 6 17 31 17 7 21 30 22 14 
sensor id 4 18 28 16 7 19 48 27 10 22 31 24 15 
sensor id 5 0 0 0 0 0 0 0 0 0 0 0 0 
sensor id 0 19 28 18 12 28 38 20 10 20 31 26 15 
sensor id 1 21 23 11 10 24 31 17 9 22 34 23 14 
sensor id 2 19 26 20 17 24 31 28 29 27 23 28 24 
sensor id 3 18 30 12 7 18 32 17 8 21 30 22 15 
sensor id 4 19 29 17 8 19 48 27 10 22 32 24 15 
sensor id 5 0 0 0 0 0 0 0 0 0 0 0 0 
sensor id 0 20 27 18 12 30 39 22 11 22 34 29 18 
sensor id 1 21 23 15 11 25 31 17 9 22 34 23 14 
sensor id 2 20 28 20 19 28 32 29 30 30 27 30 26 
sensor id 3 18 30 12 7 17 32 17 8 21 30 23 14 
sensor id 4 20 29 17 8 19 47 27 11 22 32 25 16 
sensor id 5 0 0 0 0 0 0 0 0 0 0 0 0 
sensor id 0 21 28 20 14 31 40 22 13 26 38 36 22 
sensor id 1 21 21 10 9 20 25 16 8 21 34 23 14 
sensor id 2 21 29 23 24 35 33 31 29 26 26 29 28 
sensor id 3 18 30 12 7 18 32 17 8 21 31 23 15 
sensor id 4 20 30 18 9 19 47 27 11 23 33 26 17 
sensor id 5 0 0 0 0 0 0 0 0 0 0 0 0 
sensor id 0 25 30 21 17 32 41 23 13 26 38 36 22 
sensor id 1 21 21 10 9 20 25 16 8 21 34 23 14 
sensor id 2 21 29 23 24 35 33 31 29 26 26 29 28 
sensor id 3 18 30 12 7 18 32 17 8 21 31 23 15 
sensor id 4 20 30 18 9 19 47 27 11 23 33 26 17 
sensor id 5 0 0 0 0 0 0 0 0 0 0 0 0 
sensor id 0 29 31 23 18 32 40 24 22 39 47 47 31 
sensor id 1 21 25 14 10 24 30 16 9 22 34 24 14 
sensor id 2 29 33 33 30 38 39 38 35 32 27 30 31 
sensor id 3 19 31 13 7 18 34 19 9 22 31 24 16 
sensor id 4 22 33 21 11 21 49 29 13 24 35 27 19 
sensor id 5 0 0 0 0 0 0 0 0 0 0 0 0 
sensor id 0 29 30 22 17 31 38 23 22 39 47 47 31 
sensor id 1 21 25 14 10 24 30 16 9 22 34 24 14 
sensor id 2 29 33 33 30 38 39 38 35 32 27 30 31 
sensor id 3 19 31 13 7 18 34 19 9 22 31 24 16 
sensor id 4 22 33 21 11 21 49 29 13 24 35 27 19 
sensor id 5 0 0 0 0 0 0 0 0 0 0 0 0 
sensor id 0 29 30 22 17 31 38 23 21 38 45 45 27 
sensor id 1 21 25 16 10 22 26 16 8 21 33 23 13 
sensor id 2 25 31 29 27 36 34 26 25 21 20 25 23 
sensor id 3 19 31 13 7 18 34 18 8 22 30 23 15 
sensor id 4 22 33 22 11 21 50 29 13 24 34 26 18 
sensor id 5 0 0 0 0 0 0 0 0 0 0 0 0 
sensor id 0 23 29 20 15 28 37 22 15 28 37 31 18 
sensor id 1 20 21 11 9 21 27 15 6 21 34 22 12 
sensor id 2 20 28 22 14 23 29 16 16 20 16 21 15 
sensor id 3 19 30 12 6 17 32 17 8 21 30 22 14 
sensor id 4 22 33 21 10 21 48 27 12 23 32 24 17 
sensor id 5 0 0 0 0 0 0 0 0 0 0 0 0 
sensor id 0 20 27 17 9 20 33 18 9 21 30 23 14 
sensor id 1 20 21 8 7 17 22 14 7 21 35 22 13 
sensor id 2 16 26 16 5 13 25 15 12 20 18 20 12 
sensor id 3 18 31 11 6 16 32 16 8 21 30 22 15 
sensor id 4 21 31 19 9 20 45 25 11 22 31 24 16 
sensor id 5 0 0 0 0 0 0 0 0 0 0 0 0 
sensor id 0 18 27 16 8 17 33 18 9 19 29 23 14 
sensor id 1 19 21 9 7 21 26 15 8 21 35 23 14 
sensor id 2 14 25 14 3 10 23 14 11 20 22 20 13 
sensor id 3 18 30 11 5 17 31 16 7 21 30 22 14 
sensor id 4 21 30 18 9 19 45 25 11 22 32 25 18 
sensor id 5 0 0 0 0 0 0 0 0 0 0 0 0 
sensor id 0 18 27 16 9 20 34 19 12 27 39 29 17 
sensor id 1 22 29 16 8 17 23 15 8 22 36 24 15 
sensor id 2 14 25 15 3 11 20 10 10 14 16 19 13 
sensor id 3 18 30 12 6 17 32 18 8 22 31 23 16 
sensor id 4 25 34 23 14 21 45 27 18 28 36 36 37 
sensor id 5 0 0 0 0 0 0 0 0 0 0 0 0 
sensor id 0 20 28 18 11 24 37 22 19 39 46 38 22 
sensor id 1 24 29 17 12 21 25 16 9 24 37 27 17 
sensor id 2 15 26 17 7 18 30 15 13 21 25 22 15 
sensor id 3 20 31 13 8 19 36 21 10 23 31 25 17 
sensor id 4 40 46 38 28 27 47 30 26 34 40 41 40 
sensor id 5 0 0 0 0 0 0 0 0 0 0 0 0 
sensor id 0 21 28 19 13 26 38 25 25 43 50 48 30 
sensor id 1 26 35 12 14 23 37 21 13 26 43 32 23 
sensor id 2 16 27 18 10 24 33 27 18 27 24 23 19 
sensor id 3 21 32 14 9 22 42 26 13 26 33 27 20 
sensor id 4 42 47 39 31 30 47 32 30 37 43 45 43 
sensor id 5 0 0 0 0 0 0 0 0 0 0 0 0 
sensor id 0 26 30 22 20 30 41 32 34 45 50 50 40 
sensor id 1 36 42 25 21 38 47 35 22 35 49 43 33 
sensor id 2 18 28 22 23 39 42 45 34 27 34 30 26 
sensor id 3 24 36 18 16 36 49 39 28 35 37 33 27 
sensor id 4 44 49 42 36 37 50 38 36 46 51 49 45 
sensor id 5 0 0 0 0 0 0 0 0 0 0 0 0 
sensor id 0 31 31 24 23 31 42 33 35 45 51 51 42 
sensor id 1 44 48 26 30 40 47 40 32 46 55 50 43 
sensor id 2 22 29 27 28 38 43 45 39 35 39 34 30 
sensor id 3 33 44 27 25 38 49 40 32 39 41 38 35 
sensor id 4 45 50 43 37 39 51 39 37 47 50 49 46 
sensor id 5 0 0 0 0 0 0 0 0 0 0 0 0 
sensor id 0 35 33 27 26 33 43 34 37 46 52 52 44 
sensor id 1 46 48 38 31 41 49 40 35 49 58 49 43 
sensor id 2 23 32 30 31 40 43 41 42 41 41 38 34 
sensor id 3 41 49 34 30 39 50 41 33 39 41 39 37 
sensor id 4 47 51 45 39 40 52 41 38 47 51 50 47 
sensor id 5 0 0 0 0 0 0 0 0 0 0 0 0 
sensor id 0 38 34 30 29 36 45 36 39 47 53 52 46 
sensor id 1 47 45 35 34 46 43 40 34 48 54 49 42 
sensor id 2 27 35 36 33 42 40 41 43 43 36 38 37 
sensor id 3 41 49 34 28 39 50 40 30 35 38 34 29 
sensor id 4 49 52 46 42 42 54 43 40 49 52 51 49 
sensor id 5 0 0 0 0 0 0 0 0 0 0 0 0 
sensor id 0 44 39 36 34 39 47 39 39 47 53 52 46 
sensor id 1 47 45 35 34 46 43 40 34 48 54 49 42 
sensor id 2 27 35 36 33 42 40 41 43 43 36 38 37 
sensor id 3 41 49 34 28 39 50 40 30 35 38 34 29 
sensor id 4 49 52 46 42 42 54 43 40 49 52 51 49 
sensor id 5 0 0 0 0 0 0 0 0 0 0 0 0 
sensor id 0 44 39 36 34 39 47 39 42 48 54 53 48 
sensor id 1 47 44 37 30 44 44 37 28 36 44 38 33 
sensor id 2 30 36 39 35 41 41 42 42 42 36 40 36 
sensor id 3 31 41 24 21 37 49 39 25 31 35 29 23 
sensor id 4 50 52 48 45 45 56 45 44 52 52 52 51 
sensor id 5 0 0 0 0 0 0 0 0 0 0 0 0 
sensor id 0 46 42 41 39 40 48 40 44 50 56 55 49 
sensor id 1 39 39 30 25 43 43 36 22 32 41 35 28 
sensor id 2 30 37 40 34 42 43 42 41 41 34 38 35 
sensor id 3 24 35 18 17 36 49 39 24 31 35 29 23 
sensor id 4 52 54 51 48 48 56 50 47 57 55 53 53 
sensor id 5 0 0 0 0 0 0 0 0 0 0 0 0 
sensor id 0 47 42 42 40 38 47 41 44 50 56 55 49 
sensor id 1 39 39 30 25 43 43 36 22 32 41 35 28 
sensor id 2 30 37 40 34 42 43 42 41 41 34 38 35 
sensor id 3 24 35 18 17 36 49 39 24 31 35 29 23 
sensor id 4 52 54 51 48 48 56 50 47 57 55 53 53 
sensor id 5 0 0 0 0 0 0 0 0 0 0 0 0 
sensor id 0 47 42 42 40 38 47 41 44 49 56 55 49 
sensor id 1 39 38 28 29 40 47 39 27 35 46 40 35 
sensor id 2 30 36 40 34 42 47 44 40 43 34 39 37 
sensor id 3 25 36 20 22 38 50 40 31 37 39 35 31 
sensor id 4 53 54 51 48 48 52 50 47 59 58 54 53 
sensor id 5 0 0 0 0 0 0 0 0 0 0 0 0 
sensor id 0 46 42 41 40 33 44 39 42 49 57 54 48 
sensor id 1 44 43 30 32 45 47 42 36 47 55 48 43 
sensor id 2 29 35 36 36 44 47 47 42 41 37 38 33 
sensor id 3 33 42 30 30 41 51 42 36 44 46 46 42 
sensor id 4 53 54 51 48 47 51 49 47 59 59 54 52 
sensor id 5 0 0 0 0 0 0 0 0 0 0 0 0 
sensor id 0 41 36 31 31 29 40 35 38 47 54 52 42 
sensor id 1 48 39 31 34 45 50 40 36 49 57 52 42 
sensor id 2 24 32 31 32 42 40 43 39 40 36 31 28 
sensor id 3 43 49 35 33 41 52 42 38 47 52 51 44 
sensor id 4 53 54 50 47 45 46 44 45 56 59 53 51 
sensor id 5 0 0 0 0 0 0 0 0 0 0 0 0 
sensor id 0 33 31 23 22 26 37 31 33 46 54 51 37 
sensor id 1 48 39 29 33 41 45 41 35 48 57 50 42 
sensor id 2 21 30 26 28 40 41 46 36 36 25 27 24 
sensor id 3 44 52 36 34 42 51 42 38 46 53 51 44 
sensor id 4 51 53 50 45 41 41 39 43 53 58 52 50 
sensor id 5 0 0 0 0 0 0 0 0 0 0 0 0 
sensor id 0 27 29 22 18 25 38 29 32 46 52 51 35 
sensor id 1 43 42 29 30 44 45 41 37 49 58 51 42 
sensor id 2 19 28 23 25 41 40 46 34 29 31 27 23 
sensor id 3 45 51 36 34 41 52 43 38 46 53 51 45 
sensor id 4 51 53 49 42 39 40 37 42 53 58 53 50 
sensor id 5 0 0 0 0 0 0 0 0 0 0 0 0 
sensor id 0 26 30 20 16 25 36 27 30 46 53 49 34 
sensor id 1 46 47 30 33 45 45 42 37 50 57 51 43 
sensor id 2 18 29 24 26 42 39 46 36 37 26 31 25 
sensor id 3 46 52 38 34 42 52 42 39 46 54 51 46 
sensor id 4 51 53 48 41 36 38 33 37 48 53 52 49 
sensor id 5 0 0 0 0 0 0 0 0 0 0 0 0 
sensor id 0 26 30 20 18 25 37 30 34 47 54 51 42 
sensor id 1 47 42 32 35 43 47 43 38 51 61 53 45 
sensor id 2 21 29 24 30 41 46 47 40 37 38 35 30 
sensor id 3 46 53 38 35 43 53 43 40 47 55 52 46 
sensor id 4 51 53 48 40 37 38 34 39 50 55 54 51 
sensor id 5 0 0 0 0 0 0 0 0 0 0 0 0 
sensor id 0 35 33 26 27 31 40 36 40 50 55 55 50 
sensor id 1 47 41 31 35 44 46 42 41 53 60 53 44 
sensor id 2 24 31 34 34 44 42 44 42 44 43 42 40 
sensor id 3 47 54 38 36 43 53 45 40 47 54 53 46 
sensor id 4 52 53 50 45 44 45 43 46 58 61 57 53 
sensor id 5 0 0 0 0 0 0 0 0 0 0 0 0 
sensor id 0 47 39 39 41 36 45 42 44 52 57 56 54 
sensor id 1 48 43 33 36 44 47 44 40 51 59 52 45 
sensor id 2 31 36 42 38 44 43 47 46 47 44 45 42 
sensor id 3 46 52 39 35 42 55 43 39 47 52 51 44 
sensor id 4 54 55 51 46 48 53 51 48 60 61 57 55 
sensor id 5 0 0 0 0 0 0 0 0 0 0 0 0 
sensor id 0 52 45 48 48 38 47 43 44 52 57 56 54 
sensor id 1 48 43 33 36 44 47 44 40 51 59 52 45 
sensor id 2 31 36 42 38 44 43 47 46 47 44 45 42 
sensor id 3 46 52 39 35 42 55 43 39 47 52 51 44 
sensor id 4 54 55 51 46 48 53 51 48 60 61 57 55 
sensor id 5 0 0 0 0 0 0 0 0 0 0 0 0 
sensor id 0 52 45 48 48 38 47 43 47 53 58 57 54 
sensor id 1 47 51 39 37 48 51 43 38 46 52 47 42 
sensor id 2 34 39 45 41 48 50 48 48 48 43 41 41 
sensor id 3 44 50 37 33 41 53 42 37 45 47 44 38 
sensor id 4 55 55 52 48 49 57 53 50 61 60 57 55 
sensor id 5 0 0 0 0 0 0 0 0 0 0 0 0 
sensor id 0 53 49 54 51 40 50 43 48 52 60 58 55 
sensor id 1 46 41 30 32 46 50 42 29 35 43 38 34 
sensor id 2 36 40 47 44 47 50 45 46 40 44 43 42 
sensor id 3 32 41 26 28 39 51 41 32 37 39 33 26 
sensor id 4 56 56 53 49 50 58 54 50 59 56 54 55 
sensor id 5 0 0 0 0 0 0 0 0 0 0 0 0 
sensor id 0 55 57 56 51 40 49 43 46 50 58 56 52 
sensor id 1 43 40 36 31 42 50 41 27 35 44 42 39 
sensor id 2 42 47 53 46 47 50 50 51 46 50 52 54 
sensor id 3 24 34 18 19 36 49 38 25 31 35 29 23 
sensor id 4 53 54 52 48 47 56 51 46 49 46 47 49 
sensor id 5 0 0 0 0 0 0 0 0 0 0 0 0 
sensor id 0 54 59 55 48 37 46 40 46 50 58 56 52 
sensor id 1 43 40 36 31 42 50 41 27 35 44 42 39 
sensor id 2 42 47 53 46 47 50 50 51 46 50 52 54 
sensor id 3 24 34 18 19 36 49 38 25 31 35 29 23 
sensor id 4 53 54 52 48 47 56 51 46 49 46 47 49 
sensor id 5 0 0 0 0 0 0 0 0 0 0 0 0 
sensor id 0 50 57 49 42 35 41 37 39 46 54 53 45 
sensor id 1 50 48 39 34 45 48 34 26 34 45 45 38 
sensor id 2 53 56 57 47 45 49 47 53 57 56 64 56 
sensor id 3 22 34 16 11 25 43 22 10 22 31 24 17 
sensor id 4 46 50 46 37 37 42 32 25 28 34 30 31 
sensor id 5 0 0 0 0 0 0 0 0 0 0 0 0 
sensor id 0 46 53 46 39 32 39 35 39 46 54 53 45 
sensor id 1 50 48 39 34 45 48 34 26 34 45 45 38 
sensor id 2 53 56 57 47 45 49 47 53 57 56 64 56 
sensor id 3 22 34 16 11 25 43 22 10 22 31 24 17 
sensor id 4 46 50 46 37 37 42 32 25 28 34 30 31 
sensor id 5 0 0 0 0 0 0 0 0 0 0 0 0 
sensor id 0 45 47 39 34 23 32 30 36 45 52 51 43 
sensor id 1 53 54 38 37 48 46 42 40 49 60 54 49 
sensor id 2 45 49 50 42 44 48 45 52 51 57 55 48 
sensor id 3 24 40 23 20 37 50 38 26 32 36 32 33 
sensor id 4 41 49 40 30 31 35 25 22 28 36 34 36 
sensor id 5 0 0 0 0 0 0 0 0 0 0 0 0 
sensor id 0 40 36 27 25 17 30 28 36 45 52 51 43 
sensor id 1 53 54 38 37 48 46 42 40 49 60 54 49 
sensor id 2 45 49 50 42 44 48 45 52 51 57 55 48 
sensor id 3 24 40 23 20 37 50 38 26 32 36 32 33 
sensor id 4 41 49 40 30 31 35 25 22 28 36 34 36 
sensor id 5 0 0 0 0 0 0 0 0 0 0 0 0 
sensor id 0 40 36 27 25 17 30 28 35 46 54 52 44 
sensor id 1 56 51 41 40 46 52 43 44 50 63 56 47 
sensor id 2 39 40 48 41 43 47 46 50 50 51 57 47 
sensor id 3 42 52 37 33 41 51 41 36 42 42 40 41 
sensor id 4 43 50 41 29 28 34 25 23 30 38 38 39 
sensor id 5 0 0 0 0 0 0 0 0 0 0 0 0 
sensor id 0 42 38 29 27 19 31 29 35 46 54 51 42 
sensor id 1 56 50 37 40 46 48 45 43 53 61 56 50 
sensor id 2 39 42 45 41 44 49 50 49 49 53 54 44 
sensor id 3 44 52 38 34 42 52 42 37 43 45 46 45 
sensor id 4 45 51 43 31 31 35 26 24 30 37 37 38 
sensor id 5 0 0 0 0 0 0 0 0 0 0 0 0 
sensor id 0 34 32 21 17 13 28 20 23 43 50 46 23 
sensor id 1 54 52 41 38 44 47 44 41 53 63 56 47 
sensor id 2 32 37 38 36 42 43 48 45 50 43 43 33 
sensor id 3 46 54 39 34 41 52 42 37 44 48 48 44 
sensor id 4 44 50 41 26 24 32 22 16 25 34 30 27 
sensor id 5 0 0 0 0 0 0 0 0 0 0 0 0 
sensor id 0 21 29 17 11 19 43 26 11 24 39 26 15 
sensor id 1 52 50 36 35 43 46 42 40 51 62 53 44 
sensor id 2 21 30 22 18 31 38 36 29 35 32 28 19 
sensor id 3 46 54 37 33 40 50 40 32 37 42 42 38 
sensor id 4 39 48 31 13 24 47 25 12 23 32 25 18 
sensor id 5 0 0 0 0 0 0 0 0 0 0 0 0 
sensor id 0 18 27 16 10 23 47 28 11 20 30 22 14 
sensor id 1 49 41 33 30 36 31 28 24 39 58 45 27 
sensor id 2 16 26 16 6 14 23 17 14 19 26 20 13 
sensor id 3 44 52 34 21 26 38 23 15 26 35 30 22 
sensor id 4 22 32 18 9 26 52 26 11 22 31 23 15 
sensor id 5 0 0 0 0 0 0 0 0 0 0 0 0 
sensor id 0 18 27 16 10 23 49 28 11 20 30 22 14 
sensor id 1 49 41 33 30 36 31 28 24 39 58 45 27 
sensor id 2 16 26 16 6 14 23 17 14 19 26 20 13 
sensor id 3 44 52 34 21 26 38 23 15 26 35 30 22 
sensor id 4 22 32 18 9 26 52 26 11 22 31 23 15 
sensor id 5 0 0 0 0 0 0 0 0 0 0 0 0 
sensor id 0 18 27 16 10 23 49 28 10 19 27 20 13 
sensor id 1 21 28 14 7 15 28 15 7 21 34 22 12 
sensor id 2 14 26 14 1 8 23 10 8 14 16 19 11 
sensor id 3 19 32 12 5 16 32 16 6 21 30 22 14 
sensor id 4 17 28 16 8 26 55 26 10 21 30 23 14 
sensor id 5 0 0 0 0 0 0 0 0 0 0 0 0 
sensor id 0 17 27 15 9 23 50 28 10 19 27 20 13 
sensor id 1 21 28 14 7 15 28 15 7 21 34 22 12 
sensor id 2 14 26 14 1 8 23 10 8 14 16 19 11 
sensor id 3 19 32 12 5 16 32 16 6 21 30 22 14 
sensor id 4 17 28 16 8 26 55 26 10 21 30 23 14 
sensor id 5 0 0 0 0 0 0 0 0 0 0 0 0 
sensor id 0 18 27 15 9 23 51 27 10 19 27 21 13 
sensor id 1 18 19 6 4 13 19 12 6 21 32 21 11 
sensor id 2 13 25 13 1 8 19 13 10 16 13 18 11 
sensor id 3 17 29 11 5 15 30 16 6 20 29 21 13 
sensor id 4 17 28 15 8 25 54 26 10 21 30 23 14 
sensor id 5 0 0 0 0 0 0 0 0 0 0 0 0 
sensor id 0 18 26 16 8 24 50 28 10 19 27 21 13 
sensor id 1 18 19 6 4 13 19 12 6 21 32 21 11 
sensor id 2 13 25 13 1 8 19 13 10 16 13 18 11 
sensor id 3 17 29 11 5 15 30 16 6 20 29 21 13 
sensor id 4 17 28 15 8 25 54 26 10 21 30 23 14 
sensor id 5 0 0 0 0 0 0 0 0 0 0 0 0 
sensor id 0 18 26 16 8 24 50 28 10 19 30 22 13 
sensor id 1 18 18 8 7 21 26 13 5 21 33 21 12 
sensor id 2 14 25 14 2 10 22 8 7 15 19 20 12 
sensor id 3 17 30 11 5 15 32 16 7 21 30 21 14 
sensor id 4 17 28 16 7 25 54 26 10 21 30 23 14 
sensor id 5 0 0 0 0 0 0 0 0 0 0 0 0 
sensor id 0 18 27 15 9 24 51 29 10 19 30 24 15 
sensor id 1 18 19 6 5 14 21 13 6 23 37 27 17 
sensor id 2 13 25 14 1 8 17 7 8 15 14 20 14 
sensor id 3 17 30 12 6 16 31 16 8 22 33 27 22 
sensor id 4 17 28 16 8 27 55 27 11 22 31 24 17 
sensor id 5 0 0 0 0 0 0 0 0 0 0 0 0 
sensor id 0 23 29 18 12 24 51 29 16 36 49 45 23 
sensor id 1 30 27 21 26 39 40 37 30 44 61 53 36 
sensor id 2 25 33 30 26 34 36 25 26 30 31 34 37 
sensor id 3 45 52 34 21 31 43 39 24 31 35 35 35 
sensor id 4 37 49 32 12 28 55 27 12 22 31 24 17 
sensor id 5 0 0 0 0 0 0 0 0 0 0 0 0 
sensor id 0 26 31 19 13 24 51 29 19 41 51 50 29 
sensor id 1 45 47 37 37 46 50 44 38 51 63 54 43 
sensor id 2 40 42 41 33 39 39 30 31 38 40 36 37 
sensor id 3 44 52 34 24 38 50 43 29 35 38 42 42 
sensor id 4 26 41 26 11 28 56 28 12 23 32 25 20 
sensor id 5 0 0 0 0 0 0 0 0 0 0 0 0 
sensor id 0 30 32 21 15 26 52 30 26 47 54 54 38 
sensor id 1 45 46 33 37 46 46 43 33 48 59 52 35 
sensor id 2 37 42 38 30 36 34 28 26 30 34 33 31 
sensor id 3 46 54 38 30 41 54 48 33 39 43 50 46 
sensor id 4 33 48 36 15 29 57 28 14 24 32 27 25 
sensor id 5 0 0 0 0 0 0 0 0 0 0 0 0 
sensor id 0 36 36 24 18 25 50 31 36 52 58 58 47 
sensor id 1 35 30 32 32 43 47 39 26 46 53 48 30 
sensor id 2 36 41 42 27 31 40 30 24 34 25 31 28 
sensor id 3 47 52 39 33 39 55 48 33 42 45 51 47 
sensor id 4 42 52 47 23 30 56 28 17 25 33 28 31 
sensor id 5 0 0 0 0 0 0 0 0 0 0 0 0 
sensor id 0 44 41 29 25 27 51 34 45 54 57 60 54 
sensor id 1 30 29 25 24 41 45 31 21 38 46 37 25 
sensor id 2 35 44 40 25 30 36 26 23 28 27 30 27 
sensor id 3 45 48 37 31 34 52 44 32 40 43 48 45 
sensor id 4 46 53 52 29 32 56 30 18 25 33 28 30 
sensor id 5 0 0 0 0 0 0 0 0 0 0 0 0 
sensor id 0 47 46 35 32 29 52 37 45 54 57 60 54 
sensor id 1 30 29 25 24 41 45 31 21 38 46 37 25 
sensor id 2 35 44 40 25 30 36 26 23 28 27 30 27 
sensor id 3 45 48 37 31 34 52 44 32 40 43 48 45 
sensor id 4 46 53 52 29 32 56 30 18 25 33 28 30 
sensor id 5 0 0 0 0 0 0 0 0 0 0 0 0 
sensor id 0 50 49 38 36 30 52 39 52 54 54 57 58 
sensor id 1 26 27 20 16 34 45 26 17 32 40 32 22 
sensor id 2 35 47 40 20 24 35 28 22 26 27 29 25 
sensor id 3 41 40 33 30 31 48 38 32 42 45 48 45 
sensor id 4 40 48 50 34 35 57 32 20 26 34 29 31 
sensor id 5 0 0 0 0 0 0 0 0 0 0 0 0 
sensor id 0 49 51 38 36 29 51 38 52 54 54 57 58 
sensor id 1 26 27 20 16 34 45 26 17 32 40 32 22 
sensor id 2 35 47 40 20 24 35 28 22 26 27 29 25 
sensor id 3 41 40 33 30 31 48 38 32 42 45 48 45 
sensor id 4 40 48 50 34 35 57 32 20 26 34 29 31 
sensor id 5 0 0 0 0 0 0 0 0 0 0 0 0 
sensor id 0 49 51 38 36 29 51 38 53 54 53 57 53 
sensor id 1 26 30 21 17 34 44 27 20 38 43 39 28 
sensor id 2 36 47 40 19 24 35 28 23 26 26 29 25 
sensor id 3 41 42 36 33 32 50 39 38 46 51 53 50 
sensor id 4 38 46 49 34 36 58 33 21 27 34 30 33 
sensor id 5 0 0 0 0 0 0 0 0 0 0 0 0 
sensor id 0 48 47 34 31 27 51 35 46 53 55 54 46 
sensor id 1 29 32 21 18 36 44 29 23 47 54 49 31 
sensor id 2 37 46 40 19 24 34 28 23 31 30 29 25 
sensor id 3 47 49 42 41 35 51 41 44 54 56 63 57 
sensor id 4 40 47 50 36 36 57 33 22 27 34 30 35 
sensor id 5 0 0 0 0 0 0 0 0 0 0 0 0 
sensor id 0 41 38 25 20 24 48 30 30 48 55 50 32 
sensor id 1 31 36 22 21 42 48 34 23 48 59 49 30 
sensor id 2 33 43 37 19 24 34 24 18 23 30 27 26 
sensor id 3 54 56 50 45 37 54 47 45 55 58 69 62 
sensor id 4 44 50 50 32 32 54 30 19 26 35 29 33 
sensor id 5 0 0 0 0 0 0 0 0 0 0 0 0 
sensor id 0 26 31 19 13 22 46 27 22 45 54 49 27 
sensor id 1 31 40 21 31 46 44 44 34 47 64 52 38 
sensor id 2 31 36 33 28 34 33 30 27 25 26 34 35 
sensor id 3 58 65 51 41 43 55 55 41 48 52 65 58 
sensor id 4 45 51 46 22 28 53 28 15 24 34 27 27 
sensor id 5 0 0 0 0 0 0 0 0 0 0 0 0 
sensor id 0 24 30 18 12 21 45 26 20 44 55 50 28 
sensor id 1 46 41 40 42 48 53 49 44 47 68 56 46 
sensor id 2 34 36 37 31 39 41 26 32 31 37 38 39 
sensor id 3 57 67 47 36 47 55 56 39 44 47 56 51 
sensor id 4 43 51 42 17 27 52 28 14 24 32 27 26 
sensor id 5 0 0 0 0 0 0 0 0 0 0 0 0 
sensor id 0 26 31 19 13 23 48 29 24 46 55 52 34 
sensor id 1 52 50 48 49 51 54 50 44 47 67 56 45 
sensor id 2 38 39 42 35 41 44 31 38 37 43 44 48 
sensor id 3 53 64 42 32 46 55 51 36 41 44 51 47 
sensor id 4 43 50 43 19 28 54 30 15 24 33 27 26 
sensor id 5 0 0 0 0 0 0 0 0 0 0 0 0 
sensor id 0 34 35 22 16 25 49 29 27 45 52 53 42 
sensor id 1 54 51 50 46 51 53 49 39 48 63 54 40 
sensor id 2 52 49 49 41 42 41 36 38 46 49 46 54 
sensor id 3 50 59 40 30 42 53 46 31 37 41 47 44 
sensor id 4 41 50 42 18 27 53 29 14 24 32 26 21 
sensor id 5 0 0 0 0 0 0 0 0 0 0 0 0 
sensor id 0 45 45 28 21 26 50 31 33 45 50 52 47 
sensor id 1 47 51 43 41 50 51 44 33 48 59 53 38 
sensor id 2 65 65 56 39 35 37 34 34 51 54 45 43 
sensor id 3 47 54 38 28 36 51 42 27 33 38 41 43 
sensor id 4 28 40 33 15 27 53 29 13 23 32 25 20 
sensor id 5 0 0 0 0 0 0 0 0 0 0 0 0 
sensor id 0 53 54 35 27 28 51 34 39 46 49 52 51 
sensor id 1 40 44 36 35 46 47 40 28 43 50 45 32 
sensor id 2 63 69 55 33 30 35 34 35 51 48 45 39 
sensor id 3 43 50 37 26 33 50 39 23 31 35 34 31 
sensor id 4 27 39 34 18 29 54 29 14 24 33 26 22 
sensor id 5 0 0 0 0 0 0 0 0 0 0 0 0 
sensor id 0 57 60 40 33 27 47 35 46 49 52 55 58 
sensor id 1 35 38 31 29 45 49 35 22 31 42 33 25 
sensor id 2 62 72 56 31 30 37 37 35 46 42 41 36 
sensor id 3 28 37 20 15 30 51 38 18 29 34 27 21 
sensor id 4 29 41 37 22 30 53 30 16 24 33 28 27 
sensor id 5 0 0 0 0 0 0 0 0 0 0 0 0 
sensor id 0 58 59 42 41 27 46 38 57 55 54 57 61 
sensor id 1 31 31 26 24 40 47 31 20 34 42 40 32 
sensor id 2 52 63 52 26 28 36 33 31 38 36 37 30 
sensor id 3 24 35 19 16 29 48 39 21 31 37 39 43 
sensor id 4 36 46 49 37 36 53 31 22 26 33 29 36 
sensor id 5 0 0 0 0 0 0 0 0 0 0 0 0 
sensor id 0 56 54 42 44 27 43 42 57 55 54 57 61 
sensor id 1 31 31 26 24 40 47 31 20 34 42 40 32 
sensor id 2 52 63 52 26 28 36 33 31 38 36 37 30 
sensor id 3 24 35 19 16 29 48 39 21 31 37 39 43 
sensor id 4 36 46 49 37 36 53 31 22 26 33 29 36 
sensor id 5 0 0 0 0 0 0 0 0 0 0 0 0 
sensor id 0 56 54 42 44 27 43 42 63 57 53 57 60 
sensor id 1 36 30 22 20 36 44 27 25 45 47 45 35 
sensor id 2 41 52 44 21 24 34 28 26 33 28 32 25 
sensor id 3 40 42 37 33 33 47 37 37 44 49 51 47 
sensor id 4 43 49 55 50 43 52 34 30 29 35 32 46 
sensor id 5 0 0 0 0 0 0 0 0 0 0 0 0 
sensor id 0 51 48 39 42 26 41 42 63 59 55 55 54 
sensor id 1 33 31 21 17 30 38 24 23 42 47 40 29 
sensor id 2 34 46 38 17 21 29 24 21 26 23 26 20 
sensor id 3 45 46 39 37 33 46 36 40 48 52 55 50 
sensor id 4 48 50 58 58 47 50 36 36 31 36 35 54 
sensor id 5 0 0 0 0 0 0 0 0 0 0 0 0 
sensor id 0 45 42 34 33 24 39 39 54 57 52 49 42 
sensor id 1 28 27 14 14 23 34 22 19 38 46 36 25 
sensor id 2 25 37 29 10 16 26 15 15 21 24 24 17 
sensor id 3 46 47 40 39 32 43 34 43 54 57 59 53 
sensor id 4 52 52 61 62 48 47 37 42 34 37 39 62 
sensor id 5 0 0 0 0 0 0 0 0 0 0 0 0 
sensor id 0 34 34 24 19 16 30 26 39 57 62 59 42 
sensor id 1 30 34 15 20 43 49 36 26 50 61 52 33 
sensor id 2 26 37 34 19 24 27 20 23 32 28 33 32 
sensor id 3 58 55 48 45 37 53 45 43 52 57 64 58 
sensor id 4 59 57 61 55 34 36 27 28 29 36 35 52 
sensor id 5 0 0 0 0 0 0 0 0 0 0 0 0 
sensor id 0 36 33 21 16 13 28 22 39 57 62 59 42 
sensor id 1 30 34 15 20 43 49 36 26 50 61 52 33 
sensor id 2 26 37 34 19 24 27 20 23 32 28 33 32 
sensor id 3 58 55 48 45 37 53 45 43 52 57 64 58 
sensor id 4 59 57 61 55 34 36 27 28 29 36 35 52 
sensor id 5 0 0 0 0 0 0 0 0 0 0 0 0 
sensor id 0 32 32 20 14 13 28 21 30 54 65 60 38 
sensor id 1 47 51 44 42 50 52 48 39 43 65 52 39 
sensor id 2 43 43 43 36 40 44 33 30 35 40 38 41 
sensor id 3 56 63 43 32 45 56 54 36 42 46 53 49 
sensor id 4 58 59 57 36 25 34 23 20 27 33 34 45 
sensor id 5 0 0 0 0 0 0 0 0 0 0 0 0 
sensor id 0 36 34 21 15 13 28 22 30 54 65 60 38 
sensor id 1 47 51 44 42 50 52 48 39 43 65 52 39 
sensor id 2 43 43 43 36 40 44 33 30 35 40 38 41 
sensor id 3 56 63 43 32 45 56 54 36 42 46 53 49 
sensor id 4 58 59 57 36 25 34 23 20 27 33 34 45 
sensor id 5 0 0 0 0 0 0 0 0 0 0 0 0 
sensor id 0 36 34 21 15 13 28 22 31 56 65 56 36 
sensor id 1 47 48 45 41 51 53 44 37 45 65 51 36 
sensor id 2 43 44 45 34 41 37 27 28 34 41 34 35 
sensor id 3 55 62 42 32 43 55 50 35 43 48 56 51 
sensor id 4 57 60 57 36 26 33 24 22 28 36 36 53 
sensor id 5 0 0 0 0 0 0 0 0 0 0 0 0 
sensor id 0 33 33 20 13 13 29 21 26 53 61 46 27 
sensor id 1 40 38 33 32 44 44 40 25 42 60 46 27 
sensor id 2 37 40 39 25 31 30 24 20 25 28 28 23 
sensor id 3 56 61 43 32 39 52 45 35 45 53 61 54 
sensor id 4 62 63 60 44 28 36 27 26 31 38 42 61 
sensor id 5 0 0 0 0 0 0 0 0 0 0 0 0 
sensor id 0 25 32 18 11 13 29 21 21 47 54 40 22 
sensor id 1 31 33 23 19 31 37 26 17 39 55 42 22 
sensor id 2 24 35 24 13 20 27 15 14 20 22 24 18 
sensor id 3 58 59 42 32 33 47 39 35 48 58 66 55 
sensor id 4 63 62 59 46 30 44 33 31 33 37 47 62 
sensor id 5 0 0 0 0 0 0 0 0 0 0 0 0 
sensor id 0 21 29 17 9 12 30 20 18 41 48 34 19 
sensor id 1 26 32 20 12 25 32 20 12 33 49 34 18 
sensor id 2 19 30 21 8 16 30 19 14 23 22 21 14 
sensor id 3 56 56 40 31 28 41 32 32 48 59 65 53 
sensor id 4 62 58 58 45 31 49 37 31 33 39 48 63 
sensor id 5 0 0 0 0 0 0 0 0 0 0 0 0 
sensor id 0 21 28 16 8 13 32 20 16 39 43 31 18 
sensor id 1 24 30 18 11 23 31 17 11 29 44 31 18 
sensor id 2 17 29 18 5 13 25 11 10 16 16 20 14 
sensor id 3 55 53 38 30 26 39 28 32 48 60 63 52 
sensor id 4 60 56 57 44 34 52 41 37 37 40 53 65 
sensor id 5 0 0 0 0 0 0 0 0 0 0 0 0 
sensor id 0 20 27 16 9 13 32 23 20 39 39 30 21 
sensor id 1 23 30 18 11 23 32 18 12 31 42 33 20 
sensor id 2 16 27 16 4 12 26 13 10 16 22 21 14 
sensor id 3 55 53 38 30 26 39 28 32 48 60 63 52 
sensor id 4 60 56 57 44 34 52 41 37 37 40 53 65 
sensor id 5 0 0 0 0 0 0 0 0 0 0 0 0 
sensor id 0 24 31 22 17 19 34 35 38 48 40 36 39 
sensor id 1 24 23 13 11 22 26 18 16 35 43 34 24 
sensor id 2 16 29 18 5 12 21 10 11 21 22 22 15 
sensor id 3 49 47 36 32 28 39 28 35 45 51 52 47 
sensor id 4 54 47 55 59 49 50 46 54 44 41 44 59 
sensor id 5 0 0 0 0 0 0 0 0 0 0 0 0 
sensor id 0 44 48 46 40 34 42 49 38 48 40 36 39 
sensor id 1 24 23 13 11 22 26 18 16 35 43 34 24 
sensor id 2 16 29 18 5 12 21 10 11 21 22 22 15 
sensor id 3 49 47 36 32 28 39 28 35 45 51 52 47 
sensor id 4 54 47 55 59 49 50 46 54 44 41 44 59 
sensor id 5 0 0 0 0 0 0 0 0 0 0 0 0 
sensor id 0 51 59 57 54 35 40 47 59 52 47 45 56 
sensor id 1 34 28 19 19 34 43 25 20 33 42 32 23 
sensor id 2 30 49 35 22 32 43 41 41 42 38 44 34 
sensor id 3 39 42 34 31 29 46 27 19 28 34 28 21 
sensor id 4 37 44 44 44 46 43 37 29 29 35 31 30 
sensor id 5 0 0 0 0 0 0 0 0 0 0 0 0 
sensor id 0 52 61 57 53 33 39 41 59 52 47 45 56 
sensor id 1 34 28 19 19 34 43 25 20 33 42 32 23 
sensor id 2 30 49 35 22 32 43 41 41 42 38 44 34 
sensor id 3 39 42 34 31 29 46 27 19 28 34 28 21 
sensor id 4 37 44 44 44 46 43 37 29 29 35 31 30 
sensor id 5 0 0 0 0 0 0 0 0 0 0 0 0 
sensor id 0 52 61 57 53 33 39 41 55 51 46 46 56 
sensor id 1 28 26 23 16 35 45 25 13 28 41 30 21 
sensor id 2 36 56 43 24 33 43 47 42 42 40 48 36 
sensor id 3 21 32 16 11 23 44 23 12 24 32 25 17 
sensor id 4 34 42 38 34 39 41 32 22 27 35 29 25 
sensor id 5 0 0 0 0 0 0 0 0 0 0 0 0 
sensor id 0 52 60 56 49 29 35 37 47 42 41 39 49 
sensor id 1 30 31 21 19 40 45 26 20 36 45 45 39 
sensor id 2 41 61 45 26 36 47 47 48 56 50 58 40 
sensor id 3 22 34 16 12 22 44 22 13 25 33 28 23 
sensor id 4 30 40 31 23 31 36 25 16 24 33 27 21 
sensor id 5 0 0 0 0 0 0 0 0 0 0 0 0 
sensor id 0 49 56 48 38 24 31 30 37 36 38 37 43 
sensor id 1 47 45 34 27 41 43 28 32 52 61 58 46 
sensor id 2 46 68 45 26 33 41 45 48 66 60 63 39 
sensor id 3 26 38 26 22 26 40 24 19 28 34 29 27 
sensor id 4 26 37 23 13 23 31 20 12 22 31 25 18 
sensor id 5 0 0 0 0 0 0 0 0 0 0 0 0 
sensor id 0 44 48 35 25 17 28 24 31 38 37 40 39 
sensor id 1 52 49 37 27 40 42 27 26 50 62 56 40 
sensor id 2 50 59 46 24 25 34 35 38 60 62 56 36 
sensor id 3 30 41 27 17 23 38 22 14 26 34 29 24 
sensor id 4 22 32 22 13 21 29 19 11 21 30 24 17 
sensor id 5 0 0 0 0 0 0 0 0 0 0 0 0 
sensor id 0 42 40 27 18 14 26 19 18 30 35 31 22 
sensor id 1 49 52 39 28 40 41 28 27 51 63 57 42 
sensor id 2 45 51 43 22 23 33 32 33 55 59 48 30 
sensor id 3 29 42 28 17 22 38 21 15 27 33 30 27 
sensor id 4 21 31 20 10 18 28 17 10 20 30 23 15 
sensor id 5 0 0 0 0 0 0 0 0 0 0 0 0 
sensor id 0 22 30 16 8 10 25 15 8 20 32 23 14 
sensor id 1 51 53 41 32 42 43 31 29 52 67 60 42 
sensor id 2 28 35 23 11 17 30 24 22 40 43 34 20 
sensor id 3 36 47 33 19 24 39 23 17 28 35 34 33 
sensor id 4 20 30 18 7 16 28 17 9 21 30 24 15 
sensor id 5 0 0 0 0 0 0 0 0 0 0 0 0 
sensor id 0 19 27 15 5 9 25 14 7 18 30 22 13 
sensor id 1 49 49 38 30 40 42 30 28 52 65 58 38 
sensor id 2 19 29 18 7 15 29 19 17 31 35 28 17 
sensor id 3 42 52 36 21 25 40 23 18 28 35 33 31 
sensor id 4 19 29 17 8 18 31 23 18 44 55 36 20 
sensor id 5 0 0 0 0 0 0 0 0 0 0 0 0 
sensor id 0 18 27 13 4 9 25 14 6 17 28 21 12 
sensor id 1 41 37 23 20 26 27 20 16 39 57 45 23 
sensor id 2 17 28 16 4 11 21 10 10 17 18 22 14 
sensor id 3 39 50 30 15 21 36 19 11 24 33 27 20 
sensor id 4 21 29 17 10 19 32 26 24 52 62 42 23 
sensor id 5 0 0 0 0 0 0 0 0 0 0 0 0 
sensor id 0 18 27 14 4 9 25 14 5 17 28 20 12 
sensor id 1 25 23 10 9 21 31 16 10 25 41 28 15 
sensor id 2 15 26 14 2 10 26 11 9 17 17 20 13 
sensor id 3 26 39 17 8 18 33 16 8 22 31 23 15 
sensor id 4 20 29 17 11 20 33 28 26 55 66 44 23 
sensor id 5 0 0 0 0 0 0 0 0 0 0 0 0 
sensor id 0 17 26 13 5 8 25 13 5 17 28 20 12 
sensor id 1 25 23 10 9 21 31 16 10 25 41 28 15 
sensor id 2 15 26 14 2 10 26 11 9 17 17 20 13 
sensor id 3 26 39 17 8 18 33 16 8 22 31 23 15 
sensor id 4 20 29 17 11 20 33 28 26 55 66 44 23 
sensor id 5 0 0 0 0 0 0 0 0 0 0 0 0 
sensor id 0 18 27 14 4 9 25 13 6 17 30 21 12 
sensor id 1 23 28 10 7 18 23 15 8 24 36 25 15 
sensor id 2 16 29 16 3 12 26 17 12 20 20 24 15 
sensor id 3 18 31 12 6 17 32 17 7 21 29 22 14 
sensor id 4 20 29 16 10 19 32 26 24 54 67 43 22 
sensor id 5 0 0 0 0 0 0 0 0 0 0 0 0 
sensor id 0 18 27 14 5 8 25 13 6 17 30 21 12 
sensor id 1 23 28 10 7 18 23 15 8 24 36 25 15 
sensor id 2 16 29 16 3 12 26 17 12 20 20 24 15 
sensor id 3 18 31 12 6 17 32 17 7 21 29 22 14 
sensor id 4 20 29 16 10 19 32 26 24 54 67 43 22 
sensor id 5 0 0 0 0 0 0 0 0 0 0 0 0 
sensor id 0 18 27 14 5 8 25 13 7 18 30 22 13 
sensor id 1 25 33 19 11 23 29 16 7 23 35 25 16 
sensor id 2 19 30 18 8 15 29 21 19 25 31 36 34 
sensor id 3 18 30 12 5 17 32 17 6 20 30 22 14 
sensor id 4 19 29 16 9 18 31 24 21 52 66 41 20 
sensor id 5 0 0 0 0 0 0 0 0 0 0 0 0 
sensor id 0 19 28 14 4 8 24 13 6 18 28 22 12 
sensor id 1 27 36 16 8 24 23 13 7 21 33 22 15 
sensor id 2 33 36 27 16 15 30 10 21 32 40 40 37 
sensor id 3 17 30 11 6 16 32 16 7 20 30 21 14 
sensor id 4 19 29 16 9 18 31 23 20 51 67 41 20 
sensor id 5 0 0 0 0 0 0 0 0 0 0 0 0 
sensor id 0 19 27 15 4 9 24 14 6 18 28 22 14 
sensor id 1 25 44 17 11 17 20 16 8 22 36 23 16 
sensor id 2 40 41 37 25 21 20 23 26 34 50 46 47 
sensor id 3 17 30 11 6 16 33 16 6 21 29 22 13 
sensor id 4 19 28 16 9 18 30 23 19 51 69 41 20 
sensor id 5 0 0 0 0 0 0 0 0 0 0 0 0 
sensor id 0 21 29 16 5 9 24 14 7 19 29 25 15 
sensor id 1 30 45 20 11 17 26 16 8 23 35 24 16 
sensor id 2 49 46 43 33 26 34 22 34 43 48 50 54 
sensor id 3 17 30 11 5 16 32 16 7 20 30 22 15 
sensor id 4 19 29 16 9 18 30 23 20 52 71 42 21 
sensor id 5 0 0 0 0 0 0 0 0 0 0 0 0 
sensor id 0 25 32 16 5 10 25 14 7 20 30 31 20 
sensor id 1 29 41 22 12 21 23 15 9 21 36 24 16 
sensor id 2 56 52 50 41 38 25 34 39 40 48 49 59 
sensor id 3 18 30 11 6 17 31 16 7 20 30 21 14 
sensor id 4 20 29 16 9 18 31 23 20 52 71 42 21 
sensor id 5 0 0 0 0 0 0 0 0 0 0 0 0 
sensor id 0 32 34 18 8 10 25 15 10 23 34 42 30 
sensor id 1 28 41 30 12 26 20 16 8 24 36 24 17 
sensor id 2 55 57 56 44 44 32 24 36 54 58 52 53 
sensor id 3 17 30 11 5 16 33 16 6 21 30 22 14 
sensor id 4 19 29 16 9 18 30 23 20 51 70 41 20 
sensor id 5 0 0 0 0 0 0 0 0 0 0 0 0 
sensor id 0 40 37 22 10 11 26 15 13 28 41 54 41 
sensor id 1 30 50 35 14 27 33 18 9 24 37 24 16 
sensor id 2 54 51 55 46 49 42 36 40 56 59 52 43 
sensor id 3 17 30 11 6 16 33 16 7 21 29 22 14 
sensor id 4 19 29 16 8 18 30 22 18 48 67 39 19 
sensor id 5 0 0 0 0 0 0 0 0 0 0 0 0 
sensor id 0 44 38 24 13 12 27 17 18 35 47 63 48 
sensor id 1 30 44 37 14 19 22 17 9 23 36 25 16 
sensor id 2 46 49 52 44 48 36 35 42 54 51 52 40 
sensor id 3 17 30 11 5 16 32 16 6 21 30 22 14 
sensor id 4 19 29 16 8 17 30 21 16 44 63 35 18 
sensor id 5 0 0 0 0 0 0 0 0 0 0 0 0 
sensor id 0 45 38 25 16 14 27 18 22 41 53 69 54 
sensor id 1 28 43 33 15 29 32 15 10 24 37 24 17 
sensor id 2 37 44 48 39 48 47 27 42 53 51 47 36 
sensor id 3 17 30 11 5 17 32 16 7 21 30 22 14 
sensor id 4 19 29 16 8 17 30 21 14 41 59 33 17 
sensor id 5 0 0 0 0 0 0 0 0 0 0 0 0 
sensor id 0 46 41 39 26 24 31 20 22 41 53 69 54 
sensor id 1 28 43 33 15 29 32 15 10 24 37 24 17 
sensor id 2 37 44 48 39 48 47 27 42 53 51 47 36 
sensor id 3 17 30 11 5 17 32 16 7 21 30 22 14 
sensor id 4 19 29 16 8 17 30 21 14 41 59 33 17 
sensor id 5 0 0 0 0 0 0 0 0 0 0 0 0 
sensor id 0 46 41 39 26 24 31 20 26 48 60 72 51 
sensor id 1 27 40 38 16 27 31 17 9 23 36 24 17 
sensor id 2 30 40 43 34 45 46 36 42 55 44 46 32 
sensor id 3 17 30 12 5 16 32 16 7 21 30 22 14 
sensor id 4 19 30 17 8 17 30 20 13 38 57 32 17 
sensor id 5 0 0 0 0 0 0 0 0 0 0 0 0 
sensor id 0 37 37 36 27 27 32 23 26 52 67 69 38 
sensor id 1 30 39 38 20 31 34 17 11 25 35 26 20 
sensor id 2 24 33 31 24 42 41 31 45 57 43 44 30 
sensor id 3 17 30 12 5 16 33 16 7 21 30 22 14 
sensor id 4 19 30 17 7 16 29 19 12 32 48 28 16 
sensor id 5 0 0 0 0 0 0 0 0 0 0 0 0 
sensor id 0 27 31 21 14 17 29 20 22 55 72 64 31 
sensor id 1 33 39 53 35 40 30 20 15 25 37 27 23 
sensor id 2 22 31 24 17 36 47 37 45 54 43 43 27 
sensor id 3 17 30 12 6 17 33 16 7 21 30 22 14 
sensor id 4 19 32 18 7 17 29 18 10 26 39 25 15 
sensor id 5 0 0 0 0 0 0 0 0 0 0 0 0 
sensor id 0 25 31 19 13 16 30 22 23 51 65 59 36 
sensor id 1 35 38 55 55 49 30 21 16 26 37 26 25 
sensor id 2 20 32 22 15 33 43 37 37 50 39 34 23 
sensor id 3 18 30 12 5 17 33 16 7 21 30 22 14 
sensor id 4 19 33 19 7 17 29 18 9 22 32 23 14 
sensor id 5 0 0 0 0 0 0 0 0 0 0 0 0 
sensor id 0 32 37 42 44 42 50 45 40 42 62 54 38 
sensor id 1 41 45 55 52 39 35 22 17 26 39 29 34 
sensor id 2 19 30 21 14 33 45 34 28 43 33 31 20 
sensor id 3 17 30 11 6 16 33 16 7 21 30 22 14 
sensor id 4 18 30 18 9 25 35 20 10 22 31 23 15 
sensor id 5 0 0 0 0 0 0 0 0 0 0 0 0 
sensor id 0 42 45 54 55 46 51 49 54 43 57 52 44 
sensor id 1 43 37 41 56 46 34 26 24 28 39 28 28 
sensor id 2 18 31 21 12 32 37 22 17 27 23 23 15 
sensor id 3 17 31 12 6 17 32 17 7 22 30 22 14 
sensor id 4 18 30 18 8 21 31 18 9 21 30 23 14 
sensor id 5 0 0 0 0 0 0 0 0 0 0 0 0 
sensor id 0 40 47 59 59 51 56 50 54 43 57 52 44 
sensor id 1 43 37 41 56 46 34 26 24 28 39 28 28 
sensor id 2 18 31 21 12 32 37 22 17 27 23 23 15 
sensor id 3 17 31 12 6 17 32 17 7 22 30 22 14 
sensor id 4 18 30 18 8 21 31 18 9 21 30 23 14 
sensor id 5 0 0 0 0 0 0 0 0 0 0 0 0 
sensor id 0 34 44 60 58 53 61 49 34 26 34 28 25 
sensor id 1 21 23 12 10 23 33 17 9 23 37 26 19 
sensor id 2 16 28 17 5 13 29 19 17 25 29 36 29 
sensor id 3 18 30 12 6 17 34 17 7 21 30 22 14 
sensor id 4 21 30 19 10 22 34 20 11 22 31 24 18 
sensor id 5 0 0 0 0 0 0 0 0 0 0 0 0 
sensor id 0 28 39 52 53 55 68 52 34 26 34 28 25 
sensor id 1 21 23 12 10 23 33 17 9 23 37 26 19 
sensor id 2 16 28 17 5 13 29 19 17 25 29 36 29 
sensor id 3 18 30 12 6 17 34 17 7 21 30 22 14 
sensor id 4 21 30 19 10 22 34 20 11 22 31 24 18 
sensor id 5 0 0 0 0 0 0 0 0 0 0 0 0 
sensor id 0 28 39 52 53 55 68 52 30 27 41 31 24 
sensor id 1 38 39 24 15 31 40 22 11 25 37 28 25 
sensor id 2 25 33 24 26 40 42 46 41 34 31 39 36 
sensor id 3 18 31 12 6 18 36 18 7 21 30 22 14 
sensor id 4 21 32 21 13 24 37 21 14 24 32 27 24 
sensor id 5 0 0 0 0 0 0 0 0 0 0 0 0 
sensor id 0 27 35 39 44 51 68 52 28 31 43 30 22 
sensor id 1 46 48 29 20 36 52 26 16 28 40 34 41 
sensor id 2 26 32 25 24 40 47 50 31 32 33 31 25 
sensor id 3 18 31 12 6 21 44 22 8 22 30 23 15 
sensor id 4 28 37 31 29 31 40 26 29 33 38 41 46 
sensor id 5 0 0 0 0 0 0 0 0 0 0 0 0 
sensor id 0 24 32 29 33 45 66 49 25 29 41 28 21 
sensor id 1 52 48 36 28 36 54 28 26 33 42 40 47 
sensor id 2 21 30 20 10 22 48 25 17 28 24 24 17 
sensor id 3 19 31 13 8 25 54 29 10 23 31 23 15 
sensor id 4 43 45 42 43 38 45 31 43 49 46 55 55 
sensor id 5 0 0 0 0 0 0 0 0 0 0 0 0 
sensor id 0 22 29 25 27 40 63 47 23 26 39 27 19 
sensor id 1 48 37 25 30 29 45 27 31 36 43 44 48 
sensor id 2 18 28 17 6 17 34 20 14 20 19 22 14 
sensor id 3 18 32 13 8 27 55 32 10 23 31 23 16 
sensor id 4 45 46 41 47 41 47 34 51 58 49 64 58 
sensor id 5 0 0 0 0 0 0 0 0 0 0 0 0 
sensor id 0 21 29 21 21 32 52 41 19 25 36 26 17 
sensor id 1 46 36 26 32 29 44 31 45 46 46 51 57 
sensor id 2 17 28 17 4 14 30 15 12 23 23 22 14 
sensor id 3 19 32 14 8 27 58 40 12 23 32 23 15 
sensor id 4 46 47 39 46 41 47 32 48 57 50 71 60 
sensor id 5 0 0 0 0 0 0 0 0 0 0 0 0 
sensor id 0 20 28 18 13 21 40 31 19 25 36 26 17 
sensor id 1 46 36 26 32 29 44 31 45 46 46 51 57 
sensor id 2 17 28 17 4 14 30 15 12 23 23 22 14 
sensor id 3 19 32 14 8 27 58 40 12 23 32 23 15 
sensor id 4 46 47 39 46 41 47 32 48 57 50 71 60 
sensor id 5 0 0 0 0 0 0 0 0 0 0 0 0 
sensor id 0 18 26 15 10 14 33 24 11 21 32 23 15 
sensor id 1 38 33 23 31 30 38 37 71 77 55 59 55 
sensor id 2 15 26 15 3 11 24 13 11 23 21 21 13 
sensor id 3 20 33 17 12 34 63 61 17 26 33 26 18 
sensor id 4 46 42 36 34 36 44 32 34 50 53 69 57 
sensor id 5 0 0 0 0 0 0 0 0 0 0 0 0 
sensor id 0 19 28 17 15 26 44 38 11 21 32 23 15 
sensor id 1 38 33 23 31 30 38 37 71 77 55 59 55 
sensor id 2 15 26 15 3 11 24 13 11 23 21 21 13 
sensor id 3 20 33 17 12 34 63 61 17 26 33 26 18 
sensor id 4 46 42 36 34 36 44 32 34 50 53 69 57 
sensor id 5 0 0 0 0 0 0 0 0 0 0 0 0 
sensor id 0 25 33 35 43 43 56 46 41 39 45 36 33 
sensor id 1 60 41 24 31 41 56 46 30 38 47 53 50 
sensor id 2 18 29 17 6 15 36 19 16 23 26 28 19 
sensor id 3 20 34 16 14 42 63 45 15 24 32 24 17 
sensor id 4 52 52 49 44 44 50 31 33 34 38 44 53 
sensor id 5 0 0 0 0 0 0 0 0 0 0 0 0 
sensor id 0 34 42 51 51 47 60 49 41 39 45 36 33 
sensor id 1 60 41 24 31 41 56 46 30 38 47 53 50 
sensor id 2 18 29 17 6 15 36 19 16 23 26 28 19 
sensor id 3 20 34 16 14 42 63 45 15 24 32 24 17 
sensor id 4 52 52 49 44 44 50 31 33 34 38 44 53 
sensor id 5 0 0 0 0 0 0 0 0 0 0 0 0 
sensor id 0 34 42 51 51 47 60 49 43 45 52 42 35 
sensor id 1 58 43 31 31 53 60 48 28 33 43 41 37 
sensor id 2 20 32 23 12 22 42 29 24 36 44 35 23 
sensor id 3 19 32 15 13 38 58 35 12 24 30 23 16 
sensor id 4 54 54 51 44 38 45 27 28 30 36 39 52 
sensor id 5 0 0 0 0 0 0 0 0 0 0 0 0 
sensor id 0 35 41 54 51 49 64 48 36 46 51 40 27 
sensor id 1 49 49 30 32 48 54 43 23 30 41 38 35 
sensor id 2 23 33 27 14 22 42 35 27 37 34 35 23 
sensor id 3 19 32 14 11 32 54 29 11 23 31 23 16 
sensor id 4 55 55 53 48 37 48 29 32 33 38 45 57 
sensor id 5 0 0 0 0 0 0 0 0 0 0 0 0 
sensor id 0 25 36 34 36 49 68 44 23 35 40 26 19 
sensor id 1 47 36 30 22 39 51 32 20 30 40 37 36 
sensor id 2 20 32 18 9 20 37 28 17 25 25 24 16 
sensor id 3 19 31 13 9 30 53 30 11 23 31 23 16 
sensor id 4 55 52 52 57 45 65 38 50 48 44 56 61 
sensor id 5 0 0 0 0 0 0 0 0 0 0 0 0 
sensor id 0 23 28 20 16 37 63 33 13 23 33 24 14 
sensor id 1 32 35 20 11 22 30 17 8 24 37 24 15 
sensor id 2 17 27 15 4 11 24 14 11 24 27 23 14 
sensor id 3 19 32 13 7 20 37 19 8 22 30 23 15 
sensor id 4 47 43 46 56 48 82 51 58 68 51 65 59 
sensor id 5 0 0 0 0 0 0 0 0 0 0 0 0 
sensor id 0 18 27 17 10 25 55 25 9 20 29 22 14 
sensor id 1 19 19 7 5 15 21 13 6 22 35 23 13 
sensor id 2 15 26 14 2 9 19 8 9 14 15 20 13 
sensor id 3 18 31 12 5 17 32 17 7 21 31 23 15 
sensor id 4 30 33 27 38 38 80 49 55 84 69 63 40 
sensor id 5 0 0 0 0 0 0 0 0 0 0 0 0 
sensor id 0 18 28 16 8 17 45 22 8 19 31 24 13 
sensor id 1 20 24 14 12 23 32 33 29 42 42 35 25 
sensor id 2 16 28 17 4 13 29 11 10 19 18 22 13 
sensor id 3 20 33 17 18 35 42 37 37 35 37 35 42 
sensor id 4 25 33 21 18 36 84 55 39 83 93 60 32 
sensor id 5 0 0 0 0 0 0 0 0 0 0 0 0 
sensor id 0 17 27 15 7 16 39 23 9 19 31 21 15 
sensor id 1 28 32 20 15 24 31 27 25 46 46 38 26 
sensor id 2 15 28 17 3 14 27 13 10 16 18 21 13 
sensor id 3 36 42 41 44 46 45 43 49 44 40 42 51 
sensor id 4 27 33 20 17 42 77 63 33 71 88 59 31 
sensor id 5 0 0 0 0 0 0 0 0 0 0 0 0 
sensor id 0 19 28 16 8 19 42 29 9 19 31 21 15 
sensor id 1 28 32 20 15 24 31 27 25 46 46 38 26 
sensor id 2 15 28 17 3 14 27 13 10 16 18 21 13 
sensor id 3 36 42 41 44 46 45 43 49 44 40 42 51 
sensor id 4 27 33 20 17 42 77 63 33 71 88 59 31 
sensor id 5 0 0 0 0 0 0 0 0 0 0 0 0 
sensor id 0 20 28 16 10 21 42 34 16 23 31 25 17 
sensor id 1 28 23 20 17 25 30 28 33 68 72 55 30 
sensor id 2 17 27 16 4 12 24 9 12 26 23 21 13 
sensor id 3 48 55 58 55 50 49 39 46 35 38 39 56 
sensor id 4 29 35 22 23 50 62 49 33 56 68 63 41 
sensor id 5 0 0 0 0 0 0 0 0 0 0 0 0 
sensor id 0 21 30 18 15 27 45 38 16 23 31 25 17 
sensor id 1 28 23 20 17 25 30 28 33 68 72 55 30 
sensor id 2 17 27 16 4 12 24 9 12 26 23 21 13 
sensor id 3 48 55 58 55 50 49 39 46 35 38 39 56 
sensor id 4 29 35 22 23 50 62 49 33 56 68 63 41 
sensor id 5 0 0 0 0 0 0 0 0 0 0 0 0 
sensor id 0 21 30 18 15 27 45 38 26 26 32 26 22 
sensor id 1 30 34 23 18 31 37 29 32 73 84 62 33 
sensor id 2 17 29 16 4 12 29 17 12 21 19 22 14 
sensor id 3 52 61 60 58 45 50 38 36 32 36 35 51 
sensor id 4 31 36 24 26 50 58 42 36 54 61 61 44 
sensor id 5 0 0 0 0 0 0 0 0 0 0 0 0 
sensor id 0 23 31 24 26 34 51 44 34 26 34 27 26 
sensor id 1 33 37 21 21 32 39 33 34 70 84 65 35 
sensor id 2 16 29 17 4 12 28 18 13 25 27 24 15 
sensor id 3 51 62 57 53 41 50 38 30 30 35 33 44 
sensor id 4 34 37 27 28 46 54 37 42 60 64 63 50 
sensor id 5 0 0 0 0 0 0 0 0 0 0 0 0 
sensor id 0 26 34 31 38 41 56 48 34 26 34 26 24 
sensor id 1 35 30 20 27 40 41 37 34 68 78 63 38 
sensor id 2 17 29 17 4 12 25 14 12 23 28 25 16 
sensor id 3 47 58 55 45 38 50 36 26 29 36 31 38 
sensor id 4 37 39 31 35 44 56 40 48 65 67 64 54 
sensor id 5 0 0 0 0 0 0 0 0 0 0 0 0 
sensor id 0 25 33 32 38 44 59 47 26 24 33 25 20 
sensor id 1 39 40 30 29 42 46 37 37 61 64 60 40 
sensor id 2 18 30 18 6 15 31 19 15 24 24 25 16 
sensor id 3 41 51 46 39 38 51 36 22 28 33 29 31 
sensor id 4 39 39 31 37 45 62 43 50 70 75 67 54 
sensor id 5 0 0 0 0 0 0 0 0 0 0 0 0 
sensor id 0 22 31 25 26 43 60 42 18 22 33 23 18 
sensor id 1 38 29 24 22 32 37 32 36 52 54 52 37 
sensor id 2 17 28 16 5 15 27 16 14 27 25 23 15 
sensor id 3 33 44 38 34 37 47 34 24 27 34 29 33 
sensor id 4 39 40 29 36 43 67 45 53 74 79 68 52 
sensor id 5 0 0 0 0 0 0 0 0 0 0 0 0 
sensor id 0 20 31 20 17 36 56 38 14 21 32 23 16 
sensor id 1 34 34 17 17 24 33 30 30 49 51 39 25 
sensor id 2 17 30 17 4 11 24 12 10 22 26 23 14 
sensor id 3 33 42 38 36 40 44 35 35 31 36 33 42 
sensor id 4 37 38 27 33 42 70 48 51 76 81 65 47 
sensor id 5 0 0 0 0 0 0 0 0 0 0 0 0 
sensor id 0 18 29 18 13 27 49 34 14 21 31 24 16 
sensor id 1 25 24 17 12 24 30 22 15 33 42 29 17 
sensor id 2 16 29 17 3 10 23 10 10 23 22 21 13 
sensor id 3 37 43 38 37 40 42 38 42 40 40 41 47 
sensor id 4 32 35 24 27 44 70 50 45 73 84 62 42 
sensor id 5 0 0 0 0 0 0 0 0 0 0 0 0 
sensor id 0 19 29 18 12 24 46 34 16 22 32 24 17 
sensor id 1 22 22 16 9 18 24 17 10 26 39 26 14 
sensor id 2 15 28 16 3 10 22 15 10 17 23 22 13 
sensor id 3 40 43 35 35 30 39 28 36 42 42 50 46 
sensor id 4 28 33 22 24 46 64 49 42 71 82 61 42 
sensor id 5 0 0 0 0 0 0 0 0 0 0 0 0 
sensor id 0 21 29 17 13 23 43 35 19 25 33 25 18 
sensor id 1 22 24 17 8 18 26 16 9 25 38 26 14 
sensor id 2 16 29 16 3 11 23 14 12 20 18 21 13 
sensor id 3 36 37 16 10 22 37 27 17 30 36 28 22 
sensor id 4 28 33 23 27 47 59 47 42 68 83 67 46 
sensor id 5 0 0 0 0 0 0 0 0 0 0 0 0 
sensor id 0 20 29 18 16 24 42 40 35 36 36 35 34 
sensor id 1 21 27 15 10 24 33 20 14 35 48 35 21 
sensor id 2 16 29 17 4 12 26 17 12 25 28 24 15 
sensor id 3 24 36 21 23 32 42 44 44 45 41 36 38 
sensor id 4 34 35 28 32 46 51 39 41 60 69 68 54 
sensor id 5 0 0 0 0 0 0 0 0 0 0 0 0 
sensor id 0 28 33 27 32 31 41 41 48 46 42 50 51 
sensor id 1 25 25 22 16 22 37 30 35 57 67 58 42 
sensor id 2 18 30 21 9 16 27 18 15 26 25 26 20 
sensor id 3 37 48 45 55 47 48 54 63 51 44 41 51 
sensor id 4 49 43 36 35 42 42 31 35 47 53 59 53 
sensor id 5 0 0 0 0 0 0 0 0 0 0 0 0 
sensor id 0 39 36 33 40 32 43 41 48 46 42 50 51 
sensor id 1 25 25 22 16 22 37 30 35 57 67 58 42 
sensor id 2 18 30 21 9 16 27 18 15 26 25 26 20 
sensor id 3 37 48 45 55 47 48 54 63 51 44 41 51 
sensor id 4 49 43 36 35 42 42 31 35 47 53 59 53 
sensor id 5 0 0 0 0 0 0 0 0 0 0 0 0 
sensor id 0 39 36 33 40 32 43 41 49 46 45 47 52 
sensor id 1 35 29 20 25 36 43 36 43 63 71 65 49 
sensor id 2 24 35 28 13 22 38 27 19 29 29 28 22 
sensor id 3 41 55 57 64 45 47 48 53 47 42 38 47 
sensor id 4 55 52 41 35 41 41 30 34 45 50 57 53 
sensor id 5 0 0 0 0 0 0 0 0 0 0 0 0 
sensor id 0 41 38 35 42 34 43 42 50 45 48 44 52 
sensor id 1 44 40 29 32 42 45 40 49 66 70 65 54 
sensor id 2 27 39 31 14 25 39 34 25 32 34 32 24 
sensor id 3 37 50 57 62 47 48 50 51 45 40 36 40 
sensor id 4 56 55 43 34 43 44 32 34 44 51 57 53 
sensor id 5 0 0 0 0 0 0 0 0 0 0 0 0 
sensor id 0 40 40 38 45 38 50 46 52 40 46 38 43 
sensor id 1 48 40 32 32 36 40 42 45 58 59 56 46 
sensor id 2 25 38 27 15 29 40 34 27 29 27 31 21 
sensor id 3 32 43 45 52 50 51 50 47 44 40 33 33 
sensor id 4 58 56 45 37 50 53 39 40 52 57 63 58 
sensor id 5 0 0 0 0 0 0 0 0 0 0 0 0 
sensor id 0 28 32 28 32 34 49 41 38 33 37 30 29 
sensor id 1 28 29 17 16 28 35 25 19 34 44 32 21 
sensor id 2 18 30 19 6 15 30 20 13 25 25 23 15 
sensor id 3 23 36 23 28 39 46 47 40 42 38 33 30 
sensor id 4 55 47 40 39 50 58 43 45 61 70 65 54 
sensor id 5 0 0 0 0 0 0 0 0 0 0 0 0 
sensor id 0 24 31 22 20 25 38 36 38 33 37 30 29 
sensor id 1 28 29 17 16 28 35 25 19 34 44 32 21 
sensor id 2 18 30 19 6 15 30 20 13 25 25 23 15 
sensor id 3 23 36 23 28 39 46 47 40 42 38 33 30 
sensor id 4 55 47 40 39 50 58 43 45 61 70 65 54 
sensor id 5 0 0 0 0 0 0 0 0 0 0 0 0 
sensor id 0 18 29 15 7 10 25 16 9 22 30 26 14 
sensor id 1 23 23 10 9 20 29 19 15 42 56 39 19 
sensor id 2 16 31 14 4 11 28 15 12 25 25 22 14 
sensor id 3 36 45 39 46 37 44 47 65 73 56 58 67 
sensor id 4 39 35 24 16 22 30 20 15 27 41 38 26 
sensor id 5 0 0 0 0 0 0 0 0 0 0 0 0 
sensor id 0 19 28 14 7 10 25 16 9 22 30 26 14 
sensor id 1 23 23 10 9 20 29 19 15 42 56 39 19 
sensor id 2 16 31 14 4 11 28 15 12 25 25 22 14 
sensor id 3 36 45 39 46 37 44 47 65 73 56 58 67 
sensor id 4 39 35 24 16 22 30 20 15 27 41 38 26 
sensor id 5 0 0 0 0 0 0 0 0 0 0 0 0 
sensor id 0 19 28 14 7 10 25 16 12 28 35 30 18 
sensor id 1 23 23 9 10 21 28 20 17 49 62 47 25 
sensor id 2 16 29 14 4 13 27 16 12 25 28 24 16 
sensor id 3 47 53 45 50 35 43 45 68 74 56 58 71 
sensor id 4 28 33 25 17 22 30 21 17 27 41 41 33 
sensor id 5 0 0 0 0 0 0 0 0 0 0 0 0 
sensor id 0 21 30 17 10 13 28 23 28 47 51 47 28 
sensor id 1 25 24 12 12 28 37 25 27 55 68 58 34 
sensor id 2 18 31 19 7 17 32 21 16 26 29 27 20 
sensor id 3 51 58 51 53 37 45 44 61 59 49 50 60 
sensor id 4 37 41 41 34 32 34 27 25 30 42 42 40 
sensor id 5 0 0 0 0 0 0 0 0 0 0 0 0 
sensor id 0 26 31 19 15 15 30 27 35 53 56 56 39 
sensor id 1 32 31 20 19 30 41 31 33 57 73 64 39 
sensor id 2 21 33 25 15 24 33 21 20 27 31 31 29 
sensor id 3 48 61 53 43 33 45 31 34 42 43 43 42 
sensor id 4 42 45 50 42 35 35 27 26 29 39 39 40 
sensor id 5 0 0 0 0 0 0 0 0 0 0 0 0 
sensor id 0 31 33 23 21 18 32 32 46 56 54 60 52 
sensor id 1 40 42 36 34 48 50 39 29 51 64 58 39 
sensor id 2 31 38 38 28 31 40 30 26 35 39 36 33 
sensor id 3 43 54 35 20 28 50 27 16 28 35 31 27 
sensor id 4 43 47 53 43 36 35 27 22 27 35 32 32 
sensor id 5 0 0 0 0 0 0 0 0 0 0 0 0 
sensor id 0 42 39 31 33 24 35 39 53 57 50 58 55 
sensor id 1 47 50 38 35 47 51 39 31 53 62 56 40 
sensor id 2 37 46 41 24 27 39 33 28 40 41 36 27 
sensor id 3 37 50 33 19 27 50 27 20 33 40 43 44 
sensor id 4 36 43 46 39 40 37 29 23 27 34 31 32 
sensor id 5 0 0 0 0 0 0 0 0 0 0 0 0 
sensor id 0 45 42 34 37 27 38 44 53 57 50 58 55 
sensor id 1 47 50 38 35 47 51 39 31 53 62 56 40 
sensor id 2 37 46 41 24 27 39 33 28 40 41 36 27 
sensor id 3 37 50 33 19 27 50 27 20 33 40 43 44 
sensor id 4 36 43 46 39 40 37 29 23 27 34 31 32 
sensor id 5 0 0 0 0 0 0 0 0 0 0 0 0 
sensor id 0 35 37 29 32 28 39 42 45 48 42 38 32 
sensor id 1 35 36 16 17 31 39 24 25 47 52 43 26 
sensor id 2 22 34 23 9 17 34 23 16 27 27 25 16 
sensor id 3 46 51 41 40 35 43 36 46 53 57 58 52 
sensor id 4 40 42 43 51 53 47 45 40 34 42 46 42 
sensor id 5 0 0 0 0 0 0 0 0 0 0 0 0 
sensor id 0 25 31 22 18 20 34 32 45 48 42 38 32 
sensor id 1 35 36 16 17 31 39 24 25 47 52 43 26 
sensor id 2 22 34 23 9 17 34 23 16 27 27 25 16 
sensor id 3 46 51 41 40 35 43 36 46 53 57 58 52 
sensor id 4 40 42 43 51 53 47 45 40 34 42 46 42 
sensor id 5 0 0 0 0 0 0 0 0 0 0 0 0 
sensor id 0 21 29 16 9 12 27 19 13 30 37 25 15 
sensor id 1 23 28 19 11 22 27 18 12 30 44 29 16 
sensor id 2 17 30 18 4 12 25 17 12 18 18 22 15 
sensor id 3 43 45 32 33 29 40 30 46 61 69 71 59 
sensor id 4 37 40 42 45 36 34 27 30 29 35 35 44 
sensor id 5 0 0 0 0 0 0 0 0 0 0 0 0 
sensor id 0 17 28 14 5 9 25 14 13 30 37 25 15 
sensor id 1 23 28 19 11 22 27 18 12 30 44 29 16 
sensor id 2 17 30 18 4 12 25 17 12 18 18 22 15 
sensor id 3 43 45 32 33 29 40 30 46 61 69 71 59 
sensor id 4 37 40 42 45 36 34 27 30 29 35 35 44 
sensor id 5 0 0 0 0 0 0 0 0 0 0 0 0 
sensor id 0 17 28 14 5 9 25 14 7 21 33 25 13 
sensor id 1 22 30 12 10 25 30 18 10 28 46 29 17 
sensor id 2 17 31 15 4 14 26 14 12 21 19 23 15 
sensor id 3 52 51 30 24 24 38 25 33 64 73 76 59 
sensor id 4 45 46 38 18 18 28 18 12 23 33 30 27 
sensor id 5 0 0 0 0 0 0 0 0 0 0 0 0 
sensor id 0 18 28 14 5 9 25 14 7 21 35 23 14 
sensor id 1 24 25 16 9 22 32 19 11 31 54 33 18 
sensor id 2 16 31 16 4 15 29 13 12 24 21 23 15 
sensor id 3 59 55 30 21 25 39 26 32 59 69 73 60 
sensor id 4 40 46 28 11 17 28 17 11 22 31 27 24 
sensor id 5 0 0 0 0 0 0 0 0 0 0 0 0 
sensor id 0 19 29 14 5 9 25 15 9 26 44 30 15 
sensor id 1 26 29 13 12 25 36 28 25 42 65 45 32 
sensor id 2 18 31 18 6 16 35 24 17 25 29 29 21 
sensor id 3 65 61 36 27 34 44 38 36 54 63 67 57 
sensor id 4 41 47 31 12 18 28 18 11 23 30 28 27 
sensor id 5 0 0 0 0 0 0 0 0 0 0 0 0 
sensor id 0 19 29 16 6 10 26 16 12 37 55 41 19 
sensor id 1 38 35 23 33 36 45 45 45 51 67 55 49 
sensor id 2 22 33 24 24 38 45 48 42 38 44 46 40 
sensor id 3 62 67 39 34 46 53 51 40 44 48 50 43 
sensor id 4 45 51 37 15 18 29 18 12 23 31 26 26 
sensor id 5 0 0 0 0 0 0 0 0 0 0 0 0 
sensor id 0 21 29 16 7 10 26 16 13 40 58 45 20 
sensor id 1 53 43 32 37 46 50 46 45 52 64 52 47 
sensor id 2 30 35 29 34 44 48 44 43 45 33 46 41 
sensor id 3 50 62 35 35 48 54 53 39 41 44 45 40 
sensor id 4 44 54 39 15 18 29 18 13 23 30 29 30 
sensor id 5 0 0 0 0 0 0 0 0 0 0 0 0 
sensor id 0 23 30 17 8 11 27 18 17 47 62 50 25 
sensor id 1 49 41 36 36 44 46 45 40 44 59 46 37 
sensor id 2 33 37 33 33 43 49 37 36 34 36 38 36 
sensor id 3 46 56 33 30 45 54 49 34 39 43 45 40 
sensor id 4 51 56 46 20 20 30 20 16 24 35 34 42 
sensor id 5 0 0 0 0 0 0 0 0 0 0 0 0 
sensor id 0 26 33 19 11 12 28 20 24 53 61 50 29 
sensor id 1 38 40 26 29 38 42 39 25 39 53 41 25 
sensor id 2 32 40 33 28 37 36 25 23 30 30 29 24 
sensor id 3 45 51 32 25 40 52 43 27 38 47 49 42 
sensor id 4 58 59 55 33 24 32 22 23 29 37 39 54 
sensor id 5 0 0 0 0 0 0 0 0 0 0 0 0 
sensor id 0 27 33 19 11 13 29 20 22 48 53 41 23 
sensor id 1 29 32 16 15 31 40 25 16 35 48 34 21 
sensor id 2 25 36 25 14 23 32 16 16 26 25 24 18 
sensor id 3 44 46 31 24 31 47 36 28 43 54 53 46 
sensor id 4 60 59 56 40 25 32 24 28 31 38 44 55 
sensor id 5 0 0 0 0 0 0 0 0 0 0 0 0 
sensor id 0 23 29 17 8 11 27 18 14 35 44 31 17 
sensor id 1 25 25 13 12 26 32 21 12 30 45 31 19 
sensor id 2 19 31 20 8 16 27 15 13 22 20 24 16 
sensor id 3 45 46 30 23 28 42 30 28 45 58 58 47 
sensor id 4 56 56 52 37 25 32 23 26 31 36 44 49 
sensor id 5 0 0 0 0 0 0 0 0 0 0 0 0 
sensor id 0 19 29 15 6 10 25 15 14 35 44 31 17 
sensor id 1 25 25 13 12 26 32 21 12 30 45 31 19 
sensor id 2 19 31 20 8 16 27 15 13 22 20 24 16 
sensor id 3 45 46 30 23 28 42 30 28 45 58 58 47 
sensor id 4 56 56 52 37 25 32 23 26 31 36 44 49 
sensor id 5 0 0 0 0 0 0 0 0 0 0 0 0 
sensor id 0 17 27 14 5 9 24 14 7 21 36 25 13 
sensor id 1 24 29 18 12 24 35 24 21 42 53 42 27 
sensor id 2 17 28 17 5 15 29 14 13 25 25 24 16 
sensor id 3 48 52 28 29 38 44 42 43 50 57 58 45 
sensor id 4 44 47 30 12 17 28 17 10 21 30 25 20 
sensor id 5 0 0 0 0 0 0 0 0 0 0 0 0 
sensor id 0 20 25 14 4 9 24 14 7 21 36 25 13 
sensor id 1 24 29 18 12 24 35 24 21 42 53 42 27 
sensor id 2 17 28 17 5 15 29 14 13 25 25 24 16 
sensor id 3 48 52 28 29 38 44 42 43 50 57 58 45 
sensor id 4 44 47 30 12 17 28 17 10 21 30 25 20 
sensor id 5 0 0 0 0 0 0 0 0 0 0 0 0 
sensor id 0 19 30 13 5 9 24 14 7 23 41 26 14 
sensor id 1 43 41 30 29 37 46 41 46 62 69 64 52 
sensor id 2 20 34 18 11 25 39 37 33 45 41 40 28 
sensor id 3 50 61 42 43 46 48 46 46 44 45 45 40 
sensor id 4 33 44 24 8 15 27 16 9 20 30 23 17 
sensor id 5 0 0 0 0 0 0 0 0 0 0 0 0 
sensor id 0 18 27 15 5 9 25 14 7 23 41 26 14 
sensor id 1 43 41 30 29 37 46 41 46 62 69 64 52 
sensor id 2 20 34 18 11 25 39 37 33 45 41 40 28 
sensor id 3 50 61 42 43 46 48 46 46 44 45 45 40 
sensor id 4 33 44 24 8 15 27 16 9 20 30 23 17 
sensor id 5 0 0 0 0 0 0 0 0 0 0 0 0 
sensor id 0 18 27 15 5 9 25 14 8 25 45 31 15 
sensor id 1 52 46 30 33 42 47 44 48 60 68 62 57 
sensor id 2 22 32 23 20 32 47 43 44 45 46 46 38 
sensor id 3 48 60 41 43 47 50 47 45 44 44 43 40 
sensor id 4 30 45 23 8 16 27 16 9 20 30 24 18 
sensor id 5 0 0 0 0 0 0 0 0 0 0 0 0 
sensor id 0 20 28 15 6 9 25 15 10 30 53 38 18 
sensor id 1 56 40 36 35 41 49 46 49 58 62 58 54 
sensor id 2 27 33 26 29 43 50 46 48 48 48 53 45 
sensor id 3 45 57 40 43 49 52 50 47 46 44 40 37 
sensor id 4 34 48 27 9 17 28 17 10 21 30 26 21 
sensor id 5 0 0 0 0 0 0 0 0 0 0 0 0 
sensor id 0 21 29 16 7 10 26 16 13 40 59 48 21 
sensor id 1 54 48 32 41 42 44 50 47 52 59 50 48 
sensor id 2 34 37 31 36 46 45 46 46 40 34 46 45 
sensor id 3 42 52 34 39 50 53 56 45 45 42 37 34 
sensor id 4 40 50 34 12 18 29 18 12 23 30 28 26 
sensor id 5 0 0 0 0 0 0 0 0 0 0 0 0 
sensor id 0 23 31 17 8 11 26 17 17 47 58 48 26 
sensor id 1 48 44 37 38 44 44 46 41 46 59 46 40 
sensor id 2 37 38 36 35 44 42 35 34 32 31 37 37 
sensor id 3 39 49 31 33 47 57 53 37 42 44 44 39 
sensor id 4 46 52 42 19 20 30 20 15 25 32 31 38 
sensor id 5 0 0 0 0 0 0 0 0 0 0 0 0 
sensor id 0 26 31 18 9 12 27 18 18 46 56 44 22 
sensor id 1 43 45 32 32 41 46 42 36 41 58 45 34 
sensor id 2 32 38 32 26 35 38 24 24 29 28 31 27 
sensor id 3 46 53 33 30 44 54 46 33 43 53 53 45 
sensor id 4 54 57 49 28 22 31 21 20 27 35 37 45 
sensor id 5 0 0 0 0 0 0 0 0 0 0 0 0 
sensor id 0 22 31 16 8 11 27 17 14 39 52 36 18 
sensor id 1 38 37 27 26 35 42 40 31 38 55 41 30 
sensor id 2 25 35 23 16 26 34 22 20 28 25 28 22 
sensor id 3 49 52 32 28 42 52 43 33 45 56 56 47 
sensor id 4 54 55 47 27 22 30 21 19 26 36 35 39 
sensor id 5 0 0 0 0 0 0 0 0 0 0 0 0 
sensor id 0 19 30 15 6 10 26 16 11 34 51 35 17 
sensor id 1 35 37 22 23 34 41 41 37 45 57 45 39 
sensor id 2 22 33 22 13 25 39 26 22 27 26 30 23 
sensor id 3 50 53 32 30 42 52 45 37 48 57 57 47 
sensor id 4 51 53 42 19 20 29 19 13 23 32 27 26 
sensor id 5 0 0 0 0 0 0 0 0 0 0 0 0 
sensor id 0 20 29 15 6 9 25 15 11 34 51 35 17 
sensor id 1 35 37 22 23 34 41 41 37 45 57 45 39 
sensor id 2 22 33 22 13 25 39 26 22 27 26 30 23 
sensor id 3 50 53 32 30 42 52 45 37 48 57 57 47 
sensor id 4 51 53 42 19 20 29 19 13 23 32 27 26 
sensor id 5 0 0 0 0 0 0 0 0 0 0 0 0 
sensor id 0 20 27 15 5 9 25 14 8 24 44 28 15 
sensor id 1 41 34 24 28 37 45 39 41 56 64 58 48 
sensor id 2 21 31 21 13 26 47 39 31 37 33 35 25 
sensor id 3 50 61 36 36 42 47 41 39 42 46 47 39 
sensor id 4 36 47 26 9 16 27 16 9 19 29 23 18 
sensor id 5 0 0 0 0 0 0 0 0 0 0 0 0 
sensor id 0 18 30 14 5 9 25 15 8 24 44 28 15 
sensor id 1 41 34 24 28 37 45 39 41 56 64 58 48 
sensor id 2 21 31 21 13 26 47 39 31 37 33 35 25 
sensor id 3 50 61 36 36 42 47 41 39 42 46 47 39 
sensor id 4 36 47 26 9 16 27 16 9 19 29 23 18 
sensor id 5 0 0 0 0 0 0 0 0 0 0 0 0 
sensor id 0 19 28 16 6 10 26 16 13 41 59 49 22 
sensor id 1 42 41 30 30 36 44 43 41 50 58 48 43 
sensor id 2 22 32 23 20 37 49 42 38 38 29 36 35 
sensor id 3 48 61 36 36 42 48 43 42 44 46 46 40 
sensor id 4 36 48 27 9 16 27 16 9 20 30 25 20 
sensor id 5 0 0 0 0 0 0 0 0 0 0 0 0 
sensor id 0 19 28 16 6 10 26 16 13 41 59 49 22 
sensor id 1 42 41 30 30 36 44 43 41 50 58 48 43 
sensor id 2 22 32 23 20 37 49 42 38 38 29 36 35 
sensor id 3 47 59 36 37 46 53 54 44 44 43 39 35 
sensor id 4 43 54 38 13 18 29 18 12 22 32 25 28 
sensor id 5 0 0 0 0 0 0 0 0 0 0 0 0 
sensor id 0 23 30 18 10 12 27 19 22 53 65 61 33 
sensor id 1 44 42 33 33 43 45 44 38 42 52 41 38 
sensor id 2 29 35 33 31 43 47 35 32 31 29 37 39 
sensor id 3 38 48 28 28 43 54 51 33 38 38 32 26 
sensor id 4 50 55 48 22 21 30 20 15 24 33 29 33 
sensor id 5 0 0 0 0 0 0 0 0 0 0 0 0 
sensor id 0 30 36 20 12 12 28 20 27 57 67 64 37 
sensor id 1 42 43 33 34 41 43 42 33 35 43 33 30 
sensor id 2 38 45 42 34 43 43 33 32 33 35 38 40 
sensor id 3 26 38 21 23 42 53 46 29 35 37 28 22 
sensor id 4 52 56 51 26 22 31 20 16 24 32 29 33 
sensor id 5 0 0 0 0 0 0 0 0 0 0 0 0 
sensor id 0 33 35 21 13 13 28 20 29 58 68 67 39 
sensor id 1 35 41 28 29 40 46 38 25 29 40 30 25 
sensor id 2 42 47 44 36 43 42 29 31 31 34 37 41 
sensor id 3 22 35 17 17 37 50 41 22 31 35 27 20 
sensor id 4 51 56 51 26 22 31 20 16 24 33 29 33 
sensor id 5 0 0 0 0 0 0 0 0 0 0 0 0 
sensor id 0 32 34 21 13 13 28 20 24 54 64 61 34 
sensor id 1 33 35 23 25 42 46 40 26 31 44 33 28 
sensor id 2 43 46 46 38 45 43 33 33 32 30 39 42 
sensor id 3 22 35 17 16 37 50 41 24 32 35 29 22 
sensor id 4 50 56 49 23 21 30 20 14 24 32 27 28 
sensor id 5 0 0 0 0 0 0 0 0 0 0 0 0 
sensor id 0 30 33 19 10 12 27 18 19 45 59 52 25 
sensor id 1 33 38 25 27 37 46 39 27 35 51 38 26 
sensor id 2 43 46 45 37 45 44 39 37 30 30 41 41 
sensor id 3 26 38 20 19 37 49 42 26 36 43 46 37 
sensor id 4 45 53 43 16 19 29 18 12 22 32 26 22 
sensor id 5 0 0 0 0 0 0 0 0 0 0 0 0 
sensor id 0 25 30 16 7 10 25 15 11 32 49 38 17 
sensor id 1 28 29 16 12 23 36 20 11 26 40 27 16 
sensor id 2 37 40 35 32 42 47 35 35 35 30 37 36 
sensor id 3 41 44 22 14 23 38 22 12 26 36 30 20 
sensor id 4 38 50 31 10 17 27 16 9 20 29 23 16 
sensor id 5 0 0 0 0 0 0 0 0 0 0 0 0 
sensor id 0 21 28 16 6 10 26 15 10 30 48 40 18 
sensor id 1 23 27 14 10 25 31 18 11 30 46 32 19 
sensor id 2 30 35 30 29 37 40 30 33 35 33 39 39 
sensor id 3 27 38 18 12 21 37 22 18 33 42 50 44 
sensor id 4 26 43 23 8 16 27 16 9 20 29 23 15 
sensor id 5 0 0 0 0 0 0 0 0 0 0 0 0 
sensor id 0 22 29 15 7 10 25 15 11 27 41 33 19 
sensor id 1 25 32 15 12 23 32 21 13 34 50 35 21 
sensor id 2 34 39 33 29 33 38 27 27 31 28 34 32 
sensor id 3 27 38 18 12 21 37 22 18 33 42 50 44 
sensor id 4 26 43 23 8 16 27 16 9 20 29 23 15 
sensor id 5 0 0 0 0 0 0 0 0 0 0 0 0 
sensor id 0 22 29 16 6 10 25 15 9 22 33 27 16 
sensor id 1 26 34 16 12 25 37 21 14 32 46 34 21 
sensor id 2 28 35 25 12 20 31 19 16 22 23 27 21 
sensor id 3 46 52 33 24 32 45 41 29 37 39 42 39 
sensor id 4 20 31 18 7 15 27 16 8 19 29 23 14 
sensor id 5 0 0 0 0 0 0 0 0 0 0 0 0 
sensor id 0 23 30 16 8 11 27 18 9 22 33 27 16 
sensor id 1 26 34 16 12 25 37 21 14 32 46 34 21 
sensor id 2 28 35 25 12 20 31 19 16 22 23 27 21 
sensor id 3 46 52 33 24 32 45 41 29 37 39 42 39 
sensor id 4 20 31 18 7 15 27 16 8 19 29 23 14 
sensor id 5 0 0 0 0 0 0 0 0 0 0 0 0 
sensor id 0 23 30 16 8 11 27 18 23 43 48 51 41 
sensor id 1 26 32 22 19 34 40 32 23 44 59 48 31 
sensor id 2 24 35 24 12 21 36 25 24 28 33 35 34 
sensor id 3 45 49 34 26 39 54 48 34 37 40 45 47 
sensor id 4 19 30 17 7 16 28 16 9 20 30 23 15 
sensor id 5 0 0 0 0 0 0 0 0 0 0 0 0 
sensor id 0 39 37 24 16 14 28 21 29 46 53 53 42 
sensor id 1 38 44 33 34 46 47 41 30 49 62 52 35 
sensor id 2 40 48 43 31 39 36 30 28 37 33 35 33 
sensor id 3 48 56 41 34 46 63 54 36 39 42 49 50 
sensor id 4 22 35 24 9 18 28 17 10 21 30 24 17 
sensor id 5 0 0 0 0 0 0 0 0 0 0 0 0 
sensor id 0 34 35 23 15 14 28 22 27 46 53 52 38 
sensor id 1 37 34 30 29 43 48 33 25 48 59 50 31 
sensor id 2 34 41 33 20 32 39 28 23 33 33 31 24 
sensor id 3 49 56 42 34 41 65 56 35 40 43 52 50 
sensor id 4 25 39 31 12 19 29 18 11 22 31 25 19 
sensor id 5 0 0 0 0 0 0 0 0 0 0 0 0 
sensor id 0 30 34 21 16 14 29 22 29 48 54 55 37 
sensor id 1 35 34 29 27 42 47 35 25 48 58 51 34 
sensor id 2 27 37 28 15 26 36 27 22 33 30 31 24 
sensor id 3 50 54 44 34 37 64 58 33 41 47 54 53 
sensor id 4 28 41 36 16 21 30 19 13 23 32 26 22 
sensor id 5 0 0 0 0 0 0 0 0 0 0 0 0 
sensor id 0 29 30 20 12 13 28 19 22 44 52 46 23 
sensor id 1 37 35 31 31 43 48 38 27 47 60 50 34 
sensor id 2 25 33 26 13 25 36 27 20 32 32 29 20 
sensor id 3 55 55 44 34 38 65 65 34 42 47 56 53 
sensor id 4 34 45 42 19 21 30 19 12 23 31 25 21 
sensor id 5 0 0 0 0 0 0 0 0 0 0 0 0 
sensor id 0 22 29 16 7 10 26 16 10 26 39 28 15 
sensor id 1 35 31 28 32 41 50 43 33 44 62 47 36 
sensor id 2 21 32 20 8 18 32 21 15 23 31 25 17 
sensor id 3 55 58 42 32 46 63 63 36 40 44 48 45 
sensor id 4 29 41 30 10 17 28 17 9 21 31 23 15 
sensor id 5 0 0 0 0 0 0 0 0 0 0 0 0 
sensor id 0 19 28 15 6 10 25 15 8 25 43 31 16 
sensor id 1 38 42 31 33 43 46 42 37 45 61 47 39 
sensor id 2 18 31 21 7 19 35 24 17 28 31 28 20 
sensor id 3 50 57 39 29 45 54 50 33 36 38 40 39 
sensor id 4 21 33 18 7 16 27 16 8 20 30 22 14 
sensor id 5 0 0 0 0 0 0 0 0 0 0 0 0 
sensor id 0 20 28 15 6 10 26 15 9 26 46 35 17 
sensor id 1 42 39 31 32 36 37 33 30 41 63 46 34 
sensor id 2 21 32 22 17 38 42 31 25 30 27 30 25 
sensor id 3 47 55 34 26 39 47 41 27 31 36 33 31 
sensor id 4 20 34 18 6 15 27 16 8 19 29 22 13 
sensor id 5 0 0 0 0 0 0 0 0 0 0 0 0 
sensor id 0 21 29 15 6 9 26 15 9 26 45 38 18 
sensor id 1 37 37 22 19 29 33 23 17 36 58 43 24 
sensor id 2 23 34 25 28 42 41 38 38 31 29 37 36 
sensor id 3 43 52 28 16 26 39 24 14 26 34 29 24 
sensor id 4 18 30 16 6 15 27 16 8 19 29 22 13 
sensor id 5 0 0 0 0 0 0 0 0 0 0 0 0 
sensor id 0 21 30 16 6 10 26 15 10 26 46 41 19 
sensor id 1 29 33 17 14 26 32 21 15 38 60 44 24 
sensor id 2 28 36 31 34 45 44 45 46 38 36 46 44 
sensor id 3 39 51 27 14 22 37 22 13 26 33 30 31 
sensor id 4 18 30 16 6 15 27 16 8 19 29 22 14 
sensor id 5 0 0 0 0 0 0 0 0 0 0 0 0 
sensor id 0 23 29 16 7 10 26 16 11 29 46 44 23 
sensor id 1 33 33 22 25 32 45 40 29 45 63 48 35 
sensor id 2 33 38 39 38 45 44 42 47 40 40 43 46 
sensor id 3 45 54 33 21 39 54 43 21 29 36 33 36 
sensor id 4 19 31 16 6 16 27 16 9 20 30 23 15 
sensor id 5 0 0 0 0 0 0 0 0 0 0 0 0 
sensor id 0 26 32 18 9 11 26 17 13 30 44 45 26 
sensor id 1 40 36 34 34 40 52 46 32 47 64 51 39 
sensor id 2 38 41 42 41 46 40 36 37 33 31 43 47 
sensor id 3 46 54 36 23 43 61 47 21 29 37 33 34 
sensor id 4 21 34 18 7 15 28 16 9 20 31 24 15 
sensor id 5 0 0 0 0 0 0 0 0 0 0 0 0 
sensor id 0 31 33 20 10 12 26 17 13 30 44 45 26 
sensor id 1 40 36 34 34 40 52 46 32 47 64 51 39 
sensor id 2 38 41 42 41 46 40 36 37 33 31 43 47 
sensor id 3 46 54 36 23 43 61 47 21 29 37 33 34 
sensor id 4 21 34 18 7 15 28 16 9 20 31 24 15 
sensor id 5 0 0 0 0 0 0 0 0 0 0 0 0 
sensor id 0 36 36 20 11 11 27 17 15 33 46 48 31 
sensor id 1 46 44 39 39 50 60 47 31 32 43 32 30 
sensor id 2 50 51 56 48 47 46 35 39 45 45 42 52 
sensor id 3 21 34 17 14 41 57 39 17 26 34 26 18 
sensor id 4 20 32 17 7 16 27 16 8 20 29 22 14 
sensor id 5 0 0 0 0 0 0 0 0 0 0 0 0 
sensor id 0 36 36 20 10 12 26 16 15 33 46 48 31 
sensor id 1 46 44 39 39 50 60 47 31 32 43 32 30 
sensor id 2 50 51 56 48 47 46 35 39 45 45 42 52 
sensor id 3 21 34 17 14 41 57 39 17 26 34 26 18 
sensor id 4 20 32 17 7 16 27 16 8 20 29 22 14 
sensor id 5 0 0 0 0 0 0 0 0 0 0 0 0 
sensor id 0 39 38 22 11 11 26 17 16 32 44 50 37 
sensor id 1 32 37 30 28 46 55 42 29 53 62 54 33 
sensor id 2 56 59 59 43 44 43 33 35 43 41 40 41 
sensor id 3 21 35 18 17 40 57 45 23 29 35 29 29 
sensor id 4 18 30 16 6 15 27 16 8 19 29 22 14 
sensor id 5 0 0 0 0 0 0 0 0 0 0 0 0 
sensor id 0 42 42 24 13 12 27 18 16 32 44 50 37 
sensor id 1 32 37 30 28 46 55 42 29 53 62 54 33 
sensor id 2 56 59 59 43 44 43 33 35 43 41 40 41 
sensor id 3 21 35 18 17 40 57 45 23 29 35 29 29 
sensor id 4 18 30 16 6 15 27 16 8 19 29 22 14 
sensor id 5 0 0 0 0 0 0 0 0 0 0 0 0 
sensor id 0 36 36 21 11 11 27 17 15 30 42 42 27 
sensor id 1 35 42 31 28 43 53 45 35 60 70 62 45 
sensor id 2 44 49 48 38 41 41 32 31 40 38 37 38 
sensor id 3 49 61 48 35 46 59 48 26 30 36 30 32 
sensor id 4 19 31 17 6 16 27 16 8 20 30 22 14 
sensor id 5 0 0 0 0 0 0 0 0 0 0 0 0 
sensor id 0 32 35 20 9 11 26 16 15 30 42 42 27 
sensor id 1 35 42 31 28 43 53 45 35 60 70 62 45 
sensor id 2 44 49 48 38 41 41 32 31 40 38 37 38 
sensor id 3 49 61 48 35 46 59 48 26 30 36 30 32 
sensor id 4 19 31 17 6 16 27 16 8 20 30 22 14 
sensor id 5 0 0 0 0 0 0 0 0 0 0 0 0 
sensor id 0 32 35 20 9 11 26 16 12 26 37 38 23 
sensor id 1 43 47 36 35 51 55 48 41 63 71 69 51 
sensor id 2 45 49 48 38 42 40 34 37 47 47 45 43 
sensor id 3 44 60 45 28 43 56 42 20 27 34 28 25 
sensor id 4 19 31 16 6 15 27 16 8 19 29 22 13 
sensor id 5 0 0 0 0 0 0 0 0 0 0 0 0 
sensor id 0 27 33 18 8 10 26 16 11 24 37 36 23 
sensor id 1 52 53 43 42 57 56 49 38 57 70 67 49 
sensor id 2 45 47 46 36 39 38 36 39 54 56 50 44 
sensor id 3 36 56 38 20 39 54 36 16 26 33 26 22 
sensor id 4 18 30 16 6 15 27 16 8 19 29 22 13 
sensor id 5 0 0 0 0 0 0 0 0 0 0 0 0 
sensor id 0 28 33 18 9 11 26 16 12 26 39 43 30 
sensor id 1 53 55 46 43 58 56 48 37 57 70 66 47 
sensor id 2 45 48 46 38 42 42 37 42 56 58 50 46 
sensor id 3 32 53 35 17 38 54 37 15 26 34 27 23 
sensor id 4 19 30 16 6 15 27 16 8 19 29 22 14 
sensor id 5 0 0 0 0 0 0 0 0 0 0 0 0 
sensor id 0 38 38 22 12 12 27 18 21 38 47 56 46 
sensor id 1 49 53 42 39 60 57 46 35 56 66 61 45 
sensor id 2 51 53 54 43 46 47 39 42 55 48 48 41 
sensor id 3 34 53 37 20 40 56 40 17 27 34 28 25 
sensor id 4 19 31 17 6 16 27 16 8 20 30 23 14 
sensor id 5 0 0 0 0 0 0 0 0 0 0 0 0 
sensor id 0 51 46 30 20 15 28 21 30 45 49 58 53 
sensor id 1 42 50 36 31 51 55 42 30 52 62 54 38 
sensor id 2 47 58 58 41 44 46 36 35 45 42 42 34 
sensor id 3 36 51 37 21 39 57 40 18 27 34 27 25 
sensor id 4 20 33 17 7 16 28 17 9 20 30 23 14 
sensor id 5 0 0 0 0 0 0 0 0 0 0 0 0 
sensor id 0 59 52 36 27 17 30 23 42 51 53 59 58 
sensor id 1 38 38 30 26 42 54 37 27 50 54 51 38 
sensor id 2 40 53 54 34 39 42 33 33 43 40 41 31 
sensor id 3 32 47 34 20 37 56 40 17 26 34 28 25 
sensor id 4 21 34 19 7 17 28 17 9 21 31 23 15 
sensor id 5 0 0 0 0 0 0 0 0 0 0 0 0 
sensor id 0 60 53 40 34 18 31 27 49 55 55 60 58 
sensor id 1 37 36 26 24 39 52 36 31 53 54 52 43 
sensor id 2 33 48 46 28 35 40 32 34 42 38 40 30 
sensor id 3 29 41 34 24 38 57 40 18 27 34 28 26 
sensor id 4 22 36 21 8 17 29 18 10 21 31 24 16 
sensor id 5 0 0 0 0 0 0 0 0 0 0 0 0 
sensor id 0 58 50 37 31 18 31 25 49 55 55 60 58 
sensor id 1 37 36 26 24 39 52 36 31 53 54 52 43 
sensor id 2 33 48 46 28 35 40 32 34 42 38 40 30 
sensor id 3 29 41 34 24 38 57 40 18 27 34 28 26 
sensor id 4 22 36 21 8 17 29 18 10 21 31 24 16 
sensor id 5 0 0 0 0 0 0 0 0 0 0 0 0 
sensor id 0 53 46 30 21 14 29 20 25 41 49 55 42 
sensor id 1 38 36 34 30 46 62 43 42 60 66 62 48 
sensor id 2 37 49 55 38 44 49 41 41 44 43 45 44 
sensor id 3 38 50 43 34 43 60 43 21 28 35 29 30 
sensor id 4 22 37 20 7 17 28 17 9 21 30 23 14 
sensor id 5 0 0 0 0 0 0 0 0 0 0 0 0 
sensor id 0 42 39 23 12 12 26 17 25 41 49 55 42 
sensor id 1 38 36 34 30 46 62 43 42 60 66 62 48 
sensor id 2 37 49 55 38 44 49 41 41 44 43 45 44 
sensor id 3 38 50 43 34 43 60 43 21 28 35 29 30 
sensor id 4 22 37 20 7 17 28 17 9 21 30 23 14 
sensor id 5 0 0 0 0 0 0 0 0 0 0 0 0 
sensor id 0 42 39 23 12 12 26 17 14 28 39 45 30 
sensor id 1 47 51 43 40 55 57 47 39 57 65 62 48 
sensor id 2 59 57 60 45 43 45 43 44 56 55 52 58 
sensor id 3 38 52 40 26 39 56 37 17 25 34 27 24 
sensor id 4 20 32 17 6 16 27 16 8 19 29 22 13 
sensor id 5 0 0 0 0 0 0 0 0 0 0 0 0 
sensor id 0 37 36 22 10 11 26 16 12 26 38 42 31 
sensor id 1 51 56 47 41 54 54 45 37 56 65 60 46 
sensor id 2 79 60 60 44 42 42 40 44 57 58 53 59 
sensor id 3 34 50 37 20 36 53 34 15 26 33 27 23 
sensor id 4 18 30 16 5 15 27 15 8 19 29 22 14 
sensor id 5 0 0 0 0 0 0 0 0 0 0 0 0 
sensor id 0 41 41 23 12 12 27 17 15 29 40 46 36 
sensor id 1 49 54 42 37 51 55 43 35 56 64 58 46 
sensor id 2 92 70 66 45 42 43 41 46 56 55 52 50 
sensor id 3 33 49 38 21 36 54 34 15 25 33 27 24 
sensor id 4 18 31 16 6 16 27 16 8 20 30 23 14 
sensor id 5 0 0 0 0 0 0 0 0 0 0 0 0 
sensor id 0 48 49 28 16 14 28 19 20 33 43 50 45 
sensor id 1 46 49 40 34 46 56 42 34 55 61 55 44 
sensor id 2 79 77 73 44 40 44 44 43 52 52 50 41 
sensor id 3 32 47 36 22 35 54 34 15 26 33 27 22 
sensor id 4 19 32 17 6 16 28 16 8 20 30 23 14 
sensor id 5 0 0 0 0 0 0 0 0 0 0 0 0 
sensor id 0 55 57 35 22 15 29 21 28 40 46 55 53 
sensor id 1 45 43 32 30 48 51 39 34 54 57 55 42 
sensor id 2 60 75 67 40 40 42 41 42 48 45 48 37 
sensor id 3 29 44 34 20 35 54 35 15 26 34 27 22 
sensor id 4 20 32 17 6 16 28 17 8 20 30 23 15 
sensor id 5 0 0 0 0 0 0 0 0 0 0 0 0 
sensor id 0 62 62 42 32 18 31 25 43 51 51 60 60 
sensor id 1 43 48 36 29 47 58 36 35 53 58 53 45 
sensor id 2 41 59 57 30 35 40 36 39 50 48 46 35 
sensor id 3 30 44 36 22 36 56 38 16 27 34 27 24 
sensor id 4 20 33 19 7 17 28 17 9 21 31 24 15 
sensor id 5 0 0 0 0 0 0 0 0 0 0 0 0 
sensor id 0 64 58 43 38 19 32 28 50 56 55 62 62 
sensor id 1 44 44 27 28 44 49 36 34 53 59 54 44 
sensor id 2 33 50 46 27 35 40 33 39 50 42 45 34 
sensor id 3 31 45 37 24 38 57 40 18 27 35 28 26 
sensor id 4 22 36 22 9 18 29 18 10 21 31 24 16 
sensor id 5 0 0 0 0 0 0 0 0 0 0 0 0 
sensor id 0 62 54 42 37 19 32 28 49 57 58 63 59 
sensor id 1 44 38 26 26 42 58 37 35 54 62 53 43 
sensor id 2 33 48 44 27 36 41 34 37 43 36 42 31 
sensor id 3 34 47 39 29 41 61 46 21 29 36 29 30 
sensor id 4 23 37 24 9 18 29 18 9 21 31 24 16 
sensor id 5 0 0 0 0 0 0 0 0 0 0 0 0 
sensor id 0 55 47 33 27 16 30 23 39 56 62 62 53 
sensor id 1 39 43 33 27 47 58 41 36 55 63 58 43 
sensor id 2 32 46 47 32 42 47 36 36 48 38 41 31 
sensor id 3 39 51 41 32 46 64 52 24 30 37 31 32 
sensor id 4 22 38 25 9 17 29 18 10 21 31 24 16 
sensor id 5 0 0 0 0 0 0 0 0 0 0 0 0 
sensor id 0 50 43 29 20 14 28 21 39 56 62 62 53 
sensor id 1 39 43 33 27 47 58 41 36 55 63 58 43 
sensor id 2 32 46 47 32 42 47 36 36 48 38 41 31 
sensor id 3 39 51 41 32 46 64 52 24 30 37 31 32 
sensor id 4 22 38 25 9 17 29 18 10 21 31 24 16 
sensor id 5 0 0 0 0 0 0 0 0 0 0 0 0 
sensor id 0 50 43 29 20 14 28 21 30 50 59 59 49 
sensor id 1 38 36 29 29 51 58 46 37 55 64 58 43 
sensor id 2 36 48 51 41 47 47 41 37 50 49 43 39 
sensor id 3 41 53 41 31 48 63 51 24 29 36 30 29 
sensor id 4 22 37 23 7 17 28 17 9 21 31 23 15 
sensor id 5 0 0 0 0 0 0 0 0 0 0 0 0 
sensor id 0 50 44 28 18 14 28 20 25 43 52 56 45 
sensor id 1 42 44 41 36 51 61 48 38 57 65 60 45 
sensor id 2 46 56 61 49 48 51 42 43 50 53 47 48 
sensor id 3 38 53 41 27 44 59 44 21 27 34 28 26 
sensor id 4 20 34 19 7 17 28 17 9 20 30 23 14 
sensor id 5 0 0 0 0 0 0 0 0 0 0 0 0 
sensor id 0 49 46 28 16 14 28 19 20 34 44 50 41 
sensor id 1 45 48 43 38 50 53 45 36 55 64 60 44 
sensor id 2 66 66 69 49 44 42 40 44 55 58 54 48 
sensor id 3 34 51 37 22 39 55 40 17 26 34 27 23 
sensor id 4 19 32 17 6 16 28 16 8 20 30 23 14 
sensor id 5 0 0 0 0 0 0 0 0 0 0 0 0 
sensor id 0 48 50 28 15 13 27 18 17 29 40 45 37 
sensor id 1 46 50 40 34 47 51 41 33 54 61 57 44 
sensor id 2 78 77 68 41 39 40 38 45 57 59 59 45 
sensor id 3 29 45 32 18 35 53 34 14 25 33 26 21 
sensor id 4 19 31 16 6 16 28 16 8 20 29 22 14 
sensor id 5 0 0 0 0 0 0 0 0 0 0 0 0 
sensor id 0 48 53 29 15 14 28 18 16 27 39 39 34 
sensor id 1 48 47 37 31 44 51 38 33 52 59 56 47 
sensor id 2 71 80 63 36 35 38 40 48 61 62 66 45 
sensor id 3 27 43 29 16 31 53 31 13 25 32 26 21 
sensor id 4 19 31 16 6 16 28 16 8 20 30 23 14 
sensor id 5 0 0 0 0 0 0 0 0 0 0 0 0 
sensor id 0 49 57 32 17 14 29 19 18 28 38 41 39 
sensor id 1 49 47 39 30 42 49 36 33 53 59 55 46 
sensor id 2 56 76 59 31 33 39 45 49 58 69 71 47 
sensor id 3 26 40 26 14 29 51 28 12 24 34 25 20 
sensor id 4 19 31 16 6 15 28 16 8 20 30 23 14 
sensor id 5 0 0 0 0 0 0 0 0 0 0 0 0 
sensor id 0 53 62 39 24 16 30 22 28 39 44 52 50 
sensor id 1 53 45 37 30 43 54 38 37 54 61 57 48 
sensor id 2 51 69 55 32 34 47 46 51 57 64 70 48 
sensor id 3 26 41 30 15 33 54 36 16 26 35 27 22 
sensor id 4 19 32 17 6 16 28 17 9 20 30 23 15 
sensor id 5 0 0 0 0 0 0 0 0 0 0 0 0 
sensor id 0 55 52 41 37 20 33 31 49 54 54 57 54 
sensor id 1 49 37 28 29 39 55 35 41 58 65 61 47 
sensor id 2 35 48 35 23 31 47 39 43 47 48 48 32 
sensor id 3 36 51 41 30 42 62 48 22 30 37 31 34 
sensor id 4 23 38 26 10 20 30 18 10 22 31 25 17 
sensor id 5 0 0 0 0 0 0 0 0 0 0 0 0 
sensor id 0 49 44 36 32 19 32 29 49 54 54 57 54 
sensor id 1 49 37 28 29 39 55 35 41 58 65 61 47 
sensor id 2 35 48 35 23 31 47 39 43 47 48 48 32 
sensor id 3 36 51 41 30 42 62 48 22 30 37 31 34 
sensor id 4 23 38 26 10 20 30 18 10 22 31 25 17 
sensor id 5 0 0 0 0 0 0 0 0 0 0 0 0 
sensor id 0 41 38 28 21 15 29 23 32 50 57 55 43 
sensor id 1 33 41 16 19 34 41 31 33 56 65 57 35 
sensor id 2 24 37 28 18 31 34 23 20 21 33 29 22 
sensor id 3 49 57 46 39 43 59 49 29 33 37 33 38 
sensor id 4 25 41 32 11 19 29 18 10 21 31 24 16 
sensor id 5 0 0 0 0 0 0 0 0 0 0 0 0 
sensor id 0 38 35 24 16 13 28 20 32 50 57 55 43 
sensor id 1 33 41 16 19 34 41 31 33 56 65 57 35 
sensor id 2 24 37 28 18 31 34 23 20 21 33 29 22 
sensor id 3 49 57 46 39 43 59 49 29 33 37 33 38 
sensor id 4 25 41 32 11 19 29 18 10 21 31 24 16 
sensor id 5 0 0 0 0 0 0 0 0 0 0 0 0 
sensor id 0 38 35 24 16 13 28 20 25 47 54 54 40 
sensor id 1 31 40 13 18 28 49 32 29 53 62 52 31 
sensor id 2 25 39 34 25 37 42 21 21 21 30 29 25 
sensor id 3 46 55 43 33 41 56 46 26 31 35 30 31 
sensor id 4 22 38 24 8 17 28 17 9 20 30 23 15 
sensor id 5 0 0 0 0 0 0 0 0 0 0 0 0 
sensor id 0 37 36 24 14 13 28 19 21 41 49 51 35 
sensor id 1 29 34 24 16 24 34 26 21 49 54 45 26 
sensor id 2 28 41 39 28 39 34 20 20 29 32 28 25 
sensor id 3 39 50 37 23 34 52 36 16 27 34 27 20 
sensor id 4 21 35 21 7 17 28 17 9 20 30 23 14 
sensor id 5 0 0 0 0 0 0 0 0 0 0 0 0 
sensor id 0 39 38 25 15 13 28 20 21 41 49 51 35 
sensor id 1 29 34 24 16 24 34 26 21 49 54 45 26 
sensor id 2 28 41 39 28 39 34 20 20 29 32 28 25 
sensor id 3 39 50 37 23 34 52 36 16 27 34 27 20 
sensor id 4 21 35 21 7 17 28 17 9 20 30 23 14 
sensor id 5 0 0 0 0 0 0 0 0 0 0 0 0 
sensor id 0 39 38 25 15 13 28 20 20 31 38 42 41 
sensor id 1 27 32 20 11 21 27 18 10 26 39 27 16 
sensor id 2 31 44 39 17 22 29 18 16 24 22 26 20 
sensor id 3 22 35 15 8 20 37 17 8 23 32 24 16 
sensor id 4 19 30 17 7 16 28 17 8 20 30 23 14 
sensor id 5 0 0 0 0 0 0 0 0 0 0 0 0 
sensor id 0 54 60 46 33 20 31 25 35 41 45 52 51 
sensor id 1 43 45 36 36 43 40 43 44 47 48 47 49 
sensor id 2 34 53 43 20 26 37 39 42 37 43 44 39 
sensor id 3 21 34 18 13 28 44 26 13 25 34 26 20 
sensor id 4 20 32 18 8 17 29 17 9 21 31 24 16 
sensor id 5 0 0 0 0 0 0 0 0 0 0 0 0 
sensor id 0 54 57 51 43 25 34 33 35 41 45 52 51 
sensor id 1 43 45 36 36 43 40 43 44 47 48 47 49 
sensor id 2 34 53 43 20 26 37 39 42 37 43 44 39 
sensor id 3 21 34 18 13 28 44 26 13 25 34 26 20 
sensor id 4 20 32 18 8 17 29 17 9 21 31 24 16 
sensor id 5 0 0 0 0 0 0 0 0 0 0 0 0 
sensor id 0 54 53 52 49 31 37 40 50 51 53 50 50 
sensor id 1 49 52 38 39 45 52 47 46 56 52 47 46 
sensor id 2 31 42 29 21 30 41 25 27 31 27 30 24 
sensor id 3 26 39 34 32 43 55 35 22 28 35 29 31 
sensor id 4 33 51 28 12 22 31 19 11 22 32 27 21 
sensor id 5 0 0 0 0 0 0 0 0 0 0 0 0 
sensor id 0 44 42 42 42 30 40 40 50 51 53 50 50 
sensor id 1 49 52 38 39 45 52 47 46 56 52 47 46 
sensor id 2 31 42 29 21 30 41 25 27 31 27 30 24 
sensor id 3 26 39 34 32 43 55 35 22 28 35 29 31 
sensor id 4 33 51 28 12 22 31 19 11 22 32 27 21 
sensor id 5 0 0 0 0 0 0 0 0 0 0 0 0 
sensor id 0 32 35 30 30 28 38 40 39 43 40 36 33 
sensor id 1 30 29 15 18 29 38 39 28 38 44 32 20 
sensor id 2 20 33 19 6 16 33 20 14 25 23 24 16 
sensor id 3 32 41 35 46 53 54 54 52 40 42 39 47 
sensor id 4 48 54 38 28 40 37 25 17 25 35 32 31 
sensor id 5 0 0 0 0 0 0 0 0 0 0 0 0 
sensor id 0 27 31 23 25 26 38 39 39 43 40 36 33 
sensor id 1 30 29 15 18 29 38 39 28 38 44 32 20 
sensor id 2 20 33 19 6 16 33 20 14 25 23 24 16 
sensor id 3 32 41 35 46 53 54 54 52 40 42 39 47 
sensor id 4 48 54 38 28 40 37 25 17 25 35 32 31 
sensor id 5 0 0 0 0 0 0 0 0 0 0 0 0 
sensor id 0 27 31 23 25 26 38 39 38 42 40 35 32 
sensor id 1 26 34 17 12 25 37 26 16 32 43 30 17 
sensor id 2 19 31 18 5 15 30 13 12 25 24 24 16 
sensor id 3 31 42 33 46 50 49 56 63 54 45 48 51 
sensor id 4 47 49 38 41 52 42 30 21 26 35 35 33 
sensor id 5 0 0 0 0 0 0 0 0 0 0 0 0 
sensor id 0 27 33 23 24 24 37 38 40 51 47 45 40 
sensor id 1 24 28 14 12 26 33 23 15 33 44 32 20 
sensor id 2 19 32 19 6 15 27 13 12 20 22 24 16 
sensor id 3 34 42 34 46 47 48 52 63 52 45 48 55 
sensor id 4 42 45 47 48 49 38 26 18 25 34 31 29 
sensor id 5 0 0 0 0 0 0 0 0 0 0 0 0 
sensor id 0 31 36 28 31 24 35 38 48 54 53 57 52 
sensor id 1 27 35 16 12 22 40 29 24 46 51 38 26 
sensor id 2 20 34 21 7 17 33 22 14 21 32 26 19 
sensor id 3 39 46 41 49 49 53 49 53 41 42 41 52 
sensor id 4 43 51 49 33 35 34 22 14 24 33 28 24 
sensor id 5 0 0 0 0 0 0 0 0 0 0 0 0 
sensor id 0 43 42 41 44 27 36 39 51 54 53 59 56 
sensor id 1 28 36 14 19 24 43 33 34 53 54 46 33 
sensor id 2 23 37 28 13 23 38 19 20 29 22 31 23 
sensor id 3 42 48 42 46 49 54 43 40 34 38 35 44 
sensor id 4 40 51 38 19 26 32 20 12 23 33 27 21 
sensor id 5 0 0 0 0 0 0 0 0 0 0 0 0 
sensor id 0 54 53 51 50 28 37 37 51 52 51 58 55 
sensor id 1 32 38 18 20 32 44 33 35 51 54 45 31 
sensor id 2 31 50 39 18 25 41 25 24 30 26 33 25 
sensor id 3 39 46 39 38 42 52 35 28 30 36 31 35 
sensor id 4 38 50 30 13 22 31 19 11 22 32 26 20 
sensor id 5 0 0 0 0 0 0 0 0 0 0 0 0 
sensor id 0 55 55 52 51 31 38 40 51 52 51 58 55 
sensor id 1 32 38 18 20 32 44 33 35 51 54 45 31 
sensor id 2 31 50 39 18 25 41 25 24 30 26 33 25 
sensor id 3 39 46 39 38 42 52 35 28 30 36 31 35 
sensor id 4 38 50 30 13 22 31 19 11 22 32 26 20 
sensor id 5 0 0 0 0 0 0 0 0 0 0 0 0 
sensor id 0 54 51 53 56 38 43 46 54 51 45 49 57 
sensor id 1 29 34 19 12 21 29 20 13 31 45 34 26 
sensor id 2 26 44 28 11 19 29 17 16 24 27 29 21 
sensor id 3 22 36 17 10 22 37 22 11 26 33 26 20 
sensor id 4 32 41 28 17 30 35 23 15 24 33 30 26 
sensor id 5 0 0 0 0 0 0 0 0 0 0 0 0 
sensor id 0 41 41 41 52 37 46 47 54 51 45 49 57 
sensor id 1 29 34 19 12 21 29 20 13 31 45 34 26 
sensor id 2 26 44 28 11 19 29 17 16 24 27 29 21 
sensor id 3 22 36 17 10 22 37 22 11 26 33 26 20 
sensor id 4 32 41 28 17 30 35 23 15 24 33 30 26 
sensor id 5 0 0 0 0 0 0 0 0 0 0 0 0 
sensor id 0 31 35 30 37 34 45 45 44 44 43 39 37 
sensor id 1 50 46 36 36 39 45 44 40 46 65 50 47 
sensor id 2 22 34 23 13 27 40 28 21 28 28 30 22 
sensor id 3 28 46 29 35 47 56 48 39 41 41 34 35 
sensor id 4 52 54 41 36 53 45 31 23 31 42 50 43 
sensor id 5 0 0 0 0 0 0 0 0 0 0 0 0 
sensor id 0 29 34 27 32 30 41 43 44 44 43 39 37 
sensor id 1 50 46 36 36 39 45 44 40 46 65 50 47 
sensor id 2 22 34 23 13 27 40 28 21 28 28 30 22 
sensor id 3 28 46 29 35 47 56 48 39 41 41 34 35 
sensor id 4 52 54 41 36 53 45 31 23 31 42 50 43 
sensor id 5 0 0 0 0 0 0 0 0 0 0 0 0 
sensor id 0 29 34 27 32 30 41 43 40 43 42 36 34 
sensor id 1 51 48 36 32 33 38 40 40 45 60 48 45 
sensor id 2 22 33 22 11 23 36 26 19 26 26 29 20 
sensor id 3 30 50 30 39 51 57 50 44 48 44 39 38 
sensor id 4 54 52 41 41 55 45 33 25 32 44 53 45 
sensor id 5 0 0 0 0 0 0 0 0 0 0 0 0 
sensor id 0 27 32 24 26 25 38 36 36 43 41 37 32 
sensor id 1 47 39 29 29 33 41 35 32 43 56 46 39 
sensor id 2 20 32 21 9 20 33 19 15 22 23 26 18 
sensor id 3 32 49 32 40 49 55 51 45 51 46 42 42 
sensor id 4 53 51 41 43 51 42 31 25 31 42 51 43 
sensor id 5 0 0 0 0 0 0 0 0 0 0 0 0 
sensor id 0 25 31 22 22 22 35 34 36 47 45 41 35 
sensor id 1 38 37 24 21 25 35 32 30 45 54 49 42 
sensor id 2 20 32 19 7 17 30 21 17 27 30 28 19 
sensor id 3 33 48 33 42 49 54 51 46 52 46 42 44 
sensor id 4 52 51 42 43 46 40 29 23 30 39 46 41 
sensor id 5 0 0 0 0 0 0 0 0 0 0 0 0 
sensor id 0 27 34 25 30 26 38 42 48 51 47 49 52 
sensor id 1 39 40 29 24 28 42 37 39 49 56 52 46 
sensor id 2 20 33 22 10 20 38 27 21 25 36 32 23 
sensor id 3 33 46 35 41 49 55 49 43 47 42 38 39 
sensor id 4 53 52 43 41 45 39 28 21 28 37 39 36 
sensor id 5 0 0 0 0 0 0 0 0 0 0 0 0 
sensor id 0 41 44 44 52 37 42 44 52 50 48 48 56 
sensor id 1 50 44 30 34 41 41 42 41 52 56 52 50 
sensor id 2 25 38 26 20 34 43 48 43 44 45 48 41 
sensor id 3 30 43 33 36 46 53 45 38 37 39 33 31 
sensor id 4 50 52 38 27 36 37 25 16 26 35 32 30 
sensor id 5 0 0 0 0 0 0 0 0 0 0 0 0 
sensor id 0 50 54 53 51 34 41 40 45 40 48 42 49 
sensor id 1 52 47 38 36 41 43 41 43 53 54 53 50 
sensor id 2 35 49 35 32 45 45 47 46 51 48 55 44 
sensor id 3 28 39 28 32 43 49 40 30 33 37 32 30 
sensor id 4 45 51 34 17 26 34 22 14 25 34 31 27 
sensor id 5 0 0 0 0 0 0 0 0 0 0 0 0 
sensor id 0 48 56 54 51 38 45 42 47 40 49 40 44 
sensor id 1 52 53 37 34 39 46 41 43 51 52 51 48 
sensor id 2 35 50 35 32 44 50 46 45 48 41 48 42 
sensor id 3 29 39 30 34 42 48 40 33 33 37 33 33 
sensor id 4 43 51 34 17 29 37 24 15 25 35 33 31 
sensor id 5 0 0 0 0 0 0 0 0 0 0 0 0 
sensor id 0 39 50 49 52 45 53 47 48 40 49 41 38 
sensor id 1 49 47 29 33 38 46 41 39 44 49 42 41 
sensor id 2 31 42 29 30 43 47 46 40 32 35 39 35 
sensor id 3 29 40 31 34 42 51 44 38 37 39 33 33 
sensor id 4 48 53 38 22 42 51 34 20 29 38 43 43 
sensor id 5 0 0 0 0 0 0 0 0 0 0 0 0 
sensor id 0 32 41 39 47 44 57 47 41 38 43 36 29 
sensor id 1 43 41 33 29 37 42 39 27 35 45 33 27 
sensor id 2 29 36 28 22 33 41 25 20 24 26 28 21 
sensor id 3 27 39 26 32 42 51 45 37 39 39 34 32 
sensor id 4 53 54 44 31 54 64 47 28 35 45 54 49 
sensor id 5 0 0 0 0 0 0 0 0 0 0 0 0 
sensor id 0 26 35 26 31 39 52 44 41 38 43 36 29 
sensor id 1 43 41 33 29 37 42 39 27 35 45 33 27 
sensor id 2 29 36 28 22 33 41 25 20 24 26 28 21 
sensor id 3 27 39 26 32 42 51 45 37 39 39 34 32 
sensor id 4 53 54 44 31 54 64 47 28 35 45 54 49 
sensor id 5 0 0 0 0 0 0 0 0 0 0 0 0 
sensor id 0 24 33 24 23 34 49 41 30 29 36 30 23 
sensor id 1 28 34 21 15 28 36 25 15 30 47 31 21 
sensor id 2 20 33 20 7 16 27 13 13 24 26 26 17 
sensor id 3 27 42 23 30 42 51 45 40 46 43 36 32 
sensor id 4 50 44 36 35 58 69 63 37 41 53 59 46 
sensor id 5 0 0 0 0 0 0 0 0 0 0 0 0 
sensor id 0 24 33 23 24 35 48 43 30 29 36 30 23 
sensor id 1 28 34 21 15 28 36 25 15 30 47 31 21 
sensor id 2 20 33 20 7 16 27 13 13 24 26 26 17 
sensor id 3 27 42 23 30 42 51 45 40 46 43 36 32 
sensor id 4 50 44 36 35 58 69 63 37 41 53 59 46 
sensor id 5 0 0 0 0 0 0 0 0 0 0 0 0 
sensor id 0 24 33 23 24 35 48 43 39 36 38 32 29 
sensor id 1 27 35 20 13 22 31 24 15 32 50 34 22 
sensor id 2 20 33 20 6 15 26 13 12 20 26 27 18 
sensor id 3 28 42 24 32 44 52 47 42 50 47 40 39 
sensor id 4 47 44 33 40 59 63 57 36 36 47 55 44 
sensor id 5 0 0 0 0 0 0 0 0 0 0 0 0 
sensor id 0 28 37 29 35 37 46 45 49 46 44 41 45 
sensor id 1 29 33 13 16 29 33 29 23 38 51 38 29 
sensor id 2 20 34 20 7 19 30 17 17 26 22 28 20 
sensor id 3 31 45 30 37 46 54 47 43 48 45 43 43 
sensor id 4 51 49 38 41 53 51 41 28 31 39 45 40 
sensor id 5 0 0 0 0 0 0 0 0 0 0 0 0 
sensor id 0 37 42 40 46 38 45 45 53 51 49 48 55 
sensor id 1 32 33 26 19 33 35 36 32 44 51 42 37 
sensor id 2 23 37 25 11 24 35 31 20 32 25 30 25 
sensor id 3 33 44 34 39 45 52 46 43 45 42 39 41 
sensor id 4 53 54 42 37 48 43 32 21 27 36 38 37 
sensor id 5 0 0 0 0 0 0 0 0 0 0 0 0 
sensor id 0 47 51 52 53 41 48 47 55 51 49 46 55 
sensor id 1 39 31 29 24 30 43 38 34 43 48 40 37 
sensor id 2 26 41 28 17 29 45 31 26 34 35 33 26 
sensor id 3 33 42 32 36 43 51 45 40 41 40 37 37 
sensor id 4 51 55 42 34 48 44 31 20 27 36 37 36 
sensor id 5 0 0 0 0 0 0 0 0 0 0 0 0 
sensor id 0 46 52 53 56 45 55 49 54 46 47 40 44 
sensor id 1 38 39 28 23 31 36 35 26 36 44 32 25 
sensor id 2 26 40 27 16 27 39 27 21 27 26 28 21 
sensor id 3 29 39 27 33 42 50 44 36 38 38 33 29 
sensor id 4 49 53 41 33 51 50 35 22 28 37 40 39 
sensor id 5 0 0 0 0 0 0 0 0 0 0 0 0 
sensor id 0 34 41 40 50 46 61 49 45 34 40 33 25 
sensor id 1 28 34 19 16 28 37 25 14 29 41 28 18 
sensor id 2 22 35 22 10 18 30 17 14 21 23 26 18 
sensor id 3 25 37 21 20 35 45 37 19 29 35 27 19 
sensor id 4 47 51 40 34 58 65 48 27 34 43 50 45 
sensor id 5 0 0 0 0 0 0 0 0 0 0 0 0 
sensor id 0 25 33 24 26 37 57 42 22 27 36 28 20 
sensor id 1 25 30 14 11 23 35 22 12 28 42 29 18 
sensor id 2 20 32 19 6 16 32 21 14 27 27 25 17 
sensor id 3 21 35 15 11 25 43 29 14 27 35 26 19 
sensor id 4 51 47 40 33 59 75 64 34 46 58 63 52 
sensor id 5 0 0 0 0 0 0 0 0 0 0 0 0 
sensor id 0 23 32 19 16 28 48 36 17 25 35 27 18 
sensor id 1 24 25 13 12 24 35 23 12 28 42 29 19 
sensor id 2 19 32 19 6 15 32 20 14 28 29 26 17 
sensor id 3 23 36 17 12 27 47 35 17 29 36 28 20 
sensor id 4 49 41 33 33 56 73 72 40 51 70 66 49 
sensor id 5 0 0 0 0 0 0 0 0 0 0 0 0 
sensor id 0 21 31 18 13 22 43 34 16 25 34 27 18 
sensor id 1 24 35 21 12 27 36 21 12 29 42 29 18 
sensor id 2 18 31 19 5 15 31 20 14 27 27 25 15 
sensor id 3 24 37 18 14 30 47 40 24 35 39 30 23 
sensor id 4 40 36 27 34 56 66 70 46 48 69 62 45 
sensor id 5 0 0 0 0 0 0 0 0 0 0 0 0 
sensor id 0 21 31 19 12 21 40 36 20 27 35 28 20 
sensor id 1 26 34 16 12 20 28 22 14 30 43 30 20 
sensor id 2 18 32 19 5 13 25 11 12 26 30 26 16 
sensor id 3 24 37 18 14 30 47 40 24 35 39 30 23 
sensor id 4 40 36 27 34 56 66 70 46 48 69 62 45 
sensor id 5 0 0 0 0 0 0 0 0 0 0 0 0 
sensor id 0 23 32 19 15 22 39 37 29 34 38 31 24 
sensor id 1 27 36 21 15 26 31 25 21 35 47 37 28 
sensor id 2 19 32 19 5 14 25 14 12 20 22 25 17 
sensor id 3 26 38 18 17 33 49 44 32 43 42 34 27 
sensor id 4 38 37 28 42 56 61 63 48 44 62 60 47 
sensor id 5 0 0 0 0 0 0 0 0 0 0 0 0 
sensor id 0 23 32 19 15 22 39 37 29 34 38 31 24 
sensor id 1 27 36 21 15 26 31 25 21 35 47 37 28 
sensor id 2 19 32 19 5 14 25 14 12 20 22 25 17 
sensor id 3 29 45 24 27 40 52 51 45 51 46 40 37 
sensor id 4 41 39 31 48 55 52 53 43 38 51 55 46 
sensor id 5 0 0 0 0 0 0 0 0 0 0 0 0 
sensor id 0 24 34 23 22 26 42 41 42 43 44 39 37 
sensor id 1 32 29 14 20 32 39 32 37 48 51 48 45 
sensor id 2 20 34 20 7 17 36 15 16 21 29 27 19 
sensor id 3 30 42 30 40 48 54 57 48 51 45 40 38 
sensor id 4 47 44 37 48 52 48 44 35 34 44 50 45 
sensor id 5 0 0 0 0 0 0 0 0 0 0 0 0 
sensor id 0 33 37 32 37 33 45 45 52 50 47 46 52 
sensor id 1 40 31 33 32 31 37 42 42 52 52 51 50 
sensor id 2 22 34 24 10 23 39 29 20 24 37 32 23 
sensor id 3 30 42 33 44 53 56 55 46 47 42 36 35 
sensor id 4 51 48 40 45 51 46 37 28 32 43 49 44 
sensor id 5 0 0 0 0 0 0 0 0 0 0 0 0 
sensor id 0 45 46 44 49 40 50 48 55 51 48 43 49 
sensor id 1 48 46 27 35 36 41 45 41 47 49 44 44 
sensor id 2 26 40 26 15 27 43 29 23 27 34 30 23 
sensor id 3 28 41 31 39 52 58 55 42 42 41 35 31 
sensor id 4 52 53 42 43 53 48 38 27 33 43 52 47 
sensor id 5 0 0 0 0 0 0 0 0 0 0 0 0 
sensor id 0 30 37 32 38 42 57 47 40 31 39 30 24 
sensor id 1 29 33 16 15 25 34 25 15 29 42 30 19 
sensor id 2 21 34 20 7 16 26 14 13 22 26 26 17 
sensor id 3 24 38 19 19 37 51 45 28 36 37 29 23 
sensor id 4 51 46 37 39 60 65 57 35 44 54 59 51 
sensor id 5 0 0 0 0 0 0 0 0 0 0 0 0 
sensor id 0 25 33 23 23 37 55 44 40 31 39 30 24 
sensor id 1 29 33 16 15 25 34 25 15 29 42 30 19 
sensor id 2 21 34 20 7 16 26 14 13 22 26 26 17 
sensor id 3 24 38 19 19 37 51 45 28 36 37 29 23 
sensor id 4 51 46 37 39 60 65 57 35 44 54 59 51 
sensor id 5 0 0 0 0 0 0 0 0 0 0 0 0 
sensor id 0 22 30 20 16 28 46 38 21 26 34 25 19 
sensor id 1 23 30 16 8 21 33 20 10 26 40 27 17 
sensor id 2 18 30 18 5 15 31 16 11 19 25 25 16 
sensor id 3 29 41 19 14 27 43 37 25 37 40 31 23 
sensor id 4 40 36 28 33 56 67 68 43 52 70 64 47 
sensor id 5 0 0 0 0 0 0 0 0 0 0 0 0 
sensor id 0 22 30 18 14 22 41 35 21 26 34 25 19 
sensor id 1 23 30 16 8 21 33 20 10 26 40 27 17 
sensor id 2 18 30 18 5 15 31 16 11 19 25 25 16 
sensor id 3 29 41 19 14 27 43 37 25 37 40 31 23 
sensor id 4 40 36 28 33 56 67 68 43 52 70 64 47 
sensor id 5 0 0 0 0 0 0 0 0 0 0 0 0 
sensor id 0 22 30 18 14 22 41 35 21 28 35 27 20 
sensor id 1 22 25 14 11 25 33 20 11 27 41 28 17 
sensor id 2 18 31 18 5 14 31 19 13 26 28 25 16 
sensor id 3 23 36 18 15 27 41 36 31 45 42 35 26 
sensor id 4 36 36 28 38 53 60 62 44 49 68 63 46 
sensor id 5 0 0 0 0 0 0 0 0 0 0 0 0 
sensor id 0 22 31 19 13 20 37 35 24 34 38 31 22 
sensor id 1 22 23 11 9 20 30 19 11 28 41 28 17 
sensor id 2 18 32 18 5 14 31 19 13 21 22 24 16 
sensor id 3 25 37 19 19 28 42 38 38 53 50 42 35 
sensor id 4 38 39 30 41 49 52 51 41 42 60 60 44 
sensor id 5 0 0 0 0 0 0 0 0 0 0 0 0 
sensor id 0 22 31 20 12 16 32 31 28 41 42 36 26 
sensor id 1 25 35 17 10 23 34 20 12 32 47 32 19 
sensor id 2 19 33 20 5 15 28 15 12 20 22 25 17 
sensor id 3 31 40 23 26 30 43 39 46 64 60 59 54 
sensor id 4 39 38 36 44 46 42 39 33 35 50 56 43 
sensor id 5 0 0 0 0 0 0 0 0 0 0 0 0 
sensor id 0 25 33 21 16 19 35 34 39 51 50 51 39 
sensor id 1 25 28 16 13 29 40 24 18 46 62 47 26 
sensor id 2 20 34 22 8 19 35 23 15 22 33 27 20 
sensor id 3 44 52 38 35 33 46 41 52 64 59 58 58 
sensor id 4 43 41 42 45 45 40 34 29 33 46 54 43 
sensor id 5 0 0 0 0 0 0 0 0 0 0 0 0 
sensor id 0 30 35 25 26 24 37 39 49 55 53 59 52 
sensor id 1 31 32 18 20 34 50 32 24 52 65 54 33 
sensor id 2 24 36 27 15 22 35 27 19 34 30 32 27 
sensor id 3 47 55 42 39 36 51 41 45 53 50 49 49 
sensor id 4 48 47 45 46 46 41 33 27 32 43 49 42 
sensor id 5 0 0 0 0 0 0 0 0 0 0 0 0 
sensor id 0 42 40 32 37 28 39 43 49 55 53 59 52 
sensor id 1 31 32 18 20 34 50 32 24 52 65 54 33 
sensor id 2 24 36 27 15 22 35 27 19 34 30 32 27 
sensor id 3 47 55 42 39 36 51 41 45 53 50 49 49 
sensor id 4 48 47 45 46 46 41 33 27 32 43 49 42 
sensor id 5 0 0 0 0 0 0 0 0 0 0 0 0 
sensor id 0 48 45 39 46 34 43 47 55 55 49 52 53 
sensor id 1 35 43 21 22 35 48 28 26 49 58 51 31 
sensor id 2 34 47 38 17 25 42 32 23 36 27 32 24 
sensor id 3 41 48 38 34 33 46 32 35 43 43 42 42 
sensor id 4 48 49 44 46 52 45 36 28 32 43 49 44 
sensor id 5 0 0 0 0 0 0 0 0 0 0 0 0 
sensor id 0 42 43 36 42 35 46 47 55 55 49 52 53 
sensor id 1 35 43 21 22 35 48 28 26 49 58 51 31 
sensor id 2 34 47 38 17 25 42 32 23 36 27 32 24 
sensor id 3 41 48 38 34 33 46 32 35 43 43 42 42 
sensor id 4 48 49 44 46 52 45 36 28 32 43 49 44 
sensor id 5 0 0 0 0 0 0 0 0 0 0 0 0 
sensor id 0 31 36 26 28 28 41 42 42 47 43 37 31 
sensor id 1 26 26 14 12 22 30 21 16 41 53 39 22 
sensor id 2 21 35 22 7 17 32 18 13 23 25 25 17 
sensor id 3 41 48 37 29 28 41 31 40 52 61 60 54 
sensor id 4 50 43 40 52 57 54 53 42 41 57 60 49 
sensor id 5 0 0 0 0 0 0 0 0 0 0 0 0 
sensor id 0 25 34 22 19 21 36 35 42 47 43 37 31 
sensor id 1 26 26 14 12 22 30 21 16 41 53 39 22 
sensor id 2 21 35 22 7 17 32 18 13 23 25 25 17 
sensor id 3 41 48 37 29 28 41 31 40 52 61 60 54 
sensor id 4 50 43 40 52 57 54 53 42 41 57 60 49 
sensor id 5 0 0 0 0 0 0 0 0 0 0 0 0 
sensor id 0 25 34 22 19 21 36 35 32 40 40 34 24 
sensor id 1 26 26 12 10 19 28 20 13 34 47 33 18 
sensor id 2 20 33 20 6 15 25 12 11 19 21 25 16 
sensor id 3 48 50 38 37 32 43 34 47 60 67 64 55 
sensor id 4 48 43 40 49 50 47 44 38 37 54 56 45 
sensor id 5 0 0 0 0 0 0 0 0 0 0 0 0 
sensor id 0 23 31 19 12 15 31 26 18 31 38 31 18 
sensor id 1 25 32 20 11 25 30 18 11 29 43 30 17 
sensor id 2 19 33 19 5 15 26 11 11 23 29 26 17 
sensor id 3 47 48 31 29 28 42 29 43 63 72 70 53 
sensor id 4 41 41 35 43 44 41 36 32 33 47 47 39 
sensor id 5 0 0 0 0 0 0 0 0 0 0 0 0 
sensor id 0 20 30 16 8 12 28 18 10 26 38 26 16 
sensor id 1 24 24 15 10 19 30 18 9 27 42 28 16 
sensor id 2 18 32 18 5 15 29 15 11 21 28 24 16 
sensor id 3 42 44 26 22 25 40 27 39 66 75 79 56 
sensor id 4 35 39 36 33 28 33 25 27 30 38 37 41 
sensor id 5 0 0 0 0 0 0 0 0 0 0 0 0 
sensor id 0 21 31 15 7 11 27 18 11 28 38 29 17 
sensor id 1 25 31 15 8 19 27 18 11 30 46 30 16 
sensor id 2 18 33 19 4 13 27 18 14 27 24 24 16 
sensor id 3 47 48 29 22 26 42 29 41 70 75 82 62 
sensor id 4 39 42 39 30 24 31 23 24 28 37 34 39 
sensor id 5 0 0 0 0 0 0 0 0 0 0 0 0 
sensor id 0 21 30 16 7 11 28 19 15 38 48 36 20 
sensor id 1 26 32 18 10 23 30 20 12 34 54 34 19 
sensor id 2 19 32 19 5 15 27 15 13 21 24 25 18 
sensor id 3 56 55 36 29 28 44 32 42 63 70 74 62 
sensor id 4 39 44 40 31 25 32 23 23 28 37 35 41 
sensor id 5 0 0 0 0 0 0 0 0 0 0 0 0 
sensor id 0 23 31 19 11 14 30 23 27 52 61 55 33 
sensor id 1 25 25 12 12 26 40 26 17 45 63 49 26 
sensor id 2 21 33 22 11 23 35 25 20 25 23 30 26 
sensor id 3 58 57 39 31 32 49 36 39 54 62 62 55 
sensor id 4 47 52 49 38 29 33 25 25 28 37 35 43 
sensor id 5 0 0 0 0 0 0 0 0 0 0 0 0 
sensor id 0 29 34 21 15 16 32 27 37 57 64 63 43 
sensor id 1 31 28 27 20 40 46 38 25 51 64 53 30 
sensor id 2 28 37 33 26 38 36 30 26 35 27 36 35 
sensor id 3 54 58 42 33 35 55 38 37 49 55 53 49 
sensor id 4 51 55 54 42 31 34 25 24 28 37 35 42 
sensor id 5 0 0 0 0 0 0 0 0 0 0 0 0 
sensor id 0 34 37 25 20 18 33 30 42 58 61 60 43 
sensor id 1 33 42 19 24 44 47 34 23 52 62 52 29 
sensor id 2 35 43 40 29 35 36 25 23 28 31 32 28 
sensor id 3 54 58 42 33 35 55 38 37 49 55 53 49 
sensor id 4 51 55 54 42 31 34 25 24 28 37 35 42 
sensor id 5 0 0 0 0 0 0 0 0 0 0 0 0 
sensor id 0 35 36 24 19 19 34 30 38 55 55 48 32 
sensor id 1 30 39 22 16 33 43 26 21 50 60 49 29 
sensor id 2 28 40 32 15 22 36 24 18 23 23 28 21 
sensor id 3 45 52 39 35 33 48 35 41 51 58 56 52 
sensor id 4 50 52 57 55 41 38 34 39 34 41 43 55 
sensor id 5 0 0 0 0 0 0 0 0 0 0 0 0 
sensor id 0 28 34 20 14 16 33 27 38 55 55 48 32 
sensor id 1 30 39 22 16 33 43 26 21 50 60 49 29 
sensor id 2 28 40 32 15 22 36 24 18 23 23 28 21 
sensor id 3 45 52 39 35 33 48 35 41 51 58 56 52 
sensor id 4 50 52 57 55 41 38 34 39 34 41 43 55 
sensor id 5 0 0 0 0 0 0 0 0 0 0 0 0 
sensor id 0 23 31 18 10 13 29 22 19 40 47 34 20 
sensor id 1 25 29 19 12 26 36 21 11 30 45 32 19 
sensor id 2 20 34 21 7 16 29 15 12 21 28 27 18 
sensor id 3 46 51 32 28 28 43 31 41 62 69 69 52 
sensor id 4 47 48 51 46 32 35 28 33 33 41 40 47 
sensor id 5 0 0 0 0 0 0 0 0 0 0 0 0 
sensor id 0 21 30 17 8 12 28 19 19 40 47 34 20 
sensor id 1 25 29 19 12 26 36 21 11 30 45 32 19 
sensor id 2 20 34 21 7 16 29 15 12 21 28 27 18 
sensor id 3 46 51 32 28 28 43 31 41 62 69 69 52 
sensor id 4 47 48 51 46 32 35 28 33 33 41 40 47 
sensor id 5 0 0 0 0 0 0 0 0 0 0 0 0 
sensor id 0 21 30 18 7 12 29 18 14 39 48 35 19 
sensor id 1 23 25 11 9 21 32 20 11 29 44 29 17 
sensor id 2 19 32 19 6 17 35 20 13 23 22 25 18 
sensor id 3 42 47 24 18 26 42 28 30 59 70 71 44 
sensor id 4 46 50 48 39 26 33 24 26 29 38 37 46 
sensor id 5 0 0 0 0 0 0 0 0 0 0 0 0 
sensor id 0 23 32 18 8 13 29 20 14 39 48 35 19 
sensor id 1 23 25 11 9 21 32 20 11 29 44 29 17 
sensor id 2 19 32 19 6 17 35 20 13 23 22 25 18 
sensor id 3 42 47 24 18 26 42 28 30 59 70 71 44 
sensor id 4 46 50 48 39 26 33 24 26 29 38 37 46 
sensor id 5 0 0 0 0 0 0 0 0 0 0 0 0 
sensor id 0 23 32 18 8 13 29 20 18 47 58 46 23 
sensor id 1 23 24 12 9 22 33 22 15 32 50 34 22 
sensor id 2 20 33 21 7 20 36 20 15 22 23 27 20 
sensor id 3 41 50 25 18 29 45 34 27 53 67 67 46 
sensor id 4 49 52 50 41 27 33 24 25 28 37 36 46 
sensor id 5 0 0 0 0 0 0 0 0 0 0 0 0 
sensor id 0 24 32 18 10 13 29 21 23 51 62 54 28 
sensor id 1 29 35 26 19 33 41 40 34 43 61 45 39 
sensor id 2 22 35 24 15 33 46 29 27 36 29 34 32 
sensor id 3 48 55 32 26 42 54 45 32 50 61 60 49 
sensor id 4 53 56 53 38 26 32 22 20 26 35 33 40 
sensor id 5 0 0 0 0 0 0 0 0 0 0 0 0 
sensor id 0 26 33 20 12 14 30 23 30 53 62 59 38 
sensor id 1 45 48 27 34 41 47 46 39 43 61 47 37 
sensor id 2 27 38 32 32 45 42 41 36 41 31 41 39 
sensor id 3 51 59 36 29 43 56 44 35 51 59 57 49 
sensor id 4 51 55 52 37 27 33 23 21 27 36 35 41 
sensor id 5 0 0 0 0 0 0 0 0 0 0 0 0 
sensor id 0 31 34 22 17 17 33 29 40 56 57 55 40 
sensor id 1 40 41 33 27 39 51 36 21 42 61 46 24 
sensor id 2 35 41 37 28 33 37 28 21 27 36 31 25 
sensor id 3 48 57 35 28 35 53 37 37 51 58 54 49 
sensor id 4 50 54 55 49 37 36 29 30 30 41 42 47 
sensor id 5 0 0 0 0 0 0 0 0 0 0 0 0 
sensor id 0 31 36 24 18 20 35 33 37 53 48 43 29 
sensor id 1 29 29 15 14 26 34 23 18 41 54 41 24 
sensor id 2 26 38 27 12 20 29 16 15 24 30 28 19 
sensor id 3 42 49 32 28 29 45 32 39 51 59 56 47 
sensor id 4 46 48 56 57 45 40 37 41 36 48 49 52 
sensor id 5 0 0 0 0 0 0 0 0 0 0 0 0 
sensor id 0 27 34 20 14 17 33 29 26 43 43 34 21 
sensor id 1 26 26 14 10 20 30 20 14 32 45 33 19 
sensor id 2 21 34 21 7 15 26 14 13 22 26 26 18 
sensor id 3 35 45 29 24 27 42 30 39 60 66 61 43 
sensor id 4 41 44 51 56 44 41 40 47 41 52 50 51 
sensor id 5 0 0 0 0 0 0 0 0 0 0 0 0 
sensor id 0 24 32 18 8 13 29 20 14 33 40 30 18 
sensor id 1 26 34 21 12 26 35 20 11 28 41 30 17 
sensor id 2 20 34 20 6 16 33 20 13 22 22 25 17 
sensor id 3 33 43 25 20 26 42 29 35 62 70 66 41 
sensor id 4 41 42 44 45 34 36 31 37 36 45 44 46 
sensor id 5 0 0 0 0 0 0 0 0 0 0 0 0 
sensor id 0 23 31 16 7 12 28 18 14 33 40 30 18 
sensor id 1 26 34 21 12 26 35 20 11 28 41 30 17 
sensor id 2 20 34 20 6 16 33 20 13 22 22 25 17 
sensor id 3 33 43 25 20 26 42 29 35 62 70 66 41 
sensor id 4 41 42 44 45 34 36 31 37 36 45 44 46 
sensor id 5 0 0 0 0 0 0 0 0 0 0 0 0 
sensor id 0 21 30 17 7 12 29 19 15 40 51 36 20 
sensor id 1 25 35 20 9 20 28 21 13 30 45 29 20 
sensor id 2 19 33 20 7 17 31 14 14 30 30 25 18 
sensor id 3 39 47 23 17 27 43 30 26 57 71 73 47 
sensor id 4 46 50 47 38 27 33 24 26 29 36 36 45 
sensor id 5 0 0 0 0 0 0 0 0 0 0 0 0 
sensor id 0 22 31 18 8 13 29 19 15 40 51 36 20 
sensor id 1 25 35 20 9 20 28 21 13 30 45 29 20 
sensor id 2 19 33 20 7 17 31 14 14 30 30 25 18 
sensor id 3 39 47 23 17 27 43 30 26 57 71 73 47 
sensor id 4 46 50 47 38 27 33 24 26 29 36 36 45 
sensor id 5 0 0 0 0 0 0 0 0 0 0 0 0 
sensor id 0 22 31 18 8 13 29 19 17 45 57 43 21 
sensor id 1 27 31 14 14 23 34 25 17 34 53 37 23 
sensor id 2 20 34 21 9 23 34 25 19 25 23 29 21 
sensor id 3 49 54 29 22 33 47 38 31 54 67 69 51 
sensor id 4 50 53 51 39 26 32 22 21 27 34 33 44 
sensor id 5 0 0 0 0 0 0 0 0 0 0 0 0 
sensor id 0 23 31 18 8 12 29 19 18 47 60 47 22 
sensor id 1 28 27 23 16 25 36 30 23 40 58 40 27 
sensor id 2 22 33 22 13 27 42 31 23 29 24 30 23 
sensor id 3 58 60 33 27 41 48 42 33 52 65 68 52 
sensor id 4 53 56 53 34 24 31 21 18 25 34 31 40 
sensor id 5 0 0 0 0 0 0 0 0 0 0 0 0 
sensor id 0 23 32 18 9 13 29 20 21 49 59 49 25 
sensor id 1 30 37 14 18 32 34 31 26 42 61 43 29 
sensor id 2 22 35 23 14 31 41 27 24 30 25 31 24 
sensor id 3 60 61 34 28 41 48 42 33 51 64 65 51 
sensor id 4 52 55 52 34 25 32 22 20 26 34 32 43 
sensor id 5 0 0 0 0 0 0 0 0 0 0 0 0 
sensor id 0 24 33 19 11 14 30 23 28 55 61 54 31 
sensor id 1 32 40 17 21 35 38 41 35 46 64 49 39 
sensor id 2 23 36 25 18 32 36 29 22 28 35 31 27 
sensor id 3 57 60 35 29 44 53 44 33 51 62 63 50 
sensor id 4 50 54 52 42 31 34 27 29 30 36 35 49 
sensor id 5 0 0 0 0 0 0 0 0 0 0 0 0 
sensor id 0 27 34 21 14 16 32 27 33 58 58 52 33 
sensor id 1 44 40 31 29 44 43 44 37 46 66 49 38 
sensor id 2 28 38 30 20 30 35 21 22 27 28 32 24 
sensor id 3 54 60 36 29 44 57 46 34 50 60 59 50 
sensor id 4 51 55 56 52 37 37 32 37 33 38 38 53 
sensor id 5 0 0 0 0 0 0 0 0 0 0 0 0 
sensor id 0 29 35 21 14 16 33 27 30 53 53 46 28 
sensor id 1 45 47 37 31 42 48 43 30 42 64 49 32 
sensor id 2 25 37 27 14 24 32 21 19 33 30 30 22 
sensor id 3 51 59 37 27 42 57 43 35 51 59 59 50 
sensor id 4 51 53 57 55 38 37 33 42 37 40 42 56 
sensor id 5 0 0 0 0 0 0 0 0 0 0 0 0 
sensor id 0 27 33 20 12 15 31 24 25 48 52 42 24 
sensor id 1 38 36 26 26 43 48 39 25 45 62 45 30 
sensor id 2 24 36 25 13 23 33 19 18 31 32 28 22 
sensor id 3 51 58 37 28 39 57 41 38 58 66 66 58 
sensor id 4 51 52 55 49 34 36 30 34 34 38 38 46 
sensor id 5 0 0 0 0 0 0 0 0 0 0 0 0 
sensor id 0 24 32 17 8 12 27 18 10 24 36 27 15 
sensor id 1 32 40 24 18 29 40 32 21 40 60 38 23 
sensor id 2 23 35 23 10 18 29 21 17 26 22 26 18 
sensor id 3 55 59 39 28 39 55 40 36 61 70 70 56 
sensor id 4 44 48 41 20 21 30 19 13 23 33 26 19 
sensor id 5 0 0 0 0 0 0 0 0 0 0 0 0 
sensor id 0 21 29 16 6 10 27 16 7 20 33 23 14 
sensor id 1 27 29 16 12 26 35 22 13 31 49 31 18 
sensor id 2 20 32 18 5 15 31 17 12 20 26 26 16 
sensor id 3 60 59 32 21 28 41 27 24 50 67 69 44 
sensor id 4 23 32 18 7 16 28 16 9 20 31 23 14 
sensor id 5 0 0 0 0 0 0 0 0 0 0 0 0 
sensor id 0 19 31 15 5 10 26 15 7 20 33 23 14 
sensor id 1 27 29 16 12 26 35 22 13 31 49 31 18 
sensor id 2 20 32 18 5 15 31 17 12 20 26 26 16 
sensor id 3 60 59 32 21 28 41 27 24 50 67 69 44 
sensor id 4 23 32 18 7 16 28 16 9 20 31 23 14 
sensor id 5 0 0 0 0 0 0 0 0 0 0 0 0 
sensor id 0 19 31 15 5 10 26 15 7 21 36 26 14 
sensor id 1 25 28 18 11 24 34 22 13 31 48 33 20 
sensor id 2 18 33 18 4 16 31 16 14 24 28 26 18 
sensor id 3 49 53 26 20 28 41 29 26 50 66 66 45 
sensor id 4 22 33 18 7 16 27 16 9 20 30 24 17 
sensor id 5 0 0 0 0 0 0 0 0 0 0 0 0 
sensor id 0 21 30 16 6 11 28 17 9 27 48 32 17 
sensor id 1 27 35 19 16 31 44 28 21 39 55 40 28 
sensor id 2 20 33 20 9 22 40 28 23 30 30 32 23 
sensor id 3 52 56 30 26 35 50 36 32 49 62 61 46 
sensor id 4 31 46 26 10 17 29 18 10 22 32 26 21 
sensor id 5 0 0 0 0 0 0 0 0 0 0 0 0 
sensor id 0 22 31 17 7 11 28 17 10 30 54 35 17 
sensor id 1 31 32 23 22 37 51 34 34 50 57 49 36 
sensor id 2 22 34 22 15 32 52 46 38 44 39 40 29 
sensor id 3 51 57 33 32 42 53 43 35 43 48 46 37 
sensor id 4 41 52 31 11 18 29 18 11 22 33 27 21 
sensor id 5 0 0 0 0 0 0 0 0 0 0 0 0 
sensor id 0 22 32 18 7 11 28 17 11 32 57 38 17 
sensor id 1 35 43 28 23 43 52 33 31 47 52 45 31 
sensor id 2 24 35 24 20 40 58 49 43 48 39 43 33 
sensor id 3 41 52 33 33 42 53 41 36 41 42 35 32 
sensor id 4 42 54 32 11 18 29 18 11 22 33 27 21 
sensor id 5 0 0 0 0 0 0 0 0 0 0 0 0 
sensor id 0 21 31 17 7 11 28 17 11 34 59 41 19 
sensor id 1 33 35 29 20 39 54 29 22 42 53 41 28 
sensor id 2 25 35 26 23 44 64 51 44 47 46 45 35 
sensor id 3 31 43 29 28 33 49 33 34 44 46 46 38 
sensor id 4 42 55 34 12 18 29 18 11 22 33 26 22 
sensor id 5 0 0 0 0 0 0 0 0 0 0 0 0 
sensor id 0 22 32 18 8 12 29 18 13 39 63 46 21 
sensor id 1 32 30 26 20 33 45 30 27 40 54 38 26 
sensor id 2 27 36 26 26 45 61 46 43 39 41 41 33 
sensor id 3 46 55 31 31 39 49 41 35 45 57 56 42 
sensor id 4 44 56 38 13 19 30 19 12 23 31 29 26 
sensor id 5 0 0 0 0 0 0 0 0 0 0 0 0 
sensor id 0 22 32 18 8 12 29 18 13 37 60 39 19 
sensor id 1 28 28 22 17 30 39 27 18 33 48 33 20 
sensor id 2 25 35 24 18 33 46 29 23 27 28 31 22 
sensor id 3 51 55 29 23 36 48 38 27 45 63 61 39 
sensor id 4 51 57 44 17 20 31 19 14 24 31 31 32 
sensor id 5 0 0 0 0 0 0 0 0 0 0 0 0 
sensor id 0 22 31 16 6 11 28 16 9 24 40 26 15 
sensor id 1 26 34 21 13 30 45 25 15 35 48 33 21 
sensor id 2 20 33 20 7 17 37 18 14 28 26 26 17 
sensor id 3 33 44 28 31 33 51 37 40 59 58 52 46 
sensor id 4 53 56 33 12 18 29 18 11 21 29 24 20 
sensor id 5 0 0 0 0 0 0 0 0 0 0 0 0 
sensor id 0 19 32 16 6 10 27 15 9 24 40 26 15 
sensor id 1 26 34 21 13 30 45 25 15 35 48 33 21 
sensor id 2 20 33 20 7 17 37 18 14 28 26 26 17 
sensor id 3 33 44 28 31 33 51 37 40 59 58 52 46 
sensor id 4 53 56 33 12 18 29 18 11 21 29 24 20 
sensor id 5 0 0 0 0 0 0 0 0 0 0 0 0 
sensor id 0 19 32 16 6 10 27 15 8 21 34 26 15 
sensor id 1 27 33 23 16 30 45 30 18 37 54 36 23 
sensor id 2 19 34 20 5 16 34 20 14 26 25 26 17 
sensor id 3 43 51 39 33 35 56 37 41 65 61 57 52 
sensor id 4 35 43 22 8 17 28 17 9 21 31 25 16 
sensor id 5 0 0 0 0 0 0 0 0 0 0 0 0 
sensor id 0 18 32 16 6 11 26 16 8 21 34 25 15 
sensor id 1 27 28 19 19 35 48 35 21 44 63 43 27 
sensor id 2 18 34 17 6 17 32 17 13 22 24 27 18 
sensor id 3 48 57 41 35 36 58 37 40 60 58 58 54 
sensor id 4 24 37 18 7 16 28 17 9 21 31 24 16 
sensor id 5 0 0 0 0 0 0 0 0 0 0 0 0 
sensor id 0 19 29 17 6 10 27 17 9 22 36 25 15 
sensor id 1 32 40 24 22 37 52 36 23 47 64 43 27 
sensor id 2 19 32 20 6 17 31 17 15 30 27 26 17 
sensor id 3 52 61 45 37 39 61 39 45 70 63 61 57 
sensor id 4 25 39 19 8 16 28 17 9 21 30 27 18 
sensor id 5 0 0 0 0 0 0 0 0 0 0 0 0 
sensor id 0 21 32 16 5 11 28 17 8 22 41 28 17 
sensor id 1 31 35 20 20 36 55 33 22 48 60 44 28 
sensor id 2 20 35 20 5 17 38 24 16 28 27 27 19 
sensor id 3 48 57 42 36 37 60 40 49 74 58 53 52 
sensor id 4 35 48 23 8 17 29 18 10 21 30 26 21 
sensor id 5 0 0 0 0 0 0 0 0 0 0 0 0 
sensor id 0 20 31 16 6 12 28 17 10 28 51 32 17 
sensor id 1 32 38 31 25 43 59 35 30 56 63 55 36 
sensor id 2 20 33 20 9 24 48 39 28 42 35 37 26 
sensor id 3 47 55 43 40 41 60 45 52 66 54 47 50 
sensor id 4 44 55 28 11 18 30 18 11 22 30 27 24 
sensor id 5 0 0 0 0 0 0 0 0 0 0 0 0 
sensor id 0 21 32 17 7 11 28 17 10 28 51 32 17 
sensor id 1 32 38 31 25 43 59 35 30 56 63 55 36 
sensor id 2 20 33 20 9 24 48 39 28 42 35 37 26 
sensor id 3 47 55 43 40 41 60 45 52 66 54 47 50 
sensor id 4 44 55 28 11 18 30 18 11 22 30 27 24 
sensor id 5 0 0 0 0 0 0 0 0 0 0 0 0 
sensor id 0 22 32 18 8 12 28 18 12 34 61 38 18 
sensor id 1 41 33 26 25 36 48 34 36 53 57 51 37 
sensor id 2 26 36 27 24 39 56 46 42 45 38 42 29 
sensor id 3 37 47 38 36 44 53 46 41 49 45 39 39 
sensor id 4 53 60 40 16 19 30 20 14 24 36 30 32 
sensor id 5 0 0 0 0 0 0 0 0 0 0 0 0 
sensor id 0 22 33 18 7 12 29 18 12 34 61 38 18 
sensor id 1 41 33 26 25 36 48 34 36 53 57 51 37 
sensor id 2 26 36 27 24 39 56 46 42 45 38 42 29 
sensor id 3 37 47 38 36 44 53 46 41 49 45 39 39 
sensor id 4 53 60 40 16 19 30 20 14 24 36 30 32 
sensor id 5 0 0 0 0 0 0 0 0 0 0 0 0 
sensor id 0 20 32 16 6 11 28 16 8 23 41 26 15 
sensor id 1 32 37 26 20 35 45 29 20 40 53 36 24 
sensor id 2 20 34 21 8 19 38 23 16 29 31 27 17 
sensor id 3 40 50 40 36 40 53 39 44 66 53 50 48 
sensor id 4 49 53 31 12 19 30 19 12 23 30 26 23 
sensor id 5 0 0 0 0 0 0 0 0 0 0 0 0 
sensor id 0 21 29 16 6 11 28 16 8 23 41 26 15 
sensor id 1 32 37 26 20 35 45 29 20 40 53 36 24 
sensor id 2 20 34 21 8 19 38 23 16 29 31 27 17 
sensor id 3 40 50 40 36 40 53 39 44 66 53 50 48 
sensor id 4 49 53 31 12 19 30 19 12 23 30 26 23 
sensor id 5 0 0 0 0 0 0 0 0 0 0 0 0 
sensor id 0 21 29 16 6 11 28 16 8 22 34 25 14 
sensor id 1 30 38 24 20 36 48 37 23 36 50 36 28 
sensor id 2 19 32 20 6 15 32 16 12 24 32 25 16 
sensor id 3 46 55 39 32 36 61 39 40 70 66 67 54 
sensor id 4 38 45 23 9 18 29 17 10 22 33 23 17 
sensor id 5 0 0 0 0 0 0 0 0 0 0 0 0 
sensor id 0 21 32 16 6 13 31 16 8 20 35 24 14 
sensor id 1 29 30 26 22 34 49 46 33 40 54 41 34 
sensor id 2 19 34 20 5 14 28 15 14 22 22 27 16 
sensor id 3 52 58 38 29 41 64 43 36 68 69 76 58 
sensor id 4 26 38 19 7 17 30 17 9 21 33 23 16 
sensor id 5 0 0 0 0 0 0 0 0 0 0 0 0 
sensor id 0 20 30 17 5 12 29 15 8 21 35 26 14 
sensor id 1 31 41 18 24 43 52 48 38 42 57 44 39 
sensor id 2 18 33 19 5 17 34 14 14 26 21 26 18 
sensor id 3 56 63 39 30 43 65 43 33 61 67 72 56 
sensor id 4 25 37 18 7 17 30 18 9 22 30 26 16 
sensor id 5 0 0 0 0 0 0 0 0 0 0 0 0 
sensor id 0 20 30 16 6 11 28 16 8 22 36 26 15 
sensor id 1 37 28 25 30 40 56 52 41 45 61 46 44 
sensor id 2 20 32 19 6 15 29 17 15 24 23 26 18 
sensor id 3 58 66 43 32 43 68 43 39 64 62 68 60 
sensor id 4 26 37 19 8 17 30 18 10 21 30 27 16 
sensor id 5 0 0 0 0 0 0 0 0 0 0 0 0 
sensor id 0 20 31 17 6 11 29 16 8 23 39 28 15 
sensor id 1 41 37 34 37 50 65 51 38 46 62 45 42 
sensor id 2 19 34 20 6 18 39 23 16 30 32 29 19 
sensor id 3 57 65 44 37 42 70 42 47 64 54 54 54 
sensor id 4 26 41 20 8 17 30 18 10 22 32 23 18 
sensor id 5 0 0 0 0 0 0 0 0 0 0 0 0 
sensor id 0 20 30 18 7 15 38 20 10 26 46 29 17 
sensor id 1 46 40 35 37 52 63 40 30 52 64 51 34 
sensor id 2 20 34 20 8 21 45 32 22 34 34 32 22 
sensor id 3 51 60 43 38 38 61 39 43 53 49 46 47 
sensor id 4 34 49 24 9 19 37 21 12 23 31 29 22 
sensor id 5 0 0 0 0 0 0 0 0 0 0 0 0 
sensor id 0 22 31 19 9 17 43 22 11 26 48 31 17 
sensor id 1 40 41 35 30 45 55 34 28 53 65 51 32 
sensor id 2 21 34 22 11 26 48 38 27 37 34 32 21 
sensor id 3 45 56 42 38 40 54 41 43 53 48 44 46 
sensor id 4 41 52 29 12 21 44 22 12 23 31 29 23 
sensor id 5 0 0 0 0 0 0 0 0 0 0 0 0 
sensor id 0 21 32 19 8 18 46 22 11 23 37 26 16 
sensor id 1 38 39 31 27 43 51 31 21 43 57 38 24 
sensor id 2 21 35 20 8 20 38 23 16 26 25 26 17 
sensor id 3 45 56 42 38 40 54 41 43 53 48 44 46 
sensor id 4 41 52 29 12 21 44 22 12 23 31 29 23 
sensor id 5 0 0 0 0 0 0 0 0 0 0 0 0 
sensor id 0 21 31 18 8 18 47 20 9 21 33 25 16 
sensor id 1 26 26 12 9 20 28 19 10 28 42 29 16 
sensor id 2 19 32 19 4 13 24 11 11 19 21 24 15 
sensor id 3 45 53 33 22 25 40 25 18 37 46 37 23 
sensor id 4 20 31 17 7 19 49 21 9 21 30 23 14 
sensor id 5 0 0 0 0 0 0 0 0 0 0 0 0 
sensor id 0 20 32 17 8 18 46 20 9 21 33 25 16 
sensor id 1 26 26 12 9 20 28 19 10 28 42 29 16 
sensor id 2 19 32 19 4 13 24 11 11 19 21 24 15 
sensor id 3 45 53 33 22 25 40 25 18 37 46 37 23 
sensor id 4 20 31 17 7 19 49 21 9 21 30 23 14 
sensor id 5 0 0 0 0 0 0 0 0 0 0 0 0 
sensor id 0 20 32 17 8 18 46 20 9 21 33 25 15 
sensor id 1 22 24 13 9 24 32 20 10 27 43 28 18 
sensor id 2 18 32 19 4 15 32 18 12 24 29 26 17 
sensor id 3 26 38 17 9 20 37 21 11 28 40 34 22 
sensor id 4 18 29 16 7 19 50 21 9 21 30 23 14 
sensor id 5 0 0 0 0 0 0 0 0 0 0 0 0 
sensor id 0 21 32 18 7 18 48 21 9 21 34 25 16 
sensor id 1 25 37 22 14 30 33 31 30 53 56 48 30 
sensor id 2 18 33 19 4 15 30 11 12 20 21 24 16 
sensor id 3 30 42 27 34 44 49 41 37 41 58 54 43 
sensor id 4 18 30 16 7 19 50 21 9 21 30 23 14 
sensor id 5 0 0 0 0 0 0 0 0 0 0 0 0 
sensor id 0 20 31 18 7 17 45 20 9 22 34 26 16 
sensor id 1 31 31 12 18 34 34 40 41 61 61 55 38 
sensor id 2 19 32 18 4 15 31 12 11 29 21 25 17 
sensor id 3 44 52 41 40 48 51 46 41 46 61 59 48 
sensor id 4 19 30 16 7 20 50 21 9 21 31 23 14 
sensor id 5 0 0 0 0 0 0 0 0 0 0 0 0 
sensor id 0 21 32 18 7 16 42 20 9 21 33 24 15 
sensor id 1 34 39 15 24 36 39 48 46 61 58 52 39 
sensor id 2 19 34 18 4 15 26 14 14 20 24 28 16 
sensor id 3 48 54 44 47 56 59 54 47 51 65 62 50 
sensor id 4 18 30 16 7 20 52 22 9 21 30 23 15 
sensor id 5 0 0 0 0 0 0 0 0 0 0 0 0 
sensor id 0 22 32 18 7 14 37 19 9 22 33 24 16 
sensor id 1 34 33 27 26 40 54 56 50 57 53 49 42 
sensor id 2 19 34 20 4 17 33 14 13 30 22 27 16 
sensor id 3 46 52 40 51 61 66 62 50 53 66 63 48 
sensor id 4 18 30 16 7 20 51 23 9 21 32 24 14 
sensor id 5 0 0 0 0 0 0 0 0 0 0 0 0 
sensor id 0 19 31 18 6 13 33 17 8 21 32 28 14 
sensor id 1 38 40 31 35 49 61 70 59 55 52 46 47 
sensor id 2 19 34 22 5 14 31 22 14 23 24 27 18 
sensor id 3 42 49 37 55 66 73 64 47 53 64 59 48 
sensor id 4 19 30 17 7 20 42 23 10 21 31 23 14 
sensor id 5 0 0 0 0 0 0 0 0 0 0 0 0 
sensor id 0 20 32 18 6 11 29 16 8 20 32 26 14 
sensor id 1 44 39 29 47 67 65 70 57 47 49 40 41 
sensor id 2 20 34 21 6 16 36 18 15 32 31 28 18 
sensor id 3 40 46 32 40 64 73 61 37 52 62 59 45 
sensor id 4 19 31 16 7 17 32 20 9 21 30 23 14 
sensor id 5 0 0 0 0 0 0 0 0 0 0 0 0 
sensor id 0 19 34 16 6 12 28 16 8 20 36 25 14 
sensor id 1 39 34 32 41 60 67 69 47 44 48 37 33 
sensor id 2 20 35 20 6 17 32 23 14 30 26 27 18 
sensor id 3 37 45 29 38 65 73 65 40 56 66 63 50 
sensor id 4 19 31 16 7 17 34 22 10 22 31 24 15 
sensor id 5 0 0 0 0 0 0 0 0 0 0 0 0 
sensor id 0 21 32 18 6 12 30 16 8 20 36 24 16 
sensor id 1 34 28 26 28 45 54 57 41 44 49 39 31 
sensor id 2 20 34 19 6 15 35 18 12 20 23 25 17 
sensor id 3 39 46 30 42 66 73 68 48 62 70 74 55 
sensor id 4 19 31 17 7 19 42 27 11 22 32 24 15 
sensor id 5 0 0 0 0 0 0 0 0 0 0 0 0 
sensor id 0 23 34 19 7 13 30 17 7 21 33 25 15 
sensor id 1 32 36 19 21 29 38 47 41 59 59 51 34 
sensor id 2 20 35 21 5 13 26 15 14 18 28 27 16 
sensor id 3 49 52 38 50 63 62 61 47 55 69 73 56 
sensor id 4 19 30 16 7 19 42 28 10 22 31 23 15 
sensor id 5 0 0 0 0 0 0 0 0 0 0 0 0 
sensor id 0 21 33 17 7 12 30 17 8 20 34 24 16 
sensor id 1 32 30 17 20 29 38 43 47 73 70 65 45 
sensor id 2 20 34 19 5 15 32 19 12 22 29 25 17 
sensor id 3 57 58 47 48 55 52 46 41 48 63 65 53 
sensor id 4 19 30 16 7 19 43 27 10 22 31 24 15 
sensor id 5 0 0 0 0 0 0 0 0 0 0 0 0 
sensor id 0 20 32 18 6 12 31 18 8 21 36 25 14 
sensor id 1 37 34 22 26 33 39 46 60 81 74 75 62 
sensor id 2 19 34 19 6 14 30 17 13 24 26 26 17 
sensor id 3 61 63 50 45 50 51 39 35 44 59 61 50 
sensor id 4 18 30 16 7 19 45 28 10 22 31 24 15 
sensor id 5 0 0 0 0 0 0 0 0 0 0 0 0 
sensor id 0 20 34 18 6 12 31 17 8 21 36 25 14 
sensor id 1 37 34 22 26 33 39 46 60 81 74 75 62 
sensor id 2 19 34 19 6 14 30 17 13 24 26 26 17 
sensor id 3 61 63 50 45 50 51 39 35 44 59 61 50 
sensor id 4 18 30 16 7 19 45 28 10 22 31 24 15 
sensor id 5 0 0 0 0 0 0 0 0 0 0 0 0 
sensor id 0 23 33 17 7 13 31 17 9 22 36 26 16 
sensor id 1 60 46 38 56 52 50 62 78 68 64 62 73 
sensor id 2 20 35 19 5 16 28 22 13 28 33 28 18 
sensor id 3 55 62 41 39 53 56 44 32 43 56 55 46 
sensor id 4 19 30 17 7 20 48 30 11 22 31 24 15 
sensor id 5 0 0 0 0 0 0 0 0 0 0 0 0 
sensor id 0 22 35 17 6 13 32 18 9 22 36 26 16 
sensor id 1 60 46 38 56 52 50 62 78 68 64 62 73 
sensor id 2 20 35 19 5 16 28 22 13 28 33 28 18 
sensor id 3 55 62 41 39 53 56 44 32 43 56 55 46 
sensor id 4 19 30 17 7 20 48 30 11 22 31 24 15 
sensor id 5 0 0 0 0 0 0 0 0 0 0 0 0 
sensor id 0 22 35 18 6 13 32 18 8 22 35 26 16 
sensor id 1 68 65 51 62 81 69 72 61 49 61 48 55 
sensor id 2 21 38 20 7 18 37 23 18 37 40 31 20 
sensor id 3 49 57 36 37 67 71 59 37 50 60 59 51 
sensor id 4 19 31 17 8 20 50 33 11 22 31 24 15 
sensor id 5 0 0 0 0 0 0 0 0 0 0 0 0 
sensor id 0 21 35 18 6 13 31 18 8 22 35 26 16 
sensor id 1 68 65 51 62 81 69 72 61 49 61 48 55 
sensor id 2 21 38 20 7 18 37 23 18 37 40 31 20 
sensor id 3 49 57 36 37 67 71 59 37 50 60 59 51 
sensor id 4 19 31 17 8 20 50 33 11 22 31 24 15 
sensor id 5 0 0 0 0 0 0 0 0 0 0 0 0 
sensor id 0 21 35 18 7 12 32 17 9 21 33 25 15 
sensor id 1 51 45 33 42 57 63 67 59 55 60 50 52 
sensor id 2 21 36 21 6 16 32 21 13 26 34 27 18 
sensor id 3 52 57 37 42 72 71 62 42 56 65 68 56 
sensor id 4 19 31 17 7 20 48 32 11 22 31 24 15 
sensor id 5 0 0 0 0 0 0 0 0 0 0 0 0 
sensor id 0 21 35 17 7 12 30 17 9 21 33 25 15 
sensor id 1 51 45 33 42 57 63 67 59 55 60 50 52 
sensor id 2 21 36 21 6 16 32 21 13 26 34 27 18 
sensor id 3 52 57 37 42 72 71 62 42 56 65 68 56 
sensor id 4 19 31 17 7 20 48 32 11 22 31 24 15 
sensor id 5 0 0 0 0 0 0 0 0 0 0 0 0 
sensor id 0 21 35 17 7 12 30 17 8 21 32 24 15 
sensor id 1 49 36 36 39 43 46 55 60 62 63 59 54 
sensor id 2 21 36 19 5 16 27 20 14 21 33 26 17 
sensor id 3 56 59 39 40 62 60 50 36 48 61 60 51 
sensor id 4 19 30 17 7 20 46 30 11 22 32 24 15 
sensor id 5 0 0 0 0 0 0 0 0 0 0 0 0 
sensor id 0 21 34 18 6 13 31 17 8 21 33 25 15 
sensor id 1 49 36 29 38 44 47 47 52 58 63 57 54 
sensor id 2 20 35 19 5 15 34 20 14 26 29 27 17 
sensor id 3 57 63 39 34 45 51 36 29 43 57 57 48 
sensor id 4 19 30 17 7 20 45 29 10 22 31 24 15 
sensor id 5 0 0 0 0 0 0 0 0 0 0 0 0 
sensor id 0 21 34 18 6 12 31 17 8 21 34 25 15 
sensor id 1 49 41 27 30 35 39 26 17 37 64 42 22 
sensor id 2 20 35 19 5 15 30 16 15 28 28 27 18 
sensor id 3 59 69 37 23 27 41 23 24 41 53 54 47 
sensor id 4 19 30 16 7 20 46 29 11 22 31 23 15 
sensor id 5 0 0 0 0 0 0 0 0 0 0 0 0 
sensor id 0 21 35 18 6 12 32 18 8 21 34 26 16 
sensor id 1 28 35 15 11 25 31 20 14 37 63 40 21 
sensor id 2 21 36 20 6 14 28 19 15 27 27 29 19 
sensor id 3 57 70 38 23 25 40 23 23 40 51 53 45 
sensor id 4 19 30 16 7 20 47 29 10 22 31 24 15 
sensor id 5 0 0 0 0 0 0 0 0 0 0 0 0 
sensor id 0 22 36 18 7 13 32 18 9 22 36 27 16 
sensor id 1 32 44 35 29 46 45 28 18 38 62 41 26 
sensor id 2 21 37 22 13 27 43 45 40 51 51 45 32 
sensor id 3 53 64 34 20 24 40 24 20 36 47 48 41 
sensor id 4 19 30 16 7 20 48 29 11 22 31 24 15 
sensor id 5 0 0 0 0 0 0 0 0 0 0 0 0 
sensor id 0 23 36 19 8 13 31 18 9 23 37 29 16 
sensor id 1 38 50 39 26 44 43 26 17 36 54 39 24 
sensor id 2 26 38 26 24 38 47 52 52 69 59 59 44 
sensor id 3 46 55 28 16 23 40 22 15 29 38 30 22 
sensor id 4 19 31 17 7 20 48 30 11 22 31 24 15 
sensor id 5 0 0 0 0 0 0 0 0 0 0 0 0 
sensor id 0 23 35 19 7 13 32 18 10 23 40 30 17 
sensor id 1 35 48 35 22 42 41 24 14 30 43 31 21 
sensor id 2 28 40 29 32 43 50 54 57 76 61 66 50 
sensor id 3 23 37 16 9 21 39 20 9 26 35 27 17 
sensor id 4 19 31 17 7 20 48 30 11 22 31 24 15 
sensor id 5 0 0 0 0 0 0 0 0 0 0 0 0 
sensor id 0 23 34 18 7 13 31 17 10 23 40 30 17 
sensor id 1 35 48 35 22 42 41 24 14 30 43 31 21 
sensor id 2 28 40 29 32 43 50 54 57 76 61 66 50 
sensor id 3 23 37 16 9 21 39 20 9 26 35 27 17 
sensor id 4 19 31 17 7 20 48 30 11 22 31 24 15 
sensor id 5 0 0 0 0 0 0 0 0 0 0 0 0 
sensor id 0 22 33 18 7 12 30 17 10 25 41 33 18 
sensor id 1 35 45 33 24 47 47 48 42 51 55 55 50 
sensor id 2 31 39 31 39 50 55 57 57 64 58 62 53 
sensor id 3 23 37 18 12 36 56 48 31 32 40 32 27 
sensor id 4 20 32 17 7 19 43 26 10 22 31 24 15 
sensor id 5 0 0 0 0 0 0 0 0 0 0 0 0 
sensor id 0 22 32 18 7 12 29 17 10 25 41 33 18 
sensor id 1 35 45 33 24 47 47 48 42 51 55 55 50 
sensor id 2 31 39 31 39 50 55 57 57 64 58 62 53 
sensor id 3 23 37 18 12 36 56 48 31 32 40 32 27 
sensor id 4 20 32 17 7 19 43 26 10 22 31 24 15 
sensor id 5 0 0 0 0 0 0 0 0 0 0 0 0 
sensor id 0 22 32 18 7 12 29 17 9 23 38 31 18 
sensor id 1 51 40 31 36 43 49 51 48 56 59 59 53 
sensor id 2 32 36 28 34 43 45 49 52 52 45 55 48 
sensor id 3 36 51 28 31 50 61 50 32 34 41 35 30 
sensor id 4 20 32 17 7 18 37 21 9 21 31 23 14 
sensor id 5 0 0 0 0 0 0 0 0 0 0 0 0 
sensor id 0 22 31 18 7 11 29 16 9 23 38 29 17 
sensor id 1 56 52 42 41 49 58 53 53 60 62 61 56 
sensor id 2 31 38 30 34 41 42 47 54 59 51 62 56 
sensor id 3 41 55 31 32 50 60 48 30 33 40 35 31 
sensor id 4 19 31 16 7 17 30 18 9 21 31 23 14 
sensor id 5 0 0 0 0 0 0 0 0 0 0 0 0 
sensor id 0 23 32 17 7 12 29 16 9 24 37 29 18 
sensor id 1 59 48 33 39 45 52 54 53 60 60 61 57 
sensor id 2 33 38 32 35 43 47 48 55 61 53 73 58 
sensor id 3 41 54 32 32 49 59 46 29 32 39 35 29 
sensor id 4 19 30 16 6 16 29 17 9 20 30 23 14 
sensor id 5 0 0 0 0 0 0 0 0 0 0 0 0 
sensor id 0 23 32 17 7 11 29 17 10 25 39 34 19 
sensor id 1 59 53 42 43 45 48 54 54 58 57 56 54 
sensor id 2 35 39 32 37 43 43 47 58 61 59 80 73 
sensor id 3 39 52 30 29 48 59 45 25 31 38 32 27 
sensor id 4 19 31 16 6 16 29 17 9 20 30 23 14 
sensor id 5 0 0 0 0 0 0 0 0 0 0 0 0 
sensor id 0 24 32 18 7 13 29 17 11 27 46 45 23 
sensor id 1 55 45 34 40 46 57 50 43 43 48 42 43 
sensor id 2 43 43 42 50 53 53 51 64 55 49 71 83 
sensor id 3 33 47 26 26 46 59 45 23 30 37 29 22 
sensor id 4 19 31 17 7 16 29 17 9 20 30 23 14 
sensor id 5 0 0 0 0 0 0 0 0 0 0 0 0 
sensor id 0 26 34 19 9 12 29 18 13 33 51 53 28 
sensor id 1 44 40 31 27 40 48 35 21 31 43 31 24 
sensor id 2 52 47 54 56 53 52 51 59 43 42 55 79 
sensor id 3 24 37 19 14 37 55 35 15 27 36 28 20 
sensor id 4 19 32 17 6 16 29 17 9 21 31 24 14 
sensor id 5 0 0 0 0 0 0 0 0 0 0 0 0 
sensor id 0 28 36 20 10 13 30 19 18 42 59 62 34 
sensor id 1 31 35 24 20 37 51 36 19 31 43 32 24 
sensor id 2 55 52 60 57 56 54 51 56 40 35 46 65 
sensor id 3 22 36 17 13 35 56 40 17 29 37 28 21 
sensor id 4 20 33 18 7 17 29 18 9 21 32 24 15 
sensor id 5 0 0 0 0 0 0 0 0 0 0 0 0 
sensor id 0 29 36 19 10 13 30 19 17 44 62 59 29 
sensor id 1 32 33 23 23 42 56 45 25 43 61 41 28 
sensor id 2 46 47 49 52 55 57 54 52 42 38 42 50 
sensor id 3 26 41 25 23 47 64 53 30 34 41 41 48 
sensor id 4 21 35 19 7 17 29 18 9 21 31 24 15 
sensor id 5 0 0 0 0 0 0 0 0 0 0 0 0 
sensor id 0 27 32 19 9 13 29 18 15 40 59 53 24 
sensor id 1 32 32 27 26 46 59 47 27 45 64 40 30 
sensor id 2 35 39 37 44 53 57 54 48 37 33 40 43 
sensor id 3 52 61 45 38 56 69 60 37 39 44 50 56 
sensor id 4 21 36 19 7 17 29 18 9 21 32 24 15 
sensor id 5 0 0 0 0 0 0 0 0 0 0 0 0 
sensor id 0 25 34 18 8 12 29 18 15 40 59 53 24 
sensor id 1 32 32 27 26 46 59 47 27 45 64 40 30 
sensor id 2 35 39 37 44 53 57 54 48 37 33 40 43 
sensor id 3 52 61 45 38 56 69 60 37 39 44 50 56 
sensor id 4 21 36 19 7 17 29 18 9 21 32 24 15 
sensor id 5 0 0 0 0 0 0 0 0 0 0 0 0 
sensor id 0 25 34 18 8 12 29 18 13 33 54 46 22 
sensor id 1 35 39 27 28 42 58 51 33 44 60 43 40 
sensor id 2 32 41 35 42 51 53 55 53 49 38 48 55 
sensor id 3 57 66 48 39 60 70 61 38 39 45 51 54 
sensor id 4 21 35 19 7 17 29 18 9 21 31 24 15 
sensor id 5 0 0 0 0 0 0 0 0 0 0 0 0 
sensor id 0 24 33 18 8 12 29 17 11 26 43 37 19 
sensor id 1 46 47 27 36 47 59 55 44 50 68 51 50 
sensor id 2 37 41 40 49 52 51 55 66 71 61 84 74 
sensor id 3 56 67 46 36 58 67 55 31 35 41 40 44 
sensor id 4 21 33 18 7 17 29 17 9 20 30 24 14 
sensor id 5 0 0 0 0 0 0 0 0 0 0 0 0 
sensor id 0 23 32 17 7 12 29 17 9 23 37 31 18 
sensor id 1 53 46 34 40 46 51 51 47 50 66 53 53 
sensor id 2 43 42 40 47 48 47 47 62 70 66 108 77 
sensor id 3 52 63 42 29 47 59 43 23 30 38 33 34 
sensor id 4 19 31 16 6 16 28 17 8 20 30 23 14 
sensor id 5 0 0 0 0 0 0 0 0 0 0 0 0 
sensor id 0 23 32 18 7 11 28 17 9 23 37 31 19 
sensor id 1 56 54 36 39 49 56 47 43 48 64 52 50 
sensor id 2 48 43 38 42 46 47 43 57 64 65 94 82 
sensor id 3 47 59 37 24 43 57 39 19 29 38 32 30 
sensor id 4 19 31 16 6 16 28 16 8 20 30 23 14 
sensor id 5 0 0 0 0 0 0 0 0 0 0 0 0 
sensor id 0 25 34 18 8 12 29 17 11 25 39 35 24 
sensor id 1 53 56 38 39 51 52 47 39 47 64 50 47 
sensor id 2 59 46 49 44 43 41 35 51 48 47 69 80 
sensor id 3 45 56 37 22 42 56 38 19 29 37 32 31 
sensor id 4 19 31 16 6 16 29 17 9 20 31 23 14 
sensor id 5 0 0 0 0 0 0 0 0 0 0 0 0 
sensor id 0 29 35 21 10 13 29 18 15 30 42 49 37 
sensor id 1 54 55 43 40 52 59 48 37 46 64 49 44 
sensor id 2 76 56 61 50 44 43 34 42 38 40 53 71 
sensor id 3 45 56 37 24 41 58 40 20 30 37 33 35 
sensor id 4 19 31 17 6 16 29 17 9 21 31 24 15 
sensor id 5 0 0 0 0 0 0 0 0 0 0 0 0 
sensor id 0 38 39 23 14 14 30 21 28 46 54 62 55 
sensor id 1 50 50 42 39 55 61 47 29 45 62 44 33 
sensor id 2 72 62 67 50 47 45 35 34 36 38 40 44 
sensor id 3 46 56 40 28 45 62 46 23 31 39 36 42 
sensor id 4 20 34 18 7 17 29 18 9 22 32 25 16 
sensor id 5 0 0 0 0 0 0 0 0 0 0 0 0 
sensor id 0 48 43 31 27 18 33 28 60 63 56 65 64 
sensor id 1 29 37 24 15 30 45 25 15 38 52 34 21 
sensor id 2 31 45 42 21 30 39 25 19 30 32 30 23 
sensor id 3 50 57 42 33 37 62 44 32 38 44 51 55 
sensor id 4 28 42 23 9 19 31 19 11 22 32 26 19 
sensor id 5 0 0 0 0 0 0 0 0 0 0 0 0 
sensor id 0 50 42 32 30 19 34 30 60 63 56 65 64 
sensor id 1 29 37 24 15 30 45 25 15 38 52 34 21 
sensor id 2 31 45 42 21 30 39 25 19 30 32 30 23 
sensor id 3 50 57 42 33 37 62 44 32 38 44 51 55 
sensor id 4 28 42 23 9 19 31 19 11 22 32 26 19 
sensor id 5 0 0 0 0 0 0 0 0 0 0 0 0 
sensor id 0 50 42 32 30 19 34 30 62 65 60 66 64 
sensor id 1 27 32 17 13 26 39 23 14 37 52 34 22 
sensor id 2 28 42 39 19 30 38 20 18 30 33 31 25 
sensor id 3 52 58 43 34 35 61 43 35 41 46 54 56 
sensor id 4 35 46 27 11 20 31 19 11 22 32 27 19 
sensor id 5 0 0 0 0 0 0 0 0 0 0 0 0 
sensor id 0 51 43 30 25 18 33 25 41 55 59 63 51 
sensor id 1 27 36 23 13 34 46 27 16 38 56 35 24 
sensor id 2 32 47 49 31 43 45 25 26 25 38 36 38 
sensor id 3 53 60 44 34 39 65 48 32 38 44 50 55 
sensor id 4 32 44 26 10 19 31 19 11 22 33 26 17 
sensor id 5 0 0 0 0 0 0 0 0 0 0 0 0 
sensor id 0 44 39 25 15 15 31 20 19 36 48 51 34 
sensor id 1 31 29 31 24 37 54 41 27 43 65 42 40 
sensor id 2 48 52 60 47 47 51 41 41 40 45 53 67 
sensor id 3 55 63 46 33 48 68 54 31 35 42 43 48 
sensor id 4 25 38 20 8 17 30 18 10 21 32 24 16 
sensor id 5 0 0 0 0 0 0 0 0 0 0 0 0 
sensor id 0 35 36 22 12 13 29 18 14 27 39 40 30 
sensor id 1 50 45 42 40 50 56 48 40 46 69 48 48 
sensor id 2 69 58 61 47 44 41 31 41 42 45 59 70 
sensor id 3 54 64 44 30 48 64 49 26 33 40 36 40 
sensor id 4 22 34 18 7 16 29 17 8 20 31 23 14 
sensor id 5 0 0 0 0 0 0 0 0 0 0 0 0 
sensor id 0 37 38 23 11 13 29 18 13 25 39 35 30 
sensor id 1 54 55 41 42 50 57 48 37 46 66 47 44 
sensor id 2 84 65 61 41 35 37 28 32 37 41 47 53 
sensor id 3 50 61 41 27 44 61 44 23 31 39 34 36 
sensor id 4 20 32 17 6 16 29 17 8 20 30 23 14 
sensor id 5 0 0 0 0 0 0 0 0 0 0 0 0 
sensor id 0 45 45 29 16 16 31 20 13 25 39 35 30 
sensor id 1 54 55 41 42 50 57 48 37 46 66 47 44 
sensor id 2 84 65 61 41 35 37 28 32 37 41 47 53 
sensor id 3 50 61 41 27 44 61 44 23 31 39 34 36 
sensor id 4 20 32 17 6 16 29 17 8 20 30 23 14 
sensor id 5 0 0 0 0 0 0 0 0 0 0 0 0 
sensor id 0 58 61 44 39 22 35 27 40 39 46 53 60 
sensor id 1 40 47 35 29 45 54 36 19 34 45 33 22 
sensor id 2 62 83 66 29 29 40 32 27 42 43 39 31 
sensor id 3 45 53 38 23 37 57 37 17 28 37 28 20 
sensor id 4 21 35 18 7 17 30 18 10 21 32 25 16 
sensor id 5 0 0 0 0 0 0 0 0 0 0 0 0 
sensor id 0 67 70 55 60 31 39 36 40 39 46 53 60 
sensor id 1 40 47 35 29 45 54 36 19 34 45 33 22 
sensor id 2 62 83 66 29 29 40 32 27 42 43 39 31 
sensor id 3 45 53 38 23 37 57 37 17 28 37 28 20 
sensor id 4 21 35 18 7 17 30 18 10 21 32 25 16 
sensor id 5 0 0 0 0 0 0 0 0 0 0 0 0 
sensor id 0 68 63 56 68 36 42 44 68 51 51 56 65 
sensor id 1 25 28 15 11 23 32 20 10 27 42 29 18 
sensor id 2 37 54 46 18 25 36 22 21 32 35 34 25 
sensor id 3 20 35 16 8 20 39 21 10 25 35 27 18 
sensor id 4 32 43 27 12 20 31 19 12 24 34 29 27 
sensor id 5 0 0 0 0 0 0 0 0 0 0 0 0 
sensor id 0 62 56 51 66 36 41 47 68 51 51 56 65 
sensor id 1 25 28 15 11 23 32 20 10 27 42 29 18 
sensor id 2 37 54 46 18 25 36 22 21 32 35 34 25 
sensor id 3 20 35 16 8 20 39 21 10 25 35 27 18 
sensor id 4 32 43 27 12 20 31 19 12 24 34 29 27 
sensor id 5 0 0 0 0 0 0 0 0 0 0 0 0 
sensor id 0 62 56 51 66 36 41 47 70 56 54 58 62 
sensor id 1 24 26 15 12 29 39 22 12 29 44 33 22 
sensor id 2 28 46 37 14 24 39 29 19 24 30 31 22 
sensor id 3 21 36 16 9 22 42 24 12 28 37 30 27 
sensor id 4 43 50 35 17 22 32 21 16 27 36 38 40 
sensor id 5 0 0 0 0 0 0 0 0 0 0 0 0 
sensor id 0 53 48 42 55 31 39 44 70 58 54 59 57 
sensor id 1 28 38 21 13 31 33 27 23 47 52 44 26 
sensor id 2 24 40 31 12 24 33 18 18 27 23 29 21 
sensor id 3 36 45 40 38 47 52 51 47 51 48 47 52 
sensor id 4 54 54 36 18 22 33 21 18 30 38 49 47 
sensor id 5 0 0 0 0 0 0 0 0 0 0 0 0 
sensor id 0 45 41 33 41 24 37 38 60 56 56 60 54 
sensor id 1 29 28 13 14 30 32 25 21 47 56 44 24 
sensor id 2 24 38 28 13 26 35 17 16 29 34 30 21 
sensor id 3 43 49 46 47 52 52 55 54 57 51 52 56 
sensor id 4 55 54 36 18 22 32 21 17 29 39 48 45 
sensor id 5 0 0 0 0 0 0 0 0 0 0 0 0 
sensor id 0 41 38 28 30 21 35 33 50 54 57 60 52 
sensor id 1 28 38 16 13 26 38 25 19 46 58 45 25 
sensor id 2 24 38 28 15 29 35 22 18 28 35 30 23 
sensor id 3 48 53 48 49 50 52 52 54 57 51 54 57 
sensor id 4 55 53 36 17 21 32 20 16 27 39 44 42 
sensor id 5 0 0 0 0 0 0 0 0 0 0 0 0 
sensor id 0 42 39 30 30 21 36 32 49 54 56 60 55 
sensor id 1 28 33 23 18 35 43 28 21 49 62 52 30 
sensor id 2 25 39 35 21 35 43 29 21 28 29 33 29 
sensor id 3 49 53 47 48 47 53 51 52 57 51 53 55 
sensor id 4 55 55 37 17 22 32 21 16 27 38 41 42 
sensor id 5 0 0 0 0 0 0 0 0 0 0 0 0 
sensor id 0 54 47 38 36 24 36 31 41 45 52 51 50 
sensor id 1 36 35 34 27 46 45 34 26 53 62 50 31 
sensor id 2 36 47 45 25 35 39 37 27 40 38 38 32 
sensor id 3 48 55 46 45 45 56 47 47 51 48 48 51 
sensor id 4 56 58 38 17 21 32 20 15 26 34 38 40 
sensor id 5 0 0 0 0 0 0 0 0 0 0 0 0 
sensor id 0 55 55 45 40 28 37 33 41 42 54 49 53 
sensor id 1 35 45 33 25 42 45 30 24 47 55 45 28 
sensor id 2 42 55 46 20 29 45 38 30 42 41 38 29 
sensor id 3 45 53 43 40 45 53 47 45 49 47 46 48 
sensor id 4 56 58 41 18 21 32 21 17 27 38 41 48 
sensor id 5 0 0 0 0 0 0 0 0 0 0 0 0 
sensor id 0 62 63 59 58 46 49 49 41 42 54 49 53 
sensor id 1 35 45 33 25 42 45 30 24 47 55 45 28 
sensor id 2 42 55 46 20 29 45 38 30 42 41 38 29 
sensor id 3 45 53 43 40 45 53 47 45 49 47 46 48 
sensor id 4 56 58 41 18 21 32 21 17 27 38 41 48 
sensor id 5 0 0 0 0 0 0 0 0 0 0 0 0 
sensor id 0 55 55 56 57 55 58 56 52 40 44 41 48 
sensor id 1 25 28 16 9 21 30 18 10 27 42 28 18 
sensor id 2 24 40 26 8 19 30 18 14 21 23 27 19 
sensor id 3 29 40 21 14 23 40 22 11 27 37 28 19 
sensor id 4 54 54 44 29 29 37 24 24 33 40 49 51 
sensor id 5 0 0 0 0 0 0 0 0 0 0 0 0 
sensor id 0 46 46 48 53 54 63 60 52 40 44 41 48 
sensor id 1 25 28 16 9 21 30 18 10 27 42 28 18 
sensor id 2 24 40 26 8 19 30 18 14 21 23 27 19 
sensor id 3 29 40 21 14 23 40 22 11 27 37 28 19 
sensor id 4 54 54 44 29 29 37 24 24 33 40 49 51 
sensor id 5 0 0 0 0 0 0 0 0 0 0 0 0 
sensor id 0 46 46 48 53 54 63 60 52 41 42 40 46 
sensor id 1 23 24 10 8 18 30 17 10 27 41 28 15 
sensor id 2 21 36 22 6 15 26 13 12 22 23 26 17 
sensor id 3 22 36 16 9 21 39 21 10 26 36 28 19 
sensor id 4 50 49 39 29 37 41 26 29 39 44 57 54 
sensor id 5 0 0 0 0 0 0 0 0 0 0 0 0 
sensor id 0 37 40 37 43 44 56 59 49 45 44 42 43 
sensor id 1 26 36 19 8 18 27 19 10 29 44 31 18 
sensor id 2 21 35 21 6 16 29 14 12 25 34 27 17 
sensor id 3 23 37 16 9 22 39 24 15 32 40 36 30 
sensor id 4 48 45 37 29 47 41 28 32 49 57 66 48 
sensor id 5 0 0 0 0 0 0 0 0 0 0 0 0 
sensor id 0 31 36 28 31 35 48 55 48 49 46 47 44 
sensor id 1 24 28 16 11 28 39 22 14 35 48 34 19 
sensor id 2 20 34 21 6 16 35 22 15 28 30 26 18 
sensor id 3 32 43 27 29 36 46 46 44 54 53 48 45 
sensor id 4 44 40 33 29 51 40 27 25 46 59 63 45 
sensor id 5 0 0 0 0 0 0 0 0 0 0 0 0 
sensor id 0 32 37 28 31 29 43 48 49 54 50 54 48 
sensor id 1 25 32 20 11 25 35 21 13 33 48 33 19 
sensor id 2 21 35 22 7 18 29 15 13 21 24 27 19 
sensor id 3 38 48 33 33 35 47 45 45 58 57 52 49 
sensor id 4 43 41 35 27 40 37 25 23 40 51 60 46 
sensor id 5 0 0 0 0 0 0 0 0 0 0 0 0 
sensor id 0 36 38 28 33 27 41 44 53 56 55 60 58 
sensor id 1 27 37 20 13 27 34 21 13 35 50 34 20 
sensor id 2 22 37 24 10 24 35 18 15 24 28 30 23 
sensor id 3 39 48 34 34 36 46 45 48 57 55 51 50 
sensor id 4 46 44 36 25 32 35 24 25 40 50 62 51 
sensor id 5 0 0 0 0 0 0 0 0 0 0 0 0 
sensor id 0 48 42 41 49 35 45 47 56 57 50 60 62 
sensor id 1 27 27 12 13 31 39 22 15 36 53 36 21 
sensor id 2 26 39 30 15 26 39 21 16 24 32 31 23 
sensor id 3 40 51 36 35 37 46 44 45 52 49 46 42 
sensor id 4 51 48 38 26 30 36 24 28 41 47 63 53 
sensor id 5 0 0 0 0 0 0 0 0 0 0 0 0 
sensor id 0 56 49 51 57 42 49 52 59 52 46 55 61 
sensor id 1 25 29 16 13 30 40 22 13 32 46 32 19 
sensor id 2 26 41 32 13 22 36 24 17 28 27 28 20 
sensor id 3 34 46 30 27 32 44 38 36 45 46 39 32 
sensor id 4 51 50 38 28 29 36 25 30 42 48 61 53 
sensor id 5 0 0 0 0 0 0 0 0 0 0 0 0 
sensor id 0 55 49 51 59 49 57 58 59 50 45 50 58 
sensor id 1 26 37 21 12 26 36 21 12 29 43 29 19 
sensor id 2 24 39 27 9 18 30 18 15 24 27 28 20 
sensor id 3 29 40 22 16 26 42 27 22 39 44 36 24 
sensor id 4 50 47 38 31 36 40 28 35 49 53 66 55 
sensor id 5 0 0 0 0 0 0 0 0 0 0 0 0 
sensor id 0 47 44 45 55 49 58 59 57 51 46 52 54 
sensor id 1 25 29 16 10 19 30 18 10 28 42 28 17 
sensor id 2 23 37 24 8 17 27 13 12 21 23 26 19 
sensor id 3 25 39 18 12 24 40 24 19 39 45 35 24 
sensor id 4 49 45 37 32 42 42 29 36 53 57 71 55 
sensor id 5 0 0 0 0 0 0 0 0 0 0 0 0 
sensor id 0 39 39 36 45 38 51 55 52 50 46 47 47 
sensor id 1 24 34 18 10 26 36 20 10 28 42 29 17 
sensor id 2 22 36 23 7 17 32 18 14 25 28 28 18 
sensor id 3 25 38 17 11 23 40 24 17 38 46 34 22 
sensor id 4 45 41 33 30 44 41 28 34 55 62 72 53 
sensor id 5 0 0 0 0 0 0 0 0 0 0 0 0 
sensor id 0 32 36 27 30 32 48 50 41 45 44 38 30 
sensor id 1 23 33 20 11 27 37 19 9 27 41 27 15 
sensor id 2 21 35 21 7 17 32 17 12 23 23 25 17 
sensor id 3 25 38 17 11 23 40 24 17 38 46 34 22 
sensor id 4 45 41 33 30 44 41 28 34 55 62 72 53 
sensor id 5 0 0 0 0 0 0 0 0 0 0 0 0 
sensor id 0 32 36 27 30 32 48 50 41 45 44 38 30 
sensor id 1 23 33 20 11 27 37 19 9 27 41 27 15 
sensor id 2 21 35 21 7 17 32 17 12 23 23 25 17 
sensor id 3 24 38 17 10 23 40 25 16 40 46 34 22 
sensor id 4 40 39 31 29 50 43 30 33 61 74 72 45 
sensor id 5 0 0 0 0 0 0 0 0 0 0 0 0 
sensor id 0 25 34 23 20 27 47 45 32 36 39 34 26 
sensor id 1 22 24 11 8 22 36 19 9 26 40 28 15 
sensor id 2 19 33 20 5 15 32 15 11 20 22 25 16 
sensor id 3 24 37 16 9 21 38 23 14 34 45 32 20 
sensor id 4 32 36 28 28 55 48 33 29 59 80 69 38 
sensor id 5 0 0 0 0 0 0 0 0 0 0 0 0 
sensor id 0 24 33 22 18 27 47 45 33 39 41 35 27 
sensor id 1 25 35 19 8 18 30 18 9 27 41 27 15 
sensor id 2 20 33 20 5 14 30 20 14 23 23 25 16 
sensor id 3 23 37 16 9 22 39 22 12 32 44 30 20 
sensor id 4 28 35 27 28 59 51 36 25 51 80 62 31 
sensor id 5 0 0 0 0 0 0 0 0 0 0 0 0 
sensor id 0 26 34 23 18 25 43 43 35 46 43 39 29 
sensor id 1 24 28 13 7 19 29 18 10 27 41 28 16 
sensor id 2 20 33 19 5 15 32 20 14 28 32 28 18 
sensor id 3 22 36 15 9 21 40 21 12 32 45 32 20 
sensor id 4 26 36 29 35 64 51 38 25 44 72 58 32 
sensor id 5 0 0 0 0 0 0 0 0 0 0 0 0 
sensor id 0 30 37 25 23 23 42 41 54 59 62 62 53 
sensor id 1 26 38 15 10 23 30 20 12 30 45 31 19 
sensor id 2 23 36 24 12 27 35 19 19 35 29 31 25 
sensor id 3 27 40 20 15 25 41 28 28 52 60 56 44 
sensor id 4 38 45 48 39 43 41 26 23 40 51 61 45 
sensor id 5 0 0 0 0 0 0 0 0 0 0 0 0 
sensor id 0 35 36 27 27 26 45 43 54 59 62 62 53 
sensor id 1 26 38 15 10 23 30 20 12 30 45 31 19 
sensor id 2 23 36 24 12 27 35 19 19 35 29 31 25 
sensor id 3 27 40 20 15 25 41 28 28 52 60 56 44 
sensor id 4 38 45 48 39 43 41 26 23 40 51 61 45 
sensor id 5 0 0 0 0 0 0 0 0 0 0 0 0 
sensor id 0 39 38 30 35 30 49 46 58 59 58 60 56 
sensor id 1 28 37 11 12 28 37 20 11 30 46 32 19 
sensor id 2 26 39 29 17 30 42 21 17 25 31 32 23 
sensor id 3 45 51 31 23 27 42 28 25 39 42 33 23 
sensor id 4 47 47 44 30 39 47 27 24 39 47 56 45 
sensor id 5 0 0 0 0 0 0 0 0 0 0 0 0 
sensor id 0 40 40 33 41 36 53 52 58 59 58 60 56 
sensor id 1 28 37 11 12 28 37 20 11 30 46 32 19 
sensor id 2 26 39 29 17 30 42 21 17 25 31 32 23 
sensor id 3 45 51 31 23 27 42 28 25 39 42 33 23 
sensor id 4 47 47 44 30 39 47 27 24 39 47 56 45 
sensor id 5 0 0 0 0 0 0 0 0 0 0 0 0 
sensor id 0 40 40 33 41 36 53 52 57 55 48 50 48 
sensor id 1 25 35 22 12 21 30 18 10 27 41 29 17 
sensor id 2 24 38 25 10 21 33 17 13 22 23 26 18 
sensor id 3 24 37 17 10 21 39 21 11 26 38 28 19 
sensor id 4 43 42 39 34 51 49 32 31 48 54 57 43 
sensor id 5 0 0 0 0 0 0 0 0 0 0 0 0 
sensor id 0 31 37 28 29 32 51 50 42 46 43 36 29 
sensor id 1 25 31 13 9 21 29 20 11 29 44 30 18 
sensor id 2 22 35 21 6 16 29 12 11 22 27 28 18 
sensor id 3 23 37 16 10 23 40 25 15 32 42 36 25 
sensor id 4 33 37 32 43 73 57 44 34 56 69 60 40 
sensor id 5 0 0 0 0 0 0 0 0 0 0 0 0 
sensor id 0 26 34 22 16 24 45 39 28 38 39 32 23 
sensor id 1 23 26 14 9 19 28 19 11 29 43 29 18 
sensor id 2 20 34 20 5 15 28 14 13 27 32 28 18 
sensor id 3 29 41 19 14 24 42 28 19 36 51 47 27 
sensor id 4 30 37 33 53 72 57 47 36 55 71 59 39 
sensor id 5 0 0 0 0 0 0 0 0 0 0 0 0 
sensor id 0 24 33 20 12 21 44 29 20 33 40 31 20 
sensor id 1 24 28 16 8 23 33 20 10 27 42 28 17 
sensor id 2 19 33 20 5 15 34 20 14 25 23 26 17 
sensor id 3 29 40 20 14 25 42 27 19 38 54 45 26 
sensor id 4 30 38 36 55 64 53 48 39 56 74 60 43 
sensor id 5 0 0 0 0 0 0 0 0 0 0 0 0 
sensor id 0 22 32 19 10 18 39 27 19 34 39 30 20 
sensor id 1 26 36 16 9 24 33 19 10 28 41 28 16 
sensor id 2 20 34 20 5 16 34 21 14 27 24 25 16 
sensor id 3 27 39 18 11 23 39 23 14 32 43 33 21 
sensor id 4 33 40 41 65 61 48 48 44 56 76 60 46 
sensor id 5 0 0 0 0 0 0 0 0 0 0 0 0 
sensor id 0 23 33 20 10 17 35 27 19 34 39 30 20 
sensor id 1 26 36 16 9 24 33 19 10 28 41 28 16 
sensor id 2 20 34 20 5 16 34 21 14 27 24 25 16 
sensor id 3 27 39 18 11 23 39 23 14 32 43 33 21 
sensor id 4 33 40 41 65 61 48 48 44 56 76 60 46 
sensor id 5 0 0 0 0 0 0 0 0 0 0 0 0 
sensor id 0 23 32 19 11 20 37 29 25 48 54 40 23 
sensor id 1 24 25 10 8 19 28 18 10 27 43 29 17 
sensor id 2 21 34 20 5 16 29 13 12 22 31 29 19 
sensor id 3 26 39 19 11 21 40 23 16 39 54 44 27 
sensor id 4 46 52 64 80 52 39 29 29 41 62 53 46 
sensor id 5 0 0 0 0 0 0 0 0 0 0 0 0 
sensor id 0 23 33 19 12 19 37 27 25 48 54 40 23 
sensor id 1 24 25 10 8 19 28 18 10 27 43 29 17 
sensor id 2 21 34 20 5 16 29 13 12 22 31 29 19 
sensor id 3 26 39 19 11 21 40 23 16 39 54 44 27 
sensor id 4 46 52 64 80 52 39 29 29 41 62 53 46 
sensor id 5 0 0 0 0 0 0 0 0 0 0 0 0 
sensor id 0 23 32 20 12 25 46 32 19 40 47 35 20 
sensor id 1 24 27 14 9 21 30 19 10 28 43 29 18 
sensor id 2 20 34 20 6 17 32 16 12 21 22 26 17 
sensor id 3 37 44 23 15 23 41 24 22 52 65 55 40 
sensor id 4 55 60 66 59 46 65 46 25 36 54 47 37 
sensor id 5 0 0 0 0 0 0 0 0 0 0 0 0 
sensor id 0 22 32 20 11 23 47 31 19 40 47 35 20 
sensor id 1 24 27 14 9 21 30 19 10 28 43 29 18 
sensor id 2 20 34 20 6 17 32 16 12 21 22 26 17 
sensor id 3 37 44 23 15 23 41 24 22 52 65 55 40 
sensor id 4 55 60 66 59 46 65 46 25 36 54 47 37 
sensor id 5 0 0 0 0 0 0 0 0 0 0 0 0 
sensor id 0 24 34 20 12 26 51 36 16 25 36 27 18 
sensor id 1 24 29 14 8 18 32 20 10 28 43 30 18 
sensor id 2 20 34 19 4 15 32 19 14 27 30 27 17 
sensor id 3 38 44 22 13 24 40 23 15 40 56 48 26 
sensor id 4 25 35 22 18 51 75 56 20 26 34 27 19 
sensor id 5 0 0 0 0 0 0 0 0 0 0 0 0 
sensor id 0 23 34 21 14 33 55 40 16 25 36 27 18 
sensor id 1 24 29 14 8 18 32 20 10 28 43 30 18 
sensor id 2 20 34 19 4 15 32 19 14 27 30 27 17 
sensor id 3 38 44 22 13 24 40 23 15 40 56 48 26 
sensor id 4 25 35 22 18 51 75 56 20 26 34 27 19 
sensor id 5 0 0 0 0 0 0 0 0 0 0 0 0 
sensor id 0 23 34 21 16 35 56 40 19 25 38 27 21 
sensor id 1 26 37 23 13 31 49 33 17 31 45 32 22 
sensor id 2 20 34 20 6 15 32 20 14 29 33 28 18 
sensor id 3 27 39 18 10 26 49 31 17 34 46 36 24 
sensor id 4 22 34 20 16 48 68 45 16 24 33 26 18 
sensor id 5 0 0 0 0 0 0 0 0 0 0 0 0 
sensor id 0 23 34 21 16 35 56 40 19 25 38 27 21 
sensor id 1 26 37 23 13 31 49 33 17 31 45 32 22 
sensor id 2 20 34 20 6 15 32 20 14 29 33 28 18 
sensor id 3 26 38 20 15 38 58 41 21 40 50 41 25 
sensor id 4 22 34 20 15 44 62 38 16 24 35 25 19 
sensor id 5 0 0 0 0 0 0 0 0 0 0 0 0 
sensor id 0 23 34 23 18 33 50 40 21 28 42 30 22 
sensor id 1 29 35 19 17 40 57 37 17 31 45 31 21 
sensor id 2 21 34 21 7 19 39 22 16 27 33 30 20 
sensor id 3 28 41 19 14 34 63 36 22 39 53 42 26 
sensor id 4 25 41 23 15 40 54 34 16 25 32 28 20 
sensor id 5 0 0 0 0 0 0 0 0 0 0 0 0 
sensor id 0 26 34 22 19 24 36 33 31 41 49 40 35 
sensor id 1 27 38 25 17 41 59 33 15 30 44 31 20 
sensor id 2 21 36 23 8 22 45 29 18 31 33 28 19 
sensor id 3 29 41 20 14 30 61 35 22 35 43 34 24 
sensor id 4 29 50 26 16 31 35 23 14 24 34 28 20 
sensor id 5 0 0 0 0 0 0 0 0 0 0 0 0 
sensor id 0 32 38 29 29 24 37 37 48 51 55 52 52 
sensor id 1 27 26 18 15 39 55 30 14 29 43 30 20 
sensor id 2 22 36 23 10 24 47 27 16 23 29 30 21 
sensor id 3 25 39 18 12 28 58 31 16 32 40 32 22 
sensor id 4 32 55 31 16 26 35 25 17 26 35 29 23 
sensor id 5 0 0 0 0 0 0 0 0 0 0 0 0 
sensor id 0 47 46 45 45 31 41 44 54 54 54 53 55 
sensor id 1 24 28 18 13 32 52 28 13 28 43 30 19 
sensor id 2 22 38 26 9 21 41 25 16 31 34 27 19 
sensor id 3 25 39 18 12 28 58 31 16 32 40 32 22 
sensor id 4 32 55 31 16 26 35 25 17 26 35 29 23 
sensor id 5 0 0 0 0 0 0 0 0 0 0 0 0 
sensor id 0 47 44 43 44 31 43 44 54 54 50 53 53 
sensor id 1 25 24 22 13 26 44 29 14 30 43 30 20 
sensor id 2 23 37 25 9 19 31 19 16 25 23 28 20 
sensor id 3 24 38 17 13 32 60 35 19 39 44 35 24 
sensor id 4 36 51 33 22 41 57 52 29 32 37 29 23 
sensor id 5 0 0 0 0 0 0 0 0 0 0 0 0 
sensor id 0 39 40 33 37 28 40 40 54 54 50 53 53 
sensor id 1 25 24 22 13 26 44 29 14 30 43 30 20 
sensor id 2 23 37 25 9 19 31 19 16 25 23 28 20 
sensor id 3 24 38 17 13 32 60 35 19 39 44 35 24 
sensor id 4 36 51 33 22 41 57 52 29 32 37 29 23 
sensor id 5 0 0 0 0 0 0 0 0 0 0 0 0 
sensor id 0 30 36 26 23 21 35 35 38 47 45 41 31 
sensor id 1 28 40 24 21 37 55 48 41 44 52 45 41 
sensor id 2 20 36 22 6 17 35 21 14 21 28 29 19 
sensor id 3 34 44 25 24 43 59 41 38 53 54 53 49 
sensor id 4 28 40 45 35 45 53 53 38 45 40 33 30 
sensor id 5 0 0 0 0 0 0 0 0 0 0 0 0 
sensor id 0 26 34 21 15 18 34 31 38 47 45 41 31 
sensor id 1 28 40 24 21 37 55 48 41 44 52 45 41 
sensor id 2 20 36 22 6 17 35 21 14 21 28 29 19 
sensor id 3 34 44 25 24 43 59 41 38 53 54 53 49 
sensor id 4 28 40 45 35 45 53 53 38 45 40 33 30 
sensor id 5 0 0 0 0 0 0 0 0 0 0 0 0 
sensor id 0 26 34 22 18 21 37 35 39 52 50 47 37 
sensor id 1 43 43 31 34 37 38 43 48 59 61 62 55 
sensor id 2 21 35 21 7 17 29 14 13 24 27 28 19 
sensor id 3 50 57 36 27 32 42 26 26 40 49 55 50 
sensor id 4 35 43 54 47 50 59 60 39 45 40 32 29 
sensor id 5 0 0 0 0 0 0 0 0 0 0 0 0 
sensor id 0 30 36 26 25 23 40 38 39 52 50 47 37 
sensor id 1 43 43 31 34 37 38 43 48 59 61 62 55 
sensor id 2 21 35 21 7 17 29 14 13 24 27 28 19 
sensor id 3 50 57 36 27 32 42 26 26 40 49 55 50 
sensor id 4 35 43 54 47 50 59 60 39 45 40 32 29 
sensor id 5 0 0 0 0 0 0 0 0 0 0 0 0 
sensor id 0 30 36 26 25 23 40 38 50 58 55 58 52 
sensor id 1 49 36 28 40 47 42 52 54 62 61 59 61 
sensor id 2 22 36 22 8 20 29 23 15 30 28 30 20 
sensor id 3 53 61 40 32 38 46 30 37 47 54 59 53 
sensor id 4 33 44 53 38 49 64 64 39 39 37 30 26 
sensor id 5 0 0 0 0 0 0 0 0 0 0 0 0 
sensor id 0 38 39 30 32 25 48 39 53 56 57 62 56 
sensor id 1 52 52 42 50 63 59 59 59 52 56 50 55 
sensor id 2 23 39 27 12 26 33 21 19 26 30 32 24 
sensor id 3 55 61 44 39 47 53 36 45 55 58 62 54 
sensor id 4 29 42 43 28 50 67 64 34 33 35 29 23 
sensor id 5 0 0 0 0 0 0 0 0 0 0 0 0 
sensor id 0 49 43 35 34 33 56 43 49 54 57 60 56 
sensor id 1 42 45 41 49 67 64 64 50 42 48 39 38 
sensor id 2 29 46 40 21 33 39 32 20 35 27 33 27 
sensor id 3 50 52 38 39 51 68 45 49 64 60 61 56 
sensor id 4 25 39 31 23 51 66 57 28 28 34 27 21 
sensor id 5 0 0 0 0 0 0 0 0 0 0 0 0 
sensor id 0 51 48 38 34 41 59 44 45 53 56 60 55 
sensor id 1 34 29 25 35 56 68 58 37 36 48 36 28 
sensor id 2 36 52 49 27 36 44 26 20 26 35 31 27 
sensor id 3 41 46 29 36 56 87 53 53 75 67 64 56 
sensor id 4 24 37 26 24 51 64 52 27 28 34 28 22 
sensor id 5 0 0 0 0 0 0 0 0 0 0 0 0 
sensor id 0 52 50 39 34 41 58 44 45 54 58 61 54 
sensor id 1 28 41 15 26 42 61 51 37 39 47 37 27 
sensor id 2 37 53 48 28 35 43 20 22 23 32 32 26 
sensor id 3 37 43 29 33 63 88 64 54 80 77 74 58 
sensor id 4 24 37 27 27 51 63 52 30 30 35 29 24 
sensor id 5 0 0 0 0 0 0 0 0 0 0 0 0 
sensor id 0 48 43 33 29 34 54 41 39 54 60 60 48 
sensor id 1 28 41 15 24 48 60 53 44 48 49 42 34 
sensor id 2 32 48 41 21 35 43 18 18 20 38 32 24 
sensor id 3 41 45 30 37 67 80 57 55 79 81 79 61 
sensor id 4 26 40 32 32 52 63 54 37 34 37 31 28 
sensor id 5 0 0 0 0 0 0 0 0 0 0 0 0 
sensor id 0 37 38 27 21 28 48 39 34 53 62 58 44 
sensor id 1 34 38 16 29 40 57 56 50 57 57 52 45 
sensor id 2 27 41 30 14 29 43 26 16 26 22 32 23 
sensor id 3 49 49 36 40 62 66 48 54 76 79 80 65 
sensor id 4 30 46 41 34 53 64 58 43 40 39 34 31 
sensor id 5 0 0 0 0 0 0 0 0 0 0 0 0 
sensor id 0 32 36 25 18 26 47 37 34 53 62 58 44 
sensor id 1 34 38 16 29 40 57 56 50 57 57 52 45 
sensor id 2 27 41 30 14 29 43 26 16 26 22 32 23 
sensor id 3 49 49 36 40 62 66 48 54 76 79 80 65 
sensor id 4 30 46 41 34 53 64 58 43 40 39 34 31 
sensor id 5 0 0 0 0 0 0 0 0 0 0 0 0 
sensor id 0 32 36 25 19 29 49 40 37 56 65 62 49 
sensor id 1 43 40 22 38 46 42 51 56 67 67 71 63 
sensor id 2 26 40 29 16 36 39 26 19 24 36 32 25 
sensor id 3 64 65 45 38 45 50 32 37 51 59 66 59 
sensor id 4 39 54 49 36 57 67 62 44 40 39 33 30 
sensor id 5 0 0 0 0 0 0 0 0 0 0 0 0 
sensor id 0 39 40 30 26 37 57 45 37 56 65 62 49 
sensor id 1 43 40 22 38 46 42 51 56 67 67 71 63 
sensor id 2 26 40 29 16 36 39 26 19 24 36 32 25 
sensor id 3 64 65 45 38 45 50 32 37 51 59 66 59 
sensor id 4 39 54 49 36 57 67 62 44 40 39 33 30 
sensor id 5 0 0 0 0 0 0 0 0 0 0 0 0 
sensor id 0 39 40 30 26 37 57 45 43 57 63 62 55 
sensor id 1 54 50 30 45 43 46 51 58 68 67 71 73 
sensor id 2 32 47 41 28 43 49 32 22 35 37 33 33 
sensor id 3 65 72 44 35 40 47 30 35 46 53 60 56 
sensor id 4 32 47 40 33 55 66 59 36 33 36 29 24 
sensor id 5 0 0 0 0 0 0 0 0 0 0 0 0 
sensor id 0 49 50 41 35 45 59 45 40 47 53 57 49 
sensor id 1 68 46 49 55 53 56 54 62 60 66 59 73 
sensor id 2 46 56 56 34 39 45 25 24 35 31 36 37 
sensor id 3 61 70 45 35 40 48 32 38 48 52 57 54 
sensor id 4 25 38 28 25 51 62 50 27 28 34 27 21 
sensor id 5 0 0 0 0 0 0 0 0 0 0 0 0 
sensor id 0 49 54 45 35 46 56 42 30 39 44 53 44 
sensor id 1 71 60 57 66 70 61 61 65 53 66 53 65 
sensor id 2 58 67 62 35 38 38 29 26 35 38 36 36 
sensor id 3 57 66 45 39 42 53 36 43 52 54 58 53 
sensor id 4 22 34 22 21 44 55 40 20 25 33 26 19 
sensor id 5 0 0 0 0 0 0 0 0 0 0 0 0 
sensor id 0 46 50 41 28 40 50 39 25 34 45 48 39 
sensor id 1 68 63 60 72 79 68 67 69 52 68 54 66 
sensor id 2 60 66 60 32 34 43 31 26 36 40 35 35 
sensor id 3 53 60 44 41 45 60 40 47 57 58 60 59 
sensor id 4 21 33 20 15 36 47 31 15 24 32 25 18 
sensor id 5 0 0 0 0 0 0 0 0 0 0 0 0 
sensor id 0 42 46 32 22 33 45 34 21 29 38 37 29 
sensor id 1 69 62 58 74 82 68 70 73 57 68 58 72 
sensor id 2 52 61 53 30 33 42 28 26 35 36 36 39 
sensor id 3 55 62 46 43 50 62 41 50 60 61 66 61 
sensor id 4 21 32 19 11 30 42 25 13 22 32 25 17 
sensor id 5 0 0 0 0 0 0 0 0 0 0 0 0 
sensor id 0 31 39 33 28 30 39 38 37 36 42 37 41 
sensor id 1 67 61 49 69 68 61 67 75 63 67 62 79 
sensor id 2 46 50 45 33 33 37 28 33 37 39 45 49 
sensor id 3 58 64 46 42 51 58 38 46 59 63 67 60 
sensor id 4 21 32 21 13 25 33 20 11 22 32 25 17 
sensor id 5 0 0 0 0 0 0 0 0 0 0 0 0 
sensor id 0 41 49 49 40 38 43 41 44 40 42 41 44 
sensor id 1 64 56 45 61 55 50 59 68 63 67 64 79 
sensor id 2 52 54 50 37 37 36 29 38 40 36 46 54 
sensor id 3 60 65 45 37 45 51 34 39 52 56 60 56 
sensor id 4 21 33 22 13 27 35 22 12 23 32 25 18 
sensor id 5 0 0 0 0 0 0 0 0 0 0 0 0 
sensor id 0 42 50 47 47 41 48 45 50 41 47 47 43 
sensor id 1 68 57 39 49 46 40 45 48 51 67 57 60 
sensor id 2 56 55 53 42 48 40 37 45 36 36 47 56 
sensor id 3 58 66 42 33 33 44 29 32 44 48 53 51 
sensor id 4 22 34 25 20 38 41 28 17 25 33 27 22 
sensor id 5 0 0 0 0 0 0 0 0 0 0 0 0 
sensor id 0 40 45 40 45 40 48 46 49 44 53 51 41 
sensor id 1 76 60 47 40 35 41 32 35 44 66 50 47 
sensor id 2 50 53 55 46 51 47 45 49 44 43 44 56 
sensor id 3 53 65 40 26 26 42 24 20 31 39 36 38 
sensor id 4 24 35 28 30 45 44 32 21 26 34 28 24 
sensor id 5 0 0 0 0 0 0 0 0 0 0 0 0 
sensor id 0 37 43 36 40 38 48 45 47 43 52 51 42 
sensor id 1 63 62 42 32 34 41 27 25 55 66 58 40 
sensor id 2 48 50 52 47 54 55 43 48 46 46 47 61 
sensor id 3 46 55 37 21 25 40 23 13 28 36 29 22 
sensor id 4 25 36 29 33 46 44 33 21 26 34 27 23 
sensor id 5 0 0 0 0 0 0 0 0 0 0 0 0 
sensor id 0 40 46 43 43 38 47 43 47 43 52 51 42 
sensor id 1 63 62 42 32 34 41 27 25 55 66 58 40 
sensor id 2 48 50 52 47 54 55 43 48 46 46 47 61 
sensor id 3 46 55 37 21 25 40 23 13 28 36 29 22 
sensor id 4 25 36 29 33 46 44 33 21 26 34 27 23 
sensor id 5 0 0 0 0 0 0 0 0 0 0 0 0 
sensor id 0 44 54 52 43 36 41 40 39 33 36 33 37 
sensor id 1 59 66 49 28 31 37 29 39 61 71 65 52 
sensor id 2 68 60 57 44 40 38 30 39 55 64 54 57 
sensor id 3 26 44 29 14 24 39 21 12 27 37 29 23 
sensor id 4 22 33 21 12 25 34 20 11 22 32 24 16 
sensor id 5 0 0 0 0 0 0 0 0 0 0 0 0 
sensor id 0 40 59 54 38 33 39 33 39 33 36 33 37 
sensor id 1 59 66 49 28 31 37 29 39 61 71 65 52 
sensor id 2 68 60 57 44 40 38 30 39 55 64 54 57 
sensor id 3 26 44 29 14 24 39 21 12 27 37 29 23 
sensor id 4 22 33 21 12 25 34 20 11 22 32 24 16 
sensor id 5 0 0 0 0 0 0 0 0 0 0 0 0 
sensor id 0 43 49 48 36 31 36 30 27 28 32 36 33 
sensor id 1 60 69 64 42 44 41 39 49 65 70 63 52 
sensor id 2 59 55 45 28 29 31 34 45 70 71 64 51 
sensor id 3 32 48 42 30 36 43 28 17 28 39 31 28 
sensor id 4 19 31 17 7 18 30 18 9 21 31 24 15 
sensor id 5 0 0 0 0 0 0 0 0 0 0 0 0 
sensor id 0 43 50 50 38 34 39 35 27 28 32 36 33 
sensor id 1 60 69 64 42 44 41 39 49 65 70 63 52 
sensor id 2 59 55 45 28 29 31 34 45 70 71 64 51 
sensor id 3 32 48 42 30 36 43 28 17 28 39 31 28 
sensor id 4 19 31 17 7 18 30 18 9 21 31 24 15 
sensor id 5 0 0 0 0 0 0 0 0 0 0 0 0 
sensor id 0 42 52 50 41 36 42 39 37 34 40 36 40 
sensor id 1 57 62 65 56 67 48 42 48 68 70 60 52 
sensor id 2 63 60 54 36 31 42 44 44 61 58 52 56 
sensor id 3 37 53 49 54 53 48 35 31 33 41 35 44 
sensor id 4 20 32 19 10 23 34 21 11 22 32 25 17 
sensor id 5 0 0 0 0 0 0 0 0 0 0 0 0 
sensor id 0 41 50 47 46 39 46 43 37 34 40 36 40 
sensor id 1 57 62 65 56 67 48 42 48 68 70 60 52 
sensor id 2 63 60 54 36 31 42 44 44 61 58 52 56 
sensor id 3 37 53 49 54 53 48 35 31 33 41 35 44 
sensor id 4 20 32 19 10 23 34 21 11 22 32 25 17 
sensor id 5 0 0 0 0 0 0 0 0 0 0 0 0 
sensor id 0 41 50 47 46 39 46 43 44 39 42 40 42 
sensor id 1 65 67 67 63 66 45 42 51 70 73 64 56 
sensor id 2 62 57 53 41 38 42 41 44 60 56 51 57 
sensor id 3 44 58 53 55 48 46 32 27 32 39 34 41 
sensor id 4 21 33 23 17 32 37 25 15 24 33 26 20 
sensor id 5 0 0 0 0 0 0 0 0 0 0 0 0 
sensor id 0 41 49 44 49 41 48 46 48 41 44 44 44 
sensor id 1 68 69 67 61 56 46 38 48 70 75 68 58 
sensor id 2 58 55 55 44 44 46 41 46 58 58 52 59 
sensor id 3 44 60 51 45 38 44 28 20 29 39 32 33 
sensor id 4 23 34 26 24 40 41 28 17 25 33 26 20 
sensor id 5 0 0 0 0 0 0 0 0 0 0 0 0 
sensor id 0 43 50 50 50 42 50 44 45 38 42 41 42 
sensor id 1 71 72 69 54 41 38 33 44 67 74 68 55 
sensor id 2 57 56 56 45 46 45 35 43 57 62 52 56 
sensor id 3 40 57 47 31 31 41 25 15 28 38 29 26 
sensor id 4 23 34 25 19 36 40 25 14 23 32 25 17 
sensor id 5 0 0 0 0 0 0 0 0 0 0 0 0 
sensor id 0 43 51 51 45 37 45 40 36 29 36 30 32 
sensor id 1 72 71 62 40 34 38 30 41 65 75 70 55 
sensor id 2 60 59 54 43 36 37 27 33 52 63 48 48 
sensor id 3 35 55 43 21 27 41 23 12 28 37 29 23 
sensor id 4 20 32 19 10 23 33 19 10 21 31 24 15 
sensor id 5 0 0 0 0 0 0 0 0 0 0 0 0 
sensor id 0 39 53 50 37 34 38 29 21 24 32 34 26 
sensor id 1 73 73 62 37 33 37 30 42 66 76 72 56 
sensor id 2 59 62 52 24 18 30 23 27 56 70 50 38 
sensor id 3 32 53 39 18 25 39 22 12 27 38 29 23 
sensor id 4 19 31 17 7 17 30 17 9 20 31 23 14 
sensor id 5 0 0 0 0 0 0 0 0 0 0 0 0 
sensor id 0 37 50 46 33 26 34 23 16 24 34 28 27 
sensor id 1 72 75 66 43 37 39 33 47 68 76 71 58 
sensor id 2 51 55 35 15 17 38 25 29 61 72 52 38 
sensor id 3 33 55 43 22 28 41 24 14 28 38 31 27 
sensor id 4 19 30 16 6 17 29 17 8 20 31 24 14 
sensor id 5 0 0 0 0 0 0 0 0 0 0 0 0 
sensor id 0 41 55 48 34 25 33 22 18 25 34 27 30 
sensor id 1 70 73 69 51 45 41 37 51 70 75 68 56 
sensor id 2 53 57 36 17 18 30 28 34 62 67 54 45 
sensor id 3 37 57 47 32 33 42 26 18 29 38 32 33 
sensor id 4 19 31 16 6 17 29 17 9 21 31 24 14 
sensor id 5 0 0 0 0 0 0 0 0 0 0 0 0 
sensor id 0 45 58 52 38 26 34 24 18 25 34 27 30 
sensor id 1 70 73 69 51 45 41 37 51 70 75 68 56 
sensor id 2 53 57 36 17 18 30 28 34 62 67 54 45 
sensor id 3 37 57 47 32 33 42 26 18 29 38 32 33 
sensor id 4 19 31 16 6 17 29 17 9 21 31 24 14 
sensor id 5 0 0 0 0 0 0 0 0 0 0 0 0 
sensor id 0 45 60 56 44 28 36 25 26 28 37 34 41 
sensor id 1 61 61 59 54 60 49 41 41 67 67 50 43 
sensor id 2 69 63 48 25 22 39 33 33 50 46 55 61 
sensor id 3 46 59 56 58 46 47 37 43 38 43 46 58 
sensor id 4 19 31 17 7 17 30 18 9 21 31 24 15 
sensor id 5 0 0 0 0 0 0 0 0 0 0 0 0 
sensor id 0 49 60 55 50 33 37 30 26 28 37 34 41 
sensor id 1 61 61 59 54 60 49 41 41 67 67 50 43 
sensor id 2 69 63 48 25 22 39 33 33 50 46 55 61 
sensor id 3 46 59 56 58 46 47 37 43 38 43 46 58 
sensor id 4 19 31 17 7 17 30 18 9 21 31 24 15 
sensor id 5 0 0 0 0 0 0 0 0 0 0 0 0 
sensor id 0 49 60 55 50 33 37 30 36 32 40 36 49 
sensor id 1 48 46 43 45 55 52 46 42 50 64 53 44 
sensor id 2 71 62 49 30 24 36 32 35 46 48 52 60 
sensor id 3 53 60 55 52 40 49 35 47 51 52 57 64 
sensor id 4 19 31 17 7 18 30 18 9 21 31 24 15 
sensor id 5 0 0 0 0 0 0 0 0 0 0 0 0 
sensor id 0 51 59 57 56 40 41 39 49 35 40 38 50 
sensor id 1 50 55 52 59 69 62 56 44 54 67 54 45 
sensor id 2 64 59 54 39 29 43 43 42 55 55 49 49 
sensor id 3 59 61 56 55 42 54 37 46 50 50 53 57 
sensor id 4 19 32 17 7 18 30 18 9 21 31 24 15 
sensor id 5 0 0 0 0 0 0 0 0 0 0 0 0 
sensor id 0 45 50 52 51 39 43 43 50 35 41 36 40 
sensor id 1 50 57 59 57 67 59 52 44 58 69 57 49 
sensor id 2 48 52 49 36 33 44 44 41 60 57 45 31 
sensor id 3 53 59 51 46 41 52 35 41 46 46 50 53 
sensor id 4 19 32 18 7 19 31 18 9 21 31 24 15 
sensor id 5 0 0 0 0 0 0 0 0 0 0 0 0 
sensor id 0 32 38 34 36 33 40 36 19 27 38 31 24 
sensor id 1 56 58 61 58 65 61 53 46 59 69 58 51 
sensor id 2 26 39 26 14 24 40 41 34 55 55 41 26 
sensor id 3 53 61 48 43 40 50 34 40 43 45 49 52 
sensor id 4 19 32 18 8 23 34 21 11 22 32 25 17 
sensor id 5 0 0 0 0 0 0 0 0 0 0 0 0 
sensor id 0 38 43 32 31 37 51 45 36 53 63 65 52 
sensor id 1 62 63 65 58 62 61 54 47 60 73 60 53 
sensor id 2 28 46 46 33 46 44 40 37 58 55 45 42 
sensor id 3 53 61 47 42 39 48 33 39 39 43 46 52 
sensor id 4 21 34 24 24 47 52 39 21 26 34 27 21 
sensor id 5 0 0 0 0 0 0 0 0 0 0 0 0 
sensor id 0 52 47 37 38 42 53 43 37 44 50 59 51 
sensor id 1 64 68 57 58 62 61 54 46 61 72 58 52 
sensor id 2 47 56 59 49 50 46 45 40 51 52 43 48 
sensor id 3 51 63 47 42 38 46 32 35 39 44 46 53 
sensor id 4 23 35 23 19 40 46 29 15 24 33 26 18 
sensor id 5 0 0 0 0 0 0 0 0 0 0 0 0 
sensor id 0 53 54 47 43 43 54 43 34 36 43 50 49 
sensor id 1 57 59 56 52 58 56 50 46 59 70 58 49 
sensor id 2 60 65 63 44 42 41 39 36 49 50 43 45 
sensor id 3 51 62 46 40 41 51 34 39 45 48 51 54 
sensor id 4 21 32 20 13 34 43 25 13 23 32 25 17 
sensor id 5 0 0 0 0 0 0 0 0 0 0 0 0 
sensor id 0 55 58 52 44 44 57 45 35 32 42 44 44 
sensor id 1 50 52 45 52 62 60 52 40 50 67 54 40 
sensor id 2 70 72 67 41 36 42 36 31 43 47 41 42 
sensor id 3 53 61 50 47 42 56 37 45 52 53 58 61 
sensor id 4 21 32 19 11 31 42 24 12 22 32 25 16 
sensor id 5 0 0 0 0 0 0 0 0 0 0 0 0 
sensor id 0 54 59 53 45 45 57 46 37 33 42 43 43 
sensor id 1 47 51 41 38 56 59 50 33 48 66 53 37 
sensor id 2 71 74 67 38 34 44 33 29 42 47 42 43 
sensor id 3 56 57 46 46 42 59 40 49 62 64 69 66 
sensor id 4 20 33 19 11 31 41 23 12 22 32 25 17 
sensor id 5 0 0 0 0 0 0 0 0 0 0 0 0 
sensor id 0 53 57 52 46 45 57 46 39 35 44 47 45 
sensor id 1 46 54 43 36 52 64 47 29 49 65 52 35 
sensor id 2 66 69 64 38 37 46 36 33 47 47 43 42 
sensor id 3 49 55 39 35 44 67 47 51 72 74 77 59 
sensor id 4 22 35 21 13 35 44 26 13 23 34 26 18 
sensor id 5 0 0 0 0 0 0 0 0 0 0 0 0 
sensor id 0 52 54 48 45 44 57 46 39 35 44 47 45 
sensor id 1 46 54 43 36 52 64 47 29 49 65 52 35 
sensor id 2 66 69 64 38 37 46 36 33 47 47 43 42 
sensor id 3 49 55 39 35 44 67 47 51 72 74 77 59 
sensor id 4 22 35 21 13 35 44 26 13 23 34 26 18 
sensor id 5 0 0 0 0 0 0 0 0 0 0 0 0 
sensor id 0 49 49 38 37 41 55 44 33 42 51 54 44 
sensor id 1 45 48 39 36 55 64 51 32 52 65 52 38 
sensor id 2 43 53 50 32 37 46 42 34 51 51 41 31 
sensor id 3 49 57 42 38 50 71 53 52 71 73 74 62 
sensor id 4 25 39 24 21 45 52 37 20 26 34 28 22 
sensor id 5 0 0 0 0 0 0 0 0 0 0 0 0 
sensor id 0 42 41 29 24 32 48 39 33 42 51 54 44 
sensor id 1 45 48 39 36 55 64 51 32 52 65 52 38 
sensor id 2 43 53 50 32 37 46 42 34 51 51 41 31 
sensor id 3 49 57 42 38 50 71 53 52 71 73 74 62 
sensor id 4 25 39 24 21 45 52 37 20 26 34 28 22 
sensor id 5 0 0 0 0 0 0 0 0 0 0 0 0 
sensor id 0 35 40 27 21 27 42 33 32 53 60 58 38 
sensor id 1 44 52 44 44 67 73 63 41 49 66 52 40 
sensor id 2 34 49 39 18 31 49 39 26 40 38 36 30 
sensor id 3 55 60 46 45 55 76 54 53 67 68 70 62 
sensor id 4 28 42 34 25 43 57 50 34 41 41 34 33 
sensor id 5 0 0 0 0 0 0 0 0 0 0 0 0 
sensor id 0 36 39 29 23 33 47 37 32 53 60 58 38 
sensor id 1 44 52 44 44 67 73 63 41 49 66 52 40 
sensor id 2 34 49 39 18 31 49 39 26 40 38 36 30 
sensor id 3 55 60 46 45 55 76 54 53 67 68 70 62 
sensor id 4 28 42 34 25 43 57 50 34 41 41 34 33 
sensor id 5 0 0 0 0 0 0 0 0 0 0 0 0 
sensor id 0 42 44 34 29 37 51 42 41 56 65 63 53 
sensor id 1 43 43 37 35 53 63 49 32 49 65 51 36 
sensor id 2 40 52 47 27 40 49 33 25 35 37 36 35 
sensor id 3 53 59 42 40 49 69 51 48 65 69 71 60 
sensor id 4 41 53 50 34 51 65 58 42 46 41 35 33 
sensor id 5 0 0 0 0 0 0 0 0 0 0 0 0 
sensor id 0 47 48 37 32 39 56 44 41 56 65 63 53 
sensor id 1 43 43 37 35 53 63 49 32 49 65 51 36 
sensor id 2 40 52 47 27 40 49 33 25 35 37 36 35 
sensor id 3 53 59 42 40 49 69 51 48 65 69 71 60 
sensor id 4 41 53 50 34 51 65 58 42 46 41 35 33 
sensor id 5 0 0 0 0 0 0 0 0 0 0 0 0 
sensor id 0 47 48 37 32 39 56 44 45 59 67 64 55 
sensor id 1 47 49 39 34 42 55 44 32 46 63 47 37 
sensor id 2 44 56 52 31 43 48 29 24 35 40 36 33 
sensor id 3 49 57 39 31 47 65 48 43 72 79 81 51 
sensor id 4 40 54 50 36 53 67 59 46 45 40 33 31 
sensor id 5 0 0 0 0 0 0 0 0 0 0 0 0 
sensor id 0 51 50 38 33 40 58 44 44 59 66 64 56 
sensor id 1 47 49 38 37 48 50 43 32 45 62 45 34 
sensor id 2 45 58 52 29 41 44 30 24 37 39 35 30 
sensor id 3 49 59 40 28 50 72 59 35 69 81 69 44 
sensor id 4 35 51 46 35 54 66 60 47 43 39 34 30 
sensor id 5 0 0 0 0 0 0 0 0 0 0 0 0 
sensor id 0 49 49 36 30 37 54 42 43 58 66 61 51 
sensor id 1 40 44 38 34 47 54 42 28 41 55 40 31 
sensor id 2 39 55 45 23 37 44 28 22 31 33 33 26 
sensor id 3 48 56 37 28 43 67 57 32 57 76 59 46 
sensor id 4 35 51 48 36 53 66 61 49 48 40 36 33 
sensor id 5 0 0 0 0 0 0 0 0 0 0 0 0 
sensor id 0 42 44 30 24 27 44 34 38 54 64 58 39 
sensor id 1 39 41 34 34 47 50 41 27 39 53 39 32 
sensor id 2 32 48 37 17 32 39 24 20 31 33 32 23 
sensor id 3 49 56 38 27 42 65 59 32 59 77 61 47 
sensor id 4 41 55 53 38 51 63 59 48 54 44 39 39 
sensor id 5 0 0 0 0 0 0 0 0 0 0 0 0 
sensor id 0 31 36 23 16 19 36 26 27 50 56 48 27 
sensor id 1 40 49 34 35 51 52 47 35 45 61 46 39 
sensor id 2 26 40 28 11 23 36 27 21 34 41 33 23 
sensor id 3 48 58 39 31 48 68 60 39 60 76 66 50 
sensor id 4 52 54 53 36 44 55 57 46 56 46 37 47 
sensor id 5 0 0 0 0 0 0 0 0 0 0 0 0 
sensor id 0 26 35 22 12 18 34 23 21 45 54 39 26 
sensor id 1 46 50 43 38 48 59 49 38 45 64 47 44 
sensor id 2 23 38 25 10 20 36 28 19 31 39 32 22 
sensor id 3 48 58 39 31 48 68 60 39 60 76 66 50 
sensor id 4 52 54 53 36 44 55 57 46 56 46 37 47 
sensor id 5 0 0 0 0 0 0 0 0 0 0 0 0 
sensor id 0 27 35 22 14 21 37 26 22 48 58 43 27 
sensor id 1 51 47 43 40 49 61 52 41 45 63 46 46 
sensor id 2 25 39 26 12 22 39 24 19 36 33 33 24 
sensor id 3 52 61 39 33 53 68 57 39 55 67 64 55 
sensor id 4 60 59 54 38 39 51 58 47 60 51 51 61 
sensor id 5 0 0 0 0 0 0 0 0 0 0 0 0 
sensor id 0 28 35 22 14 23 41 31 22 48 58 43 27 
sensor id 1 51 47 43 40 49 61 52 41 45 63 46 46 
sensor id 2 25 39 26 12 22 39 24 19 36 33 33 24 
sensor id 3 52 61 39 33 53 68 57 39 55 67 64 55 
sensor id 4 60 59 54 38 39 51 58 47 60 51 51 61 
sensor id 5 0 0 0 0 0 0 0 0 0 0 0 0 
sensor id 0 30 37 27 18 28 46 35 33 55 65 58 39 
sensor id 1 49 45 37 37 48 56 46 36 44 62 44 38 
sensor id 2 30 42 33 18 29 41 27 21 33 36 33 27 
sensor id 3 50 59 38 33 47 64 50 40 56 68 63 51 
sensor id 4 62 63 59 47 49 66 66 50 57 48 43 52 
sensor id 5 0 0 0 0 0 0 0 0 0 0 0 0 
sensor id 0 37 42 30 22 32 50 37 33 55 65 58 39 
sensor id 1 49 45 37 37 48 56 46 36 44 62 44 38 
sensor id 2 30 42 33 18 29 41 27 21 33 36 33 27 
sensor id 3 50 59 38 33 47 64 50 40 56 68 63 51 
sensor id 4 62 63 59 47 49 66 66 50 57 48 43 52 
sensor id 5 0 0 0 0 0 0 0 0 0 0 0 0 
sensor id 0 37 42 30 22 32 50 37 39 56 66 59 44 
sensor id 1 40 42 30 27 39 48 33 22 35 50 35 25 
sensor id 2 34 49 41 23 33 44 25 20 29 35 33 26 
sensor id 3 47 57 34 27 49 66 56 36 62 75 66 41 
sensor id 4 59 62 59 48 50 65 63 48 54 45 38 48 
sensor id 5 0 0 0 0 0 0 0 0 0 0 0 0 
sensor id 0 41 41 30 22 29 48 35 38 56 62 59 46 
sensor id 1 27 34 23 15 32 41 25 15 31 46 31 21 
sensor id 2 32 47 38 18 30 42 26 19 31 33 31 25 
sensor id 3 38 46 26 20 37 57 50 28 54 77 54 32 
sensor id 4 59 60 62 46 48 63 59 46 50 41 37 40 
sensor id 5 0 0 0 0 0 0 0 0 0 0 0 0 
sensor id 0 41 43 29 23 28 45 35 38 56 63 58 44 
sensor id 1 27 31 13 11 26 40 23 13 30 44 30 19 
sensor id 2 31 47 37 17 30 41 26 19 32 33 30 24 
sensor id 3 32 41 23 17 30 50 42 24 47 74 49 30 
sensor id 4 52 58 59 38 46 58 55 42 47 43 36 37 
sensor id 5 0 0 0 0 0 0 0 0 0 0 0 0 
sensor id 0 40 43 29 21 27 44 32 35 53 61 55 35 
sensor id 1 25 31 15 11 25 36 23 13 30 45 31 21 
sensor id 2 30 46 36 16 28 41 25 18 31 34 31 23 
sensor id 3 31 41 21 16 30 50 45 24 49 77 49 30 
sensor id 4 52 59 57 39 46 60 56 44 53 45 37 46 
sensor id 5 0 0 0 0 0 0 0 0 0 0 0 0 
sensor id 0 31 37 23 15 21 37 26 25 48 53 41 28 
sensor id 1 26 34 20 15 28 40 26 16 32 46 33 23 
sensor id 2 25 40 28 11 21 38 24 17 31 33 29 20 
sensor id 3 30 42 23 18 34 56 53 31 56 80 61 35 
sensor id 4 57 56 57 39 41 54 56 43 55 48 48 55 
sensor id 5 0 0 0 0 0 0 0 0 0 0 0 0 
sensor id 0 28 36 22 13 18 35 23 14 30 40 31 21 
sensor id 1 32 37 20 19 30 48 35 23 36 50 36 29 
sensor id 2 24 39 25 8 18 33 21 15 32 31 28 20 
sensor id 3 37 47 26 25 46 66 60 42 62 80 70 48 
sensor id 4 58 49 50 35 33 47 50 38 55 51 56 55 
sensor id 5 0 0 0 0 0 0 0 0 0 0 0 0 
sensor id 0 24 34 19 11 17 36 23 15 30 41 33 22 
sensor id 1 34 39 32 28 40 54 49 32 39 51 39 35 
sensor id 2 22 36 23 8 18 31 23 15 27 37 29 20 
sensor id 3 44 50 31 30 56 70 64 40 57 68 63 51 
sensor id 4 57 50 47 37 32 50 47 39 59 67 68 59 
sensor id 5 0 0 0 0 0 0 0 0 0 0 0 0 
sensor id 0 24 33 19 10 17 35 21 13 27 39 30 19 
sensor id 1 38 35 30 34 53 61 52 38 41 53 39 35 
sensor id 2 22 36 23 8 20 37 24 17 32 36 31 21 
sensor id 3 47 51 34 31 50 65 49 35 51 59 59 51 
sensor id 4 59 51 44 33 31 45 47 39 61 65 65 56 
sensor id 5 0 0 0 0 0 0 0 0 0 0 0 0 
sensor id 0 24 34 19 9 15 32 21 12 26 39 31 18 
sensor id 1 39 45 33 36 53 58 51 41 44 55 42 36 
sensor id 2 22 37 23 9 20 38 25 17 30 38 31 21 
sensor id 3 50 54 39 35 49 63 48 39 53 63 62 54 
sensor id 4 57 47 40 30 29 44 44 37 61 66 68 55 
sensor id 5 0 0 0 0 0 0 0 0 0 0 0 0 
sensor id 0 23 32 18 9 14 33 20 12 26 39 31 18 
sensor id 1 39 45 33 36 53 58 51 41 44 55 42 36 
sensor id 2 22 37 23 9 20 38 25 17 30 38 31 21 
sensor id 3 50 54 39 35 49 63 48 39 53 63 62 54 
sensor id 4 57 47 40 30 29 44 44 37 61 66 68 55 
sensor id 5 0 0 0 0 0 0 0 0 0 0 0 0 
sensor id 0 23 32 18 9 14 33 20 12 26 38 30 20 
sensor id 1 40 39 30 32 53 62 53 34 40 55 39 31 
sensor id 2 22 35 21 8 21 38 25 17 29 31 31 21 
sensor id 3 52 55 39 39 54 68 56 45 61 70 68 58 
sensor id 4 52 46 38 28 28 41 41 38 60 64 66 56 
sensor id 5 0 0 0 0 0 0 0 0 0 0 0 0 
sensor id 0 23 35 19 9 16 34 23 16 35 49 39 25 
sensor id 1 35 42 31 27 47 59 48 26 37 51 37 27 
sensor id 2 22 38 21 10 18 37 21 17 27 32 31 23 
sensor id 3 50 50 34 35 57 72 64 45 67 77 74 58 
sensor id 4 55 52 47 36 32 46 47 40 56 52 54 54 
sensor id 5 0 0 0 0 0 0 0 0 0 0 0 0 
sensor id 0 29 38 25 15 22 41 29 28 52 60 57 40 
sensor id 1 31 33 24 20 35 44 32 19 34 48 34 25 
sensor id 2 26 42 31 16 27 36 22 20 32 35 32 26 
sensor id 3 42 48 28 29 53 65 57 39 62 84 75 43 
sensor id 4 56 55 53 40 38 52 47 36 47 45 38 43 
sensor id 5 0 0 0 0 0 0 0 0 0 0 0 0 
sensor id 0 40 44 30 21 27 45 33 34 54 59 59 48 
sensor id 1 29 31 18 18 29 36 29 18 33 46 33 23 
sensor id 2 33 50 43 20 30 38 24 20 31 36 32 26 
sensor id 3 33 43 24 26 46 61 59 40 56 84 67 36 
sensor id 4 51 55 52 30 38 53 45 29 36 38 30 27 
sensor id 5 0 0 0 0 0 0 0 0 0 0 0 0 
sensor id 0 47 48 33 25 31 49 36 37 52 58 59 48 
sensor id 1 28 31 18 16 30 37 26 16 30 45 31 20 
sensor id 2 36 55 45 21 32 37 22 19 30 33 31 26 
sensor id 3 31 41 22 21 39 57 60 38 54 80 62 34 
sensor id 4 34 48 42 23 38 55 45 26 31 37 30 24 
sensor id 5 0 0 0 0 0 0 0 0 0 0 0 0 
sensor id 0 48 48 34 26 32 49 36 37 51 57 57 47 
sensor id 1 25 28 14 13 24 35 24 13 30 44 31 21 
sensor id 2 36 54 43 20 32 36 21 19 32 35 33 27 
sensor id 3 29 41 20 17 33 54 53 32 52 78 61 32 
sensor id 4 29 43 35 20 38 55 44 24 29 37 29 22 
sensor id 5 0 0 0 0 0 0 0 0 0 0 0 0 
sensor id 0 46 49 34 26 31 49 36 38 50 56 59 50 
sensor id 1 28 33 20 14 29 38 26 15 30 45 32 21 
sensor id 2 37 55 44 22 33 38 23 20 28 29 32 28 
sensor id 3 29 40 21 17 36 58 59 35 54 80 63 36 
sensor id 4 26 40 29 18 37 54 44 24 29 36 30 23 
sensor id 5 0 0 0 0 0 0 0 0 0 0 0 0 
sensor id 0 50 52 38 33 37 53 40 45 54 62 64 55 
sensor id 1 30 36 22 22 43 56 37 22 32 47 33 27 
sensor id 2 40 56 46 24 37 44 29 26 35 44 38 29 
sensor id 3 32 42 23 23 45 65 58 40 59 79 69 50 
sensor id 4 27 43 36 23 43 61 51 31 34 37 31 27 
sensor id 5 0 0 0 0 0 0 0 0 0 0 0 0 
sensor id 0 48 47 34 29 32 51 38 44 57 65 63 48 
sensor id 1 36 39 33 33 49 55 48 28 41 55 42 32 
sensor id 2 36 52 43 21 34 46 36 28 48 43 41 28 
sensor id 3 42 47 30 31 47 64 50 41 54 67 63 54 
sensor id 4 35 50 48 30 47 65 57 36 41 40 33 33 
sensor id 5 0 0 0 0 0 0 0 0 0 0 0 0 
sensor id 0 35 38 26 20 25 45 33 36 57 65 59 38 
sensor id 1 39 45 37 37 54 57 48 36 49 62 49 37 
sensor id 2 30 42 32 16 30 42 33 26 41 42 38 27 
sensor id 3 52 58 44 37 43 58 35 33 41 46 50 51 
sensor id 4 49 56 56 36 46 65 58 37 46 42 36 41 
sensor id 5 0 0 0 0 0 0 0 0 0 0 0 0 
sensor id 0 31 37 24 18 25 44 33 35 56 67 62 43 
sensor id 1 42 49 43 43 58 59 51 41 58 68 55 43 
sensor id 2 29 43 32 17 32 45 38 31 46 44 39 30 
sensor id 3 52 59 46 36 34 47 28 26 34 42 42 50 
sensor id 4 56 59 57 37 47 66 59 38 45 41 35 36 
sensor id 5 0 0 0 0 0 0 0 0 0 0 0 0 
sensor id 0 36 40 28 23 32 50 39 39 55 61 59 48 
sensor id 1 44 46 44 45 62 63 56 47 63 69 51 40 
sensor id 2 35 48 43 25 39 47 44 32 41 38 37 32 
sensor id 3 53 64 50 42 44 58 35 40 43 48 60 63 
sensor id 4 46 54 51 31 46 64 55 33 36 37 31 26 
sensor id 5 0 0 0 0 0 0 0 0 0 0 0 0 
sensor id 0 44 46 33 27 36 53 39 39 55 61 59 48 
sensor id 1 44 46 44 45 62 63 56 47 63 69 51 40 
sensor id 2 35 48 43 25 39 47 44 32 41 38 37 32 
sensor id 3 53 64 50 42 44 58 35 40 43 48 60 63 
sensor id 4 46 54 51 31 46 64 55 33 36 37 31 26 
sensor id 5 0 0 0 0 0 0 0 0 0 0 0 0 
sensor id 0 46 49 35 29 37 54 39 30 39 44 52 44 
sensor id 1 33 42 27 28 54 69 53 27 39 51 38 26 
sensor id 2 38 56 46 26 35 46 33 23 31 35 35 30 
sensor id 3 59 61 54 59 58 86 60 67 85 75 93 78 
sensor id 4 22 35 22 15 38 55 33 14 23 33 25 17 
sensor id 5 0 0 0 0 0 0 0 0 0 0 0 0 
sensor id 0 46 51 36 29 39 55 41 30 39 44 52 44 
sensor id 1 33 42 27 28 54 69 53 27 39 51 38 26 
sensor id 2 38 56 46 26 35 46 33 23 31 35 35 30 
sensor id 3 59 61 54 59 58 86 60 67 85 75 93 78 
sensor id 4 22 35 22 15 38 55 33 14 23 33 25 17 
sensor id 5 0 0 0 0 0 0 0 0 0 0 0 0 
sensor id 0 50 52 43 33 41 57 43 28 33 45 50 47 
sensor id 1 31 36 26 27 58 71 56 30 41 53 40 31 
sensor id 2 44 59 52 29 33 51 40 26 33 35 38 36 
sensor id 3 61 56 50 54 56 84 53 61 71 64 80 73 
sensor id 4 21 35 19 9 28 43 24 11 23 33 25 17 
sensor id 5 0 0 0 0 0 0 0 0 0 0 0 0 
sensor id 0 55 56 45 38 45 59 44 28 33 45 50 47 
sensor id 1 31 36 26 27 58 71 56 30 41 53 40 31 
sensor id 2 44 59 52 29 33 51 40 26 33 35 38 36 
sensor id 3 61 56 50 54 56 84 53 61 71 64 80 73 
sensor id 4 21 35 19 9 28 43 24 11 23 33 25 17 
sensor id 5 0 0 0 0 0 0 0 0 0 0 0 0 
sensor id 0 55 53 40 35 46 60 44 35 51 55 63 53 
sensor id 1 41 44 40 42 62 61 46 35 55 63 53 37 
sensor id 2 46 56 56 36 42 50 46 42 57 47 48 40 
sensor id 3 53 57 45 39 34 47 28 27 31 39 34 40 
sensor id 4 21 34 21 15 42 59 35 15 25 34 26 18 
sensor id 5 0 0 0 0 0 0 0 0 0 0 0 0 
sensor id 0 55 51 37 34 45 59 45 35 51 55 63 53 
sensor id 1 41 44 40 42 62 61 46 35 55 63 53 37 
sensor id 2 46 56 56 36 42 50 46 42 57 47 48 40 
sensor id 3 53 57 45 39 34 47 28 27 31 39 34 40 
sensor id 4 21 34 21 15 42 59 35 15 25 34 26 18 
sensor id 5 0 0 0 0 0 0 0 0 0 0 0 0 
sensor id 0 55 51 37 34 45 59 45 35 50 56 62 52 
sensor id 1 42 46 45 36 46 45 31 37 57 60 57 45 
sensor id 2 44 53 56 38 43 48 40 46 56 59 57 44 
sensor id 3 39 51 41 24 29 42 23 13 27 37 29 21 
sensor id 4 21 34 22 16 44 60 37 16 25 34 26 18 
sensor id 5 0 0 0 0 0 0 0 0 0 0 0 0 
sensor id 0 54 50 41 36 44 59 43 33 42 48 56 48 
sensor id 1 44 50 43 30 32 44 35 43 59 63 61 54 
sensor id 2 46 56 56 39 39 39 41 52 64 63 66 49 
sensor id 3 24 41 22 11 24 41 23 12 28 38 29 22 
sensor id 4 21 34 21 14 40 56 33 14 24 33 25 17 
sensor id 5 0 0 0 0 0 0 0 0 0 0 0 0 
sensor id 0 51 52 41 34 40 56 40 26 31 42 46 40 
sensor id 1 55 55 50 44 52 43 45 57 68 72 66 61 
sensor id 2 45 57 52 35 38 43 57 60 69 64 69 50 
sensor id 3 27 46 37 20 31 43 25 15 29 39 30 25 
sensor id 4 20 32 19 12 32 47 25 12 22 32 25 16 
sensor id 5 0 0 0 0 0 0 0 0 0 0 0 0 
sensor id 0 45 48 37 29 38 51 38 22 28 39 30 27 
sensor id 1 52 52 52 47 64 49 48 60 71 71 66 61 
sensor id 2 43 55 48 33 39 47 61 60 69 60 63 48 
sensor id 3 33 50 50 33 39 45 26 17 29 39 31 28 
sensor id 4 19 31 18 8 22 34 19 9 21 32 24 15 
sensor id 5 0 0 0 0 0 0 0 0 0 0 0 0 
sensor id 0 42 49 41 33 39 45 33 21 26 42 29 28 
sensor id 1 48 50 48 46 66 50 49 62 72 71 67 60 
sensor id 2 46 57 51 29 33 53 61 60 67 57 61 47 
sensor id 3 35 50 53 39 43 46 27 17 29 39 32 28 
sensor id 4 19 31 17 7 18 31 18 9 21 31 24 15 
sensor id 5 0 0 0 0 0 0 0 0 0 0 0 0 
sensor id 0 42 54 46 38 44 51 38 25 27 38 32 32 
sensor id 1 47 50 47 44 57 47 45 56 68 67 63 55 
sensor id 2 49 63 53 31 34 46 54 56 66 60 62 46 
sensor id 3 34 50 48 31 37 45 26 15 28 39 30 22 
sensor id 4 19 31 17 7 18 31 18 10 22 32 24 15 
sensor id 5 0 0 0 0 0 0 0 0 0 0 0 0 
sensor id 0 50 58 50 42 46 57 43 29 28 39 36 37 
sensor id 1 47 46 39 33 33 35 34 40 55 53 53 51 
sensor id 2 54 64 59 31 27 31 26 41 53 53 55 45 
sensor id 3 26 42 27 14 26 42 22 10 28 37 28 18 
sensor id 4 19 31 18 7 20 33 19 10 22 32 24 15 
sensor id 5 0 0 0 0 0 0 0 0 0 0 0 0 
sensor id 0 53 56 47 43 46 59 47 29 28 39 36 37 
sensor id 1 47 46 39 33 33 35 34 40 55 53 53 51 
sensor id 2 54 64 59 31 27 31 26 41 53 53 55 45 
sensor id 3 26 42 27 14 26 42 22 10 28 37 28 18 
sensor id 4 19 31 18 7 20 33 19 10 22 32 24 15 
sensor id 5 0 0 0 0 0 0 0 0 0 0 0 0 
sensor id 0 52 49 39 36 42 58 47 32 34 44 51 48 
sensor id 1 59 57 39 38 27 41 25 31 39 51 49 56 
sensor id 2 40 53 52 30 31 40 19 29 51 67 66 38 
sensor id 3 22 38 16 8 21 38 20 9 26 38 28 19 
sensor id 4 20 32 18 9 26 39 21 11 22 32 25 16 
sensor id 5 0 0 0 0 0 0 0 0 0 0 0 0 
sensor id 0 45 42 30 26 35 48 40 32 34 44 51 48 
sensor id 1 59 57 39 38 27 41 25 31 39 51 49 56 
sensor id 2 40 53 52 30 31 40 19 29 51 67 66 38 
sensor id 3 22 38 16 8 21 38 20 9 26 38 28 19 
sensor id 4 20 32 18 9 26 39 21 11 22 32 25 16 
sensor id 5 0 0 0 0 0 0 0 0 0 0 0 0 
sensor id 0 45 42 30 26 35 48 40 25 33 41 35 23 
sensor id 1 65 59 42 36 37 30 26 30 40 50 52 60 
sensor id 2 31 44 35 17 26 28 28 26 59 72 74 40 
sensor id 3 23 37 17 8 22 40 20 10 27 36 29 19 
sensor id 4 20 32 19 9 31 42 23 11 22 32 25 17 
sensor id 5 0 0 0 0 0 0 0 0 0 0 0 0 
sensor id 0 23 33 18 9 13 30 17 10 23 37 28 17 
sensor id 1 67 60 44 39 35 40 28 37 44 53 57 65 
sensor id 2 29 38 24 12 18 33 21 36 67 76 83 55 
sensor id 3 22 38 17 8 21 41 22 10 27 38 28 19 
sensor id 4 21 32 19 10 20 31 20 12 23 33 27 21 
sensor id 5 0 0 0 0 0 0 0 0 0 0 0 0 
sensor id 0 24 33 19 10 14 32 20 13 32 56 39 20 
sensor id 1 70 65 55 53 38 45 36 54 53 55 63 71 
sensor id 2 33 40 28 22 34 48 38 52 73 75 88 67 
sensor id 3 22 38 18 9 25 49 24 11 27 38 29 20 
sensor id 4 32 43 34 30 27 35 27 29 37 43 50 50 
sensor id 5 0 0 0 0 0 0 0 0 0 0 0 0 
sensor id 0 23 33 20 9 14 31 20 13 31 53 36 19 
sensor id 1 70 61 56 59 51 53 44 66 62 59 64 70 
sensor id 2 36 41 29 25 33 53 36 56 75 75 85 68 
sensor id 3 23 39 19 10 26 56 27 11 28 39 28 20 
sensor id 4 47 57 40 34 29 36 28 33 43 47 58 53 
sensor id 5 0 0 0 0 0 0 0 0 0 0 0 0 
sensor id 0 23 34 18 9 14 32 19 12 29 51 32 18 
sensor id 1 65 59 52 59 50 49 43 63 57 55 58 66 
sensor id 2 37 40 29 25 28 49 31 53 69 65 79 66 
sensor id 3 23 39 19 10 25 53 26 11 26 38 29 20 
sensor id 4 49 56 40 35 29 37 30 37 47 47 68 57 
sensor id 5 0 0 0 0 0 0 0 0 0 0 0 0 
sensor id 0 23 34 19 8 13 31 19 10 26 41 27 17 
sensor id 1 58 53 45 50 42 45 39 50 45 51 47 54 
sensor id 2 37 40 28 22 22 37 30 47 63 64 74 59 
sensor id 3 23 38 18 10 26 55 27 12 27 38 29 19 
sensor id 4 49 55 37 32 27 36 27 33 52 55 77 54 
sensor id 5 0 0 0 0 0 0 0 0 0 0 0 0 
sensor id 0 22 33 19 7 13 29 17 9 23 36 26 17 
sensor id 1 50 40 36 42 46 45 33 27 33 45 34 25 
sensor id 2 38 41 28 21 22 38 26 34 41 40 51 43 
sensor id 3 23 39 17 10 25 52 28 12 28 39 29 19 
sensor id 4 42 48 28 20 22 33 23 24 46 59 67 39 
sensor id 5 0 0 0 0 0 0 0 0 0 0 0 0 
sensor id 0 21 33 18 7 12 29 17 9 22 36 27 17 
sensor id 1 28 31 15 10 21 31 20 11 30 45 31 19 
sensor id 2 38 44 29 23 26 37 26 23 33 33 33 31 
sensor id 3 23 38 17 10 23 42 25 12 29 38 29 20 
sensor id 4 30 36 21 12 19 31 21 16 36 53 54 27 
sensor id 5 0 0 0 0 0 0 0 0 0 0 0 0 
sensor id 0 29 39 21 9 13 29 18 10 23 37 31 24 
sensor id 1 29 31 20 13 23 31 20 13 31 46 34 24 
sensor id 2 43 54 48 22 20 31 19 20 29 35 37 43 
sensor id 3 22 37 17 9 22 42 24 13 31 38 29 21 
sensor id 4 24 33 19 10 19 32 25 18 43 50 47 26 
sensor id 5 0 0 0 0 0 0 0 0 0 0 0 0 
sensor id 0 46 49 27 12 14 30 19 10 23 37 31 24 
sensor id 1 29 31 20 13 23 31 20 13 31 46 34 24 
sensor id 2 43 54 48 22 20 31 19 20 29 35 37 43 
sensor id 3 22 37 17 9 22 42 24 13 31 38 29 21 
sensor id 4 24 33 19 10 19 32 25 18 43 50 47 26 
sensor id 5 0 0 0 0 0 0 0 0 0 0 0 0 
sensor id 0 46 49 27 12 14 30 19 13 27 40 44 35 
sensor id 1 33 30 26 11 21 30 23 16 34 47 38 22 
sensor id 2 55 60 56 37 31 46 26 30 36 42 39 47 
sensor id 3 24 39 18 11 25 46 35 18 34 40 31 22 
sensor id 4 24 35 20 11 21 34 27 19 49 53 48 25 
sensor id 5 0 0 0 0 0 0 0 0 0 0 0 0 
sensor id 0 42 44 26 13 14 31 19 15 32 46 56 39 
sensor id 1 29 37 16 11 30 38 21 17 36 51 40 26 
sensor id 2 46 51 48 41 46 37 28 33 35 28 37 39 
sensor id 3 24 40 19 12 27 49 42 18 32 40 31 22 
sensor id 4 25 36 20 11 21 34 28 20 49 56 52 27 
sensor id 5 0 0 0 0 0 0 0 0 0 0 0 0 
sensor id 0 35 40 25 14 15 31 20 23 45 61 75 55 
sensor id 1 29 42 25 16 33 41 29 36 56 60 56 44 
sensor id 2 33 45 41 34 49 42 27 30 27 37 32 34 
sensor id 3 25 41 22 13 28 48 37 16 31 40 30 22 
sensor id 4 26 36 21 12 21 34 28 21 52 61 54 27 
sensor id 5 0 0 0 0 0 0 0 0 0 0 0 0 
sensor id 0 42 51 38 21 17 33 22 31 56 71 78 52 
sensor id 1 37 32 28 22 34 35 33 42 60 62 59 49 
sensor id 2 32 48 41 33 48 43 37 29 27 35 33 28 
sensor id 3 27 43 30 17 30 46 30 15 30 39 30 23 
sensor id 4 27 37 22 12 20 35 28 21 54 65 56 27 
sensor id 5 0 0 0 0 0 0 0 0 0 0 0 0 
sensor id 0 45 55 46 22 18 32 22 28 53 68 70 43 
sensor id 1 39 33 32 29 28 43 36 44 65 67 61 51 
sensor id 2 30 50 37 31 46 50 27 27 35 34 32 29 
sensor id 3 28 45 35 18 30 44 25 14 29 39 30 23 
sensor id 4 26 37 22 11 21 34 26 20 52 67 54 25 
sensor id 5 0 0 0 0 0 0 0 0 0 0 0 0 
sensor id 0 48 55 42 16 15 29 19 14 29 49 38 26 
sensor id 1 48 45 26 25 31 41 30 36 58 66 61 48 
sensor id 2 36 57 43 33 50 54 51 46 43 44 42 39 
sensor id 3 26 43 25 11 25 43 23 11 28 39 29 20 
sensor id 4 26 37 21 10 20 33 24 18 48 70 52 25 
sensor id 5 0 0 0 0 0 0 0 0 0 0 0 0 
sensor id 0 43 52 29 10 13 30 18 14 29 49 38 26 
sensor id 1 48 45 26 25 31 41 30 36 58 66 61 48 
sensor id 2 36 57 43 33 50 54 51 46 43 44 42 39 
sensor id 3 26 43 25 11 25 43 23 11 28 39 29 20 
sensor id 4 26 37 21 10 20 33 24 18 48 70 52 25 
sensor id 5 0 0 0 0 0 0 0 0 0 0 0 0 
sensor id 0 34 49 24 8 14 30 19 9 24 39 32 20 
sensor id 1 45 43 25 18 32 42 24 17 35 49 44 28 
sensor id 2 51 70 50 37 50 51 57 57 63 61 67 55 
sensor id 3 24 38 17 9 22 41 22 11 28 38 28 19 
sensor id 4 32 38 23 12 20 33 24 20 53 77 63 33 
sensor id 5 0 0 0 0 0 0 0 0 0 0 0 0 
sensor id 0 35 57 27 9 14 31 19 9 24 39 32 20 
sensor id 1 45 43 25 18 32 42 24 17 35 49 44 28 
sensor id 2 51 70 50 37 50 51 57 57 63 61 67 55 
sensor id 3 24 38 17 9 22 41 22 11 28 38 28 19 
sensor id 4 32 38 23 12 20 33 24 20 53 77 63 33 
sensor id 5 0 0 0 0 0 0 0 0 0 0 0 0 
sensor id 0 35 57 27 9 14 31 19 12 28 46 44 26 
sensor id 1 34 38 23 14 28 36 21 14 32 46 34 20 
sensor id 2 51 73 53 41 52 52 53 55 50 41 50 49 
sensor id 3 23 38 17 9 22 42 23 11 28 38 29 19 
sensor id 4 41 43 27 15 21 34 26 27 61 77 71 38 
sensor id 5 0 0 0 0 0 0 0 0 0 0 0 0 
sensor id 0 50 64 43 15 16 31 20 18 41 59 58 38 
sensor id 1 27 34 20 12 27 35 21 12 30 44 32 19 
sensor id 2 44 66 49 40 52 49 42 37 30 30 34 31 
sensor id 3 23 39 17 9 23 42 23 11 28 37 29 20 
sensor id 4 41 44 27 16 22 34 27 29 60 76 71 38 
sensor id 5 0 0 0 0 0 0 0 0 0 0 0 0 
sensor id 0 55 67 60 31 20 34 24 33 57 62 60 47 
sensor id 1 26 28 16 11 26 31 20 11 29 44 30 19 
sensor id 2 32 55 37 26 42 37 25 19 25 25 29 23 
sensor id 3 23 38 18 9 23 42 23 11 28 38 29 20 
sensor id 4 35 42 26 15 22 35 27 25 55 72 64 33 
sensor id 5 0 0 0 0 0 0 0 0 0 0 0 0 
sensor id 0 51 58 60 50 27 37 28 36 62 65 55 46 
sensor id 1 24 39 19 8 21 38 20 10 30 46 32 20 
sensor id 2 25 45 29 12 29 43 25 14 24 36 27 20 
sensor id 3 23 39 18 9 23 41 22 11 28 38 29 19 
sensor id 4 31 45 37 15 23 35 27 22 50 69 57 30 
sensor id 5 0 0 0 0 0 0 0 0 0 0 0 0 
sensor id 0 43 49 48 51 30 38 30 38 60 66 52 49 
sensor id 1 27 29 19 9 30 39 20 13 32 47 33 19 
sensor id 2 23 41 26 8 24 43 16 16 31 27 28 20 
sensor id 3 23 39 18 9 23 41 22 11 28 37 29 21 
sensor id 4 37 60 53 19 24 35 27 21 53 77 55 30 
sensor id 5 0 0 0 0 0 0 0 0 0 0 0 0 
sensor id 0 48 47 42 42 26 36 28 38 60 66 52 49 
sensor id 1 27 29 19 9 30 39 20 13 32 47 33 19 
sensor id 2 23 41 26 8 24 43 16 16 31 27 28 20 
sensor id 3 23 39 18 9 23 41 22 11 28 37 29 21 
sensor id 4 37 60 53 19 24 35 27 21 53 77 55 30 
sensor id 5 0 0 0 0 0 0 0 0 0 0 0 0 
sensor id 0 48 46 38 29 20 32 23 28 44 68 53 48 
sensor id 1 28 32 16 15 34 47 24 14 31 46 33 21 
sensor id 2 30 46 42 19 36 54 33 23 37 38 35 32 
sensor id 3 27 42 18 9 23 45 24 10 27 39 30 20 
sensor id 4 42 67 41 15 22 35 27 25 65 75 52 34 
sensor id 5 0 0 0 0 0 0 0 0 0 0 0 0 
sensor id 0 49 50 37 19 16 32 21 28 44 68 53 48 
sensor id 1 28 32 16 15 34 47 24 14 31 46 33 21 
sensor id 2 30 46 42 19 36 54 33 23 37 38 35 32 
sensor id 3 27 42 18 9 23 45 24 10 27 39 30 20 
sensor id 4 42 67 41 15 22 35 27 25 65 75 52 34 
sensor id 5 0 0 0 0 0 0 0 0 0 0 0 0 
sensor id 0 39 40 22 10 15 32 22 14 29 38 30 19 
sensor id 1 36 46 35 32 52 60 39 23 32 47 36 31 
sensor id 2 47 57 52 33 37 54 48 36 41 41 44 47 
sensor id 3 24 40 17 10 25 45 24 11 27 37 29 19 
sensor id 4 54 45 41 38 32 38 33 40 70 78 56 64 
sensor id 5 0 0 0 0 0 0 0 0 0 0 0 0 
sensor id 0 22 34 19 8 15 31 21 14 29 38 30 19 
sensor id 1 36 46 35 32 52 60 39 23 32 47 36 31 
sensor id 2 47 57 52 33 37 54 48 36 41 41 44 47 
sensor id 3 24 40 17 10 25 45 24 11 27 37 29 19 
sensor id 4 54 45 41 38 32 38 33 40 70 78 56 64 
sensor id 5 0 0 0 0 0 0 0 0 0 0 0 0 
sensor id 0 22 34 19 8 15 31 21 13 28 39 28 19 
sensor id 1 40 43 38 35 52 46 37 25 33 47 35 31 
sensor id 2 46 48 40 29 25 36 39 39 49 45 52 54 
sensor id 3 23 38 17 9 22 41 23 10 27 37 29 18 
sensor id 4 61 48 44 39 32 37 30 36 64 76 59 60 
sensor id 5 0 0 0 0 0 0 0 0 0 0 0 0 
sensor id 0 23 34 20 8 14 32 19 10 27 40 30 18 
sensor id 1 42 51 44 40 56 52 40 25 34 48 33 29 
sensor id 2 55 53 49 33 30 43 50 46 54 48 51 57 
sensor id 3 23 38 17 9 23 40 22 11 26 37 28 20 
sensor id 4 60 49 41 30 25 35 25 23 38 48 40 40 
sensor id 5 0 0 0 0 0 0 0 0 0 0 0 0 
sensor id 0 26 38 19 8 12 30 18 9 24 39 29 20 
sensor id 1 38 46 39 33 55 57 33 18 31 46 32 22 
sensor id 2 59 61 57 40 40 51 55 47 52 43 45 52 
sensor id 3 23 38 17 9 23 43 23 12 28 38 30 21 
sensor id 4 47 45 29 12 19 31 19 10 23 34 26 16 
sensor id 5 0 0 0 0 0 0 0 0 0 0 0 0 
sensor id 0 35 44 22 9 13 31 18 11 24 42 34 23 
sensor id 1 30 37 26 21 47 53 27 15 32 45 32 21 
sensor id 2 61 64 63 40 45 59 56 47 46 38 41 45 
sensor id 3 24 39 20 18 36 52 50 43 46 46 40 36 
sensor id 4 21 32 18 8 18 31 20 12 28 47 32 18 
sensor id 5 0 0 0 0 0 0 0 0 0 0 0 0 
sensor id 0 44 49 26 12 14 31 19 12 27 46 38 29 
sensor id 1 27 34 22 18 45 57 28 15 32 46 33 22 
sensor id 2 58 63 61 39 46 61 55 44 41 35 39 44 
sensor id 3 28 42 22 27 39 54 58 57 52 46 40 34 
sensor id 4 21 34 18 7 18 31 20 12 28 48 32 18 
sensor id 5 0 0 0 0 0 0 0 0 0 0 0 0 
sensor id 0 45 43 24 11 14 31 18 11 25 41 33 21 
sensor id 1 30 40 28 24 57 70 39 20 34 47 35 27 
sensor id 2 53 57 58 44 48 65 55 44 44 32 44 52 
sensor id 3 27 42 22 23 39 58 61 46 43 44 35 27 
sensor id 4 21 33 18 8 19 31 20 12 31 53 33 19 
sensor id 5 0 0 0 0 0 0 0 0 0 0 0 0 
sensor id 0 29 36 20 8 12 30 18 9 23 37 28 17 
sensor id 1 36 36 37 42 67 73 55 31 36 48 36 35 
sensor id 2 56 55 55 43 39 52 55 46 49 41 52 56 
sensor id 3 25 40 19 15 34 55 51 24 33 40 30 21 
sensor id 4 22 34 19 9 19 32 21 14 40 64 39 21 
sensor id 5 0 0 0 0 0 0 0 0 0 0 0 0 
sensor id 0 22 31 18 7 13 30 17 9 23 38 27 17 
sensor id 1 44 49 47 50 59 42 36 36 37 48 38 45 
sensor id 2 54 47 41 33 22 33 29 35 49 47 59 58 
sensor id 3 25 40 19 15 34 55 51 24 33 40 30 21 
sensor id 4 22 34 19 9 19 32 21 14 40 64 39 21 
sensor id 5 0 0 0 0 0 0 0 0 0 0 0 0 
sensor id 0 22 32 17 6 12 30 19 10 24 39 28 17 
sensor id 1 54 57 55 46 35 40 26 23 33 47 36 42 
sensor id 2 46 42 28 15 19 36 22 26 48 51 62 52 
sensor id 3 22 38 17 9 22 42 22 10 28 37 28 19 
sensor id 4 31 42 25 12 21 33 23 17 43 59 39 29 
sensor id 5 0 0 0 0 0 0 0 0 0 0 0 0 
sensor id 0 22 32 18 7 13 31 20 10 24 39 28 17 
sensor id 1 54 57 55 46 35 40 26 23 33 47 36 42 
sensor id 2 46 42 28 15 19 36 22 26 48 51 62 52 
sensor id 3 22 38 17 9 22 42 22 10 28 37 28 19 
sensor id 4 31 42 25 12 21 33 23 17 43 59 39 29 
sensor id 5 0 0 0 0 0 0 0 0 0 0 0 0 
sensor id 0 24 34 20 11 16 33 25 22 42 45 36 24 
sensor id 1 61 64 60 52 44 37 30 34 36 48 41 54 
sensor id 2 58 46 37 26 22 35 29 43 56 56 74 73 
sensor id 3 22 38 17 8 22 40 21 10 27 36 28 19 
sensor id 4 55 55 51 29 27 36 27 27 44 58 58 43 
sensor id 5 0 0 0 0 0 0 0 0 0 0 0 0 
sensor id 0 26 36 23 18 23 38 36 22 42 45 36 24 
sensor id 1 61 64 60 52 44 37 30 34 36 48 41 54 
sensor id 2 58 46 37 26 22 35 29 43 56 56 74 73 
sensor id 3 22 38 17 8 22 40 21 10 27 36 28 19 
sensor id 4 55 55 51 29 27 36 27 27 44 58 58 43 
sensor id 5 0 0 0 0 0 0 0 0 0 0 0 0 
sensor id 0 26 36 23 18 23 38 36 39 48 43 39 33 
sensor id 1 63 60 61 63 60 47 40 48 40 50 41 57 
sensor id 2 65 52 52 45 30 39 31 54 57 52 68 77 
sensor id 3 23 39 17 8 21 40 21 10 28 38 28 19 
sensor id 4 34 41 46 31 32 38 33 39 53 49 54 46 
sensor id 5 0 0 0 0 0 0 0 0 0 0 0 0 
sensor id 0 30 39 29 31 30 40 41 48 51 43 43 41 
sensor id 1 60 59 61 69 70 47 50 59 42 50 42 55 
sensor id 2 62 52 55 51 36 42 39 57 51 48 59 75 
sensor id 3 23 37 17 9 22 40 22 10 27 39 29 19 
sensor id 4 30 36 28 31 33 40 37 44 50 43 48 51 
sensor id 5 0 0 0 0 0 0 0 0 0 0 0 0 
sensor id 0 34 41 34 38 34 41 43 52 53 45 42 39 
sensor id 1 54 53 56 69 76 56 55 59 43 50 42 55 
sensor id 2 56 51 55 52 40 44 42 55 48 41 55 70 
sensor id 3 22 38 17 9 22 42 22 11 27 37 29 20 
sensor id 4 32 37 30 38 38 43 42 51 57 47 53 54 
sensor id 5 0 0 0 0 0 0 0 0 0 0 0 0 
sensor id 0 30 38 29 32 31 42 43 48 53 46 39 31 
sensor id 1 53 58 52 64 66 48 44 56 44 51 43 56 
sensor id 2 52 48 48 44 33 44 31 52 53 46 58 66 
sensor id 3 23 39 17 9 22 40 21 10 27 38 29 18 
sensor id 4 31 37 32 37 40 42 41 51 65 55 60 50 
sensor id 5 0 0 0 0 0 0 0 0 0 0 0 0 
sensor id 0 27 35 22 19 23 39 36 28 42 42 33 23 
sensor id 1 55 55 56 60 49 39 31 37 38 48 41 53 
sensor id 2 49 45 37 34 26 38 28 45 50 48 62 64 
sensor id 3 22 39 18 9 22 40 21 11 28 38 28 18 
sensor id 4 31 40 46 39 41 40 38 46 68 66 64 41 
sensor id 5 0 0 0 0 0 0 0 0 0 0 0 0 
sensor id 0 24 33 20 11 18 35 29 20 35 41 31 20 
sensor id 1 60 57 57 40 36 36 22 18 31 48 36 37 
sensor id 2 48 42 31 19 19 37 17 29 47 55 66 58 
sensor id 3 22 38 16 9 22 40 21 10 27 37 29 19 
sensor id 4 35 44 59 55 43 40 36 41 72 79 68 44 
sensor id 5 0 0 0 0 0 0 0 0 0 0 0 0 
sensor id 0 23 33 20 12 18 35 32 25 42 44 34 24 
sensor id 1 57 59 52 22 30 31 22 13 30 45 32 25 
sensor id 2 55 44 29 12 19 27 26 20 48 53 52 39 
sensor id 3 22 39 17 8 22 41 22 10 27 38 28 19 
sensor id 4 40 47 65 61 46 41 38 45 74 77 71 46 
sensor id 5 0 0 0 0 0 0 0 0 0 0 0 0 
sensor id 0 26 35 23 20 27 42 44 47 56 49 41 36 
sensor id 1 45 53 45 18 23 40 22 13 30 44 31 22 
sensor id 2 67 52 30 12 17 33 25 25 54 55 48 34 
sensor id 3 22 38 16 8 21 40 21 10 27 38 28 19 
sensor id 4 38 47 63 54 49 43 44 53 75 69 69 52 
sensor id 5 0 0 0 0 0 0 0 0 0 0 0 0 
sensor id 0 30 39 30 38 37 47 50 56 56 47 42 44 
sensor id 1 33 45 35 18 29 38 21 13 29 44 31 19 
sensor id 2 77 72 41 16 21 37 31 45 60 52 54 45 
sensor id 3 22 38 16 8 21 41 22 10 26 37 29 19 
sensor id 4 33 42 47 42 48 47 50 57 70 58 60 51 
sensor id 5 0 0 0 0 0 0 0 0 0 0 0 0 
sensor id 0 36 49 35 43 40 48 50 56 56 47 42 44 
sensor id 1 33 45 35 18 29 38 21 13 29 44 31 19 
sensor id 2 77 72 41 16 21 37 31 45 60 52 54 45 
sensor id 3 22 38 16 8 21 41 22 10 26 37 29 19 
sensor id 4 33 42 47 42 48 47 50 57 70 58 60 51 
sensor id 5 0 0 0 0 0 0 0 0 0 0 0 0 
sensor id 0 48 53 37 40 37 47 47 50 48 46 43 40 
sensor id 1 28 35 23 18 50 58 29 15 32 47 34 21 
sensor id 2 50 57 53 34 51 64 62 47 44 36 39 37 
sensor id 3 23 37 17 9 22 41 21 10 28 38 29 20 
sensor id 4 31 38 36 38 45 48 52 57 65 51 55 51 
sensor id 5 0 0 0 0 0 0 0 0 0 0 0 0 
sensor id 0 48 53 37 40 37 47 47 50 48 46 43 40 
sensor id 1 28 35 23 18 50 58 29 15 32 47 34 21 
sensor id 2 50 57 53 34 51 64 62 47 44 36 39 37 
sensor id 3 23 38 16 8 22 41 22 11 28 38 29 20 
sensor id 4 30 37 32 37 44 46 49 55 65 51 56 52 
sensor id 5 0 0 0 0 0 0 0 0 0 0 0 0 
sensor id 0 47 45 32 26 26 40 38 38 48 46 42 33 
sensor id 1 29 35 23 23 66 76 42 19 32 48 34 26 
sensor id 2 42 53 50 33 46 66 64 43 42 32 39 39 
sensor id 3 23 39 17 9 24 42 22 10 27 37 29 20 
sensor id 4 30 37 32 34 38 41 38 48 60 51 56 48 
sensor id 5 0 0 0 0 0 0 0 0 0 0 0 0 
sensor id 0 42 42 26 16 17 34 27 21 39 42 36 24 
sensor id 1 31 36 31 36 75 68 48 25 34 48 35 29 
sensor id 2 46 56 57 41 43 54 59 46 48 39 44 49 
sensor id 3 23 39 17 9 24 42 21 11 27 39 28 19 
sensor id 4 30 37 35 28 30 36 26 27 41 47 47 33 
sensor id 5 0 0 0 0 0 0 0 0 0 0 0 0 
sensor id 0 33 38 21 8 11 28 16 8 23 36 27 16 
sensor id 1 36 42 43 47 72 50 38 26 34 47 35 31 
sensor id 2 53 62 64 46 34 43 51 48 55 47 50 57 
sensor id 3 23 38 17 9 23 43 23 12 28 39 30 21 
sensor id 4 33 40 24 9 18 30 18 10 22 33 25 15 
sensor id 5 0 0 0 0 0 0 0 0 0 0 0 0 
sensor id 0 25 36 19 8 13 29 17 9 22 35 28 17 
sensor id 1 40 46 46 42 56 44 30 20 33 47 34 25 
sensor id 2 63 66 67 39 29 43 51 50 57 49 51 50 
sensor id 3 25 39 19 18 42 62 78 59 51 54 40 35 
sensor id 4 21 33 18 7 17 30 18 10 23 37 26 16 
sensor id 5 0 0 0 0 0 0 0 0 0 0 0 0 
sensor id 0 26 40 19 7 12 29 17 9 22 35 29 18 
sensor id 1 32 42 34 21 36 39 24 14 31 46 33 20 
sensor id 2 69 74 65 31 35 40 52 52 55 48 50 47 
sensor id 3 28 42 23 33 51 60 85 77 57 55 40 34 
sensor id 4 21 32 17 7 17 29 18 9 22 34 25 15 
sensor id 5 0 0 0 0 0 0 0 0 0 0 0 0 
sensor id 0 36 52 24 9 13 30 18 11 25 41 35 26 
sensor id 1 26 34 23 13 30 38 23 12 31 46 32 19 
sensor id 2 66 77 65 36 48 52 54 50 45 36 41 41 
sensor id 3 27 42 22 30 49 60 84 69 53 53 39 32 
sensor id 4 20 33 18 7 17 31 19 10 23 37 26 16 
sensor id 5 0 0 0 0 0 0 0 0 0 0 0 0 
sensor id 0 58 61 39 18 16 32 21 19 42 69 55 50 
sensor id 1 27 32 18 11 27 37 23 13 30 44 31 19 
sensor id 2 44 61 47 34 48 54 51 40 36 33 34 29 
sensor id 3 27 41 22 29 50 62 81 60 49 53 39 32 
sensor id 4 20 33 18 8 18 31 20 11 24 39 25 18 
sensor id 5 0 0 0 0 0 0 0 0 0 0 0 0 
sensor id 0 57 53 47 37 21 35 25 31 59 77 55 54 
sensor id 1 27 39 18 12 28 41 24 12 30 44 30 18 
sensor id 2 35 53 41 21 45 57 37 20 25 26 30 23 
sensor id 3 27 42 23 28 48 60 69 46 44 47 36 28 
sensor id 4 26 53 29 10 20 32 21 12 25 36 27 20 
sensor id 5 0 0 0 0 0 0 0 0 0 0 0 0 
sensor id 0 50 51 44 45 26 36 29 41 53 71 54 58 
sensor id 1 26 35 21 10 28 42 22 12 29 43 30 18 
sensor id 2 29 47 38 14 33 52 29 18 25 26 30 23 
sensor id 3 27 41 21 20 35 50 43 30 38 43 34 25 
sensor id 4 34 65 37 12 20 33 21 12 27 43 28 20 
sensor id 5 0 0 0 0 0 0 0 0 0 0 0 0 
sensor id 0 51 51 45 46 23 35 26 37 42 63 54 56 
sensor id 1 26 40 19 10 32 45 24 13 31 44 31 21 
sensor id 2 28 46 40 16 31 54 28 19 35 34 32 28 
sensor id 3 26 40 19 13 28 49 39 23 37 40 32 22 
sensor id 4 30 59 30 10 20 32 20 12 27 46 29 18 
sensor id 5 0 0 0 0 0 0 0 0 0 0 0 0 
sensor id 0 51 47 34 23 16 31 19 18 30 48 46 38 
sensor id 1 27 39 23 16 42 58 30 16 32 46 32 23 
sensor id 2 35 50 48 25 41 61 43 28 38 34 35 35 
sensor id 3 26 40 19 13 28 49 39 23 37 40 32 22 
sensor id 4 30 59 30 10 20 32 20 12 27 46 29 18 
sensor id 5 0 0 0 0 0 0 0 0 0 0 0 0 
sensor id 0 44 41 24 11 13 29 18 11 25 39 34 25 
sensor id 1 29 38 27 23 51 63 36 18 32 47 33 23 
sensor id 2 42 54 54 35 44 60 58 41 43 37 40 43 
sensor id 3 24 39 18 11 27 51 36 17 32 39 30 21 
sensor id 4 23 35 18 8 18 30 19 11 25 42 27 17 
sensor id 5 0 0 0 0 0 0 0 0 0 0 0 0 
sensor id 0 42 44 25 10 13 30 18 11 25 39 34 25 
sensor id 1 29 38 27 23 51 63 36 18 32 47 33 23 
sensor id 2 42 54 54 35 44 60 58 41 43 37 40 43 
sensor id 3 24 39 18 11 27 51 36 17 32 39 30 21 
sensor id 4 23 35 18 8 18 30 19 11 25 42 27 17 
sensor id 5 0 0 0 0 0 0 0 0 0 0 0 0 
sensor id 0 50 53 33 15 15 32 19 15 32 56 47 43 
sensor id 1 27 38 23 13 30 39 23 12 31 46 31 19 
sensor id 2 49 61 56 30 46 54 49 31 34 29 33 29 
sensor id 3 26 40 20 18 31 46 41 46 55 51 48 48 
sensor id 4 21 33 18 7 18 30 19 10 22 34 25 16 
sensor id 5 0 0 0 0 0 0 0 0 0 0 0 0 
sensor id 0 55 54 44 30 19 34 23 15 32 56 47 43 
sensor id 1 27 38 23 13 30 39 23 12 31 46 31 19 
sensor id 2 49 61 56 30 46 54 49 31 34 29 33 29 
sensor id 3 26 40 20 18 31 46 41 46 55 51 48 48 
sensor id 4 21 33 18 7 18 30 19 10 22 34 25 16 
sensor id 5 0 0 0 0 0 0 0 0 0 0 0 0 
sensor id 0 55 53 45 37 21 35 26 36 45 56 52 55 
sensor id 1 26 27 16 12 26 32 21 13 33 49 33 19 
sensor id 2 34 51 44 20 27 39 19 19 32 27 34 26 
sensor id 3 69 70 32 15 25 43 25 17 37 61 66 36 
sensor id 4 30 50 33 13 20 32 22 16 38 51 37 25 
sensor id 5 0 0 0 0 0 0 0 0 0 0 0 0 
sensor id 0 52 48 40 38 24 36 30 36 45 56 52 55 
sensor id 1 26 27 16 12 26 32 21 13 33 49 33 19 
sensor id 2 34 51 44 20 27 39 19 19 32 27 34 26 
sensor id 3 69 70 32 15 25 43 25 17 37 61 66 36 
sensor id 4 30 50 33 13 20 32 22 16 38 51 37 25 
sensor id 5 0 0 0 0 0 0 0 0 0 0 0 0 
sensor id 0 52 48 40 38 24 36 30 42 47 57 55 55 
sensor id 1 26 37 17 14 23 44 23 13 32 49 33 21 
sensor id 2 32 47 45 24 27 42 19 23 27 38 38 34 
sensor id 3 71 66 33 17 26 45 26 19 42 75 66 43 
sensor id 4 43 53 40 16 21 33 23 16 36 46 32 29 
sensor id 5 0 0 0 0 0 0 0 0 0 0 0 0 
sensor id 0 56 51 44 44 26 37 31 45 50 62 58 55 
sensor id 1 29 31 16 14 31 38 23 15 32 48 33 20 
sensor id 2 39 50 46 27 31 41 22 25 30 33 41 36 
sensor id 3 70 61 38 22 28 47 27 22 47 79 64 55 
sensor id 4 53 58 50 21 23 34 23 17 37 46 32 30 
sensor id 5 0 0 0 0 0 0 0 0 0 0 0 0 
sensor id 0 53 49 38 36 22 34 27 37 48 63 57 52 
sensor id 1 28 43 15 15 29 41 26 15 33 48 32 22 
sensor id 2 39 49 47 31 35 41 31 25 39 38 40 37 
sensor id 3 64 57 42 30 31 49 30 28 52 81 61 64 
sensor id 4 54 60 50 18 21 33 22 14 26 37 28 23 
sensor id 5 0 0 0 0 0 0 0 0 0 0 0 0 
sensor id 0 49 45 33 27 18 32 24 31 44 61 57 50 
sensor id 1 27 42 23 14 38 46 29 17 33 46 34 24 
sensor id 2 37 50 48 34 38 48 34 27 39 32 42 41 
sensor id 3 66 54 43 40 34 52 33 37 51 73 52 72 
sensor id 4 45 60 40 12 20 32 20 12 24 37 27 19 
sensor id 5 0 0 0 0 0 0 0 0 0 0 0 0 
sensor id 0 48 44 31 21 16 31 21 22 37 58 53 46 
sensor id 1 29 43 17 18 39 54 29 16 32 45 32 24 
sensor id 2 41 52 51 34 39 56 33 29 30 42 40 41 
sensor id 3 42 45 32 53 45 57 51 75 56 54 47 54 
sensor id 4 31 57 27 9 18 30 18 10 23 37 26 16 
sensor id 5 0 0 0 0 0 0 0 0 0 0 0 0 
sensor id 0 46 42 28 16 15 30 19 17 31 52 49 41 
sensor id 1 32 35 21 20 46 56 32 17 32 46 32 23 
sensor id 2 43 53 51 32 41 57 40 29 32 33 40 40 
sensor id 3 30 42 25 40 46 59 64 85 57 55 43 45 
sensor id 4 23 44 20 8 18 30 18 10 23 37 26 16 
sensor id 5 0 0 0 0 0 0 0 0 0 0 0 0 
sensor id 0 45 42 27 14 14 30 19 16 31 54 50 44 
sensor id 1 31 38 28 23 48 58 32 17 31 46 34 24 
sensor id 2 44 54 52 34 43 56 44 31 34 38 40 42 
sensor id 3 29 42 25 42 49 61 68 83 55 55 43 44 
sensor id 4 22 37 19 7 18 30 19 10 24 39 27 17 
sensor id 5 0 0 0 0 0 0 0 0 0 0 0 0 
sensor id 0 47 46 32 20 16 33 22 16 31 54 50 44 
sensor id 1 31 38 28 23 48 58 32 17 31 46 34 24 
sensor id 2 44 54 52 34 43 56 44 31 34 38 40 42 
sensor id 3 29 42 25 42 49 61 68 83 55 55 43 44 
sensor id 4 22 37 19 7 18 30 19 10 24 39 27 17 
sensor id 5 0 0 0 0 0 0 0 0 0 0 0 0 
sensor id 0 53 47 40 39 24 36 31 51 52 59 56 57 
sensor id 1 28 33 16 13 29 43 24 13 30 45 31 20 
sensor id 2 37 49 45 23 31 45 22 19 34 37 33 26 
sensor id 3 33 44 26 47 47 57 62 80 62 67 52 62 
sensor id 4 35 58 34 12 21 33 22 14 29 43 31 26 
sensor id 5 0 0 0 0 0 0 0 0 0 0 0 0 
sensor id 0 49 45 38 41 28 37 34 51 52 59 56 57 
sensor id 1 28 33 16 13 29 43 24 13 30 45 31 20 
sensor id 2 37 49 45 23 31 45 22 19 34 37 33 26 
sensor id 3 33 44 26 47 47 57 62 80 62 67 52 62 
sensor id 4 35 58 34 12 21 33 22 14 29 43 31 26 
sensor id 5 0 0 0 0 0 0 0 0 0 0 0 0 
sensor id 0 49 45 38 41 28 37 34 55 54 58 60 59 
sensor id 1 28 37 21 12 27 41 23 12 31 44 31 20 
sensor id 2 30 44 37 17 27 43 25 18 28 29 31 25 
sensor id 3 35 44 29 42 42 53 53 66 58 60 47 50 
sensor id 4 53 60 44 17 22 34 23 14 28 43 32 26 
sensor id 5 0 0 0 0 0 0 0 0 0 0 0 0 
sensor id 0 50 45 38 38 24 36 29 45 53 64 62 56 
sensor id 1 27 33 26 13 28 48 26 14 31 45 32 21 
sensor id 2 29 43 40 22 32 48 31 21 35 31 36 32 
sensor id 3 30 42 23 32 38 54 54 61 51 50 40 35 
sensor id 4 49 59 42 14 21 33 21 14 27 42 29 21 
sensor id 5 0 0 0 0 0 0 0 0 0 0 0 0 
sensor id 0 49 45 33 25 17 33 21 27 41 59 59 50 
sensor id 1 29 43 19 17 43 57 33 17 32 47 34 25 
sensor id 2 35 49 48 33 42 56 35 30 31 34 41 41 
sensor id 3 27 40 20 20 36 58 56 40 43 45 34 26 
sensor id 4 36 57 30 10 19 32 20 12 27 45 29 18 
sensor id 5 0 0 0 0 0 0 0 0 0 0 0 0 
sensor id 0 47 43 28 16 14 31 20 17 32 56 49 39 
sensor id 1 33 37 26 26 52 63 36 18 32 47 34 25 
sensor id 2 43 53 53 37 44 59 46 32 39 39 42 44 
sensor id 3 25 39 20 18 36 59 59 31 36 42 33 24 
sensor id 4 25 47 22 9 18 31 20 11 27 45 28 17 
sensor id 5 0 0 0 0 0 0 0 0 0 0 0 0 
sensor id 0 43 43 27 13 14 31 20 13 27 50 40 29 
sensor id 1 34 44 31 26 51 63 32 18 33 45 33 25 
sensor id 2 49 56 56 37 44 60 51 37 39 43 42 43 
sensor id 3 25 39 19 16 34 58 65 26 35 41 31 22 
sensor id 4 22 38 19 8 18 31 19 11 24 36 26 17 
sensor id 5 0 0 0 0 0 0 0 0 0 0 0 0 
sensor id 0 39 39 22 9 14 32 19 10 23 38 30 20 
sensor id 1 32 40 33 26 53 61 36 19 32 46 33 25 
sensor id 2 47 55 53 37 43 57 52 41 42 42 43 45 
sensor id 3 24 39 18 13 30 55 56 18 32 41 30 19 
sensor id 4 23 35 19 7 18 32 19 11 24 34 27 18 
sensor id 5 0 0 0 0 0 0 0 0 0 0 0 0 
sensor id 0 28 36 19 8 13 30 18 11 24 39 31 19 
sensor id 1 34 41 35 32 58 64 41 22 33 46 34 26 
sensor id 2 48 55 54 40 39 56 54 45 46 40 46 48 
sensor id 3 23 38 18 10 26 53 41 14 29 39 29 21 
sensor id 4 26 38 21 9 18 32 19 11 24 36 28 19 
sensor id 5 0 0 0 0 0 0 0 0 0 0 0 0 
sensor id 0 31 38 20 8 13 31 18 11 25 42 35 26 
sensor id 1 34 39 31 30 57 67 40 20 32 46 33 24 
sensor id 2 49 56 55 42 44 56 55 44 44 41 43 46 
sensor id 3 24 38 18 11 28 56 43 15 30 39 30 20 
sensor id 4 27 40 22 9 19 32 20 12 24 36 28 19 
sensor id 5 0 0 0 0 0 0 0 0 0 0 0 0 
sensor id 0 41 41 25 12 15 32 19 14 29 49 46 37 
sensor id 1 30 37 31 24 51 64 38 18 31 45 33 21 
sensor id 2 47 55 54 41 48 59 52 37 39 31 37 40 
sensor id 3 24 39 17 11 28 57 37 14 29 39 29 20 
sensor id 4 29 46 24 10 19 32 20 12 25 37 30 21 
sensor id 5 0 0 0 0 0 0 0 0 0 0 0 0 
sensor id 0 45 41 26 14 15 32 20 16 33 50 50 38 
sensor id 1 27 42 19 21 49 63 37 17 33 46 33 22 
sensor id 2 41 51 49 37 49 59 52 33 39 30 38 38 
sensor id 3 23 38 18 10 26 53 26 12 28 39 29 19 
sensor id 4 36 54 29 12 20 32 21 14 28 40 36 27 
sensor id 5 0 0 0 0 0 0 0 0 0 0 0 0 
sensor id 0 40 38 24 12 15 33 22 18 37 47 44 29 
sensor id 1 31 32 32 27 53 73 47 24 34 47 34 28 
sensor id 2 40 49 49 39 48 62 51 38 35 42 40 43 
sensor id 3 23 39 18 11 31 58 27 11 28 38 29 19 
sensor id 4 50 56 41 19 23 34 24 20 36 49 51 42 
sensor id 5 0 0 0 0 0 0 0 0 0 0 0 0 
sensor id 0 33 37 22 12 17 34 26 18 37 47 44 29 
sensor id 1 31 32 32 27 53 73 47 24 34 47 34 28 
sensor id 2 40 49 49 39 48 62 51 38 35 42 40 43 
sensor id 3 23 39 18 11 31 58 27 11 28 38 29 19 
sensor id 4 50 56 41 19 23 34 24 20 36 49 51 42 
sensor id 5 0 0 0 0 0 0 0 0 0 0 0 0 
sensor id 0 33 37 22 12 17 34 26 21 41 45 34 22 
sensor id 1 35 39 31 34 60 65 50 28 35 48 36 32 
sensor id 2 43 51 51 40 45 50 52 43 45 40 44 48 
sensor id 3 23 39 18 10 28 47 23 11 27 38 29 20 
sensor id 4 67 60 58 34 28 37 27 29 45 58 58 50 
sensor id 5 0 0 0 0 0 0 0 0 0 0 0 0 
sensor id 0 25 34 20 11 17 35 26 21 41 46 33 21 
sensor id 1 41 47 42 45 55 43 36 33 35 48 37 42 
sensor id 2 46 49 43 36 27 34 29 39 51 49 55 52 
sensor id 3 23 39 18 9 22 40 22 10 27 38 29 19 
sensor id 4 70 61 63 40 30 37 27 29 44 57 57 50 
sensor id 5 0 0 0 0 0 0 0 0 0 0 0 0 
sensor id 0 24 34 20 11 17 34 25 20 41 45 34 22 
sensor id 1 53 54 50 34 30 43 22 18 32 46 35 36 
sensor id 2 38 41 26 12 21 31 17 20 46 52 59 37 
sensor id 3 23 39 17 8 22 40 21 10 28 38 29 19 
sensor id 4 70 61 60 36 29 36 26 28 44 56 57 49 
sensor id 5 0 0 0 0 0 0 0 0 0 0 0 0 
sensor id 0 24 34 20 11 17 34 27 23 44 47 36 23 
sensor id 1 60 63 47 31 32 33 24 18 32 48 38 41 
sensor id 2 32 39 24 12 17 39 19 27 46 56 69 51 
sensor id 3 23 38 17 8 22 41 22 10 27 38 29 19 
sensor id 4 68 61 59 36 29 36 26 28 45 58 58 48 
sensor id 5 0 0 0 0 0 0 0 0 0 0 0 0 
sensor id 0 25 35 21 13 19 35 29 29 48 51 39 27 
sensor id 1 57 58 51 37 32 37 24 19 32 47 33 28 
sensor id 2 47 44 31 18 21 36 27 32 53 52 60 62 
sensor id 3 23 38 17 9 22 41 22 10 27 38 29 19 
sensor id 4 64 61 58 35 30 37 28 31 47 57 59 45 
sensor id 5 0 0 0 0 0 0 0 0 0 0 0 0 
sensor id 0 26 37 23 16 20 36 30 32 49 50 40 29 
sensor id 1 38 52 43 30 39 38 25 16 31 46 33 25 
sensor id 2 64 53 44 27 25 36 34 39 56 51 54 70 
sensor id 3 23 38 17 8 22 41 22 10 27 38 29 19 
sensor id 4 55 57 54 30 28 37 29 34 49 57 58 44 
sensor id 5 0 0 0 0 0 0 0 0 0 0 0 0 
sensor id 0 28 37 25 18 23 36 32 35 50 46 39 30 
sensor id 1 36 50 45 40 50 43 31 25 34 47 36 41 
sensor id 2 67 57 53 40 28 41 36 48 57 51 59 76 
sensor id 3 23 39 16 9 22 42 22 10 27 39 29 19 
sensor id 4 48 53 51 31 29 38 33 39 54 58 55 41 
sensor id 5 0 0 0 0 0 0 0 0 0 0 0 0 
sensor id 0 28 38 25 25 28 41 39 41 45 43 36 33 
sensor id 1 54 59 57 68 60 47 35 43 39 49 44 64 
sensor id 2 56 49 45 42 29 39 34 55 59 55 66 70 
sensor id 3 23 39 18 8 23 40 22 10 28 38 29 19 
sensor id 4 35 42 45 34 35 42 42 43 57 51 44 33 
sensor id 5 0 0 0 0 0 0 0 0 0 0 0 0 
sensor id 0 30 38 30 32 32 43 41 44 44 42 37 37 
sensor id 1 67 60 64 66 40 44 27 30 36 49 43 61 
sensor id 2 45 43 34 30 25 36 27 49 56 57 70 66 
sensor id 3 23 39 17 9 22 39 21 10 27 38 28 18 
sensor id 4 26 36 29 25 37 47 48 44 50 41 36 31 
sensor id 5 0 0 0 0 0 0 0 0 0 0 0 0 
sensor id 0 30 39 34 37 35 43 42 47 43 43 39 39 
sensor id 1 72 65 63 40 29 36 23 19 33 48 36 39 
sensor id 2 42 42 30 22 21 38 26 37 56 61 73 66 
sensor id 3 23 38 17 9 21 40 21 10 28 38 28 19 
sensor id 4 24 34 24 24 39 51 50 45 44 39 33 30 
sensor id 5 0 0 0 0 0 0 0 0 0 0 0 0 
sensor id 0 32 39 34 38 34 43 41 46 41 41 38 39 
sensor id 1 65 68 58 26 28 36 22 15 31 46 34 29 
sensor id 2 53 47 33 18 20 38 25 27 53 60 62 56 
sensor id 3 22 38 17 8 21 39 22 10 27 39 28 19 
sensor id 4 24 34 23 25 39 51 50 42 37 36 30 27 
sensor id 5 0 0 0 0 0 0 0 0 0 0 0 0 
sensor id 0 34 40 38 39 32 43 38 45 36 40 39 46 
sensor id 1 48 60 52 25 31 35 23 14 30 45 32 24 
sensor id 2 60 53 37 18 21 35 25 32 60 59 55 52 
sensor id 3 22 38 17 8 21 39 22 10 27 39 28 19 
sensor id 4 24 34 23 25 39 51 50 42 37 36 30 27 
sensor id 5 0 0 0 0 0 0 0 0 0 0 0 0 
sensor id 0 45 50 48 39 30 48 39 28 30 39 34 39 
sensor id 1 35 49 46 30 40 39 27 18 32 46 34 29 
sensor id 2 69 62 53 31 26 38 35 43 60 55 54 67 
sensor id 3 22 39 18 8 22 40 21 11 28 38 29 20 
sensor id 4 22 33 23 23 46 51 33 16 23 33 25 18 
sensor id 5 0 0 0 0 0 0 0 0 0 0 0 0 
sensor id 0 44 50 47 31 33 52 42 28 30 39 34 39 
sensor id 1 35 49 46 30 40 39 27 18 32 46 34 29 
sensor id 2 69 62 53 31 26 38 35 43 60 55 54 67 
sensor id 3 22 39 18 8 22 40 21 11 28 38 29 20 
sensor id 4 22 33 23 23 46 51 33 16 23 33 25 18 
sensor id 5 0 0 0 0 0 0 0 0 0 0 0 0 
sensor id 0 46 52 50 34 36 54 45 28 31 40 35 39 
sensor id 1 45 53 53 73 83 56 61 69 45 53 45 58 
sensor id 2 48 49 45 43 40 42 41 45 45 41 42 42 
sensor id 3 23 39 18 9 24 42 22 11 28 38 30 20 
sensor id 4 21 33 20 12 36 44 24 12 22 33 25 16 
sensor id 5 0 0 0 0 0 0 0 0 0 0 0 0 
sensor id 0 53 58 55 38 37 55 46 28 31 40 35 39 
sensor id 1 45 53 53 73 83 56 61 69 45 53 45 58 
sensor id 2 48 49 45 43 40 42 41 45 45 41 42 42 
sensor id 3 23 39 18 9 24 42 22 11 28 38 30 20 
sensor id 4 21 33 20 12 36 44 24 12 22 33 25 16 
sensor id 5 0 0 0 0 0 0 0 0 0 0 0 0 
sensor id 0 56 59 55 41 36 54 45 30 32 42 38 49 
sensor id 1 47 50 41 62 65 55 68 84 62 57 52 62 
sensor id 2 30 47 35 33 46 56 54 49 43 43 44 45 
sensor id 3 24 41 20 11 26 43 23 11 28 39 30 20 
sensor id 4 21 33 21 15 43 50 28 13 23 33 26 17 
sensor id 5 0 0 0 0 0 0 0 0 0 0 0 0 
sensor id 0 58 59 52 39 34 51 43 30 32 42 38 49 
sensor id 1 47 50 41 62 65 55 68 84 62 57 52 62 
sensor id 2 30 47 35 33 46 56 54 49 43 43 44 45 
sensor id 3 24 41 20 11 26 43 23 11 28 39 30 20 
sensor id 4 21 33 21 15 43 50 28 13 23 33 26 17 
sensor id 5 0 0 0 0 0 0 0 0 0 0 0 0 
sensor id 0 58 59 52 39 34 51 43 29 32 42 39 50 
sensor id 1 49 43 46 60 61 51 59 79 59 56 52 62 
sensor id 2 35 48 42 36 51 56 56 52 46 44 46 49 
sensor id 3 24 40 20 10 25 42 23 11 28 39 29 20 
sensor id 4 21 33 21 15 43 49 28 13 23 33 25 17 
sensor id 5 0 0 0 0 0 0 0 0 0 0 0 0 
sensor id 0 57 58 49 34 31 46 40 26 30 41 39 45 
sensor id 1 52 41 43 64 65 54 63 75 53 53 46 54 
sensor id 2 37 50 45 40 52 59 59 53 45 44 45 48 
sensor id 3 24 40 19 10 25 42 23 11 28 39 30 20 
sensor id 4 21 33 20 12 33 41 23 11 22 33 25 16 
sensor id 5 0 0 0 0 0 0 0 0 0 0 0 0 
sensor id 0 56 60 49 30 33 43 39 30 31 47 39 37 
sensor id 1 43 42 34 50 67 59 66 48 40 48 35 29 
sensor id 2 38 54 47 41 54 60 59 47 39 33 38 37 
sensor id 3 23 39 19 11 28 43 24 12 28 38 30 21 
sensor id 4 20 32 18 7 20 32 19 10 21 32 24 15 
sensor id 5 0 0 0 0 0 0 0 0 0 0 0 0 
sensor id 0 58 62 49 33 34 40 36 35 39 60 51 38 
sensor id 1 30 37 24 27 52 66 51 21 32 47 32 21 
sensor id 2 34 58 45 31 50 58 34 23 28 31 32 24 
sensor id 3 23 40 20 13 43 59 31 14 29 39 30 21 
sensor id 4 20 33 18 7 18 31 18 10 22 33 25 16 
sensor id 5 0 0 0 0 0 0 0 0 0 0 0 0 
sensor id 0 54 65 47 43 39 43 40 45 51 63 51 42 
sensor id 1 26 33 22 13 33 51 28 13 31 46 32 20 
sensor id 2 31 59 42 12 25 38 19 15 24 28 30 23 
sensor id 3 25 40 19 14 41 72 58 18 31 41 31 22 
sensor id 4 23 40 25 10 20 33 20 12 24 34 27 21 
sensor id 5 0 0 0 0 0 0 0 0 0 0 0 0 
sensor id 0 47 63 46 51 44 46 45 50 47 55 42 44 
sensor id 1 26 28 13 10 25 44 25 12 31 44 31 18 
sensor id 2 33 62 44 11 20 36 24 17 31 30 29 22 
sensor id 3 26 40 19 14 35 66 67 24 32 42 33 24 
sensor id 4 39 61 49 18 23 35 22 14 25 35 28 24 
sensor id 5 0 0 0 0 0 0 0 0 0 0 0 0 
sensor id 0 49 62 47 50 44 52 49 52 39 51 39 40 
sensor id 1 25 27 11 10 22 34 22 12 30 45 31 18 
sensor id 2 33 60 45 12 20 36 20 15 26 31 31 23 
sensor id 3 26 40 20 17 36 57 55 35 44 45 37 29 
sensor id 4 47 66 49 18 23 36 23 13 25 33 30 26 
sensor id 5 0 0 0 0 0 0 0 0 0 0 0 0 
sensor id 0 50 60 45 46 44 54 52 52 39 51 39 40 
sensor id 1 25 27 11 10 22 34 22 12 30 45 31 18 
sensor id 2 33 60 45 12 20 36 20 15 26 31 31 23 
sensor id 3 26 40 20 17 36 57 55 35 44 45 37 29 
sensor id 4 47 66 49 18 23 36 23 13 25 33 30 26 
sensor id 5 0 0 0 0 0 0 0 0 0 0 0 0 
sensor id 0 52 59 44 32 42 56 54 35 32 46 36 38 
sensor id 1 26 30 14 11 24 41 25 15 33 47 34 21 
sensor id 2 29 53 41 12 21 37 18 15 31 38 31 22 
sensor id 3 31 43 27 35 46 59 57 70 69 52 51 55 
sensor id 4 39 56 27 12 28 40 23 12 23 34 26 17 
sensor id 5 0 0 0 0 0 0 0 0 0 0 0 0 
sensor id 0 55 58 48 31 42 58 56 35 32 46 36 38 
sensor id 1 26 30 14 11 24 41 25 15 33 47 34 21 
sensor id 2 29 53 41 12 21 37 18 15 31 38 31 22 
sensor id 3 31 43 27 35 46 59 57 70 69 52 51 55 
sensor id 4 39 56 27 12 28 40 23 12 23 34 26 17 
sensor id 5 0 0 0 0 0 0 0 0 0 0 0 0 
sensor id 0 56 59 49 30 39 58 54 28 33 53 41 40 
sensor id 1 27 37 27 17 35 54 38 22 36 48 36 24 
sensor id 2 27 48 41 16 31 49 35 23 33 27 33 25 
sensor id 3 38 47 37 57 59 63 59 58 39 43 37 39 
sensor id 4 22 38 21 11 34 45 24 12 23 33 26 17 
sensor id 5 0 0 0 0 0 0 0 0 0 0 0 0 
sensor id 0 58 61 47 30 41 57 53 28 33 53 41 40 
sensor id 1 27 37 27 17 35 54 38 22 36 48 36 24 
sensor id 2 27 48 41 16 31 49 35 23 33 27 33 25 
sensor id 3 38 47 37 57 59 63 59 58 39 43 37 39 
sensor id 4 22 38 21 11 34 45 24 12 23 33 26 17 
sensor id 5 0 0 0 0 0 0 0 0 0 0 0 0 
sensor id 0 58 61 47 30 41 57 53 40 44 61 48 39 
sensor id 1 26 32 27 13 27 45 30 14 31 46 31 21 
sensor id 2 31 55 49 19 34 49 30 21 33 28 31 25 
sensor id 3 28 42 23 29 50 59 55 29 32 41 31 22 
sensor id 4 24 47 25 13 35 43 24 13 24 34 27 19 
sensor id 5 0 0 0 0 0 0 0 0 0 0 0 0 
sensor id 0 53 60 41 36 44 56 55 55 47 53 41 39 
sensor id 1 28 27 16 12 20 35 23 11 29 45 31 18 
sensor id 2 35 59 51 17 22 32 25 16 22 35 33 23 
sensor id 3 25 40 18 12 27 51 33 15 31 40 31 21 
sensor id 4 36 60 41 17 34 42 25 16 26 34 32 37 
sensor id 5 0 0 0 0 0 0 0 0 0 0 0 0 
sensor id 0 50 59 39 41 42 52 52 57 41 43 38 39 
sensor id 1 28 28 22 10 28 31 22 10 30 44 32 18 
sensor id 2 35 61 51 16 19 38 19 16 27 29 32 23 
sensor id 3 24 39 18 11 24 43 27 14 32 41 31 21 
sensor id 4 66 54 43 26 31 41 26 22 32 43 50 43 
sensor id 5 0 0 0 0 0 0 0 0 0 0 0 0 
sensor id 0 51 59 39 32 41 55 54 43 34 41 35 34 
sensor id 1 28 25 25 8 23 41 19 11 30 44 31 18 
sensor id 2 35 59 51 16 20 39 16 15 34 26 30 24 
sensor id 3 24 39 18 10 24 42 26 15 35 45 33 22 
sensor id 4 37 41 27 18 37 45 26 16 29 39 39 26 
sensor id 5 0 0 0 0 0 0 0 0 0 0 0 0 
sensor id 0 52 58 41 24 36 56 52 28 31 40 36 39 
sensor id 1 25 40 22 11 22 30 20 11 31 46 31 18 
sensor id 2 32 56 48 16 21 32 14 15 34 35 29 22 
sensor id 3 25 40 18 11 24 43 27 19 45 53 38 25 
sensor id 4 30 38 23 15 41 50 27 14 26 36 30 21 
sensor id 5 0 0 0 0 0 0 0 0 0 0 0 0 
sensor id 0 54 57 42 24 30 53 46 24 30 41 41 46 
sensor id 1 28 28 14 12 28 33 21 12 30 45 31 20 
sensor id 2 31 52 46 16 24 34 15 18 33 27 30 24 
sensor id 3 26 41 20 14 27 47 34 33 64 73 60 42 
sensor id 4 26 36 22 14 45 52 28 13 24 33 26 18 
sensor id 5 0 0 0 0 0 0 0 0 0 0 0 0 
sensor id 0 57 53 39 22 25 50 40 21 31 41 45 51 
sensor id 1 28 26 26 10 32 47 27 16 35 47 35 22 
sensor id 2 31 49 50 21 29 32 17 19 32 25 33 24 
sensor id 3 36 46 28 30 44 61 62 46 46 52 63 57 
sensor id 4 21 34 21 15 52 59 32 14 24 34 26 18 
sensor id 5 0 0 0 0 0 0 0 0 0 0 0 0 
sensor id 0 55 47 34 20 23 49 39 22 31 43 50 50 
sensor id 1 29 26 13 19 36 49 51 32 43 56 39 30 
sensor id 2 28 46 47 22 26 42 29 20 33 29 32 23 
sensor id 3 54 58 43 45 65 61 44 23 33 42 38 45 
sensor id 4 21 33 21 16 58 63 34 14 24 34 26 18 
sensor id 5 0 0 0 0 0 0 0 0 0 0 0 0 
sensor id 0 48 43 30 19 23 45 38 24 35 44 60 51 
sensor id 1 33 35 23 36 57 67 66 38 51 58 45 33 
sensor id 2 28 42 38 22 31 40 32 23 38 29 35 24 
sensor id 3 61 61 49 32 36 49 26 18 30 40 32 32 
sensor id 4 21 33 21 19 71 63 39 17 26 35 27 20 
sensor id 5 0 0 0 0 0 0 0 0 0 0 0 0 
sensor id 0 36 39 25 16 18 37 30 24 35 44 60 51 
sensor id 1 33 35 23 36 57 67 66 38 51 58 45 33 
sensor id 2 28 42 38 22 31 40 32 23 38 29 35 24 
sensor id 3 61 61 49 32 36 49 26 18 30 40 32 32 
sensor id 4 21 33 21 19 71 63 39 17 26 35 27 20 
sensor id 5 0 0 0 0 0 0 0 0 0 0 0 0 
sensor id 0 36 39 25 16 18 37 30 26 43 53 70 48 
sensor id 1 35 38 27 37 66 60 45 35 54 56 43 33 
sensor id 2 25 40 28 17 38 44 42 31 36 43 36 28 
sensor id 3 40 53 49 26 32 45 25 14 28 39 31 23 
sensor id 4 23 35 26 37 73 55 43 23 29 37 29 24 
sensor id 5 0 0 0 0 0 0 0 0 0 0 0 0 
sensor id 0 33 38 24 17 18 35 28 33 52 57 79 51 
sensor id 1 30 38 23 26 55 62 45 39 47 52 40 32 
sensor id 2 26 40 27 19 38 55 48 37 36 41 35 27 
sensor id 3 27 42 30 28 42 49 30 18 30 41 33 29 
sensor id 4 25 37 34 50 61 46 37 24 33 40 30 26 
sensor id 5 0 0 0 0 0 0 0 0 0 0 0 0 
sensor id 0 32 36 23 16 18 35 28 29 50 58 73 41 
sensor id 1 32 34 20 25 57 66 51 35 52 54 43 28 
sensor id 2 25 39 24 15 35 48 40 25 30 28 31 22 
sensor id 3 33 46 43 46 51 54 36 29 34 43 37 47 
sensor id 4 27 38 37 49 54 45 40 29 48 45 34 28 
sensor id 5 0 0 0 0 0 0 0 0 0 0 0 0 
sensor id 0 30 37 23 15 18 36 30 29 49 54 67 41 
sensor id 1 31 37 21 28 46 59 52 38 58 64 45 33 
sensor id 2 24 39 25 11 30 41 27 16 29 36 30 20 
sensor id 3 57 62 63 50 43 54 31 21 32 42 36 40 
sensor id 4 27 37 36 46 55 47 43 30 47 44 33 26 
sensor id 5 0 0 0 0 0 0 0 0 0 0 0 0 
sensor id 0 30 36 23 16 19 37 31 30 49 54 61 37 
sensor id 1 34 33 29 31 44 53 53 44 62 68 52 39 
sensor id 2 23 38 24 10 24 39 25 16 25 30 30 21 
sensor id 3 63 72 57 24 36 46 26 15 30 40 32 28 
sensor id 4 26 37 33 45 58 49 44 30 48 43 32 26 
sensor id 5 0 0 0 0 0 0 0 0 0 0 0 0 
sensor id 0 28 36 22 13 17 36 27 26 53 61 51 27 
sensor id 1 37 38 35 41 56 55 62 53 63 69 56 44 
sensor id 2 23 38 24 9 22 41 23 18 33 35 33 22 
sensor id 3 45 68 47 17 27 43 24 13 29 39 30 23 
sensor id 4 26 37 33 47 57 48 47 34 54 45 34 30 
sensor id 5 0 0 0 0 0 0 0 0 0 0 0 0 
sensor id 0 26 35 20 10 16 33 22 18 47 59 40 22 
sensor id 1 41 45 41 57 68 47 39 40 64 70 62 48 
sensor id 2 23 38 23 9 22 38 30 28 47 43 41 28 
sensor id 3 29 53 28 11 24 43 23 11 28 39 28 20 
sensor id 4 29 41 38 59 51 45 47 41 57 49 36 43 
sensor id 5 0 0 0 0 0 0 0 0 0 0 0 0 
sensor id 0 24 35 19 8 14 32 21 13 33 53 33 19 
sensor id 1 44 47 46 37 42 41 31 43 45 52 45 54 
sensor id 2 26 39 25 15 26 43 43 50 65 55 59 48 
sensor id 3 24 39 18 9 23 41 21 11 28 39 29 20 
sensor id 4 36 49 43 57 37 40 40 49 61 55 42 64 
sensor id 5 0 0 0 0 0 0 0 0 0 0 0 0 
sensor id 0 24 35 19 8 13 30 19 12 29 47 31 18 
sensor id 1 47 48 40 45 42 37 29 26 33 47 34 31 
sensor id 2 34 43 33 37 32 37 36 68 58 44 64 65 
sensor id 3 23 38 18 9 24 44 23 11 28 38 30 20 
sensor id 4 47 59 43 47 30 38 34 49 65 59 47 71 
sensor id 5 0 0 0 0 0 0 0 0 0 0 0 0 
sensor id 0 23 35 18 7 13 31 19 10 26 41 30 18 
sensor id 1 38 42 37 42 55 44 40 33 37 47 37 36 
sensor id 2 42 45 39 47 43 43 53 71 55 41 55 60 
sensor id 3 24 39 18 9 24 45 24 11 28 39 30 19 
sensor id 4 50 59 38 36 26 36 32 42 66 64 49 65 
sensor id 5 0 0 0 0 0 0 0 0 0 0 0 0 
sensor id 0 24 35 19 7 13 30 18 10 24 38 29 18 
sensor id 1 38 41 36 46 64 55 55 53 47 53 46 50 
sensor id 2 37 43 33 40 46 48 62 59 50 40 47 41 
sensor id 3 24 39 18 10 25 47 26 11 28 40 29 19 
sensor id 4 48 49 30 24 24 35 28 34 65 68 57 58 
sensor id 5 0 0 0 0 0 0 0 0 0 0 0 0 
sensor id 0 23 33 18 6 13 31 19 10 24 39 28 17 
sensor id 1 45 44 41 54 51 47 45 65 58 55 54 62 
sensor id 2 28 39 27 22 31 39 51 47 51 46 47 36 
sensor id 3 24 40 19 11 25 46 25 12 29 39 30 20 
sensor id 4 43 47 28 21 24 34 27 34 64 69 58 58 
sensor id 5 0 0 0 0 0 0 0 0 0 0 0 0 
sensor id 0 23 33 18 7 13 31 18 10 24 39 28 17 
sensor id 1 45 44 41 54 51 47 45 65 58 55 54 62 
sensor id 2 28 39 27 22 31 39 51 47 51 46 47 36 
sensor id 3 24 40 19 11 25 46 25 12 29 39 30 20 
sensor id 4 43 47 28 21 24 34 27 34 64 69 58 58 
sensor id 5 0 0 0 0 0 0 0 0 0 0 0 0 
sensor id 0 22 33 18 6 13 30 19 10 25 39 29 17 
sensor id 1 58 50 43 39 38 32 25 23 35 47 37 41 
sensor id 2 30 40 28 21 21 32 32 53 66 54 71 61 
sensor id 3 24 39 18 10 24 47 25 11 28 39 29 20 
sensor id 4 44 49 28 19 22 34 26 31 63 65 57 52 
sensor id 5 0 0 0 0 0 0 0 0 0 0 0 0 
sensor id 0 22 34 17 7 13 30 18 10 25 39 29 17 
sensor id 1 58 50 43 39 38 32 25 23 35 47 37 41 
sensor id 2 30 40 28 21 21 32 32 53 66 54 71 61 
sensor id 3 24 39 18 10 24 47 25 11 28 39 29 20 
sensor id 4 44 49 28 19 22 34 26 31 63 65 57 52 
sensor id 5 0 0 0 0 0 0 0 0 0 0 0 0 
sensor id 0 24 37 18 7 13 30 18 10 24 37 28 18 
sensor id 1 28 33 16 10 25 39 20 11 30 45 32 19 
sensor id 2 45 58 36 27 23 37 20 22 33 37 35 37 
sensor id 3 24 39 18 9 24 48 27 12 28 40 30 20 
sensor id 4 43 47 27 17 22 34 25 27 61 70 57 48 
sensor id 5 0 0 0 0 0 0 0 0 0 0 0 0 
sensor id 0 30 53 24 9 13 31 18 10 24 37 28 18 
sensor id 1 28 33 16 10 25 39 20 11 30 45 32 19 
sensor id 2 45 58 36 27 23 37 20 22 33 37 35 37 
sensor id 3 24 39 18 9 24 48 27 12 28 40 30 20 
sensor id 4 43 47 27 17 22 34 25 27 61 70 57 48 
sensor id 5 0 0 0 0 0 0 0 0 0 0 0 0 
sensor id 0 40 54 31 13 15 31 19 14 28 44 40 38 
sensor id 1 30 42 13 10 25 35 23 13 30 47 34 20 
sensor id 2 40 53 47 40 54 45 48 40 31 42 36 35 
sensor id 3 24 40 18 9 24 49 27 12 28 39 29 20 
sensor id 4 42 48 27 19 23 34 27 31 64 60 57 53 
sensor id 5 0 0 0 0 0 0 0 0 0 0 0 0 
sensor id 0 48 45 32 19 17 32 21 14 28 44 40 38 
sensor id 1 30 42 13 10 25 35 23 13 30 47 34 20 
sensor id 2 40 53 47 40 54 45 48 40 31 42 36 35 
sensor id 3 24 40 18 9 24 49 27 12 28 39 29 20 
sensor id 4 42 48 27 19 23 34 27 31 64 60 57 53 
sensor id 5 0 0 0 0 0 0 0 0 0 0 0 0 
sensor id 0 48 45 32 19 17 32 21 20 31 48 47 47 
sensor id 1 29 31 25 12 33 46 24 13 32 47 34 21 
sensor id 2 31 48 39 32 54 67 58 37 36 40 35 31 
sensor id 3 24 39 18 9 24 48 24 11 29 39 30 20 
sensor id 4 45 50 29 20 23 35 27 32 64 62 58 54 
sensor id 5 0 0 0 0 0 0 0 0 0 0 0 0 
sensor id 0 48 46 34 22 17 32 21 20 31 46 44 44 
sensor id 1 27 38 25 12 32 44 24 14 32 46 33 20 
sensor id 2 29 46 39 31 54 64 57 39 40 33 35 32 
sensor id 3 24 40 18 9 24 45 23 12 28 39 29 20 
sensor id 4 45 51 29 19 23 35 26 31 64 63 61 52 
sensor id 5 0 0 0 0 0 0 0 0 0 0 0 0 
sensor id 0 47 46 31 17 15 31 20 15 28 41 38 35 
sensor id 1 29 40 23 14 37 44 24 14 31 46 33 21 
sensor id 2 32 49 45 34 54 61 62 47 38 35 40 40 
sensor id 3 24 40 18 9 23 45 23 11 28 39 29 20 
sensor id 4 42 49 28 18 22 34 25 29 61 65 61 46 
sensor id 5 0 0 0 0 0 0 0 0 0 0 0 0 
sensor id 0 47 46 26 10 13 30 18 12 26 38 31 26 
sensor id 1 27 34 23 15 35 39 24 13 31 46 33 20 
sensor id 2 37 54 52 41 49 50 63 53 44 36 44 48 
sensor id 3 24 40 18 10 24 45 24 11 27 39 29 19 
sensor id 4 40 49 28 16 22 33 25 27 58 65 59 41 
sensor id 5 0 0 0 0 0 0 0 0 0 0 0 0 
sensor id 0 50 54 32 11 15 31 19 12 25 39 32 28 
sensor id 1 28 36 19 13 28 35 21 13 31 48 33 19 
sensor id 2 43 61 58 43 51 44 57 52 45 43 43 44 
sensor id 3 23 40 17 10 23 43 24 11 29 39 30 20 
sensor id 4 42 49 27 15 22 33 24 25 58 66 60 40 
sensor id 5 0 0 0 0 0 0 0 0 0 0 0 0 
sensor id 0 56 59 41 16 16 32 20 14 27 42 41 37 
sensor id 1 28 40 22 12 24 34 20 11 29 45 32 19 
sensor id 2 39 60 51 38 50 45 40 35 30 32 33 29 
sensor id 3 23 40 17 10 23 43 24 11 29 39 30 20 
sensor id 4 42 49 27 15 22 33 24 25 58 66 60 40 
sensor id 5 0 0 0 0 0 0 0 0 0 0 0 0 
sensor id 0 61 59 54 37 22 35 24 29 44 56 57 55 
sensor id 1 28 30 13 10 29 35 20 12 30 45 33 20 
sensor id 2 29 48 34 19 34 43 18 17 34 24 30 20 
sensor id 3 24 39 18 9 24 45 24 11 28 39 30 20 
sensor id 4 40 48 27 16 21 34 25 26 60 70 62 42 
sensor id 5 0 0 0 0 0 0 0 0 0 0 0 0 
sensor id 0 43 47 46 53 37 42 39 29 44 56 57 55 
sensor id 1 28 30 13 10 29 35 20 12 30 45 33 20 
sensor id 2 29 48 34 19 34 43 18 17 34 24 30 20 
sensor id 3 24 39 18 9 24 45 24 11 28 39 30 20 
sensor id 4 40 48 27 16 21 34 25 26 60 70 62 42 
sensor id 5 0 0 0 0 0 0 0 0 0 0 0 0 
sensor id 0 29 36 30 27 35 48 44 30 46 47 38 26 
sensor id 1 26 34 15 8 21 36 21 12 30 46 33 20 
sensor id 2 22 35 22 6 17 29 16 13 23 28 28 19 
sensor id 3 24 40 18 9 24 44 25 12 29 39 30 20 
sensor id 4 42 50 45 23 30 40 28 24 56 70 59 39 
sensor id 5 0 0 0 0 0 0 0 0 0 0 0 0 
sensor id 0 26 35 25 24 34 49 44 30 46 47 38 26 
sensor id 1 26 34 15 8 21 36 21 12 30 46 33 20 
sensor id 2 22 35 22 6 17 29 16 13 23 28 28 19 
sensor id 3 24 40 18 9 24 44 25 12 29 39 30 20 
sensor id 4 42 50 45 23 30 40 28 24 56 70 59 39 
sensor id 5 0 0 0 0 0 0 0 0 0 0 0 0 
sensor id 0 26 35 25 24 34 49 44 28 41 47 36 27 
sensor id 1 28 32 12 9 24 41 21 12 32 47 34 20 
sensor id 2 22 37 21 5 16 35 23 15 28 25 29 20 
sensor id 3 25 40 18 10 24 42 25 12 29 40 30 21 
sensor id 4 48 50 53 38 40 47 31 25 52 68 52 42 
sensor id 5 0 0 0 0 0 0 0 0 0 0 0 0 
sensor id 0 27 36 26 24 29 43 42 33 43 52 39 30 
sensor id 1 27 40 17 9 25 41 21 11 31 49 35 20 
sensor id 2 21 37 21 6 17 38 21 12 22 35 30 19 
sensor id 3 24 41 18 10 24 42 23 12 29 40 30 20 
sensor id 4 55 56 57 35 38 42 28 21 47 64 45 34 
sensor id 5 0 0 0 0 0 0 0 0 0 0 0 0 
sensor id 0 28 36 24 23 26 38 38 37 46 56 42 33 
sensor id 1 25 41 14 10 27 42 22 12 32 50 36 21 
sensor id 2 22 38 23 7 19 39 26 15 24 28 31 21 
sensor id 3 24 40 18 9 23 43 23 11 29 39 30 20 
sensor id 4 53 60 49 20 31 36 24 16 37 54 35 24 
sensor id 5 0 0 0 0 0 0 0 0 0 0 0 0 
sensor id 0 29 36 25 23 25 37 38 37 47 57 42 35 
sensor id 1 28 27 16 10 24 39 22 13 33 50 37 21 
sensor id 2 23 38 22 8 18 34 18 15 29 34 32 20 
sensor id 3 24 40 18 9 23 43 23 11 28 40 29 20 
sensor id 4 43 58 41 15 25 34 21 13 25 37 28 21 
sensor id 5 0 0 0 0 0 0 0 0 0 0 0 0 
sensor id 0 30 37 28 29 30 41 41 43 50 58 45 41 
sensor id 1 27 30 19 14 31 39 21 13 35 51 42 25 
sensor id 2 22 37 24 8 22 41 19 14 33 36 29 20 
sensor id 3 24 40 18 9 23 43 23 11 28 39 30 20 
sensor id 4 41 59 43 15 26 35 22 13 25 37 28 23 
sensor id 5 0 0 0 0 0 0 0 0 0 0 0 0 
sensor id 0 34 39 33 35 35 46 45 45 47 54 41 35 
sensor id 1 30 38 20 12 23 32 21 14 34 49 37 24 
sensor id 2 23 38 23 7 19 34 18 14 24 26 28 19 
sensor id 3 24 40 18 9 22 41 22 11 28 39 30 19 
sensor id 4 45 57 48 19 29 37 23 14 26 37 29 26 
sensor id 5 0 0 0 0 0 0 0 0 0 0 0 0 
sensor id 0 30 38 29 29 35 49 45 33 41 48 35 26 
sensor id 1 29 37 25 14 29 41 23 14 32 48 35 21 
sensor id 2 22 37 22 7 18 37 24 15 30 35 30 20 
sensor id 3 23 39 18 8 23 40 22 10 28 38 30 20 
sensor id 4 46 53 47 25 36 42 26 17 27 38 30 32 
sensor id 5 0 0 0 0 0 0 0 0 0 0 0 0 
sensor id 0 26 37 24 21 31 47 44 26 36 44 33 24 
sensor id 1 29 40 22 12 27 36 22 12 31 47 33 21 
sensor id 2 22 37 21 6 16 29 18 14 29 34 29 19 
sensor id 3 24 40 18 10 23 42 22 11 28 39 30 20 
sensor id 4 50 51 49 32 45 47 31 21 29 40 34 43 
sensor id 5 0 0 0 0 0 0 0 0 0 0 0 0 
sensor id 0 25 35 22 18 27 44 40 24 33 42 31 23 
sensor id 1 28 39 23 10 23 31 20 11 30 47 33 20 
sensor id 2 21 36 22 6 17 32 13 12 22 29 30 19 
sensor id 3 25 40 19 10 23 43 23 12 28 40 31 21 
sensor id 4 57 50 49 40 53 51 36 25 31 43 38 53 
sensor id 5 0 0 0 0 0 0 0 0 0 0 0 0 
sensor id 0 24 35 20 14 23 40 36 24 33 42 31 23 
sensor id 1 28 39 23 10 23 31 20 11 30 47 33 20 
sensor id 2 21 36 22 6 17 32 13 12 22 29 30 19 
sensor id 3 25 40 19 10 23 43 23 12 28 40 31 21 
sensor id 4 57 50 49 40 53 51 36 25 31 43 38 53 
sensor id 5 0 0 0 0 0 0 0 0 0 0 0 0 
sensor id 0 25 34 20 13 21 37 33 21 29 40 30 20 
sensor id 1 28 26 16 13 23 31 21 11 30 46 31 20 
sensor id 2 22 35 21 6 17 29 12 15 29 24 28 19 
sensor id 3 26 41 19 11 23 42 23 12 29 39 31 21 
sensor id 4 61 49 45 41 57 52 41 28 33 44 41 55 
sensor id 5 0 0 0 0 0 0 0 0 0 0 0 0 
sensor id 0 25 34 20 13 21 37 33 21 29 40 30 20 
sensor id 1 28 26 16 13 23 31 21 11 30 46 31 20 
sensor id 2 22 35 21 6 17 29 12 15 29 24 28 19 
sensor id 3 26 41 20 10 23 42 23 12 29 39 31 22 
sensor id 4 58 47 40 45 60 53 47 32 34 44 44 48 
sensor id 5 0 0 0 0 0 0 0 0 0 0 0 0 
sensor id 0 23 33 20 10 17 35 27 15 28 38 28 19 
sensor id 1 24 27 17 13 27 29 20 12 31 45 31 17 
sensor id 2 20 36 21 5 18 27 13 15 32 34 28 18 
sensor id 3 26 41 19 10 23 42 22 11 29 39 31 20 
sensor id 4 41 41 34 56 53 52 58 49 38 44 42 47 
sensor id 5 0 0 0 0 0 0 0 0 0 0 0 0 
sensor id 0 23 33 18 8 15 32 23 13 26 38 28 18 
sensor id 1 24 34 24 12 25 31 20 11 31 46 32 18 
sensor id 2 21 36 22 6 17 31 13 12 31 37 29 18 
sensor id 3 25 41 18 9 23 42 22 11 29 39 31 21 
sensor id 4 36 39 33 50 41 51 52 56 45 46 45 53 
sensor id 5 0 0 0 0 0 0 0 0 0 0 0 0 
sensor id 0 23 34 18 7 14 32 21 11 25 38 28 17 
sensor id 1 28 39 16 9 20 31 20 11 29 45 31 19 
sensor id 2 21 37 21 5 16 30 16 13 22 26 29 19 
sensor id 3 26 41 18 9 23 42 22 11 29 39 31 21 
sensor id 4 35 38 30 37 33 54 43 50 48 47 47 51 
sensor id 5 0 0 0 0 0 0 0 0 0 0 0 0 
sensor id 0 22 33 19 7 14 33 20 11 25 36 28 18 
sensor id 1 27 38 23 12 30 39 22 12 31 47 33 20 
sensor id 2 22 36 22 7 17 33 20 15 30 34 31 20 
sensor id 3 27 42 18 9 23 41 24 12 29 40 31 21 
sensor id 4 35 38 30 33 33 49 36 46 46 46 46 52 
sensor id 5 0 0 0 0 0 0 0 0 0 0 0 0 
sensor id 0 23 34 19 8 14 34 21 12 26 38 29 18 
sensor id 1 24 31 24 13 29 39 21 10 31 48 34 19 
sensor id 2 21 37 22 7 18 37 24 15 21 28 31 20 
sensor id 3 29 46 20 10 24 43 24 12 30 40 31 22 
sensor id 4 37 40 33 34 32 47 35 47 46 45 45 54 
sensor id 5 0 0 0 0 0 0 0 0 0 0 0 0 
sensor id 0 23 33 19 9 16 35 23 14 28 39 30 19 
sensor id 1 28 26 25 11 19 34 23 12 31 48 34 19 
sensor id 2 22 36 22 7 16 28 19 16 27 25 31 19 
sensor id 3 31 49 21 10 23 43 24 12 29 40 31 22 
sensor id 4 41 42 38 46 40 45 42 52 44 47 45 52 
sensor id 5 0 0 0 0 0 0 0 0 0 0 0 0 
sensor id 0 23 34 19 10 17 36 25 15 29 39 30 19 
sensor id 1 26 37 19 10 31 38 21 11 31 46 33 20 
sensor id 2 22 37 22 6 18 37 20 13 21 29 31 20 
sensor id 3 28 44 21 10 24 42 23 12 29 40 30 21 
sensor id 4 41 42 38 50 45 46 47 53 45 48 48 52 
sensor id 5 0 0 0 0 0 0 0 0 0 0 0 0 
sensor id 0 24 34 19 9 16 38 25 13 27 39 29 18 
sensor id 1 25 34 19 12 30 40 21 11 31 46 31 18 
sensor id 2 21 36 21 6 18 38 23 15 27 28 28 18 
sensor id 3 26 42 19 10 23 41 22 12 29 40 30 21 
sensor id 4 39 41 34 50 46 48 50 57 50 49 52 51 
sensor id 5 0 0 0 0 0 0 0 0 0 0 0 0 
sensor id 0 23 34 19 9 20 56 26 12 24 38 28 18 
sensor id 1 25 31 17 9 20 31 19 11 30 47 32 20 
sensor id 2 22 37 22 6 15 31 13 12 23 33 31 19 
sensor id 3 26 41 18 10 23 42 22 11 29 39 30 20 
sensor id 4 35 38 28 32 34 51 37 46 56 50 53 45 
sensor id 5 0 0 0 0 0 0 0 0 0 0 0 0 
sensor id 0 23 34 20 9 23 66 27 12 24 38 28 18 
sensor id 1 25 31 17 9 20 31 19 11 30 47 32 20 
sensor id 2 22 37 22 6 15 31 13 12 23 33 31 19 
sensor id 3 26 41 18 10 23 42 22 11 29 39 30 20 
sensor id 4 35 38 28 32 34 51 37 46 56 50 53 45 
sensor id 5 0 0 0 0 0 0 0 0 0 0 0 0 
sensor id 0 24 33 19 9 23 63 25 11 24 37 28 17 
sensor id 1 26 31 14 9 20 31 19 11 30 46 32 19 
sensor id 2 22 36 21 6 16 31 17 14 31 32 28 18 
sensor id 3 24 40 17 10 22 41 24 12 29 40 31 21 
sensor id 4 29 36 23 16 25 48 26 21 40 55 53 33 
sensor id 5 0 0 0 0 0 0 0 0 0 0 0 0 
sensor id 0 23 35 19 9 21 60 24 11 24 37 28 17 
sensor id 1 26 31 14 9 20 31 19 11 30 46 32 19 
sensor id 2 22 36 21 6 16 31 17 14 31 32 28 18 
sensor id 3 24 40 17 10 22 41 24 12 29 40 31 21 
sensor id 4 29 36 23 16 25 48 26 21 40 55 53 33 
sensor id 5 0 0 0 0 0 0 0 0 0 0 0 0 
sensor id 0 23 35 19 9 21 60 24 10 25 37 28 18 
sensor id 1 25 27 13 9 27 40 22 12 31 46 32 19 
sensor id 2 22 37 21 5 16 34 21 16 32 35 30 20 
sensor id 3 24 39 18 10 23 42 24 13 31 41 32 21 
sensor id 4 29 36 23 14 23 45 24 17 34 49 51 33 
sensor id 5 0 0 0 0 0 0 0 0 0 0 0 0 
sensor id 0 22 33 19 9 20 59 24 11 24 37 29 18 
sensor id 1 27 39 23 12 26 37 21 11 30 45 31 18 
sensor id 2 22 36 21 6 16 30 15 13 22 28 29 18 
sensor id 3 25 40 19 10 24 43 27 17 38 45 34 23 
sensor id 4 34 36 25 14 23 45 24 16 29 42 39 29 
sensor id 5 0 0 0 0 0 0 0 0 0 0 0 0 
sensor id 0 23 35 19 9 19 54 23 11 25 37 28 18 
sensor id 1 26 37 22 13 29 40 22 10 30 45 31 19 
sensor id 2 21 38 23 7 19 38 23 14 23 25 28 19 
sensor id 3 26 41 20 13 26 46 35 27 50 49 38 27 
sensor id 4 37 40 25 12 23 44 23 14 27 40 32 25 
sensor id 5 0 0 0 0 0 0 0 0 0 0 0 0 
sensor id 0 23 33 19 8 20 55 24 11 26 40 30 18 
sensor id 1 27 39 24 11 29 42 22 11 30 45 32 20 
sensor id 2 22 36 21 7 19 38 22 14 25 25 29 20 
sensor id 3 26 42 20 16 30 48 43 30 50 48 37 26 
sensor id 4 40 45 27 12 22 43 23 14 27 41 33 32 
sensor id 5 0 0 0 0 0 0 0 0 0 0 0 0 
sensor id 0 22 35 20 10 22 59 26 13 28 40 30 19 
sensor id 1 25 28 12 10 30 40 22 11 30 47 32 20 
sensor id 2 21 37 22 6 18 39 24 13 22 30 31 20 
sensor id 3 26 41 19 13 27 47 33 17 33 41 31 21 
sensor id 4 50 52 36 19 24 43 25 20 32 41 51 50 
sensor id 5 0 0 0 0 0 0 0 0 0 0 0 0 
sensor id 0 24 35 20 10 23 51 25 12 27 39 29 18 
sensor id 1 24 28 15 9 26 40 21 12 31 47 31 20 
sensor id 2 21 36 22 6 16 31 19 15 31 33 30 19 
sensor id 3 25 41 19 10 23 42 23 12 29 40 30 20 
sensor id 4 55 48 39 27 27 40 27 30 42 50 68 56 
sensor id 5 0 0 0 0 0 0 0 0 0 0 0 0 
sensor id 0 24 34 21 11 24 38 23 12 25 36 27 19 
sensor id 1 26 31 15 8 22 34 20 11 30 46 32 19 
sensor id 2 21 37 21 6 17 33 20 15 32 35 30 20 
sensor id 3 24 40 18 10 23 43 23 12 29 40 31 20 
sensor id 4 45 41 32 24 24 35 25 24 39 51 61 43 
sensor id 5 0 0 0 0 0 0 0 0 0 0 0 0 
sensor id 0 24 35 23 12 20 34 23 14 24 37 30 22 
sensor id 1 26 30 13 9 26 37 22 11 31 46 31 19 
sensor id 2 21 36 21 6 18 37 22 16 32 35 30 19 
sensor id 3 24 40 18 10 23 43 24 13 32 42 32 22 
sensor id 4 35 37 24 15 21 33 21 16 32 44 46 28 
sensor id 5 0 0 0 0 0 0 0 0 0 0 0 0 
sensor id 0 26 37 30 35 44 51 36 24 29 38 30 25 
sensor id 1 24 31 18 11 23 31 20 11 30 45 31 19 
sensor id 2 21 36 21 6 16 28 14 12 24 27 28 19 
sensor id 3 25 40 18 10 24 42 26 16 38 46 35 24 
sensor id 4 28 35 21 11 21 34 21 13 26 38 32 21 
sensor id 5 0 0 0 0 0 0 0 0 0 0 0 0 
sensor id 0 27 38 30 38 47 52 38 25 27 39 30 26 
sensor id 1 24 30 14 9 25 35 20 11 30 46 32 19 
sensor id 2 21 38 21 6 15 30 14 13 27 36 30 18 
sensor id 3 26 40 20 12 25 45 29 27 60 68 54 35 
sensor id 4 25 35 20 9 20 34 21 11 25 38 27 17 
sensor id 5 0 0 0 0 0 0 0 0 0 0 0 0 
sensor id 0 27 38 32 41 49 52 39 26 28 40 31 25 
sensor id 1 25 31 14 9 21 32 22 12 31 46 32 19 
sensor id 2 22 36 22 6 16 29 14 13 23 26 29 19 
sensor id 3 32 44 24 22 32 51 45 39 54 61 78 57 
sensor id 4 21 33 19 8 20 34 20 11 25 38 27 17 
sensor id 5 0 0 0 0 0 0 0 0 0 0 0 0 
sensor id 0 26 38 32 43 51 54 39 27 28 40 30 27 
sensor id 1 26 29 14 11 29 46 27 14 32 48 34 21 
sensor id 2 21 36 22 6 18 35 24 16 24 28 30 20 
sensor id 3 42 48 31 33 43 63 61 46 53 54 72 63 
sensor id 4 21 33 19 9 21 35 21 11 25 38 28 17 
sensor id 5 0 0 0 0 0 0 0 0 0 0 0 0 
sensor id 0 28 37 33 45 53 55 41 27 28 40 30 27 
sensor id 1 26 29 14 11 29 46 27 14 32 48 34 21 
sensor id 2 21 36 22 6 18 35 24 16 24 28 30 20 
sensor id 3 42 48 31 33 43 63 61 46 53 54 72 63 
sensor id 4 21 33 19 9 21 35 21 11 25 38 28 17 
sensor id 5 0 0 0 0 0 0 0 0 0 0 0 0 
sensor id 0 28 37 33 45 53 55 41 28 29 41 31 28 
sensor id 1 29 29 22 15 28 50 31 15 33 49 34 21 
sensor id 2 22 37 23 7 21 31 25 15 24 33 32 20 
sensor id 3 43 49 34 38 47 71 64 47 48 48 54 60 
sensor id 4 22 35 19 8 21 35 21 11 25 38 28 18 
sensor id 5 0 0 0 0 0 0 0 0 0 0 0 0 
sensor id 0 29 37 34 48 53 55 40 30 30 44 36 29 
sensor id 1 26 42 23 12 32 55 29 15 34 48 33 20 
sensor id 2 22 35 23 8 18 44 24 15 30 38 31 21 
sensor id 3 38 46 31 39 42 70 46 48 40 43 37 36 
sensor id 4 22 37 20 9 21 35 21 12 25 38 28 18 
sensor id 5 0 0 0 0 0 0 0 0 0 0 0 0 
sensor id 0 31 37 37 52 53 52 40 32 32 45 35 32 
sensor id 1 27 30 14 11 31 50 26 13 32 47 32 19 
sensor id 2 24 36 23 8 21 43 28 17 31 31 29 20 
sensor id 3 28 42 24 30 43 62 51 48 47 46 42 40 
sensor id 4 25 44 23 10 21 34 21 12 25 36 27 18 
sensor id 5 0 0 0 0 0 0 0 0 0 0 0 0 
sensor id 0 29 42 40 54 53 50 39 32 30 41 32 31 
sensor id 1 27 35 21 13 32 44 24 12 32 48 32 20 
sensor id 2 22 38 23 7 18 39 24 16 30 32 29 19 
sensor id 3 30 43 26 29 39 59 50 56 73 57 62 50 
sensor id 4 27 42 22 9 20 34 20 11 24 35 27 18 
sensor id 5 0 0 0 0 0 0 0 0 0 0 0 0 
sensor id 0 29 39 43 55 52 50 38 33 31 41 32 32 
sensor id 1 26 29 17 11 30 42 24 13 32 47 33 20 
sensor id 2 21 36 22 7 18 34 16 13 24 27 29 19 
sensor id 3 39 46 29 34 38 57 51 62 87 67 99 75 
sensor id 4 22 34 19 8 20 34 20 11 26 37 26 17 
sensor id 5 0 0 0 0 0 0 0 0 0 0 0 0 
sensor id 0 29 40 38 55 52 51 41 33 31 41 32 32 
sensor id 1 26 29 17 11 30 42 24 13 32 47 33 20 
sensor id 2 21 36 22 7 18 34 16 13 24 27 29 19 
sensor id 3 39 46 29 34 38 57 51 62 87 67 99 75 
sensor id 4 22 34 19 8 20 34 20 11 26 37 26 17 
sensor id 5 0 0 0 0 0 0 0 0 0 0 0 0 
sensor id 0 29 39 37 51 52 51 39 31 29 38 31 31 
sensor id 1 29 31 15 16 39 59 44 24 44 56 41 27 
sensor id 2 23 37 22 7 19 37 24 17 24 31 32 20 
sensor id 3 57 54 51 59 56 68 43 28 49 81 56 42 
sensor id 4 21 33 18 8 20 33 20 10 23 34 25 16 
sensor id 5 0 0 0 0 0 0 0 0 0 0 0 0 
sensor id 0 29 39 36 51 53 54 39 31 29 38 31 31 
sensor id 1 29 31 15 16 39 59 44 24 44 56 41 27 
sensor id 2 23 37 22 7 19 37 24 17 24 31 32 20 
sensor id 3 57 54 51 59 56 68 43 28 49 81 56 42 
sensor id 4 21 33 18 8 20 33 20 10 23 34 25 16 
sensor id 5 0 0 0 0 0 0 0 0 0 0 0 0 
sensor id 0 29 39 36 51 53 54 39 30 29 41 32 28 
sensor id 1 33 41 30 31 52 53 60 47 59 70 52 39 
sensor id 2 22 38 23 7 17 33 23 16 28 36 31 20 
sensor id 3 60 70 56 23 35 47 26 18 46 79 52 29 
sensor id 4 20 32 18 8 20 34 20 10 23 34 25 16 
sensor id 5 0 0 0 0 0 0 0 0 0 0 0 0 
sensor id 0 28 39 37 51 56 55 41 30 30 39 33 30 
sensor id 1 38 43 32 43 62 63 71 50 61 67 52 37 
sensor id 2 22 38 23 7 18 40 26 20 35 35 34 24 
sensor id 3 39 69 48 18 30 45 27 19 47 81 55 28 
sensor id 4 20 32 18 8 20 34 20 10 23 34 25 16 
sensor id 5 0 0 0 0 0 0 0 0 0 0 0 0 
sensor id 0 27 42 38 53 56 54 40 32 30 41 33 31 
sensor id 1 36 41 34 41 80 82 57 39 55 53 43 33 
sensor id 2 24 40 23 12 24 50 42 30 36 38 36 27 
sensor id 3 31 49 40 22 33 48 28 19 48 81 56 29 
sensor id 4 20 33 18 8 19 34 20 10 23 34 25 16 
sensor id 5 0 0 0 0 0 0 0 0 0 0 0 0 
sensor id 0 27 42 38 52 53 52 40 30 29 43 32 30 
sensor id 1 31 37 26 27 65 84 51 35 47 49 39 28 
sensor id 2 24 40 23 13 28 55 44 28 34 33 33 24 
sensor id 3 30 44 32 29 43 53 32 23 50 83 59 32 
sensor id 4 20 33 19 8 20 33 20 10 23 34 26 16 
sensor id 5 0 0 0 0 0 0 0 0 0 0 0 0 
sensor id 0 29 39 37 48 50 50 37 28 28 41 30 28 
sensor id 1 32 42 26 25 59 79 55 32 49 54 41 30 
sensor id 2 24 40 24 11 24 45 34 19 36 31 30 21 
sensor id 3 32 45 40 41 52 61 36 29 52 85 63 44 
sensor id 4 21 33 19 8 20 33 20 10 23 34 26 16 
sensor id 5 0 0 0 0 0 0 0 0 0 0 0 0 
sensor id 0 30 36 35 43 46 49 36 28 28 41 30 28 
sensor id 1 32 42 26 25 59 79 55 32 49 54 41 30 
sensor id 2 24 40 24 11 24 45 34 19 36 31 30 21 
sensor id 3 32 45 40 41 52 61 36 29 52 85 63 44 
sensor id 4 21 33 19 8 20 33 20 10 23 34 26 16 
sensor id 5 0 0 0 0 0 0 0 0 0 0 0 0 
sensor id 0 27 38 33 39 45 50 37 24 27 37 32 25 
sensor id 1 35 44 29 25 32 37 30 39 68 69 61 47 
sensor id 2 22 37 22 6 17 29 17 15 26 32 30 19 
sensor id 3 44 66 41 20 29 45 26 18 50 84 55 27 
sensor id 4 21 32 18 8 20 34 20 10 23 34 25 16 
sensor id 5 0 0 0 0 0 0 0 0 0 0 0 0 
sensor id 0 27 39 31 38 45 52 37 24 27 37 32 25 
sensor id 1 35 44 29 25 32 37 30 39 68 69 61 47 
sensor id 2 22 37 22 6 17 29 17 15 26 32 30 19 
sensor id 3 44 66 41 20 29 45 26 18 50 84 55 27 
sensor id 4 21 32 18 8 20 34 20 10 23 34 25 16 
sensor id 5 0 0 0 0 0 0 0 0 0 0 0 0 
sensor id 0 27 37 34 43 49 54 40 27 29 38 30 28 
sensor id 1 62 50 39 33 27 44 25 19 37 63 63 43 
sensor id 2 22 36 21 6 16 32 25 14 34 35 34 20 
sensor id 3 27 41 18 11 24 43 25 17 49 83 55 26 
sensor id 4 20 32 18 7 20 34 20 10 23 34 25 16 
sensor id 5 0 0 0 0 0 0 0 0 0 0 0 0 
sensor id 0 29 39 35 46 52 54 39 27 29 38 30 28 
sensor id 1 62 50 39 33 27 44 25 19 37 63 63 43 
sensor id 2 22 36 21 6 16 32 25 14 34 35 34 20 
sensor id 3 27 41 18 11 24 43 25 17 49 83 55 26 
sensor id 4 20 32 18 7 20 34 20 10 23 34 25 16 
sensor id 5 0 0 0 0 0 0 0 0 0 0 0 0 
sensor id 0 29 39 35 46 52 54 39 28 29 38 31 29 
sensor id 1 69 62 52 26 22 29 23 17 35 57 57 38 
sensor id 2 24 39 22 5 16 29 11 14 37 46 33 21 
sensor id 3 26 41 19 11 23 42 25 18 50 83 58 26 
sensor id 4 20 32 18 8 20 34 20 10 23 34 26 16 
sensor id 5 0 0 0 0 0 0 0 0 0 0 0 0 
sensor id 0 29 38 36 46 50 53 39 28 28 39 31 28 
sensor id 1 70 65 45 20 33 29 23 15 33 50 38 27 
sensor id 2 23 37 22 8 18 28 27 17 36 48 36 21 
sensor id 3 27 42 19 11 24 42 25 17 49 84 58 26 
sensor id 4 20 32 18 8 20 34 20 10 23 34 25 16 
sensor id 5 0 0 0 0 0 0 0 0 0 0 0 0 
sensor id 0 29 38 34 44 48 53 38 27 29 39 31 27 
sensor id 1 46 64 41 14 24 43 22 12 32 47 36 23 
sensor id 2 23 37 23 7 16 33 26 20 46 54 45 25 
sensor id 3 26 41 20 11 24 41 26 17 48 83 55 26 
sensor id 4 21 33 18 8 20 33 20 10 23 33 25 16 
sensor id 5 0 0 0 0 0 0 0 0 0 0 0 0 
sensor id 0 28 38 35 42 49 51 38 26 29 40 30 26 
sensor id 1 36 55 33 14 26 37 22 15 34 49 39 33 
sensor id 2 24 38 23 8 16 30 18 21 53 65 53 27 
sensor id 3 27 42 19 11 24 43 24 17 47 81 56 26 
sensor id 4 20 32 18 8 20 34 20 10 23 33 26 16 
sensor id 5 0 0 0 0 0 0 0 0 0 0 0 0 
sensor id 0 27 39 34 41 46 52 37 25 27 37 31 25 
sensor id 1 51 61 36 18 32 31 24 15 34 48 40 33 
sensor id 2 25 38 23 8 19 28 26 21 60 71 57 26 
sensor id 3 27 40 19 11 23 42 25 17 48 81 52 26 
sensor id 4 20 32 18 8 19 34 20 10 23 34 26 16 
sensor id 5 0 0 0 0 0 0 0 0 0 0 0 0 
sensor id 0 27 37 32 37 45 52 38 24 27 37 31 25 
sensor id 1 51 57 26 13 18 28 20 11 32 48 35 26 
sensor id 2 23 38 22 8 18 42 28 19 46 72 45 21 
sensor id 3 27 41 18 11 24 42 25 16 46 80 51 25 
sensor id 4 21 32 18 8 20 34 20 10 23 33 25 16 
sensor id 5 0 0 0 0 0 0 0 0 0 0 0 0 
sensor id 0 26 38 31 38 46 53 38 25 27 37 30 25 
sensor id 1 41 48 26 16 19 30 20 10 32 47 33 21 
sensor id 2 21 38 22 7 16 25 9 16 38 67 39 20 
sensor id 3 26 41 19 11 23 43 25 16 48 80 53 26 
sensor id 4 20 33 18 8 20 34 20 10 23 34 25 16 
sensor id 5 0 0 0 0 0 0 0 0 0 0 0 0 
sensor id 0 27 38 33 41 48 53 38 25 27 37 30 25 
sensor id 1 41 48 26 16 19 30 20 10 32 47 33 21 
sensor id 2 21 38 22 7 16 25 9 16 38 67 39 20 
sensor id 3 26 41 19 11 23 43 25 16 48 80 53 26 
sensor id 4 20 33 18 8 20 34 20 10 23 34 25 16 
sensor id 5 0 0 0 0 0 0 0 0 0 0 0 0 
sensor id 0 28 38 35 42 49 52 37 26 28 40 31 27 
sensor id 1 50 54 33 17 30 41 23 15 32 49 39 38 
sensor id 2 23 38 23 8 18 38 25 21 48 56 52 32 
sensor id 3 27 41 19 12 24 43 26 18 50 83 62 27 
sensor id 4 20 33 18 8 20 34 20 10 23 34 25 16 
sensor id 5 0 0 0 0 0 0 0 0 0 0 0 0 
sensor id 0 29 39 36 42 48 50 38 26 28 40 31 27 
sensor id 1 50 54 33 17 30 41 23 15 32 49 39 38 
sensor id 2 23 38 23 8 18 38 25 21 48 56 52 32 
sensor id 3 27 41 19 12 24 43 26 18 50 83 62 27 
sensor id 4 20 33 18 8 20 34 20 10 23 34 25 16 
sensor id 5 0 0 0 0 0 0 0 0 0 0 0 0 
sensor id 0 29 39 36 42 48 50 38 25 28 39 31 28 
sensor id 1 55 52 42 30 34 37 26 27 38 51 46 55 
sensor id 2 28 41 26 15 21 34 29 45 70 59 64 46 
sensor id 3 27 41 20 13 24 42 26 20 52 86 65 29 
sensor id 4 20 32 18 8 20 34 20 11 23 34 26 16 
sensor id 5 0 0 0 0 0 0 0 0 0 0 0 0 
sensor id 0 26 38 35 42 48 51 37 26 29 41 28 27 
sensor id 1 54 48 44 47 43 44 34 49 51 55 53 54 
sensor id 2 30 41 28 21 27 39 42 50 59 50 51 40 
sensor id 3 28 41 20 13 25 42 26 20 54 87 68 30 
sensor id 4 21 33 19 7 20 34 20 11 23 34 26 16 
sensor id 5 0 0 0 0 0 0 0 0 0 0 0 0 
sensor id 0 27 39 37 44 48 51 37 26 29 38 30 27 
sensor id 1 43 41 34 40 55 51 50 55 60 56 46 42 
sensor id 2 28 41 30 22 32 47 55 46 48 38 41 34 
sensor id 3 28 43 23 16 28 45 27 21 57 86 71 31 
sensor id 4 21 33 18 8 20 34 20 10 23 34 26 16 
sensor id 5 0 0 0 0 0 0 0 0 0 0 0 0 
sensor id 0 31 37 38 45 50 52 38 27 32 54 43 31 
sensor id 1 33 36 26 27 45 59 48 28 37 48 35 23 
sensor id 2 27 37 26 28 48 61 53 40 35 34 35 28 
sensor id 3 31 44 28 26 46 54 35 25 55 89 72 32 
sensor id 4 21 33 19 8 20 34 20 11 24 35 27 17 
sensor id 5 0 0 0 0 0 0 0 0 0 0 0 0 
sensor id 0 29 39 40 47 51 52 39 32 50 65 59 37 
sensor id 1 28 36 19 13 30 44 26 13 32 47 33 19 
sensor id 2 26 40 31 19 45 53 30 18 30 35 32 23 
sensor id 3 28 42 21 17 36 59 40 23 54 86 69 30 
sensor id 4 23 42 24 9 21 34 21 12 24 36 28 21 
sensor id 5 0 0 0 0 0 0 0 0 0 0 0 0 
sensor id 0 35 43 36 47 52 56 42 35 54 66 58 37 
sensor id 1 27 38 17 9 25 40 23 12 32 46 32 19 
sensor id 2 26 44 27 11 29 45 24 16 26 28 30 22 
sensor id 3 28 42 20 13 27 51 31 21 54 86 68 30 
sensor id 4 39 56 44 17 23 36 23 14 26 35 29 24 
sensor id 5 0 0 0 0 0 0 0 0 0 0 0 0 
sensor id 0 32 37 36 45 51 55 40 34 54 67 58 40 
sensor id 1 28 36 16 10 22 39 25 14 32 49 34 21 
sensor id 2 25 38 29 11 26 39 19 18 35 31 31 25 
sensor id 3 28 42 20 14 29 55 37 22 55 87 68 30 
sensor id 4 42 57 46 17 23 36 22 13 25 36 28 20 
sensor id 5 0 0 0 0 0 0 0 0 0 0 0 0 
sensor id 0 35 40 34 40 49 54 40 30 52 66 63 42 
sensor id 1 30 29 27 13 35 52 32 17 37 60 40 25 
sensor id 2 28 42 32 22 43 51 26 24 28 40 34 34 
sensor id 3 29 46 22 16 36 68 47 23 56 87 64 29 
sensor id 4 30 52 35 11 21 35 21 11 23 33 26 17 
sensor id 5 0 0 0 0 0 0 0 0 0 0 0 0 
sensor id 0 39 42 34 38 49 56 39 27 35 48 55 37 
sensor id 1 32 37 20 22 48 68 46 23 43 69 51 30 
sensor id 2 38 50 50 40 52 52 42 33 32 35 40 46 
sensor id 3 30 49 24 15 38 67 33 20 53 87 60 28 
sensor id 4 21 35 19 8 21 36 21 11 23 34 25 16 
sensor id 5 0 0 0 0 0 0 0 0 0 0 0 0 
sensor id 0 39 42 32 36 49 57 40 23 28 40 33 26 
sensor id 1 34 41 33 31 67 70 50 26 41 63 51 31 
sensor id 2 52 57 60 51 50 51 49 43 46 39 45 56 
sensor id 3 27 43 20 12 26 45 26 18 51 85 57 26 
sensor id 4 21 32 18 8 21 36 20 11 23 33 25 16 
sensor id 5 0 0 0 0 0 0 0 0 0 0 0 0 
sensor id 0 30 40 29 32 48 57 39 22 27 38 30 23 
sensor id 1 37 42 33 36 66 51 36 24 39 56 51 33 
sensor id 2 57 60 62 49 34 45 50 46 52 45 51 63 
sensor id 3 27 42 19 12 24 43 25 17 49 83 54 25 
sensor id 4 21 32 18 8 21 36 21 11 23 33 25 16 
sensor id 5 0 0 0 0 0 0 0 0 0 0 0 0 
sensor id 0 26 37 27 29 46 56 38 21 27 38 30 21 
sensor id 1 41 46 40 40 56 44 30 22 38 54 50 35 
sensor id 2 63 58 59 37 26 41 47 46 57 48 55 65 
sensor id 3 26 41 19 11 24 43 25 17 49 84 52 26 
sensor id 4 21 32 18 8 22 37 21 11 23 34 26 16 
sensor id 5 0 0 0 0 0 0 0 0 0 0 0 0 
sensor id 0 27 37 24 21 40 51 35 21 27 38 30 21 
sensor id 1 41 46 40 40 56 44 30 22 38 54 50 35 
sensor id 2 63 58 59 37 26 41 47 46 57 48 55 65 
sensor id 3 26 41 19 11 24 43 25 17 49 84 52 26 
sensor id 4 21 32 18 8 22 37 21 11 23 34 26 16 
sensor id 5 0 0 0 0 0 0 0 0 0 0 0 0 
sensor id 0 24 34 19 10 19 41 25 11 24 38 28 16 
sensor id 1 45 49 48 42 40 40 27 20 35 51 43 36 
sensor id 2 54 48 34 19 20 37 30 37 55 48 56 57 
sensor id 3 26 40 18 11 24 42 25 16 47 82 49 25 
sensor id 4 21 33 19 10 26 43 25 12 24 34 26 17 
sensor id 5 0 0 0 0 0 0 0 0 0 0 0 0 
sensor id 0 23 34 18 8 14 34 20 11 24 38 28 16 
sensor id 1 45 49 48 42 40 40 27 20 35 51 43 36 
sensor id 2 54 48 34 19 20 37 30 37 55 48 56 57 
sensor id 3 26 40 18 11 24 42 25 16 47 82 49 25 
sensor id 4 21 33 19 10 26 43 25 12 24 34 26 17 
sensor id 5 0 0 0 0 0 0 0 0 0 0 0 0 
sensor id 0 23 34 19 8 14 33 19 9 24 37 28 18 
sensor id 1 42 44 35 31 40 40 26 19 35 50 43 33 
sensor id 2 47 49 39 25 26 42 38 38 46 40 43 43 
sensor id 3 27 41 19 11 24 42 26 18 52 85 57 26 
sensor id 4 21 33 19 12 29 48 34 16 26 35 27 19 
sensor id 5 0 0 0 0 0 0 0 0 0 0 0 0 
sensor id 0 25 37 21 9 15 34 20 9 24 37 28 18 
sensor id 1 42 44 35 31 40 40 26 19 35 50 43 33 
sensor id 2 47 49 39 25 26 42 38 38 46 40 43 43 
sensor id 3 27 41 19 11 24 42 26 18 52 85 57 26 
sensor id 4 21 33 19 12 29 48 34 16 26 35 27 19 
sensor id 5 0 0 0 0 0 0 0 0 0 0 0 0 
sensor id 0 46 57 36 16 17 37 23 17 36 57 56 43 
sensor id 1 34 45 30 28 45 43 36 24 35 50 42 32 
sensor id 2 34 55 41 31 48 48 33 27 28 40 34 26 
sensor id 3 27 41 19 11 25 43 26 18 52 86 56 26 
sensor id 4 22 33 20 16 41 62 47 21 28 36 28 20 
sensor id 5 0 0 0 0 0 0 0 0 0 0 0 0 
sensor id 0 58 54 47 32 20 38 25 17 36 57 56 43 
sensor id 1 34 45 30 28 45 43 36 24 35 50 42 32 
sensor id 2 34 55 41 31 48 48 33 27 28 40 34 26 
sensor id 3 27 41 19 11 25 43 26 18 52 86 56 26 
sensor id 4 22 33 20 16 41 62 47 21 28 36 28 20 
sensor id 5 0 0 0 0 0 0 0 0 0 0 0 0 
sensor id 0 58 54 47 32 20 38 25 24 44 69 60 50 
sensor id 1 42 48 37 36 51 56 49 36 40 56 50 37 
sensor id 2 28 48 35 22 43 51 31 23 38 35 35 23 
sensor id 3 27 42 20 13 30 48 28 19 52 85 57 27 
sensor id 4 22 36 22 17 43 65 49 21 28 37 28 20 
sensor id 5 0 0 0 0 0 0 0 0 0 0 0 0 
sensor id 0 52 51 45 32 22 39 26 25 41 67 55 47 
sensor id 1 37 51 37 37 56 56 53 41 41 52 44 39 
sensor id 2 27 44 31 19 45 53 32 22 27 27 32 25 
sensor id 3 27 42 20 14 33 49 27 19 50 84 56 26 
sensor id 4 24 38 23 17 44 68 52 22 28 37 29 21 
sensor id 5 0 0 0 0 0 0 0 0 0 0 0 0 
sensor id 0 51 52 42 28 20 38 25 22 35 58 47 43 
sensor id 1 42 36 31 40 58 53 57 48 47 53 46 47 
sensor id 2 28 47 35 22 48 57 45 27 37 31 35 28 
sensor id 3 27 41 21 14 30 46 27 18 50 84 54 25 
sensor id 4 24 38 22 17 45 71 54 23 29 36 28 20 
sensor id 5 0 0 0 0 0 0 0 0 0 0 0 0 
sensor id 0 50 54 40 19 17 37 22 14 27 42 34 27 
sensor id 1 46 47 45 46 49 47 43 47 45 53 47 51 
sensor id 2 33 53 44 26 48 53 48 33 39 38 37 33 
sensor id 3 26 41 20 12 25 43 25 16 47 83 51 25 
sensor id 4 22 34 21 17 43 70 54 23 29 37 28 20 
sensor id 5 0 0 0 0 0 0 0 0 0 0 0 0 
sensor id 0 42 50 26 10 16 36 22 11 25 38 30 19 
sensor id 1 54 51 41 40 39 45 28 28 39 51 44 46 
sensor id 2 40 59 48 30 45 48 52 46 47 45 46 42 
sensor id 3 26 41 19 11 24 43 25 16 46 82 50 24 
sensor id 4 22 34 20 17 44 71 55 23 29 37 28 20 
sensor id 5 0 0 0 0 0 0 0 0 0 0 0 0 
sensor id 0 29 42 21 8 15 36 22 11 25 38 30 19 
sensor id 1 54 51 41 40 39 45 28 28 39 51 44 46 
sensor id 2 40 59 48 30 45 48 52 46 47 45 46 42 
sensor id 3 26 41 19 11 24 43 25 16 46 82 50 24 
sensor id 4 22 34 20 17 44 71 55 23 29 37 28 20 
sensor id 5 0 0 0 0 0 0 0 0 0 0 0 0 
sensor id 0 25 39 21 8 15 37 22 10 25 37 28 18 
sensor id 1 53 55 38 21 32 40 23 16 32 47 39 33 
sensor id 2 50 63 44 26 30 44 41 47 54 44 52 44 
sensor id 3 26 41 18 11 24 42 24 16 46 81 49 24 
sensor id 4 22 34 21 18 46 73 56 24 29 37 28 21 
sensor id 5 0 0 0 0 0 0 0 0 0 0 0 0 
sensor id 0 25 39 20 8 15 37 22 10 25 37 28 18 
sensor id 1 53 55 38 21 32 40 23 16 32 47 39 33 
sensor id 2 50 63 44 26 30 44 41 47 54 44 52 44 
sensor id 3 26 41 18 11 24 42 24 16 46 81 49 24 
sensor id 4 22 34 21 18 46 73 56 24 29 37 28 21 
sensor id 5 0 0 0 0 0 0 0 0 0 0 0 0 
sensor id 0 28 42 22 9 16 38 23 12 25 39 31 21 
sensor id 1 58 64 41 26 39 41 28 21 39 52 48 51 
sensor id 2 48 60 46 26 29 38 46 45 55 49 50 43 
sensor id 3 26 41 19 11 24 42 25 16 47 82 52 25 
sensor id 4 22 34 21 17 47 74 56 22 28 36 28 20 
sensor id 5 0 0 0 0 0 0 0 0 0 0 0 0 
sensor id 0 34 44 24 11 17 40 25 12 25 39 31 21 
sensor id 1 58 64 41 26 39 41 28 21 39 52 48 51 
sensor id 2 48 60 46 26 29 38 46 45 55 49 50 43 
sensor id 3 26 41 19 11 24 42 25 16 47 82 52 25 
sensor id 4 22 34 21 17 47 74 56 22 28 36 28 20 
sensor id 5 0 0 0 0 0 0 0 0 0 0 0 0 
sensor id 0 34 44 24 11 17 40 25 14 27 41 35 28 
sensor id 1 66 63 47 32 43 55 35 30 41 55 56 59 
sensor id 2 56 65 50 27 32 46 48 42 48 45 48 39 
sensor id 3 26 41 19 11 25 44 26 17 48 83 54 26 
sensor id 4 22 34 21 18 50 76 57 22 28 36 28 20 
sensor id 5 0 0 0 0 0 0 0 0 0 0 0 0 
sensor id 0 39 47 27 13 18 41 26 17 31 44 47 36 
sensor id 1 72 63 40 36 49 64 42 38 52 61 62 62 
sensor id 2 52 61 48 26 37 51 51 36 40 47 41 35 
sensor id 3 27 42 20 13 29 50 28 18 49 84 57 26 
sensor id 4 22 35 21 19 51 78 57 21 28 36 28 20 
sensor id 5 0 0 0 0 0 0 0 0 0 0 0 0 
sensor id 0 43 47 29 15 18 42 27 20 37 51 55 40 
sensor id 1 62 52 37 34 55 66 45 35 48 60 57 44 
sensor id 2 42 55 49 29 41 49 42 29 34 41 39 32 
sensor id 3 27 43 22 15 38 60 33 19 48 83 58 28 
sensor id 4 23 35 22 19 52 80 57 21 28 37 28 20 
sensor id 5 0 0 0 0 0 0 0 0 0 0 0 0 
sensor id 0 44 45 29 17 19 43 29 25 47 60 60 46 
sensor id 1 42 43 32 26 49 63 45 25 44 58 53 36 
sensor id 2 36 51 47 28 38 46 34 24 32 35 38 29 
sensor id 3 28 44 23 18 45 64 41 21 48 82 58 28 
sensor id 4 23 36 22 19 53 80 56 21 28 37 28 20 
sensor id 5 0 0 0 0 0 0 0 0 0 0 0 0 
sensor id 0 45 44 30 20 20 42 28 29 52 64 60 45 
sensor id 1 42 42 23 23 43 57 42 28 54 66 60 40 
sensor id 2 32 47 40 22 35 42 30 22 30 32 35 26 
sensor id 3 30 45 26 19 45 64 46 25 48 82 58 29 
sensor id 4 24 37 24 18 51 78 55 21 28 37 28 20 
sensor id 5 0 0 0 0 0 0 0 0 0 0 0 0 
sensor id 0 40 41 27 17 18 41 28 27 51 59 58 47 
sensor id 1 40 38 23 22 40 55 42 30 58 67 60 44 
sensor id 2 30 45 36 21 36 40 24 21 38 31 36 26 
sensor id 3 33 50 32 22 45 62 46 25 47 82 54 29 
sensor id 4 24 39 25 18 48 75 53 20 28 36 28 20 
sensor id 5 0 0 0 0 0 0 0 0 0 0 0 0 
sensor id 0 47 47 35 23 20 40 28 31 46 52 58 50 
sensor id 1 41 47 23 25 43 61 42 32 58 68 60 47 
sensor id 2 31 49 40 21 32 44 33 25 43 40 41 32 
sensor id 3 32 51 32 19 39 62 37 19 45 80 52 27 
sensor id 4 24 38 24 17 46 73 54 21 28 36 28 20 
sensor id 5 0 0 0 0 0 0 0 0 0 0 0 0 
sensor id 0 51 56 41 25 21 39 27 28 40 47 54 49 
sensor id 1 46 45 27 23 47 55 36 30 56 62 59 44 
sensor id 2 38 57 49 25 36 45 42 34 50 43 50 39 
sensor id 3 29 46 26 14 29 53 27 16 43 79 50 25 
sensor id 4 23 35 22 16 44 71 53 21 28 35 27 20 
sensor id 5 0 0 0 0 0 0 0 0 0 0 0 0 
sensor id 0 52 58 43 24 21 39 26 26 36 45 48 49 
sensor id 1 46 41 24 22 39 52 31 28 49 56 53 44 
sensor id 2 42 63 51 25 34 46 42 35 44 46 49 38 
sensor id 3 27 43 22 12 26 46 26 16 43 80 51 25 
sensor id 4 22 35 21 16 44 69 53 21 28 37 28 20 
sensor id 5 0 0 0 0 0 0 0 0 0 0 0 0 
sensor id 0 53 59 47 29 22 40 28 26 36 45 48 49 
sensor id 1 46 41 24 22 39 52 31 28 49 56 53 44 
sensor id 2 42 63 51 25 34 46 42 35 44 46 49 38 
sensor id 3 27 43 22 12 26 46 26 16 43 80 51 25 
sensor id 4 22 35 21 16 44 69 53 21 28 37 28 20 
sensor id 5 0 0 0 0 0 0 0 0 0 0 0 0 
sensor id 0 53 59 47 29 22 40 28 31 38 47 48 51 
sensor id 1 47 46 28 25 35 47 28 25 39 51 41 32 
sensor id 2 38 59 46 23 34 49 37 33 39 42 46 38 
sensor id 3 27 42 21 13 26 45 26 16 43 81 52 25 
sensor id 4 23 36 22 17 44 68 52 21 28 37 28 21 
sensor id 5 0 0 0 0 0 0 0 0 0 0 0 0 
sensor id 0 55 57 50 40 28 42 34 42 45 52 50 53 
sensor id 1 40 43 28 21 34 44 29 24 38 50 40 35 
sensor id 2 35 52 37 22 29 47 33 31 39 41 41 34 
sensor id 3 28 42 20 12 27 45 27 17 43 83 54 26 
sensor id 4 27 43 25 17 44 67 50 20 28 36 30 23 
sensor id 5 0 0 0 0 0 0 0 0 0 0 0 0 
sensor id 0 52 53 48 42 32 44 40 43 45 54 47 50 
sensor id 1 44 54 38 33 42 48 47 41 46 55 45 40 
sensor id 2 31 46 31 18 29 44 30 25 36 40 37 30 
sensor id 3 28 42 23 20 45 53 39 26 46 83 52 32 
sensor id 4 36 51 31 19 43 69 51 21 29 37 34 30 
sensor id 5 0 0 0 0 0 0 0 0 0 0 0 0 
sensor id 0 46 48 49 44 35 45 42 45 45 52 44 51 
sensor id 1 45 47 32 24 38 48 42 26 41 62 40 25 
sensor id 2 29 44 30 16 27 41 30 23 35 39 34 26 
sensor id 3 31 46 28 33 49 58 49 40 48 81 53 37 
sensor id 4 48 53 38 21 39 70 51 22 31 41 37 38 
sensor id 5 0 0 0 0 0 0 0 0 0 0 0 0 
sensor id 0 45 51 46 46 36 46 44 46 47 50 46 52 
sensor id 1 29 32 24 15 30 37 30 19 38 52 36 23 
sensor id 2 28 45 29 13 24 34 20 20 35 37 32 24 
sensor id 3 33 48 30 38 50 56 57 51 49 80 54 47 
sensor id 4 51 55 42 25 40 69 45 22 32 37 43 44 
sensor id 5 0 0 0 0 0 0 0 0 0 0 0 0 
sensor id 0 44 49 42 44 34 45 42 46 49 47 48 54 
sensor id 1 29 30 22 14 24 45 27 16 36 49 35 22 
sensor id 2 28 48 30 11 20 41 23 16 28 39 33 24 
sensor id 3 36 47 32 44 50 53 54 58 51 81 57 52 
sensor id 4 53 54 41 27 42 65 40 23 33 40 46 42 
sensor id 5 0 0 0 0 0 0 0 0 0 0 0 0 
sensor id 0 45 51 39 42 32 43 42 47 53 50 53 53 
sensor id 1 27 43 17 12 32 41 26 15 36 49 34 21 
sensor id 2 33 53 36 12 22 41 23 18 35 36 34 28 
sensor id 3 38 46 33 44 48 52 52 60 55 82 58 55 
sensor id 4 52 51 38 30 43 63 38 24 33 45 46 38 
sensor id 5 0 0 0 0 0 0 0 0 0 0 0 0 
sensor id 0 50 52 39 36 30 44 42 49 56 52 56 53 
sensor id 1 28 41 23 13 33 48 27 16 36 49 36 23 
sensor id 2 40 56 44 18 26 44 28 23 37 38 39 34 
sensor id 3 38 47 35 44 46 52 46 56 56 81 59 54 
sensor id 4 50 48 38 34 42 67 40 26 32 44 40 37 
sensor id 5 0 0 0 0 0 0 0 0 0 0 0 0 
sensor id 0 52 53 39 33 28 45 40 47 58 54 58 51 
sensor id 1 32 38 29 19 39 54 32 19 36 49 36 26 
sensor id 2 45 57 47 23 29 48 36 29 44 46 43 36 
sensor id 3 38 47 34 41 44 53 42 48 53 77 56 50 
sensor id 4 45 47 40 35 41 70 39 26 32 40 36 36 
sensor id 5 0 0 0 0 0 0 0 0 0 0 0 0 
sensor id 0 50 51 36 29 25 46 39 46 57 57 58 48 
sensor id 1 34 39 32 23 45 57 35 21 36 50 37 27 
sensor id 2 45 57 47 24 30 48 35 30 44 46 45 37 
sensor id 3 38 48 35 38 41 54 37 39 47 72 56 51 
sensor id 4 40 46 43 37 41 77 39 26 31 39 35 38 
sensor id 5 0 0 0 0 0 0 0 0 0 0 0 0 
sensor id 0 49 49 33 22 21 46 31 35 58 61 59 41 
sensor id 1 37 45 35 33 48 55 43 28 37 50 38 35 
sensor id 2 49 59 51 29 32 39 36 30 39 47 47 45 
sensor id 3 49 53 27 15 35 58 39 19 39 74 46 26 
sensor id 4 40 46 48 36 37 78 37 25 31 40 37 43 
sensor id 5 0 0 0 0 0 0 0 0 0 0 0 0 
sensor id 0 42 43 26 17 20 47 28 27 57 65 58 36 
sensor id 1 45 56 33 37 51 55 47 34 40 51 40 39 
sensor id 2 54 60 52 35 40 47 27 29 43 43 44 48 
sensor id 3 29 44 22 16 40 56 44 22 40 72 48 26 
sensor id 4 50 52 50 31 33 78 34 22 31 42 37 44 
sensor id 5 0 0 0 0 0 0 0 0 0 0 0 0 
sensor id 0 37 40 24 13 18 46 25 27 57 65 58 36 
sensor id 1 45 56 33 37 51 55 47 34 40 51 40 39 
sensor id 2 54 60 52 35 40 47 27 29 43 43 44 48 
sensor id 3 29 44 22 16 40 56 44 22 40 72 48 26 
sensor id 4 50 52 50 31 33 78 34 22 31 42 37 44 
sensor id 5 0 0 0 0 0 0 0 0 0 0 0 0 
sensor id 0 31 38 21 10 18 47 24 17 43 64 46 25 
sensor id 1 41 39 34 27 39 47 41 34 42 51 43 36 
sensor id 2 46 50 45 37 46 53 32 37 37 36 47 46 
sensor id 3 28 43 24 22 42 53 46 29 43 73 49 29 
sensor id 4 54 56 49 24 31 78 32 18 29 38 35 37 
sensor id 5 0 0 0 0 0 0 0 0 0 0 0 0 
sensor id 0 27 36 21 10 17 48 23 17 43 64 46 25 
sensor id 1 41 39 34 27 39 47 41 34 42 51 43 36 
sensor id 2 46 50 45 37 46 53 32 37 37 36 47 46 
sensor id 3 28 43 24 22 42 53 46 29 43 73 49 29 
sensor id 4 54 56 49 24 31 78 32 18 29 38 35 37 
sensor id 5 0 0 0 0 0 0 0 0 0 0 0 0 
sensor id 0 24 35 20 9 16 47 23 13 29 48 33 20 
sensor id 1 36 37 22 21 33 43 33 33 52 56 50 37 
sensor id 2 32 42 30 27 43 53 48 42 46 47 48 37 
sensor id 3 31 45 29 29 40 50 41 37 50 71 50 35 
sensor id 4 46 56 36 16 28 81 32 16 28 38 31 26 
sensor id 5 0 0 0 0 0 0 0 0 0 0 0 0 
sensor id 0 24 35 20 8 17 49 23 13 29 48 33 20 
sensor id 1 36 37 22 21 33 43 33 33 52 56 50 37 
sensor id 2 32 42 30 27 43 53 48 42 46 47 48 37 
sensor id 3 31 45 29 29 40 50 41 37 50 71 50 35 
sensor id 4 46 56 36 16 28 81 32 16 28 38 31 26 
sensor id 5 0 0 0 0 0 0 0 0 0 0 0 0 
sensor id 0 23 36 19 9 17 50 24 11 26 42 30 19 
sensor id 1 37 40 29 23 43 54 34 32 57 67 59 39 
sensor id 2 28 40 26 18 32 51 49 42 50 51 52 36 
sensor id 3 38 50 41 34 35 53 36 42 57 65 52 45 
sensor id 4 31 43 23 11 29 82 32 14 25 35 29 20 
sensor id 5 0 0 0 0 0 0 0 0 0 0 0 0 
sensor id 0 24 35 20 8 17 52 23 11 26 42 30 19 
sensor id 1 37 40 29 23 43 54 34 32 57 67 59 39 
sensor id 2 28 40 26 18 32 51 49 42 50 51 52 36 
sensor id 3 38 50 41 34 35 53 36 42 57 65 52 45 
sensor id 4 31 43 23 11 29 82 32 14 25 35 29 20 
sensor id 5 0 0 0 0 0 0 0 0 0 0 0 0 
sensor id 0 24 35 20 8 17 52 23 11 25 40 29 18 
sensor id 1 39 50 35 26 46 56 36 31 58 70 61 38 
sensor id 2 28 40 27 18 31 48 49 43 53 54 54 36 
sensor id 3 40 53 41 32 34 56 36 39 57 63 59 51 
sensor id 4 27 40 22 11 30 85 33 13 25 36 27 18 
sensor id 5 0 0 0 0 0 0 0 0 0 0 0 0 
sensor id 0 24 35 19 8 17 49 22 11 24 40 28 17 
sensor id 1 40 46 38 30 52 59 39 27 56 70 58 36 
sensor id 2 27 39 25 15 27 45 41 40 57 63 55 32 
sensor id 3 48 58 42 25 34 59 39 28 50 61 59 48 
sensor id 4 23 36 20 10 30 86 34 13 25 35 27 18 
sensor id 5 0 0 0 0 0 0 0 0 0 0 0 0 
sensor id 0 23 34 19 8 16 47 21 11 25 38 29 18 
sensor id 1 43 57 43 34 52 61 43 29 57 72 60 38 
sensor id 2 26 40 25 14 25 42 45 42 59 61 57 33 
sensor id 3 50 60 41 24 38 59 43 29 48 62 59 47 
sensor id 4 22 35 19 10 30 85 35 13 25 36 27 18 
sensor id 5 0 0 0 0 0 0 0 0 0 0 0 0 
sensor id 0 24 35 20 8 16 48 22 10 25 38 28 18 
sensor id 1 42 55 45 34 53 61 44 30 55 71 59 37 
sensor id 2 26 39 24 14 25 42 45 41 54 60 54 31 
sensor id 3 49 60 40 25 40 60 45 30 48 61 59 46 
sensor id 4 22 34 19 9 30 87 36 13 25 36 27 18 
sensor id 5 0 0 0 0 0 0 0 0 0 0 0 0 
sensor id 0 23 34 19 8 17 47 22 10 24 38 28 17 
sensor id 1 42 54 41 36 56 56 46 31 55 72 61 39 
sensor id 2 25 38 25 11 23 41 34 34 53 55 48 28 
sensor id 3 50 61 39 25 42 60 47 31 46 60 59 44 
sensor id 4 22 34 19 10 29 82 33 13 25 35 27 17 
sensor id 5 0 0 0 0 0 0 0 0 0 0 0 0 
sensor id 0 23 34 19 8 16 47 22 10 24 38 28 17 
sensor id 1 47 56 43 41 55 52 50 35 53 74 60 42 
sensor id 2 25 39 23 10 21 39 27 26 50 58 43 24 
sensor id 3 51 63 38 27 46 57 47 36 46 53 52 39 
sensor id 4 21 33 19 9 26 73 29 12 25 35 27 17 
sensor id 5 0 0 0 0 0 0 0 0 0 0 0 0 
sensor id 0 23 35 20 8 16 47 22 10 24 39 28 18 
sensor id 1 49 61 47 43 53 49 50 42 52 75 58 44 
sensor id 2 24 38 23 9 19 40 21 22 48 52 42 24 
sensor id 3 48 65 35 33 48 53 45 42 50 54 53 43 
sensor id 4 21 33 19 9 26 71 29 12 24 35 26 17 
sensor id 5 0 0 0 0 0 0 0 0 0 0 0 0 
sensor id 0 23 35 19 8 15 45 23 10 24 39 28 18 
sensor id 1 49 61 47 43 53 49 50 42 52 75 58 44 
sensor id 2 24 38 23 9 19 40 21 22 48 52 42 24 
sensor id 3 48 65 35 33 48 53 45 42 50 54 53 43 
sensor id 4 21 33 19 9 26 71 29 12 24 35 26 17 
sensor id 5 0 0 0 0 0 0 0 0 0 0 0 0 
sensor id 0 22 33 19 8 16 43 22 11 23 37 28 18 
sensor id 1 55 58 51 47 57 51 54 49 55 77 59 49 
sensor id 2 24 37 23 9 21 33 28 24 46 59 42 26 
sensor id 3 51 69 41 48 58 58 53 51 58 62 59 51 
sensor id 4 21 34 19 9 27 63 29 12 25 35 26 17 
sensor id 5 0 0 0 0 0 0 0 0 0 0 0 0 
sensor id 0 23 35 20 8 16 40 21 11 23 37 28 18 
sensor id 1 55 58 51 47 57 51 54 49 55 77 59 49 
sensor id 2 24 37 23 9 21 33 28 24 46 59 42 26 
sensor id 3 51 69 41 48 58 58 53 51 58 62 59 51 
sensor id 4 21 34 19 9 27 63 29 12 25 35 26 17 
sensor id 5 0 0 0 0 0 0 0 0 0 0 0 0 
sensor id 0 23 35 20 8 16 40 21 10 24 37 28 17 
sensor id 1 58 59 55 51 61 54 57 50 55 76 61 51 
sensor id 2 24 38 24 9 20 39 27 27 48 59 44 25 
sensor id 3 51 67 40 50 62 60 57 53 59 63 59 51 
sensor id 4 21 33 19 9 24 56 27 12 24 35 26 17 
sensor id 5 0 0 0 0 0 0 0 0 0 0 0 0 
sensor id 0 23 35 19 8 15 38 20 10 24 37 27 18 
sensor id 1 56 59 56 50 62 56 57 49 57 77 61 50 
sensor id 2 25 39 24 10 21 35 32 28 53 59 46 28 
sensor id 3 51 66 41 49 63 63 58 54 58 62 59 49 
sensor id 4 21 33 19 9 22 47 24 11 24 35 26 17 
sensor id 5 0 0 0 0 0 0 0 0 0 0 0 0 
sensor id 0 23 35 19 8 15 38 20 10 24 38 27 17 
sensor id 1 54 61 52 50 59 62 56 49 55 75 62 46 
sensor id 2 25 41 25 11 22 42 31 31 55 56 48 29 
sensor id 3 51 66 40 46 63 64 57 51 56 60 57 47 
sensor id 4 22 34 18 8 21 39 22 11 26 39 30 19 
sensor id 5 0 0 0 0 0 0 0 0 0 0 0 0 
sensor id 0 23 34 18 7 16 37 21 10 24 38 28 18 
sensor id 1 51 60 47 45 58 61 52 43 55 76 63 45 
sensor id 2 26 40 24 11 22 43 35 32 53 58 49 29 
sensor id 3 52 66 41 40 60 64 56 47 53 57 55 45 
sensor id 4 22 34 19 9 20 35 21 13 28 43 37 21 
sensor id 5 0 0 0 0 0 0 0 0 0 0 0 0 
sensor id 0 24 34 19 9 16 34 20 11 25 38 28 18 
sensor id 1 48 52 45 39 53 56 49 36 55 76 63 40 
sensor id 2 26 40 24 12 24 41 32 31 50 53 48 30 
sensor id 3 53 67 41 34 53 62 52 40 48 53 54 42 
sensor id 4 24 34 19 9 19 33 21 13 29 44 38 22 
sensor id 5 0 0 0 0 0 0 0 0 0 0 0 0 
sensor id 0 24 35 20 9 15 32 19 11 25 38 29 20 
sensor id 1 45 48 37 34 49 54 43 30 58 78 66 39 
sensor id 2 27 40 25 11 22 39 33 31 50 50 47 30 
sensor id 3 56 68 43 28 44 58 47 30 41 53 55 43 
sensor id 4 24 35 19 9 19 33 21 13 31 50 38 21 
sensor id 5 0 0 0 0 0 0 0 0 0 0 0 0 
sensor id 0 27 36 24 18 22 36 28 31 36 44 46 53 
sensor id 1 44 49 32 25 41 46 34 26 58 76 64 39 
sensor id 2 26 40 25 12 23 40 29 25 42 46 40 27 
sensor id 3 58 68 44 24 35 52 36 23 38 52 55 43 
sensor id 4 24 34 20 9 20 33 21 13 31 51 37 21 
sensor id 5 0 0 0 0 0 0 0 0 0 0 0 0 
sensor id 0 43 42 39 46 34 40 32 42 41 46 53 58 
sensor id 1 43 40 26 24 33 40 34 26 57 76 65 40 
sensor id 2 26 40 26 12 23 39 30 21 35 45 38 25 
sensor id 3 58 67 43 25 35 49 36 26 39 53 56 45 
sensor id 4 24 35 20 9 20 34 21 13 31 52 35 20 
sensor id 5 0 0 0 0 0 0 0 0 0 0 0 0 
sensor id 0 45 43 41 47 33 39 32 42 41 47 53 59 
sensor id 1 44 42 31 32 47 56 44 33 60 76 67 44 
sensor id 2 26 40 27 13 24 45 32 29 43 53 46 29 
sensor id 3 59 68 44 30 46 60 50 40 50 57 58 49 
sensor id 4 23 35 20 9 20 34 21 13 30 49 33 19 
sensor id 5 0 0 0 0 0 0 0 0 0 0 0 0 
sensor id 0 47 43 43 51 34 40 33 42 41 47 53 59 
sensor id 1 44 42 31 32 47 56 44 33 60 76 67 44 
sensor id 2 26 40 27 13 24 45 32 29 43 53 46 29 
sensor id 3 59 68 44 30 46 60 50 40 50 57 58 49 
sensor id 4 23 35 20 9 20 34 21 13 30 49 33 19 
sensor id 5 0 0 0 0 0 0 0 0 0 0 0 0 
sensor id 0 47 43 43 51 34 40 33 47 45 49 59 67 
sensor id 1 46 53 36 34 54 63 49 34 59 73 65 43 
sensor id 2 29 41 29 15 28 47 41 37 48 46 51 34 
sensor id 3 60 68 45 33 51 68 57 44 53 60 60 49 
sensor id 4 23 35 20 9 20 34 21 12 28 45 32 19 
sensor id 5 0 0 0 0 0 0 0 0 0 0 0 0 
sensor id 0 48 43 43 54 35 41 35 50 48 51 60 68 
sensor id 1 45 53 41 35 56 66 51 35 59 77 64 43 
sensor id 2 29 41 28 19 32 50 48 44 58 56 57 41 
sensor id 3 58 65 45 33 54 75 61 45 54 59 59 48 
sensor id 4 23 36 21 10 21 34 21 12 27 41 30 19 
sensor id 5 0 0 0 0 0 0 0 0 0 0 0 0 
sensor id 0 47 43 42 53 35 41 34 48 45 50 57 63 
sensor id 1 46 46 34 34 57 67 51 31 52 69 54 36 
sensor id 2 31 41 29 25 37 53 50 50 56 57 60 46 
sensor id 3 52 62 42 32 56 79 62 44 52 53 47 36 
sensor id 4 23 36 21 9 21 34 21 12 26 39 29 18 
sensor id 5 0 0 0 0 0 0 0 0 0 0 0 0 
sensor id 0 46 42 41 50 34 40 33 42 40 47 48 50 
sensor id 1 40 42 39 32 54 68 48 26 37 52 38 27 
sensor id 2 35 43 32 31 42 55 57 55 60 51 63 53 
sensor id 3 33 47 26 26 53 79 61 40 49 48 40 30 
sensor id 4 23 37 20 9 21 34 21 12 27 42 30 19 
sensor id 5 0 0 0 0 0 0 0 0 0 0 0 0 
sensor id 0 38 39 32 38 31 40 32 29 32 45 35 28 
sensor id 1 34 44 34 29 54 65 45 23 36 50 38 29 
sensor id 2 38 45 34 35 45 59 56 55 55 48 60 55 
sensor id 3 28 42 23 23 50 79 58 38 48 48 38 30 
sensor id 4 24 37 21 9 21 34 21 13 30 52 32 19 
sensor id 5 0 0 0 0 0 0 0 0 0 0 0 0 
sensor id 0 26 35 21 13 23 47 25 12 27 45 34 19 
sensor id 1 52 49 33 29 49 63 41 40 61 72 64 53 
sensor id 2 41 45 35 36 46 56 54 52 50 48 54 54 
sensor id 3 54 63 46 35 45 71 55 37 49 64 62 54 
sensor id 4 24 38 21 10 22 39 23 14 30 48 36 21 
sensor id 5 0 0 0 0 0 0 0 0 0 0 0 0 
sensor id 0 25 36 21 11 19 43 23 12 27 45 34 19 
sensor id 1 52 49 33 29 49 63 41 40 61 72 64 53 
sensor id 2 41 45 35 36 46 56 54 52 50 48 54 54 
sensor id 3 54 63 46 35 45 71 55 37 49 64 62 54 
sensor id 4 24 38 21 10 22 39 23 14 30 48 36 21 
sensor id 5 0 0 0 0 0 0 0 0 0 0 0 0 
sensor id 0 27 37 20 11 19 47 24 13 27 48 37 21 
sensor id 1 57 59 41 35 47 62 42 46 63 72 63 55 
sensor id 2 48 51 44 46 52 60 57 53 48 47 53 58 
sensor id 3 56 62 48 40 42 64 49 36 52 67 69 60 
sensor id 4 25 39 21 10 22 42 24 14 32 49 36 21 
sensor id 5 0 0 0 0 0 0 0 0 0 0 0 0 
sensor id 0 27 37 22 12 22 60 27 13 27 48 37 21 
sensor id 1 57 59 41 35 47 62 42 46 63 72 63 55 
sensor id 2 48 51 44 46 52 60 57 53 48 47 53 58 
sensor id 3 56 62 48 40 42 64 49 36 52 67 69 60 
sensor id 4 25 39 21 10 22 42 24 14 32 49 36 21 
sensor id 5 0 0 0 0 0 0 0 0 0 0 0 0 
sensor id 0 27 37 22 12 22 60 27 14 31 53 41 24 
sensor id 1 57 53 39 39 42 55 43 49 63 72 62 56 
sensor id 2 53 54 50 48 53 58 55 49 40 45 48 54 
sensor id 3 57 64 47 41 42 57 42 37 52 68 71 62 
sensor id 4 26 41 22 11 24 48 25 14 34 49 34 21 
sensor id 5 0 0 0 0 0 0 0 0 0 0 0 0 
sensor id 0 31 39 23 14 27 69 32 16 34 58 48 27 
sensor id 1 62 56 48 42 41 54 46 49 62 70 63 56 
sensor id 2 56 57 56 49 52 60 48 41 41 50 44 50 
sensor id 3 54 63 47 42 44 54 38 39 54 69 70 60 
sensor id 4 28 44 24 11 27 54 26 14 31 45 31 21 
sensor id 5 0 0 0 0 0 0 0 0 0 0 0 0 
sensor id 0 33 40 25 14 26 70 32 16 36 58 50 29 
sensor id 1 61 55 42 44 48 46 44 48 64 67 60 55 
sensor id 2 56 59 58 47 53 54 43 37 42 45 44 46 
sensor id 3 52 60 46 41 43 52 38 40 54 67 66 57 
sensor id 4 32 48 26 12 27 53 26 14 28 42 30 22 
sensor id 5 0 0 0 0 0 0 0 0 0 0 0 0 
sensor id 0 36 41 25 15 28 73 33 18 39 61 55 32 
sensor id 1 60 58 42 44 41 51 46 48 60 64 59 55 
sensor id 2 56 60 59 45 54 58 42 32 38 45 41 45 
sensor id 3 52 60 46 41 43 52 38 40 54 67 66 57 
sensor id 4 32 48 26 12 27 53 26 14 28 42 30 22 
sensor id 5 0 0 0 0 0 0 0 0 0 0 0 0 
sensor id 0 38 43 26 15 27 73 33 18 41 63 55 33 
sensor id 1 60 63 51 43 37 45 43 49 63 66 59 55 
sensor id 2 55 61 58 42 50 50 40 32 39 44 41 43 
sensor id 3 51 57 44 40 42 50 35 37 51 64 64 54 
sensor id 4 40 56 31 13 28 55 27 14 28 37 32 24 
sensor id 5 0 0 0 0 0 0 0 0 0 0 0 0 
sensor id 0 38 42 26 15 28 74 33 18 41 63 55 33 
sensor id 1 60 63 51 43 37 45 43 49 63 66 59 55 
sensor id 2 55 61 58 42 50 50 40 32 39 44 41 43 
sensor id 3 51 57 44 40 42 50 35 37 51 64 64 54 
sensor id 4 40 56 31 13 28 55 27 14 28 37 32 24 
sensor id 5 0 0 0 0 0 0 0 0 0 0 0 0 
sensor id 0 40 44 26 16 30 78 33 20 43 62 56 33 
sensor id 1 57 59 47 39 41 49 41 46 59 65 55 52 
sensor id 2 52 62 57 40 50 49 31 30 35 47 40 40 
sensor id 3 50 58 44 39 40 49 35 37 51 64 62 53 
sensor id 4 46 56 34 15 28 54 26 15 28 37 34 27 
sensor id 5 0 0 0 0 0 0 0 0 0 0 0 0 
sensor id 0 38 43 27 16 30 79 33 20 43 62 56 33 
sensor id 1 57 59 47 39 41 49 41 46 59 65 55 52 
sensor id 2 52 62 57 40 50 49 31 30 35 47 40 40 
sensor id 3 50 58 44 39 40 49 35 37 51 64 62 53 
sensor id 4 46 56 34 15 28 54 26 15 28 37 34 27 
sensor id 5 0 0 0 0 0 0 0 0 0 0 0 0 
sensor id 0 38 43 27 16 30 79 33 21 44 60 56 35 
sensor id 1 54 51 41 39 40 41 39 43 59 61 54 49 
sensor id 2 51 58 54 37 48 48 31 27 35 42 40 38 
sensor id 3 47 54 42 37 39 49 34 35 50 62 58 48 
sensor id 4 46 57 35 15 28 52 26 15 27 41 33 29 
sensor id 5 0 0 0 0 0 0 0 0 0 0 0 0 
sensor id 0 39 45 28 18 30 82 34 23 44 59 57 37 
sensor id 1 53 52 38 34 34 40 36 40 56 57 49 43 
sensor id 2 51 60 55 36 46 49 30 27 38 46 40 38 
sensor id 3 46 52 41 33 35 45 30 25 41 54 48 33 
sensor id 4 47 55 38 16 27 50 26 16 28 39 35 31 
sensor id 5 0 0 0 0 0 0 0 0 0 0 0 0 
sensor id 0 44 48 30 18 32 82 35 26 50 58 58 45 
sensor id 1 42 47 33 23 35 43 30 23 35 50 37 28 
sensor id 2 54 65 59 35 45 45 29 25 40 47 41 35 
sensor id 3 29 42 22 16 28 44 26 17 32 41 33 23 
sensor id 4 47 53 41 19 27 49 26 18 30 40 39 38 
sensor id 5 0 0 0 0 0 0 0 0 0 0 0 0 
sensor id 0 50 55 35 24 33 84 37 33 53 56 58 49 
sensor id 1 36 45 26 20 33 42 30 19 34 49 38 27 
sensor id 2 50 67 55 27 36 42 29 25 41 51 45 33 
sensor id 3 26 40 20 11 26 43 26 14 30 40 31 21 
sensor id 4 48 51 45 28 30 50 27 22 33 41 40 42 
sensor id 5 0 0 0 0 0 0 0 0 0 0 0 0 
sensor id 0 51 55 38 26 32 80 37 35 52 54 58 50 
sensor id 1 35 48 32 25 46 53 36 20 37 54 42 29 
sensor id 2 47 66 52 25 33 42 33 29 47 53 48 34 
sensor id 3 27 42 21 14 32 53 33 17 33 41 33 24 
sensor id 4 47 49 45 33 33 50 29 26 34 41 40 44 
sensor id 5 0 0 0 0 0 0 0 0 0 0 0 0 
sensor id 0 52 54 38 27 32 79 38 37 52 52 55 47 
sensor id 1 38 44 31 27 48 55 41 24 44 67 55 35 
sensor id 2 44 63 49 23 32 42 38 34 48 56 50 35 
sensor id 3 29 45 23 15 35 58 37 20 34 43 38 32 
sensor id 4 46 47 45 34 34 51 30 27 34 41 38 41 
sensor id 5 0 0 0 0 0 0 0 0 0 0 0 0 
sensor id 0 51 56 37 26 31 77 38 38 49 49 53 48 
sensor id 1 40 50 33 29 50 53 42 27 51 70 58 36 
sensor id 2 43 62 49 21 32 42 42 35 52 54 50 35 
sensor id 3 46 57 34 20 37 57 38 20 36 46 43 35 
sensor id 4 40 45 42 33 34 50 30 26 33 40 36 38 
sensor id 5 0 0 0 0 0 0 0 0 0 0 0 0 
sensor id 0 50 53 39 28 32 74 39 39 48 49 54 50 
sensor id 1 42 47 38 27 48 59 40 25 50 69 57 36 
sensor id 2 41 61 47 21 30 48 39 34 52 52 49 34 
sensor id 3 47 57 34 19 35 58 36 20 35 45 44 36 
sensor id 4 37 43 41 34 36 49 31 27 33 40 35 36 
sensor id 5 0 0 0 0 0 0 0 0 0 0 0 0 
sensor id 0 50 54 40 28 32 71 38 39 46 47 54 50 
sensor id 1 42 53 36 28 49 59 38 24 48 69 57 35 
sensor id 2 43 63 49 22 30 47 43 35 49 52 51 37 
sensor id 3 47 58 34 19 32 55 31 18 34 45 41 34 
sensor id 4 35 42 39 33 36 48 30 24 31 39 33 33 
sensor id 5 0 0 0 0 0 0 0 0 0 0 0 0 
sensor id 0 50 54 40 29 32 67 39 39 46 47 54 50 
sensor id 1 42 53 36 28 49 59 38 24 48 69 57 35 
sensor id 2 43 63 49 22 30 47 43 35 49 52 51 37 
sensor id 3 47 58 34 19 32 55 31 18 34 45 41 34 
sensor id 4 35 42 39 33 36 48 30 24 31 39 33 33 
sensor id 5 0 0 0 0 0 0 0 0 0 0 0 0 
sensor id 0 51 55 39 30 31 61 39 43 47 49 53 51 
sensor id 1 42 55 39 27 47 56 35 24 50 71 58 36 
sensor id 2 50 66 54 26 32 48 43 38 51 52 51 38 
sensor id 3 42 56 34 19 28 50 28 20 37 50 51 43 
sensor id 4 32 41 36 33 38 47 32 25 31 40 34 33 
sensor id 5 0 0 0 0 0 0 0 0 0 0 0 0 
sensor id 0 51 54 41 32 32 59 42 43 47 49 53 51 
sensor id 1 42 55 39 27 47 56 35 24 50 71 58 36 
sensor id 2 50 66 54 26 32 48 43 38 51 52 51 38 
sensor id 3 42 56 34 19 28 50 28 20 37 50 51 43 
sensor id 4 32 41 36 33 38 47 32 25 31 40 34 33 
sensor id 5 0 0 0 0 0 0 0 0 0 0 0 0 
sensor id 0 51 53 40 30 29 55 40 43 54 56 59 49 
sensor id 1 46 54 46 35 52 62 43 30 55 72 61 39 
sensor id 2 47 60 51 28 34 49 40 35 54 52 50 39 
sensor id 3 51 61 40 27 36 60 35 29 50 63 59 52 
sensor id 4 38 45 46 44 44 47 38 37 39 47 41 48 
sensor id 5 0 0 0 0 0 0 0 0 0 0 0 0 
sensor id 0 49 46 33 25 27 52 36 43 54 56 59 49 
sensor id 1 46 54 46 35 52 62 43 30 55 72 61 39 
sensor id 2 47 60 51 28 34 49 40 35 54 52 50 39 
sensor id 3 51 61 40 27 36 60 35 29 50 63 59 52 
sensor id 4 38 45 46 44 44 47 38 37 39 47 41 48 
sensor id 5 0 0 0 0 0 0 0 0 0 0 0 0 
sensor id 0 49 46 33 25 27 52 36 38 54 56 57 45 
sensor id 1 46 59 44 36 51 60 45 31 54 72 59 38 
sensor id 2 42 56 47 28 34 46 42 34 50 50 46 34 
sensor id 3 52 61 42 29 38 61 39 32 50 63 61 54 
sensor id 4 46 50 53 50 45 46 38 41 44 48 46 52 
sensor id 5 0 0 0 0 0 0 0 0 0 0 0 0 
sensor id 0 42 44 29 21 28 56 34 34 53 55 55 44 
sensor id 1 45 51 41 34 51 58 41 28 53 71 57 37 
sensor id 2 37 50 42 23 32 45 35 30 47 49 45 33 
sensor id 3 52 59 41 30 37 60 39 33 51 64 62 52 
sensor id 4 50 52 55 53 44 46 38 44 48 51 51 55 
sensor id 5 0 0 0 0 0 0 0 0 0 0 0 0 
sensor id 0 40 43 30 21 29 60 35 33 52 54 56 45 
sensor id 1 42 46 36 30 49 58 40 28 56 71 60 39 
sensor id 2 34 49 39 20 30 47 36 30 47 53 46 32 
sensor id 3 52 60 41 29 37 60 39 33 51 65 61 54 
sensor id 4 52 52 55 54 42 46 37 45 49 52 52 56 
sensor id 5 0 0 0 0 0 0 0 0 0 0 0 0 
sensor id 0 42 44 31 22 31 63 34 33 52 53 55 47 
sensor id 1 43 46 35 30 49 58 42 29 58 70 61 40 
sensor id 2 34 50 39 19 30 44 40 31 49 54 47 33 
sensor id 3 53 62 43 31 38 61 39 35 51 64 62 54 
sensor id 4 52 52 55 52 40 46 35 41 49 53 54 58 
sensor id 5 0 0 0 0 0 0 0 0 0 0 0 0 
sensor id 0 45 46 33 24 32 67 34 34 52 54 56 48 
sensor id 1 44 45 35 29 47 59 40 28 58 70 58 39 
sensor id 2 35 52 40 21 31 46 40 32 47 53 49 34 
sensor id 3 54 62 44 31 38 59 38 34 51 64 60 54 
sensor id 4 53 52 56 51 40 45 34 43 50 56 55 59 
sensor id 5 0 0 0 0 0 0 0 0 0 0 0 0 
sensor id 0 50 51 39 28 35 69 36 37 53 55 57 49 
sensor id 1 43 49 32 24 46 53 35 28 55 69 59 39 
sensor id 2 37 56 45 21 32 44 35 34 46 51 50 36 
sensor id 3 52 60 43 30 35 59 37 32 49 62 60 52 
sensor id 4 54 52 56 52 41 45 34 42 49 59 56 59 
sensor id 5 0 0 0 0 0 0 0 0 0 0 0 0 
sensor id 0 51 55 40 30 37 73 37 38 52 54 56 49 
sensor id 1 42 47 34 24 45 54 36 28 56 67 59 41 
sensor id 2 38 56 43 21 31 47 34 34 47 48 51 35 
sensor id 3 52 57 42 29 35 57 36 30 48 60 58 49 
sensor id 4 54 52 56 51 40 45 34 42 49 61 56 59 
sensor id 5 0 0 0 0 0 0 0 0 0 0 0 0 
sensor id 0 50 54 41 30 39 74 38 38 52 54 56 49 
sensor id 1 42 47 34 24 45 54 36 28 56 67 59 41 
sensor id 2 38 56 43 21 31 47 34 34 47 48 51 35 
sensor id 3 52 57 42 29 35 57 36 30 48 60 58 49 
sensor id 4 54 52 56 51 40 45 34 42 49 61 56 59 
sensor id 5 0 0 0 0 0 0 0 0 0 0 0 0 
sensor id 0 52 55 44 34 38 73 39 40 53 54 56 51 
sensor id 1 50 43 32 26 37 55 33 33 59 67 60 49 
sensor id 2 35 53 39 20 30 49 34 37 52 47 52 40 
sensor id 3 49 54 41 30 34 58 36 30 45 57 57 49 
sensor id 4 54 50 53 49 39 48 34 40 47 60 55 57 
sensor id 5 0 0 0 0 0 0 0 0 0 0 0 0 
sensor id 0 52 56 43 33 39 76 39 40 53 54 56 51 
sensor id 1 50 43 32 26 37 55 33 33 59 67 60 49 
sensor id 2 35 53 39 20 30 49 34 37 52 47 52 40 
sensor id 3 49 54 41 30 34 58 36 30 45 57 57 49 
sensor id 4 54 50 53 49 39 48 34 40 47 60 55 57 
sensor id 5 0 0 0 0 0 0 0 0 0 0 0 0 
sensor id 0 52 56 43 33 39 76 39 39 52 57 57 50 
sensor id 1 52 56 37 28 48 54 39 32 59 69 62 49 
sensor id 2 37 56 41 22 33 47 36 40 51 56 54 43 
sensor id 3 49 55 40 28 37 59 40 26 40 50 53 46 
sensor id 4 55 52 49 40 31 46 29 30 39 55 51 52 
sensor id 5 0 0 0 0 0 0 0 0 0 0 0 0 
sensor id 0 52 55 41 31 41 79 39 38 52 58 58 49 
sensor id 1 51 57 36 29 50 60 41 32 56 68 62 47 
sensor id 2 39 56 41 22 32 50 35 40 51 48 54 42 
sensor id 3 49 56 39 25 39 61 44 27 41 49 49 42 
sensor id 4 56 52 47 32 30 46 28 24 36 52 49 50 
sensor id 5 0 0 0 0 0 0 0 0 0 0 0 0 
sensor id 0 50 55 42 29 40 78 38 36 53 58 57 49 
sensor id 1 52 53 35 29 47 61 42 31 54 68 59 44 
sensor id 2 39 57 41 22 32 45 41 41 56 57 54 41 
sensor id 3 48 57 36 24 43 60 46 30 44 51 45 37 
sensor id 4 55 51 44 27 28 45 27 22 35 50 48 46 
sensor id 5 0 0 0 0 0 0 0 0 0 0 0 0 
sensor id 0 48 54 38 27 37 73 36 32 52 61 56 46 
sensor id 1 45 45 31 30 47 54 44 29 48 68 54 38 
sensor id 2 39 56 40 21 30 39 40 38 48 53 50 38 
sensor id 3 44 56 32 25 45 60 46 37 49 54 43 33 
sensor id 4 51 52 43 23 27 45 25 18 32 51 43 37 
sensor id 5 0 0 0 0 0 0 0 0 0 0 0 0 
sensor id 0 47 52 35 23 35 72 34 29 51 62 58 40 
sensor id 1 41 51 33 33 44 54 44 31 43 65 49 35 
sensor id 2 39 57 42 21 31 47 32 35 49 48 49 36 
sensor id 3 36 53 29 29 47 59 48 40 53 60 47 40 
sensor id 4 46 53 41 18 25 44 24 16 30 50 36 28 
sensor id 5 0 0 0 0 0 0 0 0 0 0 0 0 
sensor id 0 44 49 30 18 34 72 32 23 45 61 56 36 
sensor id 1 41 52 37 37 49 47 46 37 46 59 46 40 
sensor id 2 42 59 47 26 37 43 35 30 52 48 48 39 
sensor id 3 34 49 31 36 48 56 47 42 55 63 55 46 
sensor id 4 42 53 35 14 23 42 23 14 29 51 32 24 
sensor id 5 0 0 0 0 0 0 0 0 0 0 0 0 
sensor id 0 44 49 30 18 36 74 33 23 44 62 56 36 
sensor id 1 45 55 39 40 48 53 46 40 47 58 47 43 
sensor id 2 45 61 48 31 40 52 31 34 52 53 50 41 
sensor id 3 37 48 34 38 47 54 46 42 54 62 55 47 
sensor id 4 39 52 32 13 23 42 23 14 29 52 32 23 
sensor id 5 0 0 0 0 0 0 0 0 0 0 0 0 
sensor id 0 43 48 28 16 39 78 33 20 41 61 54 32 
sensor id 1 47 57 40 40 50 50 47 43 50 57 47 46 
sensor id 2 47 61 49 32 41 52 32 35 50 53 50 44 
sensor id 3 37 48 35 40 48 54 44 43 55 65 59 50 
sensor id 4 36 51 30 12 23 42 23 13 29 51 31 22 
sensor id 5 0 0 0 0 0 0 0 0 0 0 0 0 
sensor id 0 39 46 27 16 38 78 33 18 38 58 50 29 
sensor id 1 52 51 41 41 44 47 47 43 51 56 46 47 
sensor id 2 48 60 50 35 44 55 38 34 52 51 51 43 
sensor id 3 40 48 38 39 47 54 43 44 54 64 60 50 
sensor id 4 33 49 27 11 23 42 23 13 29 53 31 21 
sensor id 5 0 0 0 0 0 0 0 0 0 0 0 0 
sensor id 0 33 42 24 14 40 78 32 16 30 51 37 23 
sensor id 1 53 54 40 37 39 49 33 30 47 57 47 37 
sensor id 2 47 58 48 37 47 54 44 39 44 46 46 47 
sensor id 3 41 48 39 37 39 54 36 23 38 46 39 29 
sensor id 4 30 45 24 10 22 41 22 12 28 53 30 19 
sensor id 5 0 0 0 0 0 0 0 0 0 0 0 0 
sensor id 0 26 38 22 13 44 80 33 14 27 45 34 21 
sensor id 1 44 47 30 19 38 55 31 18 37 53 41 29 
sensor id 2 46 52 45 38 47 53 49 46 43 41 49 49 
sensor id 3 33 47 25 16 34 60 45 25 45 50 37 27 
sensor id 4 24 38 21 9 22 41 22 12 28 53 30 18 
sensor id 5 0 0 0 0 0 0 0 0 0 0 0 0 
sensor id 0 25 38 22 14 47 85 35 15 27 44 32 20 
sensor id 1 38 48 28 20 42 56 34 19 36 52 40 28 
sensor id 2 46 51 44 38 46 52 50 47 43 40 50 49 
sensor id 3 29 43 23 17 38 61 48 29 49 53 40 28 
sensor id 4 22 36 20 8 23 41 22 12 28 52 30 18 
sensor id 5 0 0 0 0 0 0 0 0 0 0 0 0 
sensor id 0 25 37 22 12 41 76 33 15 27 44 32 20 
sensor id 1 38 48 28 20 42 56 34 19 36 52 40 28 
sensor id 2 46 51 44 38 46 52 50 47 43 40 50 49 
sensor id 3 29 43 23 17 38 61 48 29 49 53 40 28 
sensor id 4 22 36 20 8 23 41 22 12 28 52 30 18 
sensor id 5 0 0 0 0 0 0 0 0 0 0 0 0 
sensor id 0 25 37 22 12 39 74 31 14 26 39 31 19 
sensor id 1 37 44 30 23 48 55 42 23 37 52 39 28 
sensor id 2 47 49 39 34 36 45 45 48 49 44 54 50 
sensor id 3 29 44 24 26 44 57 45 40 51 58 51 40 
sensor id 4 22 35 19 9 22 40 22 12 28 50 30 18 
sensor id 5 0 0 0 0 0 0 0 0 0 0 0 0 
sensor id 0 24 36 21 12 38 76 32 14 26 39 31 19 
sensor id 1 37 44 30 23 48 55 42 23 37 52 39 28 
sensor id 2 47 49 39 34 36 45 45 48 49 44 54 50 
sensor id 3 29 44 24 26 44 57 45 40 51 58 51 40 
sensor id 4 22 35 19 9 22 40 22 12 28 50 30 18 
sensor id 5 0 0 0 0 0 0 0 0 0 0 0 0 
sensor id 0 24 36 21 11 37 76 30 13 26 39 29 19 
sensor id 1 37 48 37 36 49 47 46 40 47 53 42 40 
sensor id 2 33 43 27 15 22 34 27 31 51 52 53 33 
sensor id 3 40 47 36 35 39 46 30 28 38 48 50 47 
sensor id 4 22 34 19 9 22 40 22 12 27 46 29 18 
sensor id 5 0 0 0 0 0 0 0 0 0 0 0 0 
sensor id 0 23 36 21 11 37 77 30 13 26 39 29 19 
sensor id 1 37 48 37 36 49 47 46 40 47 53 42 40 
sensor id 2 33 43 27 15 22 34 27 31 51 52 53 33 
sensor id 3 40 47 36 35 39 46 30 28 38 48 50 47 
sensor id 4 22 34 19 9 22 40 22 12 27 46 29 18 
sensor id 5 0 0 0 0 0 0 0 0 0 0 0 0 
sensor id 0 24 36 21 12 41 82 31 13 26 40 29 19 
sensor id 1 48 52 41 38 41 43 36 42 57 61 54 51 
sensor id 2 25 40 23 9 17 33 20 20 44 54 45 26 
sensor id 3 50 57 41 25 28 43 25 17 32 42 37 36 
sensor id 4 21 34 19 8 21 40 22 12 27 44 29 18 
sensor id 5 0 0 0 0 0 0 0 0 0 0 0 0 
sensor id 0 24 37 21 12 44 89 34 13 26 40 29 19 
sensor id 1 48 52 41 38 41 43 36 42 57 61 54 51 
sensor id 2 25 40 23 9 17 33 20 20 44 54 45 26 
sensor id 3 50 57 41 25 28 43 25 17 32 42 37 36 
sensor id 4 21 34 19 8 21 40 22 12 27 44 29 18 
sensor id 5 0 0 0 0 0 0 0 0 0 0 0 0 
sensor id 0 24 37 21 12 44 89 34 14 26 40 29 18 
sensor id 1 54 55 42 39 35 38 35 43 60 63 54 53 
sensor id 2 26 40 24 9 18 31 19 22 47 56 51 29 
sensor id 3 49 57 41 24 27 42 26 17 34 45 36 33 
sensor id 4 22 34 19 9 22 42 22 12 27 43 29 18 
sensor id 5 0 0 0 0 0 0 0 0 0 0 0 0 
sensor id 0 24 37 22 13 47 89 36 14 26 38 30 20 
sensor id 1 53 53 45 43 43 42 45 46 58 59 49 47 
sensor id 2 27 40 25 11 21 37 29 31 56 60 59 36 
sensor id 3 44 55 42 26 32 44 28 17 34 46 34 28 
sensor id 4 22 34 19 9 23 43 23 12 27 42 29 18 
sensor id 5 0 0 0 0 0 0 0 0 0 0 0 0 
sensor id 0 24 37 23 14 47 88 37 15 27 39 30 20 
sensor id 1 47 52 42 42 49 53 48 43 48 53 42 40 
sensor id 2 30 42 26 14 23 39 29 36 58 58 61 43 
sensor id 3 31 45 31 20 32 44 26 15 33 45 32 23 
sensor id 4 22 35 20 9 23 43 23 12 27 42 29 18 
sensor id 5 0 0 0 0 0 0 0 0 0 0 0 0 
sensor id 0 24 37 23 14 46 87 36 15 27 40 29 20 
sensor id 1 39 46 37 38 53 52 48 31 36 49 36 27 
sensor id 2 36 44 30 21 28 41 45 50 59 52 64 57 
sensor id 3 26 40 21 12 29 44 27 14 32 46 32 21 
sensor id 4 22 35 19 9 23 43 22 12 27 41 29 18 
sensor id 5 0 0 0 0 0 0 0 0 0 0 0 0 
sensor id 0 25 37 23 15 47 87 38 16 28 42 33 21 
sensor id 1 32 38 28 24 47 54 33 18 34 48 35 23 
sensor id 2 50 50 39 36 42 51 52 53 48 45 56 58 
sensor id 3 25 41 19 10 24 43 24 13 32 45 31 20 
sensor id 4 22 35 19 9 23 43 23 12 26 41 29 18 
sensor id 5 0 0 0 0 0 0 0 0 0 0 0 0 
sensor id 0 27 39 24 14 43 83 37 15 28 45 38 24 
sensor id 1 30 39 21 15 38 48 26 14 31 47 34 21 
sensor id 2 51 52 43 40 47 52 52 46 41 39 44 48 
sensor id 3 25 41 19 10 24 43 24 13 32 45 31 20 
sensor id 4 22 35 19 9 23 43 23 12 26 41 29 18 
sensor id 5 0 0 0 0 0 0 0 0 0 0 0 0 
sensor id 0 30 41 26 16 40 80 37 18 33 48 48 34 
sensor id 1 28 36 20 13 28 36 23 13 32 47 35 22 
sensor id 2 52 60 52 39 49 51 37 29 34 35 37 34 
sensor id 3 24 39 17 9 23 40 23 12 32 45 32 21 
sensor id 4 22 35 20 9 23 43 22 12 26 39 28 18 
sensor id 5 0 0 0 0 0 0 0 0 0 0 0 0 
sensor id 0 46 52 32 20 41 78 35 18 33 48 48 34 
sensor id 1 28 36 20 13 28 36 23 13 32 47 35 22 
sensor id 2 52 60 52 39 49 51 37 29 34 35 37 34 
sensor id 3 24 39 17 9 23 40 23 12 32 45 32 21 
sensor id 4 22 35 20 9 23 43 22 12 26 39 28 18 
sensor id 5 0 0 0 0 0 0 0 0 0 0 0 0 
sensor id 0 52 58 40 26 39 73 36 28 43 52 56 50 
sensor id 1 33 43 25 19 28 41 27 22 37 49 39 31 
sensor id 2 39 61 45 21 31 40 21 20 37 42 37 27 
sensor id 3 25 39 19 10 24 42 24 13 32 45 32 22 
sensor id 4 22 35 21 9 23 43 23 12 26 39 28 18 
sensor id 5 0 0 0 0 0 0 0 0 0 0 0 0 
sensor id 0 55 58 42 29 36 69 35 28 43 52 56 50 
sensor id 1 33 43 25 19 28 41 27 22 37 49 39 31 
sensor id 2 39 61 45 21 31 40 21 20 37 42 37 27 
sensor id 3 25 39 19 10 24 42 24 13 32 45 32 22 
sensor id 4 22 35 21 9 23 43 23 12 26 39 28 18 
sensor id 5 0 0 0 0 0 0 0 0 0 0 0 0 
sensor id 0 55 58 42 29 36 69 35 35 50 53 60 53 
sensor id 1 36 42 28 20 32 41 26 20 36 48 36 27 
sensor id 2 37 58 41 17 28 35 20 19 34 41 36 26 
sensor id 3 25 40 21 12 25 42 24 14 32 45 32 22 
sensor id 4 23 36 22 10 23 41 23 12 26 39 29 19 
sensor id 5 0 0 0 0 0 0 0 0 0 0 0 0 
sensor id 0 55 57 46 36 36 65 37 44 54 54 59 57 
sensor id 1 33 39 25 21 32 40 39 29 37 49 36 29 
sensor id 2 35 56 38 14 25 35 24 21 43 49 42 27 
sensor id 3 26 40 21 15 31 46 30 17 33 46 33 24 
sensor id 4 24 37 25 12 24 41 23 13 27 40 29 19 
sensor id 5 0 0 0 0 0 0 0 0 0 0 0 0 
sensor id 0 56 57 49 42 39 68 41 48 54 53 59 57 
sensor id 1 34 41 28 21 39 48 33 18 33 48 34 24 
sensor id 2 34 55 36 13 24 38 23 22 41 46 40 27 
sensor id 3 26 40 20 14 33 51 31 17 33 47 32 23 
sensor id 4 25 38 27 13 25 42 24 13 27 40 28 20 
sensor id 5 0 0 0 0 0 0 0 0 0 0 0 0 
sensor id 0 56 57 49 45 40 74 43 50 55 53 60 59 
sensor id 1 33 44 30 22 36 46 36 19 33 48 34 26 
sensor id 2 33 55 35 14 24 35 25 27 50 49 46 30 
sensor id 3 25 40 20 14 36 55 37 18 32 45 32 23 
sensor id 4 25 37 29 16 28 45 24 14 27 40 29 21 
sensor id 5 0 0 0 0 0 0 0 0 0 0 0 0 
sensor id 0 55 56 50 46 39 74 45 50 55 52 59 60 
sensor id 1 34 42 35 27 47 60 42 23 36 50 37 31 
sensor id 2 34 55 36 14 25 42 26 29 47 47 47 30 
sensor id 3 26 41 20 16 40 57 40 20 33 45 33 23 
sensor id 4 26 38 30 18 29 46 25 15 27 40 29 21 
sensor id 5 0 0 0 0 0 0 0 0 0 0 0 0 
sensor id 0 57 57 50 49 41 76 45 53 56 52 59 62 
sensor id 1 38 46 39 35 47 51 48 32 39 52 39 37 
sensor id 2 34 57 36 13 22 41 33 29 52 57 46 29 
sensor id 3 26 42 22 19 43 59 45 25 36 46 35 27 
sensor id 4 25 38 29 17 30 47 25 15 27 40 29 21 
sensor id 5 0 0 0 0 0 0 0 0 0 0 0 0 
sensor id 0 57 58 50 50 41 79 47 54 58 55 62 59 
sensor id 1 45 54 42 40 45 56 49 38 42 52 44 46 
sensor id 2 34 56 36 13 22 42 26 21 45 46 38 26 
sensor id 3 28 43 25 28 51 61 50 35 39 48 39 37 
sensor id 4 26 38 32 21 33 48 27 16 28 41 30 25 
sensor id 5 0 0 0 0 0 0 0 0 0 0 0 0 
sensor id 0 50 54 44 46 42 78 47 53 61 58 61 53 
sensor id 1 53 47 37 19 33 34 25 18 40 59 47 28 
sensor id 2 34 54 37 12 23 31 20 19 24 34 35 26 
sensor id 3 41 50 41 26 26 43 24 15 32 46 34 25 
sensor id 4 30 41 44 40 44 49 33 26 31 43 34 42 
sensor id 5 0 0 0 0 0 0 0 0 0 0 0 0 
sensor id 0 48 51 36 34 40 74 43 48 61 59 54 45 
sensor id 1 35 35 15 13 31 36 22 17 41 65 51 29 
sensor id 2 38 56 41 15 25 39 16 18 36 31 32 28 
sensor id 3 37 54 24 12 24 42 24 13 32 45 35 26 
sensor id 4 43 49 55 59 46 47 37 41 36 45 40 59 
sensor id 5 0 0 0 0 0 0 0 0 0 0 0 0 
sensor id 0 47 49 34 28 38 70 41 48 61 59 54 45 
sensor id 1 35 35 15 13 31 36 22 17 41 65 51 29 
sensor id 2 38 56 41 15 25 39 16 18 36 31 32 28 
sensor id 3 37 54 24 12 24 42 24 13 32 45 35 26 
sensor id 4 43 49 55 59 46 47 37 41 36 45 40 59 
sensor id 5 0 0 0 0 0 0 0 0 0 0 0 0 
sensor id 0 47 49 34 28 38 70 41 42 58 56 50 44 
sensor id 1 36 40 19 12 23 32 22 16 42 67 53 30 
sensor id 2 38 56 42 16 23 34 17 16 26 30 33 27 
sensor id 3 43 57 27 13 24 42 24 14 32 47 35 27 
sensor id 4 49 50 57 61 47 47 40 52 42 48 46 64 
sensor id 5 0 0 0 0 0 0 0 0 0 0 0 0 
sensor id 0 46 47 33 27 36 65 38 37 54 53 49 45 
sensor id 1 35 36 20 14 30 42 24 17 43 67 53 29 
sensor id 2 37 55 41 16 24 38 23 18 27 33 34 27 
sensor id 3 43 57 27 12 24 42 24 14 33 47 36 27 
sensor id 4 51 51 57 59 46 46 40 55 47 50 51 65 
sensor id 5 0 0 0 0 0 0 0 0 0 0 0 0 
sensor id 0 45 46 32 25 33 59 35 34 50 52 54 46 
sensor id 1 36 43 21 13 24 37 24 18 45 68 54 31 
sensor id 2 37 55 43 18 26 39 25 20 29 32 35 29 
sensor id 3 45 58 28 13 24 42 25 15 34 48 38 29 
sensor id 4 54 52 59 56 43 44 37 49 52 53 56 64 
sensor id 5 0 0 0 0 0 0 0 0 0 0 0 0 
sensor id 0 43 44 30 23 29 53 31 31 50 54 56 43 
sensor id 1 36 42 22 14 29 39 23 19 48 70 57 33 
sensor id 2 38 54 44 20 29 36 22 20 29 37 36 30 
sensor id 3 48 60 31 14 25 43 24 15 34 49 40 31 
sensor id 4 57 56 59 53 39 43 33 41 49 55 61 61 
sensor id 5 0 0 0 0 0 0 0 0 0 0 0 0 
sensor id 0 39 42 27 18 26 49 29 26 49 57 55 36 
sensor id 1 38 41 25 15 28 40 23 20 51 71 59 34 
sensor id 2 40 54 44 24 33 41 22 22 35 34 37 34 
sensor id 3 50 63 34 15 25 43 25 15 34 48 42 32 
sensor id 4 58 58 55 43 30 41 28 33 43 58 57 59 
sensor id 5 0 0 0 0 0 0 0 0 0 0 0 0 
sensor id 0 35 40 25 16 26 48 28 24 48 57 55 33 
sensor id 1 40 44 21 15 30 39 24 21 51 72 59 36 
sensor id 2 41 52 42 26 36 40 26 25 32 33 38 35 
sensor id 3 51 64 36 16 26 43 25 16 34 49 44 33 
sensor id 4 61 50 51 35 28 39 26 28 40 54 55 57 
sensor id 5 0 0 0 0 0 0 0 0 0 0 0 0 
sensor id 0 33 39 25 17 27 40 26 20 42 56 48 27 
sensor id 1 40 46 24 15 25 38 25 20 51 73 59 34 
sensor id 2 41 50 41 26 37 45 30 24 31 38 39 33 
sensor id 3 52 65 37 16 26 43 25 16 34 48 44 33 
sensor id 4 61 55 46 30 25 35 24 24 35 48 54 50 
sensor id 5 0 0 0 0 0 0 0 0 0 0 0 0 
sensor id 0 29 38 29 30 51 57 35 20 30 47 34 24 
sensor id 1 39 46 29 16 28 47 27 21 53 78 60 35 
sensor id 2 31 42 31 21 37 51 42 33 36 42 44 32 
sensor id 3 55 68 39 18 27 47 27 17 34 50 50 36 
sensor id 4 48 49 28 13 22 36 22 13 27 39 31 21 
sensor id 5 0 0 0 0 0 0 0 0 0 0 0 0 
sensor id 0 29 38 31 36 58 60 37 20 30 47 34 24 
sensor id 1 39 46 29 16 28 47 27 21 53 78 60 35 
sensor id 2 31 42 31 21 37 51 42 33 36 42 44 32 
sensor id 3 55 68 39 18 27 47 27 17 34 50 50 36 
sensor id 4 48 49 28 13 22 36 22 13 27 39 31 21 
sensor id 5 0 0 0 0 0 0 0 0 0 0 0 0 
sensor id 0 29 38 31 36 58 60 37 20 28 39 30 23 
sensor id 1 38 36 28 22 44 59 39 25 52 76 58 33 
sensor id 2 28 40 24 13 24 40 29 23 41 42 38 24 
sensor id 3 56 68 39 20 36 61 52 31 46 53 51 39 
sensor id 4 26 37 20 9 21 35 21 11 25 40 28 17 
sensor id 5 0 0 0 0 0 0 0 0 0 0 0 0 
sensor id 0 27 40 32 36 57 58 36 20 28 40 31 24 
sensor id 1 40 39 37 31 49 47 47 33 50 75 56 38 
sensor id 2 25 39 24 8 20 34 27 18 39 36 36 23 
sensor id 3 54 68 38 31 50 56 59 51 62 61 54 43 
sensor id 4 21 34 19 8 20 35 21 11 25 40 28 17 
sensor id 5 0 0 0 0 0 0 0 0 0 0 0 0 
sensor id 0 27 38 33 39 59 59 38 22 29 40 31 23 
sensor id 1 42 42 39 37 51 48 49 37 49 73 55 40 
sensor id 2 24 38 23 8 22 32 27 19 40 39 38 23 
sensor id 3 52 69 36 37 55 56 61 56 63 61 53 45 
sensor id 4 22 34 19 8 21 35 21 11 24 37 27 17 
sensor id 5 0 0 0 0 0 0 0 0 0 0 0 0 
sensor id 0 27 38 32 35 58 58 35 22 29 40 31 23 
sensor id 1 42 42 39 37 51 48 49 37 49 73 55 40 
sensor id 2 24 38 23 8 22 32 27 19 40 39 38 23 
sensor id 3 52 69 36 37 55 56 61 56 63 61 53 45 
sensor id 4 22 34 19 8 21 35 21 11 24 37 27 17 
sensor id 5 0 0 0 0 0 0 0 0 0 0 0 0 
sensor id 0 25 39 30 32 52 54 31 18 26 39 31 22 
sensor id 1 46 53 39 40 49 44 49 44 51 78 60 46 
sensor id 2 24 41 21 8 21 30 24 20 35 47 37 23 
sensor id 3 49 67 38 47 50 51 46 52 58 61 56 52 
sensor id 4 21 33 19 7 20 34 20 11 24 36 27 17 
sensor id 5 0 0 0 0 0 0 0 0 0 0 0 0 
sensor id 0 25 39 32 33 51 51 31 18 26 39 31 22 
sensor id 1 46 53 39 40 49 44 49 44 51 78 60 46 
sensor id 2 24 41 21 8 21 30 24 20 35 47 37 23 
sensor id 3 49 67 38 47 50 51 46 52 58 61 56 52 
sensor id 4 21 33 19 7 20 34 20 11 24 36 27 17 
sensor id 5 0 0 0 0 0 0 0 0 0 0 0 0 
sensor id 0 26 39 34 34 50 51 30 18 26 37 31 23 
sensor id 1 52 53 43 40 41 40 45 46 55 62 51 52 
sensor id 2 24 39 23 8 18 30 22 19 33 47 37 22 
sensor id 3 46 56 43 46 37 46 32 39 49 56 62 59 
sensor id 4 21 34 19 8 19 34 20 11 25 37 27 17 
sensor id 5 0 0 0 0 0 0 0 0 0 0 0 0 
sensor id 0 27 40 34 36 50 48 30 18 26 37 31 23 
sensor id 1 52 53 43 40 41 40 45 46 55 62 51 52 
sensor id 2 24 39 23 8 18 30 22 19 33 47 37 22 
sensor id 3 46 56 43 46 37 46 32 39 49 56 62 59 
sensor id 4 21 34 19 8 19 34 20 11 25 37 27 17 
sensor id 5 0 0 0 0 0 0 0 0 0 0 0 0 
sensor id 0 26 38 36 36 45 46 29 17 26 40 31 24 
sensor id 1 54 56 38 36 34 40 35 43 61 63 57 52 
sensor id 2 24 38 23 7 16 30 21 18 36 44 34 21 
sensor id 3 52 55 50 33 30 45 29 24 44 53 46 44 
sensor id 4 22 34 19 8 20 34 20 11 25 37 29 18 
sensor id 5 0 0 0 0 0 0 0 0 0 0 0 0 
sensor id 0 27 38 35 34 40 43 27 17 26 40 31 24 
sensor id 1 54 56 38 36 34 40 35 43 61 63 57 52 
sensor id 2 24 38 23 7 16 30 21 18 36 44 34 21 
sensor id 3 52 55 50 33 30 45 29 24 44 53 46 44 
sensor id 4 22 34 19 8 20 34 20 11 25 37 29 18 
sensor id 5 0 0 0 0 0 0 0 0 0 0 0 0 
sensor id 0 27 38 35 34 40 43 27 17 27 39 30 23 
sensor id 1 56 54 39 33 28 41 31 39 62 68 62 54 
sensor id 2 24 38 22 7 16 31 23 17 29 39 35 21 
sensor id 3 53 61 48 24 28 45 29 22 46 51 41 38 
sensor id 4 22 35 19 8 19 34 20 12 26 37 28 19 
sensor id 5 0 0 0 0 0 0 0 0 0 0 0 0 
sensor id 0 27 39 36 29 31 39 25 16 26 39 31 23 
sensor id 1 58 55 35 31 28 38 29 34 62 72 65 54 
sensor id 2 24 39 23 7 18 30 25 15 29 43 33 21 
sensor id 3 52 63 43 21 28 46 32 22 49 53 38 32 
sensor id 4 24 36 19 9 19 34 20 12 26 36 30 18 
sensor id 5 0 0 0 0 0 0 0 0 0 0 0 0 
sensor id 0 29 39 34 20 20 34 21 14 26 39 31 23 
sensor id 1 58 57 33 25 25 44 25 26 55 73 66 49 
sensor id 2 24 40 23 8 17 40 19 15 34 37 35 21 
sensor id 3 46 61 36 17 27 46 34 23 52 55 38 27 
sensor id 4 21 35 20 8 19 33 20 11 26 37 31 18 
sensor id 5 0 0 0 0 0 0 0 0 0 0 0 0 
sensor id 0 32 43 25 10 14 32 18 10 24 39 30 19 
sensor id 1 57 54 38 21 35 34 27 23 54 69 64 49 
sensor id 2 26 42 29 10 21 31 26 16 37 40 38 30 
sensor id 3 36 58 29 14 28 46 36 26 59 58 39 27 
sensor id 4 24 33 20 9 19 33 21 14 31 44 40 23 
sensor id 5 0 0 0 0 0 0 0 0 0 0 0 0 
sensor id 0 27 40 22 9 14 32 19 10 24 40 30 19 
sensor id 1 60 65 44 26 38 47 28 31 57 69 62 53 
sensor id 2 43 58 48 22 21 42 31 27 43 47 42 46 
sensor id 3 31 53 26 15 29 47 39 30 60 58 40 28 
sensor id 4 27 37 20 11 20 34 24 19 42 50 48 28 
sensor id 5 0 0 0 0 0 0 0 0 0 0 0 0 
sensor id 0 31 44 23 9 14 33 20 11 24 40 32 21 
sensor id 1 64 61 39 32 27 35 30 36 57 68 61 53 
sensor id 2 62 66 66 34 24 32 30 25 39 59 45 44 
sensor id 3 29 47 24 16 31 49 40 30 56 55 38 26 
sensor id 4 30 40 22 13 22 35 27 24 48 47 54 34 
sensor id 5 0 0 0 0 0 0 0 0 0 0 0 0 
sensor id 0 34 46 24 10 15 33 20 12 26 39 30 22 
sensor id 1 62 61 49 35 32 37 29 37 54 62 59 52 
sensor id 2 59 68 68 34 28 30 19 28 47 56 46 43 
sensor id 3 27 44 23 16 29 48 37 27 50 51 38 25 
sensor id 4 28 41 22 14 23 36 29 27 52 48 59 36 
sensor id 5 0 0 0 0 0 0 0 0 0 0 0 0 
sensor id 0 36 47 25 10 15 33 20 12 26 39 30 22 
sensor id 1 62 61 49 35 32 37 29 37 54 62 59 52 
sensor id 2 59 68 68 34 28 30 19 28 47 56 46 43 
sensor id 3 27 44 23 16 29 48 37 27 50 51 38 25 
sensor id 4 28 41 22 14 23 36 29 27 52 48 59 36 
sensor id 5 0 0 0 0 0 0 0 0 0 0 0 0 
sensor id 0 38 47 27 11 15 34 20 12 25 39 32 23 
sensor id 1 60 60 44 34 28 49 29 30 40 54 48 49 
sensor id 2 51 61 63 33 26 42 29 27 43 63 48 40 
sensor id 3 25 41 19 12 25 43 29 17 33 41 31 22 
sensor id 4 31 39 23 15 23 37 29 22 39 50 64 42 
sensor id 5 0 0 0 0 0 0 0 0 0 0 0 0 
sensor id 0 39 47 27 11 15 35 21 12 25 39 32 23 
sensor id 1 60 60 44 34 28 49 29 30 40 54 48 49 
sensor id 2 51 61 63 33 26 42 29 27 43 63 48 40 
sensor id 3 25 41 19 12 25 43 29 17 33 41 31 22 
sensor id 4 31 39 23 15 23 37 29 22 39 50 64 42 
sensor id 5 0 0 0 0 0 0 0 0 0 0 0 0 
sensor id 0 39 47 27 11 15 35 21 12 26 39 31 23 
sensor id 1 56 59 44 33 28 33 26 24 36 52 41 40 
sensor id 2 46 57 61 29 25 36 20 27 56 70 55 39 
sensor id 3 24 40 18 11 26 45 28 13 29 39 30 20 
sensor id 4 37 37 25 17 24 39 27 24 41 50 66 49 
sensor id 5 0 0 0 0 0 0 0 0 0 0 0 0 
sensor id 0 39 50 28 12 19 47 27 14 28 41 32 22 
sensor id 1 54 63 47 32 27 36 27 19 35 52 40 36 
sensor id 2 46 59 57 23 24 32 30 27 55 65 54 34 
sensor id 3 24 40 18 9 25 46 25 11 28 39 30 20 
sensor id 4 41 42 28 21 27 50 28 26 41 47 58 49 
sensor id 5 0 0 0 0 0 0 0 0 0 0 0 0 
sensor id 0 34 50 27 12 24 55 31 15 31 49 37 22 
sensor id 1 51 56 43 31 38 42 28 25 38 61 51 47 
sensor id 2 42 60 46 16 24 44 22 24 48 55 47 30 
sensor id 3 24 40 18 9 22 43 23 11 28 39 29 20 
sensor id 4 41 43 29 22 29 56 28 23 32 41 43 45 
sensor id 5 0 0 0 0 0 0 0 0 0 0 0 0 
sensor id 0 31 47 25 13 26 59 33 16 36 58 47 25 
sensor id 1 57 60 46 37 38 43 29 34 45 72 61 55 
sensor id 2 37 58 36 14 28 45 25 24 48 52 43 28 
sensor id 3 25 42 18 9 23 42 22 11 28 39 30 20 
sensor id 4 44 44 33 24 31 60 29 21 30 39 37 45 
sensor id 5 0 0 0 0 0 0 0 0 0 0 0 0 
sensor id 0 28 40 23 13 26 61 33 18 40 62 54 29 
sensor id 1 60 61 47 45 41 43 36 48 52 72 61 63 
sensor id 2 34 54 31 16 37 55 34 23 41 45 40 28 
sensor id 3 26 48 20 10 23 42 23 11 28 39 29 20 
sensor id 4 49 46 38 27 31 58 27 20 29 38 34 41 
sensor id 5 0 0 0 0 0 0 0 0 0 0 0 0 
sensor id 0 29 39 24 14 29 61 35 19 38 60 52 28 
sensor id 1 61 56 47 50 50 47 43 57 58 57 55 61 
sensor id 2 29 43 31 22 47 59 36 26 40 45 38 31 
sensor id 3 27 45 20 10 23 42 23 11 28 38 30 20 
sensor id 4 48 47 42 25 29 52 26 16 26 36 30 28 
sensor id 5 0 0 0 0 0 0 0 0 0 0 0 0 
sensor id 0 30 39 24 15 32 65 39 19 37 56 51 29 
sensor id 1 55 48 41 45 46 46 47 62 67 59 54 57 
sensor id 2 33 46 40 35 53 58 44 32 34 36 38 37 
sensor id 3 26 42 21 11 25 42 23 12 28 39 31 22 
sensor id 4 39 47 39 18 28 51 25 14 25 36 28 23 
sensor id 5 0 0 0 0 0 0 0 0 0 0 0 0 
sensor id 0 32 40 25 15 32 66 39 24 45 53 46 28 
sensor id 1 49 44 34 43 48 52 55 67 73 71 55 58 
sensor id 2 38 49 47 38 52 56 46 36 36 34 38 41 
sensor id 3 32 54 31 19 32 44 25 15 30 41 35 29 
sensor id 4 32 44 39 19 29 52 25 15 25 35 28 23 
sensor id 5 0 0 0 0 0 0 0 0 0 0 0 0 
sensor id 0 32 40 25 18 35 67 40 33 52 54 46 32 
sensor id 1 45 40 36 48 53 53 61 65 62 68 50 50 
sensor id 2 43 52 50 42 50 47 46 45 43 44 44 51 
sensor id 3 48 65 41 30 48 49 30 18 31 42 37 35 
sensor id 4 31 44 43 21 29 47 25 14 25 36 28 21 
sensor id 5 0 0 0 0 0 0 0 0 0 0 0 0 
sensor id 0 32 42 26 21 37 64 39 40 53 54 49 42 
sensor id 1 40 37 29 42 54 52 54 45 46 61 43 33 
sensor id 2 55 60 57 45 46 42 36 40 36 39 43 52 
sensor id 3 55 67 44 38 52 54 38 24 34 44 43 40 
sensor id 4 28 42 40 20 28 44 24 13 25 35 28 20 
sensor id 5 0 0 0 0 0 0 0 0 0 0 0 0 
sensor id 0 38 45 32 31 38 60 39 40 53 54 49 42 
sensor id 1 40 37 29 42 54 52 54 45 46 61 43 33 
sensor id 2 55 60 57 45 46 42 36 40 36 39 43 52 
sensor id 3 55 67 44 38 52 54 38 24 34 44 43 40 
sensor id 4 28 42 40 20 28 44 24 13 25 35 28 20 
sensor id 5 0 0 0 0 0 0 0 0 0 0 0 0 
sensor id 0 42 48 39 38 32 42 38 46 54 51 50 49 
sensor id 1 35 47 34 30 45 60 49 28 39 51 36 28 
sensor id 2 70 73 65 47 37 44 34 36 43 41 43 54 
sensor id 3 56 64 36 39 61 67 65 52 51 51 54 47 
sensor id 4 26 39 32 15 25 37 22 13 25 36 28 20 
sensor id 5 0 0 0 0 0 0 0 0 0 0 0 0 
sensor id 0 44 50 42 40 32 43 38 46 54 51 50 49 
sensor id 1 35 47 34 30 45 60 49 28 39 51 36 28 
sensor id 2 70 73 65 47 37 44 34 36 43 41 43 54 
sensor id 3 56 64 36 39 61 67 65 52 51 51 54 47 
sensor id 4 26 39 32 15 25 37 22 13 25 36 28 20 
sensor id 5 0 0 0 0 0 0 0 0 0 0 0 0 
sensor id 0 46 52 46 41 33 42 37 44 51 50 49 50 
sensor id 1 31 44 27 19 36 53 37 19 35 49 35 23 
sensor id 2 77 79 65 41 30 40 32 31 38 34 42 57 
sensor id 3 48 52 29 39 66 71 70 58 65 56 57 43 
sensor id 4 24 38 26 13 23 35 22 12 25 36 28 19 
sensor id 5 0 0 0 0 0 0 0 0 0 0 0 0 
sensor id 0 45 54 48 40 30 39 33 44 51 50 49 50 
sensor id 1 31 44 27 19 36 53 37 19 35 49 35 23 
sensor id 2 77 79 65 41 30 40 32 31 38 34 42 57 
sensor id 3 48 52 29 39 66 71 70 58 65 56 57 43 
sensor id 4 24 38 26 13 23 35 22 12 25 36 28 19 
sensor id 5 0 0 0 0 0 0 0 0 0 0 0 0 
sensor id 0 47 55 44 38 29 40 33 41 47 46 44 46 
sensor id 1 29 35 24 18 40 45 30 17 35 51 37 25 
sensor id 2 95 88 76 53 35 43 29 33 34 39 43 61 
sensor id 3 31 43 24 23 43 58 51 32 43 57 53 35 
sensor id 4 23 36 23 11 22 34 21 12 24 35 27 18 
sensor id 5 0 0 0 0 0 0 0 0 0 0 0 0 
sensor id 0 46 55 41 35 28 39 34 41 47 46 44 46 
sensor id 1 29 35 24 18 40 45 30 17 35 51 37 25 
sensor id 2 95 88 76 53 35 43 29 33 34 39 43 61 
sensor id 3 31 43 24 23 43 58 51 32 43 57 53 35 
sensor id 4 23 36 23 11 22 34 21 12 24 35 27 18 
sensor id 5 0 0 0 0 0 0 0 0 0 0 0 0 
sensor id 0 43 50 33 26 25 37 28 23 31 42 34 23 
sensor id 1 38 40 28 20 40 54 34 26 58 75 61 36 
sensor id 2 71 73 64 35 30 44 33 29 44 42 43 33 
sensor id 3 54 63 46 33 34 56 42 28 47 71 75 54 
sensor id 4 24 37 24 11 23 34 21 12 24 35 28 19 
sensor id 5 0 0 0 0 0 0 0 0 0 0 0 0 
sensor id 0 43 50 33 26 25 37 28 23 31 42 34 23 
sensor id 1 38 40 28 20 40 54 34 26 58 75 61 36 
sensor id 2 71 73 64 35 30 44 33 29 44 42 43 33 
sensor id 3 54 63 46 33 34 56 42 28 47 71 75 54 
sensor id 4 25 38 23 10 22 34 20 11 24 36 28 19 
sensor id 5 0 0 0 0 0 0 0 0 0 0 0 0 
sensor id 0 28 39 22 9 15 32 19 11 27 44 33 19 
sensor id 1 38 40 27 22 44 57 34 26 57 74 59 36 
sensor id 2 32 45 29 16 30 48 41 35 43 41 44 33 
sensor id 3 61 67 48 31 35 59 41 27 46 71 77 55 
sensor id 4 27 41 22 8 19 33 20 11 25 38 29 20 
sensor id 5 0 0 0 0 0 0 0 0 0 0 0 0 
sensor id 0 24 35 20 9 14 32 20 11 28 50 35 20 
sensor id 1 38 38 22 20 38 50 31 28 59 72 61 42 
sensor id 2 29 42 28 20 36 53 48 41 41 40 48 42 
sensor id 3 59 64 47 33 33 55 35 29 49 74 83 58 
sensor id 4 31 46 24 10 20 33 20 12 26 37 31 23 
sensor id 5 0 0 0 0 0 0 0 0 0 0 0 0 
sensor id 0 26 36 20 9 15 34 19 12 32 55 40 22 
sensor id 1 45 49 28 21 38 50 31 33 64 73 65 47 
sensor id 2 34 44 35 33 48 59 50 47 49 40 53 50 
sensor id 3 60 66 51 39 33 50 32 32 52 76 90 61 
sensor id 4 39 52 28 11 20 34 21 13 26 37 33 26 
sensor id 5 0 0 0 0 0 0 0 0 0 0 0 0 
sensor id 0 27 37 20 10 16 33 21 15 37 58 50 25 
sensor id 1 46 51 24 22 32 49 30 35 62 73 66 48 
sensor id 2 40 47 41 41 52 57 48 50 42 46 55 58 
sensor id 3 61 67 52 39 32 47 29 32 51 73 85 62 
sensor id 4 44 54 32 13 21 34 22 15 28 40 36 33 
sensor id 5 0 0 0 0 0 0 0 0 0 0 0 0 
sensor id 0 29 39 21 11 16 34 22 17 44 61 54 29 
sensor id 1 48 52 23 22 34 39 30 37 65 72 64 49 
sensor id 2 50 52 53 50 54 54 44 49 48 37 54 65 
sensor id 3 60 64 49 39 34 45 30 32 51 73 81 60 
sensor id 4 51 56 42 19 22 35 23 17 30 40 39 37 
sensor id 5 0 0 0 0 0 0 0 0 0 0 0 0 
sensor id 0 31 39 22 12 16 34 21 17 44 61 54 29 
sensor id 1 48 52 23 22 34 39 30 37 65 72 64 49 
sensor id 2 50 52 53 50 54 54 44 49 48 37 54 65 
sensor id 3 60 64 49 39 34 45 30 32 51 73 81 60 
sensor id 4 51 56 42 19 22 35 23 17 30 40 39 37 
sensor id 5 0 0 0 0 0 0 0 0 0 0 0 0 
sensor id 0 34 40 23 11 16 33 22 18 42 59 54 29 
sensor id 1 50 48 37 26 39 45 32 39 57 60 50 48 
sensor id 2 65 61 66 55 53 49 40 46 36 49 58 73 
sensor id 3 49 57 43 37 36 46 33 36 52 62 55 45 
sensor id 4 47 53 41 18 22 34 22 15 27 38 32 27 
sensor id 5 0 0 0 0 0 0 0 0 0 0 0 0 
sensor id 0 32 39 22 11 16 33 22 18 42 59 54 29 
sensor id 1 50 48 37 26 39 45 32 39 57 60 50 48 
sensor id 2 65 61 66 55 53 49 40 46 36 49 58 73 
sensor id 3 49 57 43 37 36 46 33 36 52 62 55 45 
sensor id 4 47 53 41 18 22 34 22 15 27 38 32 27 
sensor id 5 0 0 0 0 0 0 0 0 0 0 0 0 
sensor id 0 32 39 22 11 16 33 22 17 41 56 53 31 
sensor id 1 50 54 36 35 46 45 41 25 36 50 37 28 
sensor id 2 76 64 67 52 53 51 47 46 40 45 58 68 
sensor id 3 32 44 25 24 41 52 35 19 33 41 33 23 
sensor id 4 40 50 34 14 21 33 21 14 26 36 30 24 
sensor id 5 0 0 0 0 0 0 0 0 0 0 0 0 
sensor id 0 34 40 23 11 16 33 22 17 39 55 53 29 
sensor id 1 36 49 30 19 31 41 29 19 35 49 36 26 
sensor id 2 77 65 65 48 51 49 41 43 44 46 54 65 
sensor id 3 25 40 19 13 27 45 26 14 31 41 31 23 
sensor id 4 32 44 29 13 21 33 21 13 25 36 29 22 
sensor id 5 0 0 0 0 0 0 0 0 0 0 0 0 
sensor id 0 33 40 23 11 16 33 21 17 40 57 54 32 
sensor id 1 35 46 32 23 40 48 36 24 37 50 37 30 
sensor id 2 75 64 64 47 51 53 46 42 45 50 51 59 
sensor id 3 25 41 20 14 31 48 32 19 35 43 34 25 
sensor id 4 31 44 29 12 21 33 21 13 25 36 30 24 
sensor id 5 0 0 0 0 0 0 0 0 0 0 0 0 
sensor id 0 35 41 24 12 16 33 22 19 43 59 54 32 
sensor id 1 39 52 38 32 47 54 47 31 39 51 39 33 
sensor id 2 68 65 62 46 51 54 45 38 43 49 48 50 
sensor id 3 26 41 22 21 42 57 42 27 43 48 37 28 
sensor id 4 37 49 34 14 20 33 21 14 26 37 31 26 
sensor id 5 0 0 0 0 0 0 0 0 0 0 0 0 
sensor id 0 33 40 24 12 15 34 22 18 41 56 51 29 
sensor id 1 43 50 39 33 47 52 47 33 45 68 52 36 
sensor id 2 57 58 54 38 48 52 39 32 40 46 44 42 
sensor id 3 29 44 24 24 45 57 44 30 45 51 47 37 
sensor id 4 42 51 35 15 21 34 21 14 26 37 32 27 
sensor id 5 0 0 0 0 0 0 0 0 0 0 0 0 
sensor id 0 31 39 22 11 16 33 21 15 36 52 45 25 
sensor id 1 43 51 35 31 43 48 43 28 43 64 46 31 
sensor id 2 46 52 45 33 45 50 35 31 39 41 42 39 
sensor id 3 48 58 33 25 42 53 38 26 41 47 41 33 
sensor id 4 40 48 32 13 21 33 21 13 25 36 30 23 
sensor id 5 0 0 0 0 0 0 0 0 0 0 0 0 
sensor id 0 28 37 21 10 15 33 20 12 28 41 33 20 
sensor id 1 37 41 24 19 33 43 28 18 37 54 40 24 
sensor id 2 41 48 37 22 30 42 24 21 34 41 37 26 
sensor id 3 38 50 25 15 28 45 27 16 32 42 33 24 
sensor id 4 32 42 25 11 20 33 20 11 24 35 28 18 
sensor id 5 0 0 0 0 0 0 0 0 0 0 0 0 
sensor id 0 26 36 20 9 15 33 20 11 26 39 31 20 
sensor id 1 32 43 22 13 28 41 24 14 34 50 37 23 
sensor id 2 28 43 26 9 20 38 20 17 33 39 34 23 
sensor id 3 27 42 21 11 24 41 24 12 29 40 31 22 
sensor id 4 23 35 20 9 20 33 20 11 24 35 27 18 
sensor id 5 0 0 0 0 0 0 0 0 0 0 0 0 
sensor id 0 26 38 23 12 18 35 28 29 41 46 44 47 
sensor id 1 32 38 20 15 31 40 25 19 39 54 48 48 
sensor id 2 27 43 28 11 22 35 21 20 33 41 42 31 
sensor id 3 26 41 20 12 25 44 25 15 31 40 33 26 
sensor id 4 23 35 21 11 23 35 24 16 27 38 31 26 
sensor id 5 0 0 0 0 0 0 0 0 0 0 0 0 
sensor id 0 50 56 45 33 30 43 40 29 41 46 44 47 
sensor id 1 32 38 20 15 31 40 25 19 39 54 48 48 
sensor id 2 27 43 28 11 22 35 21 20 33 41 42 31 
sensor id 3 26 41 20 12 25 44 25 15 31 40 33 26 
sensor id 4 23 35 21 11 23 35 24 16 27 38 31 26 
sensor id 5 0 0 0 0 0 0 0 0 0 0 0 0 
sensor id 0 50 54 42 32 28 41 39 39 50 52 49 47 
sensor id 1 58 59 32 32 43 53 40 44 64 70 65 56 
sensor id 2 40 57 42 23 36 55 45 37 53 50 51 39 
sensor id 3 38 48 40 37 41 52 39 40 49 49 47 47 
sensor id 4 36 44 37 32 38 42 32 26 32 41 37 35 
sensor id 5 0 0 0 0 0 0 0 0 0 0 0 0 
sensor id 0 48 52 37 27 26 39 37 39 50 52 49 47 
sensor id 1 58 59 32 32 43 53 40 44 64 70 65 56 
sensor id 2 40 57 42 23 36 55 45 37 53 50 51 39 
sensor id 3 38 48 40 37 41 52 39 40 49 49 47 47 
sensor id 4 36 44 37 32 38 42 32 26 32 41 37 35 
sensor id 5 0 0 0 0 0 0 0 0 0 0 0 0 
sensor id 0 48 52 37 27 26 39 37 38 51 53 51 46 
sensor id 1 59 59 35 33 47 55 40 42 66 73 65 55 
sensor id 2 40 55 41 23 37 56 47 39 50 57 51 37 
sensor id 3 41 50 42 39 40 54 39 40 49 52 50 49 
sensor id 4 39 47 39 34 38 41 32 29 33 41 37 39 
sensor id 5 0 0 0 0 0 0 0 0 0 0 0 0 
sensor id 0 45 46 32 23 22 38 34 37 53 55 55 45 
sensor id 1 56 56 36 31 50 61 39 39 64 76 67 55 
sensor id 2 38 55 43 22 33 53 44 35 47 58 49 35 
sensor id 3 45 54 44 38 39 57 39 40 51 55 54 51 
sensor id 4 40 47 44 39 38 40 31 30 34 41 38 43 
sensor id 5 0 0 0 0 0 0 0 0 0 0 0 0 
sensor id 0 43 44 29 20 21 37 31 35 54 56 56 45 
sensor id 1 58 55 39 35 52 58 42 42 68 78 70 59 
sensor id 2 41 53 46 24 35 48 48 35 52 60 51 38 
sensor id 3 48 57 45 37 38 58 39 40 51 55 55 51 
sensor id 4 43 48 48 39 34 38 28 26 32 40 37 42 
sensor id 5 0 0 0 0 0 0 0 0 0 0 0 0 
sensor id 0 44 45 30 20 20 36 30 34 55 58 58 46 
sensor id 1 61 60 44 38 54 59 43 42 68 78 71 58 
sensor id 2 42 57 46 26 36 47 45 37 52 60 52 38 
sensor id 3 49 58 46 37 38 59 39 39 51 56 56 52 
sensor id 4 44 49 49 36 32 37 27 24 31 40 37 42 
sensor id 5 0 0 0 0 0 0 0 0 0 0 0 0 
sensor id 0 47 46 32 21 21 37 30 37 57 57 58 49 
sensor id 1 59 56 46 36 56 57 43 40 69 78 69 56 
sensor id 2 43 57 49 28 35 50 41 37 54 59 54 41 
sensor id 3 49 59 46 38 38 59 38 39 50 53 53 51 
sensor id 4 45 49 49 36 32 38 27 24 31 40 37 42 
sensor id 5 0 0 0 0 0 0 0 0 0 0 0 0 
sensor id 0 50 51 36 24 22 37 31 39 57 58 58 51 
sensor id 1 59 56 47 35 55 61 41 38 64 72 68 50 
sensor id 2 47 63 52 31 38 45 39 39 54 60 55 41 
sensor id 3 47 55 44 35 37 58 37 33 44 50 50 48 
sensor id 4 44 49 50 37 33 38 28 25 32 40 37 41 
sensor id 5 0 0 0 0 0 0 0 0 0 0 0 0 
sensor id 0 53 56 40 28 23 38 34 40 57 57 58 52 
sensor id 1 55 59 41 35 53 57 41 34 62 68 64 48 
sensor id 2 51 66 52 32 36 45 49 41 58 57 57 42 
sensor id 3 45 54 40 32 35 58 37 28 42 49 49 47 
sensor id 4 43 48 49 38 35 38 28 25 32 41 37 41 
sensor id 5 0 0 0 0 0 0 0 0 0 0 0 0 
sensor id 0 53 57 41 29 24 38 35 41 58 56 58 51 
sensor id 1 52 52 45 35 55 60 41 33 61 71 64 47 
sensor id 2 54 70 54 31 37 53 46 41 57 62 55 39 
sensor id 3 47 55 41 32 37 59 40 31 44 52 54 51 
sensor id 4 42 47 49 40 37 39 30 28 34 41 39 44 
sensor id 5 0 0 0 0 0 0 0 0 0 0 0 0 
sensor id 0 51 55 39 28 23 38 34 39 56 55 57 49 
sensor id 1 50 55 42 33 54 56 43 33 60 72 63 46 
sensor id 2 48 65 51 27 34 45 39 33 54 55 51 37 
sensor id 3 49 57 44 35 39 60 41 36 49 58 58 52 
sensor id 4 44 48 50 42 38 39 30 29 34 41 40 46 
sensor id 5 0 0 0 0 0 0 0 0 0 0 0 0 
sensor id 0 50 52 37 26 23 37 32 37 56 55 56 48 
sensor id 1 48 47 35 32 53 62 43 34 58 73 61 44 
sensor id 2 44 58 50 25 33 48 39 30 46 48 47 37 
sensor id 3 52 59 45 36 40 61 42 38 51 61 60 54 
sensor id 4 45 49 51 42 37 39 30 30 35 42 42 48 
sensor id 5 0 0 0 0 0 0 0 0 0 0 0 0 
sensor id 0 47 47 32 22 20 36 29 32 53 57 58 46 
sensor id 1 45 46 39 31 51 57 42 32 58 71 63 45 
sensor id 2 43 57 48 25 34 42 37 30 44 52 48 37 
sensor id 3 53 59 45 36 40 60 42 38 51 61 60 54 
sensor id 4 49 51 53 41 33 38 27 27 34 42 43 48 
sensor id 5 0 0 0 0 0 0 0 0 0 0 0 0 
sensor id 0 46 47 31 21 20 35 27 31 53 58 58 46 
sensor id 1 47 53 37 34 52 56 46 33 59 74 64 47 
sensor id 2 45 58 48 30 36 45 40 33 52 57 50 41 
sensor id 3 53 60 44 35 41 61 43 36 49 59 58 52 
sensor id 4 50 52 53 38 31 37 27 25 33 41 39 44 
sensor id 5 0 0 0 0 0 0 0 0 0 0 0 0 
sensor id 0 47 48 31 20 19 35 26 31 53 58 58 46 
sensor id 1 47 53 37 34 52 56 46 33 59 74 64 47 
sensor id 2 45 58 48 30 36 45 40 33 52 57 50 41 
sensor id 3 53 60 44 35 41 61 43 36 49 59 58 52 
sensor id 4 50 52 53 38 31 37 27 25 33 41 39 44 
sensor id 5 0 0 0 0 0 0 0 0 0 0 0 0 
sensor id 0 45 45 29 17 18 35 25 26 50 61 57 40 
sensor id 1 54 56 47 37 52 59 46 34 55 74 63 44 
sensor id 2 48 59 50 32 41 49 30 30 47 53 45 42 
sensor id 3 51 61 40 25 41 56 39 25 38 45 41 34 
sensor id 4 50 53 50 31 27 36 24 20 30 39 38 41 
sensor id 5 0 0 0 0 0 0 0 0 0 0 0 0 
sensor id 0 40 43 26 15 17 34 23 26 50 61 57 40 
sensor id 1 54 56 47 37 52 59 46 34 55 74 63 44 
sensor id 2 48 59 50 32 41 49 30 30 47 53 45 42 
sensor id 3 51 61 40 25 41 56 39 25 38 45 41 34 
sensor id 4 50 53 50 31 27 36 24 20 30 39 38 41 
sensor id 5 0 0 0 0 0 0 0 0 0 0 0 0 
sensor id 0 34 39 23 11 15 33 21 16 37 57 50 28 
sensor id 1 55 57 38 34 44 47 44 44 51 72 58 50 
sensor id 2 47 56 47 34 44 52 31 33 44 47 48 46 
sensor id 3 39 56 31 30 41 49 34 32 48 54 46 39 
sensor id 4 47 54 38 16 21 33 21 14 26 37 32 27 
sensor id 5 0 0 0 0 0 0 0 0 0 0 0 0 
sensor id 0 31 39 23 11 15 33 22 16 37 57 50 28 
sensor id 1 55 57 38 34 44 47 44 44 51 72 58 50 
sensor id 2 47 56 47 34 44 52 31 33 44 47 48 46 
sensor id 3 39 56 31 30 41 49 34 32 48 54 46 39 
sensor id 4 47 54 38 16 21 33 21 14 26 37 32 27 
sensor id 5 0 0 0 0 0 0 0 0 0 0 0 0 
sensor id 0 31 39 23 11 15 33 22 16 39 59 52 30 
sensor id 1 59 57 47 39 49 46 48 45 53 73 58 52 
sensor id 2 49 56 48 36 47 46 40 33 46 48 47 44 
sensor id 3 43 59 34 35 45 52 40 40 52 59 50 42 
sensor id 4 45 54 36 15 22 34 21 14 26 39 33 31 
sensor id 5 0 0 0 0 0 0 0 0 0 0 0 0 
sensor id 0 32 39 22 11 15 33 21 16 39 57 51 28 
sensor id 1 56 60 41 39 49 47 49 44 53 73 58 48 
sensor id 2 45 54 46 34 46 46 39 31 44 47 45 40 
sensor id 3 45 61 36 36 46 55 44 41 54 61 51 43 
sensor id 4 48 57 39 17 22 34 21 15 27 35 35 31 
sensor id 5 0 0 0 0 0 0 0 0 0 0 0 0 
sensor id 0 30 38 21 10 15 33 21 15 36 55 46 24 
sensor id 1 52 55 43 39 44 55 49 45 53 75 57 50 
sensor id 2 42 52 42 33 44 52 34 33 38 50 43 42 
sensor id 3 49 65 37 36 47 55 44 41 55 62 54 44 
sensor id 4 49 55 37 15 21 33 21 14 26 37 32 28 
sensor id 5 0 0 0 0 0 0 0 0 0 0 0 0 
sensor id 0 28 37 21 9 14 32 20 13 32 51 40 22 
sensor id 1 52 55 43 36 45 52 48 45 54 74 57 49 
sensor id 2 41 49 39 32 45 53 38 34 43 41 44 41 
sensor id 3 53 67 38 36 48 55 44 42 55 63 56 45 
sensor id 4 44 52 31 13 20 33 20 13 25 36 30 24 
sensor id 5 0 0 0 0 0 0 0 0 0 0 0 0 
sensor id 0 26 37 20 8 14 32 19 12 31 50 38 21 
sensor id 1 51 51 39 35 41 46 47 43 53 73 55 46 
sensor id 2 37 46 36 32 46 50 39 38 43 45 46 42 
sensor id 3 54 67 38 37 46 53 43 41 55 63 58 45 
sensor id 4 40 49 28 11 20 33 20 12 25 36 30 23 
sensor id 5 0 0 0 0 0 0 0 0 0 0 0 0 
sensor id 0 26 37 20 9 14 33 20 12 29 49 36 21 
sensor id 1 49 55 37 30 41 49 46 42 54 71 55 45 
sensor id 2 37 46 35 32 46 52 44 40 40 40 46 42 
sensor id 3 55 66 38 37 45 52 41 40 54 62 57 46 
sensor id 4 39 49 27 11 20 32 20 12 24 36 29 21 
sensor id 5 0 0 0 0 0 0 0 0 0 0 0 0 
sensor id 0 29 43 32 15 19 36 24 16 31 51 39 30 
sensor id 1 47 48 32 29 37 46 43 42 55 72 56 45 
sensor id 2 36 46 33 32 45 52 46 43 42 41 51 46 
sensor id 3 54 67 38 37 45 52 40 39 53 60 55 45 
sensor id 4 35 47 25 10 20 34 21 12 25 35 29 22 
sensor id 5 0 0 0 0 0 0 0 0 0 0 0 0 
sensor id 0 46 57 50 28 36 49 37 16 31 51 39 30 
sensor id 1 47 48 32 29 37 46 43 42 55 72 56 45 
sensor id 2 36 46 33 32 45 52 46 43 42 41 51 46 
sensor id 3 54 67 38 37 45 52 40 39 53 60 55 45 
sensor id 4 35 47 25 10 20 34 21 12 25 35 29 22 
sensor id 5 0 0 0 0 0 0 0 0 0 0 0 0 
sensor id 0 51 61 57 34 41 56 42 23 32 50 39 34 
sensor id 1 53 50 39 33 42 51 42 42 56 66 56 48 
sensor id 2 41 50 40 37 50 58 55 47 48 47 54 49 
sensor id 3 50 63 37 36 43 51 37 35 50 58 51 44 
sensor id 4 34 47 25 10 23 37 22 12 25 36 29 20 
sensor id 5 0 0 0 0 0 0 0 0 0 0 0 0 
sensor id 0 52 61 56 32 42 59 44 23 32 50 39 34 
sensor id 1 53 50 39 33 42 51 42 42 56 66 56 48 
sensor id 2 41 50 40 37 50 58 55 47 48 47 54 49 
sensor id 3 50 63 37 36 43 51 37 35 50 58 51 44 
sensor id 4 34 47 25 10 23 37 22 12 25 36 29 20 
sensor id 5 0 0 0 0 0 0 0 0 0 0 0 0 
sensor id 0 52 61 56 32 42 59 44 24 31 48 37 33 
sensor id 1 52 51 31 30 41 54 40 42 58 65 58 50 
sensor id 2 39 50 37 34 48 55 54 49 50 45 55 49 
sensor id 3 44 58 40 37 40 54 36 34 51 61 54 48 
sensor id 4 29 42 23 10 22 38 22 12 25 36 28 19 
sensor id 5 0 0 0 0 0 0 0 0 0 0 0 0 
sensor id 0 51 60 54 33 42 63 45 23 30 48 37 36 
sensor id 1 54 54 34 31 42 54 40 42 59 65 59 49 
sensor id 2 40 50 37 35 48 55 52 50 51 52 58 51 
sensor id 3 43 55 42 37 41 55 37 35 52 61 55 47 
sensor id 4 27 41 22 10 25 41 22 12 25 36 28 19 
sensor id 5 0 0 0 0 0 0 0 0 0 0 0 0 
sensor id 0 52 57 55 36 44 66 47 24 31 46 37 36 
sensor id 1 53 57 34 29 42 57 37 41 62 65 60 48 
sensor id 2 38 48 37 33 45 59 53 49 52 53 56 49 
sensor id 3 44 53 42 36 39 57 38 31 48 61 57 49 
sensor id 4 26 39 21 10 25 42 23 12 25 36 28 18 
sensor id 5 0 0 0 0 0 0 0 0 0 0 0 0 
sensor id 0 51 57 54 34 43 67 47 24 31 46 37 36 
sensor id 1 53 57 34 29 42 57 37 41 62 65 60 48 
sensor id 2 38 48 37 33 45 59 53 49 52 53 56 49 
sensor id 3 44 53 42 36 39 57 38 31 48 61 57 49 
sensor id 4 26 39 21 10 25 42 23 12 25 36 28 18 
sensor id 5 0 0 0 0 0 0 0 0 0 0 0 0 
sensor id 0 51 57 54 34 43 67 47 24 32 46 36 36 
sensor id 1 54 49 38 28 43 55 37 39 60 66 59 47 
sensor id 2 38 48 36 33 44 53 55 48 48 49 56 47 
sensor id 3 46 55 43 36 38 57 40 29 46 64 58 50 
sensor id 4 25 39 21 10 26 44 23 12 25 36 28 18 
sensor id 5 0 0 0 0 0 0 0 0 0 0 0 0 
sensor id 0 51 58 54 36 44 69 47 24 31 43 36 37 
sensor id 1 51 55 31 27 45 59 37 33 59 69 59 44 
sensor id 2 37 48 34 28 39 56 52 45 47 52 55 43 
sensor id 3 48 54 43 34 37 57 42 28 42 60 55 48 
sensor id 4 24 38 21 10 26 45 23 12 25 36 28 18 
sensor id 5 0 0 0 0 0 0 0 0 0 0 0 0 
sensor id 0 50 57 53 35 43 68 47 24 29 44 36 36 
sensor id 1 51 47 35 26 47 60 38 32 59 71 62 47 
sensor id 2 35 46 32 23 33 51 50 44 48 52 56 45 
sensor id 3 53 60 44 33 39 59 45 30 44 58 55 51 
sensor id 4 22 36 20 9 27 45 23 11 25 36 28 18 
sensor id 5 0 0 0 0 0 0 0 0 0 0 0 0 
sensor id 0 50 56 51 35 43 66 47 23 29 44 36 35 
sensor id 1 53 50 32 27 45 58 37 33 60 69 61 48 
sensor id 2 37 47 34 25 36 50 48 44 47 47 55 47 
sensor id 3 54 61 47 33 38 60 44 30 45 59 56 51 
sensor id 4 23 36 20 10 27 45 23 12 24 36 27 18 
sensor id 5 0 0 0 0 0 0 0 0 0 0 0 0 
sensor id 0 50 56 52 33 42 64 45 22 30 45 36 34 
sensor id 1 52 48 31 27 43 55 36 33 58 68 60 49 
sensor id 2 39 47 34 27 37 51 48 44 46 45 53 47 
sensor id 3 54 61 45 34 38 59 43 31 44 58 57 51 
sensor id 4 23 36 21 10 26 45 23 12 24 35 28 18 
sensor id 5 0 0 0 0 0 0 0 0 0 0 0 0 
sensor id 0 48 54 52 33 41 64 43 23 31 48 38 34 
sensor id 1 53 53 36 28 44 57 37 36 60 65 58 50 
sensor id 2 41 48 37 32 44 55 51 44 46 46 52 48 
sensor id 3 52 60 44 34 38 59 43 33 46 60 59 51 
sensor id 4 23 37 21 10 28 46 24 12 25 36 28 19 
sensor id 5 0 0 0 0 0 0 0 0 0 0 0 0 
sensor id 0 48 56 52 34 41 61 43 24 32 52 41 35 
sensor id 1 54 51 37 30 39 51 35 33 49 56 46 38 
sensor id 2 45 50 42 36 47 53 48 41 40 42 50 46 
sensor id 3 52 57 43 35 38 59 41 32 45 60 56 50 
sensor id 4 25 40 22 11 30 47 25 13 26 37 29 20 
sensor id 5 0 0 0 0 0 0 0 0 0 0 0 0 
sensor id 0 49 57 52 34 41 62 44 24 32 52 41 35 
sensor id 1 54 51 37 30 39 51 35 33 49 56 46 38 
sensor id 2 45 50 42 36 47 53 48 41 40 42 50 46 
sensor id 3 52 57 43 35 38 59 41 32 45 60 56 50 
sensor id 4 25 40 22 11 30 47 25 13 26 37 29 20 
sensor id 5 0 0 0 0 0 0 0 0 0 0 0 0 
sensor id 0 49 58 53 32 41 63 44 24 38 57 49 34 
sensor id 1 35 38 24 18 33 46 28 18 36 51 36 26 
sensor id 2 44 51 43 34 47 52 41 33 41 38 45 45 
sensor id 3 30 42 24 19 31 47 30 21 35 45 36 26 
sensor id 4 32 47 27 13 30 49 26 15 28 40 34 26 
sensor id 5 0 0 0 0 0 0 0 0 0 0 0 0 
sensor id 0 46 57 51 28 41 63 42 24 38 57 49 34 
sensor id 1 35 38 24 18 33 46 28 18 36 51 36 26 
sensor id 2 44 51 43 34 47 52 41 33 41 38 45 45 
sensor id 3 30 42 24 19 31 47 30 21 35 45 36 26 
sensor id 4 32 47 27 13 30 49 26 15 28 40 34 26 
sensor id 5 0 0 0 0 0 0 0 0 0 0 0 0 
sensor id 0 46 57 51 28 41 63 42 24 44 60 55 33 
sensor id 1 33 37 28 19 28 40 28 17 35 51 36 26 
sensor id 2 46 52 44 36 48 49 39 34 35 47 47 46 
sensor id 3 27 41 21 15 28 46 29 18 33 43 34 25 
sensor id 4 40 51 31 16 31 50 27 17 30 42 42 36 
sensor id 5 0 0 0 0 0 0 0 0 0 0 0 0 
sensor id 0 35 44 30 21 39 63 42 24 46 61 57 33 
sensor id 1 34 48 23 20 31 48 29 20 36 52 38 29 
sensor id 2 48 53 49 39 50 50 33 35 36 46 48 47 
sensor id 3 27 42 21 16 30 46 31 20 35 43 34 25 
sensor id 4 50 55 38 20 32 51 28 20 33 47 50 44 
sensor id 5 0 0 0 0 0 0 0 0 0 0 0 0 
sensor id 0 34 40 27 20 38 61 41 25 48 60 57 34 
sensor id 1 35 37 32 19 33 45 28 20 37 52 38 29 
sensor id 2 49 52 49 38 49 48 40 35 36 47 49 47 
sensor id 3 27 43 22 16 32 47 32 19 33 41 33 25 
sensor id 4 54 55 42 24 32 52 29 25 39 53 56 51 
sensor id 5 0 0 0 0 0 0 0 0 0 0 0 0 
sensor id 0 35 41 27 20 37 61 41 27 51 61 58 38 
sensor id 1 41 41 33 22 33 48 31 22 37 51 39 30 
sensor id 2 50 52 50 41 49 54 34 36 38 45 53 51 
sensor id 3 27 43 21 15 32 50 33 17 32 40 32 23 
sensor id 4 53 53 47 33 36 54 32 33 45 52 55 52 
sensor id 5 0 0 0 0 0 0 0 0 0 0 0 0 
sensor id 0 36 42 28 20 36 61 40 29 52 59 59 41 
sensor id 1 41 51 35 22 38 51 32 21 36 52 38 30 
sensor id 2 53 54 55 41 48 52 39 36 38 45 51 51 
sensor id 3 27 42 21 14 32 50 31 16 31 41 32 22 
sensor id 4 51 51 48 39 37 52 33 36 44 46 49 51 
sensor id 5 0 0 0 0 0 0 0 0 0 0 0 0 
sensor id 0 38 41 29 19 33 58 38 31 53 57 57 41 
sensor id 1 38 43 26 21 32 43 30 20 36 51 37 28 
sensor id 2 52 55 52 39 45 42 30 35 39 46 49 50 
sensor id 3 26 42 19 12 29 48 29 13 29 40 31 22 
sensor id 4 49 50 48 41 37 49 33 34 37 42 40 46 
sensor id 5 0 0 0 0 0 0 0 0 0 0 0 0 
sensor id 0 39 42 27 19 28 53 35 34 52 56 57 41 
sensor id 1 37 47 29 19 30 40 30 19 36 50 37 28 
sensor id 2 51 56 51 37 42 40 30 35 42 45 50 49 
sensor id 3 25 41 20 11 27 45 26 14 30 40 31 21 
sensor id 4 44 48 47 40 38 52 33 29 32 39 34 40 
sensor id 5 0 0 0 0 0 0 0 0 0 0 0 0 
sensor id 0 38 42 27 19 24 46 33 36 52 55 57 43 
sensor id 1 36 40 21 16 29 41 28 18 36 50 37 26 
sensor id 2 49 56 49 35 41 40 28 34 37 40 49 48 
sensor id 3 25 41 20 12 26 45 26 13 30 40 31 22 
sensor id 4 40 47 44 36 38 54 34 25 30 38 32 34 
sensor id 5 0 0 0 0 0 0 0 0 0 0 0 0 
sensor id 0 40 42 29 21 23 39 34 39 53 54 56 46 
sensor id 1 32 45 26 15 27 37 26 16 35 50 37 25 
sensor id 2 50 56 50 35 39 43 31 33 40 41 47 47 
sensor id 3 25 41 19 12 25 43 25 13 30 40 32 22 
sensor id 4 36 45 43 35 36 43 33 25 30 38 32 33 
sensor id 5 0 0 0 0 0 0 0 0 0 0 0 0 
sensor id 0 42 44 30 22 23 40 35 39 53 54 56 46 
sensor id 1 32 45 26 15 27 37 26 16 35 50 37 25 
sensor id 2 50 56 50 35 39 43 31 33 40 41 47 47 
sensor id 3 25 41 19 12 25 43 25 13 30 40 32 22 
sensor id 4 36 45 43 35 36 43 33 25 30 38 32 33 
sensor id 5 0 0 0 0 0 0 0 0 0 0 0 0 
sensor id 0 42 44 30 22 23 40 35 40 54 55 56 47 
sensor id 1 34 43 20 15 28 41 27 17 37 51 39 26 
sensor id 2 51 56 50 35 39 44 28 31 35 38 47 46 
sensor id 3 27 41 20 13 27 43 26 16 33 43 35 26 
sensor id 4 34 43 42 35 38 41 32 26 31 38 33 36 
sensor id 5 0 0 0 0 0 0 0 0 0 0 0 0 
sensor id 0 43 44 30 23 23 40 37 42 55 55 57 47 
sensor id 1 32 36 20 15 30 39 25 18 39 53 41 26 
sensor id 2 49 56 49 34 39 40 25 30 38 41 44 43 
sensor id 3 29 43 24 16 28 43 27 19 37 50 40 30 
sensor id 4 38 46 46 41 42 43 36 32 33 39 34 40 
sensor id 5 0 0 0 0 0 0 0 0 0 0 0 0 
sensor id 0 43 43 30 23 24 41 37 43 54 55 55 46 
sensor id 1 32 39 21 14 27 41 25 16 35 51 36 23 
sensor id 2 46 55 47 31 36 44 30 27 38 42 40 38 
sensor id 3 31 45 24 15 27 42 25 15 32 43 33 23 
sensor id 4 39 47 49 46 45 45 40 36 35 40 36 41 
sensor id 5 0 0 0 0 0 0 0 0 0 0 0 0 
sensor id 0 43 45 32 27 27 43 42 46 51 48 51 49 
sensor id 1 29 32 18 11 23 35 23 13 32 48 34 22 
sensor id 2 42 53 46 24 28 36 25 22 37 40 38 31 
sensor id 3 26 41 19 10 24 41 23 12 29 40 29 21 
sensor id 4 37 44 47 47 48 48 44 36 33 39 33 34 
sensor id 5 0 0 0 0 0 0 0 0 0 0 0 0 
sensor id 0 46 47 33 28 29 43 43 46 49 47 46 46 
sensor id 1 30 38 18 10 22 36 22 12 31 47 33 20 
sensor id 2 38 53 42 17 24 37 24 19 31 35 35 28 
sensor id 3 24 40 18 9 22 41 22 11 28 38 29 20 
sensor id 4 31 40 40 42 48 49 44 33 32 38 32 31 
sensor id 5 0 0 0 0 0 0 0 0 0 0 0 0 
sensor id 0 45 46 33 28 29 42 41 44 47 46 46 46 
sensor id 1 29 41 24 11 26 41 22 12 32 47 33 20 
sensor id 2 35 51 39 16 24 41 27 20 32 32 36 29 
sensor id 3 23 39 17 8 22 42 23 10 28 39 30 19 
sensor id 4 29 39 36 37 46 48 42 29 31 38 31 29 
sensor id 5 0 0 0 0 0 0 0 0 0 0 0 0 
sensor id 0 46 47 34 28 27 43 40 44 51 50 51 47 
sensor id 1 26 34 17 12 29 39 23 13 32 49 34 21 
sensor id 2 39 54 45 20 26 35 24 22 33 37 39 36 
sensor id 3 25 40 18 9 23 40 22 11 28 40 31 21 
sensor id 4 29 39 37 37 44 46 38 29 31 38 32 31 
sensor id 5 0 0 0 0 0 0 0 0 0 0 0 0 
sensor id 0 48 48 33 26 26 40 37 41 51 51 52 48 
sensor id 1 27 34 17 11 25 36 23 13 33 50 35 22 
sensor id 2 44 56 47 25 29 34 21 23 35 39 40 37 
sensor id 3 24 39 18 10 23 42 23 13 30 40 33 22 
sensor id 4 31 40 39 35 40 43 34 26 31 39 32 30 
sensor id 5 0 0 0 0 0 0 0 0 0 0 0 0 
sensor id 0 48 49 33 26 25 41 37 41 51 50 52 48 
sensor id 1 28 33 17 12 30 40 23 14 36 55 40 24 
sensor id 2 44 56 48 25 29 39 22 22 33 38 40 36 
sensor id 3 26 41 21 12 24 43 25 17 35 46 42 32 
sensor id 4 30 40 38 33 38 42 33 26 31 38 32 31 
sensor id 5 0 0 0 0 0 0 0 0 0 0 0 0 
sensor id 0 48 48 34 26 24 40 36 41 51 50 53 49 
sensor id 1 30 35 19 14 30 43 24 15 38 64 43 24 
sensor id 2 44 56 47 25 30 40 24 22 29 38 39 36 
sensor id 3 41 59 30 21 30 46 37 48 75 54 51 39 
sensor id 4 31 41 39 34 40 43 34 27 32 40 33 31 
sensor id 5 0 0 0 0 0 0 0 0 0 0 0 0 
sensor id 0 49 49 35 28 27 42 40 45 50 49 51 50 
sensor id 1 32 43 22 11 23 37 23 14 36 58 41 23 
sensor id 2 45 57 47 24 26 39 27 23 33 33 38 34 
sensor id 3 34 52 24 19 28 45 35 47 80 58 53 39 
sensor id 4 30 40 38 34 42 45 36 27 31 40 32 29 
sensor id 5 0 0 0 0 0 0 0 0 0 0 0 0 
sensor id 0 50 51 38 30 28 42 40 46 51 50 52 52 
sensor id 1 31 38 20 11 24 38 22 13 34 54 38 22 
sensor id 2 45 58 48 23 26 35 20 21 28 32 38 36 
sensor id 3 31 48 23 19 29 45 36 50 88 59 55 39 
sensor id 4 29 40 37 34 41 44 35 25 30 39 32 27 
sensor id 5 0 0 0 0 0 0 0 0 0 0 0 0 
sensor id 0 51 54 39 33 30 43 41 47 49 49 48 53 
sensor id 1 30 35 16 10 26 40 24 13 35 56 39 23 
sensor id 2 50 62 52 25 28 41 23 21 29 36 39 36 
sensor id 3 31 48 23 19 29 45 36 50 88 59 55 39 
sensor id 4 29 40 37 34 41 44 35 25 30 39 32 27 
sensor id 5 0 0 0 0 0 0 0 0 0 0 0 0 
sensor id 0 52 56 43 40 33 45 43 47 47 46 46 51 
sensor id 1 29 38 24 13 28 38 22 14 35 56 39 23 
sensor id 2 51 66 52 21 25 33 19 20 34 41 38 32 
sensor id 3 32 47 23 18 28 45 35 50 94 61 55 38 
sensor id 4 25 37 27 19 36 42 27 15 27 38 29 19 
sensor id 5 0 0 0 0 0 0 0 0 0 0 0 0 
sensor id 0 53 58 50 42 37 47 43 47 47 46 46 51 
sensor id 1 29 38 24 13 28 38 22 14 35 56 39 23 
sensor id 2 51 66 52 21 25 33 19 20 34 41 38 32 
sensor id 3 32 47 23 18 28 45 35 50 94 61 55 38 
sensor id 4 25 37 27 19 36 42 27 15 27 38 29 19 
sensor id 5 0 0 0 0 0 0 0 0 0 0 0 0 
sensor id 0 51 59 52 43 38 44 39 40 35 44 40 48 
sensor id 1 31 43 24 14 25 36 22 14 34 52 38 23 
sensor id 2 43 61 40 12 21 32 16 16 27 33 34 26 
sensor id 3 30 44 22 15 26 44 30 31 67 53 42 29 
sensor id 4 22 35 20 9 21 35 21 11 25 37 28 18 
sensor id 5 0 0 0 0 0 0 0 0 0 0 0 0 
sensor id 0 51 60 52 42 33 39 31 40 35 44 40 48 
sensor id 1 31 43 24 14 25 36 22 14 34 52 38 23 
sensor id 2 43 61 40 12 21 32 16 16 27 33 34 26 
sensor id 3 30 44 22 15 26 44 30 31 67 53 42 29 
sensor id 4 22 35 20 9 21 35 21 11 25 37 28 18 
sensor id 5 0 0 0 0 0 0 0 0 0 0 0 0 
sensor id 0 51 59 51 38 28 37 26 28 31 41 38 46 
sensor id 1 31 33 17 13 28 42 25 17 40 59 46 28 
sensor id 2 43 63 47 15 23 40 24 20 32 36 37 30 
sensor id 3 35 49 27 16 26 44 29 23 52 50 42 32 
sensor id 4 22 34 19 8 19 33 20 11 25 38 28 18 
sensor id 5 0 0 0 0 0 0 0 0 0 0 0 0 
sensor id 0 50 59 51 37 28 37 29 28 31 41 38 46 
sensor id 1 31 33 17 13 28 42 25 17 40 59 46 28 
sensor id 2 43 63 47 15 23 40 24 20 32 36 37 30 
sensor id 3 35 49 27 16 26 44 29 23 52 50 42 32 
sensor id 4 22 34 19 8 19 33 20 11 25 38 28 18 
sensor id 5 0 0 0 0 0 0 0 0 0 0 0 0 
sensor id 0 50 59 51 37 28 37 29 32 33 44 41 49 
sensor id 1 35 38 16 12 26 37 24 17 40 58 44 25 
sensor id 2 44 63 49 16 21 32 19 20 37 41 37 29 
sensor id 3 45 57 32 17 25 44 26 18 41 49 39 30 
sensor id 4 22 35 19 8 20 33 20 11 25 38 29 18 
sensor id 5 0 0 0 0 0 0 0 0 0 0 0 0 
sensor id 0 53 59 51 42 33 42 36 40 37 45 46 52 
sensor id 1 31 45 26 12 22 33 22 15 35 52 37 22 
sensor id 2 41 60 46 15 21 31 17 18 37 40 35 25 
sensor id 3 37 49 24 12 24 42 24 13 32 44 33 23 
sensor id 4 22 35 20 9 21 34 21 12 26 39 29 18 
sensor id 5 0 0 0 0 0 0 0 0 0 0 0 0 
sensor id 0 53 56 51 47 39 47 44 45 40 45 44 52 
sensor id 1 29 30 18 13 31 37 22 12 33 51 37 23 
sensor id 2 32 49 33 11 22 40 24 15 25 31 34 24 
sensor id 3 29 43 20 10 23 42 23 12 29 41 32 22 
sensor id 4 22 35 21 10 23 37 23 13 27 39 30 19 
sensor id 5 0 0 0 0 0 0 0 0 0 0 0 0 
sensor id 0 45 47 43 43 38 49 45 45 45 45 44 48 
sensor id 1 30 42 25 13 30 42 22 13 34 54 38 23 
sensor id 2 29 47 30 10 20 41 24 16 26 29 33 25 
sensor id 3 28 43 20 10 24 41 23 12 29 42 34 24 
sensor id 4 23 36 23 14 35 44 28 16 28 40 31 21 
sensor id 5 0 0 0 0 0 0 0 0 0 0 0 0 
sensor id 0 40 46 35 38 37 49 45 46 45 46 43 42 
sensor id 1 31 43 24 14 29 40 22 14 39 65 44 24 
sensor id 2 32 50 35 13 22 35 19 19 34 33 35 27 
sensor id 3 35 54 25 12 24 41 23 13 30 44 40 28 
sensor id 4 24 37 25 22 46 53 41 22 30 42 32 24 
sensor id 5 0 0 0 0 0 0 0 0 0 0 0 0 
sensor id 0 47 47 35 28 31 46 43 38 46 48 50 46 
sensor id 1 32 42 22 11 24 37 23 14 38 60 41 23 
sensor id 2 39 53 43 18 24 32 17 19 29 32 38 35 
sensor id 3 43 59 29 14 24 42 23 14 32 47 42 31 
sensor id 4 26 38 29 30 49 54 48 34 36 43 34 31 
sensor id 5 0 0 0 0 0 0 0 0 0 0 0 0 
sensor id 0 42 42 28 21 23 39 34 32 50 52 56 41 
sensor id 1 30 34 16 11 22 37 23 15 39 61 43 24 
sensor id 2 41 51 44 26 30 36 24 26 37 42 43 39 
sensor id 3 47 58 29 14 24 41 24 15 33 50 45 32 
sensor id 4 30 41 38 41 48 48 45 43 46 46 41 44 
sensor id 5 0 0 0 0 0 0 0 0 0 0 0 0 
sensor id 0 34 39 24 13 17 34 24 32 50 52 56 41 
sensor id 1 30 34 16 11 22 37 23 15 39 61 43 24 
sensor id 2 41 51 44 26 30 36 24 26 37 42 43 39 
sensor id 3 47 58 29 14 24 41 24 15 33 50 45 32 
sensor id 4 30 41 38 41 48 48 45 43 46 46 41 44 
sensor id 5 0 0 0 0 0 0 0 0 0 0 0 0 
sensor id 0 26 35 19 8 14 32 19 11 29 47 34 19 
sensor id 1 32 43 26 15 29 43 26 16 41 66 46 26 
sensor id 2 30 42 29 20 37 51 44 35 42 44 46 32 
sensor id 3 51 61 35 17 26 45 26 17 35 57 53 38 
sensor id 4 50 53 38 19 22 34 23 16 31 43 37 29 
sensor id 5 0 0 0 0 0 0 0 0 0 0 0 0 
sensor id 0 24 35 19 7 13 32 19 11 29 47 34 19 
sensor id 1 32 43 26 15 29 43 26 16 41 66 46 26 
sensor id 2 30 42 29 20 37 51 44 35 42 44 46 32 
sensor id 3 51 61 35 17 26 45 26 17 35 57 53 38 
sensor id 4 50 53 38 19 22 34 23 16 31 43 37 29 
sensor id 5 0 0 0 0 0 0 0 0 0 0 0 0 
sensor id 0 24 35 19 7 13 32 19 10 25 39 29 18 
sensor id 1 33 43 30 20 44 54 35 22 43 68 48 31 
sensor id 2 27 41 26 13 25 42 32 25 42 46 38 25 
sensor id 3 52 63 36 18 29 54 33 20 37 58 54 40 
sensor id 4 37 43 23 10 20 33 20 11 25 37 28 18 
sensor id 5 0 0 0 0 0 0 0 0 0 0 0 0 
sensor id 0 23 35 19 7 13 31 19 9 24 39 29 18 
sensor id 1 37 47 34 30 46 50 45 33 46 70 51 36 
sensor id 2 24 40 23 8 19 34 21 18 35 42 36 23 
sensor id 3 53 63 37 24 42 56 49 34 48 61 57 43 
sensor id 4 23 35 19 8 19 32 19 10 24 35 27 17 
sensor id 5 0 0 0 0 0 0 0 0 0 0 0 0 
sensor id 0 23 35 18 7 13 32 19 10 24 38 30 17 
sensor id 1 42 47 34 36 43 48 49 38 50 72 53 40 
sensor id 2 24 39 23 8 19 33 20 18 34 39 35 23 
sensor id 3 54 65 40 29 46 55 49 40 52 60 55 45 
sensor id 4 22 34 18 8 18 32 19 10 24 35 27 17 
sensor id 5 0 0 0 0 0 0 0 0 0 0 0 0 
sensor id 0 23 35 19 7 13 31 19 10 24 37 30 17 
sensor id 1 43 48 34 38 51 55 50 40 49 70 53 41 
sensor id 2 25 40 23 9 20 37 26 20 39 45 37 24 
sensor id 3 54 64 39 31 48 56 52 44 54 58 53 42 
sensor id 4 22 34 18 8 19 32 19 10 24 36 27 17 
sensor id 5 0 0 0 0 0 0 0 0 0 0 0 0 
sensor id 0 25 34 19 7 13 32 19 10 23 40 30 17 
sensor id 1 44 48 38 38 50 54 50 42 49 68 52 44 
sensor id 2 25 40 23 9 20 34 23 20 39 45 39 24 
sensor id 3 51 63 37 32 49 57 53 46 55 55 47 38 
sensor id 4 21 34 19 8 19 32 20 11 25 38 27 17 
sensor id 5 0 0 0 0 0 0 0 0 0 0 0 0 
sensor id 0 22 35 18 7 14 32 19 10 24 39 29 18 
sensor id 1 49 54 44 41 53 56 51 43 46 55 43 43 
sensor id 2 25 41 24 9 21 36 25 23 43 50 42 26 
sensor id 3 37 51 29 32 50 58 54 46 54 54 44 34 
sensor id 4 22 34 19 8 19 33 20 11 27 41 29 18 
sensor id 5 0 0 0 0 0 0 0 0 0 0 0 0 
sensor id 0 25 36 19 8 14 31 19 11 25 39 29 18 
sensor id 1 47 55 43 41 54 59 51 42 43 54 42 42 
sensor id 2 26 41 25 10 22 42 31 26 48 54 47 28 
sensor id 3 29 43 26 29 50 59 53 44 52 52 43 34 
sensor id 4 22 34 19 9 20 34 22 12 30 44 30 18 
sensor id 5 0 0 0 0 0 0 0 0 0 0 0 0 
sensor id 0 24 34 19 8 13 33 19 10 25 38 30 18 
sensor id 1 46 55 42 41 53 60 51 41 44 58 47 41 
sensor id 2 27 40 25 12 24 42 32 30 52 58 51 32 
sensor id 3 30 45 25 29 50 59 53 44 53 54 45 40 
sensor id 4 22 34 19 9 19 34 22 12 29 44 30 18 
sensor id 5 0 0 0 0 0 0 0 0 0 0 0 0 
sensor id 0 24 36 20 8 15 33 19 10 25 40 30 18 
sensor id 1 44 51 39 38 52 57 50 35 53 70 56 38 
sensor id 2 28 42 26 14 25 43 37 33 53 56 51 34 
sensor id 3 53 63 40 31 48 61 51 40 52 60 57 48 
sensor id 4 22 35 19 9 19 34 22 12 29 44 30 18 
sensor id 5 0 0 0 0 0 0 0 0 0 0 0 0 
sensor id 0 24 35 19 8 14 33 19 10 26 42 31 19 
sensor id 1 41 44 29 27 47 56 39 27 54 70 56 37 
sensor id 2 29 42 27 16 28 46 43 38 50 49 51 39 
sensor id 3 54 63 43 29 43 61 48 33 46 61 61 49 
sensor id 4 23 36 20 9 20 34 21 12 29 43 30 19 
sensor id 5 0 0 0 0 0 0 0 0 0 0 0 0 
sensor id 0 25 36 20 8 15 33 20 12 28 46 34 20 
sensor id 1 41 45 29 20 37 54 31 25 54 68 55 37 
sensor id 2 32 44 31 23 36 50 44 37 38 39 46 40 
sensor id 3 54 63 43 29 43 61 48 33 46 61 61 49 
sensor id 4 23 36 20 9 20 34 21 12 29 43 30 19 
sensor id 5 0 0 0 0 0 0 0 0 0 0 0 0 
sensor id 0 25 36 20 8 15 33 20 12 28 46 34 20 
sensor id 1 41 45 29 20 37 54 31 25 54 68 55 37 
sensor id 2 32 44 31 23 36 50 44 37 38 39 46 40 
sensor id 3 54 62 44 27 33 57 37 25 41 61 60 49 
sensor id 4 25 39 21 9 20 34 21 13 29 42 31 20 
sensor id 5 0 0 0 0 0 0 0 0 0 0 0 0 
sensor id 0 25 37 21 8 15 33 20 12 30 50 37 21 
sensor id 1 39 40 23 18 35 51 29 23 51 65 51 34 
sensor id 2 33 44 33 25 39 53 41 33 36 37 44 41 
sensor id 3 53 62 43 26 31 52 32 23 39 58 58 47 
sensor id 4 28 42 23 10 20 34 22 13 27 42 30 21 
sensor id 5 0 0 0 0 0 0 0 0 0 0 0 0 
sensor id 0 26 37 21 9 15 33 20 13 32 55 42 23 
sensor id 1 39 41 26 18 34 50 28 23 53 66 53 38 
sensor id 2 37 46 35 33 48 56 50 40 37 46 49 47 
sensor id 3 52 61 42 26 30 52 31 23 39 57 58 48 
sensor id 4 31 46 25 11 20 34 21 13 27 39 32 22 
sensor id 5 0 0 0 0 0 0 0 0 0 0 0 0 
sensor id 0 28 37 21 10 15 34 21 14 35 59 48 26 
sensor id 1 44 50 29 19 36 46 29 30 59 71 59 45 
sensor id 2 43 49 43 39 52 60 46 43 37 47 49 49 
sensor id 3 53 62 44 28 30 49 29 23 39 56 57 49 
sensor id 4 35 49 27 11 21 34 22 14 29 44 34 28 
sensor id 5 0 0 0 0 0 0 0 0 0 0 0 0 
sensor id 0 30 39 22 11 16 34 22 17 43 61 55 32 
sensor id 1 47 49 33 19 29 42 27 28 60 73 61 43 
sensor id 2 46 52 48 42 52 52 44 38 37 42 50 49 
sensor id 3 55 64 45 26 28 45 27 20 36 52 52 46 
sensor id 4 46 54 33 15 22 35 23 17 32 48 46 42 
sensor id 5 0 0 0 0 0 0 0 0 0 0 0 0 
sensor id 0 34 40 24 12 17 35 23 20 48 62 58 34 
sensor id 1 47 42 23 20 26 44 26 26 60 75 63 42 
sensor id 2 50 54 51 44 51 57 34 38 35 46 50 51 
sensor id 3 56 65 45 23 27 44 25 18 34 50 49 43 
sensor id 4 54 56 42 23 24 36 25 22 36 52 52 48 
sensor id 5 0 0 0 0 0 0 0 0 0 0 0 0 
sensor id 0 34 40 24 13 17 35 23 22 49 62 59 35 
sensor id 1 42 49 19 18 29 42 26 26 59 76 65 41 
sensor id 2 52 54 54 46 53 50 42 40 37 51 52 53 
sensor id 3 56 66 44 23 27 44 25 19 35 52 52 46 
sensor id 4 56 57 47 27 26 37 26 25 39 51 52 49 
sensor id 5 0 0 0 0 0 0 0 0 0 0 0 0 
sensor id 0 36 41 26 15 18 36 25 22 49 62 59 35 
sensor id 1 42 49 19 18 29 42 26 26 59 76 65 41 
sensor id 2 52 54 54 46 53 50 42 40 37 51 52 53 
sensor id 3 56 66 44 23 27 44 25 19 35 52 52 46 
sensor id 4 56 57 47 27 26 37 26 25 39 51 52 49 
sensor id 5 0 0 0 0 0 0 0 0 0 0 0 0 
sensor id 0 42 44 29 18 20 38 30 34 51 55 59 51 
sensor id 1 45 47 27 18 32 41 26 26 60 77 66 42 
sensor id 2 57 59 61 41 42 42 24 25 35 42 44 43 
sensor id 3 56 66 44 23 27 43 25 20 35 51 52 46 
sensor id 4 52 54 48 32 28 37 27 29 41 49 49 48 
sensor id 5 0 0 0 0 0 0 0 0 0 0 0 0 
sensor id 0 42 44 29 18 20 38 30 34 51 55 59 51 
sensor id 1 45 47 27 18 32 41 26 26 60 77 66 42 
sensor id 2 57 59 61 41 42 42 24 25 35 42 44 43 
sensor id 3 56 67 45 23 28 43 25 19 35 51 51 44 
sensor id 4 44 46 43 36 34 40 33 33 39 43 37 35 
sensor id 5 0 0 0 0 0 0 0 0 0 0 0 0 
sensor id 0 53 54 38 30 27 42 39 43 49 48 56 53 
sensor id 1 44 46 25 17 28 42 26 26 61 77 66 39 
sensor id 2 56 66 60 25 29 39 21 22 37 38 41 38 
sensor id 3 56 67 45 23 26 42 25 19 35 51 50 44 
sensor id 4 27 38 28 28 40 47 40 32 35 41 33 30 
sensor id 5 0 0 0 0 0 0 0 0 0 0 0 0 
sensor id 0 54 54 40 32 29 44 41 45 49 49 56 53 
sensor id 1 41 45 27 17 31 42 26 23 57 74 62 35 
sensor id 2 56 66 58 24 29 42 28 23 37 39 42 38 
sensor id 3 55 67 44 22 25 42 25 17 34 49 48 41 
sensor id 4 27 38 29 32 44 51 45 36 38 41 34 32 
sensor id 5 0 0 0 0 0 0 0 0 0 0 0 0 
sensor id 0 52 55 41 34 30 45 42 45 50 49 55 54 
sensor id 1 38 37 20 14 27 39 25 21 56 73 61 36 
sensor id 2 53 63 56 24 29 42 23 21 35 43 42 39 
sensor id 3 53 63 40 21 25 43 26 19 34 51 50 43 
sensor id 4 27 38 29 35 46 52 47 38 39 42 35 33 
sensor id 5 0 0 0 0 0 0 0 0 0 0 0 0 
sensor id 0 53 53 40 32 28 44 40 45 50 49 55 54 
sensor id 1 38 37 20 14 27 39 25 21 56 73 61 36 
sensor id 2 53 63 56 24 29 42 23 21 35 43 42 39 
sensor id 3 53 63 40 21 25 43 26 19 34 51 50 43 
sensor id 4 27 38 29 35 46 52 47 38 39 42 35 33 
sensor id 5 0 0 0 0 0 0 0 0 0 0 0 0 
sensor id 0 52 53 41 32 28 43 40 43 49 51 56 51 
sensor id 1 39 47 28 16 29 36 25 18 44 62 49 30 
sensor id 2 58 67 62 28 32 40 20 23 33 39 46 43 
sensor id 3 48 59 35 18 25 41 24 15 32 43 37 27 
sensor id 4 29 38 30 35 44 48 42 34 35 40 33 29 
sensor id 5 0 0 0 0 0 0 0 0 0 0 0 0 
sensor id 0 51 53 39 29 25 41 37 43 49 51 56 51 
sensor id 1 39 47 28 16 29 36 25 18 44 62 49 30 
sensor id 2 58 67 62 28 32 40 20 23 33 39 46 43 
sensor id 3 48 59 35 18 25 41 24 15 32 43 37 27 
sensor id 4 29 38 30 35 44 48 42 34 35 40 33 29 
sensor id 5 0 0 0 0 0 0 0 0 0 0 0 0 
sensor id 0 50 51 37 27 24 39 33 37 46 49 53 46 
sensor id 1 32 37 23 15 28 37 23 15 35 50 37 26 
sensor id 2 63 70 62 30 31 37 24 25 36 38 47 45 
sensor id 3 26 42 20 10 23 43 24 12 29 40 31 21 
sensor id 4 26 37 27 24 35 41 30 21 29 38 31 25 
sensor id 5 0 0 0 0 0 0 0 0 0 0 0 0 
sensor id 0 46 46 30 18 18 35 24 37 46 49 53 46 
sensor id 1 32 37 23 15 28 37 23 15 35 50 37 26 
sensor id 2 63 70 62 30 31 37 24 25 36 38 47 45 
sensor id 3 26 42 20 10 23 43 24 12 29 40 31 21 
sensor id 4 26 37 27 24 35 41 30 21 29 38 31 25 
sensor id 5 0 0 0 0 0 0 0 0 0 0 0 0 
sensor id 0 46 46 30 18 18 35 24 23 39 49 50 36 
sensor id 1 35 40 25 18 30 38 26 17 34 50 37 28 
sensor id 2 63 66 58 33 35 39 30 27 38 43 48 46 
sensor id 3 25 41 18 11 25 43 24 12 29 39 30 21 
sensor id 4 27 38 27 17 25 35 23 15 27 37 30 24 
sensor id 5 0 0 0 0 0 0 0 0 0 0 0 0 
sensor id 0 38 42 26 15 17 34 23 19 35 47 47 32 
sensor id 1 46 57 41 33 50 57 44 31 41 59 48 42 
sensor id 2 56 61 52 34 39 43 36 33 50 57 52 45 
sensor id 3 26 41 21 14 36 57 37 18 32 43 33 25 
sensor id 4 29 40 29 17 23 34 22 14 27 37 30 22 
sensor id 5 0 0 0 0 0 0 0 0 0 0 0 0 
sensor id 0 38 44 26 15 18 34 23 22 39 49 53 42 
sensor id 1 55 57 46 40 54 63 49 36 50 71 59 48 
sensor id 2 55 61 51 29 36 47 37 32 51 57 49 40 
sensor id 3 29 46 25 19 41 61 45 24 36 45 39 33 
sensor id 4 27 39 25 14 23 35 23 15 28 38 32 26 
sensor id 5 0 0 0 0 0 0 0 0 0 0 0 0 
sensor id 0 44 47 30 20 20 36 29 34 51 56 58 46 
sensor id 1 55 58 47 42 54 58 48 39 57 74 62 48 
sensor id 2 51 60 51 28 36 44 35 30 49 53 45 39 
sensor id 3 46 60 39 25 44 62 45 28 43 56 56 46 
sensor id 4 32 42 35 27 30 38 28 27 34 41 40 43 
sensor id 5 0 0 0 0 0 0 0 0 0 0 0 0 
sensor id 0 44 45 31 21 21 37 30 34 52 58 57 46 
sensor id 1 56 57 42 40 54 62 50 39 56 75 61 48 
sensor id 2 47 58 49 29 39 48 37 30 47 49 45 38 
sensor id 3 51 63 41 28 44 60 46 30 45 61 58 48 
sensor id 4 41 48 44 36 35 40 32 34 40 44 46 46 
sensor id 5 0 0 0 0 0 0 0 0 0 0 0 0 
sensor id 0 42 45 30 21 20 38 29 35 52 59 59 47 
sensor id 1 54 57 46 39 52 59 47 38 56 73 60 44 
sensor id 2 44 56 48 30 40 48 33 30 47 47 45 38 
sensor id 3 52 62 43 28 44 60 47 30 47 61 59 49 
sensor id 4 45 50 47 38 36 40 32 34 42 47 48 48 
sensor id 5 0 0 0 0 0 0 0 0 0 0 0 0 
sensor id 0 42 45 30 21 21 38 31 36 55 60 60 49 
sensor id 1 52 52 39 35 48 61 45 31 53 70 56 38 
sensor id 2 43 55 47 31 39 48 37 30 48 51 44 38 
sensor id 3 52 61 41 27 42 61 44 28 44 59 56 43 
sensor id 4 49 53 51 43 38 41 33 37 43 47 49 51 
sensor id 5 0 0 0 0 0 0 0 0 0 0 0 0 
sensor id 0 47 47 34 25 23 39 34 41 59 61 62 52 
sensor id 1 45 50 40 29 47 58 38 27 47 62 53 35 
sensor id 2 45 57 50 30 40 50 33 32 52 52 46 38 
sensor id 3 52 61 41 27 42 61 44 28 44 59 56 43 
sensor id 4 49 53 51 43 38 41 33 37 43 47 49 51 
sensor id 5 0 0 0 0 0 0 0 0 0 0 0 0 
sensor id 0 52 54 38 29 25 40 35 44 58 59 61 53 
sensor id 1 41 47 31 20 32 46 28 19 38 54 41 27 
sensor id 2 48 62 53 30 38 42 30 28 43 49 45 38 
sensor id 3 30 44 24 14 27 47 28 14 30 41 32 23 
sensor id 4 48 52 51 44 39 41 33 34 39 44 44 47 
sensor id 5 0 0 0 0 0 0 0 0 0 0 0 0 
sensor id 0 54 55 40 29 25 39 35 44 58 59 61 53 
sensor id 1 41 47 31 20 32 46 28 19 38 54 41 27 
sensor id 2 48 62 53 30 38 42 30 28 43 49 45 38 
sensor id 3 30 44 24 14 27 47 28 14 30 41 32 23 
sensor id 4 48 52 51 44 39 41 33 34 39 44 44 47 
sensor id 5 0 0 0 0 0 0 0 0 0 0 0 0 
sensor id 0 54 55 40 29 25 39 35 43 58 60 61 53 
sensor id 1 35 40 25 17 29 42 28 22 47 62 59 43 
sensor id 2 52 65 55 31 38 41 28 30 48 47 48 39 
sensor id 3 27 43 21 13 26 46 27 16 33 44 39 33 
sensor id 4 45 49 49 41 38 41 32 34 38 44 45 48 
sensor id 5 0 0 0 0 0 0 0 0 0 0 0 0 
sensor id 0 52 53 37 28 23 38 34 41 54 58 61 52 
sensor id 1 49 48 34 28 39 52 40 37 63 73 67 50 
sensor id 2 52 63 53 33 40 48 38 34 54 51 49 38 
sensor id 3 42 55 43 33 36 58 38 35 51 59 54 49 
sensor id 4 49 52 51 41 37 40 32 32 38 44 41 44 
sensor id 5 0 0 0 0 0 0 0 0 0 0 0 0 
sensor id 0 53 55 38 28 24 39 35 40 50 50 54 50 
sensor id 1 51 56 38 33 49 61 42 39 62 75 66 50 
sensor id 2 51 65 54 26 33 49 38 33 50 51 48 35 
sensor id 3 48 61 45 37 42 60 42 40 55 63 60 53 
sensor id 4 39 45 41 35 37 42 33 29 35 42 36 32 
sensor id 5 0 0 0 0 0 0 0 0 0 0 0 0 
sensor id 0 50 55 40 30 27 42 39 40 43 48 46 48 
sensor id 1 49 54 40 34 49 57 42 37 61 74 66 50 
sensor id 2 45 61 47 20 29 45 34 31 51 53 47 33 
sensor id 3 52 63 46 38 42 60 42 40 54 65 60 53 
sensor id 4 31 42 31 30 40 45 36 27 33 42 34 27 
sensor id 5 0 0 0 0 0 0 0 0 0 0 0 0 
sensor id 0 51 57 46 36 33 50 43 38 35 46 39 47 
sensor id 1 48 53 44 36 52 60 44 39 63 76 66 49 
sensor id 2 39 59 41 17 29 48 40 34 52 51 47 32 
sensor id 3 53 61 45 38 42 60 42 40 55 63 60 52 
sensor id 4 30 43 26 21 41 52 40 21 30 41 34 24 
sensor id 5 0 0 0 0 0 0 0 0 0 0 0 0 
sensor id 0 51 60 51 40 38 54 45 40 37 47 42 48 
sensor id 1 48 52 40 35 50 58 43 36 61 76 65 45 
sensor id 2 36 57 38 15 27 45 35 32 50 53 46 31 
sensor id 3 52 61 46 38 41 60 40 39 53 63 61 52 
sensor id 4 29 43 26 20 43 58 45 24 32 42 35 26 
sensor id 5 0 0 0 0 0 0 0 0 0 0 0 0 
sensor id 0 51 58 51 41 39 54 48 43 41 47 45 49 
sensor id 1 47 52 38 33 51 59 42 32 61 77 64 41 
sensor id 2 38 58 40 16 27 47 31 26 48 47 42 31 
sensor id 3 52 62 45 36 39 61 38 35 53 65 59 51 
sensor id 4 30 42 27 25 47 61 49 29 33 43 35 27 
sensor id 5 0 0 0 0 0 0 0 0 0 0 0 0 
sensor id 0 51 58 48 40 39 54 48 46 47 49 53 51 
sensor id 1 45 56 41 33 47 60 42 31 56 76 62 39 
sensor id 2 39 59 45 18 26 45 28 25 45 43 43 35 
sensor id 3 53 64 45 32 37 60 37 32 52 65 59 50 
sensor id 4 29 41 28 31 49 62 52 34 35 43 36 30 
sensor id 5 0 0 0 0 0 0 0 0 0 0 0 0 
sensor id 0 51 55 46 39 33 48 45 46 52 53 58 50 
sensor id 1 48 54 41 37 48 56 45 31 53 76 58 41 
sensor id 2 46 61 49 27 31 47 31 28 44 43 46 40 
sensor id 3 54 64 44 29 38 61 39 29 53 66 59 48 
sensor id 4 31 43 34 39 51 58 52 41 42 47 40 38 
sensor id 5 0 0 0 0 0 0 0 0 0 0 0 0 
sensor id 0 49 48 36 30 25 41 37 39 53 55 57 48 
sensor id 1 52 52 39 34 41 51 40 30 54 78 59 40 
sensor id 2 45 58 49 31 35 45 32 28 38 49 45 41 
sensor id 3 56 65 44 27 36 58 36 30 53 66 63 51 
sensor id 4 34 45 42 46 50 52 51 45 51 51 45 46 
sensor id 5 0 0 0 0 0 0 0 0 0 0 0 0 
sensor id 0 43 44 31 22 22 39 33 35 52 55 56 47 
sensor id 1 50 51 43 30 37 54 35 27 57 83 62 38 
sensor id 2 43 53 48 32 36 48 28 30 37 47 46 43 
sensor id 3 58 69 45 30 34 55 34 31 54 68 62 50 
sensor id 4 38 46 47 51 50 48 48 48 54 52 47 50 
sensor id 5 0 0 0 0 0 0 0 0 0 0 0 0 
sensor id 0 42 42 28 22 21 38 32 35 52 55 56 47 
sensor id 1 50 51 43 30 37 54 35 27 57 83 62 38 
sensor id 2 43 53 48 32 36 48 28 30 37 47 46 43 
sensor id 3 58 69 45 30 34 55 34 31 54 68 62 50 
sensor id 4 38 46 47 51 50 48 48 48 54 52 47 50 
sensor id 5 0 0 0 0 0 0 0 0 0 0 0 0 
sensor id 0 42 42 28 22 21 38 32 36 53 58 58 46 
sensor id 1 44 45 37 21 33 46 30 25 59 85 67 36 
sensor id 2 45 53 50 33 41 40 32 30 36 47 45 44 
sensor id 3 58 70 47 30 32 50 32 31 55 67 62 51 
sensor id 4 40 46 49 53 49 46 45 49 53 52 48 50 
sensor id 5 0 0 0 0 0 0 0 0 0 0 0 0 
sensor id 0 41 43 28 20 20 37 28 33 53 58 59 44 
sensor id 1 40 45 23 20 37 38 29 24 57 85 71 37 
sensor id 2 50 55 49 38 41 40 35 32 36 37 48 45 
sensor id 3 56 68 46 31 33 49 33 31 53 67 60 50 
sensor id 4 41 46 48 48 40 42 37 44 49 53 50 52 
sensor id 5 0 0 0 0 0 0 0 0 0 0 0 0 
sensor id 0 38 40 25 16 18 36 25 33 53 58 59 44 
sensor id 1 40 45 23 20 37 38 29 24 57 85 71 37 
sensor id 2 50 55 49 38 41 40 35 32 36 37 48 45 
sensor id 3 56 68 46 31 33 49 33 31 53 67 60 50 
sensor id 4 41 46 48 48 40 42 37 44 49 53 50 52 
sensor id 5 0 0 0 0 0 0 0 0 0 0 0 0 
sensor id 0 34 40 24 14 17 35 24 25 51 59 57 35 
sensor id 1 36 39 19 17 29 40 27 21 59 86 68 32 
sensor id 2 48 54 45 34 44 43 37 33 36 46 48 46 
sensor id 3 55 66 46 28 30 46 29 26 50 68 59 49 
sensor id 4 44 48 41 29 27 37 27 29 42 50 50 46 
sensor id 5 0 0 0 0 0 0 0 0 0 0 0 0 
sensor id 0 33 40 24 13 17 35 24 25 51 59 57 35 
sensor id 1 36 39 19 17 29 40 27 21 59 86 68 32 
sensor id 2 48 54 45 34 44 43 37 33 36 46 48 46 
sensor id 3 55 66 46 28 30 46 29 26 50 68 59 49 
sensor id 4 44 48 41 29 27 37 27 29 42 50 50 46 
sensor id 5 0 0 0 0 0 0 0 0 0 0 0 0 
sensor id 0 34 40 24 13 17 34 24 23 50 62 57 33 
sensor id 1 41 40 32 19 35 39 30 24 59 84 71 39 
sensor id 2 49 55 49 37 48 48 38 36 47 42 52 48 
sensor id 3 55 67 46 27 31 48 33 24 42 59 54 44 
sensor id 4 48 53 41 24 25 36 25 25 41 53 56 48 
sensor id 5 0 0 0 0 0 0 0 0 0 0 0 0 
sensor id 0 32 39 23 12 16 34 23 23 50 62 57 33 
sensor id 1 41 40 32 19 35 39 30 24 59 84 71 39 
sensor id 2 49 55 49 37 48 48 38 36 47 42 52 48 
sensor id 3 55 67 46 27 31 48 33 24 42 59 54 44 
sensor id 4 48 53 41 24 25 36 25 25 41 53 56 48 
sensor id 5 0 0 0 0 0 0 0 0 0 0 0 0 
sensor id 0 32 39 23 12 16 34 23 21 49 61 56 32 
sensor id 1 48 51 41 29 33 46 33 29 60 86 72 44 
sensor id 2 48 56 45 35 45 53 39 35 40 46 51 46 
sensor id 3 56 67 46 26 35 50 38 28 42 57 53 45 
sensor id 4 52 54 40 22 24 35 24 23 39 54 56 47 
sensor id 5 0 0 0 0 0 0 0 0 0 0 0 0 
sensor id 0 32 40 24 13 17 34 24 24 50 61 57 36 
sensor id 1 53 60 40 39 41 53 40 35 63 82 71 48 
sensor id 2 47 56 44 33 43 51 36 33 47 50 48 45 
sensor id 3 56 67 47 32 46 59 50 39 50 57 54 46 
sensor id 4 51 54 40 22 25 36 24 24 41 56 57 48 
sensor id 5 0 0 0 0 0 0 0 0 0 0 0 0 
sensor id 0 36 42 25 14 18 35 24 25 50 59 55 34 
sensor id 1 54 58 41 38 50 52 42 36 64 84 73 47 
sensor id 2 47 58 45 30 38 49 31 31 47 51 46 42 
sensor id 3 55 66 46 33 47 61 51 41 51 59 56 49 
sensor id 4 48 52 42 24 25 36 25 24 40 54 53 41 
sensor id 5 0 0 0 0 0 0 0 0 0 0 0 0 
sensor id 0 34 41 25 13 17 35 23 19 42 54 45 27 
sensor id 1 51 53 41 37 48 55 43 36 64 84 70 45 
sensor id 2 45 57 44 28 34 48 33 30 42 44 45 41 
sensor id 3 58 69 49 35 49 62 52 43 55 63 59 51 
sensor id 4 43 50 38 18 23 35 23 16 30 41 36 26 
sensor id 5 0 0 0 0 0 0 0 0 0 0 0 0 
sensor id 0 30 39 23 11 16 34 22 15 34 49 39 25 
sensor id 1 50 55 43 39 46 51 46 38 63 82 68 47 
sensor id 2 45 55 41 24 30 41 27 27 41 45 44 39 
sensor id 3 61 71 50 36 51 63 54 44 55 62 59 50 
sensor id 4 31 43 27 13 21 34 22 14 28 40 33 24 
sensor id 5 0 0 0 0 0 0 0 0 0 0 0 0 
sensor id 0 29 39 23 11 16 34 22 15 34 49 39 25 
sensor id 1 50 55 43 39 46 51 46 38 63 82 68 47 
sensor id 2 45 55 41 24 30 41 27 27 41 45 44 39 
sensor id 3 61 71 50 36 51 63 54 44 55 62 59 50 
sensor id 4 31 43 27 13 21 34 22 14 28 40 33 24 
sensor id 5 0 0 0 0 0 0 0 0 0 0 0 0 
sensor id 0 32 40 24 12 17 35 23 21 46 57 51 32 
sensor id 1 52 58 45 40 50 56 49 41 61 78 68 49 
sensor id 2 44 55 44 27 34 46 32 30 45 45 44 40 
sensor id 3 58 68 47 36 50 63 52 43 53 56 51 44 
sensor id 4 44 52 39 19 24 35 23 19 35 51 53 41 
sensor id 5 0 0 0 0 0 0 0 0 0 0 0 0 
sensor id 0 34 42 25 14 18 35 24 21 46 57 51 32 
sensor id 1 52 58 45 40 50 56 49 41 61 78 68 49 
sensor id 2 44 55 44 27 34 46 32 30 45 45 44 40 
sensor id 3 58 68 47 36 50 63 52 43 53 56 51 44 
sensor id 4 44 52 39 19 24 35 23 19 35 51 53 41 
sensor id 5 0 0 0 0 0 0 0 0 0 0 0 0 
sensor id 0 39 46 28 16 18 35 25 26 51 60 57 41 
sensor id 1 48 55 36 30 34 47 29 20 39 57 42 28 
sensor id 2 45 59 46 29 35 47 33 28 39 43 43 39 
sensor id 3 42 58 31 19 31 47 29 18 33 44 34 24 
sensor id 4 48 55 43 22 25 36 24 20 35 53 60 44 
sensor id 5 0 0 0 0 0 0 0 0 0 0 0 0 
sensor id 0 44 50 30 18 19 36 26 26 51 60 57 41 
sensor id 1 48 55 36 30 34 47 29 20 39 57 42 28 
sensor id 2 45 59 46 29 35 47 33 28 39 43 43 39 
sensor id 3 42 58 31 19 31 47 29 18 33 44 34 24 
sensor id 4 48 55 43 22 25 36 24 20 35 53 60 44 
sensor id 5 0 0 0 0 0 0 0 0 0 0 0 0 
sensor id 0 44 50 30 18 19 36 26 31 52 61 58 46 
sensor id 1 32 37 21 13 29 43 24 13 32 49 34 21 
sensor id 2 45 59 48 27 33 44 29 24 31 34 37 35 
sensor id 3 27 42 20 10 24 43 24 12 30 41 30 20 
sensor id 4 51 56 45 26 26 36 25 22 38 57 63 49 
sensor id 5 0 0 0 0 0 0 0 0 0 0 0 0 
sensor id 0 48 52 34 21 20 37 28 34 53 60 59 48 
sensor id 1 26 32 15 10 23 35 22 12 32 48 33 21 
sensor id 2 44 59 48 24 31 41 28 24 37 41 38 34 
sensor id 3 24 41 18 10 23 43 23 11 30 41 31 21 
sensor id 4 52 56 46 28 27 37 25 25 40 58 62 50 
sensor id 5 0 0 0 0 0 0 0 0 0 0 0 0 
sensor id 0 49 53 35 22 20 38 28 33 53 59 58 46 
sensor id 1 28 34 22 12 26 37 23 13 33 49 35 22 
sensor id 2 44 60 48 24 32 42 29 22 31 40 38 33 
sensor id 3 25 40 19 11 25 43 25 16 39 54 39 27 
sensor id 4 51 55 47 29 27 37 25 23 38 54 55 44 
sensor id 5 0 0 0 0 0 0 0 0 0 0 0 0 
sensor id 0 46 51 33 22 21 36 25 20 32 41 32 22 
sensor id 1 30 39 17 11 29 39 23 13 34 51 36 22 
sensor id 2 42 58 42 15 25 36 18 17 33 38 33 23 
sensor id 3 37 49 22 13 25 44 27 19 47 61 47 32 
sensor id 4 46 48 39 23 26 36 24 16 28 39 29 20 
sensor id 5 0 0 0 0 0 0 0 0 0 0 0 0 
sensor id 0 26 39 21 9 15 33 20 11 26 40 30 19 
sensor id 1 30 41 24 12 25 38 25 17 40 60 45 29 
sensor id 2 25 42 24 7 19 37 25 18 35 37 34 23 
sensor id 3 49 55 29 17 29 46 32 28 57 64 53 41 
sensor id 4 21 36 20 8 20 33 20 11 24 37 28 18 
sensor id 5 0 0 0 0 0 0 0 0 0 0 0 0 
sensor id 0 25 37 21 10 16 33 22 15 31 46 47 49 
sensor id 1 37 37 29 22 38 57 45 32 58 72 64 49 
sensor id 2 26 41 26 11 22 44 26 27 43 55 53 38 
sensor id 3 58 65 40 26 44 60 52 45 62 60 48 40 
sensor id 4 22 35 20 8 21 34 21 13 26 38 33 38 
sensor id 5 0 0 0 0 0 0 0 0 0 0 0 0 
sensor id 0 49 59 44 30 23 38 31 40 55 59 61 51 
sensor id 1 53 56 39 38 56 59 51 35 54 71 61 46 
sensor id 2 42 62 49 28 36 51 48 43 64 66 62 44 
sensor id 3 45 58 35 26 46 60 50 37 49 50 40 31 
sensor id 4 42 50 44 29 29 37 25 21 30 40 38 41 
sensor id 5 0 0 0 0 0 0 0 0 0 0 0 0 
sensor id 0 53 58 43 30 23 38 31 40 57 61 61 52 
sensor id 1 53 59 39 36 56 59 49 30 47 63 54 39 
sensor id 2 46 65 52 31 37 46 44 39 54 62 56 43 
sensor id 3 33 48 27 22 44 60 45 29 44 46 36 26 
sensor id 4 49 55 48 32 30 38 26 24 32 41 40 44 
sensor id 5 0 0 0 0 0 0 0 0 0 0 0 0 
sensor id 0 53 58 43 29 24 38 32 41 57 59 60 54 
sensor id 1 48 49 40 28 48 59 37 21 38 53 42 29 
sensor id 2 47 64 53 30 37 48 41 36 57 54 55 40 
sensor id 3 29 45 22 16 33 53 31 15 31 41 31 22 
sensor id 4 51 55 49 33 30 38 26 23 31 40 38 41 
sensor id 5 0 0 0 0 0 0 0 0 0 0 0 0 
sensor id 0 55 63 50 36 27 40 34 41 57 59 60 54 
sensor id 1 48 49 40 28 48 59 37 21 38 53 42 29 
sensor id 2 47 64 53 30 37 48 41 36 57 54 55 40 
sensor id 3 29 45 22 16 33 53 31 15 31 41 31 22 
sensor id 4 51 55 49 33 30 38 26 23 31 40 38 41 
sensor id 5 0 0 0 0 0 0 0 0 0 0 0 0 
sensor id 0 55 63 50 36 27 40 34 44 53 53 58 54 
sensor id 1 39 46 25 18 34 44 28 18 38 53 45 37 
sensor id 2 46 71 53 24 32 44 32 33 50 57 54 42 
sensor id 3 26 41 19 10 26 46 25 13 30 40 31 24 
sensor id 4 45 50 44 31 31 38 27 22 30 39 34 34 
sensor id 5 0 0 0 0 0 0 0 0 0 0 0 0 
sensor id 0 54 65 51 38 28 41 36 42 45 52 50 51 
sensor id 1 53 57 34 31 46 61 38 37 61 72 65 52 
sensor id 2 43 70 48 28 38 54 51 47 57 60 60 46 
sensor id 3 31 45 27 17 33 57 35 21 37 45 44 45 
sensor id 4 33 43 36 27 33 40 28 21 30 41 34 28 
sensor id 5 0 0 0 0 0 0 0 0 0 0 0 0 
sensor id 0 54 63 52 38 31 43 39 41 42 53 49 50 
sensor id 1 60 61 40 32 48 57 40 45 64 72 64 54 
sensor id 2 42 66 46 32 46 54 53 52 63 59 61 50 
sensor id 3 47 56 43 36 37 58 36 36 48 56 56 51 
sensor id 4 32 44 30 24 36 42 31 22 32 41 36 30 
sensor id 5 0 0 0 0 0 0 0 0 0 0 0 0 
sensor id 0 55 61 53 42 36 48 45 47 48 55 52 54 
sensor id 1 57 58 37 31 46 60 39 41 64 73 63 54 
sensor id 2 41 63 45 32 47 58 53 51 59 53 57 46 
sensor id 3 50 58 46 39 39 57 38 42 53 62 60 55 
sensor id 4 36 47 34 32 42 48 40 33 37 44 40 38 
sensor id 5 0 0 0 0 0 0 0 0 0 0 0 0 
sensor id 0 53 60 53 42 37 50 49 51 50 55 51 52 
sensor id 1 55 49 37 28 45 55 37 39 60 68 63 51 
sensor id 2 38 58 44 27 43 52 51 40 46 50 51 37 
sensor id 3 53 57 48 41 40 57 39 44 55 63 63 57 
sensor id 4 40 49 41 40 49 54 50 44 46 47 44 45 
sensor id 5 0 0 0 0 0 0 0 0 0 0 0 0 
sensor id 0 50 55 48 39 36 49 48 47 49 53 47 46 
sensor id 1 53 52 31 27 35 49 35 39 60 67 62 50 
sensor id 2 33 52 35 19 32 47 33 27 37 39 41 29 
sensor id 3 53 57 48 45 42 53 40 49 60 67 66 60 
sensor id 4 42 49 44 45 53 56 54 47 51 49 48 48 
sensor id 5 0 0 0 0 0 0 0 0 0 0 0 0 
sensor id 0 44 49 40 34 32 48 45 41 45 51 43 40 
sensor id 1 47 48 28 24 32 44 33 36 59 66 58 44 
sensor id 2 30 47 30 14 27 46 33 23 35 36 37 26 
sensor id 3 54 56 50 49 42 53 41 54 65 71 73 65 
sensor id 4 42 49 44 47 54 57 56 49 55 51 50 49 
sensor id 5 0 0 0 0 0 0 0 0 0 0 0 0 
sensor id 0 38 46 34 28 28 44 38 33 41 47 39 35 
sensor id 1 41 41 24 22 35 49 32 32 58 67 58 39 
sensor id 2 28 45 29 12 26 44 27 21 32 39 36 25 
sensor id 3 56 57 49 52 42 52 41 61 73 76 81 73 
sensor id 4 42 47 43 49 53 55 54 48 55 53 51 48 
sensor id 5 0 0 0 0 0 0 0 0 0 0 0 0 
sensor id 0 32 40 27 19 21 39 29 23 36 46 37 27 
sensor id 1 38 40 23 19 31 44 31 29 57 68 59 39 
sensor id 2 27 43 28 11 24 43 29 21 37 41 36 25 
sensor id 3 59 60 50 53 40 53 41 64 77 79 86 77 
sensor id 4 40 46 40 44 44 45 39 39 44 47 43 41 
sensor id 5 0 0 0 0 0 0 0 0 0 0 0 0 
sensor id 0 28 38 23 11 16 36 23 16 34 45 37 24 
sensor id 1 37 41 31 20 35 52 36 30 62 73 62 42 
sensor id 2 26 41 27 11 22 38 29 20 31 43 35 24 
sensor id 3 67 64 55 54 42 59 45 64 78 78 85 78 
sensor id 4 37 44 35 29 28 38 27 26 35 44 41 40 
sensor id 5 0 0 0 0 0 0 0 0 0 0 0 0 
sensor id 0 28 37 23 12 17 36 26 22 43 52 44 30 
sensor id 1 40 48 23 25 46 57 42 35 63 75 66 45 
sensor id 2 26 43 28 12 24 40 31 21 40 37 39 27 
sensor id 3 71 69 60 55 45 63 46 60 75 74 82 76 
sensor id 4 38 44 39 31 29 38 29 31 38 44 46 48 
sensor id 5 0 0 0 0 0 0 0 0 0 0 0 0 
sensor id 0 31 39 25 15 19 36 27 27 52 59 54 35 
sensor id 1 45 43 40 33 51 63 48 38 67 81 70 49 
sensor id 2 31 44 31 16 29 48 30 25 44 48 40 31 
sensor id 3 71 71 58 49 45 64 48 48 65 71 76 69 
sensor id 4 47 51 49 40 33 40 29 32 38 43 45 50 
sensor id 5 0 0 0 0 0 0 0 0 0 0 0 0 
sensor id 0 32 40 25 15 19 37 27 27 52 59 54 35 
sensor id 1 45 43 40 33 51 63 48 38 67 81 70 49 
sensor id 2 31 44 31 16 29 48 30 25 44 48 40 31 
sensor id 3 71 71 58 49 45 64 48 48 65 71 76 69 
sensor id 4 47 51 49 40 33 40 29 32 38 43 45 50 
sensor id 5 0 0 0 0 0 0 0 0 0 0 0 0 
sensor id 0 34 40 25 15 18 36 27 28 52 58 57 36 
sensor id 1 60 60 49 46 58 62 53 43 65 85 74 51 
sensor id 2 42 52 45 32 38 46 38 33 50 56 48 42 
sensor id 3 65 72 50 34 44 64 47 35 49 59 62 56 
sensor id 4 46 53 47 33 30 38 26 22 31 40 35 35 
sensor id 5 0 0 0 0 0 0 0 0 0 0 0 0 
sensor id 0 35 41 26 15 18 37 26 28 52 58 57 36 
sensor id 1 60 60 49 46 58 62 53 43 65 85 74 51 
sensor id 2 42 52 45 32 38 46 38 33 50 56 48 42 
sensor id 3 65 72 50 34 44 64 47 35 49 59 62 56 
sensor id 4 46 53 47 33 30 38 26 22 31 40 35 35 
sensor id 5 0 0 0 0 0 0 0 0 0 0 0 0 
sensor id 0 44 46 29 19 20 37 27 32 52 58 59 48 
sensor id 1 59 67 56 44 55 64 51 40 61 78 68 48 
sensor id 2 58 62 55 39 43 52 44 40 58 64 57 53 
sensor id 3 54 64 45 33 42 62 42 33 45 53 55 50 
sensor id 4 35 46 39 22 26 36 24 17 28 39 32 27 
sensor id 5 0 0 0 0 0 0 0 0 0 0 0 0 
sensor id 0 51 54 36 24 22 37 30 32 52 58 59 48 
sensor id 1 59 67 56 44 55 64 51 40 61 78 68 48 
sensor id 2 58 62 55 39 43 52 44 40 58 64 57 53 
sensor id 3 54 64 45 33 42 62 42 33 45 53 55 50 
sensor id 4 35 46 39 22 26 36 24 17 28 39 32 27 
sensor id 5 0 0 0 0 0 0 0 0 0 0 0 0 
sensor id 0 55 59 40 27 23 38 30 39 51 54 57 52 
sensor id 1 51 61 48 36 50 58 45 29 43 58 47 35 
sensor id 2 76 82 61 36 40 48 44 45 71 76 68 49 
sensor id 3 49 59 42 29 39 60 39 22 35 45 39 33 
sensor id 4 33 44 38 21 26 37 24 17 28 38 31 26 
sensor id 5 0 0 0 0 0 0 0 0 0 0 0 0 
sensor id 0 55 59 40 27 23 38 30 39 51 54 57 52 
sensor id 1 51 61 48 36 50 58 45 29 43 58 47 35 
sensor id 2 76 82 61 36 40 48 44 45 71 76 68 49 
sensor id 3 35 49 26 17 34 55 35 16 32 42 33 24 
sensor id 4 32 43 36 19 26 36 24 16 27 37 31 24 
sensor id 5 0 0 0 0 0 0 0 0 0 0 0 0 
sensor id 0 57 67 47 33 25 40 34 44 55 55 60 57 
sensor id 1 44 54 42 33 50 61 42 26 40 56 44 33 
sensor id 2 70 86 60 35 39 52 50 48 72 75 70 47 
sensor id 3 28 44 21 14 32 52 31 16 32 42 32 25 
sensor id 4 30 42 34 20 27 37 25 17 29 38 32 31 
sensor id 5 0 0 0 0 0 0 0 0 0 0 0 0 
sensor id 0 60 69 49 41 28 42 40 52 60 59 61 60 
sensor id 1 42 56 38 33 50 58 46 26 40 52 41 30 
sensor id 2 61 84 58 33 38 55 51 47 69 61 62 45 
sensor id 3 28 43 22 15 35 58 37 18 33 42 34 24 
sensor id 4 37 47 44 33 35 40 29 25 32 41 37 42 
sensor id 5 0 0 0 0 0 0 0 0 0 0 0 0 
sensor id 0 62 69 51 46 30 44 45 57 62 60 60 59 
sensor id 1 38 49 33 29 49 56 38 20 36 51 38 28 
sensor id 2 53 74 54 29 37 51 44 40 52 55 53 38 
sensor id 3 27 42 21 14 34 59 40 19 34 42 34 25 
sensor id 4 45 51 51 46 45 43 35 37 39 44 44 52 
sensor id 5 0 0 0 0 0 0 0 0 0 0 0 0 
sensor id 0 58 62 50 46 32 46 50 56 59 56 56 54 
sensor id 1 37 45 30 22 43 55 32 30 55 62 54 40 
sensor id 2 40 60 45 21 31 49 37 26 37 44 41 29 
sensor id 3 30 45 29 26 34 55 38 34 48 56 58 52 
sensor id 4 51 53 56 54 54 46 42 46 46 47 50 56 
sensor id 5 0 0 0 0 0 0 0 0 0 0 0 0 
sensor id 0 51 55 46 38 31 45 46 46 52 50 44 43 
sensor id 1 38 37 22 17 29 40 29 23 45 56 42 29 
sensor id 2 31 50 33 13 24 38 22 19 36 40 35 24 
sensor id 3 50 54 41 36 35 49 36 36 52 61 59 50 
sensor id 4 53 52 57 56 57 49 47 52 54 51 55 59 
sensor id 5 0 0 0 0 0 0 0 0 0 0 0 0 
sensor id 0 37 44 34 26 27 43 41 33 41 46 38 30 
sensor id 1 33 44 22 15 29 38 26 16 37 53 38 25 
sensor id 2 27 43 27 9 22 40 22 16 26 31 33 23 
sensor id 3 50 54 41 36 35 49 36 36 52 61 59 50 
sensor id 4 53 52 57 56 57 49 47 52 54 51 55 59 
sensor id 5 0 0 0 0 0 0 0 0 0 0 0 0 
sensor id 0 30 40 26 19 23 40 36 24 35 43 34 24 
sensor id 1 32 42 25 15 30 41 24 15 36 52 36 23 
sensor id 2 25 41 25 8 19 36 19 15 26 30 32 21 
sensor id 3 40 48 30 28 31 46 31 36 54 64 61 49 
sensor id 4 47 46 51 59 57 50 54 56 66 61 61 60 
sensor id 5 0 0 0 0 0 0 0 0 0 0 0 0 
sensor id 0 27 38 24 14 20 38 31 24 35 43 34 24 
sensor id 1 32 42 25 15 30 41 24 15 36 52 36 23 
sensor id 2 25 41 25 8 19 36 19 15 26 30 32 21 
sensor id 3 40 48 30 28 31 46 31 36 54 64 61 49 
sensor id 4 47 46 51 59 57 50 54 56 66 61 61 60 
sensor id 5 0 0 0 0 0 0 0 0 0 0 0 0 
sensor id 0 27 38 22 12 19 38 26 15 30 41 31 21 
sensor id 1 29 33 14 10 23 38 24 13 33 49 35 21 
sensor id 2 24 40 23 7 19 39 21 14 27 35 33 22 
sensor id 3 34 44 24 20 27 44 29 31 54 70 63 45 
sensor id 4 42 44 42 50 44 44 42 49 62 62 59 53 
sensor id 5 0 0 0 0 0 0 0 0 0 0 0 0 
sensor id 0 25 37 21 9 16 34 22 15 30 41 31 21 
sensor id 1 29 33 14 10 23 38 24 13 33 49 35 21 
sensor id 2 24 40 23 7 19 39 21 14 27 35 33 22 
sensor id 3 34 44 24 20 27 44 29 31 54 70 63 45 
sensor id 4 42 44 42 50 44 44 42 49 62 62 59 53 
sensor id 5 0 0 0 0 0 0 0 0 0 0 0 0 
sensor id 0 25 37 21 9 16 34 22 12 27 40 31 20 
sensor id 1 28 32 16 11 27 44 25 13 33 50 35 22 
sensor id 2 24 39 23 7 18 39 20 15 26 35 34 22 
sensor id 3 36 45 24 21 28 46 30 31 57 76 66 46 
sensor id 4 41 42 37 39 33 40 33 39 54 57 56 46 
sensor id 5 0 0 0 0 0 0 0 0 0 0 0 0 
sensor id 0 24 36 20 8 15 33 21 12 27 41 30 19 
sensor id 1 28 33 17 10 24 37 22 13 33 49 35 19 
sensor id 2 23 39 23 7 20 41 25 17 32 32 31 21 
sensor id 3 37 45 24 20 27 46 28 29 56 80 71 48 
sensor id 4 36 40 30 25 26 37 27 29 46 54 52 40 
sensor id 5 0 0 0 0 0 0 0 0 0 0 0 0 
sensor id 0 24 36 21 8 14 33 20 11 25 39 30 18 
sensor id 1 30 41 16 10 26 40 23 13 32 50 33 21 
sensor id 2 24 39 23 6 20 39 23 15 26 32 33 22 
sensor id 3 40 46 24 19 27 44 27 27 57 84 74 49 
sensor id 4 31 38 24 15 22 35 23 17 32 45 39 25 
sensor id 5 0 0 0 0 0 0 0 0 0 0 0 0 
sensor id 0 24 36 20 7 15 34 19 10 25 40 30 19 
sensor id 1 26 37 23 11 24 34 22 13 32 49 34 21 
sensor id 2 24 41 24 6 18 32 20 17 34 40 33 21 
sensor id 3 40 46 24 18 26 43 27 26 57 85 79 50 
sensor id 4 26 37 22 11 21 35 22 14 28 41 34 22 
sensor id 5 0 0 0 0 0 0 0 0 0 0 0 0 
sensor id 0 24 37 19 8 14 34 19 10 26 39 29 18 
sensor id 1 29 41 24 10 22 37 23 13 32 49 34 19 
sensor id 2 24 41 24 6 18 38 23 14 29 38 32 20 
sensor id 3 44 47 25 18 27 43 27 27 55 84 82 52 
sensor id 4 26 36 21 10 21 34 21 13 27 39 31 20 
sensor id 5 0 0 0 0 0 0 0 0 0 0 0 0 
sensor id 0 24 36 20 8 14 33 20 10 26 39 30 18 
sensor id 1 29 37 17 12 30 40 23 13 34 51 35 22 
sensor id 2 24 40 23 7 19 34 16 15 32 39 33 21 
sensor id 3 48 49 26 18 27 45 28 26 55 84 83 56 
sensor id 4 24 36 21 9 20 34 21 12 26 38 30 20 
sensor id 5 0 0 0 0 0 0 0 0 0 0 0 0 
sensor id 0 24 36 19 8 15 33 20 10 25 39 30 18 
sensor id 1 28 36 24 13 27 35 23 14 35 52 36 22 
sensor id 2 23 39 23 7 18 32 20 17 32 32 31 21 
sensor id 3 56 52 29 20 27 45 30 29 56 82 85 61 
sensor id 4 24 36 20 9 20 34 21 12 26 38 30 19 
sensor id 5 0 0 0 0 0 0 0 0 0 0 0 0 
sensor id 0 24 36 19 8 15 33 19 10 25 40 30 19 
sensor id 1 28 33 22 14 28 38 24 15 35 57 38 22 
sensor id 2 23 40 24 7 18 32 21 16 30 30 31 21 
sensor id 3 67 62 34 23 29 46 32 31 56 78 85 62 
sensor id 4 24 36 20 9 20 34 21 11 25 37 29 19 
sensor id 5 0 0 0 0 0 0 0 0 0 0 0 0 
sensor id 0 24 36 19 8 15 33 19 10 26 39 29 18 
sensor id 1 31 38 18 11 24 36 24 16 36 57 39 24 
sensor id 2 24 39 23 6 18 36 24 16 27 31 32 21 
sensor id 3 71 67 36 23 30 46 33 29 55 77 84 60 
sensor id 4 24 36 20 9 20 33 20 11 25 37 28 19 
sensor id 5 0 0 0 0 0 0 0 0 0 0 0 0 
sensor id 0 24 35 20 8 14 33 19 10 26 39 29 18 
sensor id 1 31 38 18 11 24 36 24 16 36 57 39 24 
sensor id 2 24 39 23 6 18 36 24 16 27 31 32 21 
sensor id 3 71 67 36 23 30 46 33 29 55 77 84 60 
sensor id 4 24 36 20 9 20 33 20 11 25 37 28 19 
sensor id 5 0 0 0 0 0 0 0 0 0 0 0 0 
sensor id 0 24 36 20 8 14 33 20 10 25 39 29 18 
sensor id 1 29 33 17 12 28 36 22 13 34 51 34 21 
sensor id 2 23 39 24 7 19 32 19 16 32 31 31 21 
sensor id 3 60 57 29 19 27 44 28 24 48 74 74 47 
sensor id 4 23 36 20 9 20 34 20 11 25 38 29 18 
sensor id 5 0 0 0 0 0 0 0 0 0 0 0 0 
sensor id 0 23 36 20 8 15 33 19 10 25 39 29 18 
sensor id 1 29 33 17 12 28 36 22 13 34 51 34 21 
sensor id 2 23 39 24 7 19 32 19 16 32 31 31 21 
sensor id 3 60 57 29 19 27 44 28 24 48 74 74 47 
sensor id 4 23 36 20 9 20 34 20 11 25 38 29 18 
sensor id 5 0 0 0 0 0 0 0 0 0 0 0 0 
sensor id 0 23 36 20 8 15 33 19 10 25 38 29 18 
sensor id 1 30 40 18 10 28 38 23 12 32 49 35 22 
sensor id 2 24 40 24 7 20 35 16 14 30 39 32 21 
sensor id 3 50 50 26 16 26 43 27 22 46 75 74 46 
sensor id 4 22 35 20 8 20 33 20 11 25 37 29 18 
sensor id 5 0 0 0 0 0 0 0 0 0 0 0 0 
sensor id 0 24 36 20 8 14 33 20 10 24 40 30 18 
sensor id 1 28 33 24 12 27 37 21 13 33 50 33 20 
sensor id 2 23 40 24 7 17 32 20 16 33 34 31 20 
sensor id 3 45 48 25 16 25 45 25 20 47 77 71 44 
sensor id 4 23 35 20 9 19 34 21 11 25 38 29 18 
sensor id 5 0 0 0 0 0 0 0 0 0 0 0 0 
sensor id 0 24 36 19 8 14 33 19 10 26 40 29 18 
sensor id 1 28 33 16 12 30 40 22 12 33 49 34 20 
sensor id 2 23 39 23 7 19 35 17 15 33 33 31 20 
sensor id 3 39 45 24 14 25 44 26 20 46 79 71 41 
sensor id 4 23 35 20 9 20 34 21 12 26 39 30 20 
sensor id 5 0 0 0 0 0 0 0 0 0 0 0 0 
sensor id 0 24 36 19 8 14 34 20 11 25 40 30 19 
sensor id 1 29 35 18 10 25 40 23 13 33 49 35 21 
sensor id 2 23 39 23 6 19 39 19 14 31 37 33 21 
sensor id 3 35 44 22 14 25 43 26 20 49 80 71 40 
sensor id 4 25 36 22 12 22 35 24 21 42 57 52 37 
sensor id 5 0 0 0 0 0 0 0 0 0 0 0 0 
sensor id 0 24 36 21 8 15 34 20 12 27 41 31 20 
sensor id 1 28 39 21 11 22 38 24 13 33 49 35 21 
sensor id 2 24 39 23 6 18 39 21 14 26 31 32 22 
sensor id 3 35 44 22 15 24 44 26 22 49 77 69 40 
sensor id 4 31 38 25 19 25 37 28 32 55 68 58 44 
sensor id 5 0 0 0 0 0 0 0 0 0 0 0 0 
sensor id 0 25 36 21 8 16 35 21 12 28 40 31 19 
sensor id 1 28 33 16 12 30 38 23 13 34 49 34 21 
sensor id 2 23 39 24 7 19 34 16 15 33 37 32 21 
sensor id 3 35 44 22 16 25 42 27 23 47 72 63 38 
sensor id 4 33 39 26 23 27 39 32 38 63 75 61 46 
sensor id 5 0 0 0 0 0 0 0 0 0 0 0 0 
sensor id 0 25 37 21 9 16 35 22 13 27 41 31 20 
sensor id 1 30 42 23 11 22 37 22 13 33 49 34 21 
sensor id 2 25 41 24 7 18 38 23 17 34 40 34 22 
sensor id 3 32 43 21 14 25 44 25 15 34 48 36 23 
sensor id 4 33 39 27 26 30 40 36 46 69 80 64 50 
sensor id 5 0 0 0 0 0 0 0 0 0 0 0 0 
sensor id 0 26 37 22 9 17 36 23 14 28 41 32 21 
sensor id 1 26 31 14 9 24 33 22 11 32 48 33 20 
sensor id 2 23 39 23 7 19 34 17 14 25 29 31 21 
sensor id 3 25 40 18 10 23 42 23 12 29 41 30 20 
sensor id 4 34 40 28 31 33 42 42 52 72 82 65 53 
sensor id 5 0 0 0 0 0 0 0 0 0 0 0 0 
sensor id 0 26 38 22 11 19 37 27 18 30 43 34 24 
sensor id 1 30 41 26 12 30 41 23 12 32 48 34 21 
sensor id 2 24 41 24 8 20 40 26 18 35 40 34 22 
sensor id 3 24 40 18 9 23 43 22 11 29 40 30 20 
sensor id 4 35 40 31 41 42 47 54 58 73 80 66 57 
sensor id 5 0 0 0 0 0 0 0 0 0 0 0 0 
sensor id 0 29 41 28 21 28 45 42 18 30 43 34 24 
sensor id 1 30 41 26 12 30 41 23 12 32 48 34 21 
sensor id 2 24 41 24 8 20 40 26 18 35 40 34 22 
sensor id 3 24 40 18 9 23 43 22 11 29 40 30 20 
sensor id 4 35 40 31 41 42 47 54 58 73 80 66 57 
sensor id 5 0 0 0 0 0 0 0 0 0 0 0 0 
sensor id 0 29 41 28 21 28 45 42 38 42 47 42 45 
sensor id 1 28 33 16 11 27 41 25 13 32 50 34 21 
sensor id 2 25 41 24 8 19 36 23 17 33 41 35 24 
sensor id 3 25 40 18 10 23 43 23 12 29 39 30 20 
sensor id 4 36 41 34 52 57 56 63 59 69 66 60 56 
sensor id 5 0 0 0 0 0 0 0 0 0 0 0 0 
sensor id 0 50 58 54 45 39 48 47 50 51 52 51 54 
sensor id 1 27 36 21 14 32 45 26 14 33 52 36 24 
sensor id 2 28 50 32 12 24 44 30 22 32 41 42 32 
sensor id 3 25 40 19 11 24 45 26 14 30 41 32 23 
sensor id 4 38 44 39 50 55 52 50 47 49 48 43 41 
sensor id 5 0 0 0 0 0 0 0 0 0 0 0 0 
sensor id 0 58 72 60 45 36 44 42 44 44 50 46 50 
sensor id 1 34 44 28 18 40 53 30 17 35 50 37 24 
sensor id 2 41 69 48 21 33 53 44 40 55 54 54 40 
sensor id 3 26 42 20 12 27 51 29 14 30 40 32 22 
sensor id 4 35 45 32 31 41 44 33 23 31 40 33 26 
sensor id 5 0 0 0 0 0 0 0 0 0 0 0 0 
sensor id 0 52 71 55 37 33 42 37 35 36 45 40 44 
sensor id 1 31 38 23 16 35 47 28 15 34 50 37 24 
sensor id 2 40 74 41 20 31 48 40 37 49 49 54 39 
sensor id 3 24 40 18 10 25 47 26 12 29 39 30 21 
sensor id 4 28 40 24 16 30 40 27 16 27 37 30 22 
sensor id 5 0 0 0 0 0 0 0 0 0 0 0 0 
sensor id 0 51 68 51 35 30 40 34 35 36 45 40 44 
sensor id 1 31 38 23 16 35 47 28 15 34 50 37 24 
sensor id 2 40 74 41 20 31 48 40 37 49 49 54 39 
sensor id 3 24 40 18 10 25 47 26 12 29 39 30 21 
sensor id 4 28 40 24 16 30 40 27 16 27 37 30 22 
sensor id 5 0 0 0 0 0 0 0 0 0 0 0 0 
sensor id 0 50 62 47 32 26 38 31 33 38 44 42 44 
sensor id 1 34 44 27 20 39 51 32 19 38 55 46 32 
sensor id 2 40 71 42 19 28 47 38 37 55 57 56 39 
sensor id 3 25 40 19 11 26 47 27 14 30 41 32 23 
sensor id 4 25 37 23 14 26 37 24 15 27 36 30 23 
sensor id 5 0 0 0 0 0 0 0 0 0 0 0 0 
sensor id 0 48 54 35 19 19 34 23 33 38 44 42 44 
sensor id 1 34 44 27 20 39 51 32 19 38 55 46 32 
sensor id 2 40 71 42 19 28 47 38 37 55 57 56 39 
sensor id 3 25 40 19 11 26 47 27 14 30 41 32 23 
sensor id 4 25 37 23 14 26 37 24 15 27 36 30 23 
sensor id 5 0 0 0 0 0 0 0 0 0 0 0 0 
sensor id 0 31 40 23 11 15 34 21 13 29 42 34 21 
sensor id 1 55 64 53 41 52 53 46 36 51 75 63 45 
sensor id 2 43 53 40 21 29 39 30 28 49 58 48 30 
sensor id 3 37 54 29 18 36 52 33 21 35 45 37 30 
sensor id 4 26 39 23 10 20 34 21 12 25 36 28 19 
sensor id 5 0 0 0 0 0 0 0 0 0 0 0 0 
sensor id 0 26 37 20 9 15 34 20 13 29 42 34 21 
sensor id 1 55 64 53 41 52 53 46 36 51 75 63 45 
sensor id 2 43 53 40 21 29 39 30 28 49 58 48 30 
sensor id 3 37 54 29 18 36 52 33 21 35 45 37 30 
sensor id 4 26 39 23 10 20 34 21 12 25 36 28 19 
sensor id 5 0 0 0 0 0 0 0 0 0 0 0 0 
sensor id 0 26 37 20 9 15 34 20 11 27 42 31 19 
sensor id 1 57 64 53 42 50 51 49 40 55 80 67 48 
sensor id 2 30 44 28 12 23 38 29 23 45 51 42 27 
sensor id 3 43 60 32 22 42 52 39 26 39 46 41 35 
sensor id 4 24 36 21 9 20 33 20 11 24 36 28 18 
sensor id 5 0 0 0 0 0 0 0 0 0 0 0 0 
sensor id 0 25 37 20 8 15 33 20 11 26 40 31 19 
sensor id 1 56 62 49 42 47 54 49 41 57 83 68 45 
sensor id 2 28 42 26 10 22 41 27 21 39 44 36 24 
sensor id 3 50 68 37 27 46 55 45 35 48 53 50 42 
sensor id 4 24 36 20 9 20 33 20 11 25 36 28 18 
sensor id 5 0 0 0 0 0 0 0 0 0 0 0 0 
sensor id 0 24 36 19 8 14 33 20 10 25 40 30 18 
sensor id 1 49 52 38 32 42 48 40 34 53 79 61 36 
sensor id 2 25 41 25 8 20 40 25 17 31 34 33 22 
sensor id 3 55 77 39 30 45 52 42 37 51 57 55 44 
sensor id 4 23 35 20 8 19 33 20 11 24 35 27 17 
sensor id 5 0 0 0 0 0 0 0 0 0 0 0 0 
sensor id 0 24 36 19 7 14 33 19 10 25 38 30 18 
sensor id 1 39 44 22 18 29 39 32 26 48 75 53 32 
sensor id 2 25 40 23 7 18 31 18 15 28 35 33 21 
sensor id 3 58 77 36 32 41 48 37 39 57 65 59 46 
sensor id 4 22 34 19 8 19 33 20 11 24 35 27 17 
sensor id 5 0 0 0 0 0 0 0 0 0 0 0 0 
sensor id 0 23 35 19 7 14 33 19 10 25 40 30 18 
sensor id 1 35 42 19 16 29 42 28 21 44 70 49 28 
sensor id 2 24 39 23 8 19 36 19 16 29 35 32 21 
sensor id 3 57 70 35 33 37 47 35 38 58 70 60 45 
sensor id 4 22 35 19 8 19 33 20 11 24 34 27 18 
sensor id 5 0 0 0 0 0 0 0 0 0 0 0 0 
sensor id 0 23 34 19 7 14 33 19 10 25 40 30 18 
sensor id 1 35 42 19 16 29 42 28 21 44 70 49 28 
sensor id 2 24 39 23 8 19 36 19 16 29 35 32 21 
sensor id 3 57 70 35 33 37 47 35 38 58 70 60 45 
sensor id 4 22 35 19 8 19 33 20 11 24 34 27 18 
sensor id 5 0 0 0 0 0 0 0 0 0 0 0 0 
sensor id 0 24 36 19 8 14 33 19 10 25 40 30 19 
sensor id 1 32 40 17 13 26 39 24 14 37 60 39 23 
sensor id 2 24 40 23 7 18 38 19 15 32 33 31 22 
sensor id 3 51 58 28 20 29 45 29 24 48 65 60 38 
sensor id 4 23 36 19 8 20 33 20 11 25 37 30 21 
sensor id 5 0 0 0 0 0 0 0 0 0 0 0 0 
sensor id 0 24 35 19 8 15 34 20 10 25 40 30 19 
sensor id 1 32 40 17 13 26 39 24 14 37 60 39 23 
sensor id 2 24 40 23 7 18 38 19 15 32 33 31 22 
sensor id 3 51 58 28 20 29 45 29 24 48 65 60 38 
sensor id 4 23 36 19 8 20 33 20 11 25 37 30 21 
sensor id 5 0 0 0 0 0 0 0 0 0 0 0 0 
sensor id 0 25 36 20 8 15 34 20 11 27 41 30 19 
sensor id 1 30 36 18 13 30 39 24 14 37 57 39 24 
sensor id 2 24 39 24 8 20 34 18 16 33 39 34 22 
sensor id 3 53 59 28 16 28 45 29 21 43 61 59 39 
sensor id 4 35 42 24 12 21 35 22 15 29 42 41 30 
sensor id 5 0 0 0 0 0 0 0 0 0 0 0 0 
sensor id 0 24 36 20 8 15 34 20 11 27 41 30 19 
sensor id 1 30 36 18 13 30 39 24 14 37 57 39 24 
sensor id 2 24 39 24 8 20 34 18 16 33 39 34 22 
sensor id 3 53 59 28 16 28 45 29 21 43 61 59 39 
sensor id 4 35 42 24 12 21 35 22 15 29 42 41 30 
sensor id 5 0 0 0 0 0 0 0 0 0 0 0 0 
sensor id 0 24 36 20 8 15 34 20 11 27 41 31 19 
sensor id 1 29 37 23 12 24 37 25 15 36 55 38 23 
sensor id 2 24 41 25 7 19 38 25 17 29 31 33 22 
sensor id 3 51 57 28 17 28 45 29 21 42 60 58 39 
sensor id 4 37 43 25 14 21 36 23 17 34 50 50 37 
sensor id 5 0 0 0 0 0 0 0 0 0 0 0 0 
sensor id 0 24 36 20 9 16 34 21 13 28 41 32 21 
sensor id 1 29 34 16 11 24 34 24 14 35 52 37 23 
sensor id 2 24 40 24 7 19 34 23 16 33 39 33 22 
sensor id 3 47 52 27 17 28 46 30 21 43 56 52 34 
sensor id 4 36 40 28 17 23 36 25 21 39 55 58 47 
sensor id 5 0 0 0 0 0 0 0 0 0 0 0 0 
sensor id 0 26 37 20 11 18 35 24 16 33 46 35 25 
sensor id 1 29 40 27 14 28 40 24 14 34 50 35 23 
sensor id 2 24 41 25 9 21 40 24 16 28 31 32 22 
sensor id 3 36 46 24 16 27 46 29 20 39 48 39 27 
sensor id 4 43 48 33 25 27 37 28 32 46 62 63 56 
sensor id 5 0 0 0 0 0 0 0 0 0 0 0 0 
sensor id 0 29 40 25 17 23 40 34 37 49 50 45 45 
sensor id 1 29 32 16 12 27 43 26 15 34 50 35 23 
sensor id 2 25 42 25 9 21 37 26 19 37 36 34 24 
sensor id 3 28 42 22 14 28 48 30 18 36 47 37 26 
sensor id 4 54 52 44 43 36 41 34 45 53 61 63 58 
sensor id 5 0 0 0 0 0 0 0 0 0 0 0 0 
sensor id 0 46 54 53 45 39 48 45 48 55 54 51 53 
sensor id 1 31 39 23 15 34 48 28 17 36 50 37 24 
sensor id 2 27 45 29 13 26 44 28 24 37 40 39 31 
sensor id 3 29 42 21 14 29 54 37 20 36 46 37 27 
sensor id 4 51 49 47 52 46 45 39 46 51 54 55 51 
sensor id 5 0 0 0 0 0 0 0 0 0 0 0 0 
sensor id 0 54 64 63 52 42 48 46 49 53 53 50 54 
sensor id 1 32 41 26 18 36 52 30 19 37 52 39 30 
sensor id 2 32 50 34 21 34 53 40 35 43 43 47 44 
sensor id 3 28 42 22 15 31 58 39 20 36 46 39 30 
sensor id 4 43 47 43 45 44 45 37 38 43 48 45 44 
sensor id 5 0 0 0 0 0 0 0 0 0 0 0 0 
sensor id 0 57 70 67 51 38 47 44 47 51 54 52 54 
sensor id 1 37 38 25 23 39 58 36 28 52 60 56 48 
sensor id 2 38 56 38 31 43 55 53 49 49 51 55 50 
sensor id 3 33 46 28 22 35 59 40 26 40 50 51 48 
sensor id 4 37 46 38 37 39 42 33 31 37 44 41 41 
sensor id 5 0 0 0 0 0 0 0 0 0 0 0 0 
sensor id 0 57 69 61 46 36 43 41 47 51 54 52 54 
sensor id 1 37 38 25 23 39 58 36 28 52 60 56 48 
sensor id 2 38 56 38 31 43 55 53 49 49 51 55 50 
sensor id 3 33 46 28 22 35 59 40 26 40 50 51 48 
sensor id 4 37 46 38 37 39 42 33 31 37 44 41 41 
sensor id 5 0 0 0 0 0 0 0 0 0 0 0 0 
sensor id 0 56 70 56 42 31 41 38 43 52 55 57 51 
sensor id 1 60 59 41 33 52 62 41 37 65 76 69 58 
sensor id 2 43 62 44 35 45 57 57 58 63 60 64 53 
sensor id 3 50 56 43 28 37 63 44 26 40 49 48 45 
sensor id 4 37 45 37 32 34 40 29 27 36 43 42 42 
sensor id 5 0 0 0 0 0 0 0 0 0 0 0 0 
sensor id 0 53 62 46 33 25 40 33 43 52 55 57 51 
sensor id 1 60 59 41 33 52 62 41 37 65 76 69 58 
sensor id 2 43 62 44 35 45 57 57 58 63 60 64 53 
sensor id 3 50 56 43 28 37 63 44 26 40 49 48 45 
sensor id 4 37 45 37 32 34 40 29 27 36 43 42 42 
sensor id 5 0 0 0 0 0 0 0 0 0 0 0 0 
sensor id 0 53 62 46 33 25 40 33 39 53 56 58 50 
sensor id 1 72 63 44 35 56 63 43 36 64 78 71 56 
sensor id 2 43 62 47 31 40 54 54 56 64 64 66 50 
sensor id 3 49 57 41 23 38 61 43 24 37 46 43 38 
sensor id 4 40 45 40 30 30 38 27 26 35 44 44 44 
sensor id 5 0 0 0 0 0 0 0 0 0 0 0 0 
sensor id 0 50 54 38 25 22 38 29 35 52 57 58 44 
sensor id 1 66 60 47 39 58 61 47 35 61 79 71 51 
sensor id 2 44 63 50 28 37 50 48 51 65 63 62 45 
sensor id 3 48 59 39 23 42 62 47 26 39 47 43 37 
sensor id 4 46 49 44 30 28 38 27 25 35 44 47 45 
sensor id 5 0 0 0 0 0 0 0 0 0 0 0 0 
sensor id 0 41 44 28 17 19 35 24 23 44 52 46 29 
sensor id 1 64 60 49 42 60 62 50 37 63 85 72 49 
sensor id 2 38 53 41 23 32 48 40 42 59 60 57 39 
sensor id 3 49 62 40 24 45 63 49 29 41 48 44 39 
sensor id 4 49 51 44 26 26 36 25 21 32 42 43 40 
sensor id 5 0 0 0 0 0 0 0 0 0 0 0 0 
sensor id 0 30 39 23 12 17 35 23 17 36 48 40 26 
sensor id 1 60 61 52 47 60 65 53 38 61 84 73 50 
sensor id 2 32 45 32 17 28 46 39 36 54 53 50 33 
sensor id 3 52 66 40 26 48 64 52 32 43 50 46 40 
sensor id 4 45 48 37 20 24 36 24 19 32 42 44 40 
sensor id 5 0 0 0 0 0 0 0 0 0 0 0 0 
sensor id 0 28 38 22 11 16 34 22 16 33 46 37 23 
sensor id 1 56 53 49 47 61 63 53 38 58 85 70 44 
sensor id 2 29 43 29 14 27 47 34 28 46 48 44 28 
sensor id 3 53 69 40 27 49 65 53 34 46 52 50 42 
sensor id 4 46 49 38 22 25 36 24 20 33 46 47 41 
sensor id 5 0 0 0 0 0 0 0 0 0 0 0 0 
sensor id 0 25 36 20 9 15 34 21 12 28 43 31 19 
sensor id 1 46 50 40 35 48 58 46 31 51 80 59 35 
sensor id 2 27 41 26 10 22 42 27 18 37 42 34 23 
sensor id 3 56 73 39 27 47 61 50 34 48 54 52 41 
sensor id 4 45 44 31 17 22 35 22 16 30 42 40 29 
sensor id 5 0 0 0 0 0 0 0 0 0 0 0 0 
sensor id 0 24 36 20 8 15 34 20 11 27 42 31 19 
sensor id 1 38 37 24 19 36 41 31 20 45 77 53 28 
sensor id 2 25 40 24 8 21 40 17 15 28 33 33 22 
sensor id 3 58 74 35 25 41 54 45 32 48 56 55 41 
sensor id 4 34 40 24 12 21 35 22 15 29 44 44 33 
sensor id 5 0 0 0 0 0 0 0 0 0 0 0 0 
sensor id 0 25 37 20 8 15 34 20 11 27 41 31 19 
sensor id 1 33 40 19 14 28 39 26 15 40 68 44 25 
sensor id 2 24 41 25 8 19 38 20 15 32 32 33 21 
sensor id 3 59 71 32 20 30 46 31 22 43 56 55 37 
sensor id 4 40 44 29 15 23 35 23 19 36 54 55 39 
sensor id 5 0 0 0 0 0 0 0 0 0 0 0 0 
sensor id 0 24 36 20 8 15 34 20 11 26 40 30 19 
sensor id 1 32 41 21 11 26 38 23 14 35 52 37 22 
sensor id 2 24 40 24 7 18 32 16 14 26 29 32 21 
sensor id 3 48 57 27 15 26 44 26 16 35 49 43 27 
sensor id 4 39 43 26 15 22 35 23 19 38 60 60 39 
sensor id 5 0 0 0 0 0 0 0 0 0 0 0 0 
sensor id 0 24 37 20 8 14 34 20 11 25 40 29 19 
sensor id 1 30 45 23 14 28 40 23 12 34 49 35 21 
sensor id 2 24 40 24 8 20 40 25 16 32 37 33 22 
sensor id 3 33 45 22 11 25 42 24 13 32 44 37 24 
sensor id 4 36 39 25 15 22 36 24 21 44 71 59 35 
sensor id 5 0 0 0 0 0 0 0 0 0 0 0 0 
sensor id 0 24 36 19 8 15 34 20 9 24 39 30 19 
sensor id 1 30 41 21 11 23 38 23 13 33 50 34 22 
sensor id 2 24 40 23 6 17 37 24 17 35 40 33 22 
sensor id 3 28 42 19 11 24 41 24 14 32 44 34 22 
sensor id 4 29 37 22 13 22 35 24 20 47 76 55 30 
sensor id 5 0 0 0 0 0 0 0 0 0 0 0 0 
sensor id 0 24 36 20 8 15 34 20 9 24 39 30 19 
sensor id 1 30 41 21 11 23 38 23 13 33 50 34 22 
sensor id 2 24 40 23 6 17 37 24 17 35 40 33 22 
sensor id 3 28 42 19 11 24 41 24 14 32 44 34 22 
sensor id 4 29 37 22 13 22 35 24 20 47 76 55 30 
sensor id 5 0 0 0 0 0 0 0 0 0 0 0 0 
sensor id 0 24 36 20 8 15 34 20 11 26 40 30 19 
sensor id 1 30 38 15 10 28 41 23 12 32 48 33 21 
sensor id 2 23 39 22 7 19 36 18 14 27 35 33 21 
sensor id 3 25 39 18 10 22 42 24 12 29 40 30 20 
sensor id 4 26 36 21 13 23 36 27 26 64 86 60 34 
sensor id 5 0 0 0 0 0 0 0 0 0 0 0 0 
sensor id 0 27 39 25 17 35 57 40 23 34 47 39 29 
sensor id 1 29 33 16 11 25 39 24 14 34 51 36 24 
sensor id 2 24 41 25 8 21 40 25 18 32 37 35 25 
sensor id 3 25 40 18 11 24 43 26 16 34 47 40 31 
sensor id 4 31 41 28 30 45 63 60 54 70 71 60 48 
sensor id 5 0 0 0 0 0 0 0 0 0 0 0 0 
sensor id 0 33 45 39 35 47 66 47 23 34 47 39 29 
sensor id 1 29 33 16 11 25 39 24 14 34 51 36 24 
sensor id 2 24 41 25 8 21 40 25 18 32 37 35 25 
sensor id 3 25 40 18 11 24 43 26 16 34 47 40 31 
sensor id 4 31 41 28 30 45 63 60 54 70 71 60 48 
sensor id 5 0 0 0 0 0 0 0 0 0 0 0 0 
sensor id 0 39 51 52 40 47 61 46 36 46 61 55 40 
sensor id 1 46 50 45 40 46 46 48 46 51 57 49 52 
sensor id 2 42 55 48 34 45 49 41 33 46 61 50 44 
sensor id 3 39 47 36 39 44 52 39 39 48 52 51 47 
sensor id 4 45 55 38 34 48 59 49 42 49 50 45 41 
sensor id 5 0 0 0 0 0 0 0 0 0 0 0 0 
sensor id 0 42 55 56 42 43 53 46 36 46 61 55 40 
sensor id 1 46 50 45 40 46 46 48 46 51 57 49 52 
sensor id 2 42 55 48 34 45 49 41 33 46 61 50 44 
sensor id 3 39 47 36 39 44 52 39 39 48 52 51 47 
sensor id 4 45 55 38 34 48 59 49 42 49 50 45 41 
sensor id 5 0 0 0 0 0 0 0 0 0 0 0 0 
sensor id 0 44 54 53 40 38 48 43 43 45 54 46 42 
sensor id 1 63 70 45 36 41 52 36 42 59 64 62 57 
sensor id 2 51 57 50 44 50 59 52 51 48 57 55 52 
sensor id 3 38 50 33 21 31 53 31 21 34 45 42 39 
sensor id 4 38 48 39 44 46 47 42 44 53 57 55 53 
sensor id 5 0 0 0 0 0 0 0 0 0 0 0 0 
sensor id 0 40 50 42 33 31 44 40 43 45 54 46 42 
sensor id 1 63 70 45 36 41 52 36 42 59 64 62 57 
sensor id 2 51 57 50 44 50 59 52 51 48 57 55 52 
sensor id 3 38 50 33 21 31 53 31 21 34 45 42 39 
sensor id 4 38 48 39 44 46 47 42 44 53 57 55 53 
sensor id 5 0 0 0 0 0 0 0 0 0 0 0 0 
sensor id 0 40 50 42 33 31 44 40 38 43 53 42 36 
sensor id 1 67 75 48 38 41 53 38 45 63 70 66 60 
sensor id 2 47 55 47 41 49 57 52 51 52 53 53 51 
sensor id 3 48 53 41 28 32 55 34 23 37 47 48 46 
sensor id 4 42 48 42 49 44 45 40 44 54 59 57 55 
sensor id 5 0 0 0 0 0 0 0 0 0 0 0 0 
sensor id 0 35 43 32 22 25 40 33 30 41 50 40 31 
sensor id 1 69 72 45 36 41 56 38 45 65 72 69 61 
sensor id 2 44 50 41 34 42 54 52 50 51 54 51 46 
sensor id 3 50 58 43 28 33 57 36 24 37 47 47 44 
sensor id 4 44 47 43 48 39 43 36 42 53 59 59 56 
sensor id 5 0 0 0 0 0 0 0 0 0 0 0 0 
sensor id 0 31 40 26 16 20 38 27 22 37 47 37 26 
sensor id 1 72 76 47 34 41 56 36 43 67 77 73 62 
sensor id 2 37 46 34 26 35 52 46 41 46 46 46 36 
sensor id 3 51 61 44 26 34 59 39 23 38 47 47 43 
sensor id 4 46 47 43 45 35 41 32 40 51 59 60 55 
sensor id 5 0 0 0 0 0 0 0 0 0 0 0 0 
sensor id 0 28 39 23 12 18 36 24 17 33 45 34 22 
sensor id 1 72 69 38 31 42 57 36 41 71 84 76 60 
sensor id 2 31 44 28 15 26 45 35 27 42 40 39 28 
sensor id 3 53 69 47 26 35 59 41 24 39 49 52 46 
sensor id 4 47 44 41 35 30 39 29 32 46 56 58 53 
sensor id 5 0 0 0 0 0 0 0 0 0 0 0 0 
sensor id 0 26 37 21 10 16 35 22 13 29 43 33 20 
sensor id 1 65 55 32 27 40 48 33 35 69 86 75 53 
sensor id 2 27 41 25 11 23 41 22 20 34 43 36 24 
sensor id 3 59 80 51 26 36 58 42 25 41 51 55 48 
sensor id 4 44 46 35 25 26 37 26 26 41 54 56 46 
sensor id 5 0 0 0 0 0 0 0 0 0 0 0 0 
sensor id 0 25 36 20 9 16 34 21 13 29 43 33 20 
sensor id 1 65 55 32 27 40 48 33 35 69 86 75 53 
sensor id 2 27 41 25 11 23 41 22 20 34 43 36 24 
sensor id 3 59 80 51 26 36 58 42 25 41 51 55 48 
sensor id 4 44 46 35 25 26 37 26 26 41 54 56 46 
sensor id 5 0 0 0 0 0 0 0 0 0 0 0 0 
sensor id 0 25 36 20 9 15 34 21 12 27 41 31 20 
sensor id 1 51 48 24 23 29 42 31 30 64 77 64 46 
sensor id 2 25 41 24 8 20 34 27 16 30 42 33 23 
sensor id 3 69 88 53 26 34 53 38 26 43 54 61 53 
sensor id 4 37 40 29 20 24 37 25 26 44 61 60 48 
sensor id 5 0 0 0 0 0 0 0 0 0 0 0 0 
sensor id 0 25 37 20 9 15 34 21 12 27 41 31 20 
sensor id 1 51 48 24 23 29 42 31 30 64 77 64 46 
sensor id 2 25 41 24 8 20 34 27 16 30 42 33 23 
sensor id 3 69 88 53 26 34 53 38 26 43 54 61 53 
sensor id 4 37 40 29 20 24 37 25 26 44 61 60 48 
sensor id 5 0 0 0 0 0 0 0 0 0 0 0 0 
sensor id 0 25 36 20 8 16 35 21 12 27 41 31 19 
sensor id 1 38 45 28 18 34 43 27 22 48 61 46 30 
sensor id 2 24 40 24 8 20 36 19 15 32 37 34 23 
sensor id 3 63 68 47 28 30 47 31 27 43 57 61 52 
sensor id 4 33 41 27 21 25 38 27 32 57 75 64 48 
sensor id 5 0 0 0 0 0 0 0 0 0 0 0 0 
sensor id 0 25 37 19 8 15 34 21 12 27 41 31 19 
sensor id 1 38 45 28 18 34 43 27 22 48 61 46 30 
sensor id 2 24 40 24 8 20 36 19 15 32 37 34 23 
sensor id 3 63 68 47 28 30 47 31 27 43 57 61 52 
sensor id 4 33 41 27 21 25 38 27 32 57 75 64 48 
sensor id 5 0 0 0 0 0 0 0 0 0 0 0 0 
sensor id 0 25 37 19 8 15 34 21 11 26 40 30 19 
sensor id 1 33 37 18 14 31 45 26 19 40 54 40 27 
sensor id 2 24 40 24 7 19 40 26 17 26 32 34 23 
sensor id 3 57 58 41 28 30 45 29 26 42 56 58 48 
sensor id 4 31 38 25 20 25 38 29 35 64 82 68 45 
sensor id 5 0 0 0 0 0 0 0 0 0 0 0 0 
sensor id 0 25 36 20 8 15 34 21 12 26 41 31 20 
sensor id 1 30 36 26 16 29 37 25 15 36 50 37 23 
sensor id 2 24 39 24 8 20 38 19 14 28 32 33 22 
sensor id 3 46 49 30 22 28 46 27 20 36 46 42 29 
sensor id 4 30 38 24 20 27 39 33 42 75 88 70 44 
sensor id 5 0 0 0 0 0 0 0 0 0 0 0 0 
sensor id 0 25 36 20 9 17 37 23 12 27 40 31 20 
sensor id 1 29 32 15 11 29 43 24 13 32 48 34 23 
sensor id 2 24 40 23 7 19 41 27 16 27 29 33 23 
sensor id 3 28 42 20 11 24 42 24 13 30 42 31 21 
sensor id 4 29 38 24 21 32 45 49 57 85 91 65 39 
sensor id 5 0 0 0 0 0 0 0 0 0 0 0 0 
sensor id 0 26 37 21 10 19 41 26 13 29 43 32 21 
sensor id 1 28 33 16 11 28 40 24 12 33 50 34 21 
sensor id 2 24 40 24 7 19 34 18 16 32 40 35 21 
sensor id 3 24 40 19 9 23 43 22 12 29 40 31 21 
sensor id 4 29 39 25 23 39 57 71 64 83 85 61 41 
sensor id 5 0 0 0 0 0 0 0 0 0 0 0 0 
sensor id 0 27 39 23 13 25 49 33 18 34 47 38 26 
sensor id 1 30 44 18 10 24 38 25 15 36 52 38 28 
sensor id 2 25 42 25 8 20 35 18 17 32 42 38 25 
sensor id 3 25 41 19 10 24 44 25 14 30 42 34 26 
sensor id 4 31 41 27 28 46 63 79 68 75 75 60 47 
sensor id 5 0 0 0 0 0 0 0 0 0 0 0 0 
sensor id 0 31 42 29 23 40 60 44 28 46 61 56 38 
sensor id 1 43 50 43 40 42 46 42 45 55 58 51 51 
sensor id 2 30 47 34 18 31 51 27 28 53 59 55 39 
sensor id 3 37 49 42 34 36 47 30 24 35 44 41 40 
sensor id 4 37 50 34 39 55 68 76 61 66 62 55 46 
sensor id 5 0 0 0 0 0 0 0 0 0 0 0 0 
sensor id 0 44 51 43 38 47 63 47 34 46 61 57 40 
sensor id 1 56 59 47 41 38 44 37 41 49 56 50 49 
sensor id 2 46 61 56 37 47 48 43 35 52 72 56 45 
sensor id 3 40 48 36 24 31 47 28 18 33 43 36 31 
sensor id 4 39 53 35 39 54 64 58 50 54 53 50 44 
sensor id 5 0 0 0 0 0 0 0 0 0 0 0 0 
sensor id 0 45 53 47 39 45 59 46 33 45 62 56 39 
sensor id 1 59 60 45 39 36 42 36 42 52 58 51 53 
sensor id 2 51 63 59 43 50 55 42 36 50 74 53 49 
sensor id 3 36 47 31 22 29 48 28 19 32 43 37 34 
sensor id 4 37 51 34 39 51 60 53 48 53 55 53 47 
sensor id 5 0 0 0 0 0 0 0 0 0 0 0 0 
sensor id 0 44 51 43 35 41 54 44 32 44 61 53 36 
sensor id 1 62 64 46 42 47 46 38 46 60 62 58 61 
sensor id 2 51 61 59 46 51 55 44 40 50 69 55 48 
sensor id 3 40 51 39 27 32 50 30 22 34 44 42 43 
sensor id 4 38 52 35 43 51 56 50 50 55 58 56 51 
sensor id 5 0 0 0 0 0 0 0 0 0 0 0 0 
sensor id 0 37 45 34 26 32 45 40 32 44 61 53 36 
sensor id 1 62 64 46 42 47 46 38 46 60 62 58 61 
sensor id 2 51 61 59 46 51 55 44 40 50 69 55 48 
sensor id 3 40 51 39 27 32 50 30 22 34 44 42 43 
sensor id 4 38 52 35 43 51 56 50 50 55 58 56 51 
sensor id 5 0 0 0 0 0 0 0 0 0 0 0 0 
sensor id 0 37 45 34 26 32 45 40 29 41 57 47 30 
sensor id 1 68 67 53 44 47 48 38 49 65 68 63 63 
sensor id 2 48 59 53 43 51 56 41 39 51 66 50 47 
sensor id 3 49 57 43 32 34 52 32 23 35 45 43 46 
sensor id 4 39 52 37 47 47 48 42 47 53 58 57 53 
sensor id 5 0 0 0 0 0 0 0 0 0 0 0 0 
sensor id 0 32 41 27 18 23 39 29 22 35 51 38 25 
sensor id 1 69 72 53 43 41 50 36 45 70 74 70 65 
sensor id 2 45 52 42 35 47 56 42 37 46 58 47 42 
sensor id 3 51 60 44 30 33 54 35 22 36 46 43 44 
sensor id 4 40 49 37 43 38 42 34 38 49 57 54 50 
sensor id 5 0 0 0 0 0 0 0 0 0 0 0 0 
sensor id 0 28 38 24 13 18 37 25 17 32 46 35 23 
sensor id 1 71 71 48 39 42 53 36 46 75 79 74 67 
sensor id 2 36 46 32 23 36 52 38 32 42 52 43 34 
sensor id 3 52 62 45 29 33 55 36 22 37 47 43 44 
sensor id 4 40 43 34 32 30 39 29 31 43 53 53 45 
sensor id 5 0 0 0 0 0 0 0 0 0 0 0 0 
sensor id 0 27 38 22 11 17 35 23 14 30 44 33 21 
sensor id 1 71 69 46 38 38 48 33 44 76 83 76 66 
sensor id 2 32 45 29 17 30 45 32 27 41 51 41 30 
sensor id 3 53 65 46 28 33 56 36 23 37 47 44 44 
sensor id 4 35 42 31 25 27 38 27 26 40 51 51 41 
sensor id 5 0 0 0 0 0 0 0 0 0 0 0 0 
sensor id 0 26 37 21 9 16 34 21 13 28 42 32 20 
sensor id 1 70 65 44 34 37 47 32 42 75 85 74 65 
sensor id 2 28 42 27 13 25 39 26 22 37 47 39 27 
sensor id 3 54 68 47 27 33 54 36 23 38 48 45 45 
sensor id 4 34 41 27 19 25 37 24 21 37 51 49 37 
sensor id 5 0 0 0 0 0 0 0 0 0 0 0 0 
sensor id 0 25 36 20 9 15 35 21 12 28 42 32 20 
sensor id 1 67 60 39 32 37 46 33 41 73 83 72 62 
sensor id 2 27 41 26 11 24 39 24 21 34 44 38 26 
sensor id 3 55 70 48 28 33 53 36 24 39 48 47 48 
sensor id 4 32 39 27 18 24 37 25 24 42 56 54 43 
sensor id 5 0 0 0 0 0 0 0 0 0 0 0 0 
sensor id 0 25 37 21 9 16 35 22 13 28 42 32 20 
sensor id 1 63 59 37 32 33 46 32 40 70 76 64 54 
sensor id 2 27 42 25 10 21 38 26 20 38 45 37 24 
sensor id 3 56 70 49 31 32 50 33 25 38 48 50 50 
sensor id 4 35 40 29 23 26 38 28 32 51 64 60 47 
sensor id 5 0 0 0 0 0 0 0 0 0 0 0 0 
sensor id 0 26 37 20 9 16 35 22 12 28 41 32 20 
sensor id 1 55 51 33 29 30 43 31 35 63 70 57 46 
sensor id 2 26 41 24 9 20 35 22 19 36 40 34 23 
sensor id 3 57 68 48 32 32 48 32 25 38 48 51 51 
sensor id 4 34 42 28 26 28 39 30 38 59 74 64 53 
sensor id 5 0 0 0 0 0 0 0 0 0 0 0 0 
sensor id 0 25 37 21 9 17 36 22 12 27 41 31 19 
sensor id 1 42 40 23 19 28 37 27 23 47 59 43 30 
sensor id 2 25 41 24 8 20 36 20 16 28 32 33 22 
sensor id 3 56 63 45 31 31 46 30 24 38 48 51 49 
sensor id 4 34 41 28 29 29 40 35 46 69 83 69 53 
sensor id 5 0 0 0 0 0 0 0 0 0 0 0 0 
sensor id 0 25 37 21 8 16 36 21 12 27 39 31 19 
sensor id 1 32 35 19 15 27 40 25 16 36 52 36 23 
sensor id 2 25 40 24 8 20 39 24 17 34 39 34 22 
sensor id 3 51 53 36 23 27 43 26 15 31 43 33 24 
sensor id 4 31 39 26 25 30 41 37 50 76 90 69 46 
sensor id 5 0 0 0 0 0 0 0 0 0 0 0 0 
sensor id 0 25 36 19 8 15 35 22 11 26 39 30 19 
sensor id 1 29 35 17 12 30 43 23 12 32 48 33 21 
sensor id 2 24 40 24 8 20 40 23 16 29 34 32 21 
sensor id 3 26 41 19 10 24 43 23 12 29 41 31 20 
sensor id 4 29 38 24 20 28 41 37 46 78 92 65 39 
sensor id 5 0 0 0 0 0 0 0 0 0 0 0 0 
sensor id 0 24 36 20 8 14 35 20 11 26 39 30 19 
sensor id 1 31 42 23 12 26 40 22 12 32 47 33 20 
sensor id 2 24 40 23 7 19 39 24 15 27 29 31 20 
sensor id 3 24 41 18 10 23 42 23 11 28 40 30 19 
sensor id 4 27 37 23 18 27 42 41 47 82 93 61 35 
sensor id 5 0 0 0 0 0 0 0 0 0 0 0 0 
sensor id 0 24 36 20 8 15 35 21 11 26 39 30 19 
sensor id 1 31 42 23 12 26 40 22 12 32 47 33 20 
sensor id 2 24 40 23 7 19 39 24 15 27 29 31 20 
sensor id 3 24 41 18 10 23 42 23 11 28 40 30 19 
sensor id 4 27 37 23 18 27 42 41 47 82 93 61 35 
sensor id 5 0 0 0 0 0 0 0 0 0 0 0 0 
sensor id 0 24 36 19 8 16 36 21 11 26 40 30 19 
sensor id 1 29 41 21 11 25 37 21 11 30 47 32 19 
sensor id 2 24 39 22 6 17 31 16 14 24 30 31 20 
sensor id 3 24 39 18 9 22 40 22 11 27 40 30 20 
sensor id 4 25 36 21 16 29 48 57 49 81 88 54 32 
sensor id 5 0 0 0 0 0 0 0 0 0 0 0 0 
sensor id 0 24 37 20 8 17 37 23 11 26 40 30 19 
sensor id 1 29 41 21 11 25 37 21 11 30 47 32 19 
sensor id 2 24 39 22 6 17 31 16 14 24 30 31 20 
sensor id 3 24 39 18 9 22 40 22 11 27 40 30 20 
sensor id 4 25 36 21 16 29 48 57 49 81 88 54 32 
sensor id 5 0 0 0 0 0 0 0 0 0 0 0 0 
sensor id 0 25 37 21 10 19 40 25 13 28 43 33 21 
sensor id 1 30 38 15 10 24 35 23 13 34 50 35 24 
sensor id 2 24 40 24 7 19 33 16 16 30 36 34 23 
sensor id 3 24 40 18 10 23 44 24 13 32 43 33 25 
sensor id 4 27 37 24 22 37 55 65 60 77 80 61 44 
sensor id 5 0 0 0 0 0 0 0 0 0 0 0 0 
sensor id 0 27 39 23 12 23 45 30 13 28 43 33 21 
sensor id 1 30 38 15 10 24 35 23 13 34 50 35 24 
sensor id 2 24 40 24 7 19 33 16 16 30 36 34 23 
sensor id 3 24 40 18 10 23 44 24 13 32 43 33 25 
sensor id 4 27 37 24 22 37 55 65 60 77 80 61 44 
sensor id 5 0 0 0 0 0 0 0 0 0 0 0 0 
sensor id 0 32 42 28 18 31 51 39 24 43 62 55 34 
sensor id 1 48 56 41 41 45 53 47 46 58 59 47 46 
sensor id 2 32 48 33 19 34 47 37 33 53 60 56 40 
sensor id 3 49 54 43 36 40 51 34 28 38 45 42 47 
sensor id 4 35 49 32 43 51 59 60 58 67 66 59 52 
sensor id 5 0 0 0 0 0 0 0 0 0 0 0 0 
sensor id 0 42 50 32 22 36 52 41 24 43 62 55 34 
sensor id 1 48 56 41 41 45 53 47 46 58 59 47 46 
sensor id 2 32 48 33 19 34 47 37 33 53 60 56 40 
sensor id 3 49 54 43 36 40 51 34 28 38 45 42 47 
sensor id 4 35 49 32 43 51 59 60 58 67 66 59 52 
sensor id 5 0 0 0 0 0 0 0 0 0 0 0 0 
sensor id 0 42 50 32 22 36 52 41 28 49 65 60 44 
sensor id 1 49 54 47 40 51 55 48 46 53 56 46 45 
sensor id 2 39 56 48 29 45 51 35 39 55 65 62 45 
sensor id 3 45 50 42 35 39 53 35 26 37 45 40 41 
sensor id 4 40 55 37 45 52 60 60 58 65 65 59 53 
sensor id 5 0 0 0 0 0 0 0 0 0 0 0 0 
sensor id 0 50 54 36 23 35 53 39 29 51 65 59 44 
sensor id 1 49 51 45 41 53 47 47 44 49 55 44 42 
sensor id 2 41 56 48 28 43 49 38 39 54 57 58 41 
sensor id 3 40 48 40 34 39 52 34 24 37 45 39 38 
sensor id 4 44 57 39 43 50 60 61 60 67 68 60 53 
sensor id 5 0 0 0 0 0 0 0 0 0 0 0 0 
sensor id 0 45 51 36 21 29 51 34 26 49 59 48 33 
sensor id 1 43 47 42 37 44 48 42 30 40 51 38 27 
sensor id 2 36 51 38 20 33 48 32 33 47 43 47 34 
sensor id 3 37 48 35 30 37 49 33 24 36 45 37 33 
sensor id 4 46 55 40 40 48 58 62 61 70 73 61 50 
sensor id 5 0 0 0 0 0 0 0 0 0 0 0 0 
sensor id 0 32 41 27 15 21 40 26 18 35 47 37 23 
sensor id 1 32 44 28 17 34 42 26 16 35 50 35 23 
sensor id 2 30 44 28 12 24 38 21 19 32 39 36 24 
sensor id 3 30 43 23 17 29 46 28 16 32 43 34 24 
sensor id 4 44 51 35 31 40 53 55 55 72 78 62 46 
sensor id 5 0 0 0 0 0 0 0 0 0 0 0 0 
sensor id 0 27 38 22 11 18 37 23 13 29 42 33 20 
sensor id 1 29 42 27 14 28 43 25 14 34 50 36 23 
sensor id 2 26 42 25 9 19 35 21 17 35 42 35 23 
sensor id 3 27 42 21 12 25 44 25 15 32 44 36 30 
sensor id 4 35 45 29 24 33 45 43 47 69 76 60 41 
sensor id 5 0 0 0 0 0 0 0 0 0 0 0 0 
sensor id 0 25 37 21 9 15 36 21 13 29 42 33 20 
sensor id 1 29 42 27 14 28 43 25 14 34 50 36 23 
sensor id 2 26 42 25 9 19 35 21 17 35 42 35 23 
sensor id 3 27 42 21 12 25 44 25 15 32 44 36 30 
sensor id 4 35 45 29 24 33 45 43 47 69 76 60 41 
sensor id 5 0 0 0 0 0 0 0 0 0 0 0 0 
sensor id 0 25 35 20 8 15 35 20 11 26 43 31 20 
sensor id 1 33 36 23 21 30 39 31 29 51 57 45 35 
sensor id 2 25 40 24 8 19 34 19 16 28 33 33 22 
sensor id 3 54 55 49 45 44 49 38 44 52 57 68 61 
sensor id 4 28 39 24 18 25 37 26 23 42 56 48 29 
sensor id 5 0 0 0 0 0 0 0 0 0 0 0 0 
sensor id 0 25 37 20 8 15 33 21 11 26 43 31 20 
sensor id 1 33 36 23 21 30 39 31 29 51 57 45 35 
sensor id 2 25 40 24 8 19 34 19 16 28 33 33 22 
sensor id 3 54 55 49 45 44 49 38 44 52 57 68 61 
sensor id 4 28 39 24 18 25 37 26 23 42 56 48 29 
sensor id 5 0 0 0 0 0 0 0 0 0 0 0 0 
sensor id 0 26 36 20 8 15 33 21 11 26 40 31 19 
sensor id 1 47 52 36 30 36 46 32 40 76 74 65 54 
sensor id 2 25 40 24 8 20 41 26 18 35 41 35 23 
sensor id 3 65 71 62 44 36 50 35 36 49 56 57 59 
sensor id 4 25 35 21 9 21 34 21 13 27 40 32 24 
sensor id 5 0 0 0 0 0 0 0 0 0 0 0 0 
sensor id 0 25 36 20 8 15 34 21 11 26 40 31 19 
sensor id 1 47 52 36 30 36 46 32 40 76 74 65 54 
sensor id 2 25 40 24 8 20 41 26 18 35 41 35 23 
sensor id 3 65 71 62 44 36 50 35 36 49 56 57 59 
sensor id 4 25 35 21 9 21 34 21 13 27 40 32 24 
sensor id 5 0 0 0 0 0 0 0 0 0 0 0 0 
sensor id 0 25 36 20 8 15 34 21 13 28 42 32 21 
sensor id 1 57 60 42 35 40 48 35 45 77 73 67 58 
sensor id 2 25 41 25 9 22 42 28 20 39 48 39 26 
sensor id 3 63 71 61 42 37 52 40 34 48 53 53 54 
sensor id 4 31 40 25 15 23 36 24 20 35 46 50 44 
sensor id 5 0 0 0 0 0 0 0 0 0 0 0 0 
sensor id 0 27 38 23 12 19 38 27 22 37 49 40 31 
sensor id 1 62 63 47 40 41 55 38 47 65 65 62 58 
sensor id 2 28 43 29 16 29 47 38 33 49 61 52 47 
sensor id 3 57 62 51 37 38 58 43 30 43 49 43 46 
sensor id 4 44 41 35 28 29 39 29 32 44 54 57 55 
sensor id 5 0 0 0 0 0 0 0 0 0 0 0 0 
sensor id 0 35 46 40 37 36 47 43 43 48 55 49 45 
sensor id 1 64 70 44 38 41 60 36 40 59 65 59 53 
sensor id 2 49 58 50 43 50 58 51 49 51 68 56 60 
sensor id 3 50 58 43 28 35 58 41 22 39 45 37 33 
sensor id 4 52 50 46 44 41 44 35 37 43 48 51 49 
sensor id 5 0 0 0 0 0 0 0 0 0 0 0 0 
sensor id 0 45 56 55 43 43 53 46 45 49 56 49 46 
sensor id 1 61 64 43 36 44 52 35 32 50 59 52 46 
sensor id 2 60 65 60 50 52 56 50 50 54 64 58 59 
sensor id 3 41 53 36 20 32 57 39 21 37 44 36 26 
sensor id 4 47 48 46 44 44 46 36 36 40 46 48 48 
sensor id 5 0 0 0 0 0 0 0 0 0 0 0 0 
sensor id 0 45 55 55 46 45 56 48 43 47 59 52 42 
sensor id 1 56 56 44 33 41 57 34 27 46 57 49 45 
sensor id 2 59 64 66 52 54 60 54 44 52 62 56 50 
sensor id 3 31 46 26 15 31 58 39 21 38 47 36 26 
sensor id 4 45 47 43 47 48 51 42 42 48 52 54 54 
sensor id 5 0 0 0 0 0 0 0 0 0 0 0 0 
sensor id 0 43 51 45 39 44 58 46 38 45 62 53 37 
sensor id 1 54 56 42 34 36 50 34 35 54 60 54 50 
sensor id 2 52 61 60 44 51 53 45 35 54 63 53 42 
sensor id 3 32 47 28 17 32 57 39 21 39 46 37 31 
sensor id 4 46 50 43 59 55 57 52 54 58 60 59 58 
sensor id 5 0 0 0 0 0 0 0 0 0 0 0 0 
sensor id 0 40 49 38 34 42 55 44 33 43 58 51 34 
sensor id 1 53 55 41 38 42 47 37 43 58 62 52 46 
sensor id 2 44 59 49 31 44 51 33 28 48 49 45 31 
sensor id 3 45 55 41 23 32 55 38 21 40 48 39 37 
sensor id 4 46 52 42 64 59 60 60 59 63 63 61 59 
sensor id 5 0 0 0 0 0 0 0 0 0 0 0 0 
sensor id 0 36 43 30 23 35 53 40 23 36 51 39 26 
sensor id 1 44 44 35 33 42 48 37 36 53 58 44 34 
sensor id 2 32 48 32 15 28 47 30 21 35 36 37 26 
sensor id 3 49 58 43 29 33 50 34 22 39 48 42 44 
sensor id 4 44 50 38 61 61 62 68 62 67 68 64 59 
sensor id 5 0 0 0 0 0 0 0 0 0 0 0 0 
sensor id 0 29 40 24 15 26 47 33 18 31 44 34 23 
sensor id 1 35 43 27 21 33 39 31 24 44 54 40 28 
sensor id 2 27 43 26 10 22 36 21 17 30 33 34 23 
sensor id 3 51 56 44 31 32 47 32 24 39 49 45 47 
sensor id 4 41 45 35 53 54 59 66 65 71 76 67 60 
sensor id 5 0 0 0 0 0 0 0 0 0 0 0 0 
sensor id 0 26 38 22 12 20 40 27 18 31 44 34 23 
sensor id 1 35 43 27 21 33 39 31 24 44 54 40 28 
sensor id 2 27 43 26 10 22 36 21 17 30 33 34 23 
sensor id 3 51 56 44 31 32 47 32 24 39 49 45 47 
sensor id 4 41 45 35 53 54 59 66 65 71 76 67 60 
sensor id 5 0 0 0 0 0 0 0 0 0 0 0 0 
sensor id 0 26 38 22 12 20 40 27 14 28 42 32 20 
sensor id 1 32 43 28 18 34 43 29 20 40 53 38 25 
sensor id 2 25 41 26 9 20 36 19 16 29 36 33 22 
sensor id 3 51 56 43 32 34 47 30 27 40 50 52 51 
sensor id 4 38 44 31 44 46 52 58 62 73 79 68 58 
sensor id 5 0 0 0 0 0 0 0 0 0 0 0 0 
sensor id 0 25 37 21 9 17 36 22 11 26 40 31 19 
sensor id 1 29 34 19 14 31 43 26 16 37 52 36 23 
sensor id 2 24 41 24 8 20 39 22 16 30 37 33 22 
sensor id 3 54 58 43 31 31 45 29 25 40 51 56 51 
sensor id 4 34 40 27 29 33 43 39 46 67 80 66 48 
sensor id 5 0 0 0 0 0 0 0 0 0 0 0 0 
sensor id 0 25 36 20 9 15 34 21 11 26 41 31 19 
sensor id 1 29 40 24 12 29 42 24 15 37 53 38 24 
sensor id 2 24 40 24 7 20 36 18 15 34 37 32 21 
sensor id 3 56 59 42 29 29 45 28 23 40 54 60 54 
sensor id 4 32 37 25 21 26 38 29 32 55 71 62 45 
sensor id 5 0 0 0 0 0 0 0 0 0 0 0 0 
sensor id 0 24 34 20 8 15 34 21 12 27 40 30 19 
sensor id 1 32 39 24 15 32 39 26 22 47 66 53 39 
sensor id 2 24 39 24 8 19 33 22 17 32 35 34 22 
sensor id 3 63 69 49 30 29 45 29 23 45 58 49 49 
sensor id 4 32 40 25 18 24 37 25 24 41 55 57 43 
sensor id 5 0 0 0 0 0 0 0 0 0 0 0 0 
sensor id 0 25 37 21 9 16 35 22 13 30 43 33 22 
sensor id 1 44 47 33 21 26 47 29 25 55 79 65 44 
sensor id 2 25 41 25 9 19 39 25 17 35 35 37 24 
sensor id 3 66 76 50 25 32 49 38 34 57 64 48 39 
sensor id 4 41 42 29 19 23 36 24 21 35 49 52 45 
sensor id 5 0 0 0 0 0 0 0 0 0 0 0 0 
sensor id 0 27 38 22 12 18 36 24 20 41 50 43 31 
sensor id 1 53 58 30 24 48 52 43 29 56 80 67 48 
sensor id 2 26 43 27 12 24 39 33 27 41 42 51 37 
sensor id 3 58 72 43 27 46 58 51 44 58 61 47 38 
sensor id 4 53 53 40 24 25 37 26 24 35 45 53 51 
sensor id 5 0 0 0 0 0 0 0 0 0 0 0 0 
sensor id 0 49 58 53 40 35 45 41 43 55 56 56 51 
sensor id 1 60 62 37 31 49 64 42 31 57 71 63 51 
sensor id 2 47 55 41 35 41 56 50 52 55 54 60 60 
sensor id 3 49 62 41 24 42 61 50 32 47 51 40 32 
sensor id 4 54 53 48 36 34 40 29 29 36 45 48 49 
sensor id 5 0 0 0 0 0 0 0 0 0 0 0 0 
sensor id 0 51 60 60 44 39 48 43 43 55 56 56 51 
sensor id 1 60 62 37 31 49 64 42 31 57 71 63 51 
sensor id 2 47 55 41 35 41 56 50 52 55 54 60 60 
sensor id 3 49 62 41 24 42 61 50 32 47 51 40 32 
sensor id 4 54 53 48 36 34 40 29 29 36 45 48 49 
sensor id 5 0 0 0 0 0 0 0 0 0 0 0 0 
sensor id 0 51 60 60 44 39 48 43 44 54 55 52 50 
sensor id 1 59 60 36 28 47 65 41 28 55 70 62 49 
sensor id 2 53 56 46 39 45 56 51 54 55 51 60 61 
sensor id 3 41 60 33 20 41 61 48 32 47 51 39 30 
sensor id 4 51 51 49 39 37 42 31 32 39 47 52 53 
sensor id 5 0 0 0 0 0 0 0 0 0 0 0 0 
sensor id 0 44 53 51 42 42 52 46 43 48 54 47 43 
sensor id 1 59 57 38 30 44 58 38 30 56 70 61 51 
sensor id 2 52 58 50 41 48 56 52 40 44 55 47 47 
sensor id 3 36 56 30 19 38 62 47 29 48 52 39 29 
sensor id 4 53 51 52 61 50 49 42 49 52 57 60 63 
sensor id 5 0 0 0 0 0 0 0 0 0 0 0 0 
sensor id 0 37 46 41 35 39 53 45 43 48 54 47 43 
sensor id 1 59 57 38 30 44 58 38 30 56 70 61 51 
sensor id 2 52 58 50 41 48 56 52 40 44 55 47 47 
sensor id 3 36 56 30 19 38 62 47 29 48 52 39 29 
sensor id 4 53 51 52 61 50 49 42 49 52 57 60 63 
sensor id 5 0 0 0 0 0 0 0 0 0 0 0 0 
sensor id 0 37 46 41 35 39 53 45 36 42 52 43 33 
sensor id 1 56 55 36 29 37 52 33 31 57 67 56 45 
sensor id 2 46 57 45 32 45 52 38 29 42 50 42 33 
sensor id 3 39 59 34 18 35 58 45 27 47 52 39 28 
sensor id 4 55 51 52 72 53 52 49 59 61 63 64 65 
sensor id 5 0 0 0 0 0 0 0 0 0 0 0 0 
sensor id 0 32 41 29 22 32 49 40 24 35 47 38 25 
sensor id 1 42 41 24 17 29 41 26 16 35 50 36 22 
sensor id 2 34 49 32 15 28 42 23 19 30 34 35 24 
sensor id 3 35 48 25 15 30 52 37 21 41 50 35 24 
sensor id 4 52 48 45 73 56 54 58 66 68 69 68 66 
sensor id 5 0 0 0 0 0 0 0 0 0 0 0 0 
sensor id 0 28 39 23 12 21 41 29 16 29 43 33 21 
sensor id 1 29 33 17 12 26 37 24 14 34 50 36 24
[truncated: 17,837 more chars]
