# Supplementary material for: Generation of Tactile Maps for Artificial Skin
Source: PLoS One. 2011 Nov 10;6(11):e26561. doi: 10.1371/journal.pone.0026561 (PMC3213097; doi:10.1371/journal.pone.0026561)
Supplement: Data S10 — Hardware experiment data (experiment 4). (LOG) [file pone.0026561.s023.log]

sensor id 0 0 0 0 0 0 0 0 0 0 0 0 0 
sensor id 1 0 0 0 0 0 0 0 0 0 0 0 0 
sensor id 2 0 0 0 0 0 0 0 0 0 0 0 0 
sensor id 3 0 0 0 0 0 0 0 0 0 0 0 0 
sensor id 4 0 0 0 0 0 0 0 0 0 0 0 0 
sensor id 5 0 0 0 0 0 0 0 0 0 0 0 0 
sensor id 0 0 0 0 0 0 0 0 0 0 0 0 0 
sensor id 1 0 0 0 0 0 0 0 0 0 0 0 0 
sensor id 2 0 0 0 0 0 0 0 0 0 0 0 0 
sensor id 3 0 0 0 0 0 0 0 0 0 0 0 0 
sensor id 4 0 0 0 0 0 0 0 0 0 0 0 0 
sensor id 5 0 0 0 0 0 0 0 0 0 0 0 0 
sensor id 0 0 0 0 0 0 0 0 0 0 0 0 0 
sensor id 1 0 0 0 0 0 0 0 0 0 0 0 0 
sensor id 2 0 0 0 0 0 0 0 0 0 0 0 0 
sensor id 3 0 0 0 0 0 0 0 0 0 0 0 0 
sensor id 4 0 0 0 0 0 0 0 0 0 0 0 0 
sensor id 5 0 0 0 0 0 0 0 0 0 0 0 0 
sensor id 0 0 0 0 0 0 0 0 0 0 0 0 0 
sensor id 1 0 0 0 0 0 0 0 0 0 0 0 0 
sensor id 2 0 0 0 0 0 0 0 0 0 0 0 0 
sensor id 3 0 0 0 0 0 0 0 0 0 0 0 0 
sensor id 4 0 0 0 0 0 0 0 0 0 0 0 0 
sensor id 5 0 0 0 0 0 0 0 0 0 0 0 0 
sensor id 0 1 0 0 0 0 0 0 0 0 0 0 0 
sensor id 1 0 0 0 0 0 0 0 0 0 0 0 0 
sensor id 2 0 0 0 0 0 0 0 0 0 0 0 0 
sensor id 3 0 0 0 0 0 0 0 0 0 0 0 0 
sensor id 4 0 0 0 0 0 0 0 0 0 0 0 0 
sensor id 5 0 0 0 0 0 0 0 0 0 0 0 0 
sensor id 0 1 0 0 0 0 0 0 0 0 2 0 0 
sensor id 1 0 0 0 0 0 0 0 0 0 0 0 0 
sensor id 2 0 1 0 0 0 0 0 0 0 0 0 0 
sensor id 3 0 0 0 0 0 0 0 0 2 0 0 1 
sensor id 4 0 0 0 0 0 0 0 0 0 0 0 0 
sensor id 5 0 0 0 0 0 0 0 0 0 0 0 0 
sensor id 0 4 0 0 1 1 1 0 0 2 2 0 0 
sensor id 1 1 0 0 2 4 7 0 0 3 0 0 0 
sensor id 2 3 2 1 2 0 0 0 0 0 0 0 0 
sensor id 3 3 0 0 0 0 0 3 0 2 0 0 1 
sensor id 4 3 1 1 0 1 1 0 0 3 0 0 0 
sensor id 5 0 0 0 0 0 0 0 0 0 0 0 0 
sensor id 0 3 0 1 1 1 1 0 0 1 0 0 1 
sensor id 1 3 0 0 2 3 5 0 1 0 1 1 0 
sensor id 2 3 2 1 2 0 0 0 0 0 0 0 0 
sensor id 3 3 1 0 1 1 0 0 1 0 1 1 1 
sensor id 4 3 1 0 1 1 1 1 0 1 1 1 1 
sensor id 5 0 0 0 0 0 0 0 0 0 0 0 0 
sensor id 0 3 1 1 0 1 0 0 0 0 4 0 0 
sensor id 1 1 0 0 0 0 0 0 0 0 0 0 0 
sensor id 2 3 1 1 1 0 0 0 0 0 0 0 0 
sensor id 3 3 0 0 0 1 2 0 1 0 0 0 1 
sensor id 4 3 1 0 1 1 1 1 0 0 1 1 1 
sensor id 5 0 0 0 0 0 0 0 0 0 0 0 0 
sensor id 0 2 0 1 0 1 0 0 1 0 2 0 0 
sensor id 1 4 0 0 0 0 1 0 0 0 1 1 0 
sensor id 2 3 2 0 2 0 0 0 1 0 3 2 1 
sensor id 3 2 2 0 1 0 0 1 1 0 1 0 1 
sensor id 4 3 0 0 0 0 1 1 0 0 1 1 1 
sensor id 5 0 0 0 0 0 0 0 0 0 0 0 0 
sensor id 0 4 0 0 0 2 0 0 0 1 0 0 1 
sensor id 1 0 0 0 0 3 9 0 1 0 0 0 0 
sensor id 2 2 0 0 0 0 0 0 1 1 3 0 0 
sensor id 3 2 0 0 1 0 1 0 1 0 1 0 1 
sensor id 4 3 0 0 1 0 0 1 0 0 0 1 1 
sensor id 5 0 0 0 0 0 0 0 0 0 0 0 0 
sensor id 0 3 0 1 1 1 1 0 1 0 2 1 0 
sensor id 1 0 0 0 3 3 7 0 0 1 0 1 0 
sensor id 2 2 1 0 1 0 0 0 1 0 5 1 1 
sensor id 3 3 0 0 0 0 1 1 0 0 1 0 1 
sensor id 4 3 0 0 0 1 0 1 0 0 1 1 1 
sensor id 5 0 0 0 0 0 0 0 0 0 0 0 0 
sensor id 0 2 0 0 0 1 0 0 1 0 1 1 0 
sensor id 1 0 0 0 0 0 0 0 0 0 0 0 0 
sensor id 2 2 0 0 0 0 0 0 0 0 0 0 0 
sensor id 3 2 1 0 1 0 0 0 0 0 1 0 1 
sensor id 4 3 1 0 0 1 0 1 0 0 0 1 0 
sensor id 5 0 0 0 0 0 0 0 0 0 0 0 0 
sensor id 0 2 0 1 1 1 1 0 1 0 1 1 0 
sensor id 1 0 0 0 0 0 0 0 0 0 0 0 0 
sensor id 2 2 0 0 0 0 0 0 0 0 0 0 0 
sensor id 3 2 1 0 1 0 0 0 0 0 1 0 1 
sensor id 4 3 1 0 0 1 0 1 0 0 0 1 0 
sensor id 5 0 0 0 0 0 0 0 0 0 0 0 0 
sensor id 0 2 0 1 1 1 1 0 1 1 1 1 0 
sensor id 1 1 0 0 1 0 2 0 0 0 0 1 0 
sensor id 2 2 1 0 2 0 0 1 0 0 0 0 0 
sensor id 3 2 2 0 0 0 0 1 1 0 0 0 1 
sensor id 4 3 1 0 0 0 1 0 0 0 0 0 0 
sensor id 5 0 0 0 0 0 0 0 0 0 0 0 0 
sensor id 0 2 0 1 1 1 0 0 0 0 2 1 0 
sensor id 1 3 1 1 1 0 0 0 0 0 1 1 0 
sensor id 2 3 2 2 2 0 0 0 0 0 3 2 0 
sensor id 3 2 1 0 0 0 2 0 0 1 1 0 1 
sensor id 4 3 0 0 0 0 1 0 0 0 1 1 0 
sensor id 5 0 0 0 0 0 0 0 0 0 0 0 0 
sensor id 0 3 0 0 0 2 1 0 1 0 2 0 0 
sensor id 1 0 0 0 0 0 0 0 0 0 0 0 0 
sensor id 2 2 2 1 1 0 0 0 0 0 0 0 0 
sensor id 3 2 0 0 1 0 0 0 0 1 0 0 2 
sensor id 4 3 0 0 1 0 1 0 0 0 0 0 1 
sensor id 5 0 0 0 0 0 0 0 0 0 0 0 0 
sensor id 0 3 0 0 0 1 0 0 1 0 2 0 0 
sensor id 1 0 0 0 0 0 0 0 0 0 0 0 0 
sensor id 2 2 2 1 1 0 0 0 0 0 0 0 0 
sensor id 3 2 0 0 1 0 0 0 0 1 0 0 2 
sensor id 4 3 0 0 1 0 1 0 0 0 0 0 1 
sensor id 5 0 0 0 0 0 0 0 0 0 0 0 0 
sensor id 0 3 0 0 0 1 0 0 1 0 0 1 1 
sensor id 1 1 0 0 0 0 0 0 0 1 0 1 0 
sensor id 2 3 1 0 0 0 0 0 0 0 4 0 0 
sensor id 3 3 0 0 0 1 1 0 1 0 1 0 0 
sensor id 4 3 0 0 0 0 0 0 0 0 0 0 0 
sensor id 5 0 0 0 0 0 0 0 0 0 0 0 0 
sensor id 0 3 0 1 0 1 1 0 1 0 3 1 0 
sensor id 1 2 2 1 1 0 0 0 0 0 0 0 0 
sensor id 2 3 1 1 2 0 0 1 0 0 0 0 0 
sensor id 3 3 1 0 0 0 2 0 0 0 0 0 1 
sensor id 4 3 1 0 0 0 0 0 0 0 0 1 0 
sensor id 5 0 0 0 0 0 0 0 0 0 0 0 0 
sensor id 0 4 0 0 1 1 0 0 0 0 2 1 0 
sensor id 1 1 0 0 0 0 3 0 1 1 0 1 0 
sensor id 2 2 2 0 0 0 0 0 0 0 0 1 0 
sensor id 3 2 0 0 0 0 3 0 1 0 1 0 1 
sensor id 4 3 0 0 0 0 1 0 0 0 0 1 1 
sensor id 5 0 0 0 0 0 0 0 0 0 0 0 0 
sensor id 0 3 0 1 0 1 0 0 0 0 2 0 0 
sensor id 1 3 0 0 0 0 0 0 0 0 0 1 0 
sensor id 2 3 2 1 1 0 0 1 0 0 0 2 0 
sensor id 3 2 1 0 1 0 2 0 0 1 0 0 1 
sensor id 4 3 0 0 0 0 0 0 0 0 0 0 0 
sensor id 5 0 0 0 0 0 0 0 0 0 0 0 0 
sensor id 0 3 0 1 0 1 1 0 0 0 0 1 0 
sensor id 1 0 0 0 0 0 2 0 1 0 1 1 0 
sensor id 2 2 1 0 1 0 0 1 0 0 3 3 1 
sensor id 3 2 1 0 0 0 0 0 1 0 1 0 2 
sensor id 4 2 0 0 1 0 1 0 0 0 0 0 0 
sensor id 5 0 0 0 0 0 0 0 0 0 0 0 0 
sensor id 0 4 0 0 1 2 0 0 1 0 0 0 1 
sensor id 1 1 0 0 0 0 0 0 0 1 0 1 0 
sensor id 2 3 2 0 1 0 0 0 0 0 2 1 0 
sensor id 3 2 0 0 1 0 0 0 0 0 2 1 1 
sensor id 4 3 0 0 0 0 0 0 0 0 1 0 0 
sensor id 5 0 0 0 0 0 0 0 0 0 0 0 0 
sensor id 0 3 0 1 1 0 0 0 1 0 0 1 0 
sensor id 1 3 0 1 2 0 0 0 0 0 0 1 0 
sensor id 2 3 2 1 2 0 0 1 0 0 0 0 0 
sensor id 3 2 2 0 0 0 0 1 0 0 1 0 1 
sensor id 4 3 0 0 0 0 1 0 0 0 0 0 0 
sensor id 5 0 0 0 0 0 0 0 0 0 0 0 0 
sensor id 0 2 0 1 1 0 0 0 1 0 1 0 1 
sensor id 1 0 0 0 2 3 6 1 0 0 0 0 1 
sensor id 2 2 1 0 1 0 0 0 1 0 0 0 0 
sensor id 3 3 0 0 0 0 0 1 0 0 0 0 0 
sensor id 4 2 0 0 1 0 0 0 0 0 0 0 0 
sensor id 5 0 0 0 0 0 0 0 0 0 0 0 0 
sensor id 0 3 0 0 0 2 0 0 0 0 3 1 0 
sensor id 1 2 0 0 0 0 0 0 0 0 0 0 0 
sensor id 2 3 1 1 1 0 0 1 0 0 0 0 0 
sensor id 3 2 1 0 1 0 0 0 1 1 0 0 1 
sensor id 4 3 1 0 0 0 1 0 0 0 1 0 0 
sensor id 5 0 0 0 0 0 0 0 0 0 0 0 0 
sensor id 0 4 0 0 0 1 0 0 0 0 3 1 0 
sensor id 1 2 0 0 0 0 0 0 0 0 0 0 0 
sensor id 2 3 1 1 1 0 0 1 0 0 0 0 0 
sensor id 3 2 1 0 1 0 0 0 1 1 0 0 1 
sensor id 4 3 1 0 0 0 1 0 0 0 1 0 0 
sensor id 5 0 0 0 0 0 0 0 0 0 0 0 0 
sensor id 0 4 0 0 0 1 0 0 1 1 1 0 0 
sensor id 1 0 0 0 0 0 0 0 0 2 0 1 0 
sensor id 2 2 0 0 0 0 0 1 1 0 3 2 1 
sensor id 3 3 0 0 1 0 0 1 1 0 1 1 1 
sensor id 4 3 0 0 0 0 0 0 0 0 1 1 0 
sensor id 5 0 0 0 0 0 0 0 0 0 0 0 0 
sensor id 0 3 0 1 0 1 0 0 0 0 2 0 0 
sensor id 1 2 0 0 1 2 3 0 1 0 0 0 0 
sensor id 2 3 1 1 2 0 1 1 0 0 0 0 0 
sensor id 3 2 1 0 1 0 1 0 2 0 0 0 0 
sensor id 4 2 0 0 0 0 1 0 0 0 0 1 0 
sensor id 5 0 0 0 0 0 0 0 0 0 0 0 0 
sensor id 0 3 0 1 0 1 0 1 0 0 3 1 0 
sensor id 1 3 2 1 1 2 7 0 2 0 0 0 0 
sensor id 2 3 2 1 2 0 0 1 1 0 2 1 1 
sensor id 3 2 1 0 1 0 2 0 1 1 0 0 1 
sensor id 4 2 1 0 0 0 1 0 0 0 0 0 1 
sensor id 5 0 0 0 0 0 0 0 0 0 0 0 0 
sensor id 0 4 0 0 1 1 0 0 0 0 2 0 0 
sensor id 1 2 0 0 0 0 6 1 1 0 0 1 0 
sensor id 2 3 1 0 2 0 0 0 0 0 0 2 1 
sensor id 3 2 0 0 0 0 2 0 1 1 0 0 2 
sensor id 4 2 0 0 1 0 1 0 0 0 1 0 1 
sensor id 5 0 0 0 0 0 0 0 0 0 0 0 0 
sensor id 0 3 0 1 0 1 1 0 1 1 2 1 0 
sensor id 1 1 0 0 1 1 5 0 2 1 1 1 0 
sensor id 2 3 3 1 3 0 0 3 2 0 0 3 1 
sensor id 3 2 1 0 0 1 0 0 1 0 1 0 1 
sensor id 4 2 1 0 0 0 0 0 0 0 1 1 0 
sensor id 5 0 0 0 0 0 0 0 0 0 0 0 0 
sensor id 0 4 1 2 0 1 0 0 1 0 2 0 1 
sensor id 1 5 0 2 5 3 1 0 3 2 1 2 6 
sensor id 2 5 4 2 3 0 0 2 3 4 9 5 3 
sensor id 3 2 1 0 0 0 1 0 0 0 1 0 0 
sensor id 4 3 0 0 0 0 1 0 0 0 0 0 0 
sensor id 5 0 0 0 0 0 0 0 0 0 0 0 0 
sensor id 0 2 0 1 0 1 1 0 1 0 2 1 1 
sensor id 1 15 10 18 14 7 5 3 6 2 1 4 9 
sensor id 2 7 6 4 4 0 0 0 4 3 9 6 4 
sensor id 3 3 1 0 1 1 0 0 0 1 1 0 1 
sensor id 4 3 1 0 1 0 0 0 0 0 0 1 0 
sensor id 5 0 0 0 0 0 0 0 0 0 0 0 0 
sensor id 0 3 0 0 0 1 1 0 1 0 0 1 0 
sensor id 1 17 10 19 16 5 1 3 5 2 0 3 9 
sensor id 2 7 5 3 4 0 0 0 4 5 13 6 3 
sensor id 3 2 1 0 1 0 3 0 0 1 0 0 2 
sensor id 4 3 1 0 0 0 0 0 0 0 1 1 0 
sensor id 5 0 0 0 0 0 0 0 0 0 0 0 0 
sensor id 0 4 0 1 1 1 1 0 0 0 1 0 0 
sensor id 1 13 0 6 13 3 2 3 6 3 1 3 7 
sensor id 2 6 3 2 3 0 0 0 1 0 11 6 3 
sensor id 3 2 1 0 1 1 2 0 1 1 2 1 1 
sensor id 4 3 1 0 0 0 0 0 0 0 0 0 1 
sensor id 5 0 0 0 0 0 0 0 0 0 0 0 0 
sensor id 0 4 0 1 0 1 1 0 0 0 3 2 1 
sensor id 1 8 0 2 9 5 3 1 6 2 1 4 6 
sensor id 2 6 5 3 3 0 0 0 1 0 15 6 3 
sensor id 3 2 1 0 1 1 1 0 1 1 1 0 1 
sensor id 4 3 0 0 0 0 1 0 0 0 0 0 1 
sensor id 5 0 0 0 0 0 0 0 0 0 0 0 0 
sensor id 0 4 1 1 1 1 0 0 1 0 1 0 0 
sensor id 1 9 2 3 3 0 0 0 4 2 0 4 4 
sensor id 2 6 5 3 2 0 0 0 2 0 11 6 2 
sensor id 3 3 0 0 0 1 2 0 1 0 0 1 1 
sensor id 4 3 0 0 0 0 0 0 0 0 1 0 0 
sensor id 5 0 0 0 0 0 0 0 0 0 0 0 0 
sensor id 0 3 1 0 0 0 1 0 0 0 1 0 1 
sensor id 1 8 1 3 4 1 1 0 2 2 1 3 4 
sensor id 2 6 5 3 3 0 0 0 0 0 12 6 3 
sensor id 3 2 0 0 1 1 1 0 0 0 0 1 1 
sensor id 4 3 0 0 1 0 0 0 0 0 1 1 0 
sensor id 5 0 0 0 0 0 0 0 0 0 0 0 0 
sensor id 0 3 0 1 1 1 0 0 1 0 2 1 0 
sensor id 1 9 2 0 1 0 0 0 2 2 0 4 4 
sensor id 2 7 5 3 3 0 0 0 0 0 7 6 3 
sensor id 3 2 1 0 0 0 2 0 1 0 1 0 1 
sensor id 4 2 0 0 0 0 0 0 0 0 1 0 0 
sensor id 5 0 0 0 0 0 0 0 0 0 0 0 0 
sensor id 0 3 0 1 1 1 0 0 1 0 2 1 0 
sensor id 1 9 2 0 1 0 0 0 2 2 0 4 4 
sensor id 2 7 5 3 3 0 0 0 0 0 7 6 3 
sensor id 3 2 1 0 0 0 2 0 1 0 1 0 1 
sensor id 4 2 0 0 0 0 0 0 0 0 1 0 0 
sensor id 5 0 0 0 0 0 0 0 0 0 0 0 0 
sensor id 0 3 0 1 1 1 0 0 0 0 0 1 0 
sensor id 1 10 4 3 4 3 7 1 2 2 0 3 5 
sensor id 2 8 5 3 3 0 0 0 2 0 10 5 3 
sensor id 3 3 1 0 1 0 2 0 1 0 1 0 1 
sensor id 4 2 0 0 0 0 1 0 0 0 0 0 0 
sensor id 5 0 0 0 0 0 0 0 0 0 0 0 0 
sensor id 0 4 0 0 0 1 0 0 0 0 1 1 0 
sensor id 1 12 0 0 2 0 3 1 3 2 2 6 8 
sensor id 2 8 5 2 3 0 0 0 1 3 11 5 4 
sensor id 3 1 1 0 0 0 2 1 1 0 1 0 2 
sensor id 4 3 0 0 1 0 0 0 0 0 0 0 0 
sensor id 5 0 0 0 0 0 0 0 0 0 0 0 0 
sensor id 0 3 1 0 1 1 0 0 0 0 0 0 0 
sensor id 1 25 8 3 5 0 5 2 5 3 1 7 15 
sensor id 2 7 4 3 3 0 0 0 3 0 4 5 4 
sensor id 3 2 0 0 0 0 0 0 1 1 2 1 1 
sensor id 4 3 0 0 0 0 0 0 0 0 1 0 0 
sensor id 5 0 0 0 0 0 0 0 0 0 0 0 0 
sensor id 0 3 0 0 1 2 1 1 1 0 1 1 0 
sensor id 1 30 10 6 8 6 4 0 4 4 3 9 17 
sensor id 2 7 3 1 3 0 3 0 0 0 10 6 3 
sensor id 3 2 1 0 0 1 2 0 0 0 0 0 2 
sensor id 4 2 0 0 0 0 1 0 0 0 0 0 0 
sensor id 5 0 0 0 0 0 0 0 0 0 0 0 0 
sensor id 0 2 0 2 1 1 0 0 1 0 2 1 0 
sensor id 1 33 15 8 9 7 2 2 6 4 2 9 23 
sensor id 2 6 4 2 3 1 0 0 1 4 6 5 3 
sensor id 3 3 1 0 0 0 0 0 0 0 0 0 1 
sensor id 4 3 0 0 0 0 0 0 0 0 0 1 0 
sensor id 5 0 0 0 0 0 0 0 0 0 0 0 0 
sensor id 0 3 0 0 0 1 0 0 1 1 1 0 1 
sensor id 1 40 14 19 11 4 7 2 7 5 4 11 28 
sensor id 2 6 3 2 2 0 1 0 1 4 3 5 4 
sensor id 3 3 2 0 0 1 1 0 0 0 0 0 1 
sensor id 4 2 1 0 0 0 0 0 0 0 0 0 0 
sensor id 5 0 0 0 0 0 0 0 0 0 0 0 0 
sensor id 0 2 0 0 0 1 0 0 0 0 0 0 0 
sensor id 1 46 16 19 15 1 0 3 8 4 3 12 33 
sensor id 2 6 3 2 3 0 0 0 2 1 2 6 3 
sensor id 3 2 1 0 1 0 3 0 1 0 1 0 1 
sensor id 4 3 1 0 0 0 0 0 0 0 0 0 0 
sensor id 5 0 0 0 0 0 0 0 0 0 0 0 0 
sensor id 0 3 1 1 0 0 0 0 1 1 3 1 1 
sensor id 1 51 21 17 15 2 7 3 10 6 4 15 39 
sensor id 2 6 5 2 2 0 0 0 3 1 4 4 2 
sensor id 3 3 0 0 1 1 3 0 0 0 0 0 1 
sensor id 4 3 0 0 0 0 0 0 0 0 1 0 0 
sensor id 5 0 0 0 0 0 0 0 0 0 0 0 0 
sensor id 0 3 0 1 0 1 1 0 1 1 2 1 1 
sensor id 1 56 22 21 17 0 0 2 11 5 4 16 45 
sensor id 2 6 4 2 3 0 0 0 2 0 6 5 3 
sensor id 3 3 1 0 1 0 3 0 1 0 1 0 0 
sensor id 4 3 0 0 1 0 0 0 0 0 0 0 0 
sensor id 5 0 0 0 0 0 0 0 0 0 0 0 0 
sensor id 0 4 0 0 0 2 0 0 1 1 1 0 1 
sensor id 1 61 27 29 23 9 5 4 11 6 3 15 49 
sensor id 2 6 4 2 3 0 0 0 3 3 5 5 3 
sensor id 3 2 1 0 0 0 1 0 1 0 1 0 0 
sensor id 4 3 0 0 0 0 0 0 0 0 0 0 0 
sensor id 5 0 0 0 0 0 0 0 0 0 0 0 0 
sensor id 0 3 0 1 0 1 0 0 0 0 0 0 0 
sensor id 1 63 23 31 27 9 9 4 13 6 5 16 56 
sensor id 2 5 3 2 3 0 1 0 4 3 7 7 3 
sensor id 3 3 0 0 1 1 3 0 1 0 1 1 1 
sensor id 4 3 0 0 1 0 0 0 0 0 0 0 0 
sensor id 5 0 0 0 0 0 0 0 0 0 0 0 0 
sensor id 0 4 1 1 0 0 0 1 1 0 2 1 1 
sensor id 1 64 26 35 33 5 3 4 15 7 5 16 58 
sensor id 2 5 3 2 4 0 0 0 5 7 7 6 4 
sensor id 3 2 0 0 1 1 3 0 0 1 1 0 1 
sensor id 4 3 1 0 1 0 0 0 0 0 0 0 0 
sensor id 5 0 0 0 0 0 0 0 0 0 0 0 0 
sensor id 0 3 0 0 1 2 1 0 1 0 2 1 1 
sensor id 1 64 26 35 33 5 3 4 15 7 5 16 58 
sensor id 2 5 3 2 4 0 0 0 5 7 7 6 4 
sensor id 3 2 0 0 1 1 3 0 0 1 1 0 1 
sensor id 4 3 1 0 1 0 0 0 0 0 0 0 0 
sensor id 5 0 0 0 0 0 0 0 0 0 0 0 0 
sensor id 0 3 0 0 1 2 1 0 1 0 1 0 0 
sensor id 1 66 30 41 38 11 8 5 17 7 5 17 59 
sensor id 2 5 4 3 5 1 0 0 6 8 8 7 4 
sensor id 3 3 0 0 0 0 0 0 0 0 2 1 2 
sensor id 4 3 0 0 0 0 0 0 0 0 0 0 0 
sensor id 5 0 0 0 0 0 0 0 0 0 0 0 0 
sensor id 0 4 1 1 0 1 0 0 0 0 3 2 0 
sensor id 1 64 30 41 39 10 9 6 16 8 5 17 59 
sensor id 2 5 4 3 4 0 0 0 7 11 11 7 4 
sensor id 3 3 0 0 1 0 0 0 1 0 0 0 1 
sensor id 4 3 0 0 0 0 0 0 0 0 0 0 0 
sensor id 5 0 0 0 0 0 0 0 0 0 0 0 0 
sensor id 0 3 1 1 0 1 0 0 0 0 3 2 0 
sensor id 1 64 30 41 39 10 9 6 16 8 5 17 59 
sensor id 2 5 4 3 4 0 0 0 7 11 11 7 4 
sensor id 3 3 0 0 1 0 0 0 1 0 0 0 1 
sensor id 4 3 0 0 0 0 0 0 0 0 0 0 0 
sensor id 5 0 0 0 0 0 0 0 0 0 0 0 0 
sensor id 0 3 1 1 0 1 0 0 0 1 4 2 2 
sensor id 1 63 24 38 38 10 3 5 16 7 4 16 57 
sensor id 2 5 3 3 4 1 1 0 7 11 11 8 4 
sensor id 3 2 0 0 1 0 1 0 1 0 0 0 0 
sensor id 4 2 0 0 0 0 0 0 0 0 0 0 0 
sensor id 5 0 0 0 0 0 0 0 0 0 0 0 0 
sensor id 0 4 0 2 1 2 1 1 1 1 2 2 1 
sensor id 1 62 27 40 39 11 9 5 16 7 4 16 58 
sensor id 2 5 3 3 4 0 0 0 6 9 9 8 4 
sensor id 3 2 0 0 1 0 0 0 0 0 1 0 1 
sensor id 4 3 0 0 0 0 0 0 0 0 1 0 0 
sensor id 5 0 0 0 0 0 0 0 0 0 0 0 0 
sensor id 0 3 0 0 0 1 1 0 1 0 2 2 1 
sensor id 1 61 28 40 39 10 3 6 16 7 4 16 57 
sensor id 2 5 3 3 4 0 0 0 6 9 10 7 4 
sensor id 3 2 1 0 1 0 0 0 1 0 0 0 1 
sensor id 4 2 1 0 0 0 0 0 0 0 0 0 0 
sensor id 5 0 0 0 0 0 0 0 0 0 0 0 0 
sensor id 0 3 0 0 1 2 1 1 1 1 4 2 0 
sensor id 1 60 26 37 38 12 7 5 16 7 5 16 54 
sensor id 2 5 4 3 4 1 2 0 7 9 11 7 4 
sensor id 3 2 1 0 0 0 0 0 0 0 0 0 1 
sensor id 4 3 0 0 0 0 0 0 0 0 0 0 0 
sensor id 5 0 0 0 0 0 0 0 0 0 0 0 0 
sensor id 0 3 1 1 0 1 1 0 1 1 4 0 0 
sensor id 1 57 26 35 35 8 3 5 15 6 5 15 48 
sensor id 2 5 3 2 4 0 0 0 4 5 7 6 3 
sensor id 3 2 0 0 1 1 3 0 0 0 0 0 1 
sensor id 4 3 0 0 0 0 0 0 0 0 0 0 0 
sensor id 5 0 0 0 0 0 0 0 0 0 0 0 0 
sensor id 0 3 0 1 1 0 0 0 0 0 3 1 1 
sensor id 1 52 20 25 26 6 8 4 13 7 4 15 40 
sensor id 2 5 3 1 3 0 0 0 4 3 6 4 3 
sensor id 3 2 0 0 0 1 3 1 1 0 1 0 0 
sensor id 4 3 0 0 1 0 0 0 0 0 0 0 0 
sensor id 5 0 0 0 0 0 0 0 0 0 0 0 0 
sensor id 0 4 0 0 0 1 0 0 0 0 1 0 0 
sensor id 1 43 15 19 21 9 8 3 10 6 3 13 29 
sensor id 2 4 3 2 3 0 1 0 1 0 7 4 1 
sensor id 3 2 1 0 0 0 1 0 1 0 0 0 1 
sensor id 4 3 0 0 0 0 0 0 0 0 0 0 0 
sensor id 5 0 0 0 0 0 0 0 0 0 0 0 0 
sensor id 0 3 0 0 1 1 0 0 1 0 3 0 1 
sensor id 1 36 17 14 16 10 0 1 10 4 2 10 23 
sensor id 2 4 2 1 2 0 1 0 1 3 4 3 1 
sensor id 3 2 0 0 0 0 2 1 1 0 1 0 0 
sensor id 4 2 0 0 0 0 0 0 0 0 0 0 0 
sensor id 5 0 0 0 0 0 0 0 0 0 0 0 0 
sensor id 0 3 0 1 1 0 0 0 0 0 3 1 0 
sensor id 1 29 11 14 13 7 7 2 8 3 2 7 17 
sensor id 2 4 3 1 2 0 0 243 1 2 2 2 1 
sensor id 3 3 1 0 1 1 0 1 1 0 0 0 1 
sensor id 4 2 0 0 0 0 0 0 0 0 0 0 0 
sensor id 5 0 0 0 0 0 0 0 0 0 0 0 0 
sensor id 0 4 1 1 0 1 0 0 1 0 3 1 1 
sensor id 1 21 1 4 10 0 2 2 5 3 1 4 7 
sensor id 2 4 2 1 2 0 0 243 0 0 0 1 0 
sensor id 3 3 1 0 1 1 0 1 1 0 0 0 1 
sensor id 4 2 0 0 0 0 0 0 0 0 0 0 0 
sensor id 5 0 0 0 0 0 0 0 0 0 0 0 0 
sensor id 0 4 1 1 0 1 0 0 1 0 3 1 1 
sensor id 1 21 1 4 10 0 2 2 5 3 1 4 7 
sensor id 2 4 2 1 2 0 0 243 0 0 0 1 0 
sensor id 3 2 0 0 1 0 1 0 0 0 0 0 1 
sensor id 4 2 1 0 0 0 0 0 0 0 1 0 0 
sensor id 5 0 0 0 0 0 0 0 0 0 0 0 0 
sensor id 0 3 0 1 1 1 0 0 0 0 2 1 0 
sensor id 1 7 0 0 3 0 6 1 3 2 0 2 2 
sensor id 2 3 2 1 1 0 0 38 2 1 6 3 1 
sensor id 3 2 1 0 0 0 2 0 1 0 1 0 0 
sensor id 4 2 0 0 0 0 0 0 0 0 0 0 0 
sensor id 5 0 0 0 0 0 0 0 0 0 0 0 0 
sensor id 0 4 1 0 0 2 0 0 0 0 2 1 0 
sensor id 1 7 0 0 3 0 6 1 3 2 0 2 2 
sensor id 2 3 2 1 1 0 0 38 2 1 6 3 1 
sensor id 3 2 1 0 0 0 2 0 1 0 1 0 0 
sensor id 4 2 0 0 0 0 0 0 0 0 0 0 0 
sensor id 5 0 0 0 0 0 0 0 0 0 0 0 0 
sensor id 0 4 1 0 0 2 0 0 1 0 1 0 1 
sensor id 1 5 0 3 4 4 7 0 2 1 0 1 2 
sensor id 2 3 1 1 2 0 0 0 2 2 6 4 2 
sensor id 3 1 0 0 1 0 1 1 0 0 0 0 1 
sensor id 4 3 1 0 0 0 0 0 0 0 1 0 0 
sensor id 5 0 0 0 0 0 0 0 0 0 0 0 0 
sensor id 0 3 0 0 1 0 1 0 1 1 1 0 0 
sensor id 1 4 0 0 1 2 7 0 1 1 0 0 0 
sensor id 2 4 2 1 2 0 0 0 4 6 9 7 3 
sensor id 3 2 0 0 0 0 0 1 1 0 1 0 1 
sensor id 4 2 0 0 0 0 1 0 0 0 0 0 0 
sensor id 5 0 0 0 0 0 0 0 0 0 0 0 0 
sensor id 0 4 0 1 0 1 1 0 0 0 1 1 0 
sensor id 1 3 1 4 2 3 2 0 0 1 0 1 0 
sensor id 2 4 3 2 4 0 1 243 6 12 14 13 7 
sensor id 3 2 0 0 1 0 1 0 1 0 1 0 1 
sensor id 4 2 0 0 0 0 0 0 0 0 0 0 0 
sensor id 5 0 0 0 0 0 0 0 0 0 0 0 0 
sensor id 0 4 1 0 0 1 0 0 1 1 2 0 0 
sensor id 1 4 4 5 2 0 0 0 1 0 0 1 1 
sensor id 2 6 3 3 5 0 0 0 9 17 15 17 9 
sensor id 3 1 0 0 1 1 3 0 0 0 1 0 1 
sensor id 4 3 1 0 0 0 0 0 0 0 0 0 0 
sensor id 5 0 0 0 0 0 0 0 0 0 0 0 0 
sensor id 0 4 0 2 1 0 0 1 0 1 1 0 0 
sensor id 1 4 2 3 2 0 3 1 1 0 1 1 0 
sensor id 2 7 3 3 5 0 0 0 10 17 21 19 9 
sensor id 3 2 0 0 0 0 1 0 0 0 1 0 1 
sensor id 4 2 0 0 0 0 0 0 0 0 0 0 0 
sensor id 5 0 0 0 0 0 0 0 0 0 0 0 0 
sensor id 0 3 0 1 0 0 0 0 0 0 0 0 0 
sensor id 1 6 7 5 1 0 3 0 2 1 0 1 0 
sensor id 2 7 4 3 5 0 0 0 10 21 21 17 9 
sensor id 3 2 1 0 1 1 3 0 1 0 1 0 1 
sensor id 4 3 0 0 0 0 0 0 0 0 1 1 0 
sensor id 5 0 0 0 0 0 0 0 0 0 0 0 0 
sensor id 0 4 0 0 0 2 0 0 0 1 2 1 1 
sensor id 1 5 3 2 1 0 1 0 2 1 0 0 0 
sensor id 2 6 3 3 5 0 0 0 10 20 20 17 8 
sensor id 3 2 1 0 0 0 2 1 1 0 1 0 0 
sensor id 4 2 0 0 0 0 0 0 0 0 0 0 0 
sensor id 5 0 0 0 0 0 0 0 0 0 0 0 0 
sensor id 0 3 0 2 0 1 0 0 0 1 3 2 1 
sensor id 1 5 5 5 2 0 1 0 0 0 0 1 1 
sensor id 2 6 4 3 6 1 0 0 10 17 17 19 10 
sensor id 3 3 1 0 0 0 0 0 1 0 0 0 1 
sensor id 4 3 1 0 0 0 0 0 0 0 0 0 0 
sensor id 5 0 0 0 0 0 0 0 0 0 0 0 0 
sensor id 0 2 0 1 1 2 1 0 0 0 1 0 1 
sensor id 1 4 6 5 2 0 0 0 0 1 0 1 0 
sensor id 2 6 4 4 6 1 1 0 10 17 16 17 8 
sensor id 3 3 1 0 0 0 0 0 0 1 2 0 0 
sensor id 4 2 0 0 0 0 0 0 0 0 0 0 0 
sensor id 5 0 0 0 0 0 0 0 0 0 0 0 0 
sensor id 0 3 0 1 1 1 0 0 1 1 0 0 0 
sensor id 1 4 1 0 1 0 0 0 0 0 0 0 0 
sensor id 2 6 3 2 4 0 0 49 7 13 14 14 7 
sensor id 3 2 1 0 0 0 2 0 0 0 1 0 1 
sensor id 4 3 0 0 0 0 0 0 0 0 1 0 0 
sensor id 5 0 0 0 0 0 0 0 0 0 0 0 0 
sensor id 0 3 0 1 0 2 1 0 1 1 0 0 0 
sensor id 1 4 1 0 1 0 0 0 0 0 0 0 0 
sensor id 2 6 3 2 4 0 0 49 7 13 14 14 7 
sensor id 3 2 1 0 0 0 2 0 0 0 1 0 1 
sensor id 4 3 0 0 0 0 0 0 0 0 1 0 0 
sensor id 5 0 0 0 0 0 0 0 0 0 0 0 0 
sensor id 0 3 0 1 0 2 1 0 1 0 2 1 1 
sensor id 1 3 0 1 2 2 6 0 2 0 0 0 0 
sensor id 2 6 3 2 4 2 0 128 8 14 15 14 7 
sensor id 3 2 0 0 1 0 0 0 0 1 1 0 0 
sensor id 4 3 0 0 0 0 0 0 0 0 0 0 0 
sensor id 5 0 0 0 0 0 0 0 0 0 0 0 0 
sensor id 0 3 1 0 0 1 1 0 1 0 1 0 0 
sensor id 1 3 0 0 1 0 3 1 1 1 0 0 1 
sensor id 2 5 2 2 4 0 0 175 7 15 18 14 6 
sensor id 3 2 0 0 1 1 2 0 0 0 1 0 1 
sensor id 4 3 0 0 0 0 0 0 0 0 0 0 0 
sensor id 5 0 0 0 0 0 0 0 0 0 0 0 0 
sensor id 0 3 0 2 0 1 1 0 0 1 2 2 0 
sensor id 1 2 0 0 2 3 4 1 1 1 0 1 0 
sensor id 2 5 3 3 4 0 0 47 7 13 16 14 7 
sensor id 3 3 0 0 1 0 0 0 1 0 1 0 0 
sensor id 4 3 0 0 0 0 0 0 0 0 0 0 0 
sensor id 5 0 0 0 0 0 0 0 0 0 0 0 0 
sensor id 0 4 1 0 0 1 0 0 0 0 3 2 0 
sensor id 1 3 3 2 1 2 2 0 1 1 0 1 0 
sensor id 2 5 3 2 4 0 0 243 6 10 13 13 6 
sensor id 3 2 0 0 0 0 0 0 1 0 0 0 1 
sensor id 4 3 0 0 0 0 0 0 0 0 0 0 0 
sensor id 5 0 0 0 0 0 0 0 0 0 0 0 0 
sensor id 0 4 0 1 1 2 1 0 0 1 0 1 0 
sensor id 1 4 2 3 0 0 0 0 0 1 0 1 0 
sensor id 2 6 3 2 5 1 0 51 5 10 14 13 6 
sensor id 3 1 1 0 0 0 0 0 1 0 1 0 1 
sensor id 4 2 0 0 0 0 0 0 0 0 0 1 0 
sensor id 5 0 0 0 0 0 0 0 0 0 0 0 0 
sensor id 0 3 0 1 0 0 1 0 1 0 2 0 0 
sensor id 1 3 0 0 1 0 0 0 0 0 0 1 0 
sensor id 2 6 4 3 4 0 0 41 7 15 18 15 7 
sensor id 3 2 1 0 1 1 2 0 1 0 0 1 1 
sensor id 4 2 0 0 0 0 1 0 0 0 0 0 0 
sensor id 5 0 0 0 0 0 0 0 0 0 0 0 0 
sensor id 0 3 0 0 0 1 0 0 1 0 2 2 0 
sensor id 1 2 0 0 1 0 4 2 1 1 0 1 0 
sensor id 2 6 3 2 4 0 0 0 9 19 19 17 8 
sensor id 3 2 1 0 1 0 1 0 1 1 0 0 1 
sensor id 4 3 0 0 0 0 0 0 0 0 0 0 0 
sensor id 5 0 0 0 0 0 0 0 0 0 0 0 0 
sensor id 0 2 0 0 0 0 0 0 1 1 0 0 0 
sensor id 1 4 0 0 2 4 2 0 2 1 0 0 1 
sensor id 2 6 4 2 5 2 3 0 10 23 22 20 10 
sensor id 3 3 1 0 1 1 2 0 0 0 1 0 1 
sensor id 4 2 0 0 0 0 0 0 0 0 0 0 0 
sensor id 5 0 0 0 0 0 0 0 0 0 0 0 0 
sensor id 0 4 0 0 0 1 1 0 0 0 0 0 1 
sensor id 1 5 8 5 2 0 0 0 1 1 0 2 1 
sensor id 2 7 4 3 6 0 0 0 12 27 33 25 13 
sensor id 3 1 1 0 1 0 0 0 1 1 1 0 1 
sensor id 4 2 0 0 0 0 0 0 0 0 0 0 0 
sensor id 5 0 0 0 0 0 0 0 0 0 0 0 0 
sensor id 0 3 0 1 1 0 0 0 1 0 3 2 1 
sensor id 1 5 8 8 4 4 6 0 1 2 0 1 0 
sensor id 2 7 4 3 6 0 0 0 16 38 40 31 15 
sensor id 3 2 0 0 0 1 3 0 1 0 0 0 1 
sensor id 4 2 0 0 0 0 0 0 0 0 0 0 0 
sensor id 5 0 0 0 0 0 0 0 0 0 0 0 0 
sensor id 0 3 0 1 1 1 0 0 0 1 2 0 0 
sensor id 1 6 10 9 4 4 2 0 1 2 1 1 1 
sensor id 2 9 4 5 8 2 0 0 17 37 41 36 17 
sensor id 3 3 1 0 0 0 1 0 0 0 0 1 1 
sensor id 4 3 0 0 0 0 0 0 0 0 0 0 0 
sensor id 5 0 0 0 0 0 0 0 0 0 0 0 0 
sensor id 0 4 0 0 0 2 1 0 0 0 2 2 1 
sensor id 1 5 6 8 3 3 1 0 1 0 0 1 1 
sensor id 2 9 5 5 8 3 1 0 16 35 38 32 15 
sensor id 3 2 1 0 1 0 0 0 1 0 1 0 1 
sensor id 4 3 0 0 0 0 0 0 0 0 0 1 0 
sensor id 5 0 0 0 0 0 0 0 0 0 0 0 0 
sensor id 0 2 0 1 1 2 1 0 0 0 1 1 0 
sensor id 1 5 5 5 2 0 0 0 1 1 0 1 0 
sensor id 2 8 4 4 7 0 0 0 15 31 36 30 13 
sensor id 3 3 0 0 0 0 0 0 1 0 1 0 1 
sensor id 4 2 0 0 0 0 0 0 0 0 0 0 0 
sensor id 5 0 0 0 0 0 0 0 0 0 0 0 0 
sensor id 0 3 0 1 0 1 1 0 0 0 0 1 1 
sensor id 1 5 5 2 1 5 6 0 1 0 0 1 0 
sensor id 2 9 4 3 6 0 1 0 14 24 26 24 12 
sensor id 3 2 1 0 1 0 0 0 0 0 2 0 0 
sensor id 4 2 1 0 0 0 0 0 0 0 0 0 0 
sensor id 5 0 0 0 0 0 0 0 0 0 0 0 0 
sensor id 0 2 0 1 0 0 1 0 0 0 0 1 1 
sensor id 1 5 5 2 1 5 6 0 1 0 0 1 0 
sensor id 2 9 4 3 6 0 1 0 14 24 26 24 12 
sensor id 3 2 1 0 1 0 0 0 0 0 2 0 0 
sensor id 4 2 1 0 0 0 0 0 0 0 0 0 0 
sensor id 5 0 0 0 0 0 0 0 0 0 0 0 0 
sensor id 0 2 0 1 0 0 1 0 0 0 2 1 1 
sensor id 1 4 2 0 0 0 0 0 0 0 0 1 0 
sensor id 2 8 4 3 6 0 0 243 9 16 18 19 9 
sensor id 3 2 0 0 1 1 2 0 0 1 2 0 0 
sensor id 4 2 0 0 0 0 0 0 0 0 1 0 0 
sensor id 5 0 0 0 0 0 0 0 0 0 0 0 0 
sensor id 0 3 1 2 0 1 0 0 0 0 0 1 0 
sensor id 1 2 0 0 1 0 0 0 1 0 0 1 0 
sensor id 2 6 3 3 5 0 0 243 7 12 14 13 7 
sensor id 3 2 1 0 0 0 2 0 1 0 1 0 0 
sensor id 4 2 0 0 0 0 0 0 0 0 0 0 0 
sensor id 5 0 0 0 0 0 0 0 0 0 0 0 0 
sensor id 0 3 0 0 1 1 1 0 0 0 0 1 0 
sensor id 1 2 0 0 1 0 0 0 1 0 0 1 0 
sensor id 2 6 3 3 5 0 0 243 7 12 14 13 7 
sensor id 3 2 1 0 0 0 2 0 1 0 1 0 0 
sensor id 4 2 0 0 0 0 0 0 0 0 0 0 0 
sensor id 5 0 0 0 0 0 0 0 0 0 0 0 0 
sensor id 0 3 0 0 1 1 1 0 0 0 3 1 0 
sensor id 1 3 1 0 2 2 6 2 0 0 0 0 0 
sensor id 2 6 3 3 5 0 0 243 6 7 6 8 6 
sensor id 3 3 0 0 0 0 0 0 1 0 1 0 1 
sensor id 4 2 0 0 0 0 0 0 0 0 0 0 0 
sensor id 5 0 0 0 0 0 0 0 0 0 0 0 0 
sensor id 0 3 1 1 0 1 0 0 1 0 1 0 1 
sensor id 1 1 0 0 0 0 0 0 0 0 0 0 0 
sensor id 2 6 3 2 4 0 0 243 4 0 0 7 6 
sensor id 3 3 0 0 0 0 2 0 0 0 0 1 1 
sensor id 4 3 0 0 0 0 0 0 0 0 0 0 0 
sensor id 5 0 0 0 0 0 0 0 0 0 0 0 0 
sensor id 0 4 0 1 0 0 1 0 0 0 1 0 1 
sensor id 1 1 0 0 0 2 5 0 1 0 0 0 0 
sensor id 2 6 3 3 5 0 0 243 5 1 0 5 6 
sensor id 3 2 1 0 0 1 0 0 1 0 0 1 1 
sensor id 4 2 0 0 0 0 0 0 0 0 0 0 0 
sensor id 5 0 0 0 0 0 0 0 0 0 0 0 0 
sensor id 0 3 0 0 0 1 0 0 1 0 2 0 1 
sensor id 1 3 0 0 0 0 0 0 0 0 0 0 0 
sensor id 2 7 4 3 4 0 0 243 2 0 0 4 5 
sensor id 3 3 0 0 1 0 1 0 1 0 0 0 0 
sensor id 4 2 0 0 0 0 0 0 0 0 0 0 0 
sensor id 5 0 0 0 0 0 0 0 0 0 0 0 0 
sensor id 0 3 1 1 0 2 0 0 0 1 1 1 0 
sensor id 1 1 0 0 0 1 4 1 2 0 0 0 0 
sensor id 2 7 4 3 4 0 0 243 3 0 5 5 4 
sensor id 3 3 0 0 1 0 1 0 1 0 1 0 1 
sensor id 4 2 0 0 0 0 0 0 0 0 0 0 0 
sensor id 5 0 0 0 0 0 0 0 0 0 0 0 0 
sensor id 0 3 0 1 1 1 0 0 0 0 3 0 0 
sensor id 1 0 0 0 0 0 0 0 0 0 0 0 0 
sensor id 2 6 4 4 4 0 0 243 1 0 0 3 4 
sensor id 3 2 1 0 0 0 3 0 1 0 0 0 1 
sensor id 4 3 0 0 0 0 0 0 0 0 0 0 0 
sensor id 5 0 0 0 0 0 0 0 0 0 0 0 0 
sensor id 0 3 0 2 0 1 0 0 0 1 0 0 1 
sensor id 1 2 0 0 1 3 6 0 0 0 0 0 0 
sensor id 2 7 4 4 5 0 0 243 1 0 0 3 4 
sensor id 3 3 1 0 0 1 2 0 1 0 1 0 1 
sensor id 4 2 0 0 0 0 0 0 0 0 0 0 0 
sensor id 5 0 0 0 0 0 0 0 0 0 0 0 0 
sensor id 0 4 0 1 0 2 0 0 1 0 1 1 1 
sensor id 1 0 0 0 0 0 0 0 0 0 0 0 0 
sensor id 2 7 5 5 5 0 0 243 1 0 1 7 9 
sensor id 3 2 1 0 1 0 0 0 0 0 1 0 1 
sensor id 4 3 0 0 0 0 0 0 0 0 0 1 0 
sensor id 5 0 0 0 0 0 0 0 0 0 0 0 0 
sensor id 0 3 1 1 1 1 1 0 0 0 2 0 1 
sensor id 1 0 0 0 0 0 0 0 0 1 0 0 0 
sensor id 2 11 6 8 10 0 0 243 8 4 5 12 24 
sensor id 3 2 0 0 0 0 1 0 1 1 0 0 1 
sensor id 4 3 0 0 0 0 0 0 0 0 0 0 0 
sensor id 5 0 0 0 0 0 0 0 0 0 0 0 0 
sensor id 0 4 1 1 1 1 1 0 0 1 1 0 1 
sensor id 1 0 0 0 0 0 1 0 0 0 0 0 0 
sensor id 2 21 10 15 20 3 0 0 13 1 0 16 30 
sensor id 3 2 0 0 0 0 1 0 1 1 0 0 1 
sensor id 4 3 0 0 0 0 0 0 0 0 0 0 0 
sensor id 5 0 0 0 0 0 0 0 0 0 0 0 0 
sensor id 0 4 1 1 1 1 1 0 0 1 1 0 1 
sensor id 1 0 0 0 0 0 1 0 0 0 0 0 0 
sensor id 2 21 10 15 20 3 0 0 13 1 0 16 30 
sensor id 3 2 1 0 0 1 2 0 1 0 1 1 1 
sensor id 4 3 0 0 0 0 0 0 0 0 0 0 0 
sensor id 5 0 0 0 0 0 0 0 0 0 0 0 0 
sensor id 0 5 1 1 0 2 0 0 1 0 1 2 1 
sensor id 1 2 0 0 0 4 4 0 0 1 0 0 0 
sensor id 2 24 10 16 22 4 4 0 16 11 8 21 42 
sensor id 3 2 0 0 1 0 1 0 0 0 1 0 1 
sensor id 4 2 0 0 0 0 0 0 0 0 0 0 0 
sensor id 5 0 0 0 0 0 0 0 0 0 0 0 0 
sensor id 0 5 1 2 1 1 1 0 1 1 3 2 1 
sensor id 1 0 1 0 0 4 0 0 0 1 0 0 0 
sensor id 2 29 13 22 32 8 3 0 25 14 12 28 54 
sensor id 3 2 0 0 0 1 1 0 1 0 1 0 1 
sensor id 4 2 0 0 0 0 0 0 0 0 0 0 0 
sensor id 5 0 0 0 0 0 0 0 0 0 0 0 0 
sensor id 0 5 1 2 1 2 0 0 0 1 3 1 1 
sensor id 1 0 0 0 1 2 2 0 1 1 0 0 0 
sensor id 2 31 14 25 37 8 2 0 27 15 5 30 63 
sensor id 3 2 1 0 0 0 1 0 1 0 0 0 1 
sensor id 4 2 0 0 0 0 0 0 0 0 0 0 0 
sensor id 5 0 0 0 0 0 0 0 0 0 0 0 0 
sensor id 0 4 2 3 0 1 1 0 0 1 4 1 1 
sensor id 1 1 2 0 0 0 8 0 1 0 0 1 0 
sensor id 2 37 16 29 40 7 1 0 31 6 3 37 71 
sensor id 3 3 1 0 1 0 0 1 1 0 0 0 1 
sensor id 4 2 0 0 0 0 0 0 0 0 0 0 0 
sensor id 5 0 0 0 0 0 0 0 0 0 0 0 0 
sensor id 0 5 2 1 1 1 0 0 0 1 3 0 2 
sensor id 1 0 0 0 2 0 0 0 1 0 0 0 0 
sensor id 2 38 16 31 42 8 0 0 29 17 3 33 69 
sensor id 3 2 0 0 0 0 0 1 1 0 1 0 0 
sensor id 4 2 0 0 0 0 0 0 0 0 0 0 0 
sensor id 5 0 0 0 0 0 0 0 0 0 0 0 0 
sensor id 0 5 2 2 1 2 0 1 0 1 2 1 1 
sensor id 1 0 0 1 0 0 9 0 0 1 0 0 0 
sensor id 2 41 17 31 39 6 0 0 24 4 8 32 63 
sensor id 3 2 1 0 1 0 0 0 1 0 1 0 1 
sensor id 4 3 0 0 0 0 0 0 0 0 0 0 0 
sensor id 5 0 0 0 0 0 0 0 0 0 0 0 0 
sensor id 0 5 3 2 1 2 1 0 1 1 1 1 2 
sensor id 1 2 0 0 1 1 1 0 0 0 0 0 0 
sensor id 2 39 17 28 35 7 1 0 20 4 10 26 53 
sensor id 3 2 0 0 0 0 2 0 1 0 0 0 1 
sensor id 4 3 0 0 0 0 0 0 0 0 0 0 0 
sensor id 5 0 0 0 0 0 0 0 0 0 0 0 0 
sensor id 0 5 2 1 1 2 0 1 1 0 2 1 0 
sensor id 1 3 0 0 0 0 0 0 0 0 0 0 0 
sensor id 2 34 16 25 29 3 0 0 15 3 5 20 39 
sensor id 3 2 0 0 1 1 2 0 0 0 0 0 1 
sensor id 4 2 0 0 1 0 0 0 0 0 0 0 0 
sensor id 5 0 0 0 0 0 0 0 0 0 0 0 0 
sensor id 0 5 1 2 1 2 1 0 1 0 2 0 1 
sensor id 1 1 0 0 0 0 2 0 1 0 0 0 0 
sensor id 2 27 13 19 20 3 1 243 10 0 3 14 24 
sensor id 3 2 0 0 1 0 0 0 0 0 0 1 1 
sensor id 4 2 1 0 0 0 0 0 0 0 0 0 0 
sensor id 5 0 0 0 0 0 0 0 0 0 0 0 0 
sensor id 0 5 2 1 0 2 1 0 0 1 3 1 0 
sensor id 1 2 0 0 0 1 1 0 1 0 0 1 0 
sensor id 2 21 10 13 14 1 0 243 7 3 0 8 15 
sensor id 3 2 0 0 1 0 0 0 1 0 0 0 1 
sensor id 4 2 0 0 0 0 0 0 0 0 0 0 0 
sensor id 5 0 0 0 0 0 0 0 0 0 0 0 0 
sensor id 0 5 2 2 1 1 0 0 1 1 4 1 2 
sensor id 1 1 0 0 0 0 0 0 1 1 0 0 0 
sensor id 2 19 10 13 10 0 0 243 4 0 0 2 8 
sensor id 3 2 0 0 0 0 2 0 1 0 0 0 1 
sensor id 4 2 0 0 0 0 0 0 0 0 0 0 0 
sensor id 5 0 0 0 0 0 0 0 0 0 0 0 0 
sensor id 0 6 3 2 1 2 0 0 1 0 2 1 2 
sensor id 1 1 0 0 0 0 4 0 0 0 0 0 0 
sensor id 2 15 11 12 7 0 0 243 0 0 3 3 3 
sensor id 3 2 0 0 1 0 1 0 1 0 0 0 1 
sensor id 4 2 1 0 0 0 0 0 0 0 0 0 0 
sensor id 5 0 0 0 0 0 0 0 0 0 0 0 0 
sensor id 0 7 3 3 2 1 0 0 1 0 2 1 2 
sensor id 1 1 0 0 0 0 4 0 0 0 0 0 0 
sensor id 2 15 11 12 7 0 0 243 0 0 3 3 3 
sensor id 3 2 0 0 1 0 1 0 1 0 0 0 1 
sensor id 4 2 1 0 0 0 0 0 0 0 0 0 0 
sensor id 5 0 0 0 0 0 0 0 0 0 0 0 0 
sensor id 0 7 3 3 2 1 0 0 1 1 3 1 2 
sensor id 1 1 0 0 0 0 0 0 0 0 0 0 0 
sensor id 2 9 8 8 4 0 0 243 0 0 0 2 2 
sensor id 3 2 0 0 0 0 2 0 1 0 0 0 1 
sensor id 4 2 0 0 0 0 0 0 0 0 0 0 0 
sensor id 5 0 0 0 0 0 0 0 0 0 0 0 0 
sensor id 0 8 3 4 2 2 1 0 2 1 1 3 3 
sensor id 1 1 0 0 0 0 0 0 0 0 0 1 0 
sensor id 2 5 4 5 3 0 0 243 0 0 2 2 1 
sensor id 3 2 0 0 1 1 1 0 1 0 1 0 1 
sensor id 4 2 1 0 0 0 0 0 0 0 0 0 0 
sensor id 5 0 0 0 0 0 0 0 0 0 0 0 0 
sensor id 0 9 3 5 3 2 1 1 3 1 4 3 6 
sensor id 1 1 0 0 0 0 0 0 1 0 0 1 0 
sensor id 2 5 4 4 3 0 0 243 1 1 2 2 2 
sensor id 3 2 1 0 0 0 1 0 0 0 0 0 1 
sensor id 4 2 0 0 0 0 0 0 0 0 0 0 0 
sensor id 5 0 0 0 0 0 0 0 0 0 0 0 0 
sensor id 0 12 5 7 4 3 2 2 3 2 2 5 9 
sensor id 1 1 0 0 0 0 0 0 0 0 0 1 0 
sensor id 2 4 5 5 3 0 0 243 0 0 2 2 1 
sensor id 3 2 0 0 0 0 0 0 1 0 1 0 1 
sensor id 4 2 0 0 0 0 0 0 0 0 0 0 0 
sensor id 5 0 0 0 0 0 0 0 0 0 0 0 0 
sensor id 0 16 7 10 6 3 2 1 4 2 4 5 13 
sensor id 1 0 0 0 0 0 3 1 1 0 0 0 0 
sensor id 2 5 5 7 4 0 0 243 1 0 0 0 1 
sensor id 3 2 1 0 0 0 0 1 0 0 1 0 1 
sensor id 4 2 0 0 0 0 0 0 0 0 1 0 0 
sensor id 5 0 0 0 0 0 0 0 0 0 0 0 0 
sensor id 0 26 11 14 8 4 3 2 5 3 4 7 19 
sensor id 1 2 0 0 1 0 0 0 0 0 0 1 0 
sensor id 2 7 8 13 6 0 0 0 0 0 0 3 3 
sensor id 3 2 1 0 0 0 0 0 0 0 0 0 1 
sensor id 4 3 0 0 0 0 1 0 0 0 0 0 0 
sensor id 5 0 0 0 0 0 0 0 0 0 0 0 0 
sensor id 0 32 16 17 11 5 2 2 6 4 3 8 23 
sensor id 1 0 0 1 0 0 8 0 1 0 0 0 0 
sensor id 2 8 11 21 8 1 1 0 3 0 0 5 2 
sensor id 3 1 1 0 1 0 2 1 1 0 1 0 1 
sensor id 4 2 0 0 0 0 0 0 0 0 0 0 0 
sensor id 5 0 0 0 0 0 0 0 0 0 0 0 0 
sensor id 0 33 15 18 11 5 1 2 6 4 5 11 25 
sensor id 1 2 0 0 1 0 0 2 0 1 0 0 0 
sensor id 2 9 12 23 10 4 0 0 1 0 4 0 4 
sensor id 3 2 1 0 0 0 3 0 1 0 0 0 0 
sensor id 4 3 0 0 0 0 0 0 0 0 0 0 0 
sensor id 5 0 0 0 0 0 0 0 0 0 0 0 0 
sensor id 0 36 16 17 11 4 1 2 7 4 5 10 26 
sensor id 1 0 0 0 2 3 0 1 0 1 0 0 1 
sensor id 2 10 13 28 13 2 0 0 0 6 0 0 5 
sensor id 3 2 1 0 1 1 3 0 1 0 1 0 1 
sensor id 4 3 0 0 0 0 1 0 0 0 0 0 0 
sensor id 5 0 0 0 0 0 0 0 0 0 0 0 0 
sensor id 0 38 16 18 12 4 1 3 7 3 4 11 29 
sensor id 1 3 0 0 1 6 0 2 1 0 0 0 0 
sensor id 2 11 13 31 13 3 0 0 5 0 7 3 3 
sensor id 3 2 1 0 0 0 1 0 1 1 1 0 0 
sensor id 4 3 0 0 1 1 0 0 0 0 0 0 0 
sensor id 5 0 0 0 0 0 0 0 0 0 0 0 0 
sensor id 0 43 18 20 13 5 2 3 8 4 5 11 30 
sensor id 1 0 0 1 0 5 0 0 1 1 0 0 1 
sensor id 2 11 15 33 12 5 0 0 2 0 6 0 4 
sensor id 3 1 1 0 0 0 0 0 0 0 0 0 1 
sensor id 4 3 0 0 0 0 1 0 0 0 0 0 0 
sensor id 5 0 0 0 0 0 0 0 0 0 0 0 0 
sensor id 0 45 21 23 14 5 2 2 7 3 5 11 30 
sensor id 1 0 0 0 0 0 1 0 1 0 0 1 0 
sensor id 2 10 15 33 13 2 3 0 3 0 0 3 2 
sensor id 3 2 0 0 0 1 3 1 1 0 1 0 1 
sensor id 4 2 0 0 0 1 0 0 0 0 0 0 0 
sensor id 5 0 0 0 0 0 0 0 0 0 0 0 0 
sensor id 0 45 22 24 15 6 3 4 7 4 4 10 28 
sensor id 1 0 2 0 0 2 0 1 0 0 0 0 0 
sensor id 2 10 16 31 10 5 0 0 4 0 0 3 4 
sensor id 3 2 0 0 0 1 3 1 1 0 1 0 1 
sensor id 4 2 0 0 0 1 0 0 0 0 0 0 0 
sensor id 5 0 0 0 0 0 0 0 0 0 0 0 0 
sensor id 0 45 22 24 15 6 3 4 7 4 4 10 28 
sensor id 1 0 2 0 0 2 0 1 0 0 0 0 0 
sensor id 2 10 16 31 10 5 0 0 4 0 0 3 4 
sensor id 3 2 0 0 0 0 0 0 1 0 1 0 1 
sensor id 4 2 0 0 1 0 0 0 0 0 0 0 0 
sensor id 5 0 0 0 0 0 0 0 0 0 0 0 0 
sensor id 0 40 20 21 14 5 3 3 7 3 5 10 25 
sensor id 1 1 0 0 0 3 0 1 0 0 0 0 0 
sensor id 2 11 14 28 10 4 0 0 0 3 0 3 3 
sensor id 3 3 0 0 0 0 0 0 0 0 1 0 1 
sensor id 4 3 0 0 0 0 0 0 0 0 0 0 0 
sensor id 5 0 0 0 0 0 0 0 0 0 0 0 0 
sensor id 0 36 17 18 11 5 2 3 6 3 5 9 21 
sensor id 1 0 0 0 0 0 6 0 0 0 0 0 0 
sensor id 2 9 14 25 9 2 1 0 1 0 0 2 4 
sensor id 3 1 1 0 1 1 1 0 0 0 1 0 1 
sensor id 4 3 0 0 0 0 1 0 0 0 0 0 0 
sensor id 5 0 0 0 0 0 0 0 0 0 0 0 0 
sensor id 0 30 14 16 10 3 2 2 5 3 4 7 16 
sensor id 1 0 0 0 1 0 0 0 0 0 0 1 0 
sensor id 2 8 11 20 9 3 0 0 0 0 2 2 3 
sensor id 3 2 1 0 0 0 1 0 0 0 0 0 1 
sensor id 4 3 0 0 0 0 0 0 0 0 0 0 0 
sensor id 5 0 0 0 0 0 0 0 0 0 0 0 0 
sensor id 0 26 11 12 7 4 1 2 4 3 3 6 9 
sensor id 1 2 0 0 0 0 2 0 0 1 0 0 0 
sensor id 2 8 10 16 6 2 0 243 0 0 2 2 2 
sensor id 3 2 1 0 0 0 0 0 0 0 1 0 1 
sensor id 4 2 1 0 0 0 0 0 0 0 0 0 0 
sensor id 5 0 0 0 0 0 0 0 0 0 0 0 0 
sensor id 0 13 4 5 4 3 1 1 4 2 4 4 6 
sensor id 1 2 0 0 0 1 3 0 0 0 0 0 0 
sensor id 2 6 5 5 4 1 0 243 0 0 2 0 0 
sensor id 3 2 0 0 0 0 0 1 1 0 1 0 1 
sensor id 4 2 1 0 0 0 0 0 0 0 0 0 0 
sensor id 5 0 0 0 0 0 0 0 0 0 0 0 0 
sensor id 0 7 1 4 3 3 1 1 3 2 1 2 3 
sensor id 1 1 0 0 0 0 4 0 1 0 0 0 0 
sensor id 2 4 2 1 2 0 0 243 0 0 0 0 0 
sensor id 3 2 1 0 1 0 0 0 0 0 0 0 1 
sensor id 4 2 0 0 0 0 1 0 0 0 0 0 0 
sensor id 5 0 0 0 0 0 0 0 0 0 0 0 0 
sensor id 0 5 1 3 2 2 2 1 2 1 1 3 2 
sensor id 1 1 0 0 0 1 1 0 0 0 0 0 0 
sensor id 2 3 2 1 1 0 0 22 0 0 0 1 0 
sensor id 3 2 1 0 0 1 0 0 1 0 1 0 0 
sensor id 4 2 1 0 0 1 1 0 0 0 0 0 0 
sensor id 5 0 0 0 0 0 0 0 0 0 0 0 0 
sensor id 0 4 0 1 2 2 1 2 1 0 3 0 1 
sensor id 1 0 0 0 1 1 3 0 0 0 0 0 0 
sensor id 2 3 3 2 2 0 0 7 0 0 0 0 0 
sensor id 3 2 1 0 0 0 2 0 1 0 0 0 1 
sensor id 4 3 0 0 0 0 1 0 0 0 0 0 0 
sensor id 5 0 0 0 0 0 0 0 0 0 0 0 0 
sensor id 0 4 0 1 2 2 1 1 2 1 2 1 2 
sensor id 1 2 0 0 0 0 0 0 0 0 0 0 0 
sensor id 2 3 2 0 1 0 0 11 0 0 0 0 0 
sensor id 3 2 0 0 1 0 1 0 0 0 1 0 1 
sensor id 4 3 0 0 1 1 1 0 0 0 0 0 0 
sensor id 5 0 0 0 0 0 0 0 0 0 0 0 0 
sensor id 0 4 0 2 2 3 1 2 2 1 2 0 2 
sensor id 1 1 0 0 1 2 5 0 0 1 0 0 0 
sensor id 2 3 1 1 2 0 0 0 0 0 0 0 0 
sensor id 3 2 1 0 0 0 0 0 0 0 1 0 1 
sensor id 4 3 1 1 1 1 1 1 0 0 0 0 1 
sensor id 5 0 0 0 0 0 0 0 0 0 0 0 0 
sensor id 0 3 0 2 3 4 2 3 4 2 3 2 3 
sensor id 1 0 0 0 0 0 0 0 0 0 0 1 0 
sensor id 2 3 1 0 2 0 0 0 1 0 3 2 1 
sensor id 3 2 1 0 0 0 0 0 1 0 0 0 1 
sensor id 4 3 1 1 1 1 1 1 0 0 1 0 1 
sensor id 5 0 0 0 0 0 0 0 0 0 0 0 0 
sensor id 0 6 2 4 6 9 6 14 17 7 5 5 9 
sensor id 1 0 0 0 0 2 4 0 0 0 0 1 0 
sensor id 2 3 3 1 3 0 0 0 0 0 0 2 2 
sensor id 3 2 1 0 1 0 0 0 0 0 0 0 1 
sensor id 4 3 1 1 1 1 1 1 0 0 1 0 1 
sensor id 5 0 0 0 0 0 0 0 0 0 0 0 0 
sensor id 0 6 2 4 6 9 6 14 17 7 5 5 9 
sensor id 1 0 0 0 0 2 4 0 0 0 0 1 0 
sensor id 2 3 3 1 3 0 0 0 0 0 0 2 2 
sensor id 3 2 1 0 1 0 0 0 0 0 0 0 1 
sensor id 4 3 1 1 1 3 2 1 1 0 1 1 1 
sensor id 5 0 0 0 0 0 0 0 0 0 0 0 0 
sensor id 0 8 2 7 19 18 13 28 43 18 6 10 17 
sensor id 1 0 0 0 0 2 7 2 0 0 0 0 0 
sensor id 2 5 4 3 3 0 0 0 3 0 0 1 2 
sensor id 3 2 1 0 0 0 2 0 0 0 1 0 1 
sensor id 4 3 2 3 2 6 5 3 1 1 1 1 1 
sensor id 5 0 0 0 0 0 0 0 0 0 0 0 0 
sensor id 0 9 3 8 22 20 15 33 43 18 6 10 17 
sensor id 1 0 0 0 0 2 7 2 0 0 0 0 0 
sensor id 2 5 4 3 3 0 0 0 3 0 0 1 2 
sensor id 3 2 1 0 0 0 2 0 0 0 1 0 1 
sensor id 4 3 2 3 2 6 5 3 1 1 1 1 1 
sensor id 5 0 0 0 0 0 0 0 0 0 0 0 0 
sensor id 0 9 3 8 22 20 15 33 50 19 8 10 18 
sensor id 1 1 0 0 1 3 7 1 1 0 0 0 0 
sensor id 2 5 3 2 3 0 0 0 2 0 0 0 2 
sensor id 3 2 1 0 1 0 2 0 0 0 0 0 1 
sensor id 4 3 2 3 3 8 5 3 1 1 1 1 1 
sensor id 5 0 0 0 0 0 0 0 0 0 0 0 0 
sensor id 0 8 3 9 24 23 17 35 52 18 8 9 18 
sensor id 1 1 0 0 1 0 0 0 0 1 0 1 0 
sensor id 2 5 3 2 3 0 0 0 0 0 5 3 1 
sensor id 3 2 1 0 0 0 2 0 1 0 1 0 1 
sensor id 4 4 2 3 3 9 6 3 1 1 1 1 1 
sensor id 5 0 0 0 0 0 0 0 0 0 0 0 0 
sensor id 0 9 4 9 25 24 18 38 54 19 8 10 18 
sensor id 1 0 0 0 2 2 0 0 1 1 0 0 0 
sensor id 2 4 3 2 3 0 2 0 0 0 3 3 2 
sensor id 3 2 0 0 0 0 2 0 1 0 1 0 0 
sensor id 4 3 2 3 3 8 6 3 1 1 1 1 1 
sensor id 5 0 0 0 0 0 0 0 0 0 0 0 0 
sensor id 0 9 4 9 26 24 19 40 55 19 8 9 18 
sensor id 1 0 0 0 1 2 4 0 0 1 0 0 0 
sensor id 2 4 3 3 3 0 1 0 3 2 4 3 2 
sensor id 3 2 0 0 0 1 1 0 1 0 1 0 1 
sensor id 4 3 2 3 3 10 6 3 2 1 1 1 1 
sensor id 5 0 0 0 0 0 0 0 0 0 0 0 0 
sensor id 0 9 4 9 26 25 19 40 56 18 8 10 17 
sensor id 1 0 0 0 0 0 3 1 2 0 0 1 0 
sensor id 2 4 3 2 2 0 0 0 2 0 4 3 2 
sensor id 3 2 0 0 0 0 1 0 1 0 0 0 1 
sensor id 4 3 2 3 3 10 7 3 2 1 1 1 1 
sensor id 5 0 0 0 0 0 0 0 0 0 0 0 0 
sensor id 0 8 4 10 27 25 20 41 56 18 7 10 18 
sensor id 1 0 0 0 2 3 5 0 0 0 0 0 1 
sensor id 2 4 3 2 3 1 0 0 1 0 0 1 2 
sensor id 3 3 1 0 1 0 2 0 1 0 1 0 1 
sensor id 4 3 1 3 3 10 7 3 1 1 1 1 1 
sensor id 5 0 0 0 0 0 0 0 0 0 0 0 0 
sensor id 0 9 5 9 26 25 19 38 52 17 9 8 17 
sensor id 1 1 0 0 0 0 1 1 1 0 0 0 0 
sensor id 2 5 3 2 2 0 0 0 2 2 3 1 0 
sensor id 3 2 0 0 1 0 0 0 0 0 1 0 1 
sensor id 4 3 1 3 3 9 6 3 1 1 1 1 1 
sensor id 5 0 0 0 0 0 0 0 0 0 0 0 0 
sensor id 0 9 4 9 26 23 18 31 45 14 8 8 16 
sensor id 1 2 0 0 0 0 0 0 0 0 0 0 0 
sensor id 2 5 3 2 1 0 0 0 2 0 0 0 0 
sensor id 3 2 0 0 0 0 2 1 0 0 0 0 1 
sensor id 4 3 1 2 3 7 5 2 1 1 1 1 1 
sensor id 5 0 0 0 0 0 0 0 0 0 0 0 0 
sensor id 0 8 3 9 23 21 15 27 36 12 5 7 12 
sensor id 1 1 0 0 2 1 1 0 0 1 0 0 0 
sensor id 2 4 3 1 3 0 0 0 0 0 0 0 0 
sensor id 3 2 0 0 1 0 1 0 0 0 2 0 1 
sensor id 4 3 1 2 2 5 4 2 1 1 1 1 1 
sensor id 5 0 0 0 0 0 0 0 0 0 0 0 0 
sensor id 0 7 3 8 18 18 11 20 24 8 4 6 9 
sensor id 1 0 0 0 0 3 2 0 0 0 0 0 0 
sensor id 2 4 3 2 2 0 0 0 0 0 0 1 1 
sensor id 3 2 0 0 1 0 1 0 0 0 2 0 1 
sensor id 4 3 1 2 2 5 4 2 1 1 1 1 1 
sensor id 5 0 0 0 0 0 0 0 0 0 0 0 0 
sensor id 0 6 1 4 11 12 7 12 12 4 3 3 4 
sensor id 1 2 0 0 0 0 2 0 0 1 0 0 0 
sensor id 2 3 2 0 1 0 0 0 1 0 0 0 0 
sensor id 3 2 0 0 1 0 0 0 0 0 0 0 1 
sensor id 4 3 1 1 2 3 3 2 1 0 1 1 1 
sensor id 5 0 0 0 0 0 0 0 0 0 0 0 0 
sensor id 0 5 1 2 5 6 4 6 12 4 3 3 4 
sensor id 1 2 0 0 0 0 2 0 0 1 0 0 0 
sensor id 2 3 2 0 1 0 0 0 1 0 0 0 0 
sensor id 3 2 0 0 1 0 0 0 0 0 0 0 1 
sensor id 4 3 1 1 2 3 3 2 1 0 1 1 1 
sensor id 5 0 0 0 0 0 0 0 0 0 0 0 0 
sensor id 0 5 1 2 5 6 4 6 5 2 3 2 2 
sensor id 1 0 0 0 1 0 0 0 0 0 0 0 0 
sensor id 2 3 2 1 2 0 0 0 0 0 1 1 1 
sensor id 3 2 0 0 0 0 2 0 0 0 0 0 1 
sensor id 4 3 1 1 2 3 3 2 1 1 0 1 1 
sensor id 5 0 0 0 0 0 0 0 0 0 0 0 0 
sensor id 0 4 1 1 2 2 3 2 2 2 1 1 1 
sensor id 1 1 0 0 0 0 0 0 1 0 0 1 0 
sensor id 2 4 2 1 1 0 0 0 0 0 3 1 0 
sensor id 3 3 0 0 0 0 0 0 1 0 0 0 1 
sensor id 4 3 0 1 1 2 2 1 1 1 0 1 1 
sensor id 5 0 0 0 0 0 0 0 0 0 0 0 0 
sensor id 0 4 0 1 1 2 1 1 2 2 1 1 1 
sensor id 1 1 0 0 0 0 0 0 1 0 0 1 0 
sensor id 2 4 2 1 1 0 0 0 0 0 3 1 0 
sensor id 3 3 0 0 0 0 0 0 1 0 0 0 1 
sensor id 4 3 0 1 1 2 2 1 1 1 0 1 1 
sensor id 5 0 0 0 0 0 0 0 0 0 0 0 0 
sensor id 0 4 0 1 1 2 1 1 1 1 3 0 0 
sensor id 1 3 0 0 0 3 6 0 1 0 0 0 0 
sensor id 2 3 1 0 1 0 0 11 0 0 0 0 0 
sensor id 3 2 0 0 1 0 0 0 1 0 1 0 1 
sensor id 4 3 0 1 1 1 2 2 1 1 0 0 1 
sensor id 5 0 0 0 0 0 0 0 0 0 0 0 0 
sensor id 0 2 0 1 1 3 2 2 2 1 3 1 1 
sensor id 1 1 0 0 0 0 0 0 0 0 0 0 0 
sensor id 2 2 1 0 1 0 0 14 0 0 0 0 0 
sensor id 3 2 1 0 0 0 2 0 0 0 0 0 0 
sensor id 4 3 1 1 1 3 3 2 1 1 1 1 1 
sensor id 5 0 0 0 0 0 0 0 0 0 0 0 0 
sensor id 0 4 1 2 3 5 8 10 5 2 3 2 2 
sensor id 1 0 0 0 1 3 7 0 0 0 0 0 0 
sensor id 2 3 2 1 2 0 0 0 0 0 0 0 0 
sensor id 3 2 0 0 1 1 0 0 0 0 1 0 1 
sensor id 4 3 1 1 2 6 8 4 2 1 1 1 1 
sensor id 5 0 0 0 0 0 0 0 0 0 0 0 0 
sensor id 0 5 2 3 5 13 18 20 8 3 2 3 3 
sensor id 1 0 0 0 0 0 0 0 0 0 0 0 0 
sensor id 2 3 2 1 2 0 0 191 0 0 0 0 0 
sensor id 3 1 0 0 0 0 1 0 0 0 1 0 1 
sensor id 4 3 1 2 3 17 20 8 3 2 1 1 2 
sensor id 5 0 0 0 0 0 0 0 0 0 0 0 0 
sensor id 0 5 1 4 6 14 21 24 8 3 5 3 4 
sensor id 1 0 0 1 2 0 3 0 0 0 0 0 0 
sensor id 2 3 2 2 3 0 1 7 0 0 0 0 0 
sensor id 3 1 1 0 0 0 0 0 1 0 1 0 1 
sensor id 4 3 1 2 4 24 25 10 3 2 1 1 2 
sensor id 5 0 0 0 0 0 0 0 0 0 0 0 0 
sensor id 0 5 2 4 6 15 24 27 10 4 4 3 4 
sensor id 1 3 0 0 1 0 0 0 0 0 0 0 0 
sensor id 2 4 3 1 3 0 1 0 0 0 0 0 0 
sensor id 3 2 0 0 1 0 2 0 0 0 1 0 0 
sensor id 4 3 1 2 5 29 30 12 3 2 1 1 2 
sensor id 5 0 0 0 0 0 0 0 0 0 0 0 0 
sensor id 0 5 1 4 6 16 26 29 10 4 4 3 3 
sensor id 1 1 0 0 1 0 4 0 0 0 0 1 0 
sensor id 2 3 2 2 2 0 0 0 0 0 1 2 2 
sensor id 3 2 1 0 1 0 2 0 1 0 1 0 1 
sensor id 4 3 2 2 5 33 35 13 3 2 1 2 2 
sensor id 5 0 0 0 0 0 0 0 0 0 0 0 0 
sensor id 0 5 1 4 6 16 26 29 9 4 4 3 4 
sensor id 1 1 0 0 0 0 1 1 0 1 0 0 0 
sensor id 2 3 3 1 2 0 0 0 0 1 2 0 0 
sensor id 3 2 0 0 0 0 0 0 1 0 0 0 1 
sensor id 4 3 1 3 5 36 38 14 4 2 1 1 2 
sensor id 5 0 0 0 0 0 0 0 0 0 0 0 0 
sensor id 0 5 2 3 6 15 25 28 9 4 3 3 4 
sensor id 1 1 0 0 1 3 7 1 0 0 0 0 0 
sensor id 2 4 1 1 2 0 0 0 2 0 1 1 0 
sensor id 3 2 0 0 0 1 1 0 0 0 1 0 1 
sensor id 4 3 2 2 5 35 36 13 3 2 1 1 2 
sensor id 5 0 0 0 0 0 0 0 0 0 0 0 0 
sensor id 0 5 2 4 6 16 26 30 9 4 3 3 4 
sensor id 1 1 0 0 1 3 7 1 0 0 0 0 0 
sensor id 2 4 1 1 2 0 0 0 2 0 1 1 0 
sensor id 3 2 0 0 0 1 1 0 0 0 1 0 1 
sensor id 4 3 2 2 5 35 36 13 3 2 1 1 2 
sensor id 5 0 0 0 0 0 0 0 0 0 0 0 0 
sensor id 0 5 2 4 6 16 26 30 10 5 3 3 4 
sensor id 1 3 1 0 1 3 5 0 1 0 0 1 0 
sensor id 2 3 3 2 3 0 0 0 0 0 0 1 0 
sensor id 3 2 1 0 1 0 1 0 0 0 1 0 1 
sensor id 4 3 1 2 5 34 35 13 3 2 2 1 2 
sensor id 5 0 0 0 0 0 0 0 0 0 0 0 0 
sensor id 0 5 2 4 6 17 26 25 9 3 3 2 4 
sensor id 1 1 0 0 0 0 0 0 0 0 0 0 0 
sensor id 2 3 2 1 1 0 0 0 0 0 0 1 1 
sensor id 3 2 0 0 1 0 2 0 0 0 1 0 0 
sensor id 4 3 1 2 4 24 32 11 3 2 1 1 1 
sensor id 5 0 0 0 0 0 0 0 0 0 0 0 0 
sensor id 0 4 1 4 6 15 24 21 9 3 3 2 4 
sensor id 1 1 0 0 0 0 0 0 0 0 0 0 0 
sensor id 2 3 2 1 1 0 0 0 0 0 0 1 1 
sensor id 3 2 0 0 1 0 2 0 0 0 1 0 0 
sensor id 4 3 1 2 4 24 32 11 3 2 1 1 1 
sensor id 5 0 0 0 0 0 0 0 0 0 0 0 0 
sensor id 0 4 1 4 6 15 24 21 7 3 2 1 3 
sensor id 1 2 0 0 0 0 0 0 0 0 0 1 0 
sensor id 2 3 2 1 1 0 0 243 0 0 0 1 1 
sensor id 3 2 0 0 0 1 2 0 0 0 1 0 0 
sensor id 4 3 1 2 4 19 28 9 2 2 1 1 1 
sensor id 5 0 0 0 0 0 0 0 0 0 0 0 0 
sensor id 0 4 1 4 5 14 20 18 5 2 1 2 2 
sensor id 1 1 0 0 0 0 0 0 0 0 0 0 0 
sensor id 2 4 2 1 2 0 0 243 0 0 0 0 0 
sensor id 3 2 0 0 0 0 0 0 1 0 1 0 1 
sensor id 4 3 1 2 3 15 22 8 2 1 1 1 1 
sensor id 5 0 0 0 0 0 0 0 0 0 0 0 0 
sensor id 0 3 0 3 3 9 12 10 3 2 2 1 2 
sensor id 1 0 0 0 1 2 4 0 0 0 0 1 0 
sensor id 2 3 1 1 2 0 0 0 0 0 2 1 0 
sensor id 3 2 1 0 0 0 0 1 1 0 0 0 0 
sensor id 4 3 1 1 3 11 15 6 2 1 1 1 1 
sensor id 5 0 0 0 0 0 0 0 0 0 0 0 0 
sensor id 0 3 0 2 1 4 4 2 1 1 1 2 1 
sensor id 1 0 0 0 0 0 1 0 1 0 0 0 0 
sensor id 2 2 1 1 1 0 0 0 0 0 0 0 0 
sensor id 3 3 0 0 0 0 2 0 1 0 1 0 1 
sensor id 4 3 1 1 2 4 8 4 1 1 1 1 1 
sensor id 5 0 0 0 0 0 0 0 0 0 0 0 0 
sensor id 0 4 1 0 1 1 2 1 1 1 1 1 1 
sensor id 1 0 0 0 1 4 4 0 1 0 0 1 0 
sensor id 2 2 1 1 2 0 0 0 0 0 3 1 0 
sensor id 3 2 0 0 0 0 1 0 1 0 1 0 1 
sensor id 4 3 1 1 2 4 7 6 3 2 1 1 2 
sensor id 5 0 0 0 0 0 0 0 0 0 0 0 0 
sensor id 0 4 0 1 1 3 1 1 1 0 1 1 1 
sensor id 1 2 0 0 0 1 6 0 0 0 0 0 0 
sensor id 2 3 2 1 2 0 0 0 0 0 0 0 0 
sensor id 3 2 0 0 1 0 0 0 0 0 0 0 1 
sensor id 4 3 1 1 4 8 14 20 8 5 3 2 3 
sensor id 5 0 0 0 0 0 0 0 0 0 0 0 0 
sensor id 0 4 1 2 2 2 3 2 1 2 3 1 2 
sensor id 1 0 0 0 0 0 0 0 0 0 0 1 0 
sensor id 2 2 2 1 2 0 0 0 0 0 1 1 1 
sensor id 3 2 1 0 0 0 0 1 1 0 1 0 0 
sensor id 4 4 1 2 7 17 25 38 15 7 4 3 4 
sensor id 5 0 0 0 0 0 0 0 0 0 0 0 0 
sensor id 0 5 1 2 2 2 3 3 2 1 2 2 2 
sensor id 1 2 0 0 0 0 4 0 0 0 0 0 0 
sensor id 2 3 2 1 2 0 0 0 0 0 0 0 0 
sensor id 3 1 1 0 0 1 2 0 0 0 0 0 1 
sensor id 4 4 2 2 8 21 29 48 18 8 3 3 5 
sensor id 5 0 0 0 0 0 0 0 0 0 0 0 0 
sensor id 0 4 1 2 2 2 3 2 3 1 2 2 1 
sensor id 1 0 0 0 0 0 0 0 0 1 0 0 0 
sensor id 2 2 1 1 1 0 0 0 0 1 2 1 0 
sensor id 3 1 1 0 0 1 2 0 0 0 0 0 1 
sensor id 4 4 2 2 8 21 29 48 18 8 3 3 5 
sensor id 5 0 0 0 0 0 0 0 0 0 0 0 0 
sensor id 0 4 1 2 2 2 3 2 3 1 2 2 1 
sensor id 1 0 0 0 0 0 0 0 0 1 0 0 0 
sensor id 2 2 1 1 1 0 0 0 0 1 2 1 0 
sensor id 3 2 0 0 0 1 3 0 0 0 1 0 1 
sensor id 4 3 2 3 9 23 32 54 19 8 4 3 5 
sensor id 5 0 0 0 0 0 0 0 0 0 0 0 0 
sensor id 0 4 1 2 1 3 4 3 2 2 3 3 2 
sensor id 1 2 0 0 1 3 6 0 0 0 0 1 0 
sensor id 2 3 2 1 2 0 0 33 1 0 0 0 0 
sensor id 3 3 0 0 1 0 2 0 1 0 1 0 1 
sensor id 4 4 2 3 9 25 37 71 22 9 5 4 5 
sensor id 5 0 0 0 0 0 0 0 0 0 0 0 0 
sensor id 0 5 1 2 2 3 5 2 2 2 3 3 2 
sensor id 1 2 0 0 1 3 6 0 0 0 0 1 0 
sensor id 2 3 2 1 2 0 0 33 1 0 0 0 0 
sensor id 3 3 0 0 1 0 2 0 1 0 1 0 1 
sensor id 4 4 2 3 9 25 37 71 22 9 5 4 5 
sensor id 5 0 0 0 0 0 0 0 0 0 0 0 0 
sensor id 0 5 1 2 2 3 5 2 2 2 4 3 2 
sensor id 1 2 0 1 1 2 3 0 0 0 0 0 0 
sensor id 2 3 2 1 2 0 0 26 0 0 0 0 0 
sensor id 3 2 0 0 0 0 0 0 0 0 1 0 1 
sensor id 4 4 2 3 9 26 37 61 19 7 4 3 5 
sensor id 5 0 0 0 0 0 0 0 0 0 0 0 0 
sensor id 0 4 1 1 2 3 5 3 2 1 3 3 2 
sensor id 1 1 0 0 0 0 0 0 0 0 0 0 0 
sensor id 2 3 1 1 2 0 0 35 0 0 0 0 0 
sensor id 3 2 0 0 1 0 1 0 1 0 1 0 1 
sensor id 4 3 2 2 9 26 36 57 18 7 4 3 4 
sensor id 5 0 0 0 0 0 0 0 0 0 0 0 0 
sensor id 0 4 1 2 2 3 5 3 2 2 4 3 2 
sensor id 1 2 0 0 0 3 7 0 0 0 0 0 0 
sensor id 2 3 3 1 3 0 0 29 0 0 0 0 0 
sensor id 3 2 0 0 0 0 2 0 0 0 1 0 1 
sensor id 4 4 2 3 9 26 36 54 17 7 4 3 4 
sensor id 5 0 0 0 0 0 0 0 0 0 0 0 0 
sensor id 0 5 1 2 2 3 4 2 2 3 1 1 2 
sensor id 1 2 0 0 1 2 4 0 0 0 0 0 0 
sensor id 2 3 2 2 2 0 0 2 0 0 0 0 0 
sensor id 3 2 0 0 0 0 0 0 1 0 0 1 0 
sensor id 4 3 2 2 8 22 31 41 13 5 3 2 3 
sensor id 5 0 0 0 0 0 0 0 0 0 0 0 0 
sensor id 0 5 1 2 1 3 3 2 1 1 2 2 1 
sensor id 1 2 0 0 0 0 1 0 0 0 0 0 0 
sensor id 2 3 1 1 2 0 0 0 0 0 0 0 0 
sensor id 3 2 0 0 1 0 0 0 0 0 1 0 1 
sensor id 4 4 1 2 6 13 20 23 7 4 1 1 2 
sensor id 5 0 0 0 0 0 0 0 0 0 0 0 0 
sensor id 0 3 0 1 1 2 1 1 1 1 2 1 1 
sensor id 1 1 0 0 0 0 0 0 0 0 0 0 0 
sensor id 2 3 1 0 1 0 0 0 0 0 1 0 0 
sensor id 3 2 0 0 0 0 0 0 1 0 0 0 1 
sensor id 4 3 1 1 2 4 9 9 3 2 2 1 1 
sensor id 5 0 0 0 0 0 0 0 0 0 0 0 0 
sensor id 0 3 0 1 0 2 1 1 1 0 3 1 1 
sensor id 1 1 0 0 1 2 5 0 0 0 0 0 0 
sensor id 2 2 0 1 2 0 0 0 0 0 0 0 0 
sensor id 3 2 1 0 1 0 1 0 1 0 1 0 0 
sensor id 4 3 1 1 2 2 4 4 2 2 2 1 1 
sensor id 5 0 0 0 0 0 0 0 0 0 0 0 0 
sensor id 0 4 0 1 1 2 1 1 1 0 3 1 0 
sensor id 1 2 0 0 0 1 7 0 0 0 0 0 0 
sensor id 2 3 2 1 1 0 0 0 0 0 0 0 0 
sensor id 3 2 0 0 0 0 1 0 1 0 0 0 1 
sensor id 4 3 1 1 2 2 2 3 2 3 2 2 2 
sensor id 5 0 0 0 0 0 0 0 0 0 0 0 0 
sensor id 0 3 0 1 1 1 0 1 1 1 1 1 1 
sensor id 1 0 0 0 1 2 8 0 0 0 0 0 0 
sensor id 2 3 2 1 1 0 0 0 0 0 0 1 0 
sensor id 3 2 1 0 1 0 2 0 1 0 0 0 1 
sensor id 4 3 1 1 2 2 2 4 4 10 7 5 4 
sensor id 5 0 0 0 0 0 0 0 0 0 0 0 0 
sensor id 0 3 0 1 1 1 0 0 1 2 3 2 1 
sensor id 1 2 0 0 0 0 0 0 0 0 0 0 0 
sensor id 2 3 2 0 1 0 0 243 0 0 0 0 0 
sensor id 3 2 1 0 0 0 1 0 1 0 0 0 1 
sensor id 4 4 1 1 3 3 4 10 15 37 20 10 6 
sensor id 5 0 0 0 0 0 0 0 0 0 0 0 0 
sensor id 0 4 0 0 1 1 0 1 1 1 4 2 0 
sensor id 1 0 0 0 0 0 0 0 0 0 0 1 0 
sensor id 2 2 1 0 1 0 0 243 1 0 4 1 1 
sensor id 3 2 0 0 0 0 2 0 1 0 0 0 1 
sensor id 4 5 2 2 4 4 4 10 17 46 26 11 7 
sensor id 5 0 0 0 0 0 0 0 0 0 0 0 0 
sensor id 0 4 0 1 0 1 0 0 1 1 4 1 1 
sensor id 1 0 0 0 0 0 0 0 0 0 0 0 0 
sensor id 2 3 1 1 1 0 0 243 0 0 0 0 0 
sensor id 3 2 0 0 0 0 1 0 1 0 0 0 1 
sensor id 4 4 2 2 4 3 5 11 19 55 31 12 7 
sensor id 5 0 0 0 0 0 0 0 0 0 0 0 0 
sensor id 0 3 1 1 1 1 1 0 1 1 4 1 1 
sensor id 1 0 0 0 0 0 0 0 0 0 0 0 0 
sensor id 2 3 1 1 1 0 0 243 0 0 0 0 0 
sensor id 3 2 0 0 0 0 1 0 1 0 0 0 1 
sensor id 4 4 2 2 4 3 5 11 19 55 31 12 7 
sensor id 5 0 0 0 0 0 0 0 0 0 0 0 0 
sensor id 0 3 1 1 1 1 1 0 1 1 4 2 1 
sensor id 1 2 0 1 2 0 0 0 0 0 0 0 0 
sensor id 2 3 2 1 2 0 0 243 0 0 0 0 0 
sensor id 3 2 0 0 0 0 1 0 0 0 1 0 1 
sensor id 4 5 1 2 4 3 5 12 19 59 31 12 7 
sensor id 5 0 0 0 0 0 0 0 0 0 0 0 0 
sensor id 0 3 0 0 0 1 0 0 1 0 3 1 0 
sensor id 1 2 0 0 0 0 4 1 0 0 0 0 0 
sensor id 2 3 1 1 2 0 0 243 1 0 1 0 0 
sensor id 3 2 0 0 1 0 1 0 0 0 1 0 1 
sensor id 4 5 2 2 4 4 4 11 18 65 37 13 6 
sensor id 5 0 0 0 0 0 0 0 0 0 0 0 0 
sensor id 0 3 0 1 0 1 0 0 1 1 3 0 0 
sensor id 1 2 0 0 0 0 0 0 0 0 0 0 0 
sensor id 2 3 2 0 0 0 0 243 0 0 1 2 0 
sensor id 3 2 1 0 1 0 2 0 1 0 0 0 1 
sensor id 4 5 2 2 4 3 4 11 18 70 42 14 7 
sensor id 5 0 0 0 0 0 0 0 0 0 0 0 0 
sensor id 0 3 0 1 0 1 0 0 1 1 2 1 0 
sensor id 1 0 0 1 2 0 0 0 1 0 0 0 0 
sensor id 2 2 1 1 2 0 0 243 0 0 2 2 0 
sensor id 3 2 0 0 1 0 2 0 1 0 1 0 1 
sensor id 4 5 2 2 4 4 4 11 19 70 41 15 7 
sensor id 5 0 0 0 0 0 0 0 0 0 0 0 0 
sensor id 0 3 0 0 1 1 1 0 1 0 2 0 0 
sensor id 1 0 0 0 0 0 0 0 0 1 0 0 0 
sensor id 2 3 0 0 0 0 0 243 0 0 0 0 0 
sensor id 3 3 1 0 1 1 1 0 0 0 0 0 1 
sensor id 4 5 2 2 5 4 5 12 21 61 34 15 8 
sensor id 5 0 0 0 0 0 0 0 0 0 0 0 0 
sensor id 0 3 0 1 1 2 0 0 0 0 3 1 0 
sensor id 1 0 0 0 0 0 0 0 0 0 0 0 0 
sensor id 2 2 1 0 1 0 0 243 0 0 0 0 0 
sensor id 3 2 1 0 1 0 1 1 1 0 1 0 1 
sensor id 4 5 2 2 5 4 5 11 20 50 27 14 8 
sensor id 5 0 0 0 0 0 0 0 0 0 0 0 0 
sensor id 0 2 0 1 0 1 1 0 0 0 2 0 1 
sensor id 1 0 0 0 0 0 0 0 0 0 0 0 0 
sensor id 2 2 0 0 0 0 0 243 0 0 0 0 0 
sensor id 3 2 1 0 1 1 2 0 1 0 1 0 0 
sensor id 4 5 1 2 5 4 4 10 16 36 20 11 6 
sensor id 5 0 0 0 0 0 0 0 0 0 0 0 0 
sensor id 0 4 0 0 1 1 1 0 0 1 2 0 1 
sensor id 1 0 0 0 0 1 4 0 0 1 0 0 0 
sensor id 2 3 1 0 1 0 0 243 0 0 2 1 0 
sensor id 3 2 0 0 1 0 1 0 1 0 0 0 0 
sensor id 4 4 1 1 3 3 3 7 10 23 13 8 5 
sensor id 5 0 0 0 0 0 0 0 0 0 0 0 0 
sensor id 0 4 0 1 0 2 0 0 0 1 3 0 0 
sensor id 1 2 0 0 0 0 0 0 0 0 0 0 0 
sensor id 2 3 2 0 1 0 0 0 0 0 0 0 0 
sensor id 3 2 1 0 1 0 1 1 1 0 0 0 1 
sensor id 4 4 1 1 3 2 3 5 8 18 12 8 5 
sensor id 5 0 0 0 0 0 0 0 0 0 0 0 0 
sensor id 0 3 1 0 0 1 1 0 0 1 1 0 1 
sensor id 1 0 0 0 0 0 1 0 0 0 0 0 0 
sensor id 2 2 1 0 1 0 0 0 0 0 2 1 0 
sensor id 3 3 0 0 1 0 1 0 1 0 0 0 0 
sensor id 4 4 1 1 2 1 2 3 4 10 9 7 4 
sensor id 5 0 0 0 0 0 0 0 0 0 0 0 0 
sensor id 0 2 0 0 0 1 0 0 0 0 1 1 0 
sensor id 1 2 0 0 1 3 7 1 1 0 0 0 0 
sensor id 2 3 2 1 2 0 0 0 0 0 0 0 0 
sensor id 3 2 0 0 0 0 3 1 1 0 2 0 1 
sensor id 4 4 1 1 2 1 1 2 3 7 8 6 3 
sensor id 5 0 0 0 0 0 0 0 0 0 0 0 0 
sensor id 0 2 0 1 0 1 0 0 0 0 1 1 0 
sensor id 1 2 0 0 1 3 7 1 1 0 0 0 0 
sensor id 2 3 2 1 2 0 0 0 0 0 0 0 0 
sensor id 3 2 0 0 0 0 3 1 1 0 2 0 1 
sensor id 4 4 1 1 2 1 1 2 3 7 8 6 3 
sensor id 5 0 0 0 0 0 0 0 0 0 0 0 0 
sensor id 0 3 0 0 0 1 0 0 1 0 1 0 0 
sensor id 1 0 0 0 0 0 4 1 0 0 0 0 0 
sensor id 2 2 0 0 1 0 0 243 0 0 0 0 0 
sensor id 3 2 1 0 1 1 4 2 1 0 1 0 1 
sensor id 4 5 2 1 2 2 2 3 5 17 32 21 6 
sensor id 5 0 0 0 0 0 0 0 0 0 0 0 0 
sensor id 0 4 0 1 0 1 0 0 1 0 1 0 0 
sensor id 1 0 0 0 0 0 4 1 0 0 0 0 0 
sensor id 2 2 0 0 1 0 0 243 0 0 0 0 0 
sensor id 3 2 1 0 1 1 4 2 1 0 1 0 1 
sensor id 4 5 2 1 2 2 2 3 5 17 32 21 6 
sensor id 5 0 0 0 0 0 0 0 0 0 0 0 0 
sensor id 0 4 0 1 0 1 0 0 1 0 3 1 0 
sensor id 1 0 0 0 0 0 1 0 1 1 0 0 0 
sensor id 2 2 1 0 0 0 0 243 0 0 0 0 0 
sensor id 3 2 1 0 2 1 2 1 2 0 1 0 2 
sensor id 4 5 1 2 3 2 2 3 6 20 41 25 7 
sensor id 5 0 0 0 0 0 0 0 0 0 0 0 0 
sensor id 0 3 0 0 0 1 0 0 0 0 2 1 0 
sensor id 1 1 0 0 1 3 5 0 1 0 0 0 0 
sensor id 2 3 1 0 1 0 0 243 1 0 0 0 0 
sensor id 3 3 0 0 2 0 1 2 2 1 1 0 2 
sensor id 4 5 1 2 3 2 2 3 6 21 46 26 7 
sensor id 5 0 0 0 0 0 0 0 0 0 0 0 0 
sensor id 0 3 0 0 0 1 0 0 0 0 2 1 0 
sensor id 1 1 0 0 1 3 5 0 1 0 0 0 0 
sensor id 2 3 1 0 1 0 0 243 1 0 0 0 0 
sensor id 3 3 1 0 1 1 3 1 2 1 1 1 1 
sensor id 4 5 2 1 3 2 2 3 6 21 51 25 6 
sensor id 5 0 0 0 0 0 0 0 0 0 0 0 0 
sensor id 0 2 0 1 0 1 0 0 0 0 0 1 0 
sensor id 1 1 0 0 1 3 3 0 1 1 0 0 0 
sensor id 2 3 1 1 1 0 0 243 0 0 0 0 0 
sensor id 3 3 1 0 1 1 3 2 1 0 2 0 1 
sensor id 4 5 1 1 3 2 2 3 6 21 51 24 7 
sensor id 5 0 0 0 0 0 0 0 0 0 0 0 0 
sensor id 0 2 0 0 0 1 0 0 1 0 2 0 1 
sensor id 1 3 0 0 2 4 4 0 0 1 1 1 0 
sensor id 2 3 1 0 1 0 0 243 0 0 0 1 0 
sensor id 3 3 1 0 1 2 2 2 1 1 1 1 1 
sensor id 4 5 1 1 3 2 2 3 7 23 50 27 7 
sensor id 5 0 0 0 0 0 0 0 0 0 0 0 0 
sensor id 0 4 0 0 0 1 0 0 0 0 0 0 0 
sensor id 1 0 0 0 0 2 7 2 1 1 0 0 0 
sensor id 2 2 2 1 1 0 0 243 0 0 0 0 0 
sensor id 3 2 1 0 1 1 4 1 2 0 0 0 1 
sensor id 4 5 2 2 3 2 2 4 8 25 48 29 8 
sensor id 5 0 0 0 0 0 0 0 0 0 0 0 0 
sensor id 0 2 0 0 0 1 0 0 1 0 2 1 1 
sensor id 1 0 0 0 0 0 0 0 0 0 0 0 0 
sensor id 2 2 0 0 1 0 0 243 0 0 0 0 0 
sensor id 3 3 1 0 1 1 3 1 1 0 0 0 1 
sensor id 4 5 2 2 3 2 2 4 8 26 44 29 9 
sensor id 5 0 0 0 0 0 0 0 0 0 0 0 0 
sensor id 0 3 0 1 0 2 0 0 0 0 2 0 0 
sensor id 1 3 0 0 2 2 6 0 1 1 0 0 0 
sensor id 2 3 1 1 2 0 0 243 1 0 0 1 0 
sensor id 3 3 0 0 1 1 2 1 1 0 1 0 2 
sensor id 4 5 2 2 3 2 2 4 7 21 29 21 7 
sensor id 5 0 0 0 0 0 0 0 0 0 0 0 0 
sensor id 0 3 0 0 0 1 0 0 0 0 2 0 0 
sensor id 1 2 0 0 2 1 0 0 0 0 0 0 0 
sensor id 2 3 1 0 1 0 0 243 0 0 1 1 0 
sensor id 3 3 1 0 1 0 3 0 1 1 1 0 1 
sensor id 4 5 1 1 2 1 2 2 4 11 16 11 4 
sensor id 5 0 0 0 0 0 0 0 0 0 0 0 0 
sensor id 0 3 0 0 0 0 0 0 0 0 0 1 0 
sensor id 1 2 0 0 0 0 0 1 1 0 0 0 0 
sensor id 2 3 1 0 0 0 0 0 0 0 0 0 0 
sensor id 3 3 1 0 1 1 1 1 1 0 1 0 1 
sensor id 4 4 1 1 2 1 1 2 2 6 6 5 3 
sensor id 5 0 0 0 0 0 0 0 0 0 0 0 0 
sensor id 0 3 0 0 0 1 0 0 0 0 1 0 1 
sensor id 1 1 0 0 0 0 0 0 0 1 0 0 0 
sensor id 2 3 1 0 0 0 0 7 0 0 1 1 0 
sensor id 3 3 0 0 1 0 1 1 1 1 1 1 1 
sensor id 4 4 1 1 1 1 1 1 1 4 4 4 2 
sensor id 5 0 0 0 0 0 0 0 0 0 0 0 0 
sensor id 0 3 0 1 0 1 0 0 0 0 1 0 1 
sensor id 1 1 0 0 0 0 0 0 0 1 0 0 0 
sensor id 2 3 1 0 0 0 0 7 0 0 1 1 0 
sensor id 3 3 0 0 1 0 1 1 1 1 1 1 1 
sensor id 4 4 1 1 1 1 1 1 1 4 4 4 2 
sensor id 5 0 0 0 0 0 0 0 0 0 0 0 0 
sensor id 0 3 0 1 0 1 0 0 1 0 0 0 1 
sensor id 1 0 0 0 0 2 5 1 1 0 0 0 0 
sensor id 2 2 1 0 1 0 0 50 0 0 0 1 0 
sensor id 3 3 1 0 2 1 2 1 1 0 2 0 1 
sensor id 4 4 1 1 1 1 1 1 1 3 3 4 2 
sensor id 5 0 0 0 0 0 0 0 0 0 0 0 0 
sensor id 0 4 0 1 0 1 0 0 1 0 2 0 1 
sensor id 1 2 0 0 0 0 0 0 1 1 1 1 0 
sensor id 2 2 1 0 0 0 0 243 0 0 0 1 0 
sensor id 3 2 1 0 2 3 2 2 2 1 1 1 2 
sensor id 4 5 1 1 2 0 1 1 2 5 5 6 4 
sensor id 5 0 0 0 0 0 0 0 0 0 0 0 0 
sensor id 0 3 0 1 0 1 0 0 0 0 3 1 1 
sensor id 1 2 0 0 0 0 0 1 3 2 1 1 0 
sensor id 2 3 1 0 0 0 0 243 0 1 3 1 0 
sensor id 3 3 2 0 4 2 3 1 3 1 1 1 2 
sensor id 4 6 2 1 1 1 1 1 2 5 5 7 4 
sensor id 5 0 0 0 0 0 0 0 0 0 0 0 0 
sensor id 0 2 0 0 0 1 0 0 1 0 0 0 0 
sensor id 1 0 0 0 3 3 7 2 2 2 0 1 0 
sensor id 2 2 1 0 1 0 0 243 0 0 0 0 0 
sensor id 3 4 2 1 3 2 3 1 2 1 1 1 3 
sensor id 4 5 2 2 2 1 1 1 2 5 5 7 4 
sensor id 5 0 0 0 0 0 0 0 0 0 0 0 0 
sensor id 0 3 0 0 0 1 0 0 0 0 2 0 0 
sensor id 1 3 0 0 2 0 0 0 0 1 0 1 0 
sensor id 2 3 1 0 2 0 0 243 0 0 0 0 0 
sensor id 3 4 1 0 2 2 2 1 2 1 2 1 2 
sensor id 4 5 3 2 2 1 1 1 2 5 5 7 4 
sensor id 5 0 0 0 0 0 0 0 0 0 0 0 0 
sensor id 0 2 0 0 0 1 0 0 0 0 1 1 0 
sensor id 1 2 0 0 2 5 1 0 2 2 0 0 1 
sensor id 2 2 2 0 1 0 0 243 0 2 0 0 1 
sensor id 3 4 2 0 2 2 2 2 2 1 1 1 2 
sensor id 4 6 3 2 2 1 1 1 2 5 6 8 5 
sensor id 5 0 0 0 0 0 0 0 0 0 0 0 0 
sensor id 0 2 0 0 0 1 0 0 0 0 2 1 1 
sensor id 1 2 1 0 0 3 5 0 0 2 0 0 0 
sensor id 2 3 1 0 1 0 0 243 0 0 5 1 0 
sensor id 3 4 1 0 2 1 2 1 2 1 1 1 2 
sensor id 4 5 2 2 2 1 1 1 2 5 6 9 5 
sensor id 5 0 0 0 0 0 0 0 0 0 0 0 0 
sensor id 0 2 0 0 0 1 0 0 0 0 2 1 0 
sensor id 1 3 0 0 0 0 9 2 1 0 0 1 0 
sensor id 2 3 1 0 0 0 0 243 0 0 0 0 0 
sensor id 3 4 2 0 2 1 2 1 2 1 2 1 2 
sensor id 4 6 3 2 2 1 1 1 2 6 5 8 5 
sensor id 5 0 0 0 0 0 0 0 0 0 0 0 0 
sensor id 0 3 0 0 1 1 0 0 0 0 2 0 0 
sensor id 1 0 0 1 1 4 2 0 0 1 0 1 0 
sensor id 2 2 1 0 2 0 0 243 0 0 0 1 0 
sensor id 3 3 1 0 1 1 1 1 1 0 1 1 1 
sensor id 4 5 2 2 2 1 1 1 2 5 4 6 4 
sensor id 5 0 0 0 0 0 0 0 0 0 0 0 0 
sensor id 0 3 0 0 0 1 0 0 0 0 2 0 0 
sensor id 1 1 0 0 0 0 0 0 0 1 0 1 0 
sensor id 2 2 1 1 1 0 0 243 0 0 0 0 0 
sensor id 3 4 1 0 1 1 3 0 1 1 0 0 2 
sensor id 4 5 1 1 1 0 1 1 1 4 3 4 2 
sensor id 5 0 0 0 0 0 0 0 0 0 0 0 0 
sensor id 0 3 0 0 0 1 0 0 1 0 2 0 0 
sensor id 1 3 0 0 0 0 0 0 0 0 0 0 0 
sensor id 2 3 0 0 1 0 0 75 0 0 0 0 0 
sensor id 3 3 1 0 2 0 1 0 1 0 1 0 2 
sensor id 4 4 1 1 1 0 0 0 1 3 1 2 1 
sensor id 5 0 0 0 0 0 0 0 0 0 0 0 0 
sensor id 0 3 0 1 0 0 0 0 0 0 1 1 0 
sensor id 1 0 0 0 0 0 4 0 1 0 1 0 0 
sensor id 2 2 1 0 0 0 0 243 1 0 3 1 0 
sensor id 3 2 1 0 1 1 1 1 2 1 2 1 2 
sensor id 4 3 1 0 1 0 0 0 0 2 1 1 1 
sensor id 5 0 0 0 0 0 0 0 0 0 0 0 0 
sensor id 0 3 0 1 0 1 0 0 0 0 1 1 0 
sensor id 1 0 0 0 0 0 4 0 1 0 1 0 0 
sensor id 2 2 1 0 0 0 0 243 1 0 3 1 0 
sensor id 3 2 1 0 1 1 1 1 2 1 2 1 2 
sensor id 4 3 1 0 1 0 0 0 0 2 1 1 1 
sensor id 5 0 0 0 0 0 0 0 0 0 0 0 0 
sensor id 0 3 0 1 0 1 0 0 0 0 2 1 1 
sensor id 1 0 0 2 0 0 0 1 2 1 0 2 0 
sensor id 2 2 1 1 2 0 0 243 1 0 0 0 1 
sensor id 3 3 1 0 2 1 4 4 3 2 2 1 2 
sensor id 4 4 1 1 1 0 0 0 1 3 0 3 1 
sensor id 5 0 0 0 0 0 0 0 0 0 0 0 0 
sensor id 0 3 0 1 1 0 0 0 0 0 3 0 0 
sensor id 1 0 0 1 1 0 0 0 3 3 1 3 1 
sensor id 2 1 1 1 2 0 0 243 0 0 0 0 0 
sensor id 3 4 2 0 2 3 3 5 4 4 3 2 2 
sensor id 4 6 0 2 1 1 1 0 1 3 0 4 2 
sensor id 5 0 0 0 0 0 0 0 0 0 0 0 0 
sensor id 0 2 0 0 0 1 0 0 0 0 1 0 0 
sensor id 1 4 0 0 0 2 6 0 1 3 0 1 2 
sensor id 2 3 1 0 0 0 0 243 0 0 3 0 0 
sensor id 3 4 3 0 2 3 3 6 4 4 3 1 2 
sensor id 4 3 4 1 1 1 0 1 1 2 3 3 2 
sensor id 5 0 0 0 0 0 0 0 0 0 0 0 0 
sensor id 0 3 0 0 0 1 0 0 0 0 0 0 0 
sensor id 1 2 2 0 0 0 3 2 1 3 2 2 0 
sensor id 2 3 2 1 0 0 0 243 0 0 3 1 0 
sensor id 3 4 2 0 2 2 5 5 4 3 3 1 3 
sensor id 4 5 3 3 2 1 1 1 1 4 0 5 4 
sensor id 5 0 0 0 0 0 0 0 0 0 0 0 0 
sensor id 0 2 0 1 0 1 0 0 0 0 2 0 1 
sensor id 1 1 0 0 3 0 0 0 3 5 3 2 0 
sensor id 2 3 0 0 2 0 0 243 0 1 1 0 0 
sensor id 3 4 2 1 3 2 5 7 4 3 2 2 3 
sensor id 4 9 6 3 2 1 1 1 1 3 5 2 4 
sensor id 5 0 0 0 0 0 0 0 0 0 0 0 0 
sensor id 0 3 0 0 0 1 0 0 0 0 2 0 0 
sensor id 1 1 0 0 2 4 1 0 3 5 4 3 1 
sensor id 2 3 0 0 1 0 0 243 0 0 0 2 0 
sensor id 3 4 4 3 4 3 5 8 5 4 3 3 5 
sensor id 4 8 6 3 2 0 1 1 2 3 4 3 4 
sensor id 5 0 0 0 0 0 0 0 0 0 0 0 0 
sensor id 0 3 0 1 0 1 0 0 0 0 1 0 0 
sensor id 1 0 0 0 2 4 6 1 3 5 2 2 0 
sensor id 2 2 0 0 1 0 0 243 0 0 0 0 0 
sensor id 3 10 8 12 10 5 6 7 7 4 3 4 11 
sensor id 4 10 3 3 2 1 1 1 1 4 5 4 4 
sensor id 5 0 0 0 0 0 0 0 0 0 0 0 0 
sensor id 0 4 1 1 1 1 0 0 1 0 2 0 0 
sensor id 1 3 0 0 0 0 0 3 5 8 4 2 1 
sensor id 2 3 2 1 1 0 0 243 0 1 2 0 0 
sensor id 3 18 13 24 21 9 6 9 12 6 5 6 20 
sensor id 4 8 4 3 2 2 1 1 2 3 4 5 5 
sensor id 5 0 0 0 0 0 0 0 0 0 0 0 0 
sensor id 0 2 1 1 1 1 0 0 1 0 1 1 1 
sensor id 1 2 0 0 1 2 10 3 4 11 4 4 2 
sensor id 2 3 1 1 1 0 0 243 0 0 2 1 0 
sensor id 3 26 17 32 31 14 8 11 16 7 5 8 26 
sensor id 4 11 4 3 3 1 1 2 2 3 3 6 5 
sensor id 5 0 0 0 0 0 0 0 0 0 0 0 0 
sensor id 0 3 1 1 1 1 0 0 1 0 1 0 0 
sensor id 1 8 0 0 6 0 10 3 9 14 6 10 18 
sensor id 2 3 2 0 2 0 0 243 0 0 0 0 0 
sensor id 3 30 19 40 39 18 8 11 18 7 6 8 29 
sensor id 4 10 5 4 2 1 1 2 2 4 3 7 6 
sensor id 5 0 0 0 0 0 0 0 0 0 0 0 0 
sensor id 0 4 0 1 1 2 0 0 1 0 2 2 1 
sensor id 1 29 7 1 8 0 0 6 12 18 10 14 21 
sensor id 2 2 1 1 2 0 0 0 0 3 5 2 0 
sensor id 3 34 23 47 40 17 9 12 18 7 5 8 30 
sensor id 4 12 4 4 3 1 2 2 2 5 5 4 7 
sensor id 5 0 0 0 0 0 0 0 0 0 0 0 0 
sensor id 0 4 0 1 1 2 0 0 1 1 3 1 1 
sensor id 1 32 4 4 12 12 11 7 15 22 10 17 28 
sensor id 2 2 1 2 3 0 3 0 0 4 6 1 1 
sensor id 3 36 26 57 51 22 11 14 21 7 5 8 30 
sensor id 4 13 8 5 3 1 2 2 2 4 5 3 6 
sensor id 5 0 0 0 0 0 0 0 0 0 0 0 0 
sensor id 0 4 1 2 2 2 1 1 1 1 3 1 1 
sensor id 1 32 4 4 12 12 11 7 15 22 10 17 28 
sensor id 2 2 1 2 3 0 3 0 0 4 6 1 1 
sensor id 3 36 26 57 51 22 11 14 21 7 5 8 30 
sensor id 4 13 8 5 3 1 2 2 2 4 5 3 6 
sensor id 5 0 0 0 0 0 0 0 0 0 0 0 0 
sensor id 0 4 1 2 2 2 1 1 2 1 3 1 2 
sensor id 1 40 22 11 16 5 11 12 18 25 10 17 36 
sensor id 2 5 2 2 1 1 3 0 0 0 9 4 2 
sensor id 3 33 24 58 55 26 11 14 20 7 5 7 29 
sensor id 4 12 6 5 3 2 1 1 2 3 3 4 5 
sensor id 5 0 0 0 0 0 0 0 0 0 0 0 0 
sensor id 0 2 0 1 2 3 2 2 2 0 1 1 1 
sensor id 1 46 23 14 17 12 4 11 18 25 12 19 33 
sensor id 2 4 1 0 2 0 0 0 1 0 8 4 1 
sensor id 3 38 28 64 57 24 9 11 19 7 5 8 32 
sensor id 4 6 2 2 2 2 2 1 1 2 0 1 1 
sensor id 5 0 0 0 0 0 0 0 0 0 0 0 0 
sensor id 0 4 2 1 1 2 0 0 2 0 1 1 1 
sensor id 1 46 23 14 17 12 4 11 18 25 12 19 33 
sensor id 2 4 1 0 2 0 0 0 1 0 8 4 1 
sensor id 3 38 28 64 57 24 9 11 19 7 5 8 32 
sensor id 4 6 2 2 2 2 2 1 1 2 0 1 1 
sensor id 5 0 0 0 0 0 0 0 0 0 0 0 0 
sensor id 0 3 0 0 1 1 0 0 1 0 0 1 1 
sensor id 1 44 12 19 13 8 0 10 16 27 15 20 32 
sensor id 2 4 0 1 2 0 0 0 1 0 9 5 2 
sensor id 3 38 31 61 46 17 8 7 13 5 4 6 21 
sensor id 4 2 1 0 0 0 0 0 0 2 0 0 0 
sensor id 5 0 0 0 0 0 0 0 0 0 0 0 0 
sensor id 0 3 0 0 1 1 0 0 1 0 0 1 1 
sensor id 1 44 12 19 13 8 0 10 16 27 15 20 32 
sensor id 2 4 0 1 2 0 0 0 1 0 9 5 2 
sensor id 3 38 31 61 46 17 8 7 13 5 4 6 21 
sensor id 4 2 1 0 0 0 0 0 0 2 0 0 0 
sensor id 5 0 0 0 0 0 0 0 0 0 0 0 0 
sensor id 0 3 0 0 1 1 0 0 0 0 1 0 1 
sensor id 1 42 11 16 12 8 3 6 16 25 15 21 30 
sensor id 2 4 3 2 2 0 0 0 2 0 3 9 2 
sensor id 3 32 29 53 32 12 5 5 9 3 4 5 14 
sensor id 4 2 0 0 0 0 0 0 0 2 0 0 0 
sensor id 5 0 0 0 0 0 0 0 0 0 0 0 0 
sensor id 0 2 0 1 0 1 0 0 0 0 2 1 1 
sensor id 1 43 7 11 12 4 0 5 14 24 16 24 31 
sensor id 2 4 1 2 4 1 0 0 1 3 9 8 3 
sensor id 3 26 26 43 22 9 5 9 19 13 7 10 19 
sensor id 4 3 0 0 0 0 0 0 0 2 0 0 0 
sensor id 5 0 0 0 0 0 0 0 0 0 0 0 0 
sensor id 0 4 1 0 1 1 0 0 1 0 2 1 1 
sensor id 1 42 6 12 9 0 10 4 13 22 17 22 28 
sensor id 2 5 3 2 4 0 0 0 2 1 12 10 2 
sensor id 3 18 22 27 23 16 9 24 38 22 9 14 24 
sensor id 4 3 0 0 0 0 0 0 0 1 0 0 0 
sensor id 5 0 0 0 0 0 0 0 0 0 0 0 0 
sensor id 0 4 0 1 0 1 0 0 1 0 2 2 1 
sensor id 1 43 9 13 10 0 10 3 10 22 18 20 28 
sensor id 2 5 3 3 4 0 2 0 5 0 22 10 3 
sensor id 3 16 22 23 26 18 11 26 44 26 11 16 29 
sensor id 4 3 1 0 0 0 0 0 0 1 0 0 0 
sensor id 5 0 0 0 0 0 0 0 0 0 0 0 0 
sensor id 0 4 2 1 1 1 0 0 1 0 2 1 1 
sensor id 1 43 9 15 9 7 1 5 10 21 19 21 29 
sensor id 2 6 3 6 10 9 0 0 9 0 24 11 11 
sensor id 3 19 25 24 30 19 10 26 50 31 12 21 33 
sensor id 4 2 0 0 0 0 0 0 0 1 0 0 0 
sensor id 5 0 0 0 0 0 0 0 0 0 0 0 0 
sensor id 0 4 0 0 1 1 0 0 1 0 1 0 0 
sensor id 1 44 10 14 9 1 9 3 11 21 20 21 28 
sensor id 2 10 5 9 23 10 6 0 22 7 20 16 17 
sensor id 3 20 29 25 27 16 11 23 45 28 11 18 28 
sensor id 4 2 1 0 0 0 0 0 0 1 0 0 0 
sensor id 5 0 0 0 0 0 0 0 0 0 0 0 0 
sensor id 0 3 1 1 1 1 0 0 0 0 1 1 0 
sensor id 1 44 13 13 10 1 3 3 10 22 23 18 26 
sensor id 2 9 5 6 14 3 0 0 23 7 22 18 20 
sensor id 3 20 30 24 23 15 8 21 37 23 8 15 25 
sensor id 4 2 0 0 0 0 0 0 0 1 0 0 0 
sensor id 5 0 0 0 0 0 0 0 0 0 0 0 0 
sensor id 0 4 1 1 0 1 0 0 0 0 1 0 1 
sensor id 1 45 18 14 10 5 6 3 10 21 25 17 22 
sensor id 2 10 6 7 16 6 3 0 35 16 24 22 27 
sensor id 3 19 32 24 25 15 8 21 40 23 10 16 27 
sensor id 4 2 0 0 0 0 0 0 0 1 0 0 0 
sensor id 5 0 0 0 0 0 0 0 0 0 0 0 0 
sensor id 0 3 0 1 0 1 0 0 0 0 1 0 1 
sensor id 1 45 18 14 10 5 6 3 10 21 25 17 22 
sensor id 2 10 6 7 16 6 3 0 35 16 24 22 27 
sensor id 3 19 32 24 25 15 8 21 40 23 10 16 27 
sensor id 4 2 0 0 0 0 0 0 0 1 0 0 0 
sensor id 5 0 0 0 0 0 0 0 0 0 0 0 0 
sensor id 0 3 0 1 0 1 0 0 1 0 1 1 0 
sensor id 1 44 19 14 10 4 8 4 10 22 25 19 23 
sensor id 2 11 6 7 16 6 4 0 41 21 30 26 29 
sensor id 3 20 33 24 26 15 9 20 39 23 9 16 27 
sensor id 4 2 0 0 0 0 0 0 0 1 0 0 0 
sensor id 5 0 0 0 0 0 0 0 0 0 0 0 0 
sensor id 0 4 1 0 0 1 0 0 0 0 0 0 0 
sensor id 1 43 12 7 9 1 2 4 9 21 29 18 22 
sensor id 2 10 5 5 12 3 0 0 36 22 27 26 19 
sensor id 3 20 35 23 26 14 9 19 40 22 10 16 29 
sensor id 4 2 0 0 0 0 0 0 0 1 0 0 0 
sensor id 5 0 0 0 0 0 0 0 0 0 0 0 0 
sensor id 0 3 0 0 0 1 0 0 0 0 0 0 0 
sensor id 1 43 12 7 9 1 2 4 9 21 29 18 22 
sensor id 2 10 5 5 12 3 0 0 36 22 27 26 19 
sensor id 3 20 35 23 26 14 9 19 40 22 10 16 29 
sensor id 4 2 0 0 0 0 0 0 0 1 0 0 0 
sensor id 5 0 0 0 0 0 0 0 0 0 0 0 0 
sensor id 0 3 0 0 0 1 0 0 0 0 2 0 0 
sensor id 1 47 19 13 9 0 6 5 10 22 29 20 22 
sensor id 2 7 4 3 4 0 0 0 6 5 20 13 4 
sensor id 3 19 35 22 28 16 8 19 41 21 8 16 31 
sensor id 4 2 0 0 0 0 0 0 0 1 0 0 0 
sensor id 5 0 0 0 0 0 0 0 0 0 0 0 0 
sensor id 0 3 0 0 0 0 0 0 0 0 1 0 0 
sensor id 1 44 10 10 10 0 6 5 9 21 30 18 20 
sensor id 2 5 2 2 4 0 0 0 2 3 23 11 3 
sensor id 3 19 36 23 31 18 9 21 44 23 10 19 34 
sensor id 4 2 0 0 0 0 0 0 0 1 0 0 0 
sensor id 5 0 0 0 0 0 0 0 0 0 0 0 0 
sensor id 0 3 0 0 0 0 0 0 0 0 1 0 0 
sensor id 1 43 12 13 7 7 0 2 10 21 30 19 23 
sensor id 2 4 2 2 3 0 0 0 3 7 22 11 4 
sensor id 3 19 35 22 30 17 9 20 46 26 11 19 32 
sensor id 4 2 0 0 0 0 0 0 0 1 0 0 0 
sensor id 5 0 0 0 0 0 0 0 0 0 0 0 0 
sensor id 0 2 0 0 0 0 0 0 0 0 2 0 1 
sensor id 1 44 19 8 10 0 7 2 9 21 27 21 24 
sensor id 2 4 2 1 4 0 0 0 4 17 22 13 4 
sensor id 3 20 36 23 27 15 7 19 42 24 10 18 29 
sensor id 4 3 0 0 0 0 0 0 0 1 0 0 0 
sensor id 5 0 0 0 0 0 0 0 0 0 0 0 0 
sensor id 0 2 0 0 0 1 0 0 0 0 1 1 1 
sensor id 1 44 18 13 10 3 11 3 9 22 28 22 24 
sensor id 2 5 3 2 3 0 0 0 6 21 26 14 5 
sensor id 3 19 34 22 26 14 8 18 40 21 9 16 28 
sensor id 4 2 0 0 0 0 0 0 0 1 0 0 0 
sensor id 5 0 0 0 0 0 0 0 0 0 0 0 0 
sensor id 0 3 0 0 0 1 0 0 1 0 0 1 0 
sensor id 1 43 18 20 13 8 6 3 10 21 25 20 22 
sensor id 2 6 4 3 4 1 0 0 10 41 29 20 7 
sensor id 3 17 30 20 25 14 8 18 38 20 9 15 28 
sensor id 4 2 0 0 0 0 0 0 0 1 0 0 0 
sensor id 5 0 0 0 0 0 0 0 0 0 0 0 0 
sensor id 0 4 0 0 0 0 0 0 1 0 1 0 0 
sensor id 1 41 14 22 14 6 6 5 9 19 24 19 18 
sensor id 2 6 4 3 5 1 1 0 12 55 30 23 7 
sensor id 3 14 22 15 26 14 8 15 36 19 7 15 28 
sensor id 4 2 0 0 0 0 0 0 0 1 0 0 0 
sensor id 5 0 0 0 0 0 0 0 0 0 0 0 0 
sensor id 0 4 0 0 0 1 0 0 0 0 1 1 0 
sensor id 1 34 13 23 14 7 7 4 9 16 22 18 15 
sensor id 2 5 3 3 5 1 0 0 12 69 31 24 8 
sensor id 3 13 15 11 25 13 5 16 37 18 7 14 29 
sensor id 4 2 0 0 0 0 0 0 0 1 0 0 0 
sensor id 5 0 0 0 0 0 0 0 0 0 0 0 0 
sensor id 0 2 0 0 0 0 0 0 0 0 0 0 0 
sensor id 1 28 15 25 13 3 2 3 8 12 18 15 12 
sensor id 2 6 4 3 5 0 0 0 14 78 32 27 9 
sensor id 3 13 11 10 24 13 7 14 34 19 8 16 26 
sensor id 4 2 0 0 0 0 0 0 0 1 0 0 0 
sensor id 5 0 0 0 0 0 0 0 0 0 0 0 0 
sensor id 0 3 0 0 0 0 0 0 0 0 0 0 0 
sensor id 1 28 15 25 13 3 2 3 8 12 18 15 12 
sensor id 2 6 4 3 5 0 0 0 14 78 32 27 9 
sensor id 3 13 11 10 24 13 7 14 34 19 8 16 26 
sensor id 4 2 0 0 0 0 0 0 0 1 0 0 0 
sensor id 5 0 0 0 0 0 0 0 0 0 0 0 0 
sensor id 0 4 0 0 0 1 0 0 0 0 1 1 0 
sensor id 1 16 6 18 9 2 2 2 6 11 16 15 7 
sensor id 2 6 4 3 5 0 0 0 16 98 38 39 12 
sensor id 3 9 6 5 7 3 1 2 4 2 2 2 4 
sensor id 4 2 0 0 0 0 0 0 0 1 0 0 0 
sensor id 5 0 0 0 0 0 0 0 0 0 0 0 0 
sensor id 0 2 0 0 0 1 0 0 0 0 1 1 0 
sensor id 1 16 6 18 9 2 2 2 6 11 16 15 7 
sensor id 2 6 4 3 5 0 0 0 16 98 38 39 12 
sensor id 3 9 6 5 7 3 1 2 4 2 2 2 4 
sensor id 4 2 0 0 0 0 0 0 0 1 0 0 0 
sensor id 5 0 0 0 0 0 0 0 0 0 0 0 0 
sensor id 0 2 0 0 0 1 0 0 0 1 2 0 0 
sensor id 1 13 6 14 9 7 7 3 7 12 15 20 8 
sensor id 2 8 4 3 6 2 2 0 18 97 41 42 12 
sensor id 3 5 2 0 3 1 1 0 2 0 2 1 2 
sensor id 4 2 0 0 0 0 0 0 0 1 0 0 0 
sensor id 5 0 0 0 0 0 0 0 0 0 0 0 0 
sensor id 0 2 0 1 1 1 0 0 0 0 2 1 1 
sensor id 1 12 8 13 7 1 3 2 6 8 7 15 8 
sensor id 2 8 5 4 5 0 0 0 16 99 45 42 12 
sensor id 3 4 2 0 2 1 3 1 2 1 1 0 2 
sensor id 4 2 0 0 0 0 0 0 0 1 0 0 0 
sensor id 5 0 0 0 0 0 0 0 0 0 0 0 0 
sensor id 0 3 1 0 0 1 1 0 0 0 1 1 1 
sensor id 1 10 3 12 8 6 4 2 5 5 4 11 8 
sensor id 2 8 5 3 6 2 2 0 19 99 41 49 14 
sensor id 3 3 0 0 2 1 1 1 1 0 1 0 1 
sensor id 4 2 0 0 0 0 0 0 0 2 0 0 0 
sensor id 5 0 0 0 0 0 0 0 0 0 0 0 0 
sensor id 0 3 0 1 1 1 0 0 0 0 3 1 1 
sensor id 1 11 9 10 6 1 2 3 5 4 3 9 7 
sensor id 2 9 5 4 6 0 0 0 18 96 42 49 12 
sensor id 3 3 1 0 1 1 0 1 1 0 1 0 1 
sensor id 4 2 0 0 0 0 0 0 0 1 0 0 0 
sensor id 5 0 0 0 0 0 0 0 0 0 0 0 0 
sensor id 0 3 0 0 1 1 0 0 1 0 1 0 0 
sensor id 1 11 3 10 7 4 1 2 7 6 4 11 9 
sensor id 2 8 4 4 6 1 0 0 15 96 43 49 12 
sensor id 3 2 1 0 2 2 2 0 1 0 0 1 1 
sensor id 4 2 0 0 0 0 0 0 0 1 0 0 0 
sensor id 5 0 0 0 0 0 0 0 0 0 0 0 0 
sensor id 0 3 1 0 1 1 1 0 0 0 3 0 0 
sensor id 1 12 7 9 7 0 1 5 8 8 7 17 10 
sensor id 2 8 5 3 6 0 0 0 17 94 44 51 12 
sensor id 3 3 1 0 3 4 2 1 3 1 0 1 3 
sensor id 4 2 0 0 0 0 0 0 0 1 0 0 0 
sensor id 5 0 0 0 0 0 0 0 0 0 0 0 0 
sensor id 0 3 0 1 1 1 0 0 0 0 3 0 1 
sensor id 1 11 7 8 7 1 2 3 7 10 10 23 12 
sensor id 2 8 5 3 6 1 0 0 18 92 41 48 14 
sensor id 3 4 3 3 5 3 1 1 3 1 1 1 4 
sensor id 4 2 0 0 0 0 0 0 0 1 0 0 0 
sensor id 5 0 0 0 0 0 0 0 0 0 0 0 0 
sensor id 0 3 0 1 0 2 0 0 0 1 2 0 0 
sensor id 1 13 12 12 8 7 6 3 8 11 11 29 15 
sensor id 2 8 5 3 6 1 0 0 15 84 40 44 12 
sensor id 3 6 4 5 6 3 2 2 3 0 2 1 4 
sensor id 4 2 0 0 0 0 0 0 0 1 0 0 0 
sensor id 5 0 0 0 0 0 0 0 0 0 0 0 0 
sensor id 0 4 0 0 0 1 1 0 0 0 2 1 0 
sensor id 1 15 10 11 8 2 6 3 10 16 15 37 18 
sensor id 2 8 5 4 5 0 0 0 14 77 37 40 12 
sensor id 3 7 5 8 9 4 2 2 4 2 2 1 7 
sensor id 4 2 0 0 0 0 0 0 0 1 0 0 0 
sensor id 5 0 0 0 0 0 0 0 0 0 0 0 0 
sensor id 0 3 0 1 0 1 1 1 0 0 2 1 0 
sensor id 1 15 10 11 8 2 6 3 10 16 15 37 18 
sensor id 2 8 5 4 5 0 0 0 14 77 37 40 12 
sensor id 3 7 5 8 9 4 2 2 4 2 2 1 7 
sensor id 4 2 0 0 0 0 0 0 0 1 0 0 0 
sensor id 5 0 0 0 0 0 0 0 0 0 0 0 0 
sensor id 0 3 0 1 0 1 1 1 1 1 2 0 0 
sensor id 1 16 11 11 8 5 3 5 12 20 18 40 20 
sensor id 2 8 5 3 6 0 0 0 15 72 32 37 11 
sensor id 3 12 9 20 15 7 3 2 5 1 2 2 10 
sensor id 4 2 0 0 0 0 0 0 0 2 0 0 0 
sensor id 5 0 0 0 0 0 0 0 0 0 0 0 0 
sensor id 0 3 0 1 0 0 0 0 0 0 1 1 0 
sensor id 1 17 11 11 9 5 4 6 13 23 19 41 20 
sensor id 2 8 4 3 6 1 0 0 13 65 32 33 10 
sensor id 3 15 13 25 20 9 3 3 6 2 2 2 11 
sensor id 4 2 0 0 0 0 0 0 0 2 0 0 0 
sensor id 5 0 0 0 0 0 0 0 0 0 0 0 0 
sensor id 0 3 0 0 0 1 0 0 1 0 1 0 0 
sensor id 1 17 10 10 9 2 3 7 14 26 21 44 20 
sensor id 2 8 3 3 5 0 0 0 11 56 31 33 10 
sensor id 3 18 16 33 24 10 4 4 7 2 3 3 14 
sensor id 4 2 0 0 0 0 0 0 0 1 0 0 0 
sensor id 5 0 0 0 0 0 0 0 0 0 0 0 0 
sensor id 0 3 0 1 0 1 0 0 0 0 1 1 0 
sensor id 1 16 11 9 8 3 2 6 14 30 23 42 17 
sensor id 2 7 4 4 5 0 0 0 9 28 21 17 6 
sensor id 3 28 25 51 36 13 5 5 11 3 4 4 19 
sensor id 4 2 0 0 0 0 0 0 0 1 0 0 0 
sensor id 5 0 0 0 0 0 0 0 0 0 0 0 0 
sensor id 0 3 0 1 0 1 0 0 0 0 1 1 0 
sensor id 1 16 11 9 8 3 2 6 14 30 23 42 17 
sensor id 2 7 4 4 5 0 0 0 9 28 21 17 6 
sensor id 3 28 25 51 36 13 5 5 11 3 4 4 19 
sensor id 4 2 0 0 0 0 0 0 0 1 0 0 0 
sensor id 5 0 0 0 0 0 0 0 0 0 0 0 0 
sensor id 0 3 0 1 0 1 0 0 0 0 2 1 0 
sensor id 1 14 6 7 8 0 1 6 14 30 23 40 17 
sensor id 2 6 3 2 3 0 0 243 4 10 9 9 3 
sensor id 3 32 31 58 36 12 5 6 9 3 3 4 19 
sensor id 4 2 0 0 0 0 0 0 0 1 0 0 0 
sensor id 5 0 0 0 0 0 0 0 0 0 0 0 0 
sensor id 0 3 0 1 0 1 0 0 0 0 0 0 0 
sensor id 1 12 5 2 6 0 2 8 14 30 23 39 17 
sensor id 2 4 2 1 3 0 0 243 3 0 0 3 2 
sensor id 3 36 34 63 38 12 6 5 10 4 3 4 20 
sensor id 4 2 0 0 0 0 0 0 0 1 0 0 0 
sensor id 5 0 0 0 0 0 0 0 0 0 0 0 0 
sensor id 0 3 0 0 0 1 0 0 0 0 2 0 0 
sensor id 1 11 4 3 5 2 4 5 11 27 23 37 16 
sensor id 2 4 2 3 2 0 0 243 0 0 3 3 2 
sensor id 3 37 36 63 37 11 4 6 10 3 3 5 22 
sensor id 4 2 0 0 0 0 0 0 0 1 0 0 0 
sensor id 5 0 0 0 0 0 0 0 0 0 0 0 0 
sensor id 0 4 0 0 1 1 0 0 1 0 3 2 1 
sensor id 1 11 0 0 3 0 2 4 10 23 23 37 15 
sensor id 2 5 2 0 3 0 0 243 2 0 12 14 5 
sensor id 3 42 40 61 31 9 4 4 9 3 3 5 22 
sensor id 4 2 0 0 0 0 0 0 0 1 0 0 0 
sensor id 5 0 0 0 0 0 0 0 0 0 0 0 0 
sensor id 0 4 0 2 1 1 1 0 1 2 3 1 1 
sensor id 1 11 1 0 4 0 2 5 9 21 22 36 14 
sensor id 2 6 4 3 3 0 0 0 4 5 18 19 4 
sensor id 3 45 40 56 30 8 4 5 11 4 3 6 29 
sensor id 4 2 3 1 0 0 0 0 0 2 0 1 0 
sensor id 5 0 0 0 0 0 0 0 0 0 0 0 0 
sensor id 0 3 0 1 0 1 0 0 0 0 2 1 1 
sensor id 1 9 0 0 7 3 0 4 10 22 22 36 15 
sensor id 2 6 2 2 3 0 0 0 5 8 18 17 6 
sensor id 3 49 36 60 40 11 5 6 14 5 5 7 35 
sensor id 4 3 1 0 0 0 0 0 0 1 0 0 0 
sensor id 5 0 0 0 0 0 0 0 0 0 0 0 0 
sensor id 0 4 0 0 0 1 0 0 1 0 2 1 0 
sensor id 1 10 0 3 4 0 9 3 11 21 22 34 16 
sensor id 2 5 3 2 4 0 1 0 5 3 20 17 5 
sensor id 3 52 34 65 47 13 7 7 17 6 5 8 42 
sensor id 4 3 1 0 1 0 0 0 0 2 0 1 1 
sensor id 5 0 0 0 0 0 0 0 0 0 0 0 0 
sensor id 0 3 1 1 0 1 0 0 1 0 2 1 0 
sensor id 1 10 0 3 4 0 9 3 11 21 22 34 16 
sensor id 2 5 3 2 4 0 1 0 5 3 20 17 5 
sensor id 3 52 34 65 47 13 7 7 17 6 5 8 42 
sensor id 4 3 1 0 1 0 0 0 0 2 0 1 1 
sensor id 5 0 0 0 0 0 0 0 0 0 0 0 0 
sensor id 0 3 1 1 0 1 0 0 1 1 2 1 1 
sensor id 1 8 5 0 7 0 11 4 12 21 20 33 15 
sensor id 2 5 3 2 4 0 1 0 6 4 28 21 6 
sensor id 3 47 27 63 60 18 8 9 24 7 5 9 52 
sensor id 4 4 2 2 1 1 1 1 2 3 2 6 9 
sensor id 5 0 0 0 0 0 0 0 0 0 0 0 0 
sensor id 0 3 0 0 0 1 0 0 0 2 2 1 0 
sensor id 1 10 0 3 2 7 0 6 10 20 19 29 13 
sensor id 2 6 2 1 3 0 0 243 3 3 23 19 6 
sensor id 3 47 26 65 72 21 9 13 31 8 6 10 59 
sensor id 4 17 6 6 4 2 1 2 3 5 4 7 11 
sensor id 5 0 0 0 0 0 0 0 0 0 0 0 0 
sensor id 0 2 0 1 0 1 0 0 1 0 4 0 1 
sensor id 1 7 0 0 3 3 9 4 7 13 10 17 8 
sensor id 2 5 0 2 1 0 0 243 0 0 0 3 1 
sensor id 3 43 21 54 64 20 8 13 31 9 5 10 48 
sensor id 4 29 8 8 7 3 3 3 5 6 9 21 27 
sensor id 5 0 0 0 0 0 0 0 0 0 0 0 0 
sensor id 0 2 0 0 0 1 0 0 1 0 4 0 1 
sensor id 1 7 0 0 3 3 9 4 7 13 10 17 8 
sensor id 2 5 0 2 1 0 0 243 0 0 0 3 1 
sensor id 3 43 21 54 64 20 8 13 31 9 5 10 48 
sensor id 4 29 8 8 7 3 3 3 5 6 9 21 27 
sensor id 5 0 0 0 0 0 0 0 0 0 0 0 0 
sensor id 0 2 0 0 0 1 0 0 1 1 1 0 0 
sensor id 1 5 1 3 3 0 0 2 8 11 6 11 7 
sensor id 2 2 2 2 2 0 0 243 0 3 5 2 1 
sensor id 3 33 16 37 46 16 7 11 25 8 5 9 32 
sensor id 4 31 12 9 7 3 3 3 5 6 5 27 27 
sensor id 5 0 0 0 0 0 0 0 0 0 0 0 0 
sensor id 0 4 1 0 0 1 0 0 0 1 2 1 1 
sensor id 1 6 0 0 4 2 1 2 7 8 4 6 3 
sensor id 2 4 3 2 3 0 0 243 2 0 4 4 2 
sensor id 3 21 9 21 31 13 7 9 26 11 6 13 27 
sensor id 4 33 5 10 6 3 2 3 5 7 4 28 28 
sensor id 5 0 0 0 0 0 0 0 0 0 0 0 0 
sensor id 0 4 1 0 1 1 1 0 1 1 4 0 1 
sensor id 1 2 0 0 3 5 7 2 4 3 0 1 1 
sensor id 2 4 2 1 3 0 1 243 2 0 0 1 2 
sensor id 3 10 3 5 13 7 5 9 23 22 10 14 12 
sensor id 4 28 11 8 7 3 3 3 6 7 7 26 29 
sensor id 5 0 0 0 0 0 0 0 0 0 0 0 0 
sensor id 0 3 0 1 1 1 1 0 1 2 3 2 1 
sensor id 1 3 0 0 1 0 0 3 3 2 0 1 0 
sensor id 2 4 3 2 4 1 0 243 4 0 0 3 3 
sensor id 3 6 3 3 8 8 5 9 13 15 4 3 4 
sensor id 4 27 13 9 8 3 3 4 6 8 1 24 31 
sensor id 5 0 0 0 0 0 0 0 0 0 0 0 0 
sensor id 0 3 0 1 1 1 1 1 2 1 3 2 1 
sensor id 1 1 0 0 3 7 9 3 2 1 0 1 0 
sensor id 2 4 2 2 6 5 7 243 8 4 5 3 3 
sensor id 3 4 2 0 5 10 9 10 5 2 2 1 3 
sensor id 4 32 10 10 9 4 3 4 7 8 7 29 37 
sensor id 5 0 0 0 0 0 0 0 0 0 0 0 0 
sensor id 0 4 1 1 0 2 1 1 2 2 3 3 2 
sensor id 1 0 0 0 1 6 7 2 2 0 0 0 0 
sensor id 2 5 4 3 6 8 9 243 6 0 0 1 3 
sensor id 3 3 1 0 4 6 11 18 5 2 3 1 2 
sensor id 4 29 7 11 11 4 4 5 8 9 5 27 42 
sensor id 5 0 0 0 0 0 0 0 0 0 0 0 0 
sensor id 0 5 2 2 2 2 1 2 2 3 4 3 2 
sensor id 1 1 0 0 2 6 7 2 2 1 0 1 0 
sensor id 2 7 7 5 6 7 7 243 7 0 0 2 5 
sensor id 3 3 2 0 3 8 14 22 6 3 3 1 3 
sensor id 4 30 9 13 12 5 4 4 8 9 5 22 41 
sensor id 5 0 0 0 0 0 0 0 0 0 0 0 0 
sensor id 0 4 3 2 2 3 1 1 2 3 6 4 2 
sensor id 1 3 0 1 3 9 8 2 1 1 0 1 0 
sensor id 2 15 12 12 9 10 9 243 8 0 0 4 7 
sensor id 3 4 1 0 4 10 19 35 8 3 2 1 3 
sensor id 4 31 11 15 13 6 4 5 9 9 7 18 44 
sensor id 5 0 0 0 0 0 0 0 0 0 0 0 0 
sensor id 0 5 2 3 3 4 3 3 5 5 5 5 4 
sensor id 1 2 0 0 1 7 11 3 3 1 0 0 1 
sensor id 2 17 13 14 10 12 15 243 9 0 0 5 8 
sensor id 3 4 1 0 4 10 19 35 8 3 2 1 3 
sensor id 4 31 11 15 13 6 4 5 9 9 7 18 44 
sensor id 5 0 0 0 0 0 0 0 0 0 0 0 0 
sensor id 0 7 3 4 4 5 4 8 9 7 4 4 5 
sensor id 1 1 0 0 2 7 9 3 2 1 0 0 0 
sensor id 2 18 15 16 11 13 14 243 11 0 4 4 8 
sensor id 3 3 1 0 3 11 19 29 6 2 3 1 3 
sensor id 4 15 7 19 32 15 6 7 10 7 6 8 10 
sensor id 5 0 0 0 0 0 0 0 0 0 0 0 0 
sensor id 0 6 3 5 6 8 7 17 9 7 4 4 5 
sensor id 1 1 0 0 2 7 9 3 2 1 0 0 0 
sensor id 2 18 15 16 11 13 14 243 11 0 4 4 8 
sensor id 3 3 1 0 3 11 19 29 6 2 3 1 3 
sensor id 4 15 7 19 32 15 6 7 10 7 6 8 10 
sensor id 5 0 0 0 0 0 0 0 0 0 0 0 0 
sensor id 0 7 4 6 9 13 11 23 14 7 6 5 6 
sensor id 1 2 0 0 4 15 14 4 3 1 1 1 0 
sensor id 2 25 20 23 15 18 20 243 17 3 3 6 11 
sensor id 3 3 1 0 4 12 21 28 6 2 2 0 3 
sensor id 4 9 5 6 10 16 8 6 6 7 6 10 9 
sensor id 5 0 0 0 0 0 0 0 0 0 0 0 0 
sensor id 0 9 3 7 12 18 15 21 14 7 6 5 6 
sensor id 1 2 0 0 4 15 14 4 3 1 1 1 0 
sensor id 2 25 20 23 15 18 20 243 17 3 3 6 11 
sensor id 3 3 1 0 4 12 21 28 6 2 2 0 3 
sensor id 4 9 5 6 10 16 8 6 6 7 6 10 9 
sensor id 5 0 0 0 0 0 0 0 0 0 0 0 0 
sensor id 0 9 3 7 12 18 15 21 12 5 7 6 6 
sensor id 1 2 0 0 4 21 18 5 3 2 0 0 1 
sensor id 2 26 20 25 15 20 24 243 18 4 1 6 11 
sensor id 3 3 1 0 4 14 23 26 6 2 2 1 2 
sensor id 4 10 5 5 5 6 6 4 5 8 6 12 12 
sensor id 5 0 0 0 0 0 0 0 0 0 0 0 0 
sensor id 0 6 6 6 12 24 20 23 11 4 5 4 6 
sensor id 1 3 0 0 4 21 17 4 3 2 0 1 1 
sensor id 2 27 24 23 16 20 24 243 18 4 4 6 12 
sensor id 3 3 2 0 4 12 25 27 6 2 2 1 2 
sensor id 4 13 5 5 6 6 7 5 7 9 8 16 15 
sensor id 5 0 0 0 0 0 0 0 0 0 0 0 0 
sensor id 0 9 6 8 14 30 29 25 12 5 7 4 7 
sensor id 1 2 0 0 3 15 14 3 3 2 0 1 1 
sensor id 2 30 24 25 16 20 20 243 19 3 3 6 11 
sensor id 3 2 1 0 4 13 25 27 5 2 1 1 2 
sensor id 4 15 6 7 8 8 9 6 8 11 9 19 17 
sensor id 5 0 0 0 0 0 0 0 0 0 0 0 0 
sensor id 0 8 5 8 16 35 33 30 16 6 5 6 6 
sensor id 1 2 0 0 3 10 11 4 1 2 0 0 0 
sensor id 2 27 22 19 14 19 16 243 16 4 0 5 9 
sensor id 3 3 1 0 4 11 22 22 5 1 2 1 2 
sensor id 4 16 7 7 9 12 11 7 9 13 12 25 21 
sensor id 5 0 0 0 0 0 0 0 0 0 0 0 0 
sensor id 0 6 4 8 16 36 39 34 16 5 5 4 7 
sensor id 1 1 0 0 3 7 5 4 2 0 0 0 0 
sensor id 2 19 13 8 7 4 0 243 3 0 4 5 4 
sensor id 3 3 0 0 3 8 16 15 4 2 1 1 1 
sensor id 4 17 6 8 11 17 15 9 12 16 14 31 25 
sensor id 5 0 0 0 0 0 0 0 0 0 0 0 0 
sensor id 0 6 3 7 15 34 36 33 17 6 4 4 7 
sensor id 1 0 0 0 1 2 6 1 0 1 0 0 0 
sensor id 2 6 3 2 2 0 0 0 1 0 0 1 1 
sensor id 3 2 0 0 2 2 5 2 1 1 2 0 1 
sensor id 4 19 8 9 12 18 15 9 13 16 14 31 26 
sensor id 5 0 0 0 0 0 0 0 0 0 0 0 0 
sensor id 0 7 3 8 16 31 28 33 19 6 6 5 7 
sensor id 1 3 1 0 0 0 0 0 0 0 0 0 0 
sensor id 2 4 3 2 2 0 0 0 0 0 0 2 2 
sensor id 3 2 0 0 2 1 3 2 1 1 0 0 1 
sensor id 4 21 7 9 12 16 12 8 12 15 14 31 26 
sensor id 5 0 0 0 0 0 0 0 0 0 0 0 0 
sensor id 0 7 4 7 18 29 22 32 19 10 14 13 17 
sensor id 1 0 0 0 2 4 8 0 0 0 0 0 0 
sensor id 2 5 4 4 7 5 6 243 2 0 0 1 3 
sensor id 3 3 0 0 1 1 4 0 1 0 1 0 1 
sensor id 4 22 13 10 12 16 10 7 11 15 14 29 22 
sensor id 5 0 0 0 0 0 0 0 0 0 0 0 0 
sensor id 0 19 8 11 18 26 22 30 19 12 17 22 26 
sensor id 1 0 0 1 0 0 9 0 0 0 0 0 0 
sensor id 2 6 7 11 8 5 7 0 1 3 0 0 3 
sensor id 3 2 0 0 0 1 3 1 1 0 1 0 1 
sensor id 4 18 18 10 10 16 10 7 9 12 12 23 15 
sensor id 5 0 0 0 0 0 0 0 0 0 0 0 0 
sensor id 0 21 10 13 16 22 20 27 19 13 17 27 28 
sensor id 1 2 0 0 1 0 4 1 0 0 0 0 1 
sensor id 2 7 7 12 10 8 0 0 0 0 6 0 3 
sensor id 3 2 0 0 1 0 3 1 1 0 1 0 1 
sensor id 4 15 19 10 9 17 10 7 7 11 10 20 13 
sensor id 5 0 0 0 0 0 0 0 0 0 0 0 0 
sensor id 0 22 14 12 15 17 14 23 19 13 17 27 28 
sensor id 1 2 0 0 1 0 4 1 0 0 0 0 1 
sensor id 2 7 7 12 10 8 0 0 0 0 6 0 3 
sensor id 3 2 0 0 1 0 3 1 1 0 1 0 1 
sensor id 4 15 19 10 9 17 10 7 7 11 10 20 13 
sensor id 5 0 0 0 0 0 0 0 0 0 0 0 0 
sensor id 0 22 14 12 15 17 14 23 18 14 16 30 33 
sensor id 1 2 0 0 1 0 9 0 0 0 0 0 0 
sensor id 2 7 9 12 10 7 3 0 0 3 0 2 2 
sensor id 3 2 0 0 1 0 6 1 1 0 1 0 1 
sensor id 4 15 20 10 8 14 9 6 6 9 9 15 10 
sensor id 5 0 0 0 0 0 0 0 0 0 0 0 0 
sensor id 0 25 15 14 13 9 6 10 15 13 16 32 33 
sensor id 1 0 2 0 2 0 4 0 0 0 0 0 0 
sensor id 2 6 9 13 9 9 0 0 0 4 0 2 3 
sensor id 3 2 0 0 1 1 5 1 1 0 1 0 1 
sensor id 4 13 18 9 6 7 4 3 4 6 5 7 5 
sensor id 5 0 0 0 0 0 0 0 0 0 0 0 0 
sensor id 0 26 17 13 11 6 4 6 13 12 14 30 28 
sensor id 1 2 0 3 0 2 2 1 0 0 0 0 0 
sensor id 2 8 8 15 10 10 0 0 4 0 6 0 3 
sensor id 3 2 0 0 1 1 5 2 1 0 1 0 1 
sensor id 4 10 15 7 4 4 3 2 2 4 2 3 3 
sensor id 5 0 0 0 0 0 0 0 0 0 0 0 0 
sensor id 0 24 23 14 9 5 3 5 10 10 11 23 20 
sensor id 1 0 2 0 2 0 6 1 0 0 0 0 0 
sensor id 2 7 12 14 11 10 1 0 2 0 1 2 2 
sensor id 3 2 0 0 1 2 7 2 1 1 1 1 1 
sensor id 4 8 12 5 3 3 2 2 2 3 1 2 3 
sensor id 5 0 0 0 0 0 0 0 0 0 0 0 0 
sensor id 0 20 19 11 6 4 2 4 7 8 9 19 14 
sensor id 1 0 0 0 1 4 9 0 0 1 0 0 0 
sensor id 2 8 13 13 10 9 5 0 1 0 5 2 2 
sensor id 3 3 0 0 2 2 10 2 2 1 2 1 2 
sensor id 4 8 10 8 11 7 3 4 6 5 2 5 9 
sensor id 5 0 0 0 0 0 0 0 0 0 0 0 0 
sensor id 0 13 11 6 4 3 1 2 3 6 9 9 3 
sensor id 1 3 0 0 0 0 6 0 2 1 0 0 0 
sensor id 2 8 14 12 10 10 0 243 4 3 5 3 6 
sensor id 3 3 1 0 1 3 11 4 3 2 3 1 2 
sensor id 4 9 11 9 10 4 3 3 5 6 3 4 16 
sensor id 5 0 0 0 0 0 0 0 0 0 0 0 0 
sensor id 0 5 1 1 1 1 0 1 0 1 1 0 1 
sensor id 1 1 0 0 2 4 10 3 2 1 0 1 1 
sensor id 2 18 12 14 12 7 4 0 7 0 3 4 6 
sensor id 3 3 1 0 2 4 13 5 4 3 3 2 2 
sensor id 4 12 11 10 9 4 1 3 5 5 8 5 20 
sensor id 5 0 0 0 0 0 0 0 0 0 0 0 0 
sensor id 0 4 0 1 1 2 0 1 1 0 2 0 0 
sensor id 1 3 1 0 3 0 0 2 3 1 0 1 0 
sensor id 2 6 3 3 4 0 0 0 0 0 0 0 0 
sensor id 3 3 1 0 6 6 5 7 10 7 4 6 6 
sensor id 4 16 10 9 10 3 1 3 5 7 10 8 16 
sensor id 5 0 0 0 0 0 0 0 0 0 0 0 0 
sensor id 0 3 0 1 1 1 1 0 1 1 0 1 0 
sensor id 1 3 0 0 2 3 4 1 2 2 0 2 1 
sensor id 2 3 2 1 2 0 0 5 0 0 0 0 0 
sensor id 3 6 2 1 4 2 2 3 7 7 8 18 24 
sensor id 4 11 7 4 5 2 1 2 3 5 3 2 6 
sensor id 5 0 0 0 0 0 0 0 0 0 0 0 0 
sensor id 0 3 0 1 0 1 0 0 0 0 1 2 0 
sensor id 1 2 0 0 3 0 0 7 23 26 7 11 11 
sensor id 2 3 2 1 1 0 0 22 1 0 0 3 2 
sensor id 3 20 6 7 12 5 4 6 15 15 13 32 35 
sensor id 4 6 7 3 3 1 1 1 2 4 6 6 4 
sensor id 5 0 0 0 0 0 0 0 0 0 0 0 0 
sensor id 0 2 0 0 0 1 1 0 1 1 2 0 0 
sensor id 1 6 2 6 9 2 1 10 28 41 12 17 15 
sensor id 2 4 0 1 3 0 0 0 6 10 3 5 3 
sensor id 3 26 8 15 16 8 4 6 16 15 12 35 37 
sensor id 4 9 4 2 2 1 1 1 1 3 0 3 2 
sensor id 5 0 0 0 0 0 0 0 0 0 0 0 0 
sensor id 0 2 1 0 0 1 0 0 0 0 1 2 1 
sensor id 1 10 0 14 16 9 7 10 32 53 14 20 17 
sensor id 2 4 2 2 4 1 0 0 9 13 6 6 4 
sensor id 3 26 8 15 16 8 4 6 16 15 12 35 37 
sensor id 4 9 4 2 2 1 1 1 1 3 0 3 2 
sensor id 5 0 0 0 0 0 0 0 0 0 0 0 0 
sensor id 0 2 1 0 0 1 0 0 0 0 1 2 1 
sensor id 1 10 0 14 16 9 7 10 32 53 14 20 17 
sensor id 2 4 2 2 4 1 0 0 9 13 6 6 4 
sensor id 3 29 10 22 17 8 4 5 16 15 12 31 37 
sensor id 4 5 3 1 1 0 0 0 0 2 0 1 1 
sensor id 5 0 0 0 0 0 0 0 0 0 0 0 0 
sensor id 0 4 1 0 0 1 0 0 0 0 2 0 0 
sensor id 1 10 2 18 17 9 6 10 33 56 15 22 19 
sensor id 2 4 3 2 3 0 0 0 9 15 8 7 4 
sensor id 3 31 12 22 17 7 4 5 14 12 10 29 39 
sensor id 4 3 1 1 0 0 0 0 0 2 0 1 0 
sensor id 5 0 0 0 0 0 0 0 0 0 0 0 0 
sensor id 0 3 0 0 0 1 0 0 0 0 1 0 0 
sensor id 1 13 8 34 19 8 6 8 28 55 17 29 25 
sensor id 2 4 2 1 4 0 0 0 7 17 12 7 3 
sensor id 3 44 14 19 15 5 4 4 10 6 6 15 29 
sensor id 4 2 0 0 0 0 0 0 0 1 0 0 0 
sensor id 5 0 0 0 0 0 0 0 0 0 0 0 0 
sensor id 0 3 0 0 0 1 0 0 0 0 1 0 0 
sensor id 1 13 8 34 19 8 6 8 28 55 17 29 25 
sensor id 2 4 2 1 4 0 0 0 7 17 12 7 3 
sensor id 3 44 14 19 15 5 4 4 10 6 6 15 29 
sensor id 4 2 0 0 0 0 0 0 0 1 0 0 0 
sensor id 5 0 0 0 0 0 0 0 0 0 0 0 0 
sensor id 0 3 0 0 0 1 0 0 0 0 1 0 0 
sensor id 1 16 13 49 21 9 5 7 27 54 20 35 29 
sensor id 2 4 2 1 3 0 0 0 7 18 13 7 3 
sensor id 3 48 19 20 12 4 3 3 7 4 5 11 25 
sensor id 4 2 1 0 0 0 0 0 0 1 0 0 0 
sensor id 5 0 0 0 0 0 0 0 0 0 0 0 0 
sensor id 0 3 0 0 0 1 0 0 0 0 0 0 0 
sensor id 1 18 18 54 21 8 6 7 26 49 20 37 29 
sensor id 2 4 2 1 3 0 0 0 6 17 14 7 3 
sensor id 3 51 22 20 12 4 4 3 7 4 5 11 26 
sensor id 4 2 0 0 0 0 0 0 0 1 0 0 0 
sensor id 5 0 0 0 0 0 0 0 0 0 0 0 0 
sensor id 0 3 0 0 0 1 0 0 0 0 2 0 0 
sensor id 1 20 22 51 19 8 6 6 25 47 21 39 30 
sensor id 2 4 2 1 3 0 0 0 6 18 15 7 3 
sensor id 3 56 23 20 11 4 3 2 7 4 4 10 24 
sensor id 4 2 0 0 0 0 0 0 0 1 0 0 0 
sensor id 5 0 0 0 0 0 0 0 0 0 0 0 0 
sensor id 0 3 0 0 0 0 0 0 0 0 2 0 0 
sensor id 1 21 27 51 18 7 6 6 22 39 21 40 29 
sensor id 2 4 2 1 3 0 0 0 5 18 17 8 3 
sensor id 3 55 25 20 10 4 3 2 6 3 4 8 19 
sensor id 4 2 0 0 0 0 0 0 0 1 0 0 0 
sensor id 5 0 0 0 0 0 0 0 0 0 0 0 0 
sensor id 0 2 0 0 0 1 0 0 0 0 2 0 0 
sensor id 1 21 32 48 16 6 5 4 18 34 21 42 27 
sensor id 2 4 2 1 3 0 0 0 6 20 20 8 3 
sensor id 3 51 27 18 9 3 3 2 5 2 3 7 16 
sensor id 4 2 0 0 0 0 0 0 0 1 0 0 0 
sensor id 5 0 0 0 0 0 0 0 0 0 0 0 0 
sensor id 0 3 0 0 0 1 0 0 0 0 1 0 0 
sensor id 1 22 39 49 15 6 6 5 17 32 21 41 25 
sensor id 2 4 2 2 3 0 0 0 6 24 24 10 3 
sensor id 3 46 26 17 7 3 2 1 4 2 3 6 15 
sensor id 4 2 0 0 0 0 0 0 0 1 0 1 0 
sensor id 5 0 0 0 0 0 0 0 0 0 0 0 0 
sensor id 0 2 0 0 0 1 0 0 0 0 2 0 0 
sensor id 1 20 40 41 13 6 6 4 14 30 22 38 20 
sensor id 2 4 2 1 4 0 0 0 7 27 27 11 4 
sensor id 3 40 23 15 8 3 3 2 4 2 3 6 13 
sensor id 4 2 0 0 0 0 0 0 0 1 0 0 0 
sensor id 5 0 0 0 0 0 0 0 0 0 0 0 0 
sensor id 0 3 0 0 0 1 0 0 0 0 1 0 0 
sensor id 1 20 42 40 13 5 4 4 15 30 22 38 21 
sensor id 2 4 3 2 3 1 0 0 7 26 25 9 4 
sensor id 3 36 21 14 8 3 3 1 5 3 3 6 14 
sensor id 4 2 0 0 0 0 0 0 0 1 0 0 0 
sensor id 5 0 0 0 0 0 0 0 0 0 0 0 0 
sensor id 0 3 0 0 0 1 0 0 0 0 1 0 1 
sensor id 1 23 49 50 15 7 5 5 15 31 21 39 22 
sensor id 2 5 3 2 4 1 0 0 8 21 21 8 5 
sensor id 3 36 20 14 7 2 3 2 5 3 4 6 13 
sensor id 4 2 0 0 0 0 0 0 0 1 0 0 0 
sensor id 5 0 0 0 0 0 0 0 0 0 0 0 0 
sensor id 0 3 1 1 0 1 0 0 0 0 1 0 1 
sensor id 1 23 49 50 15 7 5 5 15 31 21 39 22 
sensor id 2 5 3 2 4 1 0 0 8 21 21 8 5 
sensor id 3 36 20 14 7 2 3 2 5 3 4 6 13 
sensor id 4 2 0 0 0 0 0 0 0 1 0 0 0 
sensor id 5 0 0 0 0 0 0 0 0 0 0 0 0 
sensor id 0 3 1 1 0 1 0 0 0 0 2 1 1 
sensor id 1 25 54 57 17 14 9 7 16 31 20 41 25 
sensor id 2 6 4 4 10 6 3 0 17 18 20 9 8 
sensor id 3 34 20 14 7 3 2 2 5 3 3 5 12 
sensor id 4 2 0 0 0 0 0 0 0 2 0 0 0 
sensor id 5 0 0 0 0 0 0 0 0 0 0 0 0 
sensor id 0 4 0 1 0 1 0 0 0 0 2 1 0 
sensor id 1 26 56 56 16 8 6 4 16 30 20 43 27 
sensor id 2 7 4 5 11 7 1 0 15 15 18 8 6 
sensor id 3 33 20 14 7 3 3 1 4 2 2 5 10 
sensor id 4 2 0 0 0 0 0 0 0 1 0 0 0 
sensor id 5 0 0 0 0 0 0 0 0 0 0 0 0 
sensor id 0 3 0 1 0 1 0 0 0 0 1 1 1 
sensor id 1 26 55 53 16 6 5 4 16 28 19 44 27 
sensor id 2 6 3 4 7 2 0 0 9 12 18 8 5 
sensor id 3 28 20 12 6 2 3 2 3 1 2 3 8 
sensor id 4 2 0 0 0 0 0 0 0 1 0 0 0 
sensor id 5 0 0 0 0 0 0 0 0 0 0 0 0 
sensor id 0 3 0 0 0 1 0 0 0 0 1 0 0 
sensor id 1 29 58 51 17 6 4 4 15 26 20 44 27 
sensor id 2 5 3 2 5 1 0 0 7 9 14 6 4 
sensor id 3 24 24 12 5 2 2 1 3 2 3 3 8 
sensor id 4 2 0 0 0 0 0 0 0 1 0 0 0 
sensor id 5 0 0 0 0 0 0 0 0 0 0 0 0 
sensor id 0 3 0 0 0 1 0 0 0 0 1 0 0 
sensor id 1 29 58 51 17 6 4 4 15 26 20 44 27 
sensor id 2 5 3 2 5 1 0 0 7 9 14 6 4 
sensor id 3 24 24 12 5 2 2 1 3 2 3 3 8 
sensor id 4 2 0 0 0 0 0 0 0 1 0 0 0 
sensor id 5 0 0 0 0 0 0 0 0 0 0 0 0 
sensor id 0 3 0 0 0 1 0 0 0 0 2 0 0 
sensor id 1 32 58 51 18 8 6 5 15 26 20 42 26 
sensor id 2 5 3 2 4 0 0 0 6 7 11 5 3 
sensor id 3 26 27 13 6 2 3 1 3 2 2 4 8 
sensor id 4 2 0 0 0 0 0 0 0 1 0 0 0 
sensor id 5 0 0 0 0 0 0 0 0 0 0 0 0 
sensor id 0 3 0 0 0 1 0 0 0 0 1 0 0 
sensor id 1 34 56 43 20 12 7 8 19 31 22 44 28 
sensor id 2 4 2 1 3 0 0 0 4 3 7 4 3 
sensor id 3 30 28 13 6 2 2 2 4 3 3 5 10 
sensor id 4 2 0 0 0 0 0 0 0 1 0 0 0 
sensor id 5 0 0 0 0 0 0 0 0 0 0 0 0 
sensor id 0 2 0 1 0 0 0 0 0 0 3 1 0 
sensor id 1 32 47 37 31 31 12 22 32 36 29 48 30 
sensor id 2 4 2 1 4 1 0 0 5 5 8 5 3 
sensor id 3 34 30 12 6 3 3 2 6 6 7 12 12 
sensor id 4 2 0 0 0 0 0 0 0 1 0 0 0 
sensor id 5 0 0 0 0 0 0 0 0 0 0 0 0 
sensor id 0 2 1 0 0 1 0 0 0 0 0 2 0 
sensor id 1 35 41 32 43 59 24 49 49 45 37 43 28 
sensor id 2 4 3 2 3 0 0 0 5 3 5 3 2 
sensor id 3 33 28 10 7 5 3 3 8 12 16 21 13 
sensor id 4 2 0 0 0 0 0 0 0 1 0 0 0 
sensor id 5 0 0 0 0 0 0 0 0 0 0 0 0 
sensor id 0 3 0 0 0 1 0 0 0 0 4 0 0 
sensor id 1 32 31 29 43 58 24 55 50 45 39 39 26 
sensor id 2 4 0 3 3 0 0 0 3 0 4 3 1 
sensor id 3 29 22 10 7 6 5 3 7 12 18 23 12 
sensor id 4 2 0 0 0 0 0 0 0 1 0 0 0 
sensor id 5 0 0 0 0 0 0 0 0 0 0 0 0 
sensor id 0 4 0 0 0 1 0 0 0 0 2 1 0 
sensor id 1 31 23 27 42 57 26 65 57 44 41 35 25 
sensor id 2 4 1 1 3 0 0 243 2 2 4 2 1 
sensor id 3 25 20 10 7 8 4 3 7 11 21 23 11 
sensor id 4 2 0 0 0 0 0 0 0 1 0 0 0 
sensor id 5 0 0 0 0 0 0 0 0 0 0 0 0 
sensor id 0 1 0 0 0 1 0 0 0 0 1 1 0 
sensor id 1 29 18 24 41 60 33 76 60 37 36 30 22 
sensor id 2 2 2 0 1 1 0 243 0 0 0 2 1 
sensor id 3 21 18 9 8 13 7 4 6 8 17 17 8 
sensor id 4 2 0 0 0 0 0 0 0 1 0 0 0 
sensor id 5 0 0 0 0 0 0 0 0 0 0 0 0 
sensor id 0 1 2 0 1 1 0 0 0 0 4 0 1 
sensor id 1 24 15 14 36 59 33 85 60 35 32 25 19 
sensor id 2 3 4 0 2 0 1 243 1 0 6 1 1 
sensor id 3 21 18 9 8 13 7 4 6 8 17 17 8 
sensor id 4 2 0 0 0 0 0 0 0 1 0 0 0 
sensor id 5 0 0 0 0 0 0 0 0 0 0 0 0 
sensor id 0 3 0 0 0 1 0 0 0 0 4 0 0 
sensor id 1 17 13 10 32 52 32 87 55 29 27 23 16 
sensor id 2 3 3 0 3 0 0 243 2 0 7 2 1 
sensor id 3 12 15 10 11 27 7 3 4 3 6 5 5 
sensor id 4 2 0 0 0 0 0 0 0 1 0 0 0 
sensor id 5 0 0 0 0 0 0 0 0 0 0 0 0 
sensor id 0 5 0 1 0 1 0 0 0 0 4 0 0 
sensor id 1 17 13 10 32 52 32 87 55 29 27 23 16 
sensor id 2 3 3 0 3 0 0 243 2 0 7 2 1 
sensor id 3 12 15 10 11 27 7 3 4 3 6 5 5 
sensor id 4 2 0 0 0 0 0 0 0 1 0 0 0 
sensor id 5 0 0 0 0 0 0 0 0 0 0 0 0 
sensor id 0 5 0 1 0 1 0 0 0 0 1 0 1 
sensor id 1 9 0 7 24 49 24 88 49 21 7 11 12 
sensor id 2 5 0 4 1 0 0 243 0 2 3 1 1 
sensor id 3 6 4 6 14 35 9 4 5 2 3 3 4 
sensor id 4 2 0 0 0 0 0 0 0 2 0 1 0 
sensor id 5 0 0 0 0 0 0 0 0 0 0 0 0 
sensor id 0 5 0 1 0 1 0 0 1 0 2 0 0 
sensor id 1 5 5 0 18 41 26 76 32 12 2 5 8 
sensor id 2 3 0 2 2 0 0 243 2 0 6 0 1 
sensor id 3 5 3 7 13 40 7 6 5 3 3 3 5 
sensor id 4 2 0 0 0 0 0 0 0 2 0 1 0 
sensor id 5 0 0 0 0 0 0 0 0 0 0 0 0 
sensor id 0 4 0 1 0 1 0 0 0 1 2 0 1 
sensor id 1 6 0 0 15 29 28 66 22 10 5 6 7 
sensor id 2 4 1 2 2 0 0 243 1 0 0 3 2 
sensor id 3 5 3 5 12 37 11 6 7 4 4 4 6 
sensor id 4 2 1 0 0 1 0 0 0 2 0 0 0 
sensor id 5 0 0 0 0 0 0 0 0 0 0 0 0 
sensor id 0 5 0 1 1 2 0 0 2 1 4 3 2 
sensor id 1 3 1 6 14 45 52 68 21 12 5 6 6 
sensor id 2 5 2 3 7 2 1 243 18 15 11 18 21 
sensor id 3 5 4 5 9 26 13 18 11 7 4 5 5 
sensor id 4 3 1 1 1 0 1 1 1 2 0 1 1 
sensor id 5 0 0 0 0 0 0 0 0 0 0 0 0 
sensor id 0 4 2 1 1 2 2 1 2 2 4 2 3 
sensor id 1 5 0 6 12 34 47 51 16 14 6 7 7 
sensor id 2 9 6 4 9 4 1 0 20 12 12 15 12 
sensor id 3 5 3 4 8 22 11 14 8 5 3 3 4 
sensor id 4 4 1 1 1 1 1 1 1 2 1 1 1 
sensor id 5 0 0 0 0 0 0 0 0 0 0 0 0 
sensor id 0 4 0 2 2 3 2 2 4 5 6 6 4 
sensor id 1 4 0 0 11 26 47 32 28 27 8 11 12 
sensor id 2 7 5 4 9 5 2 0 23 22 10 16 14 
sensor id 3 5 4 7 9 16 13 11 7 3 3 2 4 
sensor id 4 4 2 2 2 2 2 2 1 3 1 1 2 
sensor id 5 0 0 0 0 0 0 0 0 0 0 0 0 
sensor id 0 5 0 3 4 5 3 5 9 8 8 7 6 
sensor id 1 6 0 0 11 22 42 25 33 29 7 11 12 
sensor id 2 10 7 6 11 6 7 0 29 26 10 18 18 
sensor id 3 5 4 6 8 13 14 17 7 4 3 3 4 
sensor id 4 4 3 4 3 3 3 2 2 3 1 1 2 
sensor id 5 0 0 0 0 0 0 0 0 0 0 0 0 
sensor id 0 6 2 4 6 7 5 8 9 8 9 8 7 
sensor id 1 5 0 0 11 14 32 19 33 27 7 10 11 
sensor id 2 18 12 8 14 9 10 0 34 32 14 21 21 
sensor id 3 5 3 6 9 11 12 21 8 4 3 2 4 
sensor id 4 4 3 3 3 4 3 2 1 3 1 1 2 
sensor id 5 0 0 0 0 0 0 0 0 0 0 0 0 
sensor id 0 6 3 3 5 6 4 7 8 9 13 10 7 
sensor id 1 4 4 0 10 11 11 20 31 22 6 8 11 
sensor id 2 18 13 9 15 13 16 0 35 37 8 22 24 
sensor id 3 4 2 5 8 12 11 21 8 4 3 2 4 
sensor id 4 4 3 3 3 3 3 2 2 3 1 1 2 
sensor id 5 0 0 0 0 0 0 0 0 0 0 0 0 
sensor id 0 5 3 4 5 7 5 7 9 13 25 17 8 
sensor id 1 6 0 0 12 14 6 21 33 21 7 8 11 
sensor id 2 19 12 10 18 11 4 0 42 41 18 26 28 
sensor id 3 5 2 4 9 12 10 19 7 3 2 1 3 
sensor id 4 5 5 4 3 3 4 3 2 3 1 2 2 
sensor id 5 0 0 0 0 0 0 0 0 0 0 0 0 
sensor id 0 6 2 4 6 6 5 6 10 18 29 21 9 
sensor id 1 6 3 6 11 10 6 26 35 18 4 8 11 
sensor id 2 20 9 10 20 10 0 0 45 32 15 26 29 
sensor id 3 4 2 4 8 16 11 19 7 3 2 2 3 
sensor id 4 6 8 6 3 3 4 3 2 4 1 2 3 
sensor id 5 0 0 0 0 0 0 0 0 0 0 0 0 
sensor id 0 7 3 4 6 6 4 6 15 34 19 20 11 
sensor id 1 8 0 0 13 19 16 30 32 14 5 6 10 
sensor id 2 16 9 11 23 12 7 0 45 26 3 26 31 
sensor id 3 4 2 3 8 18 14 18 6 3 2 1 3 
sensor id 4 7 9 10 5 4 4 3 3 4 2 3 4 
sensor id 5 0 0 0 0 0 0 0 0 0 0 0 0 
sensor id 0 7 2 4 6 6 5 6 15 34 19 20 11 
sensor id 1 8 0 0 13 19 16 30 32 14 5 6 10 
sensor id 2 16 9 11 23 12 7 0 45 26 3 26 31 
sensor id 3 4 2 3 8 18 14 18 6 3 2 1 3 
sensor id 4 7 9 10 5 4 4 3 3 4 2 3 4 
sensor id 5 0 0 0 0 0 0 0 0 0 0 0 0 
sensor id 0 7 2 4 6 6 5 6 16 39 20 22 12 
sensor id 1 2 0 0 14 19 15 30 29 13 2 5 9 
sensor id 2 15 8 10 27 14 0 0 48 25 2 24 30 
sensor id 3 4 2 2 7 18 13 16 5 2 1 1 3 
sensor id 4 8 8 13 5 4 3 3 3 4 2 3 4 
sensor id 5 0 0 0 0 0 0 0 0 0 0 0 0 
sensor id 0 8 1 5 6 6 4 6 16 47 28 26 13 
sensor id 1 5 0 0 12 17 20 30 25 9 2 5 6 
sensor id 2 16 7 10 25 14 7 0 44 19 7 18 25 
sensor id 3 3 1 2 7 19 14 13 5 2 2 1 3 
sensor id 4 10 10 16 6 4 4 3 3 4 3 4 5 
sensor id 5 0 0 0 0 0 0 0 0 0 0 0 0 
sensor id 0 9 2 5 7 6 4 6 17 51 31 34 14 
sensor id 1 3 0 5 12 19 15 31 23 9 2 4 7 
sensor id 2 11 9 11 24 13 10 0 42 22 1 22 26 
sensor id 3 3 1 1 7 19 14 13 5 2 2 1 3 
sensor id 4 11 14 19 6 4 4 3 3 5 3 4 5 
sensor id 5 0 0 0 0 0 0 0 0 0 0 0 0 
sensor id 0 10 0 5 8 7 5 7 19 57 30 40 18 
sensor id 1 3 0 5 12 8 8 28 22 8 1 2 5 
sensor id 2 10 2 6 19 9 3 243 25 14 5 13 17 
sensor id 3 3 1 2 6 17 11 10 4 2 1 1 3 
sensor id 4 10 12 18 6 4 4 3 3 5 3 4 5 
sensor id 5 0 0 0 0 0 0 0 0 0 0 0 0 
sensor id 0 8 8 7 9 8 6 8 19 57 30 40 18 
sensor id 1 3 0 5 12 8 8 28 22 8 1 2 5 
sensor id 2 10 2 6 19 9 3 243 25 14 5 13 17 
sensor id 3 3 1 2 6 17 11 10 4 2 1 1 3 
sensor id 4 10 12 18 6 4 4 3 3 5 3 4 5 
sensor id 5 0 0 0 0 0 0 0 0 0 0 0 0 
sensor id 0 10 4 7 10 11 9 12 26 65 33 40 20 
sensor id 1 2 0 0 0 0 0 0 0 0 0 0 0 
sensor id 2 8 7 5 4 0 0 0 1 0 0 0 1 
sensor id 3 2 0 0 1 0 2 0 1 0 1 0 1 
sensor id 4 11 13 20 7 5 5 4 4 6 4 9 10 
sensor id 5 0 0 0 0 0 0 0 0 0 0 0 0 
sensor id 0 12 6 8 13 16 16 19 26 65 33 40 20 
sensor id 1 2 0 0 0 0 0 0 0 0 0 0 0 
sensor id 2 8 7 5 4 0 0 0 1 0 0 0 1 
sensor id 3 2 0 0 1 0 2 0 1 0 1 0 1 
sensor id 4 11 13 20 7 5 5 4 4 6 4 9 10 
sensor id 5 0 0 0 0 0 0 0 0 0 0 0 0 
sensor id 0 12 6 8 13 16 16 19 33 63 34 36 22 
sensor id 1 1 0 0 0 0 5 0 0 0 0 0 0 
sensor id 2 6 5 3 3 0 2 0 1 0 0 1 3 
sensor id 3 2 0 0 1 0 1 0 1 0 1 0 1 
sensor id 4 14 13 25 10 9 9 6 7 8 5 12 14 
sensor id 5 0 0 0 0 0 0 0 0 0 0 0 0 
sensor id 0 18 10 11 14 19 20 21 31 52 34 35 21 
sensor id 1 1 0 0 0 0 0 0 1 1 0 0 0 
sensor id 2 8 12 16 6 3 0 243 3 2 6 3 4 
sensor id 3 2 0 0 1 0 3 1 1 0 0 0 1 
sensor id 4 16 14 23 11 10 13 7 7 9 7 17 19 
sensor id 5 0 0 0 0 0 0 0 0 0 0 0 0 
sensor id 0 21 11 11 15 20 24 23 30 47 32 30 21 
sensor id 1 2 0 1 0 0 1 0 0 0 0 0 0 
sensor id 2 10 14 22 8 5 5 243 1 0 5 4 4 
sensor id 3 2 0 0 1 0 3 1 1 0 1 0 1 
sensor id 4 20 15 21 12 13 17 9 9 12 11 26 23 
sensor id 5 0 0 0 0 0 0 0 0 0 0 0 0 
sensor id 0 26 12 13 14 19 25 22 28 43 29 27 20 
sensor id 1 0 0 0 2 3 4 0 0 1 0 0 0 
sensor id 2 9 13 24 8 6 12 243 3 2 6 3 4 
sensor id 3 2 0 0 1 1 4 2 1 0 1 0 1 
sensor id 4 21 15 21 13 15 21 11 10 14 14 31 23 
sensor id 5 0 0 0 0 0 0 0 0 0 0 0 0 
sensor id 0 27 12 12 13 17 24 21 25 40 30 24 18 
sensor id 1 2 0 0 0 0 2 0 0 0 0 0 0 
sensor id 2 10 13 23 8 4 7 243 0 0 0 1 3 
sensor id 3 2 0 0 1 1 4 2 1 1 1 0 1 
sensor id 4 21 16 23 14 17 24 12 10 13 13 29 22 
sensor id 5 0 0 0 0 0 0 0 0 0 0 0 0 
sensor id 0 25 10 11 11 14 20 18 21 36 27 21 16 
sensor id 1 3 0 0 1 2 7 1 0 0 0 0 0 
sensor id 2 9 11 19 8 5 12 243 3 0 0 1 3 
sensor id 3 2 0 0 2 2 6 3 2 1 1 1 2 
sensor id 4 21 19 25 15 19 26 14 10 12 12 28 20 
sensor id 5 0 0 0 0 0 0 0 0 0 0 0 0 
sensor id 0 22 9 10 10 13 18 18 21 36 27 21 16 
sensor id 1 3 0 0 1 2 7 1 0 0 0 0 0 
sensor id 2 9 11 19 8 5 12 243 3 0 0 1 3 
sensor id 3 2 0 0 2 2 6 3 2 1 1 1 2 
sensor id 4 21 19 25 15 19 26 14 10 12 12 28 20 
sensor id 5 0 0 0 0 0 0 0 0 0 0 0 0 
sensor id 0 19 7 7 9 10 15 15 17 32 25 17 13 
sensor id 1 0 0 2 2 1 7 1 2 0 0 0 0 
sensor id 2 8 9 17 9 5 12 243 2 4 0 1 4 
sensor id 3 3 1 1 4 6 13 10 8 4 3 3 4 
sensor id 4 22 17 23 15 21 29 18 11 10 11 23 19 
sensor id 5 0 0 0 0 0 0 0 0 0 0 0 0 
sensor id 0 14 4 6 7 8 9 11 17 32 25 17 13 
sensor id 1 0 0 2 2 1 7 1 2 0 0 0 0 
sensor id 2 8 9 17 9 5 12 243 2 4 0 1 4 
sensor id 3 3 1 1 4 6 13 10 8 4 3 3 4 
sensor id 4 22 17 23 15 21 29 18 11 10 11 23 19 
sensor id 5 0 0 0 0 0 0 0 0 0 0 0 0 
sensor id 0 14 4 6 7 8 9 11 15 30 23 15 10 
sensor id 1 2 0 0 1 3 13 2 2 0 0 0 0 
sensor id 2 8 7 16 10 6 13 243 4 1 2 3 4 
sensor id 3 5 2 2 7 11 17 19 16 9 5 7 11 
sensor id 4 23 17 23 16 21 27 22 12 10 7 19 17 
sensor id 5 0 0 0 0 0 0 0 0 0 0 0 0 
sensor id 0 11 3 4 6 7 6 9 15 31 21 13 9 
sensor id 1 3 0 0 0 2 14 5 2 2 0 1 0 
sensor id 2 8 8 13 10 6 6 243 5 3 1 2 3 
sensor id 3 6 4 4 17 19 23 30 36 17 10 15 25 
sensor id 4 20 18 22 16 21 24 24 13 11 8 16 16 
sensor id 5 0 0 0 0 0 0 0 0 0 0 0 0 
sensor id 0 7 1 3 5 4 4 7 13 27 16 12 5 
sensor id 1 0 0 0 2 7 13 5 3 2 0 2 1 
sensor id 2 6 3 7 8 3 7 243 4 0 3 4 7 
sensor id 3 11 5 9 29 26 25 35 55 24 13 22 43 
sensor id 4 18 16 20 15 16 18 21 13 11 6 13 14 
sensor id 5 0 0 0 0 0 0 0 0 0 0 0 0 
sensor id 0 6 1 2 3 3 3 5 10 23 12 8 4 
sensor id 1 4 0 0 4 9 10 6 7 5 2 5 9 
sensor id 2 9 6 8 22 11 6 0 19 2 8 5 12 
sensor id 3 17 8 14 41 29 23 35 66 28 16 30 61 
sensor id 4 16 14 20 15 13 11 17 13 12 6 11 12 
sensor id 5 0 0 0 0 0 0 0 0 0 0 0 0 
sensor id 0 5 1 2 2 3 2 5 6 13 8 4 2 
sensor id 1 8 0 6 23 16 7 13 29 16 8 17 28 
sensor id 2 7 4 6 22 16 5 0 27 2 0 6 9 
sensor id 3 23 10 17 45 23 14 25 68 29 18 37 76 
sensor id 4 14 15 20 14 10 8 12 12 11 7 7 11 
sensor id 5 0 0 0 0 0 0 0 0 0 0 0 0 
sensor id 0 3 0 1 1 2 1 2 2 3 5 1 1 
sensor id 1 15 0 6 32 17 7 15 40 30 17 30 40 
sensor id 2 6 3 3 14 10 0 0 21 2 1 5 7 
sensor id 3 29 12 21 48 20 12 22 64 27 17 40 80 
sensor id 4 15 12 22 13 7 4 6 7 7 4 6 10 
sensor id 5 0 0 0 0 0 0 0 0 0 0 0 0 
sensor id 0 3 0 0 0 2 0 0 0 1 1 2 0 
sensor id 1 19 6 13 35 18 10 16 47 40 25 39 45 
sensor id 2 6 2 2 9 8 3 0 13 2 4 5 5 
sensor id 3 36 16 25 50 18 11 19 54 23 16 39 85 
sensor id 4 12 5 9 9 4 2 3 4 5 3 4 5 
sensor id 5 0 0 0 0 0 0 0 0 0 0 0 0 
sensor id 0 1 0 0 1 1 0 0 1 0 3 1 0 
sensor id 1 21 7 11 33 17 8 15 46 41 28 45 49 
sensor id 2 4 1 3 7 5 0 243 9 2 5 5 4 
sensor id 3 44 18 29 47 16 10 15 45 21 16 35 83 
sensor id 4 6 2 2 2 1 1 1 1 3 2 3 3 
sensor id 5 0 0 0 0 0 0 0 0 0 0 0 0 
sensor id 0 3 0 0 0 0 0 0 1 1 1 1 0 
sensor id 1 24 10 9 28 10 7 11 39 40 29 50 46 
sensor id 2 4 1 1 4 2 0 243 5 1 4 4 3 
sensor id 3 49 20 33 49 16 9 13 37 17 14 32 78 
sensor id 4 5 2 1 1 1 0 1 1 3 2 4 3 
sensor id 5 0 0 0 0 0 0 0 0 0 0 0 0 
sensor id 0 3 0 1 0 1 0 0 0 0 2 0 0 
sensor id 1 28 17 6 21 8 7 9 29 35 31 52 38 
sensor id 2 4 3 2 4 0 0 0 2 0 2 4 1 
sensor id 3 56 24 34 44 13 7 10 28 15 13 27 69 
sensor id 4 6 1 1 1 0 0 0 0 2 1 2 1 
sensor id 5 0 0 0 0 0 0 0 0 0 0 0 0 
sensor id 0 2 0 0 0 1 0 0 0 0 2 0 0 
sensor id 1 28 17 6 21 8 7 9 29 35 31 52 38 
sensor id 2 4 3 2 4 0 0 0 2 0 2 4 1 
sensor id 3 56 24 34 44 13 7 10 28 15 13 27 69 
sensor id 4 6 1 1 1 0 0 0 0 2 1 2 1 
sensor id 5 0 0 0 0 0 0 0 0 0 0 0 0 
sensor id 0 2 0 0 0 1 0 0 0 0 2 1 0 
sensor id 1 26 14 1 10 3 6 4 14 24 31 57 32 
sensor id 2 3 1 0 1 0 0 0 0 0 1 2 1 
sensor id 3 66 41 42 21 6 4 4 10 6 6 11 27 
sensor id 4 2 0 0 0 0 0 0 0 1 0 1 0 
sensor id 5 0 0 0 0 0 0 0 0 0 0 0 0 
sensor id 0 2 0 0 0 1 0 0 0 0 2 1 0 
sensor id 1 26 14 1 10 3 6 4 14 24 31 57 32 
sensor id 2 3 1 0 1 0 0 0 0 0 1 2 1 
sensor id 3 66 41 42 21 6 4 4 10 6 6 11 27 
sensor id 4 2 0 0 0 0 0 0 0 1 0 1 0 
sensor id 5 0 0 0 0 0 0 0 0 0 0 0 0 
sensor id 0 2 0 0 0 1 0 0 0 0 1 0 0 
sensor id 1 26 17 4 11 4 4 4 15 22 28 57 36 
sensor id 2 3 2 1 2 0 0 0 1 0 1 3 1 
sensor id 3 59 41 38 17 5 3 3 8 4 4 8 20 
sensor id 4 2 0 0 0 0 0 0 0 1 0 0 0 
sensor id 5 0 0 0 0 0 0 0 0 0 0 0 0 
sensor id 0 2 0 0 0 1 0 0 0 0 1 0 0 
sensor id 1 29 17 7 13 5 3 5 18 23 25 59 46 
sensor id 2 3 2 1 2 0 0 0 2 0 5 3 1 
sensor id 3 48 40 33 14 5 4 3 6 3 3 6 17 
sensor id 4 2 0 0 0 0 0 0 0 1 0 0 0 
sensor id 5 0 0 0 0 0 0 0 0 0 0 0 0 
sensor id 0 2 0 1 0 1 0 0 0 0 1 0 0 
sensor id 1 35 22 10 21 8 5 7 25 24 21 58 64 
sensor id 2 3 2 2 3 0 0 0 5 2 7 5 3 
sensor id 3 39 35 33 15 6 4 3 7 3 3 5 14 
sensor id 4 2 0 0 0 0 0 0 0 1 0 0 0 
sensor id 5 0 0 0 0 0 0 0 0 0 0 0 0 
sensor id 0 2 0 0 0 0 0 0 0 0 2 1 0 
sensor id 1 45 28 20 36 16 7 9 27 20 14 42 66 
sensor id 2 5 2 1 5 3 0 0 13 10 18 15 9 
sensor id 3 25 21 23 12 6 3 3 5 2 3 2 7 
sensor id 4 2 0 0 0 0 0 0 0 1 0 0 0 
sensor id 5 0 0 0 0 0 0 0 0 0 0 0 0 
sensor id 0 5 0 0 0 1 0 0 0 0 3 0 0 
sensor id 1 54 22 31 42 20 8 9 20 12 9 23 45 
sensor id 2 7 4 4 9 8 4 0 25 19 30 35 16 
sensor id 3 10 10 8 5 4 2 1 4 1 1 2 6 
sensor id 4 2 0 0 0 0 0 0 0 1 0 0 0 
sensor id 5 0 0 0 0 0 0 0 0 0 0 0 0 
sensor id 0 2 1 0 1 1 0 0 0 0 5 1 0 
sensor id 1 58 19 33 32 21 29 19 18 13 8 15 29 
sensor id 2 9 7 2 11 7 5 243 28 23 32 53 20 
sensor id 3 8 8 8 8 10 12 5 3 2 2 1 4 
sensor id 4 3 1 0 0 0 0 0 0 1 0 0 0 
sensor id 5 0 0 0 0 0 0 0 0 0 0 0 0 
sensor id 0 5 0 1 1 0 1 0 0 0 4 0 0 
sensor id 1 50 19 31 25 20 34 18 15 10 5 10 19 
sensor id 2 11 2 7 11 7 7 243 33 25 28 60 23 
sensor id 3 5 4 4 5 8 11 4 2 1 2 1 2 
sensor id 4 3 1 0 0 0 0 0 0 1 0 0 0 
sensor id 5 0 0 0 0 0 0 0 0 0 0 0 0 
sensor id 0 1 2 1 0 1 0 0 1 1 6 4 0 
sensor id 1 38 21 31 19 19 30 16 13 8 4 7 13 
sensor id 2 11 7 9 12 6 4 243 38 30 24 63 24 
sensor id 3 3 1 1 3 5 9 3 2 0 1 0 2 
sensor id 4 3 0 0 0 0 0 0 0 1 0 0 0 
sensor id 5 0 0 0 0 0 0 0 0 0 0 0 0 
sensor id 0 6 4 1 0 1 1 0 0 1 0 3 1 
sensor id 1 30 21 27 16 16 24 15 12 7 4 8 12 
sensor id 2 12 9 7 12 8 6 0 37 31 23 60 21 
sensor id 3 3 1 0 2 4 6 2 1 0 1 1 1 
sensor id 4 2 0 0 0 0 0 0 0 1 0 0 0 
sensor id 5 0 0 0 0 0 0 0 0 0 0 0 0 
sensor id 0 4 0 1 0 2 0 0 0 0 2 0 0 
sensor id 1 31 28 29 17 19 25 22 18 12 8 13 18 
sensor id 2 11 3 7 10 7 2 0 28 29 22 43 16 
sensor id 3 3 1 0 2 3 6 1 1 0 0 1 2 
sensor id 4 2 0 0 0 0 0 0 0 1 0 0 0 
sensor id 5 0 0 0 0 0 0 0 0 0 0 0 0 
sensor id 0 2 0 1 0 0 0 0 0 0 0 0 0 
sensor id 1 45 37 32 20 23 31 32 29 26 19 26 23 
sensor id 2 9 3 4 8 5 0 0 22 22 20 37 14 
sensor id 3 3 1 0 2 3 6 1 1 0 0 1 2 
sensor id 4 2 0 0 0 0 0 0 0 1 0 0 0 
sensor id 5 0 0 0 0 0 0 0 0 0 0 0 0 
sensor id 0 2 0 1 0 0 0 0 0 0 0 0 0 
sensor id 1 45 37 32 20 23 31 32 29 26 19 26 23 
sensor id 2 9 3 4 8 5 0 0 22 22 20 37 14 
sensor id 3 3 3 2 4 7 9 3 3 1 1 1 2 
sensor id 4 2 0 0 0 0 0 0 0 1 0 0 0 
sensor id 5 0 0 0 0 0 0 0 0 0 0 0 0 
sensor id 0 3 0 0 0 0 0 0 0 0 1 2 1 
sensor id 1 53 34 31 21 20 28 33 31 32 25 29 26 
sensor id 2 9 5 2 7 4 0 0 16 17 22 32 13 
sensor id 3 4 4 4 4 9 9 2 3 0 1 0 2 
sensor id 4 2 0 0 0 0 0 0 0 1 0 0 0 
sensor id 5 0 0 0 0 0 0 0 0 0 0 0 0 
sensor id 0 3 0 0 0 1 0 0 0 0 2 0 0 
sensor id 1 53 21 18 18 15 21 30 30 42 47 32 24 
sensor id 2 7 3 3 5 1 0 0 6 6 15 16 6 
sensor id 3 6 13 11 7 10 7 4 3 1 2 1 5 
sensor id 4 2 0 0 0 0 0 0 0 1 0 0 0 
sensor id 5 0 0 0 0 0 0 0 0 0 0 0 0 
sensor id 0 3 0 1 0 1 0 0 0 0 2 0 0 
sensor id 1 53 21 18 18 15 21 30 30 42 47 32 24 
sensor id 2 7 3 3 5 1 0 0 6 6 15 16 6 
sensor id 3 6 13 11 7 10 7 4 3 1 2 1 5 
sensor id 4 2 0 0 0 0 0 0 0 1 0 0 0 
sensor id 5 0 0 0 0 0 0 0 0 0 0 0 0 
sensor id 0 3 0 1 0 1 0 0 0 0 2 0 1 
sensor id 1 45 18 13 15 14 19 29 28 41 46 29 23 
sensor id 2 6 3 3 4 1 0 0 4 4 12 13 5 
sensor id 3 9 19 16 9 13 10 4 5 1 2 2 6 
sensor id 4 2 0 0 0 0 0 0 0 1 0 0 0 
sensor id 5 0 0 0 0 0 0 0 0 0 0 0 0 
sensor id 0 2 0 0 1 1 0 0 0 0 2 0 0 
sensor id 1 39 12 11 14 13 22 27 26 40 47 28 22 
sensor id 2 6 2 2 3 1 0 0 3 2 13 11 4 
sensor id 3 12 23 21 10 13 9 5 5 2 2 3 6 
sensor id 4 2 0 0 0 0 0 0 0 1 0 0 0 
sensor id 5 0 0 0 0 0 0 0 0 0 0 0 0 
sensor id 0 4 1 0 0 0 0 0 0 0 2 0 0 
sensor id 1 34 8 6 13 10 18 27 24 38 43 27 22 
sensor id 2 5 3 3 3 0 0 0 4 5 12 11 4 
sensor id 3 15 30 27 14 17 11 7 6 3 4 5 8 
sensor id 4 2 0 0 0 0 0 0 0 1 0 0 0 
sensor id 5 0 0 0 0 0 0 0 0 0 0 0 0 
sensor id 0 3 1 0 0 1 0 0 0 0 1 0 0 
sensor id 1 30 10 10 14 12 12 15 19 31 41 26 20 
sensor id 2 5 4 3 3 0 0 56 2 0 12 14 5 
sensor id 3 18 35 30 15 14 9 14 18 18 13 20 17 
sensor id 4 2 0 0 0 0 0 0 0 1 0 0 0 
sensor id 5 0 0 0 0 0 0 0 0 0 0 0 0 
sensor id 0 3 0 0 0 1 0 0 0 0 2 0 0 
sensor id 1 27 12 3 10 11 13 13 16 27 36 24 19 
sensor id 2 4 3 1 2 0 0 243 2 0 15 15 4 
sensor id 3 20 39 23 14 10 8 17 23 28 21 30 22 
sensor id 4 3 0 0 0 0 0 0 0 2 0 0 0 
sensor id 5 0 0 0 0 0 0 0 0 0 0 0 0 
sensor id 0 3 1 0 0 1 0 0 0 0 2 0 0 
sensor id 1 27 11 10 13 4 13 15 18 29 33 25 25 
sensor id 2 5 3 2 3 0 0 243 4 2 18 19 7 
sensor id 3 24 46 27 16 12 10 16 22 26 20 26 19 
sensor id 4 2 0 0 0 0 0 0 0 2 0 1 1 
sensor id 5 0 0 0 0 0 0 0 0 0 0 0 0 
sensor id 0 3 0 0 0 1 0 0 1 0 3 1 0 
sensor id 1 32 4 13 22 16 15 21 21 29 28 21 26 
sensor id 2 7 4 3 4 1 1 243 7 5 10 21 9 
sensor id 3 27 50 34 18 19 12 15 18 23 17 19 17 
sensor id 4 4 2 1 2 1 1 1 2 6 7 11 7 
sensor id 5 0 0 0 0 0 0 0 0 0 0 0 0 
sensor id 0 4 0 1 0 1 0 0 0 1 1 2 0 
sensor id 1 27 7 19 28 20 19 22 21 30 26 18 21 
sensor id 2 8 4 2 5 1 0 0 8 7 8 19 9 
sensor id 3 28 45 36 21 23 15 15 16 18 14 14 16 
sensor id 4 7 3 3 6 3 2 4 12 18 13 21 19 
sensor id 5 0 0 0 0 0 0 0 0 0 0 0 0 
sensor id 0 2 0 0 1 1 1 1 1 1 2 0 0 
sensor id 1 22 6 17 26 18 20 23 20 27 24 15 17 
sensor id 2 7 3 2 4 0 0 0 10 10 11 16 8 
sensor id 3 26 38 34 20 23 16 14 16 17 12 13 14 
sensor id 4 9 3 5 12 6 4 9 25 29 16 25 25 
sensor id 5 0 0 0 0 0 0 0 0 0 0 0 0 
sensor id 0 3 0 1 1 1 1 1 1 1 2 0 0 
sensor id 1 22 6 17 26 18 20 23 20 27 24 15 17 
sensor id 2 7 3 2 4 0 0 0 10 10 11 16 8 
sensor id 3 26 38 34 20 23 16 14 16 17 12 13 14 
sensor id 4 9 3 5 12 6 4 9 25 29 16 25 25 
sensor id 5 0 0 0 0 0 0 0 0 0 0 0 0 
sensor id 0 4 1 1 1 2 1 0 1 1 2 1 1 
sensor id 1 14 0 8 20 18 23 22 15 16 10 8 9 
sensor id 2 8 4 3 5 0 1 0 10 5 11 14 7 
sensor id 3 20 23 24 18 25 21 13 11 10 8 7 11 
sensor id 4 10 4 7 21 12 8 22 52 56 33 34 30 
sensor id 5 0 0 0 0 0 0 0 0 0 0 0 0 
sensor id 0 4 0 1 0 2 2 1 1 1 2 1 1 
sensor id 1 14 0 8 20 18 23 22 15 16 10 8 9 
sensor id 2 8 4 3 5 0 1 0 10 5 11 14 7 
sensor id 3 20 23 24 18 25 21 13 11 10 8 7 11 
sensor id 4 10 4 7 21 12 8 22 52 56 33 34 30 
sensor id 5 0 0 0 0 0 0 0 0 0 0 0 0 
sensor id 0 2 0 1 1 2 1 1 1 0 2 1 1 
sensor id 1 7 0 1 11 11 17 12 8 4 2 3 5 
sensor id 2 5 2 1 3 0 0 0 5 0 0 4 3 
sensor id 3 9 6 6 11 18 20 10 7 4 3 3 5 
sensor id 4 9 3 6 20 14 9 28 60 66 34 32 27 
sensor id 5 0 0 0 0 0 0 0 0 0 0 0 0 
sensor id 0 3 0 0 1 1 1 1 1 0 2 1 1 
sensor id 1 7 0 1 11 11 17 12 8 4 2 3 5 
sensor id 2 5 2 1 3 0 0 0 5 0 0 4 3 
sensor id 3 9 6 6 11 18 20 10 7 4 3 3 5 
sensor id 4 9 3 6 20 14 9 28 60 66 34 32 27 
sensor id 5 0 0 0 0 0 0 0 0 0 0 0 0 
sensor id 0 3 0 0 1 1 1 1 1 1 2 1 1 
sensor id 1 5 0 3 13 10 13 8 7 3 1 1 4 
sensor id 2 4 2 2 3 0 0 37 2 0 0 1 0 
sensor id 3 6 4 3 7 13 18 9 6 2 2 2 4 
sensor id 4 8 3 5 19 14 9 31 59 67 33 29 24 
sensor id 5 0 0 0 0 0 0 0 0 0 0 0 0 
sensor id 0 3 0 1 1 2 1 2 0 0 2 0 1 
sensor id 1 3 0 0 1 0 4 0 1 0 0 1 0 
sensor id 2 3 2 1 1 0 0 0 0 0 2 0 0 
sensor id 3 4 2 0 3 2 3 1 2 1 1 1 1 
sensor id 4 7 2 4 16 12 9 31 56 66 30 24 20 
sensor id 5 0 0 0 0 0 0 0 0 0 0 0 0 
sensor id 0 3 0 1 1 3 1 1 1 0 1 1 1 
sensor id 1 1 0 0 0 2 6 0 0 0 0 0 0 
sensor id 2 2 1 0 2 0 0 0 0 0 0 0 0 
sensor id 3 3 1 0 1 0 1 1 1 0 1 0 1 
sensor id 4 7 2 4 16 13 10 33 55 61 26 22 20 
sensor id 5 0 0 0 0 0 0 0 0 0 0 0 0 
sensor id 0 3 1 1 1 1 2 1 1 2 2 2 2 
sensor id 1 0 0 0 1 3 2 0 0 0 0 0 0 
sensor id 2 3 2 1 2 0 0 0 0 0 0 0 0 
sensor id 3 2 0 0 0 1 2 0 1 0 1 0 0 
sensor id 4 7 2 4 17 15 11 38 54 55 21 19 18 
sensor id 5 0 0 0 0 0 0 0 0 0 0 0 0 
sensor id 0 3 1 2 1 2 2 1 2 1 2 1 2 
sensor id 1 1 0 0 0 0 4 0 0 0 0 1 0 
sensor id 2 3 2 0 1 0 0 0 0 0 2 1 0 
sensor id 3 3 0 0 1 0 0 1 1 0 0 0 1 
sensor id 4 7 2 4 15 15 12 39 49 49 18 16 16 
sensor id 5 0 0 0 0 0 0 0 0 0 0 0 0 
sensor id 0 4 1 2 2 3 3 3 3 2 2 2 4 
sensor id 1 1 0 0 0 0 2 0 0 0 0 0 0 
sensor id 2 3 1 0 1 0 0 0 0 0 0 1 1 
sensor id 3 2 0 0 0 0 0 0 1 0 1 0 1 
sensor id 4 6 2 4 15 16 13 41 48 44 14 15 16 
sensor id 5 0 0 0 0 0 0 0 0 0 0 0 0 
sensor id 0 7 3 9 20 15 8 14 25 12 10 11 20 
sensor id 1 0 0 0 0 0 2 0 0 1 0 0 0 
sensor id 2 3 3 2 2 0 0 0 0 0 0 2 2 
sensor id 3 1 0 0 1 1 1 1 0 0 0 0 1 
sensor id 4 9 4 6 18 19 15 44 49 41 15 22 30 
sensor id 5 0 0 0 0 0 0 0 0 0 0 0 0 
sensor id 0 13 8 16 34 17 9 14 27 14 10 13 23 
sensor id 1 2 0 0 0 0 0 0 1 1 0 0 0 
sensor id 2 5 4 3 3 0 0 0 2 0 0 2 2 
sensor id 3 2 0 0 0 0 1 1 1 0 1 0 1 
sensor id 4 20 6 9 21 22 17 46 49 39 15 20 29 
sensor id 5 0 0 0 0 0 0 0 0 0 0 0 0 
sensor id 0 15 12 20 47 19 9 16 27 14 10 13 23 
sensor id 1 2 0 0 0 0 0 0 1 1 0 0 0 
sensor id 2 5 4 3 3 0 0 0 2 0 0 2 2 
sensor id 3 2 0 0 0 0 1 1 1 0 1 0 1 
sensor id 4 20 6 9 21 22 17 46 49 39 15 20 29 
sensor id 5 0 0 0 0 0 0 0 0 0 0 0 0 
sensor id 0 15 12 20 47 19 9 16 35 16 12 19 33 
sensor id 1 0 0 0 0 0 6 0 0 0 0 0 0 
sensor id 2 5 6 5 5 3 0 0 1 0 0 2 4 
sensor id 3 2 0 0 0 0 3 0 0 0 0 0 1 
sensor id 4 19 6 9 20 21 17 40 43 31 11 16 26 
sensor id 5 0 0 0 0 0 0 0 0 0 0 0 0 
sensor id 0 24 34 30 60 19 10 15 41 22 19 30 45 
sensor id 1 2 2 0 1 0 3 0 1 0 0 0 0 
sensor id 2 13 15 13 10 11 8 0 7 4 6 7 9 
sensor id 3 2 0 0 1 0 1 0 1 0 1 0 0 
sensor id 4 18 6 10 18 16 11 19 24 15 5 9 17 
sensor id 5 0 0 0 0 0 0 0 0 0 0 0 0 
sensor id 0 25 38 33 63 19 10 15 41 22 19 30 45 
sensor id 1 2 2 0 1 0 3 0 1 0 0 0 0 
sensor id 2 13 15 13 10 11 8 0 7 4 6 7 9 
sensor id 3 2 0 0 1 0 1 0 1 0 1 0 0 
sensor id 4 18 6 10 18 16 11 19 24 15 5 9 17 
sensor id 5 0 0 0 0 0 0 0 0 0 0 0 0 
sensor id 0 25 38 33 63 19 10 15 40 21 17 26 45 
sensor id 1 1 0 0 1 2 6 0 1 0 0 0 0 
sensor id 2 16 19 14 12 12 10 0 8 5 7 7 9 
sensor id 3 2 0 0 0 0 2 0 1 0 0 0 0 
sensor id 4 14 6 10 15 13 10 17 17 12 4 7 12 
sensor id 5 0 0 0 0 0 0 0 0 0 0 0 0 
sensor id 0 26 43 35 64 20 10 15 39 17 14 21 41 
sensor id 1 0 0 0 2 3 6 0 0 0 0 0 0 
sensor id 2 15 18 13 10 8 6 0 5 0 1 5 7 
sensor id 3 2 0 0 1 0 2 0 0 0 0 0 0 
sensor id 4 9 4 6 8 8 7 10 9 9 3 4 6 
sensor id 5 0 0 0 0 0 0 0 0 0 0 0 0 
sensor id 0 26 44 36 68 21 9 15 40 19 14 24 42 
sensor id 1 1 1 0 2 0 2 0 0 0 0 0 0 
sensor id 2 14 18 13 9 7 4 0 5 1 0 4 7 
sensor id 3 2 1 0 0 0 1 0 1 0 1 0 1 
sensor id 4 6 3 4 6 6 6 9 7 8 3 4 6 
sensor id 5 0 0 0 0 0 0 0 0 0 0 0 0 
sensor id 0 26 38 34 68 21 10 15 43 23 23 33 47 
sensor id 1 0 0 0 1 3 7 1 1 0 0 0 0 
sensor id 2 13 16 13 10 9 8 0 7 1 0 6 11 
sensor id 3 2 0 0 1 0 2 0 1 0 1 0 1 
sensor id 4 7 4 6 10 8 10 17 13 11 4 6 12 
sensor id 5 0 0 0 0 0 0 0 0 0 0 0 0 
sensor id 0 26 30 30 59 19 9 15 43 28 29 37 45 
sensor id 1 1 0 0 1 0 7 2 2 1 0 0 0 
sensor id 2 17 19 16 14 17 15 243 9 0 0 9 15 
sensor id 3 2 0 0 1 1 3 1 1 0 1 0 1 
sensor id 4 10 6 11 26 13 14 25 21 15 6 8 17 
sensor id 5 0 0 0 0 0 0 0 0 0 0 0 0 
sensor id 0 24 24 24 49 16 8 14 42 30 35 37 39 
sensor id 1 3 0 0 2 4 12 4 2 2 0 1 1 
sensor id 2 19 19 18 16 18 24 243 12 6 8 11 18 
sensor id 3 2 1 0 1 2 4 2 2 0 1 0 1 
sensor id 4 12 8 13 30 14 13 23 22 16 6 9 17 
sensor id 5 0 0 0 0 0 0 0 0 0 0 0 0 
sensor id 0 19 19 19 39 14 7 13 38 29 37 35 34 
sensor id 1 3 0 0 2 6 18 4 3 1 0 1 1 
sensor id 2 18 18 19 17 19 30 243 13 3 1 11 18 
sensor id 3 3 1 0 2 3 7 2 2 0 1 0 1 
sensor id 4 12 10 12 30 20 12 24 26 18 7 11 22 
sensor id 5 0 0 0 0 0 0 0 0 0 0 0 0 
sensor id 0 18 17 16 34 12 6 12 35 29 36 33 31 
sensor id 1 4 1 2 4 9 22 6 3 2 1 2 2 
sensor id 2 17 19 17 18 18 33 243 14 7 4 12 16 
sensor id 3 3 1 0 2 3 8 3 2 1 1 0 2 
sensor id 4 15 11 14 42 26 12 24 32 20 9 14 30 
sensor id 5 0 0 0 0 0 0 0 0 0 0 0 0 
sensor id 0 17 15 15 32 12 6 12 35 29 36 32 29 
sensor id 1 3 0 0 3 6 19 5 3 1 1 1 1 
sensor id 2 16 16 17 15 16 26 243 10 1 2 7 11 
sensor id 3 3 1 0 2 4 9 4 2 1 2 1 2 
sensor id 4 18 12 16 50 28 12 23 39 23 11 20 37 
sensor id 5 0 0 0 0 0 0 0 0 0 0 0 0 
sensor id 0 15 11 14 29 12 6 13 35 30 35 29 27 
sensor id 1 1 0 2 2 3 20 5 2 2 0 0 0 
sensor id 2 11 11 11 12 12 23 243 6 2 7 6 6 
sensor id 3 3 1 0 3 5 11 4 3 1 1 1 2 
sensor id 4 19 14 16 50 26 11 24 47 28 16 28 43 
sensor id 5 0 0 0 0 0 0 0 0 0 0 0 0 
sensor id 0 14 7 12 27 12 6 13 35 30 35 29 27 
sensor id 1 1 0 2 2 3 20 5 2 2 0 0 0 
sensor id 2 11 11 11 12 12 23 243 6 2 7 6 6 
sensor id 3 3 1 0 3 5 11 4 3 1 1 1 2 
sensor id 4 19 14 16 50 26 11 24 47 28 16 28 43 
sensor id 5 0 0 0 0 0 0 0 0 0 0 0 0 
sensor id 0 14 7 12 27 12 6 13 34 29 34 27 23 
sensor id 1 3 0 0 2 6 18 5 3 1 0 1 0 
sensor id 2 9 8 7 8 9 16 243 6 3 4 4 4 
sensor id 3 3 1 0 3 5 11 5 3 2 2 1 2 
sensor id 4 20 16 16 47 23 10 22 48 30 19 30 44 
sensor id 5 0 0 0 0 0 0 0 0 0 0 0 0 
sensor id 0 10 4 8 20 10 5 13 30 28 30 22 17 
sensor id 1 1 0 0 3 7 16 3 2 1 0 0 0 
sensor id 2 5 4 4 5 5 11 243 3 2 5 3 2 
sensor id 3 3 2 0 3 6 14 7 5 2 3 1 3 
sensor id 4 19 18 16 33 16 8 18 44 31 25 35 39 
sensor id 5 0 0 0 0 0 0 0 0 0 0 0 0 
sensor id 0 9 3 7 17 9 4 11 30 28 30 22 17 
sensor id 1 1 0 0 3 7 16 3 2 1 0 0 0 
sensor id 2 5 4 4 5 5 11 243 3 2 5 3 2 
sensor id 3 3 2 0 3 6 14 7 5 2 3 1 3 
sensor id 4 19 18 16 33 16 8 18 44 31 25 35 39 
sensor id 5 0 0 0 0 0 0 0 0 0 0 0 0 
sensor id 0 8 2 7 15 8 4 12 28 26 28 19 15 
sensor id 1 1 0 0 3 5 12 3 2 1 1 0 0 
sensor id 2 4 2 2 4 3 9 243 1 0 1 3 1 
sensor id 3 4 2 0 5 8 18 10 6 3 3 2 4 
sensor id 4 18 20 16 26 13 8 17 40 29 23 34 35 
sensor id 5 0 0 0 0 0 0 0 0 0 0 0 0 
sensor id 0 8 3 6 13 9 4 11 28 26 28 19 15 
sensor id 1 1 0 0 3 5 12 3 2 1 1 0 0 
sensor id 2 4 2 2 4 3 9 243 1 0 1 3 1 
sensor id 3 4 2 0 5 8 18 10 6 3 3 2 4 
sensor id 4 18 20 16 26 13 8 17 40 29 23 34 35 
sensor id 5 0 0 0 0 0 0 0 0 0 0 0 0 
sensor id 0 8 3 6 13 9 4 11 25 25 27 18 14 
sensor id 1 4 0 0 0 7 15 3 1 1 0 1 0 
sensor id 2 4 4 3 3 3 8 243 1 0 0 3 2 
sensor id 3 4 2 0 6 9 20 13 8 4 4 3 4 
sensor id 4 18 20 16 23 13 7 15 36 28 22 33 33 
sensor id 5 0 0 0 0 0 0 0 0 0 0 0 0 
sensor id 0 7 2 5 12 7 3 10 21 22 27 17 12 
sensor id 1 3 0 0 1 8 15 5 3 3 1 2 1 
sensor id 2 4 3 2 3 4 9 243 0 1 5 2 1 
sensor id 3 5 2 2 7 12 22 17 10 5 4 3 6 
sensor id 4 17 20 15 21 12 6 13 31 24 20 30 29 
sensor id 5 0 0 0 0 0 0 0 0 0 0 0 0 
sensor id 0 7 3 5 9 6 2 7 16 18 24 13 10 
sensor id 1 2 0 1 1 0 14 6 3 2 0 2 2 
sensor id 2 4 4 4 4 3 4 243 0 0 5 3 2 
sensor id 3 5 3 2 10 17 25 23 16 8 5 7 10 
sensor id 4 16 19 14 17 9 5 10 24 20 16 25 24 
sensor id 5 0 0 0 0 0 0 0 0 0 0 0 0 
sensor id 0 6 2 4 7 5 2 6 12 16 22 14 9 
sensor id 1 3 2 0 3 3 19 11 5 4 2 3 3 
sensor id 2 4 3 2 4 4 7 243 3 0 1 4 2 
sensor id 3 8 3 5 18 24 30 29 29 14 9 14 21 
sensor id 4 15 17 12 14 7 4 8 16 15 12 18 16 
sensor id 5 0 0 0 0 0 0 0 0 0 0 0 0 
sensor id 0 8 0 5 7 4 3 5 12 14 19 11 8 
sensor id 1 3 0 4 7 6 20 15 10 6 3 6 7 
sensor id 2 5 1 4 5 2 9 243 3 3 0 3 2 
sensor id 3 15 8 13 30 33 34 41 40 24 16 29 38 
sensor id 4 13 15 10 9 5 3 5 9 11 8 13 11 
sensor id 5 0 0 0 0 0 0 0 0 0 0 0 0 
sensor id 0 7 0 3 5 3 1 3 8 9 11 6 5 
sensor id 1 7 0 6 13 10 16 17 15 12 6 12 16 
sensor id 2 5 0 4 5 3 0 243 3 0 3 4 2 
sensor id 3 28 13 23 42 38 33 47 55 29 22 39 51 
sensor id 4 10 10 8 6 3 2 3 5 7 6 9 7 
sensor id 5 0 0 0 0 0 0 0 0 0 0 0 0 
sensor id 0 4 0 2 3 3 1 2 5 6 7 4 3 
sensor id 1 12 3 6 23 18 18 17 26 20 11 20 26 
sensor id 2 4 2 4 3 1 4 243 3 0 6 3 2 
sensor id 3 35 17 25 46 35 27 44 61 34 24 46 58 
sensor id 4 8 9 5 4 3 2 2 4 6 5 6 6 
sensor id 5 0 0 0 0 0 0 0 0 0 0 0 0 
sensor id 0 5 2 1 2 2 1 2 5 6 7 4 3 
sensor id 1 12 3 6 23 18 18 17 26 20 11 20 26 
sensor id 2 4 2 4 3 1 4 243 3 0 6 3 2 
sensor id 3 35 17 25 46 35 27 44 61 34 24 46 58 
sensor id 4 8 9 5 4 3 2 2 4 6 5 6 6 
sensor id 5 0 0 0 0 0 0 0 0 0 0 0 0 
sensor id 0 4 0 1 2 1 0 2 3 4 5 3 3 
sensor id 1 16 0 6 25 16 17 17 29 26 19 28 32 
sensor id 2 4 1 1 4 1 1 243 3 1 5 2 3 
sensor id 3 42 21 28 47 32 22 36 56 30 22 42 59 
sensor id 4 6 4 3 2 2 1 1 2 4 2 5 3 
sensor id 5 0 0 0 0 0 0 0 0 0 0 0 0 
sensor id 0 4 1 1 2 2 1 1 3 4 5 3 3 
sensor id 1 16 0 6 25 16 17 17 29 26 19 28 32 
sensor id 2 4 1 1 4 1 1 243 3 1 5 2 3 
sensor id 3 42 21 28 47 32 22 36 56 30 22 42 59 
sensor id 4 6 4 3 2 2 1 1 2 4 2 5 3 
sensor id 5 0 0 0 0 0 0 0 0 0 0 0 0 
sensor id 0 4 2 1 1 1 0 1 2 2 4 4 1 
sensor id 1 21 3 13 28 18 15 16 32 29 27 35 36 
sensor id 2 4 3 3 3 0 0 76 4 2 2 3 2 
sensor id 3 53 26 31 46 29 18 28 45 24 19 34 53 
sensor id 4 5 3 2 2 0 1 1 1 3 1 3 2 
sensor id 5 0 0 0 0 0 0 0 0 0 0 0 0 
sensor id 0 4 1 1 1 1 0 0 2 2 4 4 1 
sensor id 1 21 3 13 28 18 15 16 32 29 27 35 36 
sensor id 2 4 3 3 3 0 0 76 4 2 2 3 2 
sensor id 3 53 26 31 46 29 18 28 45 24 19 34 53 
sensor id 4 5 3 2 2 0 1 1 1 3 1 3 2 
sensor id 5 0 0 0 0 0 0 0 0 0 0 0 0 
sensor id 0 4 1 1 1 1 0 0 1 1 2 3 1 
sensor id 1 25 8 15 26 12 7 14 31 30 27 41 40 
sensor id 2 4 4 2 3 0 0 0 4 1 0 3 2 
sensor id 3 56 30 34 45 28 16 24 39 21 19 30 47 
sensor id 4 4 2 2 1 0 0 0 1 2 1 2 1 
sensor id 5 0 0 0 0 0 0 0 0 0 0 0 0 
sensor id 0 3 2 1 1 1 0 0 1 1 4 0 1 
sensor id 1 29 10 15 26 12 12 13 29 30 31 45 41 
sensor id 2 4 4 1 3 1 0 0 3 3 6 3 2 
sensor id 3 57 36 38 43 28 14 21 35 19 18 24 43 
sensor id 4 3 1 1 1 0 0 0 0 2 0 2 1 
sensor id 5 0 0 0 0 0 0 0 0 0 0 0 0 
sensor id 0 4 0 1 0 1 0 0 1 1 3 2 1 
sensor id 1 34 14 12 24 11 13 14 30 30 30 48 47 
sensor id 2 4 1 1 4 1 0 0 3 0 6 4 3 
sensor id 3 52 40 42 44 29 14 19 30 14 11 18 38 
sensor id 4 3 1 1 1 0 0 0 0 2 0 2 1 
sensor id 5 0 0 0 0 0 0 0 0 0 0 0 0 
sensor id 0 4 0 0 1 1 0 0 1 0 2 1 1 
sensor id 1 38 20 21 29 13 12 16 31 29 29 48 51 
sensor id 2 5 2 2 4 1 0 0 4 5 9 5 3 
sensor id 3 43 37 43 45 30 15 17 24 10 8 13 31 
sensor id 4 3 1 1 1 0 0 0 0 2 0 1 0 
sensor id 5 0 0 0 0 0 0 0 0 0 0 0 0 
sensor id 0 3 0 0 1 1 0 0 0 1 3 2 2 
sensor id 1 43 17 20 30 16 21 20 31 30 27 46 54 
sensor id 2 5 3 2 4 1 1 0 7 4 8 6 5 
sensor id 3 37 32 42 43 31 17 17 21 7 7 10 25 
sensor id 4 3 1 1 0 0 0 0 0 2 0 1 0 
sensor id 5 0 0 0 0 0 0 0 0 0 0 0 0 
sensor id 0 4 0 0 1 1 0 0 2 1 4 3 3 
sensor id 1 47 17 24 31 19 21 23 31 28 25 44 56 
sensor id 2 6 3 3 6 3 2 0 10 7 15 10 7 
sensor id 3 30 27 38 39 31 17 16 16 6 6 7 18 
sensor id 4 3 1 1 1 0 0 0 0 2 0 1 0 
sensor id 5 0 0 0 0 0 0 0 0 0 0 0 0 
sensor id 0 5 1 2 1 2 1 0 1 2 5 3 2 
sensor id 1 58 21 32 34 20 24 25 31 26 19 37 52 
sensor id 2 8 5 6 9 4 4 0 17 17 19 12 11 
sensor id 3 24 22 31 30 27 17 12 12 4 3 4 12 
sensor id 4 3 1 1 1 0 0 0 0 2 0 1 0 
sensor id 5 0 0 0 0 0 0 0 0 0 0 0 0 
sensor id 0 6 1 3 2 2 1 1 2 3 4 4 3 
sensor id 1 60 23 41 35 21 23 25 28 21 15 31 45 
sensor id 2 9 5 7 13 5 3 0 23 23 24 17 15 
sensor id 3 14 14 20 18 18 11 7 7 2 2 3 7 
sensor id 4 3 1 1 0 0 0 0 0 2 0 1 0 
sensor id 5 0 0 0 0 0 0 0 0 0 0 0 0 
sensor id 0 5 0 2 2 2 0 1 2 3 4 4 3 
sensor id 1 60 23 41 35 21 23 25 28 21 15 31 45 
sensor id 2 9 5 7 13 5 3 0 23 23 24 17 15 
sensor id 3 14 14 20 18 18 11 7 7 2 2 3 7 
sensor id 4 3 1 1 0 0 0 0 0 2 0 1 0 
sensor id 5 0 0 0 0 0 0 0 0 0 0 0 0 
sensor id 0 7 3 3 2 3 2 1 5 5 7 9 7 
sensor id 1 60 26 52 33 21 27 23 23 14 10 23 38 
sensor id 2 16 10 16 21 10 7 0 35 39 26 23 26 
sensor id 3 7 5 6 8 9 8 4 3 1 2 1 4 
sensor id 4 3 1 1 0 0 0 0 0 2 0 1 0 
sensor id 5 0 0 0 0 0 0 0 0 0 0 0 0 
sensor id 0 8 4 3 3 3 0 2 5 5 7 9 7 
sensor id 1 60 26 52 33 21 27 23 23 14 10 23 38 
sensor id 2 16 10 16 21 10 7 0 35 39 26 23 26 
sensor id 3 7 5 6 8 9 8 4 3 1 2 1 4 
sensor id 4 3 1 1 0 0 0 0 0 2 0 1 0 
sensor id 5 0 0 0 0 0 0 0 0 0 0 0 0 
sensor id 0 8 4 3 3 3 0 2 9 11 11 17 16 
sensor id 1 60 25 61 35 18 23 24 23 15 9 23 41 
sensor id 2 16 10 16 21 11 5 0 34 38 29 22 23 
sensor id 3 6 4 5 7 9 9 4 4 1 1 2 4 
sensor id 4 3 1 1 1 0 0 0 0 2 0 1 0 
sensor id 5 0 0 0 0 0 0 0 0 0 0 0 0 
sensor id 0 10 3 4 6 4 1 3 11 12 12 20 19 
sensor id 1 57 30 67 35 20 27 19 19 11 7 18 34 
sensor id 2 16 10 16 22 12 12 0 38 45 29 25 28 
sensor id 3 5 3 4 6 7 9 3 3 1 1 1 3 
sensor id 4 3 2 1 1 1 0 0 0 2 0 1 0 
sensor id 5 0 0 0 0 0 0 0 0 0 0 0 0 
sensor id 0 11 4 4 6 4 1 2 11 11 11 20 18 
sensor id 1 53 29 67 31 18 21 15 16 10 6 14 27 
sensor id 2 20 12 19 25 13 10 0 39 50 32 27 30 
sensor id 3 4 2 2 4 5 5 3 2 1 2 1 2 
sensor id 4 3 1 1 0 0 0 0 0 2 0 1 0 
sensor id 5 0 0 0 0 0 0 0 0 0 0 0 0 
sensor id 0 10 4 4 5 3 1 2 10 10 10 18 19 
sensor id 1 50 31 64 26 14 15 13 13 7 4 11 24 
sensor id 2 21 13 21 25 12 9 0 38 50 27 28 31 
sensor id 3 4 2 1 4 3 5 3 1 0 0 1 2 
sensor id 4 3 1 1 0 0 0 0 0 2 0 1 0 
sensor id 5 0 0 0 0 0 0 0 0 0 0 0 0 
sensor id 0 12 4 6 8 4 2 3 15 13 14 26 31 
sensor id 1 46 26 63 23 14 23 14 14 9 5 10 23 
sensor id 2 22 12 19 24 13 10 0 36 52 29 27 31 
sensor id 3 3 2 1 2 4 5 2 2 1 1 1 2 
sensor id 4 3 1 1 1 0 1 0 0 2 0 1 0 
sensor id 5 0 0 0 0 0 0 0 0 0 0 0 0 
sensor id 0 14 5 7 10 5 2 4 16 15 15 30 36 
sensor id 1 46 28 60 24 14 24 15 14 7 5 11 21 
sensor id 2 21 14 20 24 15 15 0 35 50 28 28 29 
sensor id 3 4 2 1 3 4 5 2 2 0 1 0 2 
sensor id 4 3 1 1 1 1 1 0 0 2 0 1 1 
sensor id 5 0 0 0 0 0 0 0 0 0 0 0 0 
sensor id 0 16 5 8 11 5 3 4 18 16 17 32 37 
sensor id 1 44 24 65 25 20 22 17 14 8 5 12 24 
sensor id 2 23 13 20 24 15 13 0 36 47 26 26 28 
sensor id 3 3 2 0 3 5 7 2 2 1 1 0 2 
sensor id 4 3 2 1 1 1 0 1 0 2 0 1 0 
sensor id 5 0 0 0 0 0 0 0 0 0 0 0 0 
sensor id 0 16 5 8 13 5 3 5 24 22 23 39 50 
sensor id 1 45 22 68 33 16 28 18 16 7 5 12 25 
sensor id 2 19 11 19 24 16 20 0 36 40 23 24 28 
sensor id 3 4 2 2 4 7 11 4 3 1 1 1 3 
sensor id 4 3 3 2 1 1 1 1 1 2 0 2 1 
sensor id 5 0 0 0 0 0 0 0 0 0 0 0 0 
sensor id 0 18 5 10 17 7 4 7 31 28 28 44 54 
sensor id 1 37 23 61 34 21 28 14 14 7 4 11 23 
sensor id 2 21 13 23 26 17 16 0 37 34 28 23 28 
sensor id 3 4 2 1 3 8 14 5 3 1 2 1 3 
sensor id 4 4 4 3 2 1 2 1 1 3 1 2 1 
sensor id 5 0 0 0 0 0 0 0 0 0 0 0 0 
sensor id 0 17 7 9 17 7 4 7 33 30 30 45 55 
sensor id 1 32 17 56 36 15 27 15 14 8 4 9 22 
sensor id 2 21 16 25 28 17 14 0 40 34 24 21 29 
sensor id 3 4 2 1 4 8 16 5 3 1 1 1 3 
sensor id 4 5 5 4 2 2 2 2 1 3 1 2 2 
sensor id 5 0 0 0 0 0 0 0 0 0 0 0 0 
sensor id 0 18 7 9 18 8 6 9 33 30 30 45 55 
sensor id 1 32 17 56 36 15 27 15 14 8 4 9 22 
sensor id 2 21 16 25 28 17 14 0 40 34 24 21 29 
sensor id 3 4 2 1 4 8 16 5 3 1 1 1 3 
sensor id 4 5 5 4 2 2 2 2 1 3 1 2 2 
sensor id 5 0 0 0 0 0 0 0 0 0 0 0 0 
sensor id 0 17 6 9 16 11 17 17 28 28 28 39 45 
sensor id 1 23 13 38 30 17 21 11 10 5 4 6 13 
sensor id 2 26 16 35 36 19 14 0 43 32 26 23 32 
sensor id 3 3 2 1 4 8 17 5 3 1 1 1 2 
sensor id 4 7 7 7 9 21 34 14 7 6 2 4 6 
sensor id 5 0 0 0 0 0 0 0 0 0 0 0 0 
sensor id 0 17 6 9 15 11 17 17 28 28 28 39 45 
sensor id 1 23 13 38 30 17 21 11 10 5 4 6 13 
sensor id 2 26 16 35 36 19 14 0 43 32 26 23 32 
sensor id 3 3 2 1 4 8 17 5 3 1 1 1 2 
sensor id 4 7 7 7 9 21 34 14 7 6 2 4 6 
sensor id 5 0 0 0 0 0 0 0 0 0 0 0 0 
sensor id 0 17 6 9 14 10 17 17 28 28 27 39 44 
sensor id 1 17 5 23 21 16 18 9 9 4 2 5 10 
sensor id 2 29 19 42 39 19 14 0 42 30 17 21 32 
sensor id 3 3 2 0 3 6 15 4 3 1 1 0 2 
sensor id 4 8 6 7 11 26 38 17 9 6 2 5 8 
sensor id 5 0 0 0 0 0 0 0 0 0 0 0 0 
sensor id 0 16 6 9 14 10 16 15 28 28 27 39 44 
sensor id 1 17 5 23 21 16 18 9 9 4 2 5 10 
sensor id 2 29 19 42 39 19 14 0 42 30 17 21 32 
sensor id 3 3 2 0 3 6 15 4 3 1 1 0 2 
sensor id 4 8 6 7 11 26 38 17 9 6 2 5 8 
sensor id 5 0 0 0 0 0 0 0 0 0 0 0 0 
sensor id 0 16 6 9 14 10 16 15 29 30 28 37 37 
sensor id 1 12 0 18 17 12 20 9 7 4 1 5 6 
sensor id 2 29 19 42 40 17 14 0 38 18 12 18 27 
sensor id 3 3 1 0 4 7 18 6 3 1 1 1 3 
sensor id 4 9 8 9 16 32 50 25 14 9 4 9 15 
sensor id 5 0 0 0 0 0 0 0 0 0 0 0 0 
sensor id 0 16 7 8 13 9 13 12 28 30 27 31 29 
sensor id 1 7 5 9 12 9 17 6 6 4 0 2 4 
sensor id 2 25 19 41 36 15 9 0 30 12 14 13 21 
sensor id 3 3 1 1 4 7 20 8 4 2 1 1 3 
sensor id 4 13 11 11 22 37 55 36 24 16 9 17 28 
sensor id 5 0 0 0 0 0 0 0 0 0 0 0 0 
sensor id 0 14 6 7 11 7 9 10 26 31 25 26 23 
sensor id 1 5 3 4 9 13 10 5 6 2 0 2 3 
sensor id 2 19 15 34 31 14 8 243 20 7 0 9 13 
sensor id 3 3 1 0 4 8 22 10 4 2 2 1 3 
sensor id 4 18 15 14 29 39 55 50 38 30 16 32 39 
sensor id 5 0 0 0 0 0 0 0 0 0 0 0 0 
sensor id 0 12 5 6 10 7 8 9 26 31 22 22 19 
sensor id 1 5 0 0 4 8 8 3 4 1 1 1 1 
sensor id 2 14 12 23 22 11 7 243 10 6 0 5 9 
sensor id 3 3 2 0 3 6 17 8 4 2 2 1 2 
sensor id 4 19 16 14 28 35 51 53 43 42 24 43 39 
sensor id 5 0 0 0 0 0 0 0 0 0 0 0 0 
sensor id 0 10 4 6 8 6 7 8 23 28 19 18 15 
sensor id 1 2 0 3 4 4 3 2 3 1 1 0 1 
sensor id 2 11 8 18 19 9 1 243 7 5 4 3 7 
sensor id 3 3 1 0 3 5 14 8 4 2 2 1 2 
sensor id 4 19 17 14 25 31 44 51 44 47 31 54 40 
sensor id 5 0 0 0 0 0 0 0 0 0 0 0 0 
sensor id 0 8 3 4 7 5 6 7 20 25 16 16 12 
sensor id 1 3 0 0 1 7 4 1 2 2 1 1 0 
sensor id 2 9 7 12 14 7 3 243 4 2 6 2 4 
sensor id 3 3 2 0 3 6 13 9 5 3 2 2 3 
sensor id 4 19 18 15 25 28 37 46 44 49 36 62 40 
sensor id 5 0 0 0 0 0 0 0 0 0 0 0 0 
sensor id 0 7 2 3 5 5 5 6 15 23 15 13 9 
sensor id 1 3 0 0 3 5 3 1 3 1 0 1 1 
sensor id 2 7 4 6 8 5 1 243 4 0 0 2 4 
sensor id 3 3 1 0 4 6 14 11 6 4 3 2 3 
sensor id 4 19 17 14 23 26 32 42 42 50 41 67 39 
sensor id 5 0 0 0 0 0 0 0 0 0 0 0 0 
sensor id 0 6 1 2 4 4 4 5 9 13 11 8 5 
sensor id 1 3 0 2 3 0 6 2 2 0 1 1 0 
sensor id 2 5 3 4 6 0 0 243 1 0 0 3 1 
sensor id 3 4 1 0 5 7 15 14 8 6 4 4 4 
sensor id 4 18 16 14 22 24 26 36 40 50 47 71 37 
sensor id 5 0 0 0 0 0 0 0 0 0 0 0 0 
sensor id 0 5 1 1 2 3 2 3 5 8 7 4 3 
sensor id 1 1 0 2 3 0 0 1 2 2 0 1 0 
sensor id 2 3 2 2 3 0 0 243 1 3 0 0 1 
sensor id 3 4 1 0 5 7 15 14 8 6 4 4 4 
sensor id 4 18 16 14 22 24 26 36 40 50 47 71 37 
sensor id 5 0 0 0 0 0 0 0 0 0 0 0 0 
sensor id 0 5 1 1 2 3 2 3 5 8 7 4 3 
sensor id 1 1 0 2 3 0 0 1 2 2 0 1 0 
sensor id 2 3 2 2 3 0 0 243 1 3 0 0 1 
sensor id 3 4 2 1 5 7 15 17 10 8 6 5 6 
sensor id 4 17 13 12 19 20 21 31 36 48 51 70 34 
sensor id 5 0 0 0 0 0 0 0 0 0 0 0 0 
sensor id 0 5 1 0 2 3 1 2 4 5 5 3 2 
sensor id 1 2 0 0 0 6 3 0 3 2 0 1 1 
sensor id 2 3 3 2 2 0 0 243 1 2 0 0 1 
sensor id 3 5 2 1 6 8 16 21 15 15 9 9 8 
sensor id 4 16 11 10 17 16 16 25 30 43 50 63 29 
sensor id 5 0 0 0 0 0 0 0 0 0 0 0 0 
sensor id 0 3 0 1 1 1 0 1 1 2 5 2 1 
sensor id 1 6 3 0 13 16 18 27 27 16 7 9 10 
sensor id 2 4 2 1 8 11 9 243 7 0 5 2 2 
sensor id 3 12 7 11 20 20 16 27 34 35 27 28 24 
sensor id 4 12 6 6 10 8 8 13 18 29 37 45 21 
sensor id 5 0 0 0 0 0 0 0 0 0 0 0 0 
sensor id 0 4 0 0 0 1 0 0 1 2 5 2 1 
sensor id 1 6 3 0 13 16 18 27 27 16 7 9 10 
sensor id 2 4 2 1 8 11 9 243 7 0 5 2 2 
sensor id 3 12 7 11 20 20 16 27 34 35 27 28 24 
sensor id 4 12 6 6 10 8 8 13 18 29 37 45 21 
sensor id 5 0 0 0 0 0 0 0 0 0 0 0 0 
sensor id 0 4 0 0 0 1 0 0 1 1 2 1 1 
sensor id 1 7 0 3 14 14 18 29 32 24 10 11 13 
sensor id 2 5 3 3 5 5 6 243 5 0 5 0 2 
sensor id 3 18 14 21 24 22 15 27 37 46 36 35 29 
sensor id 4 10 4 5 9 8 7 12 17 26 31 41 21 
sensor id 5 0 0 0 0 0 0 0 0 0 0 0 0 
sensor id 0 5 0 0 0 1 0 0 0 1 2 0 2 
sensor id 1 5 6 0 16 14 20 31 37 32 15 16 15 
sensor id 2 4 2 1 5 3 2 243 3 3 0 3 2 
sensor id 3 23 21 25 27 21 15 26 41 56 45 47 33 
sensor id 4 10 4 5 10 7 6 11 16 23 26 38 21 
sensor id 5 0 0 0 0 0 0 0 0 0 0 0 0 
sensor id 0 4 0 0 0 1 0 1 1 0 3 2 0 
sensor id 1 9 0 8 20 18 12 32 42 36 21 21 22 
sensor id 2 4 3 2 5 7 0 243 6 3 1 2 2 
sensor id 3 27 24 29 28 21 16 26 45 63 51 63 38 
sensor id 4 11 4 5 11 7 6 10 15 19 18 31 21 
sensor id 5 0 0 0 0 0 0 0 0 0 0 0 0 
sensor id 0 3 1 0 1 1 0 1 1 1 2 1 0 
sensor id 1 18 7 5 21 19 13 31 44 39 26 26 26 
sensor id 2 4 3 4 6 5 0 243 5 4 0 2 2 
sensor id 3 30 28 31 28 20 15 26 49 64 49 72 43 
sensor id 4 12 4 5 11 7 5 8 11 12 10 19 16 
sensor id 5 0 0 0 0 0 0 0 0 0 0 0 0 
sensor id 0 4 0 1 0 1 0 0 0 1 2 2 1 
sensor id 1 25 5 6 22 19 12 27 41 41 30 28 28 
sensor id 2 5 2 3 5 6 1 243 4 0 0 2 2 
sensor id 3 31 33 30 28 19 14 26 51 57 43 71 47 
sensor id 4 11 3 5 8 5 3 4 7 7 5 9 8 
sensor id 5 0 0 0 0 0 0 0 0 0 0 0 0 
sensor id 0 3 0 1 0 0 0 0 0 1 1 2 0 
sensor id 1 30 3 2 21 17 10 25 42 45 37 32 31 
sensor id 2 4 3 1 5 3 0 243 4 0 0 2 2 
sensor id 3 32 36 30 29 19 14 27 52 45 32 61 50 
sensor id 4 7 2 3 4 2 1 1 2 3 1 3 2 
sensor id 5 0 0 0 0 0 0 0 0 0 0 0 0 
sensor id 0 2 1 1 0 0 0 0 1 0 3 0 0 
sensor id 1 36 8 3 22 19 13 24 45 46 43 35 32 
sensor id 2 3 2 2 4 5 0 243 4 0 0 3 2 
sensor id 3 32 36 28 30 19 13 25 46 33 24 49 48 
sensor id 4 4 1 1 1 1 0 0 0 2 0 2 1 
sensor id 5 0 0 0 0 0 0 0 0 0 0 0 0 
sensor id 0 3 0 0 0 0 0 0 0 1 2 0 1 
sensor id 1 41 7 9 25 18 15 24 48 48 49 38 34 
sensor id 2 4 1 3 5 2 2 0 5 0 3 3 3 
sensor id 3 30 33 27 30 18 10 22 39 26 18 37 42 
sensor id 4 3 0 0 0 0 0 0 0 2 0 1 0 
sensor id 5 0 0 0 0 0 0 0 0 0 0 0 0 
sensor id 0 2 0 1 0 0 0 0 0 1 2 0 1 
sensor id 1 41 7 9 25 18 15 24 48 48 49 38 34 
sensor id 2 4 1 3 5 2 2 0 5 0 3 3 3 
sensor id 3 30 33 27 30 18 10 22 39 26 18 37 42 
sensor id 4 3 0 0 0 0 0 0 0 2 0 1 0 
sensor id 5 0 0 0 0 0 0 0 0 0 0 0 0 
sensor id 0 4 0 1 0 1 0 0 0 0 2 2 0 
sensor id 1 43 13 9 29 18 10 21 53 49 56 46 41 
sensor id 2 4 1 2 5 4 1 0 5 1 2 3 3 
sensor id 3 27 29 22 25 14 8 13 26 14 9 22 31 
sensor id 4 2 0 0 0 0 0 0 0 2 0 1 0 
sensor id 5 0 0 0 0 0 0 0 0 0 0 0 0 
sensor id 0 4 0 0 0 1 0 0 0 0 2 2 0 
sensor id 1 43 13 9 29 18 10 21 53 49 56 46 41 
sensor id 2 4 1 2 5 4 1 0 5 1 2 3 3 
sensor id 3 27 29 22 25 14 8 13 26 14 9 22 31 
sensor id 4 2 0 0 0 0 0 0 0 2 0 1 0 
sensor id 5 0 0 0 0 0 0 0 0 0 0 0 0 
sensor id 0 4 0 0 0 1 0 0 0 1 3 0 0 
sensor id 1 40 13 9 30 17 10 19 55 49 54 50 44 
sensor id 2 4 3 1 5 5 0 0 5 1 3 4 3 
sensor id 3 26 26 21 21 10 6 8 19 9 7 16 28 
sensor id 4 3 0 0 0 0 0 0 0 1 0 1 0 
sensor id 5 0 0 0 0 0 0 0 0 0 0 0 0 
sensor id 0 3 0 0 0 1 0 0 0 1 1 1 1 
sensor id 1 42 15 10 34 19 10 21 60 51 52 54 51 
sensor id 2 4 2 2 5 4 0 0 6 1 4 4 3 
sensor id 3 25 23 20 19 9 5 8 17 7 6 15 25 
sensor id 4 2 0 0 0 0 0 0 0 2 0 1 0 
sensor id 5 0 0 0 0 0 0 0 0 0 0 0 0 
sensor id 0 3 0 1 0 2 0 0 1 0 3 2 1 
sensor id 1 44 17 12 39 23 12 23 69 55 50 60 59 
sensor id 2 4 2 3 6 6 2 0 8 2 5 4 4 
sensor id 3 25 23 19 17 8 6 7 14 7 4 10 19 
sensor id 4 2 0 0 0 0 0 0 0 2 0 1 0 
sensor id 5 0 0 0 0 0 0 0 0 0 0 0 0 
sensor id 0 5 1 1 1 1 0 0 0 0 3 1 1 
sensor id 1 47 24 18 56 27 11 22 75 49 37 69 86 
sensor id 2 5 4 3 8 7 2 0 14 7 7 6 6 
sensor id 3 12 13 10 9 5 5 5 7 4 3 4 8 
sensor id 4 3 1 0 0 0 0 0 0 1 0 1 0 
sensor id 5 0 0 0 0 0 0 0 0 0 0 0 0 
sensor id 0 4 0 1 1 2 0 0 0 0 3 1 1 
sensor id 1 47 24 18 56 27 11 22 75 49 37 69 86 
sensor id 2 5 4 3 8 7 2 0 14 7 7 6 6 
sensor id 3 12 13 10 9 5 5 5 7 4 3 4 8 
sensor id 4 3 1 0 0 0 0 0 0 1 0 1 0 
sensor id 5 0 0 0 0 0 0 0 0 0 0 0 0 
sensor id 0 4 0 1 1 2 0 0 0 0 1 0 0 
sensor id 1 45 24 20 62 27 11 20 69 44 34 69 90 
sensor id 2 5 4 3 9 9 2 0 16 8 7 7 6 
sensor id 3 11 10 8 8 5 4 4 6 3 3 4 8 
sensor id 4 2 0 1 0 0 0 0 0 1 0 1 0 
sensor id 5 0 0 0 0 0 0 0 0 0 0 0 0 
sensor id 0 4 0 0 1 1 1 0 0 1 2 0 1 
sensor id 1 43 25 20 61 28 12 21 72 47 36 68 86 
sensor id 2 5 4 3 9 9 5 0 15 6 7 6 6 
sensor id 3 10 10 8 9 6 4 6 8 3 3 5 11 
sensor id 4 3 0 0 0 0 0 0 0 1 0 1 0 
sensor id 5 0 0 0 0 0 0 0 0 0 0 0 0 
sensor id 0 1 0 2 1 0 0 0 1 0 2 3 1 
sensor id 1 43 22 19 63 33 13 26 81 53 41 67 78 
sensor id 2 5 3 5 10 11 6 0 15 5 5 6 5 
sensor id 3 15 13 12 17 12 6 11 16 7 5 10 23 
sensor id 4 2 0 0 1 0 0 0 0 2 0 2 0 
sensor id 5 0 0 0 0 0 0 0 0 0 0 0 0 
sensor id 0 5 1 0 1 1 0 1 1 0 2 1 1 
sensor id 1 40 18 16 57 34 15 29 81 56 45 61 63 
sensor id 2 5 4 2 9 12 6 0 13 4 4 4 4 
sensor id 3 23 17 20 33 23 12 23 31 13 9 19 38 
sensor id 4 3 0 0 1 0 0 0 0 2 0 2 1 
sensor id 5 0 0 0 0 0 0 0 0 0 0 0 0 
sensor id 0 4 0 0 0 1 0 0 0 1 2 1 0 
sensor id 1 37 13 13 46 31 14 29 73 56 46 51 48 
sensor id 2 5 3 2 8 10 9 243 9 2 3 4 3 
sensor id 3 31 23 26 49 36 17 46 52 21 14 31 54 
sensor id 4 3 1 1 1 1 0 1 0 2 0 2 1 
sensor id 5 0 0 0 0 0 0 0 0 0 0 0 0 
sensor id 0 2 2 0 1 1 0 0 0 1 2 1 0 
sensor id 1 37 13 13 46 31 14 29 73 56 46 51 48 
sensor id 2 5 3 2 8 10 9 243 9 2 3 4 3 
sensor id 3 31 23 26 49 36 17 46 52 21 14 31 54 
sensor id 4 3 1 1 1 1 0 1 0 2 0 2 1 
sensor id 5 0 0 0 0 0 0 0 0 0 0 0 0 
sensor id 0 2 2 0 1 1 0 0 1 1 2 2 1 
sensor id 1 31 10 8 33 24 14 25 63 54 43 44 39 
sensor id 2 4 5 1 6 6 3 243 6 0 2 4 3 
sensor id 3 34 26 28 56 37 18 51 68 32 18 43 65 
sensor id 4 4 1 1 1 1 1 0 1 2 1 2 2 
sensor id 5 0 0 0 0 0 0 0 0 0 0 0 0 
sensor id 0 4 0 1 0 1 0 0 0 0 3 2 0 
sensor id 1 23 5 3 23 16 13 25 48 49 33 34 29 
sensor id 2 5 1 4 4 2 0 243 5 0 0 2 3 
sensor id 3 35 27 28 50 36 22 69 80 50 27 58 66 
sensor id 4 5 2 2 2 1 1 1 2 4 2 4 4 
sensor id 5 0 0 0 0 0 0 0 0 0 0 0 0 
sensor id 0 2 0 1 0 1 0 0 0 0 3 2 0 
sensor id 1 23 5 3 23 16 13 25 48 49 33 34 29 
sensor id 2 5 1 4 4 2 0 243 5 0 0 2 3 
sensor id 3 35 27 28 50 36 22 69 80 50 27 58 66 
sensor id 4 5 2 2 2 1 1 1 2 4 2 4 4 
sensor id 5 0 0 0 0 0 0 0 0 0 0 0 0 
sensor id 0 3 0 0 0 1 0 0 1 0 3 1 0 
sensor id 1 15 5 0 15 13 14 17 35 44 26 25 19 
sensor id 2 4 2 2 2 0 1 243 0 3 0 2 2 
sensor id 3 31 24 27 40 30 21 70 76 60 31 58 53 
sensor id 4 8 3 3 5 3 2 4 7 9 7 13 12 
sensor id 5 0 0 0 0 0 0 0 0 0 0 0 0 
sensor id 0 4 0 1 0 1 0 0 1 0 3 1 0 
sensor id 1 15 5 0 15 13 14 17 35 44 26 25 19 
sensor id 2 4 2 2 2 0 1 243 0 3 0 2 2 
sensor id 3 31 24 27 40 30 21 70 76 60 31 58 53 
sensor id 4 8 3 3 5 3 2 4 7 9 7 13 12 
sensor id 5 0 0 0 0 0 0 0 0 0 0 0 0 
sensor id 0 4 0 1 0 1 0 0 0 1 1 1 0 
sensor id 1 11 0 7 11 12 9 15 30 37 19 18 14 
sensor id 2 3 2 2 3 0 3 243 2 0 7 1 0 
sensor id 3 27 20 24 34 28 21 71 70 56 30 47 44 
sensor id 4 9 3 5 9 5 3 6 13 14 11 19 17 
sensor id 5 0 0 0 0 0 0 0 0 0 0 0 0 
sensor id 0 4 0 1 0 1 0 0 1 0 1 2 1 
sensor id 1 7 3 0 12 3 13 15 25 30 15 13 12 
sensor id 2 3 3 1 3 0 0 243 0 2 0 0 1 
sensor id 3 23 17 22 31 25 20 69 64 55 30 41 38 
sensor id 4 10 4 5 9 5 4 7 16 17 14 23 18 
sensor id 5 0 0 0 0 0 0 0 0 0 0 0 0 
sensor id 0 2 0 1 0 1 0 1 0 1 1 0 1 
sensor id 1 5 0 5 9 7 5 15 22 22 9 10 7 
sensor id 2 1 0 3 3 0 0 243 1 0 2 1 1 
sensor id 3 21 14 22 28 22 18 61 54 48 27 31 29 
sensor id 4 9 4 5 10 6 4 9 22 26 23 30 21 
sensor id 5 0 0 0 0 0 0 0 0 0 0 0 0 
sensor id 0 4 0 0 0 1 1 0 1 1 3 1 1 
sensor id 1 3 0 0 4 3 4 6 9 8 3 4 3 
sensor id 2 3 1 1 1 0 0 243 0 0 0 3 1 
sensor id 3 15 9 13 20 16 14 47 34 29 17 17 15 
sensor id 4 10 4 5 12 7 5 13 33 35 30 36 26 
sensor id 5 0 0 0 0 0 0 0 0 0 0 0 0 
sensor id 0 3 1 1 0 1 1 0 1 1 2 1 1 
sensor id 1 3 0 0 1 0 2 3 4 3 1 2 1 
sensor id 2 3 3 2 2 0 0 243 0 0 5 1 0 
sensor id 3 8 5 5 12 12 13 41 26 21 12 12 11 
sensor id 4 10 5 6 15 8 6 16 40 37 33 39 28 
sensor id 5 0 0 0 0 0 0 0 0 0 0 0 0 
sensor id 0 3 0 1 1 2 1 1 1 2 3 2 2 
sensor id 1 1 0 0 1 3 7 2 3 2 0 1 1 
sensor id 2 3 1 0 0 0 0 243 0 0 1 1 1 
sensor id 3 6 4 3 9 11 12 35 21 16 10 8 8 
sensor id 4 11 6 7 17 10 6 17 43 39 36 41 31 
sensor id 5 0 0 0 0 0 0 0 0 0 0 0 0 
sensor id 0 4 0 1 1 2 1 1 2 4 5 2 2 
sensor id 1 3 0 1 2 5 7 1 1 0 0 1 1 
sensor id 2 4 2 1 1 0 0 243 0 0 0 1 1 
sensor id 3 6 3 1 7 9 12 26 14 10 6 5 5 
sensor id 4 12 8 9 20 11 7 18 49 42 40 42 34 
sensor id 5 0 0 0 0 0 0 0 0 0 0 0 0 
sensor id 0 3 0 1 1 2 1 1 3 5 6 3 2 
sensor id 1 0 0 0 0 0 3 0 1 1 1 0 0 
sensor id 2 3 0 0 1 0 0 243 0 0 5 1 0 
sensor id 3 4 1 0 5 6 9 16 8 6 4 3 3 
sensor id 4 13 9 10 24 12 7 18 55 47 45 44 37 
sensor id 5 0 0 0 0 0 0 0 0 0 0 0 0 
sensor id 0 4 1 1 1 2 2 2 4 8 8 6 4 
sensor id 1 0 0 0 0 2 7 0 1 0 0 0 0 
sensor id 2 2 2 1 1 0 0 243 1 0 2 2 1 
sensor id 3 4 1 0 5 6 9 16 8 6 4 3 3 
sensor id 4 13 9 10 24 12 7 18 55 47 45 44 37 
sensor id 5 0 0 0 0 0 0 0 0 0 0 0 0 
sensor id 0 5 1 2 3 4 3 4 13 23 14 12 8 
sensor id 1 2 0 0 0 0 0 1 0 1 0 0 0 
sensor id 2 4 3 2 1 0 0 243 0 0 0 1 1 
sensor id 3 3 1 0 2 4 9 8 4 2 2 1 2 
sensor id 4 16 12 14 35 17 9 26 80 52 44 44 47 
sensor id 5 0 0 0 0 0 0 0 0 0 0 0 0 
sensor id 0 7 4 5 5 5 4 6 13 23 14 12 8 
sensor id 1 2 0 0 0 0 0 1 0 1 0 0 0 
sensor id 2 4 3 2 1 0 0 243 0 0 0 1 1 
sensor id 3 3 1 0 2 4 9 8 4 2 2 1 2 
sensor id 4 16 12 14 35 17 9 26 80 52 44 44 47 
sensor id 5 0 0 0 0 0 0 0 0 0 0 0 0 
sensor id 0 7 4 5 5 5 4 6 19 33 18 17 13 
sensor id 1 2 0 1 2 0 1 0 0 1 0 0 0 
sensor id 2 4 5 4 4 1 0 243 0 0 0 3 3 
sensor id 3 3 1 0 3 4 8 6 3 2 2 1 2 
sensor id 4 18 16 18 47 23 12 33 93 49 36 37 43 
sensor id 5 0 0 0 0 0 0 0 0 0 0 0 0 
sensor id 0 15 18 14 9 6 5 8 25 39 18 19 16 
sensor id 1 4 0 0 0 3 8 0 0 0 0 1 0 
sensor id 2 7 7 6 5 2 2 0 2 0 0 2 3 
sensor id 3 2 1 0 2 2 4 2 2 1 1 0 1 
sensor id 4 16 15 18 52 30 14 43 92 39 23 25 32 
sensor id 5 0 0 0 0 0 0 0 0 0 0 0 0 
sensor id 0 19 25 19 11 7 5 9 34 47 19 25 21 
sensor id 1 1 0 0 0 1 5 2 1 0 0 1 0 
sensor id 2 6 7 7 5 2 0 0 3 0 0 3 4 
sensor id 3 3 1 0 1 1 4 2 1 0 1 0 1 
sensor id 4 14 12 17 52 33 15 46 80 27 14 16 24 
sensor id 5 0 0 0 0 0 0 0 0 0 0 0 0 
sensor id 0 20 38 19 13 8 6 10 46 47 20 35 32 
sensor id 1 1 0 1 1 0 0 0 0 1 0 0 0 
sensor id 2 8 11 10 6 4 0 0 1 0 5 4 3 
sensor id 3 2 1 0 1 1 3 1 1 0 1 0 1 
sensor id 4 11 9 14 49 33 15 44 59 19 9 11 17 
sensor id 5 0 0 0 0 0 0 0 0 0 0 0 0 
sensor id 0 20 38 19 13 8 6 10 46 47 20 35 32 
sensor id 1 1 0 1 1 0 0 0 0 1 0 0 0 
sensor id 2 8 11 10 6 4 0 0 1 0 5 4 3 
sensor id 3 2 1 0 1 1 3 0 1 0 0 0 1 
sensor id 4 9 7 11 47 34 15 37 38 12 6 7 12 
sensor id 5 0 0 0 0 0 0 0 0 0 0 0 0 
sensor id 0 19 38 17 14 8 6 10 48 44 18 42 38 
sensor id 1 3 0 0 0 4 5 0 0 1 0 0 0 
sensor id 2 9 14 8 6 2 4 0 1 0 5 5 3 
sensor id 3 2 1 0 1 0 2 1 1 0 1 0 1 
sensor id 4 7 5 9 39 35 14 29 23 9 4 5 8 
sensor id 5 0 0 0 0 0 0 0 0 0 0 0 0 
sensor id 0 19 35 15 14 8 6 10 45 40 18 45 42 
sensor id 1 3 0 0 2 0 2 2 0 0 0 1 1 
sensor id 2 10 16 10 8 3 0 0 5 2 0 5 7 
sensor id 3 2 1 0 1 1 2 0 1 0 1 0 1 
sensor id 4 6 4 8 36 33 12 21 18 7 3 5 7 
sensor id 5 0 0 0 0 0 0 0 0 0 0 0 0 
sensor id 0 21 37 14 14 7 5 9 37 35 19 47 41 
sensor id 1 3 0 0 2 4 8 0 0 1 0 1 0 
sensor id 2 13 21 14 10 4 6 0 4 0 8 7 11 
sensor id 3 2 1 0 1 1 2 0 1 0 1 0 1 
sensor id 4 6 4 8 30 25 9 12 11 6 2 4 6 
sensor id 5 0 0 0 0 0 0 0 0 0 0 0 0 
sensor id 0 20 31 12 12 6 4 7 29 30 18 52 39 
sensor id 1 0 0 0 3 4 3 1 2 1 2 1 1 
sensor id 2 20 28 20 14 9 4 0 11 2 13 17 24 
sensor id 3 2 1 0 1 1 2 1 1 0 1 0 1 
sensor id 4 6 4 7 16 13 5 6 6 4 1 3 5 
sensor id 5 0 0 0 0 0 0 0 0 0 0 0 0 
sensor id 0 19 22 10 10 5 3 5 21 25 18 51 33 
sensor id 1 3 1 0 5 12 8 6 6 1 1 2 4 
sensor id 2 31 33 26 21 16 7 243 21 20 17 47 42 
sensor id 3 2 1 0 1 1 3 1 1 0 1 0 1 
sensor id 4 6 3 6 8 6 3 3 3 4 1 2 2 
sensor id 5 0 0 0 0 0 0 0 0 0 0 0 0 
sensor id 0 16 15 8 8 4 2 4 13 16 14 37 23 
sensor id 1 6 8 8 9 19 20 14 10 5 3 4 7 
sensor id 2 35 30 29 25 24 20 243 26 42 34 64 50 
sensor id 3 3 1 0 1 2 3 1 1 0 1 0 2 
sensor id 4 4 2 3 2 2 2 1 1 2 0 2 1 
sensor id 5 0 0 0 0 0 0 0 0 0 0 0 0 
sensor id 0 14 10 7 5 3 2 3 13 16 14 37 23 
sensor id 1 6 8 8 9 19 20 14 10 5 3 4 7 
sensor id 2 35 30 29 25 24 20 243 26 42 34 64 50 
sensor id 3 3 1 0 1 2 3 1 1 0 1 0 2 
sensor id 4 4 2 3 2 2 2 1 1 2 0 2 1 
sensor id 5 0 0 0 0 0 0 0 0 0 0 0 0 
sensor id 0 11 6 4 3 1 1 0 3 4 5 8 4 
sensor id 1 15 16 14 23 37 21 26 24 10 6 10 16 
sensor id 2 29 20 22 23 19 10 0 29 51 53 67 43 
sensor id 3 4 2 0 2 3 3 2 2 1 2 0 2 
sensor id 4 3 1 1 1 0 0 0 0 2 0 1 0 
sensor id 5 0 0 0 0 0 0 0 0 0 0 0 0 
sensor id 0 7 4 2 2 2 1 0 3 4 5 8 4 
sensor id 1 15 16 14 23 37 21 26 24 10 6 10 16 
sensor id 2 29 20 22 23 19 10 0 29 51 53 67 43 
sensor id 3 4 2 0 2 3 3 2 2 1 2 0 2 
sensor id 4 3 1 1 1 0 0 0 0 2 0 1 0 
sensor id 5 0 0 0 0 0 0 0 0 0 0 0 0 
sensor id 0 6 2 2 1 1 0 0 1 1 4 3 3 
sensor id 1 22 30 19 31 34 16 28 35 17 9 20 26 
sensor id 2 20 11 12 16 9 4 0 23 44 54 56 31 
sensor id 3 3 3 0 2 4 4 1 1 1 1 0 1 
sensor id 4 2 0 0 0 0 0 0 0 2 0 1 0 
sensor id 5 0 0 0 0 0 0 0 0 0 0 0 0 
sensor id 0 5 3 1 1 1 0 0 1 1 4 3 3 
sensor id 1 22 30 19 31 34 16 28 35 17 9 20 26 
sensor id 2 20 11 12 16 9 4 0 23 44 54 56 31 
sensor id 3 3 3 0 2 4 4 1 1 1 1 0 1 
sensor id 4 2 0 0 0 0 0 0 0 2 0 1 0 
sensor id 5 0 0 0 0 0 0 0 0 0 0 0 0 
sensor id 0 5 3 1 1 1 0 0 1 1 2 2 2 
sensor id 1 24 33 17 31 29 16 26 39 20 12 26 30 
sensor id 2 17 9 9 13 5 0 0 19 40 54 49 25 
sensor id 3 4 2 1 3 3 3 1 1 1 2 0 2 
sensor id 4 2 0 0 0 0 0 0 0 2 0 1 0 
sensor id 5 0 0 0 0 0 0 0 0 0 0 0 0 
sensor id 0 4 2 1 1 1 0 0 0 1 3 1 2 
sensor id 1 27 41 18 34 23 9 24 45 25 16 31 36 
sensor id 2 14 8 8 10 4 0 0 16 34 50 38 17 
sensor id 3 3 3 1 2 3 2 1 1 1 1 0 1 
sensor id 4 2 0 0 0 0 0 0 0 2 0 1 0 
sensor id 5 0 0 0 0 0 0 0 0 0 0 0 0 
sensor id 0 3 1 1 0 1 0 0 1 1 3 1 0 
sensor id 1 31 48 19 34 22 11 25 51 31 21 37 41 
sensor id 2 11 6 5 7 1 0 0 13 29 45 33 15 
sensor id 3 4 3 2 3 2 4 2 2 0 1 1 2 
sensor id 4 2 0 0 0 0 0 0 0 2 0 1 0 
sensor id 5 0 0 0 0 0 0 0 0 0 0 0 0 
sensor id 0 4 0 1 1 1 0 0 0 1 3 0 0 
sensor id 1 36 50 20 36 23 11 28 58 37 25 41 44 
sensor id 2 10 5 5 8 1 0 0 11 25 38 28 13 
sensor id 3 4 5 3 3 3 4 1 2 0 2 1 3 
sensor id 4 2 0 0 0 0 0 0 0 2 0 1 0 
sensor id 5 0 0 0 0 0 0 0 0 0 0 0 0 
sensor id 0 4 1 0 0 1 0 0 0 0 2 0 0 
sensor id 1 39 51 22 38 28 13 30 65 44 31 47 46 
sensor id 2 10 5 4 7 2 0 0 11 21 31 23 11 
sensor id 3 5 5 4 4 4 4 2 3 1 2 2 3 
sensor id 4 2 0 0 0 0 0 0 0 2 0 1 0 
sensor id 5 0 0 0 0 0 0 0 0 0 0 0 0 
sensor id 0 3 0 0 0 0 0 0 0 0 2 2 1 
sensor id 1 43 49 23 36 23 15 31 66 50 37 51 46 
sensor id 2 8 5 4 6 1 0 0 9 20 28 21 10 
sensor id 3 6 8 6 5 5 4 2 3 2 1 1 3 
sensor id 4 2 0 0 0 0 0 0 0 2 0 1 0 
sensor id 5 0 0 0 0 0 0 0 0 0 0 0 0 
sensor id 0 3 0 0 0 1 0 0 0 0 2 1 1 
sensor id 1 45 47 21 33 23 12 31 65 55 44 53 44 
sensor id 2 9 5 3 5 1 0 0 8 17 25 18 9 
sensor id 3 8 11 9 6 5 3 3 3 2 2 2 4 
sensor id 4 2 0 0 0 0 0 0 0 2 0 1 0 
sensor id 5 0 0 0 0 0 0 0 0 0 0 0 0 
sensor id 0 4 0 0 0 1 0 0 0 0 3 1 1 
sensor id 1 47 41 22 30 20 13 30 61 59 52 51 42 
sensor id 2 7 4 3 5 1 0 0 7 14 22 15 7 
sensor id 3 8 15 14 7 6 3 2 4 2 2 3 5 
sensor id 4 2 0 0 0 0 0 0 0 2 0 1 0 
sensor id 5 0 0 0 0 0 0 0 0 0 0 0 0 
sensor id 0 4 1 1 0 1 0 0 0 0 3 1 1 
sensor id 1 47 41 22 30 20 13 30 61 59 52 51 42 
sensor id 2 7 4 3 5 1 0 0 7 14 22 15 7 
sensor id 3 8 15 14 7 6 3 2 4 2 2 3 5 
sensor id 4 2 0 0 0 0 0 0 0 2 0 1 0 
sensor id 5 0 0 0 0 0 0 0 0 0 0 0 0 
sensor id 0 4 1 1 0 1 0 0 0 0 2 2 1 
sensor id 1 48 36 21 28 19 14 27 53 57 57 53 40 
sensor id 2 6 4 3 5 0 0 0 6 12 19 12 5 
sensor id 3 11 17 17 10 8 5 3 7 4 5 9 14 
sensor id 4 2 0 0 0 0 0 0 0 2 0 1 0 
sensor id 5 0 0 0 0 0 0 0 0 0 0 0 0 
sensor id 0 4 0 1 1 1 0 0 0 0 2 0 0 
sensor id 1 38 26 16 22 14 9 19 35 46 62 45 32 
sensor id 2 6 3 3 4 1 0 0 5 7 12 9 4 
sensor id 3 32 26 22 22 11 8 14 30 20 14 35 46 
sensor id 4 2 1 0 0 0 0 0 0 2 0 1 0 
sensor id 5 0 0 0 0 0 0 0 0 0 0 0 0 
sensor id 0 2 0 1 0 0 0 0 0 0 2 0 0 
sensor id 1 38 26 16 22 14 9 19 35 46 62 45 32 
sensor id 2 6 3 3 4 1 0 0 5 7 12 9 4 
sensor id 3 32 26 22 22 11 8 14 30 20 14 35 46 
sensor id 4 2 1 0 0 0 0 0 0 2 0 1 0 
sensor id 5 0 0 0 0 0 0 0 0 0 0 0 0 
sensor id 0 2 0 1 0 0 0 0 1 1 1 0 1 
sensor id 1 38 24 15 21 12 10 18 34 44 62 41 30 
sensor id 2 5 2 3 4 2 0 0 4 5 8 6 3 
sensor id 3 35 28 22 22 12 7 14 31 23 17 44 49 
sensor id 4 2 0 0 0 0 0 0 0 2 0 1 0 
sensor id 5 0 0 0 0 0 0 0 0 0 0 0 0 
sensor id 0 4 1 1 0 1 0 0 0 0 2 0 1 
sensor id 1 34 19 13 19 11 11 19 33 41 55 37 27 
sensor id 2 5 4 2 3 0 0 0 3 2 6 5 2 
sensor id 3 36 30 23 22 11 9 14 35 29 22 57 54 
sensor id 4 2 0 0 0 0 0 0 0 2 0 1 0 
sensor id 5 0 0 0 0 0 0 0 0 0 0 0 0 
sensor id 0 2 2 0 1 1 0 0 0 0 2 0 0 
sensor id 1 28 13 9 16 11 8 20 32 38 46 33 24 
sensor id 2 4 5 0 3 0 0 243 2 0 4 3 2 
sensor id 3 35 33 25 22 12 8 13 36 38 28 76 53 
sensor id 4 3 1 0 0 0 0 0 0 2 0 1 0 
sensor id 5 0 0 0 0 0 0 0 0 0 0 0 0 
sensor id 0 3 0 0 0 1 0 0 0 1 3 1 0 
sensor id 1 22 8 4 14 8 6 18 31 35 38 28 19 
sensor id 2 3 1 4 3 0 0 243 0 0 3 2 1 
sensor id 3 33 35 26 20 12 8 13 35 47 40 93 50 
sensor id 4 3 1 0 0 0 0 0 0 2 0 1 0 
sensor id 5 0 0 0 0 0 0 0 0 0 0 0 0 
sensor id 0 3 2 0 0 1 0 0 0 0 2 2 1 
sensor id 1 15 2 0 10 8 10 18 28 31 30 23 14 
sensor id 2 3 4 1 2 0 0 243 0 0 0 1 1 
sensor id 3 31 37 28 20 13 8 13 34 54 50 104 46 
sensor id 4 3 0 0 0 0 0 0 0 2 0 1 0 
sensor id 5 0 0 0 0 0 0 0 0 0 0 0 0 
sensor id 0 2 1 0 0 1 0 0 1 1 2 0 0 
sensor id 1 8 0 3 9 3 7 16 24 29 25 20 11 
sensor id 2 3 2 2 1 0 0 243 0 0 3 1 0 
sensor id 3 30 33 28 21 14 8 12 32 57 59 110 42 
sensor id 4 2 1 0 0 0 0 0 0 2 0 1 0 
sensor id 5 0 0 0 0 0 0 0 0 0 0 0 0 
sensor id 0 4 0 0 0 1 0 0 0 0 0 3 0 
sensor id 1 6 0 0 7 7 6 13 19 24 18 14 7 
sensor id 2 3 0 1 1 0 0 243 0 0 0 1 0 
sensor id 3 28 29 28 21 14 8 12 31 60 65 111 39 
sensor id 4 3 1 0 0 0 0 0 0 2 1 2 0 
sensor id 5 0 0 0 0 0 0 0 0 0 0 0 0 
sensor id 0 6 0 0 0 0 0 0 0 0 2 0 1 
sensor id 1 4 0 0 4 0 4 5 5 6 5 5 1 
sensor id 2 4 0 1 1 0 0 243 0 0 1 1 0 
sensor id 3 26 24 22 18 10 6 10 28 61 73 107 33 
sensor id 4 2 1 0 0 0 0 0 0 2 0 1 0 
sensor id 5 0 0 0 0 0 0 0 0 0 0 0 0 
sensor id 0 1 2 0 0 1 0 0 0 0 3 0 0 
sensor id 1 3 0 0 0 0 6 0 2 2 2 1 0 
sensor id 2 2 3 0 1 0 0 243 0 0 0 0 0 
sensor id 3 15 7 6 10 5 6 10 29 64 72 102 32 
sensor id 4 3 0 0 0 0 0 0 0 2 1 0 1 
sensor id 5 0 0 0 0 0 0 0 0 0 0 0 0 
sensor id 0 3 1 0 0 0 1 0 0 0 3 0 0 
sensor id 1 3 0 0 0 0 6 0 2 2 2 1 0 
sensor id 2 2 3 0 1 0 0 243 0 0 0 0 0 
sensor id 3 15 7 6 10 5 6 10 29 64 72 102 32 
sensor id 4 3 0 0 0 0 0 0 0 2 1 0 1 
sensor id 5 0 0 0 0 0 0 0 0 0 0 0 0 
sensor id 0 3 1 0 0 0 1 0 0 0 2 0 0 
sensor id 1 2 0 0 0 0 0 0 0 1 1 1 0 
sensor id 2 3 3 0 0 0 0 243 0 0 3 1 0 
sensor id 3 14 4 4 10 6 5 11 29 65 73 95 29 
sensor id 4 5 0 0 1 0 0 0 0 3 0 1 1 
sensor id 5 0 0 0 0 0 0 0 0 0 0 0 0 
sensor id 0 3 0 0 0 1 1 0 0 0 1 2 0 
sensor id 1 0 0 0 0 0 0 0 1 1 0 0 0 
sensor id 2 3 1 0 1 0 0 243 0 0 0 0 0 
sensor id 3 12 4 3 10 4 5 11 27 64 77 85 24 
sensor id 4 2 2 0 0 0 1 0 1 2 3 0 1 
sensor id 5 0 0 0 0 0 0 0 0 0 0 0 0 
sensor id 0 3 0 0 0 0 1 0 0 1 2 0 0 
sensor id 1 0 0 0 0 0 2 0 1 0 0 0 0 
sensor id 2 2 1 1 1 0 0 243 0 0 0 0 0 
sensor id 3 9 5 2 8 5 4 9 23 61 78 67 19 
sensor id 4 2 2 0 1 0 1 1 0 3 3 0 2 
sensor id 5 0 0 0 0 0 0 0 0 0 0 0 0 
sensor id 0 5 1 1 0 2 1 1 1 1 2 3 2 
sensor id 1 2 0 0 0 0 0 0 0 1 0 1 0 
sensor id 2 3 2 1 0 0 0 243 0 0 4 2 1 
sensor id 3 9 3 2 8 4 4 9 21 55 67 52 16 
sensor id 4 3 4 2 1 1 1 2 1 3 0 2 3 
sensor id 5 0 0 0 0 0 0 0 0 0 0 0 0 
sensor id 0 4 0 0 1 2 1 2 3 4 5 3 2 
sensor id 1 1 0 0 0 1 6 0 0 0 0 0 0 
sensor id 2 2 2 0 1 0 0 243 0 0 0 0 0 
sensor id 3 9 4 3 7 5 7 10 19 48 57 38 14 
sensor id 4 5 5 2 2 2 2 2 1 3 4 6 3 
sensor id 5 0 0 0 0 0 0 0 0 0 0 0 0 
sensor id 0 5 0 2 3 5 4 5 6 6 8 5 4 
sensor id 1 1 0 0 1 2 1 0 0 0 0 1 0 
sensor id 2 3 1 0 2 0 0 243 0 0 2 1 0 
sensor id 3 7 4 2 6 3 5 9 15 39 47 27 10 
sensor id 4 8 6 5 3 3 2 2 1 3 3 6 3 
sensor id 5 0 0 0 0 0 0 0 0 0 0 0 0 
sensor id 0 4 3 4 8 10 6 9 13 12 10 11 11 
sensor id 1 1 0 0 0 0 0 0 1 1 0 1 1 
sensor id 2 3 4 0 2 0 0 243 0 1 4 2 1 
sensor id 3 7 3 2 5 4 5 9 13 32 41 21 9 
sensor id 4 2 1 4 3 3 3 2 1 3 0 0 1 
sensor id 5 0 0 0 0 0 0 0 0 0 0 0 0 
sensor id 0 8 4 9 18 16 7 14 23 20 18 16 16 
sensor id 1 0 0 0 2 3 6 0 1 0 0 1 0 
sensor id 2 3 4 2 3 3 0 243 0 0 0 2 2 
sensor id 3 6 2 0 5 4 5 8 11 27 33 15 7 
sensor id 4 8 8 5 2 2 2 1 1 3 1 6 3 
sensor id 5 0 0 0 0 0 0 0 0 0 0 0 0 
sensor id 0 11 3 11 25 19 7 17 27 24 19 20 18 
sensor id 1 2 0 0 0 0 0 0 0 1 0 1 0 
sensor id 2 4 1 4 2 0 0 243 1 0 2 2 1 
sensor id 3 5 1 0 3 3 6 6 9 18 25 10 6 
sensor id 4 6 4 6 3 3 2 2 2 3 2 6 3 
sensor id 5 0 0 0 0 0 0 0 0 0 0 0 0 
sensor id 0 12 6 13 32 20 8 18 34 30 29 26 26 
sensor id 1 0 0 0 0 0 2 0 0 1 0 0 0 
sensor id 2 3 4 1 2 0 0 243 0 0 0 0 0 
sensor id 3 4 2 0 3 3 6 7 7 16 21 9 5 
sensor id 4 5 8 7 3 3 3 2 2 5 2 3 3 
sensor id 5 0 0 0 0 0 0 0 0 0 0 0 0 
sensor id 0 12 8 16 42 24 10 18 38 33 35 34 32 
sensor id 1 2 0 0 0 1 7 2 2 2 0 1 1 
sensor id 2 4 5 1 3 7 8 243 3 0 2 3 3 
sensor id 3 4 2 0 4 4 6 7 8 17 22 11 6 
sensor id 4 6 9 7 3 3 3 2 2 4 4 4 2 
sensor id 5 0 0 0 0 0 0 0 0 0 0 0 0 
sensor id 0 12 5 19 47 24 10 17 38 33 38 38 33 
sensor id 1 4 0 0 0 1 6 2 1 2 0 0 0 
sensor id 2 4 2 2 6 11 15 243 2 0 0 1 2 
sensor id 3 5 2 0 4 4 7 7 9 17 21 11 6 
sensor id 4 6 8 6 3 3 3 2 2 4 3 4 2 
sensor id 5 0 0 0 0 0 0 0 0 0 0 0 0 
sensor id 0 14 7 20 47 23 10 17 38 33 37 38 32 
sensor id 1 4 0 0 2 2 6 3 2 1 0 2 1 
sensor id 2 5 4 7 7 11 17 243 1 0 0 2 2 
sensor id 3 5 2 0 4 4 7 7 9 17 21 11 6 
sensor id 4 6 8 6 3 3 3 2 2 4 3 4 2 
sensor id 5 0 0 0 0 0 0 0 0 0 0 0 0 
sensor id 0 14 7 20 47 23 10 17 38 33 37 38 32 
sensor id 1 4 0 0 2 2 6 3 2 1 0 2 1 
sensor id 2 5 4 7 7 11 17 243 1 0 0 2 2 
sensor id 3 5 3 1 4 4 7 7 9 16 21 11 6 
sensor id 4 5 7 6 3 3 3 2 2 4 2 4 2 
sensor id 5 0 0 0 0 0 0 0 0 0 0 0 0 
sensor id 0 14 3 18 43 22 9 17 36 32 38 32 27 
sensor id 1 0 0 0 2 6 11 3 2 1 0 1 0 
sensor id 2 4 1 5 6 10 18 243 2 0 3 2 2 
sensor id 3 5 3 1 4 5 8 7 9 18 25 13 7 
sensor id 4 5 9 6 3 3 3 2 2 4 4 3 2 
sensor id 5 0 0 0 0 0 0 0 0 0 0 0 0 
sensor id 0 9 6 12 29 18 7 16 31 29 32 24 20 
sensor id 1 3 0 0 0 2 8 3 2 1 0 1 0 
sensor id 2 4 6 4 4 7 12 243 3 2 4 2 2 
sensor id 3 6 3 1 5 6 9 8 10 23 35 17 8 
sensor id 4 6 11 7 3 3 3 2 2 5 2 3 3 
sensor id 5 0 0 0 0 0 0 0 0 0 0 0 0 
sensor id 0 9 6 10 26 18 8 18 31 29 32 24 20 
sensor id 1 3 0 0 0 2 8 3 2 1 0 1 0 
sensor id 2 4 6 4 4 7 12 243 3 2 4 2 2 
sensor id 3 6 3 1 5 6 9 8 10 23 35 17 8 
sensor id 4 6 11 7 3 3 3 2 2 5 2 3 3 
sensor id 5 0 0 0 0 0 0 0 0 0 0 0 0 
sensor id 0 10 5 9 23 17 7 18 30 26 25 20 17 
sensor id 1 0 0 0 0 0 3 2 1 1 0 1 0 
sensor id 2 4 3 3 3 2 3 243 1 0 0 2 1 
sensor id 3 5 2 1 5 6 9 7 8 25 45 17 8 
sensor id 4 6 10 8 4 3 3 2 2 4 3 2 2 
sensor id 5 0 0 0 0 0 0 0 0 0 0 0 0 
sensor id 0 10 5 9 24 20 9 20 30 26 25 20 17 
sensor id 1 0 0 0 0 0 3 2 1 1 0 1 0 
sensor id 2 4 3 3 3 2 3 243 1 0 0 2 1 
sensor id 3 5 2 1 5 6 9 7 8 25 45 17 8 
sensor id 4 6 10 8 4 3 3 2 2 4 3 2 2 
sensor id 5 0 0 0 0 0 0 0 0 0 0 0 0 
sensor id 0 10 5 9 24 20 9 20 32 30 28 23 17 
sensor id 1 1 0 0 3 3 5 2 1 2 1 1 0 
sensor id 2 4 4 2 3 3 2 243 1 0 0 1 0 
sensor id 3 6 3 2 5 5 8 7 10 31 54 22 9 
sensor id 4 7 9 9 4 4 3 2 2 4 1 3 2 
sensor id 5 0 0 0 0 0 0 0 0 0 0 0 0 
sensor id 0 9 4 11 26 22 11 23 33 30 27 21 18 
sensor id 1 1 0 0 3 5 10 2 3 2 1 0 0 
sensor id 2 3 3 2 3 2 4 243 2 2 5 3 1 
sensor id 3 7 3 1 5 5 8 7 12 32 60 27 8 
sensor id 4 7 10 10 4 5 3 2 2 4 2 3 3 
sensor id 5 0 0 0 0 0 0 0 0 0 0 0 0 
sensor id 0 9 4 9 24 21 10 21 32 30 26 21 18 
sensor id 1 1 0 0 0 0 4 3 2 1 1 1 0 
sensor id 2 3 3 2 3 2 1 243 1 0 0 0 1 
sensor id 3 7 4 2 6 7 10 8 12 37 72 34 12 
sensor id 4 7 9 10 4 4 3 2 2 4 2 3 2 
sensor id 5 0 0 0 0 0 0 0 0 0 0 0 0 
sensor id 0 9 4 10 23 19 9 18 29 28 29 22 18 
sensor id 1 3 0 0 0 0 9 5 4 2 1 2 0 
sensor id 2 4 3 3 3 3 7 243 2 0 0 1 1 
sensor id 3 8 5 2 7 8 11 9 15 42 76 44 14 
sensor id 4 6 9 8 4 4 3 2 1 4 2 3 2 
sensor id 5 0 0 0 0 0 0 0 0 0 0 0 0 
sensor id 0 9 5 9 21 15 6 14 25 26 29 25 16 
sensor id 1 2 0 0 4 9 19 15 7 7 3 5 4 
sensor id 2 4 3 3 4 6 8 243 2 0 6 3 2 
sensor id 3 9 5 5 11 16 18 13 17 41 67 50 19 
sensor id 4 5 7 6 3 2 2 1 1 3 1 2 2 
sensor id 5 0 0 0 0 0 0 0 0 0 0 0 0 
sensor id 0 11 1 7 14 9 4 8 18 20 26 20 13 
sensor id 1 5 2 0 9 21 28 33 27 25 14 13 12 
sensor id 2 6 2 4 5 8 13 243 3 1 6 3 3 
sensor id 3 18 14 24 29 30 25 18 21 34 60 58 27 
sensor id 4 5 7 5 2 2 1 1 1 2 1 2 1 
sensor id 5 0 0 0 0 0 0 0 0 0 0 0 0 
sensor id 0 10 2 6 11 7 3 7 16 16 22 17 14 
sensor id 1 8 0 8 17 23 28 38 36 35 24 21 25 
sensor id 2 5 3 4 7 9 16 243 7 6 5 7 8 
sensor id 3 35 34 39 34 33 23 18 19 24 41 54 26 
sensor id 4 4 5 4 2 1 1 1 0 2 1 2 1 
sensor id 5 0 0 0 0 0 0 0 0 0 0 0 0 
sensor id 0 10 2 7 13 8 4 8 16 16 22 17 14 
sensor id 1 8 0 8 17 23 28 38 36 35 24 21 25 
sensor id 2 5 3 4 7 9 16 243 7 6 5 7 8 
sensor id 3 35 34 39 34 33 23 18 19 24 41 54 26 
sensor id 4 4 5 4 2 1 1 1 0 2 1 2 1 
sensor id 5 0 0 0 0 0 0 0 0 0 0 0 0 
sensor id 0 10 2 7 13 8 4 8 16 15 19 14 12 
sensor id 1 30 10 19 25 25 27 38 41 42 30 26 31 
sensor id 2 8 4 7 9 12 11 0 17 19 15 13 10 
sensor id 3 35 45 40 31 30 21 15 17 18 28 46 25 
sensor id 4 4 4 3 2 1 1 0 0 2 0 2 1 
sensor id 5 0 0 0 0 0 0 0 0 0 0 0 0 
sensor id 0 7 4 6 9 7 3 6 12 11 16 13 9 
sensor id 1 34 19 25 28 27 29 38 44 44 34 30 33 
sensor id 2 7 6 6 10 10 15 0 18 19 13 14 12 
sensor id 3 31 39 33 27 28 20 14 17 16 22 41 25 
sensor id 4 4 5 3 1 1 1 1 0 2 0 2 1 
sensor id 5 0 0 0 0 0 0 0 0 0 0 0 0 
sensor id 0 7 2 4 8 6 2 6 11 11 15 11 8 
sensor id 1 39 24 27 28 28 29 40 48 46 37 32 34 
sensor id 2 9 4 6 11 9 13 0 16 19 17 14 11 
sensor id 3 31 34 31 25 26 20 13 15 14 18 38 27 
sensor id 4 4 4 3 2 1 1 0 0 2 0 1 1 
sensor id 5 0 0 0 0 0 0 0 0 0 0 0 0 
sensor id 0 8 2 3 7 5 2 6 10 12 15 11 8 
sensor id 1 41 23 27 28 26 28 40 48 45 34 30 35 
sensor id 2 8 5 4 9 9 10 0 17 18 17 14 12 
sensor id 3 31 31 30 26 27 20 14 16 13 19 39 27 
sensor id 4 4 4 3 2 2 1 1 1 2 0 1 1 
sensor id 5 0 0 0 0 0 0 0 0 0 0 0 0 
sensor id 0 6 2 4 7 6 3 7 11 13 16 12 7 
sensor id 1 45 27 33 31 30 29 40 47 43 33 32 37 
sensor id 2 9 6 8 12 10 13 0 19 19 14 14 13 
sensor id 3 31 29 28 26 28 21 13 15 14 17 38 27 
sensor id 4 4 5 4 2 2 1 1 1 2 0 2 1 
sensor id 5 0 0 0 0 0 0 0 0 0 0 0 0 
sensor id 0 6 1 3 6 5 3 5 9 10 12 9 6 
sensor id 1 52 30 35 31 26 27 39 48 44 36 35 39 
sensor id 2 9 5 6 11 7 11 0 17 18 16 14 12 
sensor id 3 31 27 27 25 28 18 13 14 12 15 30 24 
sensor id 4 5 5 4 2 2 1 1 1 2 1 2 1 
sensor id 5 0 0 0 0 0 0 0 0 0 0 0 0 
sensor id 0 6 1 3 4 4 2 5 8 9 12 8 5 
sensor id 1 60 41 43 31 29 30 40 50 47 37 36 40 
sensor id 2 9 5 6 11 7 11 0 17 20 18 15 12 
sensor id 3 30 25 25 24 25 15 10 12 9 10 21 21 
sensor id 4 4 4 3 2 2 1 1 1 2 0 2 1 
sensor id 5 0 0 0 0 0 0 0 0 0 0 0 0 
sensor id 0 6 3 3 5 4 2 4 8 9 12 9 6 
sensor id 1 64 45 42 32 30 29 40 51 46 36 38 40 
sensor id 2 9 6 7 12 8 10 0 18 23 22 18 15 
sensor id 3 28 22 24 21 22 14 9 10 7 8 15 18 
sensor id 4 4 4 3 2 1 1 1 1 2 0 2 1 
sensor id 5 0 0 0 0 0 0 0 0 0 0 0 0 
sensor id 0 6 3 4 5 4 2 4 8 8 11 8 6 
sensor id 1 63 57 46 32 29 27 38 52 43 32 42 40 
sensor id 2 11 6 8 13 8 10 0 20 26 29 23 18 
sensor id 3 26 19 22 17 18 11 6 8 5 5 9 12 
sensor id 4 4 3 2 2 2 1 1 0 2 0 1 1 
sensor id 5 0 0 0 0 0 0 0 0 0 0 0 0 
sensor id 0 7 1 4 4 4 1 4 6 8 9 8 6 
sensor id 1 60 65 40 32 32 28 38 53 42 29 43 40 
sensor id 2 12 6 9 14 9 11 0 20 26 32 25 20 
sensor id 3 20 18 18 12 12 8 4 6 3 3 5 7 
sensor id 4 3 2 2 1 1 1 1 0 2 0 1 1 
sensor id 5 0 0 0 0 0 0 0 0 0 0 0 0 
sensor id 0 7 2 4 5 4 1 4 6 7 10 9 6 
sensor id 1 54 66 38 33 34 28 38 52 39 26 41 39 
sensor id 2 13 7 10 15 10 11 0 23 31 37 28 24 
sensor id 3 12 11 13 9 9 7 2 4 2 3 2 6 
sensor id 4 3 2 2 1 1 1 1 0 2 0 1 1 
sensor id 5 0 0 0 0 0 0 0 0 0 0 0 0 
sensor id 0 8 4 5 4 3 2 2 6 7 8 8 7 
sensor id 1 51 69 34 32 34 26 35 49 33 20 37 38 
sensor id 2 15 9 11 16 10 14 0 24 32 43 34 28 
sensor id 3 8 8 7 5 6 6 3 3 1 2 2 4 
sensor id 4 3 2 1 0 1 0 0 0 2 0 1 0 
sensor id 5 0 0 0 0 0 0 0 0 0 0 0 0 
sensor id 0 9 5 5 6 3 1 4 9 10 10 13 13 
sensor id 1 46 66 30 32 34 25 30 43 25 14 29 34 
sensor id 2 18 11 13 19 13 15 0 29 37 56 46 41 
sensor id 3 7 5 4 3 5 5 2 3 1 2 2 2 
sensor id 4 3 1 1 1 1 1 0 0 2 0 1 1 
sensor id 5 0 0 0 0 0 0 0 0 0 0 0 0 
sensor id 0 14 8 11 10 6 3 7 25 19 16 24 23 
sensor id 1 36 51 27 32 37 24 25 34 17 10 21 28 
sensor id 2 26 16 23 28 19 22 0 33 39 61 56 51 
sensor id 3 5 4 1 3 4 4 2 2 1 2 1 2 
sensor id 4 3 2 2 1 1 1 1 0 2 0 2 1 
sensor id 5 0 0 0 0 0 0 0 0 0 0 0 0 
sensor id 0 19 13 14 14 7 4 8 25 19 16 24 23 
sensor id 1 36 51 27 32 37 24 25 34 17 10 21 28 
sensor id 2 26 16 23 28 19 22 0 33 39 61 56 51 
sensor id 3 5 4 1 3 4 4 2 2 1 2 1 2 
sensor id 4 3 2 2 1 1 1 1 0 2 0 2 1 
sensor id 5 0 0 0 0 0 0 0 0 0 0 0 0 
sensor id 0 22 17 16 15 7 4 9 36 25 18 30 32 
sensor id 1 26 30 16 25 27 16 13 18 8 4 10 17 
sensor id 2 35 21 32 30 23 18 243 31 34 60 76 67 
sensor id 3 4 2 0 2 3 3 0 2 0 1 1 2 
sensor id 4 3 2 2 1 1 1 1 1 3 1 2 1 
sensor id 5 0 0 0 0 0 0 0 0 0 0 0 0 
sensor id 0 26 22 20 17 8 5 9 36 25 18 30 32 
sensor id 1 26 30 16 25 27 16 13 18 8 4 10 17 
sensor id 2 35 21 32 30 23 18 243 31 34 60 76 67 
sensor id 3 4 2 0 2 3 3 0 2 0 1 1 2 
sensor id 4 3 2 2 1 1 1 1 1 3 1 2 1 
sensor id 5 0 0 0 0 0 0 0 0 0 0 0 0 
sensor id 0 27 23 19 16 8 4 9 41 26 17 31 36 
sensor id 1 15 9 5 15 12 7 7 9 4 3 6 6 
sensor id 2 44 24 36 30 21 17 243 29 30 54 87 72 
sensor id 3 3 2 0 1 1 2 1 1 1 1 0 1 
sensor id 4 3 2 2 1 2 1 1 1 3 1 2 1 
sensor id 5 0 0 0 0 0 0 0 0 0 0 0 0 
sensor id 0 27 22 19 18 9 6 10 41 26 17 31 36 
sensor id 1 15 9 5 15 12 7 7 9 4 3 6 6 
sensor id 2 44 24 36 30 21 17 243 29 30 54 87 72 
sensor id 3 3 2 0 1 1 2 1 1 1 1 0 1 
sensor id 4 3 2 2 1 2 1 1 1 3 1 2 1 
sensor id 5 0 0 0 0 0 0 0 0 0 0 0 0 
sensor id 0 27 22 19 18 9 6 10 48 26 17 30 39 
sensor id 1 14 8 4 11 10 7 8 6 4 2 3 5 
sensor id 2 41 25 35 31 20 14 243 31 37 51 87 78 
sensor id 3 3 2 0 1 1 3 1 1 0 1 1 1 
sensor id 4 3 2 2 1 2 2 1 1 3 0 2 1 
sensor id 5 0 0 0 0 0 0 0 0 0 0 0 0 
sensor id 0 29 25 22 22 10 6 13 56 24 15 27 42 
sensor id 1 9 10 0 6 9 10 3 5 1 2 3 2 
sensor id 2 42 27 38 31 16 5 0 28 24 32 74 71 
sensor id 3 2 2 0 1 1 4 0 1 1 1 1 1 
sensor id 4 3 2 2 1 2 2 1 1 3 0 2 1 
sensor id 5 0 0 0 0 0 0 0 0 0 0 0 0 
sensor id 0 32 30 26 26 12 8 14 65 25 14 26 42 
sensor id 1 6 6 4 3 7 1 2 4 2 0 2 2 
sensor id 2 44 30 38 26 13 2 0 22 17 30 63 63 
sensor id 3 2 1 0 1 1 1 1 1 0 1 0 2 
sensor id 4 3 2 2 1 2 2 1 1 3 1 2 1 
sensor id 5 0 0 0 0 0 0 0 0 0 0 0 0 
sensor id 0 32 31 24 29 13 7 16 70 26 15 27 47 
sensor id 1 5 6 0 3 4 0 3 2 2 1 2 3 
sensor id 2 44 29 36 26 11 4 0 20 25 26 72 63 
sensor id 3 3 1 0 0 0 3 0 1 0 0 1 0 
sensor id 4 3 2 2 2 2 2 2 1 3 1 2 2 
sensor id 5 0 0 0 0 0 0 0 0 0 0 0 0 
sensor id 0 28 25 22 30 13 8 17 76 27 17 30 49 
sensor id 1 7 0 5 2 0 8 2 3 3 1 2 2 
sensor id 2 41 26 34 26 13 13 243 25 29 26 70 66 
sensor id 3 3 1 0 1 1 2 1 1 1 1 1 1 
sensor id 4 4 2 3 4 6 5 6 4 5 2 3 3 
sensor id 5 0 0 0 0 0 0 0 0 0 0 0 0 
sensor id 0 30 28 24 33 15 8 21 88 30 19 30 50 
sensor id 1 6 6 3 3 7 9 2 3 1 1 3 1 
sensor id 2 39 26 36 27 14 2 0 27 22 29 55 61 
sensor id 3 3 1 0 1 0 3 0 1 0 1 1 1 
sensor id 4 4 2 3 6 10 8 11 7 6 2 3 4 
sensor id 5 0 0 0 0 0 0 0 0 0 0 0 0 
sensor id 0 34 32 28 35 16 11 23 98 31 18 31 50 
sensor id 1 5 0 0 4 3 2 3 4 2 2 3 1 
sensor id 2 36 26 37 28 10 1 0 25 16 24 38 49 
sensor id 3 3 2 0 1 1 2 1 1 0 1 0 2 
sensor id 4 5 3 4 8 17 13 19 11 7 3 4 5 
sensor id 5 0 0 0 0 0 0 0 0 0 0 0 0 
sensor id 0 37 34 30 35 16 11 26 98 31 18 31 50 
sensor id 1 5 0 0 4 3 2 3 4 2 2 3 1 
sensor id 2 36 26 37 28 10 1 0 25 16 24 38 49 
sensor id 3 3 2 0 1 1 2 1 1 0 1 0 2 
sensor id 4 5 3 4 8 17 13 19 11 7 3 4 5 
sensor id 5 0 0 0 0 0 0 0 0 0 0 0 0 
sensor id 0 37 34 30 35 16 11 26 101 31 19 29 48 
sensor id 1 5 0 0 4 0 9 1 3 1 2 1 2 
sensor id 2 34 25 37 28 11 9 0 24 13 20 27 40 
sensor id 3 2 0 0 1 1 2 1 2 0 0 1 1 
sensor id 4 5 3 5 11 25 20 34 15 8 3 4 5 
sensor id 5 0 0 0 0 0 0 0 0 0 0 0 0 
sensor id 0 39 35 33 35 17 12 28 102 31 18 26 44 
sensor id 1 5 3 1 1 0 8 3 2 1 2 2 0 
sensor id 2 28 24 32 25 8 3 0 19 7 6 19 29 
sensor id 3 2 1 0 2 1 2 1 1 0 1 0 1 
sensor id 4 5 3 5 12 29 23 42 18 8 3 4 5 
sensor id 5 0 0 0 0 0 0 0 0 0 0 0 0 
sensor id 0 40 36 36 35 18 11 28 99 31 18 25 41 
sensor id 1 3 1 3 0 0 4 2 2 1 0 2 1 
sensor id 2 24 21 29 23 8 0 0 17 7 2 15 25 
sensor id 3 3 2 0 1 0 4 0 1 0 1 1 1 
sensor id 4 5 3 5 13 30 23 45 19 9 4 5 6 
sensor id 5 0 0 0 0 0 0 0 0 0 0 0 0 
sensor id 0 42 34 41 33 17 11 34 94 32 18 23 34 
sensor id 1 2 2 0 0 5 3 0 1 2 1 2 1 
sensor id 2 18 17 23 21 9 4 0 12 0 1 9 15 
sensor id 3 3 2 0 1 1 3 1 1 0 1 1 1 
sensor id 4 6 5 6 16 29 21 57 26 11 5 6 8 
sensor id 5 0 0 0 0 0 0 0 0 0 0 0 0 
sensor id 0 43 32 42 32 17 11 33 94 32 18 23 34 
sensor id 1 2 2 0 0 5 3 0 1 2 1 2 1 
sensor id 2 18 17 23 21 9 4 0 12 0 1 9 15 
sensor id 3 3 2 0 1 1 3 1 1 0 1 1 1 
sensor id 4 6 5 6 16 29 21 57 26 11 5 6 8 
sensor id 5 0 0 0 0 0 0 0 0 0 0 0 0 
sensor id 0 43 32 42 32 17 11 33 89 36 21 23 32 
sensor id 1 3 2 1 2 5 4 1 1 2 2 1 0 
sensor id 2 16 15 22 22 10 6 0 12 2 8 9 12 
sensor id 3 3 1 0 1 1 3 2 1 1 2 1 1 
sensor id 4 7 5 8 17 26 18 60 34 14 6 8 10 
sensor id 5 0 0 0 0 0 0 0 0 0 0 0 0 
sensor id 0 42 30 43 31 17 11 36 83 35 20 21 30 
sensor id 1 5 0 0 1 0 3 2 2 2 0 2 1 
sensor id 2 14 14 19 18 8 0 0 10 6 8 4 8 
sensor id 3 3 2 0 1 1 4 1 1 1 1 1 2 
sensor id 4 8 7 9 19 25 16 61 40 17 7 9 12 
sensor id 5 0 0 0 0 0 0 0 0 0 0 0 0 
sensor id 0 40 26 42 30 16 11 36 71 32 18 18 27 
sensor id 1 3 0 0 0 2 8 2 0 1 0 2 0 
sensor id 2 11 12 12 12 7 5 0 7 0 0 4 6 
sensor id 3 3 2 0 1 2 4 1 1 1 1 1 2 
sensor id 4 9 8 11 18 22 15 66 45 21 8 10 13 
sensor id 5 0 0 0 0 0 0 0 0 0 0 0 0 
sensor id 0 36 22 37 28 16 11 37 59 29 14 15 24 
sensor id 1 2 0 0 3 3 3 0 0 1 1 1 1 
sensor id 2 9 9 9 9 6 3 0 3 0 0 5 4 
sensor id 3 3 2 0 1 2 3 1 2 1 1 0 2 
sensor id 4 10 10 13 17 20 14 72 49 27 11 12 14 
sensor id 5 0 0 0 0 0 0 0 0 0 0 0 0 
sensor id 0 28 16 27 23 14 10 34 49 24 12 13 21 
sensor id 1 1 0 0 2 5 6 0 1 1 0 1 0 
sensor id 2 6 7 6 6 3 4 0 2 0 0 2 2 
sensor id 3 3 1 0 1 1 3 1 2 1 2 0 2 
sensor id 4 12 11 15 17 19 14 68 50 32 13 13 14 
sensor id 5 0 0 0 0 0 0 0 0 0 0 0 0 
sensor id 0 23 10 18 18 12 10 29 41 23 11 12 18 
sensor id 1 1 0 0 0 0 5 1 1 2 1 0 0 
sensor id 2 5 5 4 4 1 0 0 3 2 0 1 1 
sensor id 3 3 1 0 1 1 3 1 1 0 2 1 1 
sensor id 4 13 11 17 17 19 13 62 48 36 15 15 15 
sensor id 5 0 0 0 0 0 0 0 0 0 0 0 0 
sensor id 0 15 8 11 14 11 9 26 33 19 10 9 14 
sensor id 1 3 0 0 2 1 7 1 1 2 2 1 0 
sensor id 2 5 4 3 3 0 0 243 1 2 5 4 2 
sensor id 3 3 1 0 1 1 3 1 1 1 1 1 1 
sensor id 4 16 11 20 19 21 13 58 48 43 18 16 16 
sensor id 5 0 0 0 0 0 0 0 0 0 0 0 0 
sensor id 0 11 5 9 11 10 7 23 27 17 10 8 10 
sensor id 1 0 0 2 0 0 1 0 1 2 0 2 0 
sensor id 2 4 3 3 4 1 0 243 1 2 5 4 1 
sensor id 3 2 2 0 1 1 4 1 1 1 2 1 2 
sensor id 4 17 10 20 20 21 12 51 45 47 21 16 17 
sensor id 5 0 0 0 0 0 0 0 0 0 0 0 0 
sensor id 0 9 4 8 9 8 8 21 27 17 10 8 10 
sensor id 1 0 0 2 0 0 1 0 1 2 0 2 0 
sensor id 2 4 3 3 4 1 0 243 1 2 5 4 1 
sensor id 3 2 2 0 1 1 4 1 1 1 2 1 2 
sensor id 4 17 10 20 20 21 12 51 45 47 21 16 17 
sensor id 5 0 0 0 0 0 0 0 0 0 0 0 0 
sensor id 0 8 3 5 8 8 7 18 19 15 9 8 7 
sensor id 1 0 0 0 2 3 8 2 1 1 0 1 1 
sensor id 2 3 3 2 3 0 1 243 1 0 0 1 1 
sensor id 3 4 2 0 1 1 4 2 2 2 2 1 2 
sensor id 4 27 15 28 27 23 12 37 40 66 38 22 23 
sensor id 5 0 0 0 0 0 0 0 0 0 0 0 0 
sensor id 0 8 3 4 6 7 6 15 19 15 9 8 7 
sensor id 1 0 0 0 2 3 8 2 1 1 0 1 1 
sensor id 2 3 3 2 3 0 1 243 1 0 0 1 1 
sensor id 3 4 2 0 1 1 4 2 2 2 2 1 2 
sensor id 4 27 15 28 27 23 12 37 40 66 38 22 23 
sensor id 5 0 0 0 0 0 0 0 0 0 0 0 0 
sensor id 0 6 2 4 5 6 5 12 14 13 8 6 6 
sensor id 1 3 0 0 0 0 0 0 2 2 2 1 0 
sensor id 2 4 4 3 3 0 0 243 0 2 5 3 1 
sensor id 3 3 2 0 2 2 5 3 3 3 4 2 2 
sensor id 4 34 18 29 26 19 10 27 34 73 53 25 24 
sensor id 5 0 0 0 0 0 0 0 0 0 0 0 0 
sensor id 0 5 1 3 4 5 4 9 14 13 8 6 6 
sensor id 1 3 0 0 0 0 0 0 2 2 2 1 0 
sensor id 2 4 4 3 3 0 0 243 0 2 5 3 1 
sensor id 3 3 2 0 2 2 5 3 3 3 4 2 2 
sensor id 4 34 18 29 26 19 10 27 34 73 53 25 24 
sensor id 5 0 0 0 0 0 0 0 0 0 0 0 0 
sensor id 0 5 1 3 4 5 4 9 12 12 7 6 5 
sensor id 1 2 0 0 3 5 1 0 0 3 1 2 0 
sensor id 2 3 2 1 2 0 0 243 0 0 6 3 1 
sensor id 3 4 2 0 2 2 5 5 4 4 4 3 3 
sensor id 4 36 18 28 23 16 9 23 32 71 56 26 22 
sensor id 5 0 0 0 0 0 0 0 0 0 0 0 0 
sensor id 0 6 2 3 4 4 3 8 10 10 8 6 5 
sensor id 1 0 0 0 2 5 3 1 1 2 0 0 2 
sensor id 2 3 3 3 3 1 1 243 0 0 0 0 1 
sensor id 3 4 2 0 3 3 7 6 5 6 5 4 4 
sensor id 4 35 21 26 19 13 9 21 28 69 60 29 21 
sensor id 5 0 0 0 0 0 0 0 0 0 0 0 0 
sensor id 0 4 2 2 4 3 2 6 8 9 7 5 4 
sensor id 1 2 0 0 1 4 8 2 2 2 2 2 1 
sensor id 2 4 3 1 2 0 3 243 0 0 0 1 1 
sensor id 3 5 3 1 4 5 8 9 9 11 9 7 6 
sensor id 4 32 18 22 17 11 8 18 24 64 59 28 19 
sensor id 5 0 0 0 0 0 0 0 0 0 0 0 0 
sensor id 0 5 2 2 3 4 2 5 6 7 6 5 4 
sensor id 1 4 2 2 3 3 4 3 4 3 2 4 2 
sensor id 2 4 3 3 4 2 0 243 0 0 2 3 2 
sensor id 3 6 3 2 6 6 9 14 16 20 15 13 10 
sensor id 4 30 17 21 16 10 7 16 22 61 59 29 18 
sensor id 5 0 0 0 0 0 0 0 0 0 0 0 0 
sensor id 0 5 1 2 2 3 2 4 6 6 6 4 4 
sensor id 1 3 3 1 3 2 4 6 6 5 4 5 4 
sensor id 2 4 3 2 4 2 0 243 0 0 2 3 2 
sensor id 3 8 5 4 9 9 11 19 22 26 22 21 14 
sensor id 4 27 18 19 14 9 6 14 20 58 57 29 16 
sensor id 5 0 0 0 0 0 0 0 0 0 0 0 0 
sensor id 0 3 1 2 2 3 2 2 3 4 4 2 2 
sensor id 1 4 0 0 7 8 8 11 10 9 5 6 5 
sensor id 2 4 2 2 3 2 0 243 1 2 6 2 1 
sensor id 3 10 7 6 12 11 12 23 29 35 28 30 21 
sensor id 4 23 13 14 10 7 5 12 18 53 54 29 13 
sensor id 5 0 0 0 0 0 0 0 0 0 0 0 0 
sensor id 0 4 0 1 0 1 1 0 0 1 2 3 1 
sensor id 1 4 0 0 7 10 10 11 12 11 6 7 6 
sensor id 2 4 3 3 3 0 0 243 0 0 0 2 1 
sensor id 3 14 10 11 16 14 13 25 36 46 35 39 25 
sensor id 4 15 9 7 7 4 4 9 16 47 49 29 11 
sensor id 5 0 0 0 0 0 0 0 0 0 0 0 0 
sensor id 0 3 0 0 0 1 0 0 0 1 2 3 1 
sensor id 1 4 0 0 7 10 10 11 12 11 6 7 6 
sensor id 2 4 3 3 3 0 0 243 0 0 0 2 1 
sensor id 3 14 10 11 16 14 13 25 36 46 35 39 25 
sensor id 4 15 9 7 7 4 4 9 16 47 49 29 11 
sensor id 5 0 0 0 0 0 0 0 0 0 0 0 0 
sensor id 0 3 0 0 0 1 0 0 0 0 3 0 0 
sensor id 1 6 0 0 6 1 2 7 10 11 8 8 6 
sensor id 2 4 3 2 2 0 0 243 0 0 0 1 0 
sensor id 3 15 11 12 17 13 12 22 39 55 44 52 30 
sensor id 4 8 4 3 5 3 3 8 13 38 42 25 9 
sensor id 5 0 0 0 0 0 0 0 0 0 0 0 0 
sensor id 0 4 1 0 0 1 0 0 0 0 0 1 1 
sensor id 1 7 0 0 7 8 9 11 17 27 20 15 10 
sensor id 2 4 4 0 2 0 0 243 0 0 0 2 1 
sensor id 3 26 23 25 22 13 10 17 39 60 59 82 38 
sensor id 4 5 2 2 3 2 2 4 7 17 18 14 5 
sensor id 5 0 0 0 0 0 0 0 0 0 0 0 0 
sensor id 0 4 2 0 0 1 0 0 0 0 0 1 1 
sensor id 1 7 0 0 7 8 9 11 17 27 20 15 10 
sensor id 2 4 4 0 2 0 0 243 0 0 0 2 1 
sensor id 3 26 23 25 22 13 10 17 39 60 59 82 38 
sensor id 4 5 2 2 3 2 2 4 7 17 18 14 5 
sensor id 5 0 0 0 0 0 0 0 0 0 0 0 0 
sensor id 0 4 2 0 0 1 0 0 0 0 2 1 1 
sensor id 1 7 0 0 6 3 9 11 18 29 24 16 10 
sensor id 2 3 4 1 1 0 1 243 0 0 0 1 0 
sensor id 3 29 28 28 23 13 10 17 39 61 60 84 39 
sensor id 4 5 2 1 2 2 2 2 3 8 8 8 3 
sensor id 5 0 0 0 0 0 0 0 0 0 0 0 0 
sensor id 0 1 0 1 0 1 0 0 0 0 2 3 0 
sensor id 1 7 0 0 6 2 5 12 20 31 25 19 10 
sensor id 2 3 1 2 1 0 0 243 0 0 0 1 1 
sensor id 3 32 33 30 25 13 10 19 43 65 58 89 42 
sensor id 4 4 1 1 2 1 1 1 2 5 4 4 2 
sensor id 5 0 0 0 0 0 0 0 0 0 0 0 0 
sensor id 0 1 2 0 0 1 0 0 0 0 2 1 1 
sensor id 1 9 0 0 8 7 9 11 19 34 30 21 11 
sensor id 2 3 4 0 2 0 0 243 0 0 3 1 0 
sensor id 3 35 38 35 25 13 10 18 44 65 55 89 42 
sensor id 4 3 1 1 1 1 1 1 1 3 2 3 1 
sensor id 5 0 0 0 0 0 0 0 0 0 0 0 0 
sensor id 0 5 0 1 0 0 0 0 1 0 5 0 1 
sensor id 1 10 1 3 7 4 8 9 21 35 32 25 16 
sensor id 2 4 1 4 1 0 0 243 1 0 0 2 1 
sensor id 3 36 45 35 25 14 9 18 45 62 50 88 43 
sensor id 4 3 1 1 1 0 1 1 1 3 0 2 1 
sensor id 5 0 0 0 0 0 0 0 0 0 0 0 0 
sensor id 0 1 1 0 0 1 0 0 0 0 2 2 0 
sensor id 1 19 5 7 10 5 11 11 26 41 38 28 21 
sensor id 2 3 3 1 1 1 0 160 1 0 3 2 1 
sensor id 3 36 48 36 25 14 10 21 49 58 40 76 47 
sensor id 4 3 0 0 1 1 0 0 0 2 0 2 1 
sensor id 5 0 0 0 0 0 0 0 0 0 0 0 0 
sensor id 0 5 0 0 0 1 0 0 0 0 1 1 2 
sensor id 1 27 13 8 15 11 8 20 37 52 46 34 26 
sensor id 2 4 3 0 2 0 0 0 2 0 3 3 1 
sensor id 3 33 44 35 27 16 11 26 51 49 30 57 45 
sensor id 4 3 0 0 0 0 0 0 0 2 0 2 1 
sensor id 5 0 0 0 0 0 0 0 0 0 0 0 0 
sensor id 0 5 0 0 0 0 0 0 1 1 3 1 2 
sensor id 1 26 14 9 22 19 14 28 52 65 58 46 33 
sensor id 2 4 3 1 3 0 0 243 3 0 3 3 3 
sensor id 3 31 36 32 27 18 13 28 52 37 22 44 49 
sensor id 4 3 1 1 1 0 1 0 0 2 0 1 1 
sensor id 5 0 0 0 0 0 0 0 0 0 0 0 0 
sensor id 0 5 0 0 1 1 0 0 0 0 4 1 1 
sensor id 1 15 3 6 31 20 12 21 57 60 64 64 48 
sensor id 2 5 4 2 4 2 0 0 4 0 2 4 3 
sensor id 3 30 26 24 26 15 9 16 29 14 10 22 37 
sensor id 4 3 1 0 0 1 0 0 0 2 1 2 1 
sensor id 5 0 0 0 0 0 0 0 0 0 0 0 0 
sensor id 0 4 0 1 1 1 0 0 0 0 4 1 1 
sensor id 1 15 3 6 31 20 12 21 57 60 64 64 48 
sensor id 2 5 4 2 4 2 0 0 4 0 2 4 3 
sensor id 3 30 26 24 26 15 9 16 29 14 10 22 37 
sensor id 4 3 1 0 0 1 0 0 0 2 1 2 1 
sensor id 5 0 0 0 0 0 0 0 0 0 0 0 0 
sensor id 0 4 0 1 1 1 0 0 1 1 4 2 1 
sensor id 1 17 3 8 35 22 12 21 61 57 55 74 63 
sensor id 2 5 4 2 5 1 0 0 5 1 3 4 3 
sensor id 3 31 23 21 23 12 8 11 19 8 6 14 28 
sensor id 4 2 0 1 0 0 0 0 0 3 1 1 0 
sensor id 5 0 0 0 0 0 0 0 0 0 0 0 0 
sensor id 0 4 2 0 1 1 0 1 1 2 4 4 3 
sensor id 1 21 4 12 47 28 14 22 65 50 41 78 81 
sensor id 2 5 5 2 7 5 0 0 9 3 4 5 6 
sensor id 3 31 23 21 23 12 8 11 19 8 6 14 28 
sensor id 4 2 0 1 0 0 0 0 0 3 1 1 0 
sensor id 5 0 0 0 0 0 0 0 0 0 0 0 0 
sensor id 0 4 2 0 1 1 0 1 1 2 4 4 3 
sensor id 1 21 4 12 47 28 14 22 65 50 41 78 81 
sensor id 2 5 5 2 7 5 0 0 9 3 4 5 6 
sensor id 3 31 21 20 22 11 7 9 15 7 5 11 26 
sensor id 4 2 1 0 0 1 1 0 0 2 0 1 1 
sensor id 5 0 0 0 0 0 0 0 0 0 0 0 0 
sensor id 0 6 1 3 2 2 1 1 5 5 9 14 10 
sensor id 1 27 7 17 66 49 20 28 70 44 32 70 87 
sensor id 2 7 4 9 14 18 11 52 17 5 5 6 7 
sensor id 3 30 19 19 26 15 9 13 18 8 5 10 27 
sensor id 4 3 2 0 1 1 1 0 0 2 0 1 1 
sensor id 5 0 0 0 0 0 0 0 0 0 0 0 0 
sensor id 0 10 0 3 3 3 1 2 6 8 11 16 11 
sensor id 1 38 10 24 72 50 18 21 49 28 20 54 85 
sensor id 2 8 4 10 20 27 13 0 22 9 14 16 11 
sensor id 3 24 17 19 20 12 8 7 9 3 4 5 10 
sensor id 4 3 1 1 1 0 1 0 0 2 0 2 1 
sensor id 5 0 0 0 0 0 0 0 0 0 0 0 0 
sensor id 0 10 4 4 3 3 2 1 6 8 11 16 11 
sensor id 1 38 10 24 72 50 18 21 49 28 20 54 85 
sensor id 2 8 4 10 20 27 13 0 22 9 14 16 11 
sensor id 3 24 17 19 20 12 8 7 9 3 4 5 10 
sensor id 4 3 1 1 1 0 1 0 0 2 0 2 1 
sensor id 5 0 0 0 0 0 0 0 0 0 0 0 0 
sensor id 0 9 2 3 3 3 2 2 6 8 9 18 11 
sensor id 1 46 14 31 72 45 13 16 34 19 13 38 74 
sensor id 2 11 7 11 21 29 12 0 25 11 13 14 11 
sensor id 3 9 8 7 8 6 5 5 5 3 3 3 5 
sensor id 4 3 1 1 1 1 1 0 0 2 0 2 1 
sensor id 5 0 0 0 0 0 0 0 0 0 0 0 0 
sensor id 0 9 2 3 3 3 1 1 6 8 9 18 11 
sensor id 1 46 14 31 72 45 13 16 34 19 13 38 74 
sensor id 2 11 7 11 21 29 12 0 25 11 13 14 11 
sensor id 3 9 8 7 8 6 5 5 5 3 3 3 5 
sensor id 4 3 1 1 1 1 1 0 0 2 0 2 1 
sensor id 5 0 0 0 0 0 0 0 0 0 0 0 0 
sensor id 0 9 2 3 3 3 1 1 5 8 9 15 8 
sensor id 1 52 11 32 67 40 15 15 32 18 13 40 76 
sensor id 2 10 7 7 20 28 11 0 24 11 11 13 11 
sensor id 3 9 9 7 7 6 5 4 5 2 3 3 6 
sensor id 4 3 1 1 1 1 1 0 0 2 0 1 0 
sensor id 5 0 0 0 0 0 0 0 0 0 0 0 0 
sensor id 0 8 3 2 3 2 1 2 5 7 10 16 9 
sensor id 1 54 13 34 68 41 15 16 37 22 17 49 83 
sensor id 2 10 8 9 20 27 11 0 24 9 15 16 11 
sensor id 3 9 9 9 9 7 7 5 6 3 3 4 8 
sensor id 4 3 1 1 1 0 1 0 0 2 0 2 1 
sensor id 5 0 0 0 0 0 0 0 0 0 0 0 0 
sensor id 0 6 5 3 3 2 2 2 5 8 10 18 8 
sensor id 1 46 11 27 71 47 18 21 48 32 25 66 90 
sensor id 2 10 10 7 18 27 14 243 20 9 18 20 11 
sensor id 3 15 15 17 20 14 8 10 13 6 4 7 18 
sensor id 4 3 2 1 1 1 1 0 0 2 0 2 1 
sensor id 5 0 0 0 0 0 0 0 0 0 0 0 0 
sensor id 0 5 4 2 2 2 1 1 2 4 8 7 4 
sensor id 1 37 10 20 64 43 18 23 53 40 34 77 82 
sensor id 2 10 9 7 14 16 9 0 13 8 25 22 10 
sensor id 3 25 21 25 38 31 18 27 30 11 7 11 31 
sensor id 4 4 2 2 1 0 1 0 0 3 0 2 1 
sensor id 5 0 0 0 0 0 0 0 0 0 0 0 0 
sensor id 0 5 1 2 1 1 1 1 2 3 7 4 2 
sensor id 1 28 9 15 51 32 16 25 59 50 43 75 71 
sensor id 2 9 5 7 9 7 2 0 9 9 28 22 9 
sensor id 3 33 26 30 58 43 27 41 46 15 10 17 44 
sensor id 4 6 6 3 2 1 0 1 1 3 1 2 2 
sensor id 5 0 0 0 0 0 0 0 0 0 0 0 0 
sensor id 0 4 0 1 1 1 1 1 1 3 6 3 3 
sensor id 1 24 10 13 45 29 17 27 64 55 47 68 61 
sensor id 2 9 5 4 7 4 4 0 8 10 28 23 9 
sensor id 3 39 26 31 65 46 29 48 59 19 12 23 52 
sensor id 4 6 7 4 2 1 1 1 1 3 1 3 2 
sensor id 5 0 0 0 0 0 0 0 0 0 0 0 0 
sensor id 0 4 0 1 1 1 1 0 1 3 6 3 2 
sensor id 1 21 13 9 38 25 17 26 61 56 49 65 55 
sensor id 2 8 5 4 6 5 2 0 7 11 28 24 9 
sensor id 3 41 27 31 63 43 27 48 63 22 13 29 60 
sensor id 4 7 8 4 2 0 1 1 1 4 4 10 6 
sensor id 5 0 0 0 0 0 0 0 0 0 0 0 0 
sensor id 0 4 0 2 1 1 1 0 1 3 6 3 2 
sensor id 1 21 13 9 38 25 17 26 61 56 49 65 55 
sensor id 2 8 5 4 6 5 2 0 7 11 28 24 9 
sensor id 3 41 27 31 63 43 27 48 63 22 13 29 60 
sensor id 4 7 8 4 2 0 1 1 1 4 4 10 6 
sensor id 5 0 0 0 0 0 0 0 0 0 0 0 0 
sensor id 0 4 0 2 1 1 1 0 1 2 5 2 2 
sensor id 1 20 14 7 31 20 10 22 55 54 48 58 47 
sensor id 2 8 6 5 6 2 0 243 6 9 29 23 9 
sensor id 3 44 28 31 59 37 24 44 65 25 16 35 64 
sensor id 4 9 6 3 3 1 1 2 3 8 10 21 8 
sensor id 5 0 0 0 0 0 0 0 0 0 0 0 0 
sensor id 0 4 2 1 1 2 1 1 1 2 5 3 2 
sensor id 1 18 10 7 30 22 12 25 56 53 44 53 45 
sensor id 2 9 6 5 6 2 0 0 7 8 24 23 10 
sensor id 3 45 27 31 56 36 24 47 73 31 19 41 66 
sensor id 4 7 7 4 3 2 2 2 3 8 11 22 8 
sensor id 5 0 0 0 0 0 0 0 0 0 0 0 0 
sensor id 0 4 1 1 0 1 0 1 1 3 5 3 1 
sensor id 1 17 12 11 29 24 17 28 56 51 39 46 41 
sensor id 2 9 6 5 6 3 4 0 8 11 18 21 10 
sensor id 3 43 26 30 55 34 25 48 76 34 21 45 66 
sensor id 4 9 5 4 3 2 2 2 3 8 12 23 8 
sensor id 5 0 0 0 0 0 0 0 0 0 0 0 0 
sensor id 0 4 1 1 1 1 0 0 1 2 4 2 1 
sensor id 1 15 5 10 27 23 16 26 53 50 36 41 34 
sensor id 2 9 5 5 6 3 4 0 7 11 23 21 11 
sensor id 3 41 25 29 50 32 23 46 75 38 22 50 64 
sensor id 4 7 8 4 3 2 2 2 3 9 13 26 7 
sensor id 5 0 0 0 0 0 0 0 0 0 0 0 0 
sensor id 0 3 0 2 1 1 0 0 1 1 4 4 1 
sensor id 1 14 9 4 24 20 10 27 48 48 34 37 30 
sensor id 2 10 6 6 6 3 0 0 7 10 21 19 12 
sensor id 3 40 25 28 44 28 20 42 68 39 24 52 60 
sensor id 4 8 5 4 3 2 2 2 3 9 16 26 7 
sensor id 5 0 0 0 0 0 0 0 0 0 0 0 0 
sensor id 0 4 0 1 1 1 1 0 1 2 4 3 1 
sensor id 1 13 11 4 21 14 18 27 43 39 25 26 21 
sensor id 2 10 6 5 7 2 1 0 8 9 12 15 11 
sensor id 3 35 21 24 36 24 17 38 62 42 24 49 50 
sensor id 4 8 5 4 3 2 2 2 3 10 21 25 7 
sensor id 5 0 0 0 0 0 0 0 0 0 0 0 0 
sensor id 0 3 1 1 0 1 0 0 1 2 4 3 1 
sensor id 1 13 11 4 21 14 18 27 43 39 25 26 21 
sensor id 2 10 6 5 7 2 1 0 8 9 12 15 11 
sensor id 3 35 21 24 36 24 17 38 62 42 24 49 50 
sensor id 4 8 5 4 3 2 2 2 3 10 21 25 7 
sensor id 5 0 0 0 0 0 0 0 0 0 0 0 0 
sensor id 0 3 1 1 0 1 0 0 1 1 3 3 2 
sensor id 1 14 4 10 17 20 10 26 36 32 19 19 16 
sensor id 2 12 7 9 8 2 0 243 8 3 13 9 10 
sensor id 3 30 18 21 32 22 17 37 60 47 28 45 41 
sensor id 4 8 6 4 3 2 2 2 3 10 21 23 6 
sensor id 5 0 0 0 0 0 0 0 0 0 0 0 0 
sensor id 0 4 1 1 1 2 0 0 1 2 5 4 1 
sensor id 1 12 0 9 16 12 14 26 32 25 10 14 12 
sensor id 2 10 7 4 7 3 0 243 6 2 0 7 7 
sensor id 3 25 14 16 28 20 16 35 56 48 27 38 33 
sensor id 4 8 6 4 3 2 2 2 3 9 20 21 6 
sensor id 5 0 0 0 0 0 0 0 0 0 0 0 0 
sensor id 0 3 1 0 1 1 0 0 2 1 5 5 2 
sensor id 1 8 0 0 12 12 15 21 25 16 8 9 8 
sensor id 2 8 5 5 6 6 2 14 6 4 7 5 6 
sensor id 3 16 10 13 21 18 15 32 46 45 24 25 22 
sensor id 4 9 8 5 3 2 2 2 3 10 21 22 6 
sensor id 5 0 0 0 0 0 0 0 0 0 0 0 0 
sensor id 0 5 0 1 1 1 1 0 1 3 5 5 2 
sensor id 1 5 0 0 8 11 14 15 13 9 4 5 4 
sensor id 2 7 4 2 8 13 10 243 5 4 3 3 3 
sensor id 3 12 8 8 15 14 12 25 35 36 19 17 15 
sensor id 4 10 9 5 3 2 2 2 3 10 22 23 7 
sensor id 5 0 0 0 0 0 0 0 0 0 0 0 0 
sensor id 0 6 1 1 0 2 1 0 1 3 8 5 2 
sensor id 1 4 0 1 7 11 13 10 8 6 3 4 3 
sensor id 2 6 5 2 7 16 16 243 5 1 0 2 2 
sensor id 3 8 5 5 12 11 11 22 28 32 16 13 12 
sensor id 4 12 11 7 3 2 2 2 4 10 24 23 8 
sensor id 5 0 0 0 0 0 0 0 0 0 0 0 0 
sensor id 0 4 1 0 0 2 1 0 1 3 8 5 2 
sensor id 1 4 0 1 7 11 13 10 8 6 3 4 3 
sensor id 2 6 5 2 7 16 16 243 5 1 0 2 2 
sensor id 3 8 5 5 12 11 11 22 28 32 16 13 12 
sensor id 4 12 11 7 3 2 2 2 4 10 24 23 8 
sensor id 5 0 0 0 0 0 0 0 0 0 0 0 0 
sensor id 0 3 2 0 1 1 0 1 1 2 8 4 1 
sensor id 1 3 0 0 3 4 9 5 4 3 1 3 2 
sensor id 2 4 5 1 5 10 10 243 3 0 1 3 2 
sensor id 3 6 4 2 7 7 9 14 16 20 9 8 8 
sensor id 4 17 17 9 4 2 2 3 4 13 33 35 10 
sensor id 5 0 0 0 0 0 0 0 0 0 0 0 0 
sensor id 0 4 2 1 0 2 1 0 1 2 8 4 1 
sensor id 1 3 0 0 3 4 9 5 4 3 1 3 2 
sensor id 2 4 5 1 5 10 10 243 3 0 1 3 2 
sensor id 3 6 4 2 7 7 9 14 16 20 9 8 8 
sensor id 4 17 17 9 4 2 2 3 4 13 33 35 10 
sensor id 5 0 0 0 0 0 0 0 0 0 0 0 0 
sensor id 0 4 2 1 0 2 1 0 1 2 5 2 0 
sensor id 1 3 0 0 0 0 4 2 2 1 0 2 1 
sensor id 2 4 4 2 3 2 0 243 0 0 0 1 0 
sensor id 3 5 3 1 5 4 6 7 8 9 7 4 4 
sensor id 4 16 16 8 4 3 3 3 5 14 40 37 10 
sensor id 5 0 0 0 0 0 0 0 0 0 0 0 0 
sensor id 0 3 2 1 0 1 0 0 1 1 4 2 1 
sensor id 1 1 0 0 0 0 0 0 1 1 1 3 1 
sensor id 2 3 4 1 1 0 0 243 0 0 0 1 1 
sensor id 3 4 3 0 2 3 4 3 3 3 3 2 2 
sensor id 4 17 11 6 4 3 3 4 5 16 48 37 10 
sensor id 5 0 0 0 0 0 0 0 0 0 0 0 0 
sensor id 0 4 1 0 0 1 0 0 1 1 4 2 0 
sensor id 1 2 2 1 3 3 2 0 1 2 0 1 0 
sensor id 2 3 4 2 2 0 0 243 0 0 0 1 0 
sensor id 3 4 3 0 2 2 5 2 2 2 3 2 2 
sensor id 4 17 9 6 4 3 3 4 6 19 56 39 11 
sensor id 5 0 0 0 0 0 0 0 0 0 0 0 0 
sensor id 0 4 0 0 0 1 1 1 1 2 2 1 2 
sensor id 1 2 2 2 2 2 3 1 0 2 2 3 1 
sensor id 2 3 3 2 3 0 0 243 0 0 5 3 2 
sensor id 3 4 2 0 2 2 3 1 2 2 3 1 2 
sensor id 4 18 9 6 5 3 4 7 8 25 58 40 12 
sensor id 5 0 0 0 0 0 0 0 0 0 0 0 0 
sensor id 0 3 0 0 1 2 1 1 1 2 5 2 1 
sensor id 1 3 0 2 2 2 2 0 0 1 1 1 2 
sensor id 2 3 2 1 2 0 0 243 0 0 0 1 1 
sensor id 3 3 2 0 1 1 4 1 2 1 2 2 2 
sensor id 4 17 8 6 5 4 6 9 10 31 67 41 14 
sensor id 5 0 0 0 0 0 0 0 0 0 0 0 0 
sensor id 0 3 0 1 1 2 1 2 2 2 2 3 2 
sensor id 1 0 0 0 0 1 8 2 2 2 1 2 0 
sensor id 2 2 1 0 1 0 1 59 2 3 4 3 1 
sensor id 3 3 2 0 1 1 4 1 1 1 2 1 2 
sensor id 4 21 10 8 6 5 7 12 11 30 68 41 16 
sensor id 5 0 0 0 0 0 0 0 0 0 0 0 0 
sensor id 0 4 1 2 2 3 2 3 3 3 4 3 3 
sensor id 1 3 3 1 2 3 5 1 1 2 1 1 0 
sensor id 2 4 2 1 2 1 2 65 2 1 0 0 0 
sensor id 3 3 2 0 1 2 3 1 2 1 2 1 1 
sensor id 4 27 14 11 8 5 8 15 13 31 66 45 16 
sensor id 5 0 0 0 0 0 0 0 0 0 0 0 0 
sensor id 0 5 2 4 5 6 5 7 7 4 4 5 4 
sensor id 1 2 1 2 2 5 6 1 2 2 2 1 0 
sensor id 2 3 3 2 3 0 0 243 0 0 0 1 0 
sensor id 3 3 2 0 1 1 3 2 1 1 3 1 2 
sensor id 4 23 13 9 8 7 11 20 13 29 65 46 14 
sensor id 5 0 0 0 0 0 0 0 0 0 0 0 0 
sensor id 0 6 1 5 10 15 10 17 12 6 3 5 7 
sensor id 1 1 0 0 2 4 7 0 0 2 1 1 1 
sensor id 2 4 2 1 3 0 0 83 0 0 2 2 1 
sensor id 3 3 2 0 1 1 4 1 2 1 2 1 2 
sensor id 4 12 5 5 6 7 14 23 13 31 63 49 14 
sensor id 5 0 0 0 0 0 0 0 0 0 0 0 0 
sensor id 0 7 3 7 16 22 14 25 19 7 5 7 11 
sensor id 1 4 2 1 2 3 4 1 2 2 1 2 1 
sensor id 2 4 3 2 2 0 0 0 0 0 4 4 2 
sensor id 3 3 2 0 1 1 3 2 2 1 3 1 1 
sensor id 4 10 5 5 7 8 22 24 14 34 55 55 19 
sensor id 5 0 0 0 0 0 0 0 0 0 0 0 0 
sensor id 0 9 7 12 29 27 17 38 19 7 5 7 11 
sensor id 1 4 2 1 2 3 4 1 2 2 1 2 1 
sensor id 2 4 3 2 2 0 0 0 0 0 4 4 2 
sensor id 3 3 2 0 1 1 3 2 2 1 3 1 1 
sensor id 4 10 5 5 7 8 22 24 14 34 55 55 19 
sensor id 5 0 0 0 0 0 0 0 0 0 0 0 0 
sensor id 0 11 9 19 44 28 18 39 44 13 9 11 22 
sensor id 1 4 0 0 0 6 0 0 1 2 1 0 1 
sensor id 2 5 5 2 2 1 1 0 0 1 6 1 1 
sensor id 3 4 3 0 1 2 5 2 2 2 3 1 2 
sensor id 4 28 19 15 11 11 33 23 16 30 32 45 24 
sensor id 5 0 0 0 0 0 0 0 0 0 0 0 0 
sensor id 0 15 13 24 55 29 18 38 44 13 9 11 22 
sensor id 1 4 0 0 0 6 0 0 1 2 1 0 1 
sensor id 2 5 5 2 2 1 1 0 0 1 6 1 1 
sensor id 3 4 3 0 1 2 5 2 2 2 3 1 2 
sensor id 4 28 19 15 11 11 33 23 16 30 32 45 24 
sensor id 5 0 0 0 0 0 0 0 0 0 0 0 0 
sensor id 0 15 13 24 55 29 18 38 54 16 11 14 30 
sensor id 1 3 0 0 2 2 0 0 2 3 2 2 0 
sensor id 2 6 5 4 4 3 0 0 1 0 7 3 2 
sensor id 3 4 2 0 1 1 5 2 1 1 3 2 2 
sensor id 4 32 25 16 10 9 32 20 14 22 22 35 22 
sensor id 5 0 0 0 0 0 0 0 0 0 0 0 0 
sensor id 0 21 19 30 64 26 19 33 61 19 13 18 37 
sensor id 1 4 1 0 0 0 2 0 1 2 2 3 1 
sensor id 2 7 8 6 5 3 0 0 2 0 4 5 5 
sensor id 3 3 1 0 2 3 5 3 2 1 2 2 3 
sensor id 4 31 31 15 9 10 27 15 10 14 11 24 17 
sensor id 5 0 0 0 0 0 0 0 0 0 0 0 0 
sensor id 0 24 20 33 66 25 17 30 61 19 14 20 41 
sensor id 1 4 1 0 1 0 2 1 1 3 1 2 1 
sensor id 2 8 11 8 8 6 0 0 3 1 7 6 6 
sensor id 3 4 3 0 2 2 5 3 2 1 3 2 3 
sensor id 4 32 36 15 8 8 16 9 9 13 9 20 15 
sensor id 5 0 0 0 0 0 0 0 0 0 0 0 0 
sensor id 0 26 22 33 67 24 15 28 63 20 15 20 45 
sensor id 1 2 0 0 2 4 9 3 2 2 2 2 2 
sensor id 2 9 12 10 12 9 3 0 8 4 0 5 8 
sensor id 3 4 2 0 2 2 5 2 2 1 2 1 2 
sensor id 4 31 38 16 8 6 7 5 6 8 6 8 9 
sensor id 5 0 0 0 0 0 0 0 0 0 0 0 0 
sensor id 0 30 21 33 68 22 13 24 64 20 18 20 49 
sensor id 1 2 0 0 2 6 6 2 2 3 1 2 3 
sensor id 2 11 11 14 17 10 4 0 8 0 0 8 13 
sensor id 3 3 2 0 2 3 5 3 1 1 2 1 2 
sensor id 4 23 36 14 6 4 4 3 4 5 3 5 5 
sensor id 5 0 0 0 0 0 0 0 0 0 0 0 0 
sensor id 0 35 20 34 66 21 11 21 63 20 20 20 49 
sensor id 1 2 0 1 3 5 6 2 3 3 3 3 2 
sensor id 2 15 12 22 21 9 6 0 8 0 5 11 18 
sensor id 3 4 3 0 2 2 4 2 2 2 2 1 2 
sensor id 4 16 31 12 4 3 3 3 3 4 3 4 4 
sensor id 5 0 0 0 0 0 0 0 0 0 0 0 0 
sensor id 0 39 20 34 62 19 10 18 55 19 21 19 48 
sensor id 1 2 0 0 2 1 6 3 2 3 1 3 2 
sensor id 2 21 15 29 20 8 5 243 7 0 1 11 20 
sensor id 3 3 3 0 1 2 4 1 1 1 2 1 1 
sensor id 4 12 25 10 3 3 3 2 2 3 2 3 2 
sensor id 5 0 0 0 0 0 0 0 0 0 0 0 0 
sensor id 0 41 20 29 50 15 7 14 49 19 22 20 46 
sensor id 1 5 2 3 6 8 9 4 5 3 3 3 4 
sensor id 2 29 19 40 23 9 8 243 9 4 7 15 27 
sensor id 3 3 2 0 1 2 5 1 1 1 2 1 2 
sensor id 4 7 14 5 2 2 2 1 1 2 1 2 1 
sensor id 5 0 0 0 0 0 0 0 0 0 0 0 0 
sensor id 0 38 20 25 41 12 7 12 41 18 19 20 39 
sensor id 1 8 4 5 10 14 13 7 9 5 4 5 11 
sensor id 2 41 22 48 29 13 19 243 15 9 8 23 42 
sensor id 3 3 2 0 2 2 4 2 1 1 3 1 2 
sensor id 4 5 8 3 1 2 2 1 1 2 1 2 1 
sensor id 5 0 0 0 0 0 0 0 0 0 0 0 0 
sensor id 0 31 18 21 28 10 5 8 30 16 14 19 30 
sensor id 1 18 8 17 31 30 20 16 20 10 6 11 29 
sensor id 2 50 22 53 41 17 21 243 22 15 19 41 61 
sensor id 3 3 2 0 2 2 5 2 1 1 2 1 2 
sensor id 4 4 4 2 1 1 1 1 0 2 0 2 1 
sensor id 5 0 0 0 0 0 0 0 0 0 0 0 0 
sensor id 0 25 18 17 21 8 4 8 30 16 14 19 30 
sensor id 1 18 8 17 31 30 20 16 20 10 6 11 29 
sensor id 2 50 22 53 41 17 21 243 22 15 19 41 61 
sensor id 3 3 2 0 2 2 5 2 1 1 2 1 2 
sensor id 4 4 4 2 1 1 1 1 0 2 0 2 1 
sensor id 5 0 0 0 0 0 0 0 0 0 0 0 0 
sensor id 0 21 16 16 17 6 3 7 21 15 12 18 22 
sensor id 1 40 15 30 64 41 22 22 36 15 10 21 53 
sensor id 2 39 21 41 49 20 16 0 33 22 34 66 68 
sensor id 3 4 3 0 2 3 5 1 2 1 3 2 2 
sensor id 4 3 2 2 1 1 1 1 0 2 1 2 1 
sensor id 5 0 0 0 0 0 0 0 0 0 0 0 0 
sensor id 0 19 14 13 16 6 2 6 21 15 12 18 22 
sensor id 1 40 15 30 64 41 22 22 36 15 10 21 53 
sensor id 2 39 21 41 49 20 16 0 33 22 34 66 68 
sensor id 3 4 3 0 2 3 5 1 2 1 3 2 2 
sensor id 4 3 2 2 1 1 1 1 0 2 1 2 1 
sensor id 5 0 0 0 0 0 0 0 0 0 0 0 0 
sensor id 0 18 14 12 14 6 4 7 18 12 10 15 18 
sensor id 1 46 20 27 66 41 19 26 48 22 14 34 67 
sensor id 2 31 20 33 47 22 12 0 41 34 51 63 59 
sensor id 3 3 3 1 2 3 5 1 2 2 3 2 3 
sensor id 4 3 2 2 1 1 1 1 0 2 1 2 1 
sensor id 5 0 0 0 0 0 0 0 0 0 0 0 0 
sensor id 0 15 11 11 13 5 2 5 18 12 10 15 18 
sensor id 1 46 20 27 66 41 19 26 48 22 14 34 67 
sensor id 2 31 20 33 47 22 12 0 41 34 51 63 59 
sensor id 3 3 3 1 2 3 5 1 2 2 3 2 3 
sensor id 4 3 2 2 1 1 1 1 0 2 1 2 1 
sensor id 5 0 0 0 0 0 0 0 0 0 0 0 0 
sensor id 0 15 11 11 13 5 2 5 13 9 10 13 16 
sensor id 1 46 15 24 65 40 24 30 54 27 17 40 68 
sensor id 2 30 19 28 43 20 11 0 40 39 53 56 53 
sensor id 3 5 4 2 4 5 7 3 3 2 3 2 3 
sensor id 4 3 2 1 1 1 1 1 0 2 1 2 1 
sensor id 5 0 0 0 0 0 0 0 0 0 0 0 0 
sensor id 0 14 10 10 11 6 3 4 9 7 10 10 11 
sensor id 1 39 18 21 58 40 27 35 61 35 23 51 67 
sensor id 2 26 18 24 39 17 9 0 39 41 53 51 43 
sensor id 3 5 4 2 3 5 6 3 3 3 4 3 3 
sensor id 4 3 2 1 0 1 1 1 0 2 1 2 1 
sensor id 5 0 0 0 0 0 0 0 0 0 0 0 0 
sensor id 0 12 9 8 7 4 3 2 4 4 6 5 4 
sensor id 1 37 25 21 53 37 24 31 55 35 25 53 62 
sensor id 2 24 17 18 28 13 9 0 32 35 52 45 29 
sensor id 3 5 5 4 5 5 6 6 9 9 8 11 26 
sensor id 4 3 2 1 0 0 1 1 0 2 1 2 1 
sensor id 5 0 0 0 0 0 0 0 0 0 0 0 0 
sensor id 0 7 6 4 3 2 1 1 1 1 2 3 2 
sensor id 1 38 29 21 36 19 15 17 37 32 29 56 54 
sensor id 2 20 15 9 11 5 3 0 14 24 44 32 17 
sensor id 3 31 23 27 34 18 13 34 41 20 12 20 46 
sensor id 4 3 1 1 1 0 1 0 0 2 1 2 1 
sensor id 5 0 0 0 0 0 0 0 0 0 0 0 0 
sensor id 0 5 5 3 2 2 1 0 1 1 3 2 2 
sensor id 1 35 31 16 30 17 13 16 38 35 33 57 51 
sensor id 2 19 15 7 9 4 0 243 13 24 39 29 16 
sensor id 3 49 32 34 40 17 12 31 46 23 14 25 54 
sensor id 4 3 1 1 0 1 1 1 0 2 1 2 1 
sensor id 5 0 0 0 0 0 0 0 0 0 0 0 0 
sensor id 0 5 5 3 2 2 1 0 1 1 4 2 2 
sensor id 1 33 30 18 31 17 13 19 42 39 35 56 50 
sensor id 2 17 12 7 9 3 0 0 16 22 33 27 17 
sensor id 3 56 32 34 40 17 13 31 48 25 15 29 59 
sensor id 4 3 1 1 0 1 1 0 0 2 1 2 1 
sensor id 5 0 0 0 0 0 0 0 0 0 0 0 0 
sensor id 0 5 2 2 2 2 1 1 1 2 4 3 2 
sensor id 1 31 24 16 30 17 13 21 46 42 36 54 48 
sensor id 2 13 8 7 10 3 0 0 18 24 30 25 17 
sensor id 3 58 30 31 39 16 13 33 53 29 17 34 64 
sensor id 4 3 2 1 1 1 1 1 0 2 1 2 1 
sensor id 5 0 0 0 0 0 0 0 0 0 0 0 0 
sensor id 0 5 2 2 2 2 1 1 1 2 5 4 3 
sensor id 1 27 20 15 29 18 16 23 47 44 36 48 43 
sensor id 2 10 7 7 12 5 1 0 23 28 27 26 19 
sensor id 3 57 26 27 36 16 13 33 55 33 19 39 65 
sensor id 4 3 1 1 1 1 1 1 0 2 1 2 1 
sensor id 5 0 0 0 0 0 0 0 0 0 0 0 0 
sensor id 0 5 2 2 2 2 1 1 1 2 5 4 3 
sensor id 1 27 20 15 29 18 16 23 47 44 36 48 43 
sensor id 2 10 7 7 12 5 1 0 23 28 27 26 19 
sensor id 3 57 26 27 36 16 13 33 55 33 19 39 65 
sensor id 4 3 1 1 1 1 1 1 0 2 1 2 1 
sensor id 5 0 0 0 0 0 0 0 0 0 0 0 0 
sensor id 0 5 2 2 2 2 1 1 2 2 5 4 3 
sensor id 1 25 20 17 27 17 13 24 48 48 38 46 39 
sensor id 2 11 7 9 14 5 2 0 25 29 25 24 21 
sensor id 3 55 24 24 31 15 12 29 53 35 22 48 70 
sensor id 4 3 1 1 0 1 1 0 0 2 1 2 0 
sensor id 5 0 0 0 0 0 0 0 0 0 0 0 0 
sensor id 0 6 2 2 2 2 1 1 2 2 4 2 3 
sensor id 1 23 15 15 24 16 11 25 46 48 33 34 30 
sensor id 2 11 6 8 14 5 0 243 22 21 12 16 13 
sensor id 3 62 24 23 30 15 12 29 54 39 25 56 70 
sensor id 4 3 1 1 0 0 1 0 0 2 1 2 0 
sensor id 5 0 0 0 0 0 0 0 0 0 0 0 0 
sensor id 0 6 3 2 2 2 1 0 2 2 4 5 2 
sensor id 1 12 0 2 14 13 18 22 34 42 21 23 17 
sensor id 2 7 6 3 7 2 5 243 8 3 0 7 6 
sensor id 3 40 18 20 23 15 12 26 50 52 39 71 55 
sensor id 4 3 1 1 0 1 1 0 0 2 1 2 1 
sensor id 5 0 0 0 0 0 0 0 0 0 0 0 0 
sensor id 0 5 1 2 1 1 1 1 2 2 4 5 2 
sensor id 1 12 0 2 14 13 18 22 34 42 21 23 17 
sensor id 2 7 6 3 7 2 5 243 8 3 0 7 6 
sensor id 3 40 18 20 23 15 12 26 50 52 39 71 55 
sensor id 4 3 1 1 0 1 1 0 0 2 1 2 1 
sensor id 5 0 0 0 0 0 0 0 0 0 0 0 0 
sensor id 0 6 2 2 1 2 1 1 1 3 3 5 2 
sensor id 1 7 0 0 7 8 15 16 15 17 7 8 5 
sensor id 2 6 5 7 5 5 3 243 4 4 6 5 4 
sensor id 3 21 12 18 19 17 14 27 41 63 54 67 30 
sensor id 4 3 2 1 0 0 1 1 0 2 1 2 1 
sensor id 5 0 0 0 0 0 0 0 0 0 0 0 0 
sensor id 0 7 0 3 1 1 1 1 1 3 3 5 2 
sensor id 1 7 0 0 7 8 15 16 15 17 7 8 5 
sensor id 2 6 5 7 5 5 3 243 4 4 6 5 4 
sensor id 3 21 12 18 19 17 14 27 41 63 54 67 30 
sensor id 4 3 2 1 0 0 1 1 0 2 1 2 1 
sensor id 5 0 0 0 0 0 0 0 0 0 0 0 0 
sensor id 0 7 0 3 1 1 1 1 2 3 4 5 2 
sensor id 1 6 3 4 6 7 12 11 8 10 6 6 4 
sensor id 2 6 2 5 5 2 3 243 1 0 0 3 3 
sensor id 3 17 12 18 19 19 16 24 34 63 58 59 24 
sensor id 4 3 2 1 1 1 1 1 0 2 2 2 1 
sensor id 5 0 0 0 0 0 0 0 0 0 0 0 0 
sensor id 0 4 2 2 1 2 1 0 1 2 5 2 2 
sensor id 1 4 0 0 5 10 15 11 8 9 5 5 3 
sensor id 2 5 3 6 5 3 6 243 4 0 2 3 3 
sensor id 3 17 12 18 20 18 16 22 31 61 62 54 22 
sensor id 4 3 2 1 1 1 1 1 0 2 1 3 1 
sensor id 5 0 0 0 0 0 0 0 0 0 0 0 0 
sensor id 0 5 2 0 1 2 0 1 1 1 2 4 1 
sensor id 1 4 2 5 4 4 12 9 6 7 5 5 4 
sensor id 2 5 6 4 5 3 0 243 2 0 0 3 3 
sensor id 3 18 14 19 19 16 16 21 30 61 65 50 22 
sensor id 4 4 2 1 0 1 1 1 1 3 2 2 1 
sensor id 5 0 0 0 0 0 0 0 0 0 0 0 0 
sensor id 0 4 2 1 0 2 0 0 1 1 3 3 0 
sensor id 1 2 0 0 4 8 16 9 6 8 5 6 4 
sensor id 2 4 4 3 4 2 1 243 3 3 6 4 3 
sensor id 3 20 15 20 20 16 16 20 30 63 68 56 25 
sensor id 4 3 1 1 1 1 1 1 1 3 2 3 1 
sensor id 5 0 0 0 0 0 0 0 0 0 0 0 0 
sensor id 0 4 0 1 1 1 1 0 0 1 2 2 1 
sensor id 1 5 0 0 5 3 12 12 9 12 11 9 7 
sensor id 2 5 3 4 6 1 0 243 3 0 0 5 6 
sensor id 3 28 22 28 25 19 16 21 34 64 66 65 29 
sensor id 4 3 1 1 1 1 1 1 0 2 1 2 1 
sensor id 5 0 0 0 0 0 0 0 0 0 0 0 0 
sensor id 0 2 2 1 0 1 1 0 0 1 3 2 2 
sensor id 1 9 6 8 13 10 12 15 15 22 18 15 20 
sensor id 2 6 6 6 14 8 3 0 31 10 4 10 14 
sensor id 3 34 34 37 26 19 13 20 38 63 59 74 33 
sensor id 4 3 1 1 1 0 1 0 0 2 1 1 1 
sensor id 5 0 0 0 0 0 0 0 0 0 0 0 0 
sensor id 0 4 2 2 0 1 0 0 1 1 5 3 0 
sensor id 1 25 5 16 20 11 14 17 20 27 26 20 26 
sensor id 2 8 6 7 16 8 5 0 35 18 7 11 14 
sensor id 3 35 43 41 25 17 14 21 39 55 47 67 34 
sensor id 4 3 1 0 0 1 1 1 0 2 1 2 0 
sensor id 5 0 0 0 0 0 0 0 0 0 0 0 0 
sensor id 0 4 0 1 0 1 1 1 1 1 5 3 0 
sensor id 1 25 5 16 20 11 14 17 20 27 26 20 26 
sensor id 2 8 6 7 16 8 5 0 35 18 7 11 14 
sensor id 3 35 43 41 25 17 14 21 39 55 47 67 34 
sensor id 4 3 1 0 0 1 1 1 0 2 1 2 0 
sensor id 5 0 0 0 0 0 0 0 0 0 0 0 0 
sensor id 0 4 0 1 0 1 1 1 1 2 2 1 1 
sensor id 1 32 13 21 21 13 13 16 21 35 36 26 29 
sensor id 2 8 4 7 14 6 3 0 31 18 9 12 13 
sensor id 3 32 45 39 23 16 12 21 39 43 35 55 36 
sensor id 4 3 1 1 0 0 1 0 0 2 1 2 0 
sensor id 5 0 0 0 0 0 0 0 0 0 0 0 0 
sensor id 0 6 0 1 0 1 0 1 0 0 3 2 1 
sensor id 1 48 22 27 18 8 11 12 21 41 60 35 27 
sensor id 2 7 4 2 9 3 0 0 12 9 9 9 6 
sensor id 3 28 37 27 18 11 10 16 33 28 17 34 34 
sensor id 4 3 1 0 0 0 1 0 0 2 1 2 0 
sensor id 5 0 0 0 0 0 0 0 0 0 0 0 0 
sensor id 0 3 2 1 1 1 1 0 0 0 3 2 1 
sensor id 1 48 22 27 18 8 11 12 21 41 60 35 27 
sensor id 2 7 4 2 9 3 0 0 12 9 9 9 6 
sensor id 3 28 37 27 18 11 10 16 33 28 17 34 34 
sensor id 4 3 1 0 0 0 1 0 0 2 1 2 0 
sensor id 5 0 0 0 0 0 0 0 0 0 0 0 0 
sensor id 0 4 0 1 1 1 0 1 0 1 3 2 1 
sensor id 1 47 25 14 12 6 7 8 19 39 76 57 22 
sensor id 2 7 5 3 4 1 0 0 4 4 15 9 4 
sensor id 3 28 28 18 14 8 7 8 17 11 8 14 19 
sensor id 4 2 0 0 0 1 1 1 0 2 0 2 1 
sensor id 5 0 0 0 0 0 0 0 0 0 0 0 0 
sensor id 0 5 1 2 0 2 1 1 0 1 3 2 1 
sensor id 1 47 25 14 12 6 7 8 19 39 76 57 22 
sensor id 2 7 5 3 4 1 0 0 4 4 15 9 4 
sensor id 3 28 28 18 14 8 7 8 17 11 8 14 19 
sensor id 4 2 0 0 0 1 1 1 0 2 0 2 1 
sensor id 5 0 0 0 0 0 0 0 0 0 0 0 0 
sensor id 0 5 1 1 0 1 1 0 1 1 1 1 0 
sensor id 1 34 33 10 9 4 7 5 13 25 59 68 20 
sensor id 2 6 6 2 3 0 0 0 3 2 9 6 3 
sensor id 3 17 17 7 7 3 4 4 5 3 4 5 9 
sensor id 4 2 0 0 0 0 1 0 0 2 0 1 0 
sensor id 5 0 0 0 0 0 0 0 0 0 0 0 0 
sensor id 0 4 0 1 0 2 1 0 1 1 1 1 0 
sensor id 1 34 33 10 9 4 7 5 13 25 59 68 20 
sensor id 2 6 6 2 3 0 0 0 3 2 9 6 3 
sensor id 3 17 17 7 7 3 4 4 5 3 4 5 9 
sensor id 4 2 0 0 0 0 1 0 0 2 0 1 0 
sensor id 5 0 0 0 0 0 0 0 0 0 0 0 0 
sensor id 0 4 0 1 0 2 1 0 1 0 2 0 1 
sensor id 1 31 32 10 9 4 6 5 13 25 61 61 19 
sensor id 2 6 4 3 4 0 0 0 3 3 8 6 3 
sensor id 3 12 13 5 6 4 3 1 4 3 3 5 6 
sensor id 4 2 1 0 0 0 1 0 0 2 0 2 0 
sensor id 5 0 0 0 0 0 0 0 0 0 0 0 0 
sensor id 0 3 0 2 1 1 1 1 1 1 3 1 1 
sensor id 1 35 35 10 8 4 7 5 12 22 56 53 18 
sensor id 2 5 3 2 4 1 0 0 3 2 9 7 4 
sensor id 3 8 11 3 3 3 3 1 3 1 4 3 3 
sensor id 4 3 0 0 0 0 1 0 0 2 0 2 0 
sensor id 5 0 0 0 0 0 0 0 0 0 0 0 0 
sensor id 0 4 1 1 1 1 1 0 1 1 3 2 2 
sensor id 1 38 40 12 9 4 6 5 12 22 48 54 20 
sensor id 2 6 5 4 4 1 0 0 4 4 11 9 5 
sensor id 3 7 8 2 3 3 4 1 2 2 3 2 3 
sensor id 4 2 0 0 0 0 1 0 0 2 0 2 0 
sensor id 5 0 0 0 0 0 0 0 0 0 0 0 0 
sensor id 0 3 1 1 0 1 1 1 1 0 3 2 2 
sensor id 1 39 53 13 10 5 7 6 14 23 38 55 23 
sensor id 2 6 4 2 4 0 0 0 5 7 14 11 6 
sensor id 3 6 6 2 3 2 4 2 1 2 2 2 3 
sensor id 4 3 1 0 0 0 1 0 0 2 0 1 0 
sensor id 5 0 0 0 0 0 0 0 0 0 0 0 0 
sensor id 0 5 1 1 0 2 0 0 1 1 2 1 0 
sensor id 1 38 64 16 12 6 7 9 19 23 28 54 29 
sensor id 2 8 6 4 5 2 0 0 8 11 20 14 9 
sensor id 3 5 5 1 3 2 3 2 2 2 3 2 3 
sensor id 4 2 1 0 0 0 1 0 0 2 0 2 0 
sensor id 5 0 0 0 0 0 0 0 0 0 0 0 0 
sensor id 0 4 1 2 1 1 1 0 1 1 2 1 0 
sensor id 1 38 64 16 12 6 7 9 19 23 28 54 29 
sensor id 2 8 6 4 5 2 0 0 8 11 20 14 9 
sensor id 3 5 5 1 3 2 3 2 2 2 3 2 3 
sensor id 4 2 1 0 0 0 1 0 0 2 0 2 0 
sensor id 5 0 0 0 0 0 0 0 0 0 0 0 0 
sensor id 0 4 1 2 1 1 1 0 1 1 3 1 2 
sensor id 1 36 69 20 21 16 13 19 31 26 23 50 36 
sensor id 2 9 7 5 8 3 0 0 15 19 26 20 15 
sensor id 3 5 5 1 2 3 4 2 2 2 1 2 2 
sensor id 4 3 0 0 0 0 1 0 0 2 1 2 0 
sensor id 5 0 0 0 0 0 0 0 0 0 0 0 0 
sensor id 0 5 4 2 1 1 1 1 1 1 3 3 2 
sensor id 1 34 69 24 26 27 19 25 31 20 15 34 34 
sensor id 2 14 15 9 13 7 3 0 28 28 33 24 21 
sensor id 3 5 4 1 2 4 4 1 2 2 3 2 2 
sensor id 4 2 1 0 0 0 1 1 0 2 1 2 1 
sensor id 5 0 0 0 0 0 0 0 0 0 0 0 0 
sensor id 0 4 3 2 1 2 1 0 1 1 4 2 2 
sensor id 1 28 53 22 26 26 16 18 21 11 8 16 23 
sensor id 2 15 17 10 18 9 1 0 41 37 44 32 29 
sensor id 3 4 4 1 2 3 5 1 2 1 3 1 2 
sensor id 4 3 1 0 0 1 1 0 0 2 1 2 1 
sensor id 5 0 0 0 0 0 0 0 0 0 0 0 0 
sensor id 0 5 2 2 0 2 0 1 0 2 4 2 1 
sensor id 1 18 17 13 17 18 11 8 10 6 4 8 11 
sensor id 2 15 14 11 28 13 6 0 58 45 52 48 43 
sensor id 3 3 3 0 2 1 3 1 2 1 3 1 2 
sensor id 4 3 1 0 0 1 1 1 0 2 0 2 0 
sensor id 5 0 0 0 0 0 0 0 0 0 0 0 0 
sensor id 0 5 3 2 1 1 1 0 0 2 4 2 1 
sensor id 1 18 17 13 17 18 11 8 10 6 4 8 11 
sensor id 2 15 14 11 28 13 6 0 58 45 52 48 43 
sensor id 3 3 3 0 2 1 3 1 2 1 3 1 2 
sensor id 4 3 1 0 0 1 1 1 0 2 0 2 0 
sensor id 5 0 0 0 0 0 0 0 0 0 0 0 0 
sensor id 0 5 3 2 1 1 1 0 1 1 4 3 1 
sensor id 1 13 9 6 15 21 12 12 10 5 4 7 10 
sensor id 2 14 11 10 29 14 4 0 62 40 49 49 45 
sensor id 3 3 2 0 2 2 4 1 2 1 3 2 2 
sensor id 4 3 1 1 0 0 1 0 0 2 1 2 1 
sensor id 5 0 0 0 0 0 0 0 0 0 0 0 0 
sensor id 0 5 2 2 1 2 1 1 1 2 6 4 2 
sensor id 1 11 6 5 14 29 27 13 9 6 4 6 7 
sensor id 2 15 12 11 33 16 7 0 66 38 43 51 54 
sensor id 3 4 3 1 1 2 5 2 1 2 3 1 2 
sensor id 4 3 1 1 0 1 1 1 0 2 1 2 1 
sensor id 5 0 0 0 0 0 0 0 0 0 0 0 0 
sensor id 0 5 3 2 2 2 2 1 2 4 5 4 4 
sensor id 1 8 4 3 12 29 34 12 7 5 4 5 5 
sensor id 2 16 10 14 36 17 11 0 69 32 30 52 61 
sensor id 3 4 3 0 2 3 5 2 2 1 3 2 1 
sensor id 4 3 2 1 1 1 1 1 0 2 1 2 1 
sensor id 5 0 0 0 0 0 0 0 0 0 0 0 0 
sensor id 0 5 2 3 2 3 2 2 4 7 7 7 6 
sensor id 1 7 3 0 9 26 40 10 6 4 4 4 4 
sensor id 2 17 9 14 40 18 15 0 70 27 22 48 69 
sensor id 3 4 2 0 2 3 6 2 2 1 2 2 2 
sensor id 4 3 2 1 1 1 1 1 0 2 1 2 1 
sensor id 5 0 0 0 0 0 0 0 0 0 0 0 0 
sensor id 0 8 3 4 5 4 3 5 17 18 13 20 22 
sensor id 1 5 0 4 7 21 38 10 5 5 3 4 2 
sensor id 2 19 11 16 44 19 21 0 70 24 19 41 72 
sensor id 3 3 3 0 2 3 7 2 2 2 2 1 2 
sensor id 4 3 2 2 1 1 1 1 1 2 1 2 1 
sensor id 5 0 0 0 0 0 0 0 0 0 0 0 0 
sensor id 0 10 6 9 14 8 6 10 34 31 15 24 32 
sensor id 1 5 0 0 6 21 36 8 4 5 3 4 2 
sensor id 2 20 10 17 45 19 21 0 62 20 13 34 63 
sensor id 3 4 3 0 1 2 6 2 2 1 3 2 2 
sensor id 4 3 2 3 2 2 2 2 1 3 2 3 2 
sensor id 5 0 0 0 0 0 0 0 0 0 0 0 0 
sensor id 0 11 7 10 22 13 9 19 52 43 15 24 32 
sensor id 1 5 3 3 6 20 34 8 4 4 3 3 3 
sensor id 2 20 10 16 39 18 18 0 52 13 10 27 54 
sensor id 3 4 3 0 1 3 6 2 2 2 3 2 2 
sensor id 4 4 3 5 3 4 4 2 2 3 2 3 2 
sensor id 5 0 0 0 0 0 0 0 0 0 0 0 0 
sensor id 0 12 6 10 22 15 10 23 52 43 15 24 32 
sensor id 1 5 3 3 6 20 34 8 4 4 3 3 3 
sensor id 2 20 10 16 39 18 18 0 52 13 10 27 54 
sensor id 3 4 3 0 1 3 6 2 2 2 3 2 2 
sensor id 4 4 3 5 3 4 4 2 2 3 2 3 2 
sensor id 5 0 0 0 0 0 0 0 0 0 0 0 0 
sensor id 0 11 5 10 20 15 10 25 58 46 18 22 26 
sensor id 1 5 4 1 3 11 29 8 4 3 2 3 3 
sensor id 2 18 10 15 39 20 19 0 41 10 3 16 34 
sensor id 3 4 3 0 1 2 6 2 2 2 3 2 2 
sensor id 4 5 4 9 6 8 5 3 2 4 2 3 3 
sensor id 5 0 0 0 0 0 0 0 0 0 0 0 0 
sensor id 0 10 5 9 21 18 12 32 58 46 18 22 26 
sensor id 1 5 4 1 3 11 29 8 4 3 2 3 3 
sensor id 2 18 10 15 39 20 19 0 41 10 3 16 34 
sensor id 3 4 3 0 1 2 6 2 2 2 3 2 2 
sensor id 4 5 4 9 6 8 5 3 2 4 2 3 3 
sensor id 5 0 0 0 0 0 0 0 0 0 0 0 0 
sensor id 0 10 5 9 21 18 12 32 64 46 19 20 25 
sensor id 1 2 0 4 3 8 24 5 3 3 3 3 1 
sensor id 2 15 9 15 36 21 19 243 30 11 11 11 24 
sensor id 3 4 3 0 1 2 7 1 2 2 2 2 2 
sensor id 4 5 5 12 8 13 6 4 3 4 2 3 3 
sensor id 5 0 0 0 0 0 0 0 0 0 0 0 0 
sensor id 0 11 6 9 22 20 15 36 61 38 18 18 21 
sensor id 1 3 0 2 4 6 17 3 1 2 2 2 0 
sensor id 2 14 9 14 32 21 18 243 19 1 9 10 17 
sensor id 3 3 2 0 2 2 6 1 2 2 3 2 2 
sensor id 4 6 5 11 10 18 8 5 4 4 3 4 3 
sensor id 5 0 0 0 0 0 0 0 0 0 0 0 0 
sensor id 0 10 5 9 21 23 19 39 56 33 21 17 17 
sensor id 1 2 0 0 3 8 14 3 2 4 4 2 1 
sensor id 2 13 9 15 30 22 18 243 14 1 8 8 14 
sensor id 3 4 3 0 1 1 5 1 1 1 3 2 3 
sensor id 4 6 6 11 12 26 11 7 4 5 3 4 4 
sensor id 5 0 0 0 0 0 0 0 0 0 0 0 0 
sensor id 0 11 5 8 17 20 18 37 46 31 20 16 15 
sensor id 1 0 0 0 2 5 13 2 2 3 3 2 1 
sensor id 2 11 8 15 27 20 15 243 10 1 0 4 10 
sensor id 3 3 3 0 1 2 5 2 2 1 2 1 2 
sensor id 4 7 8 13 16 34 13 9 5 5 3 4 4 
sensor id 5 0 0 0 0 0 0 0 0 0 0 0 0 
sensor id 0 9 5 7 12 15 15 28 30 22 18 12 9 
sensor id 1 1 0 3 2 0 5 4 2 2 2 3 2 
sensor id 2 10 7 11 16 10 5 243 8 0 0 5 7 
sensor id 3 2 1 0 2 2 4 2 2 2 2 1 2 
sensor id 4 7 9 16 19 39 15 11 6 5 4 4 5 
sensor id 5 0 0 0 0 0 0 0 0 0 0 0 0 
sensor id 0 6 2 4 7 9 9 20 20 20 16 10 7 
sensor id 1 4 4 0 0 0 7 1 2 2 1 2 0 
sensor id 2 7 5 7 16 20 9 243 18 8 6 5 8 
sensor id 3 4 3 0 1 2 7 3 1 2 3 2 3 
sensor id 4 8 13 19 27 44 17 16 10 7 4 6 8 
sensor id 5 0 0 0 0 0 0 0 0 0 0 0 0 
sensor id 0 7 4 4 4 7 7 11 11 15 14 8 4 
sensor id 1 2 0 0 0 0 11 2 3 2 1 3 1 
sensor id 2 7 6 6 15 23 12 243 10 2 0 3 5 
sensor id 3 4 2 0 2 2 8 2 1 2 3 2 3 
sensor id 4 12 16 37 47 44 17 22 18 10 6 8 13 
sensor id 5 0 0 0 0 0 0 0 0 0 0 0 0 
sensor id 0 5 2 3 3 4 5 5 5 9 10 5 3 
sensor id 1 3 1 3 0 0 13 1 1 4 2 2 2 
sensor id 2 5 5 4 6 6 7 243 2 4 0 3 3 
sensor id 3 4 3 0 2 2 9 3 2 2 2 2 3 
sensor id 4 15 17 44 66 31 15 24 31 19 11 14 24 
sensor id 5 0 0 0 0 0 0 0 0 0 0 0 0 
sensor id 0 5 2 2 2 3 3 3 4 7 8 5 3 
sensor id 1 3 0 4 0 7 8 2 3 2 1 3 2 
sensor id 2 6 4 4 4 3 5 243 4 2 0 3 4 
sensor id 3 4 3 0 2 3 11 5 3 3 3 2 3 
sensor id 4 19 16 45 73 27 16 31 44 35 20 26 37 
sensor id 5 0 0 0 0 0 0 0 0 0 0 0 0 
sensor id 0 5 2 2 1 4 3 3 3 7 7 4 3 
sensor id 1 5 0 0 1 6 9 2 2 3 2 2 2 
sensor id 2 6 5 2 4 3 5 243 1 4 0 2 3 
sensor id 3 4 3 0 3 4 11 4 3 3 4 3 3 
sensor id 4 24 17 45 75 25 15 34 48 44 29 34 42 
sensor id 5 0 0 0 0 0 0 0 0 0 0 0 0 
sensor id 0 4 1 3 2 4 3 3 4 7 7 5 3 
sensor id 1 1 0 3 2 0 9 3 2 2 3 3 0 
sensor id 2 5 4 4 4 1 0 243 2 0 4 5 2 
sensor id 3 4 3 0 3 4 11 4 3 3 4 3 3 
sensor id 4 24 17 45 75 25 15 34 48 44 29 34 42 
sensor id 5 0 0 0 0 0 0 0 0 0 0 0 0 
sensor id 0 4 2 2 1 3 4 3 4 7 7 4 3 
sensor id 1 3 0 1 2 2 5 3 3 3 2 3 3 
sensor id 2 6 4 3 4 2 0 243 3 4 0 3 4 
sensor id 3 4 3 1 3 6 14 8 5 5 6 4 4 
sensor id 4 26 16 45 77 22 11 21 42 40 29 40 47 
sensor id 5 0 0 0 0 0 0 0 0 0 0 0 0 
sensor id 0 5 1 1 2 3 3 3 4 7 7 4 3 
sensor id 1 3 0 1 2 2 5 3 3 3 2 3 3 
sensor id 2 6 4 3 4 2 0 243 3 4 0 3 4 
sensor id 3 4 3 1 3 6 14 8 5 5 6 4 4 
sensor id 4 26 16 45 77 22 11 21 42 40 29 40 47 
sensor id 5 0 0 0 0 0 0 0 0 0 0 0 0 
sensor id 0 5 3 2 2 3 3 3 4 6 7 4 2 
sensor id 1 6 1 2 9 21 17 10 8 6 5 5 5 
sensor id 2 9 6 5 6 4 4 243 6 3 4 12 8 
sensor id 3 7 4 3 9 11 26 26 24 27 19 20 17 
sensor id 4 30 14 35 72 20 10 16 35 36 29 44 50 
sensor id 5 0 0 0 0 0 0 0 0 0 0 0 0 
sensor id 0 5 1 3 2 3 3 3 4 6 7 4 2 
sensor id 1 6 1 2 9 21 17 10 8 6 5 5 5 
sensor id 2 9 6 5 6 4 4 243 6 3 4 12 8 
sensor id 3 7 4 3 9 11 26 26 24 27 19 20 17 
sensor id 4 30 14 35 72 20 10 16 35 36 29 44 50 
sensor id 5 0 0 0 0 0 0 0 0 0 0 0 0 
sensor id 0 5 1 3 2 3 3 3 3 5 7 3 2 
sensor id 1 6 0 0 12 25 14 12 11 9 6 8 8 
sensor id 2 8 6 4 5 3 1 243 5 5 11 12 7 
sensor id 3 9 7 4 14 14 23 29 36 37 23 35 28 
sensor id 4 30 13 31 67 21 9 14 31 28 24 38 49 
sensor id 5 0 0 0 0 0 0 0 0 0 0 0 0 
sensor id 0 5 1 2 2 3 4 3 3 4 6 4 3 
sensor id 1 9 3 5 16 30 18 15 17 13 10 14 15 
sensor id 2 8 5 4 5 3 3 243 5 7 11 11 6 
sensor id 3 13 8 8 20 17 24 32 47 44 27 50 48 
sensor id 4 31 13 29 62 21 9 14 27 22 17 33 48 
sensor id 5 0 0 0 0 0 0 0 0 0 0 0 0 
sensor id 0 4 3 2 2 3 3 3 2 4 5 3 2 
sensor id 1 11 3 4 25 33 14 17 28 24 21 30 27 
sensor id 2 7 5 5 4 1 1 243 5 3 10 11 6 
sensor id 3 18 9 11 27 20 25 35 58 50 28 66 70 
sensor id 4 31 14 27 58 20 9 13 26 19 16 28 47 
sensor id 5 0 0 0 0 0 0 0 0 0 0 0 0 
sensor id 0 3 1 3 1 2 3 2 2 3 4 1 1 
sensor id 1 16 7 8 30 32 15 17 32 30 26 36 32 
sensor id 2 7 4 3 4 2 1 243 5 3 9 12 6 
sensor id 3 24 13 13 34 24 26 38 64 50 28 70 83 
sensor id 4 29 12 22 51 18 8 12 26 16 11 24 43 
sensor id 5 0 0 0 0 0 0 0 0 0 0 0 0 
sensor id 0 4 2 2 2 3 3 2 2 3 5 3 2 
sensor id 1 17 9 9 27 26 17 16 30 32 31 41 33 
sensor id 2 7 5 4 4 2 2 243 4 5 10 10 5 
sensor id 3 28 14 15 37 24 26 38 66 48 25 69 94 
sensor id 4 27 12 19 44 16 8 12 26 15 10 21 39 
sensor id 5 0 0 0 0 0 0 0 0 0 0 0 0 
sensor id 0 4 0 1 1 2 1 2 1 2 5 3 1 
sensor id 1 17 10 12 25 20 13 14 27 30 36 47 32 
sensor id 2 6 5 3 3 0 0 0 3 1 7 8 3 
sensor id 3 32 16 17 44 26 28 37 66 40 24 62 107 
sensor id 4 24 10 15 34 12 6 9 20 12 8 15 24 
sensor id 5 0 0 0 0 0 0 0 0 0 0 0 0 
sensor id 0 3 1 1 0 2 1 1 1 2 6 0 2 
sensor id 1 17 5 6 19 14 13 11 21 26 39 48 27 
sensor id 2 5 4 4 3 0 0 243 1 0 3 5 3 
sensor id 3 45 19 25 59 31 23 31 53 26 17 43 105 
sensor id 4 12 5 5 5 3 2 2 2 4 2 3 2 
sensor id 5 0 0 0 0 0 0 0 0 0 0 0 0 
sensor id 0 3 0 1 0 1 1 0 0 1 5 0 2 
sensor id 1 16 4 1 12 8 11 9 16 24 44 46 22 
sensor id 2 5 3 4 3 0 0 0 1 0 5 5 2 
sensor id 3 61 23 33 58 25 15 19 38 20 15 38 98 
sensor id 4 4 2 1 1 1 1 1 1 3 2 3 1 
sensor id 5 0 0 0 0 0 0 0 0 0 0 0 0 
sensor id 0 4 2 1 0 1 1 0 0 1 5 1 1 
sensor id 1 14 8 0 8 2 6 7 14 23 49 46 18 
sensor id 2 4 5 3 2 0 0 0 2 0 2 4 2 
sensor id 3 74 26 36 48 18 12 13 28 15 12 32 79 
sensor id 4 3 1 1 1 0 1 1 0 2 1 2 1 
sensor id 5 0 0 0 0 0 0 0 0 0 0 0 0 
sensor id 0 5 1 1 0 2 1 0 1 2 2 2 2 
sensor id 1 16 17 2 8 5 9 6 13 22 55 53 20 
sensor id 2 5 5 1 2 0 0 0 1 0 6 4 2 
sensor id 3 82 30 37 37 14 9 10 20 11 10 22 53 
sensor id 4 3 1 1 1 1 1 1 0 2 1 2 1 
sensor id 5 0 0 0 0 0 0 0 0 0 0 0 0 
sensor id 0 3 0 1 0 1 1 0 1 2 2 2 2 
sensor id 1 16 17 2 8 5 9 6 13 22 55 53 20 
sensor id 2 5 5 1 2 0 0 0 1 0 6 4 2 
sensor id 3 82 30 37 37 14 9 10 20 11 10 22 53 
sensor id 4 3 1 1 1 1 1 1 0 2 1 2 1 
sensor id 5 0 0 0 0 0 0 0 0 0 0 0 0 
sensor id 0 5 1 0 1 2 1 0 1 1 4 2 1 
sensor id 1 19 14 7 12 9 7 9 18 25 42 75 36 
sensor id 2 5 5 1 2 1 0 0 2 0 12 6 3 
sensor id 3 81 35 39 31 14 10 10 17 8 8 15 40 
sensor id 4 3 1 0 1 0 1 1 0 2 1 2 1 
sensor id 5 0 0 0 0 0 0 0 0 0 0 0 0 
sensor id 0 4 1 1 1 2 1 1 1 1 4 2 1 
sensor id 1 19 14 7 12 9 7 9 18 25 42 75 36 
sensor id 2 5 5 1 2 1 0 0 2 0 12 6 3 
sensor id 3 81 35 39 31 14 10 10 17 8 8 15 40 
sensor id 4 3 1 0 1 0 1 1 0 2 1 2 1 
sensor id 5 0 0 0 0 0 0 0 0 0 0 0 0 
sensor id 0 4 1 1 1 1 1 0 1 1 2 2 1 
sensor id 1 28 13 19 32 25 19 19 31 25 24 61 59 
sensor id 2 7 5 4 4 3 4 0 5 7 17 13 7 
sensor id 3 44 29 41 37 27 24 18 16 6 7 7 19 
sensor id 4 3 2 1 1 0 1 1 0 2 1 2 1 
sensor id 5 0 0 0 0 0 0 0 0 0 0 0 0 
sensor id 0 4 1 1 1 2 1 0 1 1 2 2 1 
sensor id 1 28 13 19 32 25 19 19 31 25 24 61 59 
sensor id 2 7 5 4 4 3 4 0 5 7 17 13 7 
sensor id 3 44 29 41 37 27 24 18 16 6 7 7 19 
sensor id 4 3 2 1 1 0 1 1 0 2 1 2 1 
sensor id 5 0 0 0 0 0 0 0 0 0 0 0 0 
sensor id 0 4 1 1 1 2 1 0 1 1 5 0 2 
sensor id 1 36 13 20 42 36 21 22 30 20 17 41 61 
sensor id 2 9 5 2 4 0 5 0 6 6 12 10 6 
sensor id 3 25 20 27 26 25 27 17 11 5 5 5 11 
sensor id 4 4 2 1 1 0 1 1 0 3 1 2 1 
sensor id 5 0 0 0 0 0 0 0 0 0 0 0 0 
sensor id 0 6 2 0 1 2 1 0 1 2 4 3 1 
sensor id 1 49 9 29 48 38 26 23 26 20 16 27 50 
sensor id 2 10 6 0 6 3 1 0 5 8 11 6 4 
sensor id 3 14 13 20 18 22 27 14 8 3 4 4 7 
sensor id 4 3 2 1 1 0 1 1 0 2 1 2 1 
sensor id 5 0 0 0 0 0 0 0 0 0 0 0 0 
sensor id 0 2 0 1 1 1 1 0 1 0 4 1 2 
sensor id 1 62 11 39 45 35 26 24 25 21 15 22 46 
sensor id 2 6 7 4 3 5 5 0 6 9 8 7 5 
sensor id 3 10 12 13 12 20 27 12 6 4 5 4 6 
sensor id 4 3 1 1 0 1 1 1 0 2 1 2 1 
sensor id 5 0 0 0 0 0 0 0 0 0 0 0 0 
sensor id 0 4 0 2 1 2 0 1 1 1 3 2 2 
sensor id 1 69 22 41 43 34 27 23 25 21 15 22 46 
sensor id 2 7 4 3 5 2 2 0 6 8 10 7 5 
sensor id 3 9 11 11 12 20 28 13 7 3 4 3 6 
sensor id 4 3 1 1 1 1 1 0 0 2 1 2 1 
sensor id 5 0 0 0 0 0 0 0 0 0 0 0 0 
sensor id 0 2 1 1 0 2 1 1 0 1 3 2 2 
sensor id 1 73 26 43 45 39 28 25 25 21 13 20 44 
sensor id 2 7 6 3 3 4 1 0 6 2 4 7 5 
sensor id 3 9 9 10 11 20 29 13 7 3 4 4 6 
sensor id 4 3 1 1 0 1 1 1 0 3 2 2 1 
sensor id 5 0 0 0 0 0 0 0 0 0 0 0 0 
sensor id 0 5 0 2 1 1 0 0 1 2 4 1 2 
sensor id 1 71 14 40 46 38 22 25 24 20 14 20 43 
sensor id 2 7 3 5 3 2 0 0 6 2 0 5 4 
sensor id 3 8 9 10 11 22 36 14 7 5 4 4 6 
sensor id 4 3 1 1 1 1 1 1 0 3 1 2 1 
sensor id 5 0 0 0 0 0 0 0 0 0 0 0 0 
sensor id 0 5 4 2 1 2 1 1 1 1 4 4 2 
sensor id 1 62 21 34 45 38 21 25 23 20 14 21 43 
sensor id 2 7 7 3 5 3 0 0 6 4 11 8 5 
sensor id 3 8 9 11 13 23 40 14 8 5 5 5 8 
sensor id 4 3 2 1 1 1 1 1 0 3 1 2 1 
sensor id 5 0 0 0 0 0 0 0 0 0 0 0 0 
sensor id 0 6 1 2 1 2 2 2 3 3 7 1 2 
sensor id 1 58 11 30 44 42 31 25 24 20 15 23 45 
sensor id 2 7 4 2 5 2 2 0 8 4 0 6 4 
sensor id 3 8 9 11 13 23 40 14 8 5 5 5 8 
sensor id 4 3 2 1 1 1 1 1 0 3 1 2 1 
sensor id 5 0 0 0 0 0 0 0 0 0 0 0 0 
sensor id 0 6 1 2 1 2 2 2 3 3 7 1 2 
sensor id 1 58 11 30 44 42 31 25 24 20 15 23 45 
sensor id 2 7 4 2 5 2 2 0 8 4 0 6 4 
sensor id 3 11 14 17 18 27 43 16 9 5 4 6 10 
sensor id 4 4 2 2 2 2 2 1 1 3 1 3 1 
sensor id 5 0 0 0 0 0 0 0 0 0 0 0 0 
sensor id 0 4 1 1 1 2 1 1 1 3 5 2 2 
sensor id 1 50 20 23 36 23 17 23 24 24 19 28 45 
sensor id 2 7 6 5 5 1 2 0 3 0 0 6 3 
sensor id 3 18 22 30 24 31 42 19 12 6 7 6 14 
sensor id 4 4 3 2 1 1 2 1 1 3 1 3 1 
sensor id 5 0 0 0 0 0 0 0 0 0 0 0 0 
sensor id 0 5 1 1 1 1 1 1 1 3 5 2 2 
sensor id 1 50 20 23 36 23 17 23 24 24 19 28 45 
sensor id 2 7 6 5 5 1 2 0 3 0 0 6 3 
sensor id 3 18 22 30 24 31 42 19 12 6 7 6 14 
sensor id 4 4 3 2 1 1 2 1 1 3 1 3 1 
sensor id 5 0 0 0 0 0 0 0 0 0 0 0 0 
sensor id 0 3 0 1 1 1 1 1 1 2 3 1 1 
sensor id 1 38 17 25 30 24 24 16 21 20 19 37 40 
sensor id 2 8 5 4 4 0 0 0 3 0 3 7 5 
sensor id 3 36 39 50 44 39 42 29 20 9 8 11 28 
sensor id 4 5 3 3 2 2 1 1 1 3 2 3 2 
sensor id 5 0 0 0 0 0 0 0 0 0 0 0 0 
sensor id 0 2 2 1 0 2 1 1 1 2 3 1 1 
sensor id 1 38 17 25 30 24 24 16 21 20 19 37 40 
sensor id 2 8 5 4 4 0 0 0 3 0 3 7 5 
sensor id 3 36 39 50 44 39 42 29 20 9 8 11 28 
sensor id 4 5 3 3 2 2 1 1 1 3 2 3 2 
sensor id 5 0 0 0 0 0 0 0 0 0 0 0 0 
sensor id 0 3 1 1 1 2 1 0 1 1 4 2 1 
sensor id 1 27 3 20 27 13 17 13 22 19 22 44 40 
sensor id 2 7 4 4 3 1 4 243 4 0 18 9 4 
sensor id 3 71 46 54 46 27 22 20 21 10 9 15 39 
sensor id 4 11 4 3 3 2 2 2 3 5 7 11 10 
sensor id 5 0 0 0 0 0 0 0 0 0 0 0 0 
sensor id 0 3 1 0 0 1 1 1 1 1 4 2 1 
sensor id 1 27 3 20 27 13 17 13 22 19 22 44 40 
sensor id 2 7 4 4 3 1 4 243 4 0 18 9 4 
sensor id 3 71 46 54 46 27 22 20 21 10 9 15 39 
sensor id 4 11 4 3 3 2 2 2 3 5 7 11 10 
sensor id 5 0 0 0 0 0 0 0 0 0 0 0 0 
sensor id 0 3 1 0 0 1 1 1 1 1 3 2 1 
sensor id 1 25 3 17 28 21 7 13 25 21 26 44 38 
sensor id 2 6 4 3 3 0 0 243 4 0 21 9 4 
sensor id 3 84 50 45 36 18 13 13 18 10 10 16 38 
sensor id 4 18 3 5 4 2 3 2 4 5 7 12 10 
sensor id 5 0 0 0 0 0 0 0 0 0 0 0 0 
sensor id 0 4 1 1 0 1 1 1 1 2 4 2 1 
sensor id 1 22 6 6 30 19 9 15 28 24 27 42 35 
sensor id 2 7 5 3 4 1 0 25 4 3 13 10 5 
sensor id 3 83 44 36 29 15 11 12 17 11 11 18 40 
sensor id 4 18 1 4 3 2 2 2 4 5 10 10 10 
sensor id 5 0 0 0 0 0 0 0 0 0 0 0 0 
sensor id 0 3 2 2 1 1 1 1 1 1 3 1 2 
sensor id 1 19 2 7 30 24 17 16 29 25 27 39 33 
sensor id 2 8 6 4 4 0 0 243 3 2 17 12 6 
sensor id 3 80 39 32 28 15 12 11 19 12 12 20 43 
sensor id 4 15 1 5 3 2 2 2 3 6 5 18 10 
sensor id 5 0 0 0 0 0 0 0 0 0 0 0 0 
sensor id 0 4 3 1 1 2 1 1 1 1 5 0 2 
sensor id 1 17 1 5 30 29 18 17 28 21 20 30 28 
sensor id 2 9 7 3 3 2 0 243 4 3 10 10 5 
sensor id 3 73 33 31 31 17 14 16 23 13 12 22 47 
sensor id 4 8 0 5 4 1 3 3 3 7 11 17 12 
sensor id 5 0 0 0 0 0 0 0 0 0 0 0 0 
sensor id 0 5 1 1 1 2 1 1 1 1 4 1 1 
sensor id 1 15 8 10 29 34 15 16 23 14 11 15 16 
sensor id 2 9 6 3 4 2 3 243 4 7 3 8 5 
sensor id 3 58 24 27 35 23 21 24 29 15 12 27 48 
sensor id 4 10 9 4 3 2 3 3 4 8 11 25 13 
sensor id 5 0 0 0 0 0 0 0 0 0 0 0 0 
sensor id 0 4 2 1 1 2 1 1 0 2 4 2 1 
sensor id 1 9 1 9 20 29 20 15 14 10 7 7 9 
sensor id 2 8 6 5 4 0 3 243 3 6 7 5 4 
sensor id 3 58 24 27 35 23 21 24 29 15 12 27 48 
sensor id 4 10 9 4 3 2 3 3 4 8 11 25 13 
sensor id 5 0 0 0 0 0 0 0 0 0 0 0 0 
sensor id 0 3 0 2 1 1 1 1 1 1 2 2 1 
sensor id 1 8 0 6 13 22 12 11 9 6 4 5 4 
sensor id 2 6 3 1 4 1 0 243 3 0 0 6 3 
sensor id 3 18 9 8 19 18 28 32 28 22 15 21 16 
sensor id 4 11 5 4 4 3 4 5 7 20 31 35 13 
sensor id 5 0 0 0 0 0 0 0 0 0 0 0 0 
sensor id 0 3 1 1 1 2 1 1 1 1 2 2 1 
sensor id 1 8 0 6 13 22 12 11 9 6 4 5 4 
sensor id 2 6 3 1 4 1 0 243 3 0 0 6 3 
sensor id 3 18 9 8 19 18 28 32 28 22 15 21 16 
sensor id 4 11 5 4 4 3 4 5 7 20 31 35 13 
sensor id 5 0 0 0 0 0 0 0 0 0 0 0 0 
sensor id 0 3 1 1 1 2 1 1 1 2 3 2 1 
sensor id 1 6 0 5 7 21 9 12 9 5 4 3 5 
sensor id 2 6 4 3 3 2 0 11 2 1 4 1 3 
sensor id 3 8 5 4 8 11 24 22 13 12 10 9 8 
sensor id 4 10 5 3 4 4 4 6 7 20 31 35 13 
sensor id 5 0 0 0 0 0 0 0 0 0 0 0 0 
sensor id 0 4 1 1 1 2 1 1 1 1 4 2 1 
sensor id 1 7 0 6 8 14 4 10 7 6 3 3 5 
sensor id 2 4 2 2 2 0 0 243 0 0 7 1 2 
sensor id 3 6 5 2 6 8 20 15 8 7 6 5 5 
sensor id 4 9 5 4 4 3 5 6 8 20 33 36 14 
sensor id 5 0 0 0 0 0 0 0 0 0 0 0 0 
sensor id 0 4 1 1 0 2 1 1 1 1 3 2 2 
sensor id 1 5 0 0 4 4 2 2 4 3 2 2 2 
sensor id 2 5 3 0 2 1 0 243 0 4 0 1 2 
sensor id 3 5 4 1 4 7 16 11 5 4 5 4 4 
sensor id 4 9 6 4 5 4 5 7 8 22 35 43 14 
sensor id 5 0 0 0 0 0 0 0 0 0 0 0 0 
sensor id 0 3 1 2 1 2 2 1 1 1 3 2 2 
sensor id 1 3 0 3 0 0 11 1 2 3 3 3 2 
sensor id 2 4 2 3 3 0 2 243 0 4 0 1 2 
sensor id 3 5 4 1 3 6 15 9 5 4 5 3 4 
sensor id 4 11 4 5 5 5 7 10 10 27 39 48 16 
sensor id 5 0 0 0 0 0 0 0 0 0 0 0 0 
sensor id 0 3 0 1 1 2 2 1 1 2 4 2 1 
sensor id 1 5 0 0 3 0 11 2 1 3 2 4 1 
sensor id 2 5 3 1 3 0 0 243 0 4 0 2 2 
sensor id 3 5 4 1 3 5 15 8 4 3 5 3 4 
sensor id 4 9 4 5 6 6 7 11 12 27 33 52 20 
sensor id 5 0 0 0 0 0 0 0 0 0 0 0 0 
sensor id 0 4 2 2 1 3 2 2 2 3 7 4 2 
sensor id 1 4 0 4 0 6 5 1 3 3 2 3 1 
sensor id 2 5 4 3 3 0 4 243 3 1 0 5 2 
sensor id 3 4 4 1 2 3 8 4 3 3 4 2 3 
sensor id 4 12 4 6 8 7 10 17 16 27 30 60 26 
sensor id 5 0 0 0 0 0 0 0 0 0 0 0 0 
sensor id 0 5 2 3 2 4 4 3 3 4 10 6 4 
sensor id 1 2 0 4 0 3 10 1 2 3 3 3 1 
sensor id 2 6 4 5 4 1 4 243 0 3 8 5 5 
sensor id 3 4 3 0 2 3 5 3 2 3 4 2 3 
sensor id 4 16 8 9 9 10 17 23 16 21 24 52 29 
sensor id 5 0 0 0 0 0 0 0 0 0 0 0 0 
sensor id 0 8 5 4 3 4 6 3 4 5 15 7 5 
sensor id 1 2 5 0 4 0 11 2 3 3 4 3 2 
sensor id 2 14 12 28 28 10 4 0 9 6 6 6 18 
sensor id 3 4 3 1 2 4 6 3 3 3 4 3 3 
sensor id 4 19 9 10 10 10 22 21 14 17 16 41 31 
sensor id 5 0 0 0 0 0 0 0 0 0 0 0 0 
sensor id 0 8 4 4 3 5 6 4 4 6 17 8 5 
sensor id 1 1 7 0 4 8 1 1 2 3 2 4 2 
sensor id 2 22 15 37 45 13 5 0 9 0 0 11 21 
sensor id 3 4 4 1 2 3 6 3 3 3 4 3 3 
sensor id 4 25 17 11 11 9 18 14 13 15 12 34 33 
sensor id 5 0 0 0 0 0 0 0 0 0 0 0 0 
sensor id 0 8 5 3 3 5 4 3 3 5 18 7 4 
sensor id 1 2 0 6 5 0 6 3 4 3 3 4 1 
sensor id 2 25 15 37 45 13 7 0 13 1 11 11 25 
sensor id 3 5 3 1 2 3 7 3 2 3 4 3 3 
sensor id 4 29 14 12 12 6 8 7 12 13 9 25 31 
sensor id 5 0 0 0 0 0 0 0 0 0 0 0 0 
sensor id 0 7 4 3 2 3 3 2 2 5 17 7 4 
sensor id 1 2 2 0 1 7 7 5 3 4 3 3 4 
sensor id 2 29 17 37 45 14 14 243 13 10 7 13 33 
sensor id 3 5 3 1 2 3 7 3 2 3 4 3 3 
sensor id 4 29 14 12 12 6 8 7 12 13 9 25 31 
sensor id 5 0 0 0 0 0 0 0 0 0 0 0 0 
sensor id 0 6 3 3 2 3 2 2 3 4 13 6 3 
sensor id 1 6 0 2 3 3 16 7 5 5 4 5 5 
sensor id 2 33 16 36 45 13 22 243 19 8 10 23 46 
sensor id 3 5 4 1 3 4 8 4 3 3 4 2 3 
sensor id 4 31 14 13 10 4 4 3 6 7 6 10 16 
sensor id 5 0 0 0 0 0 0 0 0 0 0 0 0 
sensor id 0 6 2 2 1 3 2 2 3 4 13 6 3 
sensor id 1 6 0 2 3 3 16 7 5 5 4 5 5 
sensor id 2 33 16 36 45 13 22 243 19 8 10 23 46 
sensor id 3 5 4 1 3 4 8 4 3 3 4 2 3 
sensor id 4 31 14 13 10 4 4 3 6 7 6 10 16 
sensor id 5 0 0 0 0 0 0 0 0 0 0 0 0 
sensor id 0 5 3 2 2 2 2 1 2 3 8 4 3 
sensor id 1 14 14 7 18 27 33 29 35 24 13 21 24 
sensor id 2 30 14 23 31 12 23 243 24 28 35 33 37 
sensor id 3 5 5 3 4 7 9 4 3 3 4 3 4 
sensor id 4 14 9 5 2 2 2 1 1 3 2 3 3 
sensor id 5 0 0 0 0 0 0 0 0 0 0 0 0 
sensor id 0 5 1 2 1 1 1 0 2 3 8 4 3 
sensor id 1 14 14 7 18 27 33 29 35 24 13 21 24 
sensor id 2 30 14 23 31 12 23 243 24 28 35 33 37 
sensor id 3 5 5 3 4 7 9 4 3 3 4 3 4 
sensor id 4 14 9 5 2 2 2 1 1 3 2 3 3 
sensor id 5 0 0 0 0 0 0 0 0 0 0 0 0 
sensor id 0 3 3 1 1 1 1 1 1 2 5 2 1 
sensor id 1 24 39 17 26 29 34 41 58 61 30 41 32 
sensor id 2 15 9 10 13 7 14 0 15 17 26 20 15 
sensor id 3 7 9 10 7 10 11 5 5 4 5 4 6 
sensor id 4 6 4 2 1 1 1 1 1 3 1 3 2 
sensor id 5 0 0 0 0 0 0 0 0 0 0 0 0 
sensor id 0 4 1 1 1 1 0 1 1 2 5 2 1 
sensor id 1 24 39 17 26 29 34 41 58 61 30 41 32 
sensor id 2 15 9 10 13 7 14 0 15 17 26 20 15 
sensor id 3 7 9 10 7 10 11 5 5 4 5 4 6 
sensor id 4 6 4 2 1 1 1 1 1 3 1 3 2 
sensor id 5 0 0 0 0 0 0 0 0 0 0 0 0 
sensor id 0 4 1 1 1 1 0 1 1 2 3 2 1 
sensor id 1 31 43 17 22 26 29 38 54 71 36 41 30 
sensor id 2 11 8 6 9 5 6 0 11 15 19 17 12 
sensor id 3 10 12 16 10 13 12 7 6 4 6 5 8 
sensor id 4 5 3 2 1 1 1 1 1 3 2 3 1 
sensor id 5 0 0 0 0 0 0 0 0 0 0 0 0 
sensor id 0 4 1 1 0 2 1 0 1 2 4 2 1 
sensor id 1 38 42 20 20 21 21 31 50 74 44 45 31 
sensor id 2 10 7 6 8 3 3 0 9 10 18 15 10 
sensor id 3 10 15 20 12 11 11 8 9 6 6 7 9 
sensor id 4 5 2 1 1 1 2 1 1 3 2 3 1 
sensor id 5 0 0 0 0 0 0 0 0 0 0 0 0 
sensor id 0 4 1 1 0 2 1 0 1 1 4 2 1 
sensor id 1 44 40 19 20 16 18 26 47 73 46 43 30 
sensor id 2 9 7 6 7 4 2 0 8 9 17 16 8 
sensor id 3 12 17 23 13 10 10 11 12 10 8 10 12 
sensor id 4 4 2 1 1 1 2 1 1 3 2 3 1 
sensor id 5 0 0 0 0 0 0 0 0 0 0 0 0 
sensor id 0 4 1 1 0 1 1 0 1 2 4 1 1 
sensor id 1 49 39 19 19 14 15 22 39 70 45 40 27 
sensor id 2 9 6 4 6 2 3 0 8 8 15 16 8 
sensor id 3 15 19 26 15 12 11 16 22 18 13 19 21 
sensor id 4 4 3 2 1 1 2 1 1 4 2 2 2 
sensor id 5 0 0 0 0 0 0 0 0 0 0 0 0 
sensor id 0 5 2 1 0 2 0 1 1 2 3 3 2 
sensor id 1 52 31 21 17 12 11 18 31 62 45 34 27 
sensor id 2 10 8 5 5 2 0 0 6 9 17 16 8 
sensor id 3 19 23 30 19 13 13 18 31 27 19 28 27 
sensor id 4 4 2 2 1 1 2 1 1 3 5 2 3 
sensor id 5 0 0 0 0 0 0 0 0 0 0 0 0 
sensor id 0 3 1 2 0 1 0 0 1 1 4 1 1 
sensor id 1 53 29 20 16 10 9 15 28 57 40 30 26 
sensor id 2 10 7 5 7 3 0 0 8 7 13 15 9 
sensor id 3 22 27 35 20 14 13 18 32 37 27 38 29 
sensor id 4 3 4 1 1 1 2 2 1 4 1 5 2 
sensor id 5 0 0 0 0 0 0 0 0 0 0 0 0 
sensor id 0 4 1 1 1 1 1 1 1 1 4 3 1 
sensor id 1 51 26 21 15 8 15 15 25 48 34 26 26 
sensor id 2 10 8 5 6 2 1 0 8 7 12 14 10 
sensor id 3 24 30 44 20 14 10 16 31 47 36 46 29 
sensor id 4 5 2 2 2 2 2 1 1 5 5 1 2 
sensor id 5 0 0 0 0 0 0 0 0 0 0 0 0 
sensor id 0 4 1 1 0 2 1 0 1 1 4 3 1 
sensor id 1 51 26 21 15 8 15 15 25 48 34 26 26 
sensor id 2 10 8 5 6 2 1 0 8 7 12 14 10 
sensor id 3 24 30 44 20 14 10 16 31 47 36 46 29 
sensor id 4 5 2 2 2 2 2 1 1 5 5 1 2 
sensor id 5 0 0 0 0 0 0 0 0 0 0 0 0 
sensor id 0 4 1 1 0 2 1 0 1 0 3 1 2 
sensor id 1 50 22 26 16 15 9 15 23 42 30 23 27 
sensor id 2 10 7 6 7 3 1 0 12 9 17 14 12 
sensor id 3 26 31 52 23 15 11 16 30 51 41 47 27 
sensor id 4 5 5 1 1 2 2 1 1 4 0 5 3 
sensor id 5 0 0 0 0 0 0 0 0 0 0 0 0 
sensor id 0 5 1 1 0 2 1 0 1 2 2 1 2 
sensor id 1 50 21 24 18 7 18 15 23 46 33 25 27 
sensor id 2 11 8 4 9 3 4 0 12 12 17 15 12 
sensor id 3 27 33 53 23 14 11 16 29 46 37 44 27 
sensor id 4 6 2 1 1 2 2 2 1 3 6 2 2 
sensor id 5 0 0 0 0 0 0 0 0 0 0 0 0 
sensor id 0 4 1 0 1 2 1 0 1 2 3 3 1 
sensor id 1 54 32 27 16 9 8 14 26 55 47 32 25 
sensor id 2 10 7 5 7 1 0 243 9 10 14 15 10 
sensor id 3 26 33 48 20 13 11 19 33 38 28 38 29 
sensor id 4 6 1 2 1 1 2 1 1 4 2 4 2 
sensor id 5 0 0 0 0 0 0 0 0 0 0 0 0 
sensor id 0 5 2 2 1 2 1 1 1 2 5 2 2 
sensor id 1 54 34 21 16 10 11 16 31 62 57 41 27 
sensor id 2 10 8 6 7 3 0 0 9 10 16 15 10 
sensor id 3 22 29 33 18 13 12 20 31 25 15 23 23 
sensor id 4 4 2 1 1 1 2 1 1 3 3 3 1 
sensor id 5 0 0 0 0 0 0 0 0 0 0 0 0 
sensor id 0 3 2 1 1 1 1 1 1 2 3 2 2 
sensor id 1 51 37 21 17 12 13 18 38 68 59 49 30 
sensor id 2 10 7 5 7 3 0 0 10 14 18 17 12 
sensor id 3 18 24 28 16 12 12 18 22 15 11 14 17 
sensor id 4 4 3 2 1 1 2 1 1 3 2 3 1 
sensor id 5 0 0 0 0 0 0 0 0 0 0 0 0 
sensor id 0 4 1 1 1 2 2 1 1 2 4 2 1 
sensor id 1 50 45 22 21 18 17 24 50 72 54 57 35 
sensor id 2 11 7 6 8 4 3 0 15 19 25 23 19 
sensor id 3 15 20 23 14 12 13 15 13 8 8 9 11 
sensor id 4 4 2 1 1 1 2 1 1 3 2 3 2 
sensor id 5 0 0 0 0 0 0 0 0 0 0 0 0 
sensor id 0 5 3 1 1 2 1 1 1 2 5 2 2 
sensor id 1 41 45 21 27 27 24 30 58 68 42 56 38 
sensor id 2 13 10 8 13 6 7 0 20 24 30 28 29 
sensor id 3 11 14 16 11 10 12 9 9 6 5 5 7 
sensor id 4 4 3 1 1 1 2 1 1 3 2 3 1 
sensor id 5 0 0 0 0 0 0 0 0 0 0 0 0 
sensor id 0 4 3 2 1 2 1 1 1 2 5 4 2 
sensor id 1 33 40 19 30 32 28 33 59 58 33 52 41 
sensor id 2 16 12 10 16 9 14 25 23 27 32 32 34 
sensor id 3 9 10 11 7 8 11 8 6 4 6 4 5 
sensor id 4 5 3 2 1 1 2 1 1 3 2 2 1 
sensor id 5 0 0 0 0 0 0 0 0 0 0 0 0 
sensor id 0 5 2 2 1 2 2 1 1 2 6 4 2 
sensor id 1 26 32 17 34 38 29 30 55 44 24 44 40 
sensor id 2 17 11 9 17 11 19 243 23 25 35 36 38 
sensor id 3 8 8 6 6 7 8 5 4 4 4 3 4 
sensor id 4 5 4 2 1 1 2 1 1 3 2 3 2 
sensor id 5 0 0 0 0 0 0 0 0 0 0 0 0 
sensor id 0 5 3 2 1 2 2 1 2 5 9 7 3 
sensor id 1 22 24 14 32 38 31 31 49 38 20 35 32 
sensor id 2 18 11 12 17 11 25 243 23 24 36 41 44 
sensor id 3 6 6 5 5 6 7 4 3 4 4 3 3 
sensor id 4 7 7 4 2 1 2 2 2 3 2 4 4 
sensor id 5 0 0 0 0 0 0 0 0 0 0 0 0 
sensor id 0 7 3 2 3 3 2 4 6 15 12 8 4 
sensor id 1 20 21 10 28 38 32 29 38 28 15 23 24 
sensor id 2 21 12 10 21 14 30 243 25 27 37 44 59 
sensor id 3 6 6 5 4 5 8 3 3 3 4 3 4 
sensor id 4 10 9 17 7 4 3 3 3 4 3 4 5 
sensor id 5 0 0 0 0 0 0 0 0 0 0 0 0 
sensor id 0 6 3 4 3 4 4 5 8 19 13 8 5 
sensor id 1 15 12 7 23 32 31 26 30 19 11 15 17 
sensor id 2 22 10 13 21 14 34 243 26 23 29 45 64 
sensor id 3 6 6 3 4 6 7 4 3 3 4 3 4 
sensor id 4 10 9 22 12 6 4 4 4 5 4 5 7 
sensor id 5 0 0 0 0 0 0 0 0 0 0 0 0 
sensor id 0 6 4 4 3 5 5 6 8 19 13 8 5 
sensor id 1 15 12 7 23 32 31 26 30 19 11 15 17 
sensor id 2 22 10 13 21 14 34 243 26 23 29 45 64 
sensor id 3 6 6 3 4 6 7 4 3 3 4 3 4 
sensor id 4 10 9 22 12 6 4 4 4 5 4 5 7 
sensor id 5 0 0 0 0 0 0 0 0 0 0 0 0 
sensor id 0 6 3 4 4 5 6 6 6 12 11 8 5 
sensor id 1 8 1 1 9 15 25 13 10 7 5 6 5 
sensor id 2 25 11 16 27 15 43 243 23 11 9 26 67 
sensor id 3 5 6 3 3 6 7 4 3 2 5 3 4 
sensor id 4 15 11 37 38 14 8 8 11 8 6 8 16 
sensor id 5 0 0 0 0 0 0 0 0 0 0 0 0 
sensor id 0 6 3 4 4 7 6 7 6 12 11 8 5 
sensor id 1 8 1 1 9 15 25 13 10 7 5 6 5 
sensor id 2 25 11 16 27 15 43 243 23 11 9 26 67 
sensor id 3 5 6 3 3 6 7 4 3 2 5 3 4 
sensor id 4 15 11 37 38 14 8 8 11 8 6 8 16 
sensor id 5 0 0 0 0 0 0 0 0 0 0 0 0 
sensor id 0 6 5 5 4 6 7 5 5 8 18 9 4 
sensor id 1 2 2 4 2 3 14 2 2 4 3 3 1 
sensor id 2 25 12 21 33 13 28 243 12 9 10 9 27 
sensor id 3 4 3 1 2 3 7 4 2 3 4 2 3 
sensor id 4 15 11 32 96 28 15 21 33 16 10 13 24 
sensor id 5 0 0 0 0 0 0 0 0 0 0 0 0 
sensor id 0 7 4 4 3 4 7 5 5 8 18 9 4 
sensor id 1 2 2 4 2 3 14 2 2 4 3 3 1 
sensor id 2 25 12 21 33 13 28 243 12 9 10 9 27 
sensor id 3 4 3 1 2 3 7 4 2 3 4 2 3 
sensor id 4 15 11 32 96 28 15 21 33 16 10 13 24 
sensor id 5 0 0 0 0 0 0 0 0 0 0 0 0 
sensor id 0 8 4 3 3 5 6 4 4 8 18 9 5 
sensor id 1 5 4 3 2 0 5 2 3 3 2 4 2 
sensor id 2 16 11 19 25 9 6 243 11 4 0 7 14 
sensor id 3 4 3 1 2 2 6 3 3 3 4 2 3 
sensor id 4 14 14 22 111 32 25 36 62 35 20 21 35 
sensor id 5 0 0 0 0 0 0 0 0 0 0 0 0 
sensor id 0 7 3 3 2 4 4 4 4 8 18 9 5 
sensor id 1 5 4 3 2 0 5 2 3 3 2 4 2 
sensor id 2 16 11 19 25 9 6 243 11 4 0 7 14 
sensor id 3 4 3 1 2 2 6 3 3 3 4 2 3 
sensor id 4 14 14 22 111 32 25 36 62 35 20 21 35 
sensor id 5 0 0 0 0 0 0 0 0 0 0 0 0 
sensor id 0 7 3 3 2 4 4 4 4 7 16 7 4 
sensor id 1 5 0 0 1 7 5 1 3 3 2 2 0 
sensor id 2 10 8 9 24 20 10 243 14 8 5 5 8 
sensor id 3 4 4 1 2 3 7 3 2 3 4 3 3 
sensor id 4 16 16 21 110 31 28 41 74 46 29 27 40 
sensor id 5 0 0 0 0 0 0 0 0 0 0 0 0 
sensor id 0 6 3 2 2 3 4 3 3 6 15 7 4 
sensor id 1 3 0 0 3 0 7 3 3 2 4 3 0 
sensor id 2 8 7 8 18 19 4 243 12 6 3 4 6 
sensor id 3 5 4 1 2 3 6 4 3 2 4 2 3 
sensor id 4 17 18 20 100 29 24 39 73 50 36 31 44 
sensor id 5 0 0 0 0 0 0 0 0 0 0 0 0 
sensor id 0 5 3 2 2 3 4 3 3 6 13 6 3 
sensor id 1 6 0 0 0 0 8 3 2 3 4 3 1 
sensor id 2 7 6 6 11 12 4 243 9 0 0 3 5 
sensor id 3 4 3 1 2 3 7 3 3 3 4 3 3 
sensor id 4 17 17 20 96 26 21 37 70 52 43 36 48 
sensor id 5 0 0 0 0 0 0 0 0 0 0 0 0 
sensor id 0 5 2 2 2 3 3 3 3 5 10 5 2 
sensor id 1 4 3 0 0 0 9 3 2 3 4 3 0 
sensor id 2 6 6 5 8 7 3 243 7 6 6 4 3 
sensor id 3 4 4 1 2 4 8 4 3 3 5 3 3 
sensor id 4 18 16 20 89 24 18 33 65 52 46 39 50 
sensor id 5 0 0 0 0 0 0 0 0 0 0 0 0 
sensor id 0 5 1 2 2 3 3 2 3 4 9 5 3 
sensor id 1 4 0 0 3 3 7 2 1 3 3 3 1 
sensor id 2 6 4 3 7 7 6 243 4 0 0 3 3 
sensor id 3 4 4 1 2 4 9 6 3 4 6 4 4 
sensor id 4 19 15 20 82 23 15 29 62 52 48 42 51 
sensor id 5 0 0 0 0 0 0 0 0 0 0 0 0 
sensor id 0 6 1 2 1 3 3 2 2 4 10 5 3 
sensor id 1 5 4 2 3 6 11 3 2 2 3 3 2 
sensor id 2 6 5 4 7 8 7 243 6 0 0 3 4 
sensor id 3 5 5 1 4 5 13 9 7 8 7 5 6 
sensor id 4 19 15 19 73 21 14 28 60 52 46 44 50 
sensor id 5 0 0 0 0 0 0 0 0 0 0 0 0 
sensor id 0 5 2 2 1 3 3 2 2 3 9 5 3 
sensor id 1 2 0 2 3 6 11 4 3 3 3 4 2 
sensor id 2 5 4 4 8 9 9 243 6 0 0 6 5 
sensor id 3 6 5 2 6 9 17 20 16 19 11 11 9 
sensor id 4 18 14 17 62 20 12 24 57 51 47 48 52 
sensor id 5 0 0 0 0 0 0 0 0 0 0 0 0 
sensor id 0 5 3 1 1 3 3 2 2 3 9 5 3 
sensor id 1 2 0 2 3 6 11 4 3 3 3 4 2 
sensor id 2 5 4 4 8 9 9 243 6 0 0 6 5 
sensor id 3 6 5 2 6 9 17 20 16 19 11 11 9 
sensor id 4 18 14 17 62 20 12 24 57 51 47 48 52 
sensor id 5 0 0 0 0 0 0 0 0 0 0 0 0 
sensor id 0 5 3 1 1 3 3 2 2 4 8 5 3 
sensor id 1 6 0 3 4 5 8 5 3 4 5 4 3 
sensor id 2 6 7 4 7 9 7 243 11 0 6 7 6 
sensor id 3 7 5 4 8 11 19 25 23 27 14 14 13 
sensor id 4 19 13 16 56 19 11 21 51 44 41 47 52 
sensor id 5 0 0 0 0 0 0 0 0 0 0 0 0 
sensor id 0 5 1 2 2 3 3 2 3 4 8 4 3 
sensor id 1 3 0 2 8 10 11 6 7 6 4 6 6 
sensor id 2 6 5 4 9 11 9 35 17 1 0 5 6 
sensor id 3 8 7 5 12 13 19 31 36 41 19 23 22 
sensor id 4 19 12 17 53 19 10 19 46 38 35 44 48 
sensor id 5 0 0 0 0 0 0 0 0 0 0 0 0 
sensor id 0 5 1 2 1 4 3 2 2 3 7 3 2 
sensor id 1 8 0 0 9 12 9 8 11 9 7 10 10 
sensor id 2 7 5 4 8 10 6 87 18 4 3 7 6 
sensor id 3 10 7 6 17 15 19 33 51 61 26 31 31 
sensor id 4 18 11 15 43 18 10 18 43 33 30 41 44 
sensor id 5 0 0 0 0 0 0 0 0 0 0 0 0 
sensor id 0 4 2 2 1 3 3 2 2 3 5 2 2 
sensor id 1 10 3 4 17 18 12 12 22 18 12 17 19 
sensor id 2 7 5 3 8 8 7 243 17 8 6 7 6 
sensor id 3 13 9 8 21 16 17 31 63 78 30 39 38 
sensor id 4 17 9 12 33 15 9 17 39 28 25 36 35 
sensor id 5 0 0 0 0 0 0 0 0 0 0 0 0 
sensor id 0 4 4 2 1 2 2 1 2 2 5 3 1 
sensor id 1 13 3 10 26 25 14 17 35 35 23 32 31 
sensor id 2 7 7 5 7 6 7 243 12 4 3 7 6 
sensor id 3 14 10 10 22 16 15 31 75 86 34 46 47 
sensor id 4 13 7 9 22 11 7 14 31 24 21 31 27 
sensor id 5 0 0 0 0 0 0 0 0 0 0 0 0 
sensor id 0 3 2 1 0 2 2 1 1 2 6 2 1 
sensor id 1 16 8 6 24 19 15 15 35 41 32 40 32 
sensor id 2 7 6 4 5 3 5 0 7 5 8 8 5 
sensor id 3 18 13 13 28 18 17 34 88 83 34 53 58 
sensor id 4 12 6 7 15 8 6 11 24 21 16 25 21 
sensor id 5 0 0 0 0 0 0 0 0 0 0 0 0 
sensor id 0 4 2 2 1 2 1 1 1 2 5 3 1 
sensor id 1 17 8 4 21 16 14 14 32 42 37 43 30 
sensor id 2 7 6 4 4 1 2 0 5 3 11 7 4 
sensor id 3 22 15 14 33 20 18 35 97 79 33 56 68 
sensor id 4 11 6 6 9 5 5 6 10 11 9 13 10 
sensor id 5 0 0 0 0 0 0 0 0 0 0 0 0 
sensor id 0 6 0 2 1 2 1 1 1 2 5 1 2 
sensor id 1 17 10 9 15 12 12 10 22 32 37 44 26 
sensor id 2 6 3 4 4 1 5 0 4 2 7 5 3 
sensor id 3 35 18 21 61 25 17 31 91 53 27 58 100 
sensor id 4 5 3 3 2 2 3 2 2 5 4 6 4 
sensor id 5 0 0 0 0 0 0 0 0 0 0 0 0 
sensor id 0 3 2 1 1 2 1 1 1 2 5 1 2 
sensor id 1 17 10 9 15 12 12 10 22 32 37 44 26 
sensor id 2 6 3 4 4 1 5 0 4 2 7 5 3 
sensor id 3 35 18 21 61 25 17 31 91 53 27 58 100 
sensor id 4 5 3 3 2 2 3 2 2 5 4 6 4 
sensor id 5 0 0 0 0 0 0 0 0 0 0 0 0 
sensor id 0 3 2 1 1 2 1 1 1 2 6 2 1 
sensor id 1 15 4 1 13 6 6 8 22 33 35 42 26 
sensor id 2 5 4 5 3 0 0 0 2 0 3 5 3 
sensor id 3 38 18 22 61 25 17 30 94 59 29 62 98 
sensor id 4 6 4 3 3 2 3 3 3 6 4 7 7 
sensor id 5 0 0 0 0 0 0 0 0 0 0 0 0 
sensor id 0 4 1 0 1 1 2 0 1 2 3 2 1 
sensor id 1 14 3 1 14 9 8 11 27 36 32 36 25 
sensor id 2 5 4 1 3 2 0 0 3 0 2 5 3 
sensor id 3 32 17 19 50 23 16 31 106 85 35 64 81 
sensor id 4 9 5 5 5 4 4 4 7 9 7 12 14 
sensor id 5 0 0 0 0 0 0 0 0 0 0 0 0 
sensor id 0 3 0 2 0 2 1 1 1 2 4 4 1 
sensor id 1 13 2 4 18 15 12 13 28 36 29 31 23 
sensor id 2 5 4 5 3 4 4 0 5 4 6 4 2 
sensor id 3 24 16 16 35 19 15 29 101 112 39 66 73 
sensor id 4 11 5 6 8 4 4 5 10 12 11 17 20 
sensor id 5 0 0 0 0 0 0 0 0 0 0 0 0 
sensor id 0 5 0 1 1 2 1 1 1 2 4 4 1 
sensor id 1 13 2 4 18 15 12 13 28 36 29 31 23 
sensor id 2 5 4 5 3 4 4 0 5 4 6 4 2 
sensor id 3 24 16 16 35 19 15 29 101 112 39 66 73 
sensor id 4 11 5 6 8 4 4 5 10 12 11 17 20 
sensor id 5 0 0 0 0 0 0 0 0 0 0 0 0 
sensor id 0 5 3 1 0 2 1 1 2 3 5 3 2 
sensor id 1 10 3 9 17 17 9 13 18 16 10 11 10 
sensor id 2 5 5 3 3 1 0 243 4 5 2 4 2 
sensor id 3 18 12 12 25 17 15 30 75 124 38 45 35 
sensor id 4 14 7 8 14 6 5 8 21 23 21 31 32 
sensor id 5 0 0 0 0 0 0 0 0 0 0 0 0 
sensor id 0 5 2 1 0 2 3 1 2 3 5 3 2 
sensor id 1 10 3 9 17 17 9 13 18 16 10 11 10 
sensor id 2 5 5 3 3 1 0 243 4 5 2 4 2 
sensor id 3 18 12 12 25 17 15 30 75 124 38 45 35 
sensor id 4 14 7 8 14 6 5 8 21 23 21 31 32 
sensor id 5 0 0 0 0 0 0 0 0 0 0 0 0 
sensor id 0 4 1 2 2 2 2 1 2 3 6 2 1 
sensor id 1 6 6 0 8 16 17 12 10 8 5 6 5 
sensor id 2 4 4 2 5 6 11 243 5 0 3 6 4 
sensor id 3 9 7 6 12 12 13 22 28 51 22 18 13 
sensor id 4 13 8 8 13 6 7 12 23 45 36 37 33 
sensor id 5 0 0 0 0 0 0 0 0 0 0 0 0 
sensor id 0 5 4 3 1 2 2 2 2 3 6 2 1 
sensor id 1 6 6 0 8 16 17 12 10 8 5 6 5 
sensor id 2 4 4 2 5 6 11 243 5 0 3 6 4 
sensor id 3 9 7 6 12 12 13 22 28 51 22 18 13 
sensor id 4 13 8 8 13 6 7 12 23 45 36 37 33 
sensor id 5 0 0 0 0 0 0 0 0 0 0 0 0 
sensor id 0 5 4 3 1 2 2 2 1 4 8 4 3 
sensor id 1 4 0 0 7 15 12 9 8 7 5 6 3 
sensor id 2 5 6 4 5 9 12 243 9 0 0 6 5 
sensor id 3 9 5 5 9 10 12 17 19 28 15 12 9 
sensor id 4 16 13 9 14 7 8 15 27 47 38 43 40 
sensor id 5 0 0 0 0 0 0 0 0 0 0 0 0 
sensor id 0 5 2 2 2 3 3 2 2 3 8 4 2 
sensor id 1 3 0 5 6 8 8 7 6 5 3 3 5 
sensor id 2 6 5 5 7 11 7 243 10 8 2 4 5 
sensor id 3 7 6 3 6 8 13 16 15 20 12 9 8 
sensor id 4 17 16 11 18 9 10 21 34 48 40 50 51 
sensor id 5 0 0 0 0 0 0 0 0 0 0 0 0 
sensor id 0 6 3 3 2 4 5 3 3 4 11 5 3 
sensor id 1 4 5 0 4 7 8 6 6 6 4 5 4 
sensor id 2 6 6 5 8 12 6 243 13 0 0 6 6 
sensor id 3 6 5 2 6 8 13 16 13 16 10 8 7 
sensor id 4 19 18 12 23 12 18 33 45 47 40 51 61 
sensor id 5 0 0 0 0 0 0 0 0 0 0 0 0 
sensor id 0 5 2 3 2 4 6 4 3 5 13 6 3 
sensor id 1 6 4 3 4 8 9 5 6 5 5 5 4 
sensor id 2 6 5 4 9 12 8 227 18 8 9 7 7 
sensor id 3 6 5 2 6 7 13 13 11 11 8 6 6 
sensor id 4 20 20 14 31 16 25 34 57 46 35 42 59 
sensor id 5 0 0 0 0 0 0 0 0 0 0 0 0 
sensor id 0 5 4 3 2 5 8 5 3 5 13 6 3 
sensor id 1 5 2 0 5 7 11 6 5 5 4 4 3 
sensor id 2 7 6 5 9 12 10 243 17 2 5 7 6 
sensor id 3 6 4 2 4 5 10 8 5 6 6 4 5 
sensor id 4 19 22 14 35 19 39 43 74 50 32 34 47 
sensor id 5 0 0 0 0 0 0 0 0 0 0 0 0 
sensor id 0 5 2 3 2 5 9 5 3 4 11 5 3 
sensor id 1 6 0 0 4 11 9 6 5 5 4 4 4 
sensor id 2 6 4 4 6 5 3 0 9 7 9 6 4 
sensor id 3 5 5 1 3 5 9 6 5 5 6 4 5 
sensor id 4 17 23 13 28 20 51 51 71 46 26 30 41 
sensor id 5 0 0 0 0 0 0 0 0 0 0 0 0 
sensor id 0 5 3 3 2 6 10 5 3 5 10 4 3 
sensor id 1 7 0 0 7 13 12 6 4 4 5 4 4 
sensor id 2 6 5 4 5 4 5 0 8 0 1 6 4 
sensor id 3 5 4 2 3 4 9 6 4 5 6 4 4 
sensor id 4 16 20 12 27 21 59 57 74 47 26 30 45 
sensor id 5 0 0 0 0 0 0 0 0 0 0 0 0 
sensor id 0 5 3 3 3 6 12 6 3 4 8 4 3 
sensor id 1 7 0 0 5 2 9 5 3 4 3 4 2 
sensor id 2 6 5 3 3 1 0 0 4 2 0 4 3 
sensor id 3 5 4 1 3 4 8 4 3 4 6 4 3 
sensor id 4 15 16 12 31 21 59 54 75 42 22 28 50 
sensor id 5 0 0 0 0 0 0 0 0 0 0 0 0 
sensor id 0 5 2 3 3 7 13 6 3 4 7 5 3 
sensor id 1 2 0 0 4 0 3 4 2 3 3 2 2 
sensor id 2 5 4 3 4 1 0 0 0 0 9 3 2 
sensor id 3 5 4 1 2 3 5 3 3 3 5 3 3 
sensor id 4 15 9 12 36 21 56 47 77 35 18 23 48 
sensor id 5 0 0 0 0 0 0 0 0 0 0 0 0 
sensor id 0 5 3 4 3 8 14 7 3 4 7 5 3 
sensor id 1 2 0 0 4 0 3 4 2 3 3 2 2 
sensor id 2 5 4 3 4 1 0 0 0 0 9 3 2 
sensor id 3 5 4 1 2 3 5 3 3 3 5 3 3 
sensor id 4 15 9 12 36 21 56 47 77 35 18 23 48 
sensor id 5 0 0 0 0 0 0 0 0 0 0 0 0 
sensor id 0 6 4 4 5 8 16 8 8 7 8 8 11 
sensor id 1 3 0 4 2 0 2 2 3 2 3 3 0 
sensor id 2 6 5 4 4 0 0 0 4 0 0 6 3 
sensor id 3 5 4 0 2 2 4 2 2 2 5 3 3 
sensor id 4 14 8 12 43 21 51 40 84 29 15 18 38 
sensor id 5 0 0 0 0 0 0 0 0 0 0 0 0 
sensor id 0 6 4 4 5 8 16 8 8 7 8 8 11 
sensor id 1 3 0 4 2 0 2 2 3 2 3 3 0 
sensor id 2 6 5 4 4 0 0 0 4 0 0 6 3 
sensor id 3 5 4 0 2 3 4 3 2 3 4 3 2 
sensor id 4 12 8 12 50 22 49 39 77 22 11 13 27 
sensor id 5 0 0 0 0 0 0 0 0 0 0 0 0 
sensor id 0 14 10 19 42 24 21 19 40 27 23 24 31 
sensor id 1 4 0 0 3 6 3 2 3 3 3 3 3 
sensor id 2 9 9 7 8 6 2 0 8 8 6 8 14 
sensor id 3 5 4 1 1 2 5 2 2 3 5 3 3 
sensor id 4 12 10 15 65 26 53 41 61 17 10 11 25 
sensor id 5 0 0 0 0 0 0 0 0 0 0 0 0 
sensor id 0 21 23 24 51 25 23 22 47 33 27 28 36 
sensor id 1 5 0 0 3 7 5 3 4 4 5 4 1 
sensor id 2 20 19 20 19 10 4 0 14 0 6 12 19 
sensor id 3 5 4 1 2 2 6 2 2 2 5 3 3 
sensor id 4 13 13 19 67 26 56 43 47 16 9 11 26 
sensor id 5 0 0 0 0 0 0 0 0 0 0 0 0 
sensor id 0 23 29 26 60 26 23 24 54 35 29 31 41 
sensor id 1 5 0 0 2 0 11 2 3 4 4 4 2 
sensor id 2 23 21 25 23 10 12 0 16 5 1 14 22 
sensor id 3 5 4 1 2 3 6 2 3 3 5 3 3 
sensor id 4 14 14 20 66 26 49 39 43 15 9 10 25 
sensor id 5 0 0 0 0 0 0 0 0 0 0 0 0 
sensor id 0 27 38 29 71 28 20 24 57 32 24 28 45 
sensor id 1 2 5 0 1 8 6 2 3 3 1 4 2 
sensor id 2 25 25 26 23 11 8 0 13 10 0 10 18 
sensor id 3 5 4 1 2 3 6 3 2 3 4 3 3 
sensor id 4 14 12 20 63 24 37 31 36 13 8 9 20 
sensor id 5 0 0 0 0 0 0 0 0 0 0 0 0 
sensor id 0 28 45 33 84 30 20 24 53 25 17 22 44 
sensor id 1 4 0 4 1 6 2 1 2 3 3 3 2 
sensor id 2 21 23 21 15 7 3 0 9 5 0 8 12 
sensor id 3 4 4 1 2 3 5 3 2 3 5 3 3 
sensor id 4 12 9 17 56 23 30 23 30 11 6 7 16 
sensor id 5 0 0 0 0 0 0 0 0 0 0 0 0 
sensor id 0 28 45 35 91 31 23 23 44 18 13 17 40 
sensor id 1 3 5 0 0 5 11 0 2 3 3 3 2 
sensor id 2 16 20 15 9 4 6 0 3 7 5 6 7 
sensor id 3 5 4 1 2 2 5 2 2 3 4 3 3 
sensor id 4 10 7 15 53 26 22 22 27 10 6 7 14 
sensor id 5 0 0 0 0 0 0 0 0 0 0 0 0 
sensor id 0 27 43 36 87 33 29 21 33 14 11 15 37 
sensor id 1 2 6 0 0 3 9 1 2 3 3 4 2 
sensor id 2 13 18 12 7 3 7 0 2 1 8 8 7 
sensor id 3 5 4 0 2 2 4 2 2 3 5 3 3 
sensor id 4 9 6 14 47 32 18 27 24 9 5 6 12 
sensor id 5 0 0 0 0 0 0 0 0 0 0 0 0 
sensor id 0 29 39 37 81 30 20 20 30 14 10 14 40 
sensor id 1 4 4 3 2 0 0 1 3 4 2 4 2 
sensor id 2 14 18 11 7 5 0 0 5 5 1 6 8 
sensor id 3 4 5 1 1 2 4 2 2 2 5 3 2 
sensor id 4 8 6 13 46 38 21 29 22 8 5 5 10 
sensor id 5 0 0 0 0 0 0 0 0 0 0 0 0 
sensor id 0 34 35 41 84 23 13 19 27 13 9 14 42 
sensor id 1 3 4 1 0 2 13 0 1 3 4 3 2 
sensor id 2 15 20 12 6 3 5 0 2 6 9 7 8 
sensor id 3 5 3 0 1 3 4 2 2 2 5 4 3 
sensor id 4 7 5 12 38 35 17 19 14 7 4 4 7 
sensor id 5 0 0 0 0 0 0 0 0 0 0 0 0 
sensor id 0 43 30 48 80 20 11 16 25 12 9 14 46 
sensor id 1 3 3 1 0 0 5 2 3 2 4 3 0 
sensor id 2 16 22 13 9 5 0 0 7 6 10 9 9 
sensor id 3 4 4 0 1 1 4 2 2 3 4 3 3 
sensor id 4 7 5 11 27 25 11 11 9 6 4 4 7 
sensor id 5 0 0 0 0 0 0 0 0 0 0 0 0 
sensor id 0 53 27 47 66 16 10 14 25 12 9 14 46 
sensor id 1 3 3 1 0 0 5 2 3 2 4 3 0 
sensor id 2 16 22 13 9 5 0 0 7 6 10 9 9 
sensor id 3 4 4 0 1 1 4 2 2 3 4 3 3 
sensor id 4 7 5 11 27 25 11 11 9 6 4 4 7 
sensor id 5 0 0 0 0 0 0 0 0 0 0 0 0 
sensor id 0 55 25 44 60 14 9 12 24 14 10 16 49 
sensor id 1 4 0 0 2 6 1 1 3 4 4 3 2 
sensor id 2 20 23 20 22 15 6 0 15 11 7 13 17 
sensor id 3 5 5 1 2 2 4 2 1 3 5 3 3 
sensor id 4 8 5 13 18 14 7 6 5 5 3 3 5 
sensor id 5 0 0 0 0 0 0 0 0 0 0 0 0 
sensor id 0 55 24 40 53 13 8 11 24 14 10 16 49 
sensor id 1 4 0 0 2 6 1 1 3 4 4 3 2 
sensor id 2 20 23 20 22 15 6 0 15 11 7 13 17 
sensor id 3 5 5 1 2 2 4 2 1 3 5 3 3 
sensor id 4 8 5 13 18 14 7 6 5 5 3 3 5 
sensor id 5 0 0 0 0 0 0 0 0 0 0 0 0 
sensor id 0 53 22 36 48 12 7 8 22 16 10 19 52 
sensor id 1 7 0 0 4 0 12 1 3 5 4 4 3 
sensor id 2 24 24 25 36 24 11 0 32 13 6 22 24 
sensor id 3 5 3 1 2 1 5 2 2 2 5 2 3 
sensor id 4 6 4 8 6 5 4 3 2 4 3 3 3 
sensor id 5 0 0 0 0 0 0 0 0 0 0 0 0 
sensor id 0 54 21 33 43 10 5 8 22 16 10 19 52 
sensor id 1 7 0 0 4 0 12 1 3 5 4 4 3 
sensor id 2 24 24 25 36 24 11 0 32 13 6 22 24 
sensor id 3 5 3 1 2 1 5 2 2 2 5 2 3 
sensor id 4 6 4 8 6 5 4 3 2 4 3 3 3 
sensor id 5 0 0 0 0 0 0 0 0 0 0 0 0 
sensor id 0 54 21 33 43 10 5 8 22 19 14 20 58 
sensor id 1 4 6 0 1 8 3 3 2 4 3 4 3 
sensor id 2 24 24 28 42 29 2 0 36 21 11 23 24 
sensor id 3 5 4 0 2 2 6 3 2 2 4 3 3 
sensor id 4 6 5 10 6 5 3 3 3 4 3 3 4 
sensor id 5 0 0 0 0 0 0 0 0 0 0 0 0 
sensor id 0 58 21 35 53 12 8 11 26 20 15 24 67 
sensor id 1 4 0 7 3 1 12 4 4 3 5 3 2 
sensor id 2 24 22 26 36 29 13 243 27 17 19 21 17 
sensor id 3 4 4 0 2 2 4 2 2 3 4 2 2 
sensor id 4 7 6 15 9 6 5 4 4 5 4 3 5 
sensor id 5 0 0 0 0 0 0 0 0 0 0 0 0 
sensor id 0 55 20 38 67 14 10 15 30 19 14 23 64 
sensor id 1 6 0 6 3 0 13 3 2 4 3 5 3 
sensor id 2 23 23 19 26 24 12 243 17 13 7 22 15 
sensor id 3 5 5 1 3 3 3 2 2 3 4 3 3 
sensor id 4 8 6 17 17 12 6 6 5 5 4 4 5 
sensor id 5 0 0 0 0 0 0 0 0 0 0 0 0 
sensor id 0 52 21 40 74 18 12 17 30 17 11 20 60 
sensor id 1 4 7 0 3 7 4 3 2 5 3 4 2 
sensor id 2 22 25 17 21 17 7 0 10 11 4 17 12 
sensor id 3 5 4 1 1 2 4 2 2 3 4 3 3 
sensor id 4 6 5 12 16 14 7 6 5 5 3 3 4 
sensor id 5 0 0 0 0 0 0 0 0 0 0 0 0 
sensor id 0 52 23 46 84 19 12 20 30 14 12 15 52 
sensor id 1 4 3 0 4 0 11 1 4 3 3 5 2 
sensor id 2 21 25 15 15 11 4 0 8 5 2 13 10 
sensor id 3 5 5 1 2 3 5 2 2 2 4 3 3 
sensor id 4 5 4 7 12 18 9 8 5 5 3 3 4 
sensor id 5 0 0 0 0 0 0 0 0 0 0 0 0 
sensor id 0 49 23 50 92 21 14 22 26 11 9 14 46 
sensor id 1 3 3 3 0 1 10 2 1 4 4 4 1 
sensor id 2 18 24 13 11 6 7 0 5 2 12 9 8 
sensor id 3 5 5 1 2 3 6 2 2 3 5 3 4 
sensor id 4 5 3 5 11 22 12 9 5 5 3 3 4 
sensor id 5 0 0 0 0 0 0 0 0 0 0 0 0 
sensor id 0 53 25 53 75 21 18 27 23 10 10 12 41 
sensor id 1 2 2 3 2 0 2 0 2 4 3 3 1 
sensor id 2 15 22 13 11 6 0 0 7 7 3 7 8 
sensor id 3 5 4 1 1 2 4 2 2 3 4 3 3 
sensor id 4 5 3 5 10 25 16 11 5 5 3 3 3 
sensor id 5 0 0 0 0 0 0 0 0 0 0 0 0 
sensor id 0 57 26 50 62 23 24 31 23 10 10 12 41 
sensor id 1 2 2 3 2 0 2 0 2 4 3 3 1 
sensor id 2 15 22 13 11 6 0 0 7 7 3 7 8 
sensor id 3 5 4 1 1 2 4 2 2 3 4 3 3 
sensor id 4 5 3 5 10 25 16 11 5 5 3 3 3 
sensor id 5 0 0 0 0 0 0 0 0 0 0 0 0 
sensor id 0 57 26 50 62 23 24 31 22 10 9 12 38 
sensor id 1 2 0 4 1 0 7 3 1 3 4 3 2 
sensor id 2 14 22 14 11 5 0 0 3 5 9 6 7 
sensor id 3 5 4 0 2 2 4 2 2 3 4 3 3 
sensor id 4 4 3 4 10 32 22 13 6 5 3 3 3 
sensor id 5 0 0 0 0 0 0 0 0 0 0 0 0 
sensor id 0 51 27 55 76 25 25 31 23 10 8 12 34 
sensor id 1 5 4 0 1 0 3 4 2 2 4 3 1 
sensor id 2 12 19 11 8 3 0 0 5 0 4 7 5 
sensor id 3 5 4 0 2 2 5 2 2 3 4 2 3 
sensor id 4 5 3 4 10 34 23 14 6 5 3 3 4 
sensor id 5 0 0 0 0 0 0 0 0 0 0 0 0 
sensor id 0 44 26 57 82 28 27 31 22 9 9 9 29 
sensor id 1 5 0 0 0 0 7 4 2 3 3 3 2 
sensor id 2 11 19 8 5 1 0 0 5 2 3 5 3 
sensor id 3 5 4 0 1 2 3 1 2 3 4 3 3 
sensor id 4 4 3 4 10 30 24 13 6 5 3 3 3 
sensor id 5 0 0 0 0 0 0 0 0 0 0 0 0 
sensor id 0 27 20 48 69 32 34 33 19 8 8 8 19 
sensor id 1 4 1 1 3 6 11 3 1 2 4 4 0 
sensor id 2 7 11 5 4 2 4 0 2 0 4 4 3 
sensor id 3 5 4 1 2 2 4 1 1 3 5 3 4 
sensor id 4 4 3 4 9 33 37 19 6 6 4 4 3 
sensor id 5 0 0 0 0 0 0 0 0 0 0 0 0 
sensor id 0 23 18 45 68 34 38 31 19 8 8 8 19 
sensor id 1 4 1 1 3 6 11 3 1 2 4 4 0 
sensor id 2 7 11 5 4 2 4 0 2 0 4 4 3 
sensor id 3 5 4 1 2 2 4 1 1 3 5 3 4 
sensor id 4 4 3 4 9 33 37 19 6 6 4 4 3 
sensor id 5 0 0 0 0 0 0 0 0 0 0 0 0 
sensor id 0 20 18 45 63 34 37 30 16 7 7 7 16 
sensor id 1 1 0 0 0 0 0 1 1 3 4 3 2 
sensor id 2 6 8 4 2 1 0 0 0 0 0 4 3 
sensor id 3 4 3 1 2 2 5 2 1 3 3 2 2 
sensor id 4 4 3 4 8 32 41 20 6 6 4 3 3 
sensor id 5 0 0 0 0 0 0 0 0 0 0 0 0 
sensor id 0 20 25 43 59 34 33 29 16 7 7 7 16 
sensor id 1 1 0 0 0 0 0 1 1 3 4 3 2 
sensor id 2 6 8 4 2 1 0 0 0 0 0 4 3 
sensor id 3 4 3 1 2 2 5 2 1 3 3 2 2 
sensor id 4 4 3 4 8 32 41 20 6 6 4 3 3 
sensor id 5 0 0 0 0 0 0 0 0 0 0 0 0 
sensor id 0 20 25 43 59 34 33 29 16 7 7 8 15 
sensor id 1 5 0 0 0 0 0 0 1 4 3 4 1 
sensor id 2 6 10 4 2 0 0 0 0 0 5 5 3 
sensor id 3 4 4 1 2 2 6 3 2 3 5 2 3 
sensor id 4 4 3 4 9 33 42 22 6 6 4 4 4 
sensor id 5 0 0 0 0 0 0 0 0 0 0 0 0 
sensor id 0 18 30 39 55 34 32 29 16 7 9 7 14 
sensor id 1 3 0 0 2 1 3 0 1 3 4 4 2 
sensor id 2 6 9 5 3 2 1 0 1 0 0 4 3 
sensor id 3 5 4 0 2 1 5 1 2 3 4 3 3 
sensor id 4 5 3 4 10 36 45 27 7 6 4 4 4 
sensor id 5 0 0 0 0 0 0 0 0 0 0 0 0 
sensor id 0 17 29 35 52 34 28 25 15 7 7 6 13 
sensor id 1 2 0 3 3 1 5 2 2 2 3 2 1 
sensor id 2 5 7 4 4 1 1 0 1 0 0 3 2 
sensor id 3 4 5 1 2 2 4 2 2 2 4 3 3 
sensor id 4 4 3 4 10 37 46 30 8 6 4 4 4 
sensor id 5 0 0 0 0 0 0 0 0 0 0 0 0 
sensor id 0 16 31 34 57 34 21 21 18 8 6 7 16 
sensor id 1 4 4 3 3 4 9 3 2 3 4 4 1 
sensor id 2 6 8 4 3 2 4 0 3 1 7 4 3 
sensor id 3 5 4 0 2 3 5 2 2 2 4 3 3 
sensor id 4 5 3 4 11 35 37 33 10 7 5 4 5 
sensor id 5 0 0 0 0 0 0 0 0 0 0 0 0 
sensor id 0 19 34 33 65 34 19 25 23 8 7 8 18 
sensor id 1 2 0 0 0 0 1 1 1 3 4 4 0 
sensor id 2 5 8 4 3 0 0 0 0 1 8 5 2 
sensor id 3 4 4 1 2 3 5 1 2 3 5 2 3 
sensor id 4 5 4 6 21 45 35 46 16 9 5 5 7 
sensor id 5 0 0 0 0 0 0 0 0 0 0 0 0 
sensor id 0 19 31 31 65 33 18 26 27 9 7 8 19 
sensor id 1 5 0 0 0 0 0 1 3 4 4 4 1 
sensor id 2 6 9 5 2 0 0 0 2 4 6 2 2 
sensor id 3 5 4 0 1 1 4 2 2 3 5 3 3 
sensor id 4 6 5 7 31 47 30 49 22 10 7 6 8 
sensor id 5 0 0 0 0 0 0 0 0 0 0 0 0 
sensor id 0 20 28 28 66 30 17 30 39 14 11 10 23 
sensor id 1 2 0 0 1 6 9 1 1 2 4 3 1 
sensor id 2 7 8 4 3 2 5 0 0 0 0 3 2 
sensor id 3 4 4 1 1 2 5 2 2 2 5 4 3 
sensor id 4 6 5 7 28 40 19 48 34 16 10 10 14 
sensor id 5 0 0 0 0 0 0 0 0 0 0 0 0 
sensor id 0 22 29 27 63 27 15 33 39 14 11 10 23 
sensor id 1 2 0 0 1 6 9 1 1 2 4 3 1 
sensor id 2 7 8 4 3 2 5 0 0 0 0 3 2 
sensor id 3 4 4 1 1 2 5 2 2 2 5 4 3 
sensor id 4 6 5 7 28 40 19 48 34 16 10 10 14 
sensor id 5 0 0 0 0 0 0 0 0 0 0 0 0 
sensor id 0 22 29 27 63 27 15 33 54 21 13 15 28 
sensor id 1 3 0 0 2 7 4 1 0 3 4 5 3 
sensor id 2 8 9 6 4 3 4 0 0 0 7 6 4 
sensor id 3 4 4 1 2 2 5 2 2 2 5 3 3 
sensor id 4 9 7 11 49 52 20 54 62 28 16 18 26 
sensor id 5 0 0 0 0 0 0 0 0 0 0 0 0 
sensor id 0 28 31 24 47 20 11 24 60 31 20 23 35 
sensor id 1 6 0 0 4 0 4 4 3 4 5 5 2 
sensor id 2 10 12 12 8 5 0 0 6 0 0 7 6 
sensor id 3 5 5 1 2 3 6 4 3 4 6 3 3 
sensor id 4 15 12 17 70 49 18 42 61 27 16 19 31 
sensor id 5 0 0 0 0 0 0 0 0 0 0 0 0 
sensor id 0 29 37 25 52 20 12 24 60 31 20 23 35 
sensor id 1 6 0 0 4 0 4 4 3 4 5 5 2 
sensor id 2 10 12 12 8 5 0 0 6 0 0 7 6 
sensor id 3 5 5 1 2 3 6 4 3 4 6 3 3 
sensor id 4 15 12 17 70 49 18 42 61 27 16 19 31 
sensor id 5 0 0 0 0 0 0 0 0 0 0 0 0 
sensor id 0 27 37 26 54 20 13 20 50 23 16 21 40 
sensor id 1 5 3 0 0 2 9 2 3 3 4 3 3 
sensor id 2 11 16 12 7 4 0 0 6 6 2 4 7 
sensor id 3 6 5 0 1 2 5 3 3 3 4 2 4 
sensor id 4 11 9 14 58 70 20 45 40 17 10 11 18 
sensor id 5 0 0 0 0 0 0 0 0 0 0 0 0 
sensor id 0 28 41 30 71 23 13 23 50 23 16 21 40 
sensor id 1 5 3 0 0 2 9 2 3 3 4 3 3 
sensor id 2 11 16 12 7 4 0 0 6 6 2 4 7 
sensor id 3 6 5 0 1 2 5 3 3 3 4 2 4 
sensor id 4 11 9 14 58 70 20 45 40 17 10 11 18 
sensor id 5 0 0 0 0 0 0 0 0 0 0 0 0 
sensor id 0 28 41 30 71 23 13 23 52 21 13 18 38 
sensor id 1 2 0 1 4 6 3 0 3 5 4 4 1 
sensor id 2 10 16 12 7 5 3 0 3 4 9 7 5 
sensor id 3 5 5 1 1 2 5 2 2 3 6 3 4 
sensor id 4 10 8 13 54 73 21 41 32 14 8 9 13 
sensor id 5 0 0 0 0 0 0 0 0 0 0 0 0 
sensor id 0 27 42 31 73 24 15 24 44 16 11 13 31 
sensor id 1 6 0 0 0 4 10 1 1 4 5 3 1 
sensor id 2 9 15 8 5 2 5 0 0 0 10 5 3 
sensor id 3 5 5 1 2 2 5 3 2 2 5 3 3 
sensor id 4 8 6 9 38 73 22 47 25 12 7 7 9 
sensor id 5 0 0 0 0 0 0 0 0 0 0 0 0 
sensor id 0 26 47 32 63 23 14 22 35 12 10 12 31 
sensor id 1 4 0 0 3 1 0 3 2 3 4 5 1 
sensor id 2 8 13 8 5 3 0 0 2 0 0 5 4 
sensor id 3 5 4 1 2 2 5 2 3 3 5 3 3 
sensor id 4 6 6 8 30 71 24 45 20 10 6 6 7 
sensor id 5 0 0 0 0 0 0 0 0 0 0 0 0 
sensor id 0 27 48 31 56 22 14 21 27 10 9 9 25 
sensor id 1 5 0 0 0 5 8 1 1 3 4 5 1 
sensor id 2 9 15 7 4 1 5 0 2 0 0 5 4 
sensor id 3 4 5 0 2 2 5 2 2 3 5 4 3 
sensor id 4 6 5 8 29 67 29 44 15 9 6 5 6 
sensor id 5 0 0 0 0 0 0 0 0 0 0 0 0 
sensor id 0 23 46 30 42 19 17 23 21 9 8 8 21 
sensor id 1 2 0 0 1 2 8 2 3 3 4 3 2 
sensor id 2 7 14 6 3 0 0 0 3 4 9 5 3 
sensor id 3 5 4 1 1 3 4 2 2 3 5 3 3 
sensor id 4 5 4 6 24 58 38 37 11 7 5 4 4 
sensor id 5 0 0 0 0 0 0 0 0 0 0 0 0 
sensor id 0 22 49 31 39 21 22 25 17 8 8 8 21 
sensor id 1 1 0 1 2 6 9 4 3 3 4 4 3 
sensor id 2 6 13 5 3 2 3 0 2 0 5 5 4 
sensor id 3 4 5 1 2 2 5 2 2 3 5 3 3 
sensor id 4 5 4 5 14 47 40 28 8 6 4 4 4 
sensor id 5 0 0 0 0 0 0 0 0 0 0 0 0 
sensor id 0 23 42 22 20 17 23 27 15 11 10 17 12 
sensor id 1 1 0 0 1 2 6 3 3 3 4 4 3 
sensor id 2 7 13 6 3 1 0 0 4 4 6 6 5 
sensor id 3 5 5 0 2 2 4 2 2 3 5 4 3 
sensor id 4 4 3 5 12 43 36 23 7 6 4 4 3 
sensor id 5 0 0 0 0 0 0 0 0 0 0 0 0 
sensor id 0 13 34 13 11 17 22 29 14 8 8 7 7 
sensor id 1 3 0 0 0 0 6 3 3 4 3 4 1 
sensor id 2 8 16 7 6 7 7 0 4 0 0 4 3 
sensor id 3 5 5 0 2 2 4 2 2 3 5 4 3 
sensor id 4 4 3 5 12 43 36 23 7 6 4 4 3 
sensor id 5 0 0 0 0 0 0 0 0 0 0 0 0 
sensor id 0 13 34 13 11 17 22 29 14 8 8 7 7 
sensor id 1 3 0 0 0 0 6 3 3 4 3 4 1 
sensor id 2 8 16 7 6 7 7 0 4 0 0 4 3 
sensor id 3 5 4 1 2 2 5 2 2 3 5 3 3 
sensor id 4 4 4 5 12 42 31 17 6 5 4 3 3 
sensor id 5 0 0 0 0 0 0 0 0 0 0 0 0 
sensor id 0 12 30 12 11 17 20 28 16 9 14 10 8 
sensor id 1 3 0 0 4 12 24 8 4 4 5 4 3 
sensor id 2 8 17 7 6 11 20 243 6 2 3 6 5 
sensor id 3 5 4 1 2 4 7 3 2 3 5 3 3 
sensor id 4 4 4 5 12 42 27 16 6 6 4 4 4 
sensor id 5 0 0 0 0 0 0 0 0 0 0 0 0 
sensor id 0 12 29 12 10 16 18 26 15 12 19 13 9 
sensor id 1 5 0 0 4 16 41 8 5 4 4 5 2 
sensor id 2 9 16 8 8 17 34 243 6 0 3 6 5 
sensor id 3 5 5 1 2 3 10 3 2 3 6 4 2 
sensor id 4 5 6 6 13 40 24 15 6 6 4 4 4 
sensor id 5 0 0 0 0 0 0 0 0 0 0 0 0 
sensor id 0 11 27 11 9 14 16 23 13 12 22 13 7 
sensor id 1 5 0 0 4 17 45 9 4 5 4 5 3 
sensor id 2 9 16 8 8 18 39 243 6 0 4 6 5 
sensor id 3 5 4 1 3 4 9 3 3 3 5 4 4 
sensor id 4 6 7 7 14 37 21 15 7 6 4 4 5 
sensor id 5 0 0 0 0 0 0 0 0 0 0 0 0 
sensor id 0 12 24 10 7 11 13 19 11 12 24 14 7 
sensor id 1 4 1 0 4 20 47 10 4 5 5 5 3 
sensor id 2 9 16 9 8 19 40 243 6 0 5 6 5 
sensor id 3 5 5 1 2 4 10 3 2 2 5 4 3 
sensor id 4 6 7 7 17 36 19 15 7 6 4 4 5 
sensor id 5 0 0 0 0 0 0 0 0 0 0 0 0 
sensor id 0 10 16 8 5 5 4 5 5 8 20 9 5 
sensor id 1 4 0 0 5 19 48 11 4 4 5 5 3 
sensor id 2 9 13 10 7 17 37 243 5 0 6 7 6 
sensor id 3 4 4 1 2 4 12 3 3 3 6 4 3 
sensor id 4 8 9 13 19 13 7 7 8 7 4 6 14 
sensor id 5 0 0 0 0 0 0 0 0 0 0 0 0 
sensor id 0 8 9 5 4 4 4 4 5 8 20 9 5 
sensor id 1 4 0 0 5 19 48 11 4 4 5 5 3 
sensor id 2 9 13 10 7 17 37 243 5 0 6 7 6 
sensor id 3 4 4 1 2 4 12 3 3 3 6 4 3 
sensor id 4 8 9 13 19 13 7 7 8 7 4 6 14 
sensor id 5 0 0 0 0 0 0 0 0 0 0 0 0 
sensor id 0 8 9 5 4 4 4 4 4 8 22 10 6 
sensor id 1 4 2 3 4 15 46 10 5 5 4 5 2 
sensor id 2 11 16 9 8 11 34 243 5 0 1 5 4 
sensor id 3 5 5 1 2 4 13 4 3 4 5 4 4 
sensor id 4 16 10 14 18 9 6 8 14 10 6 11 31 
sensor id 5 0 0 0 0 0 0 0 0 0 0 0 0 
sensor id 0 8 7 6 4 5 5 5 5 12 27 14 7 
sensor id 1 3 0 0 3 12 31 7 3 3 4 4 2 
sensor id 2 8 9 7 6 10 29 243 4 0 0 3 4 
sensor id 3 5 4 1 2 4 12 3 3 3 4 3 3 
sensor id 4 27 16 25 37 16 10 15 33 19 10 18 58 
sensor id 5 0 0 0 0 0 0 0 0 0 0 0 0 
sensor id 0 8 6 6 5 5 5 5 6 14 28 15 8 
sensor id 1 4 0 0 4 8 15 3 2 5 5 3 1 
sensor id 2 7 7 5 5 8 19 243 1 5 9 4 2 
sensor id 3 5 5 1 2 4 9 3 3 3 5 3 3 
sensor id 4 35 22 32 58 23 14 25 55 30 13 24 75 
sensor id 5 0 0 0 0 0 0 0 0 0 0 0 0 
sensor id 0 8 5 6 5 5 4 4 6 13 26 13 6 
sensor id 1 5 3 3 2 0 12 3 4 3 5 4 0 
sensor id 2 6 6 5 5 6 12 243 2 5 8 4 2 
sensor id 3 4 4 1 2 3 9 3 3 3 5 3 4 
sensor id 4 36 23 33 61 23 14 26 59 35 15 28 81 
sensor id 5 0 0 0 0 0 0 0 0 0 0 0 0 
sensor id 0 8 4 5 4 4 4 4 5 12 25 12 6 
sensor id 1 6 0 0 1 1 10 3 3 5 4 4 2 
sensor id 2 6 6 4 5 5 10 243 1 3 8 6 4 
sensor id 3 5 4 1 2 4 9 4 3 3 5 4 4 
sensor id 4 37 23 32 58 21 13 24 59 37 16 29 75 
sensor id 5 0 0 0 0 0 0 0 0 0 0 0 0 
sensor id 0 8 5 4 3 4 3 3 5 10 22 10 5 
sensor id 1 6 2 0 0 3 21 6 2 3 5 4 1 
sensor id 2 6 7 5 4 4 14 243 3 0 2 5 4 
sensor id 3 5 4 1 2 4 9 4 3 3 5 4 4 
sensor id 4 37 23 32 58 21 13 24 59 37 16 29 75 
sensor id 5 0 0 0 0 0 0 0 0 0 0 0 0 
sensor id 0 7 4 3 3 4 3 3 4 8 19 8 5 
sensor id 1 6 0 0 3 5 19 4 3 5 4 4 3 
sensor id 2 6 6 5 5 5 9 243 1 5 6 2 3 
sensor id 3 5 5 1 2 4 18 4 3 4 5 4 3 
sensor id 4 34 24 23 35 13 9 15 40 34 18 35 73 
sensor id 5 0 0 0 0 0 0 0 0 0 0 0 0 
sensor id 0 6 4 3 2 4 3 2 4 8 19 8 5 
sensor id 1 6 0 0 3 5 19 4 3 5 4 4 3 
sensor id 2 6 6 5 5 5 9 243 1 5 6 2 3 
sensor id 3 5 5 1 2 4 18 4 3 4 5 4 3 
sensor id 4 34 24 23 35 13 9 15 40 34 18 35 73 
sensor id 5 0 0 0 0 0 0 0 0 0 0 0 0 
sensor id 0 7 2 2 2 3 3 2 3 7 16 8 4 
sensor id 1 3 3 0 3 9 23 6 2 4 4 3 4 
sensor id 2 5 6 3 4 3 10 243 0 4 6 2 4 
sensor id 3 5 5 1 2 6 26 5 3 3 6 4 4 
sensor id 4 35 21 17 23 8 8 11 29 31 20 38 63 
sensor id 5 0 0 0 0 0 0 0 0 0 0 0 0 
sensor id 0 7 3 3 2 3 3 3 3 7 16 8 4 
sensor id 1 3 3 0 3 9 23 6 2 4 4 3 4 
sensor id 2 5 6 3 4 3 10 243 0 4 6 2 4 
sensor id 3 5 5 1 2 6 26 5 3 3 6 4 4 
sensor id 4 35 21 17 23 8 8 11 29 31 20 38 63 
sensor id 5 0 0 0 0 0 0 0 0 0 0 0 0 
sensor id 0 7 3 3 2 3 3 3 5 10 21 23 14 
sensor id 1 5 0 4 3 1 24 7 4 3 4 5 2 
sensor id 2 6 5 4 6 5 10 243 5 0 0 5 5 
sensor id 3 5 5 1 3 6 24 5 3 3 5 4 3 
sensor id 4 37 21 17 22 9 8 11 30 34 21 43 65 
sensor id 5 0 0 0 0 0 0 0 0 0 0 0 0 
sensor id 0 11 5 6 6 5 4 4 11 16 25 32 25 
sensor id 1 6 2 0 1 7 24 6 2 4 5 4 2 
sensor id 2 7 7 8 9 13 16 243 2 0 2 6 5 
sensor id 3 5 5 1 3 5 18 5 3 3 6 4 3 
sensor id 4 31 23 16 21 9 7 12 33 39 23 48 56 
sensor id 5 0 0 0 0 0 0 0 0 0 0 0 0 
sensor id 0 16 7 8 9 5 4 5 13 19 27 38 29 
sensor id 1 6 0 0 3 8 21 5 4 3 3 5 3 
sensor id 2 7 7 10 12 19 14 0 6 3 0 4 6 
sensor id 3 5 5 2 2 5 18 5 3 3 6 4 4 
sensor id 4 23 26 15 17 8 7 11 32 44 25 50 47 
sensor id 5 0 0 0 0 0 0 0 0 0 0 0 0 
sensor id 0 19 8 9 10 6 4 5 14 20 29 41 32 
sensor id 1 3 5 0 1 9 24 6 2 3 4 3 4 
sensor id 2 7 9 14 15 22 19 0 6 0 10 3 7 
sensor id 3 5 5 2 3 5 18 5 3 4 5 4 4 
sensor id 4 21 25 14 14 7 6 9 19 32 24 35 16 
sensor id 5 0 0 0 0 0 0 0 0 0 0 0 0 
sensor id 0 21 9 10 11 6 5 5 14 21 29 40 32 
sensor id 1 2 0 2 0 9 22 6 3 4 6 5 1 
sensor id 2 8 8 14 15 22 15 0 4 0 6 6 5 
sensor id 3 5 5 1 2 5 17 4 3 4 5 4 3 
sensor id 4 17 28 15 6 5 5 4 4 6 7 6 6 
sensor id 5 0 0 0 0 0 0 0 0 0 0 0 0 
sensor id 0 20 8 10 10 6 4 5 14 21 29 42 32 
sensor id 1 3 0 4 1 7 24 4 4 4 6 4 2 
sensor id 2 8 8 14 17 22 20 243 6 3 0 5 6 
sensor id 3 5 5 1 3 5 18 5 3 3 5 4 4 
sensor id 4 15 27 13 5 4 4 3 3 5 5 5 5 
sensor id 5 0 0 0 0 0 0 0 0 0 0 0 0 
sensor id 0 22 8 11 11 6 5 6 15 21 30 45 36 
sensor id 1 5 0 4 0 9 22 5 4 3 4 4 3 
sensor id 2 9 8 17 20 28 17 0 4 2 10 3 7 
sensor id 3 5 5 2 3 5 18 5 3 4 6 4 3 
sensor id 4 14 25 12 5 3 4 3 3 5 5 4 5 
sensor id 5 0 0 0 0 0 0 0 0 0 0 0 0 
sensor id 0 25 11 13 12 7 4 5 14 19 30 40 32 
sensor id 1 1 1 0 1 7 22 5 2 4 2 4 1 
sensor id 2 9 11 20 24 27 20 0 5 9 0 8 7 
sensor id 3 5 5 2 3 4 15 5 3 4 5 3 4 
sensor id 4 13 25 13 5 4 4 3 3 5 5 4 5 
sensor id 5 0 0 0 0 0 0 0 0 0 0 0 0 
sensor id 0 26 11 13 10 6 3 4 10 19 32 32 25 
sensor id 1 2 7 0 4 1 27 5 3 4 4 3 3 
sensor id 2 10 12 26 30 27 27 0 9 0 12 4 11 
sensor id 3 6 5 1 2 4 14 4 3 3 5 3 3 
sensor id 4 11 22 11 4 3 4 3 3 5 4 4 4 
sensor id 5 0 0 0 0 0 0 0 0 0 0 0 0 
sensor id 0 25 11 12 8 5 4 4 10 24 36 30 23 
sensor id 1 6 0 4 0 5 25 5 3 6 4 3 3 
sensor id 2 14 13 34 33 28 28 0 6 3 9 5 12 
sensor id 3 6 5 1 2 4 14 4 3 3 5 3 3 
sensor id 4 11 22 11 4 3 4 3 3 5 4 4 4 
sensor id 5 0 0 0 0 0 0 0 0 0 0 0 0 
sensor id 0 25 11 12 8 5 4 4 10 24 36 30 23 
sensor id 1 6 0 4 0 5 25 5 3 6 4 3 3 
sensor id 2 14 13 34 33 28 28 0 6 3 9 5 12 
sensor id 3 5 4 1 2 4 13 4 3 3 5 4 3 
sensor id 4 11 22 12 4 4 4 3 4 7 6 7 8 
sensor id 5 0 0 0 0 0 0 0 0 0 0 0 0 
sensor id 0 31 17 16 10 8 5 8 20 34 39 33 28 
sensor id 1 4 0 5 0 7 7 4 2 4 3 2 2 
sensor id 2 15 16 31 23 18 12 0 4 1 9 4 8 
sensor id 3 5 5 1 2 3 8 3 2 3 5 3 3 
sensor id 4 18 27 23 21 12 10 17 31 28 13 20 29 
sensor id 5 0 0 0 0 0 0 0 0 0 0 0 0 
sensor id 0 34 20 20 14 10 8 14 20 34 39 33 28 
sensor id 1 4 0 5 0 7 7 4 2 4 3 2 2 
sensor id 2 15 16 31 23 18 12 0 4 1 9 4 8 
sensor id 3 5 5 1 2 3 8 3 2 3 5 3 3 
sensor id 4 18 27 23 21 12 10 17 31 28 13 20 29 
sensor id 5 0 0 0 0 0 0 0 0 0 0 0 0 
sensor id 0 35 22 22 16 12 10 18 32 39 39 35 30 
sensor id 1 5 1 0 4 6 4 4 2 2 3 3 1 
sensor id 2 13 16 26 16 12 4 0 7 0 0 7 7 
sensor id 3 4 5 1 2 3 6 3 2 3 5 3 3 
sensor id 4 21 29 34 31 24 19 35 44 37 16 20 30 
sensor id 5 0 0 0 0 0 0 0 0 0 0 0 0 
sensor id 0 36 22 22 16 12 10 18 32 39 39 35 30 
sensor id 1 5 1 0 4 6 4 4 2 2 3 3 1 
sensor id 2 13 16 26 16 12 4 0 7 0 0 7 7 
sensor id 3 4 5 1 2 3 6 3 2 3 5 3 3 
sensor id 4 21 29 34 31 24 19 35 44 37 16 20 30 
sensor id 5 0 0 0 0 0 0 0 0 0 0 0 0 
sensor id 0 33 21 19 16 13 10 19 35 40 41 36 25 
sensor id 1 6 0 0 3 0 10 2 1 4 4 4 3 
sensor id 2 13 15 25 17 10 7 0 3 5 6 5 10 
sensor id 3 5 5 1 2 3 6 3 2 3 5 4 3 
sensor id 4 21 30 34 33 26 21 36 43 37 15 19 30 
sensor id 5 0 0 0 0 0 0 0 0 0 0 0 0 
sensor id 0 33 21 19 16 13 10 19 35 40 41 36 25 
sensor id 1 6 0 0 3 0 10 2 1 4 4 4 3 
sensor id 2 13 15 25 17 10 7 0 3 5 6 5 10 
sensor id 3 5 4 1 2 3 6 2 2 3 5 4 3 
sensor id 4 22 31 36 32 25 19 34 42 37 15 20 28 
sensor id 5 0 0 0 0 0 0 0 0 0 0 0 0 
sensor id 0 16 9 10 15 13 10 20 37 41 42 38 27 
sensor id 1 2 2 4 3 0 5 1 2 5 5 4 2 
sensor id 2 18 19 25 19 10 10 243 5 2 10 10 15 
sensor id 3 5 5 1 2 3 7 3 2 3 5 4 3 
sensor id 4 22 34 37 27 20 16 28 37 33 14 19 27 
sensor id 5 0 0 0 0 0 0 0 0 0 0 0 0 
sensor id 0 13 7 9 15 12 9 16 34 40 42 38 26 
sensor id 1 3 1 3 3 0 5 2 4 4 4 3 3 
sensor id 2 22 17 25 20 11 13 243 11 8 2 9 19 
sensor id 3 5 4 1 2 3 7 3 3 3 5 3 3 
sensor id 4 20 33 33 26 17 15 26 34 27 11 17 27 
sensor id 5 0 0 0 0 0 0 0 0 0 0 0 0 
sensor id 0 12 8 8 12 10 7 12 30 40 43 38 23 
sensor id 1 3 7 0 0 8 11 2 3 4 6 3 3 
sensor id 2 24 19 23 22 15 21 243 15 6 12 13 25 
sensor id 3 5 5 1 2 3 8 3 3 3 5 4 4 
sensor id 4 20 32 28 27 19 14 24 31 24 11 16 26 
sensor id 5 0 0 0 0 0 0 0 0 0 0 0 0 
sensor id 0 12 7 7 11 8 7 10 27 39 43 39 23 
sensor id 1 6 0 3 2 0 18 4 3 4 4 5 1 
sensor id 2 25 16 22 29 18 27 243 20 10 3 18 28 
sensor id 3 5 5 1 2 4 10 3 3 4 5 3 3 
sensor id 4 20 33 26 25 18 13 20 27 18 9 12 22 
sensor id 5 0 0 0 0 0 0 0 0 0 0 0 0 
sensor id 0 11 6 8 10 8 6 9 23 38 42 37 22 
sensor id 1 2 0 5 1 4 19 4 4 4 5 4 2 
sensor id 2 25 15 22 28 20 31 243 21 11 4 22 31 
sensor id 3 5 5 1 2 4 9 3 2 3 5 4 3 
sensor id 4 17 29 21 21 14 10 12 15 10 6 8 15 
sensor id 5 0 0 0 0 0 0 0 0 0 0 0 0 
sensor id 0 12 7 7 8 7 5 7 23 38 42 37 22 
sensor id 1 2 0 5 1 4 19 4 4 4 5 4 2 
sensor id 2 25 15 22 28 20 31 243 21 11 4 22 31 
sensor id 3 5 5 1 2 4 9 3 2 3 5 4 3 
sensor id 4 17 29 21 21 14 10 12 15 10 6 8 15 
sensor id 5 0 0 0 0 0 0 0 0 0 0 0 0 
sensor id 0 11 3 6 7 6 5 7 16 34 42 36 18 
sensor id 1 6 4 0 3 11 28 6 4 5 4 5 3 
sensor id 2 14 7 9 13 22 36 243 13 19 10 23 21 
sensor id 3 5 5 1 2 4 12 4 3 3 6 4 3 
sensor id 4 16 21 18 20 12 8 9 11 8 5 8 16 
sensor id 5 0 0 0 0 0 0 0 0 0 0 0 0 
sensor id 0 12 5 6 7 6 5 7 16 34 42 36 18 
sensor id 1 6 4 0 3 11 28 6 4 5 4 5 3 
sensor id 2 14 7 9 13 22 36 243 13 19 10 23 21 
sensor id 3 5 5 1 2 4 12 4 3 3 6 4 3 
sensor id 4 16 21 18 20 12 8 9 11 8 5 8 16 
sensor id 5 0 0 0 0 0 0 0 0 0 0 0 0 
sensor id 0 11 6 6 7 6 5 7 16 35 43 37 20 
sensor id 1 6 0 5 2 11 26 8 3 6 5 5 3 
sensor id 2 16 10 10 14 21 33 243 19 10 17 24 23 
sensor id 3 5 5 1 2 5 13 4 3 3 5 4 3 
sensor id 4 16 22 18 24 14 9 12 16 10 6 9 20 
sensor id 5 0 0 0 0 0 0 0 0 0 0 0 0 
sensor id 0 11 6 6 7 6 5 7 16 35 43 37 20 
sensor id 1 6 0 5 2 11 26 8 3 6 5 5 3 
sensor id 2 16 10 10 14 21 33 243 19 10 17 24 23 
sensor id 3 5 5 1 2 5 13 4 3 3 5 4 3 
sensor id 4 18 23 20 27 18 11 14 20 12 8 10 22 
sensor id 5 0 0 0 0 0 0 0 0 0 0 0 0 
sensor id 0 11 6 8 9 7 7 9 22 40 42 42 27 
sensor id 1 5 0 4 2 9 22 5 3 4 6 4 2 
sensor id 2 16 10 12 16 23 34 243 17 11 17 25 26 
sensor id 3 5 5 1 2 4 10 4 3 3 5 4 4 
sensor id 4 18 24 21 30 22 14 19 23 12 7 10 22 
sensor id 5 0 0 0 0 0 0 0 0 0 0 0 0 
sensor id 0 13 9 9 13 9 9 12 27 41 41 42 31 
sensor id 1 5 0 0 1 3 15 3 3 4 5 4 3 
sensor id 2 20 13 13 19 24 29 243 16 7 8 20 27 
sensor id 3 5 5 1 2 4 8 3 3 3 5 4 4 
sensor id 4 17 21 21 32 27 20 25 26 13 8 10 23 
sensor id 5 0 0 0 0 0 0 0 0 0 0 0 0 
sensor id 0 17 9 10 16 11 11 15 33 41 40 40 33 
sensor id 1 5 2 1 2 3 10 3 2 3 5 5 2 
sensor id 2 24 16 15 19 21 24 243 10 1 5 14 23 
sensor id 3 5 5 1 2 3 8 3 2 3 5 4 4 
sensor id 4 16 19 22 37 31 26 33 34 17 9 12 26 
sensor id 5 0 0 0 0 0 0 0 0 0 0 0 0 
sensor id 0 17 8 12 19 14 12 18 36 41 40 40 32 
sensor id 1 3 0 0 0 1 9 2 3 4 5 5 2 
sensor id 2 25 17 18 17 17 17 243 7 6 11 11 18 
sensor id 3 5 5 1 2 3 7 3 2 3 6 4 4 
sensor id 4 16 20 23 43 36 31 40 42 21 10 14 31 
sensor id 5 0 0 0 0 0 0 0 0 0 0 0 0 
sensor id 0 16 8 11 17 13 9 16 33 40 42 39 27 
sensor id 1 4 4 3 2 0 10 4 2 3 4 4 3 
sensor id 2 25 18 21 19 15 16 243 8 0 11 8 16 
sensor id 3 5 5 1 2 3 7 3 3 3 5 4 3 
sensor id 4 18 25 25 42 30 22 36 45 27 12 18 31 
sensor id 5 0 0 0 0 0 0 0 0 0 0 0 0 
sensor id 0 13 7 9 12 10 8 13 27 38 41 33 19 
sensor id 1 3 5 0 1 4 15 4 3 5 4 4 3 
sensor id 2 19 14 21 19 13 21 243 6 1 11 5 8 
sensor id 3 5 5 1 2 4 9 3 3 3 5 4 3 
sensor id 4 19 34 29 27 18 14 27 44 34 15 23 33 
sensor id 5 0 0 0 0 0 0 0 0 0 0 0 0 
sensor id 0 12 6 7 9 8 7 11 22 35 40 30 15 
sensor id 1 3 7 0 0 6 15 3 2 4 5 4 1 
sensor id 2 10 10 13 13 12 19 243 5 0 8 8 6 
sensor id 3 5 5 1 2 4 9 3 3 4 5 4 4 
sensor id 4 21 38 32 22 14 11 18 31 38 22 23 15 
sensor id 5 0 0 0 0 0 0 0 0 0 0 0 0 
sensor id 0 10 6 7 7 6 6 8 17 33 39 26 12 
sensor id 1 5 0 0 0 0 9 3 2 4 4 4 2 
sensor id 2 9 9 10 11 11 10 243 3 2 9 7 5 
sensor id 3 5 5 1 2 4 11 4 3 4 6 4 4 
sensor id 4 24 42 35 15 10 7 7 7 9 11 8 11 
sensor id 5 0 0 0 0 0 0 0 0 0 0 0 0 
sensor id 0 9 4 6 6 6 5 8 15 31 38 23 11 
sensor id 1 2 0 4 3 3 7 2 1 4 3 3 2 
sensor id 2 7 6 7 9 9 11 243 2 0 0 4 4 
sensor id 3 5 5 1 2 4 11 4 3 4 6 4 4 
sensor id 4 29 44 36 16 11 7 7 7 8 8 7 12 
sensor id 5 0 0 0 0 0 0 0 0 0 0 0 0 
sensor id 0 9 5 6 6 6 5 7 13 30 36 20 10 
sensor id 1 3 0 0 1 0 8 3 2 4 4 3 2 
sensor id 2 7 6 7 7 7 6 243 2 0 0 3 3 
sensor id 3 5 5 1 2 4 11 4 3 4 5 4 4 
sensor id 4 33 47 37 19 11 8 8 8 8 6 6 15 
sensor id 5 0 0 0 0 0 0 0 0 0 0 0 0 
sensor id 0 8 3 4 4 5 4 5 13 30 36 20 10 
sensor id 1 3 0 0 1 0 8 3 2 4 4 3 2 
sensor id 2 7 6 7 7 7 6 243 2 0 0 3 3 
sensor id 3 5 5 1 2 4 11 4 3 4 5 4 4 
sensor id 4 33 47 37 19 11 8 8 8 8 6 6 15 
sensor id 5 0 0 0 0 0 0 0 0 0 0 0 0 
sensor id 0 8 4 3 3 4 3 4 6 16 22 11 6 
sensor id 1 4 3 4 1 0 5 5 3 3 5 3 3 
sensor id 2 5 6 4 4 2 0 243 3 1 0 2 3 
sensor id 3 5 5 2 2 4 13 5 3 4 6 4 4 
sensor id 4 40 46 35 21 10 7 8 12 10 5 12 24 
sensor id 5 0 0 0 0 0 0 0 0 0 0 0 0 
sensor id 0 6 3 3 3 3 3 4 6 16 22 11 6 
sensor id 1 4 3 4 1 0 5 5 3 3 5 3 3 
sensor id 2 5 6 4 4 2 0 243 3 1 0 2 3 
sensor id 3 5 5 2 2 4 13 5 3 4 6 4 4 
sensor id 4 40 46 35 21 10 7 8 12 10 5 12 24 
sensor id 5 0 0 0 0 0 0 0 0 0 0 0 0 
sensor id 0 5 3 2 2 3 3 3 4 9 14 7 3 
sensor id 1 6 0 0 0 6 12 2 2 4 4 4 3 
sensor id 2 5 4 2 2 1 6 0 0 0 0 3 2 
sensor id 3 5 5 1 3 4 13 5 3 4 6 4 4 
sensor id 4 49 44 33 21 9 7 8 13 13 9 12 27 
sensor id 5 0 0 0 0 0 0 0 0 0 0 0 0 
sensor id 0 5 3 3 2 3 3 3 4 9 14 7 3 
sensor id 1 6 0 0 0 6 12 2 2 4 4 4 3 
sensor id 2 5 4 2 2 1 6 0 0 0 0 3 2 
sensor id 3 5 5 1 3 4 13 5 3 4 6 4 4 
sensor id 4 49 44 33 21 9 7 8 13 13 9 12 27 
sensor id 5 0 0 0 0 0 0 0 0 0 0 0 0 
sensor id 0 5 3 3 2 3 3 3 3 7 11 5 3 
sensor id 1 2 5 3 2 0 5 4 3 5 4 3 2 
sensor id 2 4 5 4 3 0 0 0 3 4 7 3 1 
sensor id 3 5 5 2 3 4 15 6 3 4 6 4 4 
sensor id 4 46 42 28 17 7 6 7 10 10 9 14 22 
sensor id 5 0 0 0 0 0 0 0 0 0 0 0 0 
sensor id 0 6 0 3 2 3 3 2 3 6 11 5 3 
sensor id 1 5 1 1 4 6 11 3 2 4 3 3 3 
sensor id 2 5 2 3 3 1 5 0 2 0 0 2 2 
sensor id 3 5 5 2 3 5 17 6 3 4 6 4 4 
sensor id 4 40 38 22 12 5 5 5 7 9 9 10 17 
sensor id 5 0 0 0 0 0 0 0 0 0 0 0 0 
sensor id 0 4 2 2 2 3 2 2 2 4 8 6 2 
sensor id 1 3 0 4 1 0 6 4 3 3 5 3 2 
sensor id 2 4 3 2 3 0 0 0 3 3 3 2 1 
sensor id 3 6 5 2 3 5 19 7 4 4 6 4 4 
sensor id 4 34 34 17 8 4 4 4 5 7 9 8 12 
sensor id 5 0 0 0 0 0 0 0 0 0 0 0 0 
sensor id 0 6 3 2 1 3 2 2 2 4 8 4 2 
sensor id 1 5 0 0 4 5 3 2 2 5 5 4 1 
sensor id 2 6 5 3 2 1 0 0 0 2 9 4 1 
sensor id 3 6 5 2 3 5 20 7 4 4 6 4 4 
sensor id 4 29 28 13 6 4 4 4 4 7 6 9 10 
sensor id 5 0 0 0 0 0 0 0 0 0 0 0 0 
sensor id 0 5 1 3 2 3 2 2 2 3 6 3 2 
sensor id 1 4 4 4 2 0 9 5 2 4 5 4 0 
sensor id 2 5 3 4 4 0 0 0 0 0 9 5 1 
sensor id 3 6 5 2 3 5 23 8 4 4 7 5 4 
sensor id 4 23 21 9 5 3 4 4 4 8 7 7 7 
sensor id 5 0 0 0 0 0 0 0 0 0 0 0 0 
sensor id 0 5 2 1 1 2 2 1 1 3 6 4 2 
sensor id 1 5 0 0 4 5 3 4 3 4 5 5 1 
sensor id 2 6 4 1 3 3 0 0 4 0 0 5 2 
sensor id 3 6 5 2 4 8 37 13 5 6 8 5 5 
sensor id 4 14 13 6 4 3 4 4 4 7 9 7 5 
sensor id 5 0 0 0 0 0 0 0 0 0 0 0 0 
sensor id 0 4 2 2 1 2 2 1 1 3 6 3 2 
sensor id 1 3 0 4 2 0 6 5 3 4 6 3 3 
sensor id 2 4 3 4 4 0 0 0 3 0 9 4 2 
sensor id 3 6 6 2 4 9 45 17 6 6 8 6 6 
sensor id 4 10 9 5 3 3 4 3 3 6 7 6 6 
sensor id 5 0 0 0 0 0 0 0 0 0 0 0 0 
sensor id 0 6 1 2 1 2 2 1 1 3 6 3 2 
sensor id 1 3 0 4 2 0 6 5 3 4 6 3 3 
sensor id 2 4 3 4 4 0 0 0 3 0 9 4 2 
sensor id 3 6 6 2 4 9 45 17 6 6 8 6 6 
sensor id 4 10 9 5 3 3 4 3 3 6 7 6 6 
sensor id 5 0 0 0 0 0 0 0 0 0 0 0 0 
sensor id 0 6 1 2 1 2 2 1 1 2 6 4 2 
sensor id 1 7 0 0 4 0 13 5 3 5 5 4 2 
sensor id 2 6 4 2 4 0 0 0 1 0 10 4 2 
sensor id 3 6 6 3 5 12 61 22 7 7 8 6 6 
sensor id 4 9 8 5 4 3 4 3 3 6 6 6 6 
sensor id 5 0 0 0 0 0 0 0 0 0 0 0 0 
sensor id 0 5 3 2 1 2 2 2 2 3 7 5 2 
sensor id 1 6 0 0 5 0 15 4 3 6 4 6 4 
sensor id 2 5 7 2 3 2 0 0 2 7 0 4 4 
sensor id 3 7 6 3 5 12 65 21 7 6 8 5 6 
sensor id 4 9 8 5 4 3 4 3 3 6 7 6 6 
sensor id 5 0 0 0 0 0 0 0 0 0 0 0 0 
sensor id 0 3 2 3 1 3 2 2 2 3 5 5 3 
sensor id 1 5 0 5 3 0 12 6 4 5 4 5 4 
sensor id 2 6 4 6 4 3 0 0 5 0 0 4 4 
sensor id 3 6 6 3 4 11 59 16 6 6 7 5 5 
sensor id 4 10 9 6 5 5 5 5 7 9 9 10 17 
sensor id 5 0 0 0 0 0 0 0 0 0 0 0 0 
sensor id 0 6 2 3 2 3 3 3 3 4 8 5 3 
sensor id 1 3 3 5 2 1 7 4 3 5 5 5 2 
sensor id 2 5 4 4 6 4 0 0 5 6 8 5 3 
sensor id 3 6 5 2 4 9 50 13 5 5 7 5 5 
sensor id 4 14 13 10 17 9 7 9 14 11 11 9 11 
sensor id 5 0 0 0 0 0 0 0 0 0 0 0 0 
sensor id 0 4 2 3 2 3 3 3 3 5 10 4 4 
sensor id 1 6 0 0 3 8 14 4 3 3 5 3 2 
sensor id 2 6 5 4 5 2 6 0 3 0 2 3 3 
sensor id 3 6 5 2 3 7 31 9 4 4 7 4 4 
sensor id 4 16 19 9 7 7 7 7 6 10 13 7 9 
sensor id 5 0 0 0 0 0 0 0 0 0 0 0 0 
sensor id 0 7 4 3 2 4 3 3 4 9 15 8 5 
sensor id 1 4 3 4 1 2 8 2 2 4 4 4 3 
sensor id 2 5 6 4 4 4 4 0 2 0 0 5 4 
sensor id 3 6 5 2 2 5 17 6 3 4 6 4 4 
sensor id 4 28 32 17 8 6 7 7 7 9 5 9 16 
sensor id 5 0 0 0 0 0 0 0 0 0 0 0 0 
sensor id 0 7 6 4 3 4 4 4 6 15 19 11 6 
sensor id 1 3 0 0 1 0 3 2 2 3 5 4 2 
sensor id 2 6 8 3 5 5 1 0 1 0 0 3 3 
sensor id 3 6 5 1 3 4 12 5 3 4 6 4 4 
sensor id 4 45 41 29 16 8 7 7 9 9 9 7 19 
sensor id 5 0 0 0 0 0 0 0 0 0 0 0 0 
sensor id 0 7 4 5 4 5 5 6 9 20 23 15 7 
sensor id 1 5 0 0 0 1 8 3 3 4 6 4 2 
sensor id 2 7 5 6 6 7 2 0 5 5 9 6 4 
sensor id 3 5 5 1 2 4 11 4 3 4 6 4 4 
sensor id 4 49 44 36 20 10 8 8 9 8 8 8 17 
sensor id 5 0 0 0 0 0 0 0 0 0 0 0 0 
sensor id 0 7 7 5 5 6 6 7 12 26 28 18 10 
sensor id 1 3 0 0 0 0 3 3 3 5 5 3 1 
sensor id 2 6 10 5 10 9 3 0 5 5 10 6 8 
sensor id 3 5 5 1 2 4 10 4 3 4 6 4 4 
sensor id 4 47 44 39 21 11 8 7 8 8 7 7 14 
sensor id 5 0 0 0 0 0 0 0 0 0 0 0 0 
sensor id 0 10 7 6 6 7 6 8 15 30 35 22 12 
sensor id 1 6 0 0 2 6 11 2 1 3 5 5 2 
sensor id 2 13 11 21 24 13 11 0 9 2 10 9 16 
sensor id 3 5 5 1 2 4 11 4 3 4 6 4 4 
sensor id 4 40 44 40 17 9 8 7 6 7 6 6 10 
sensor id 5 0 0 0 0 0 0 0 0 0 0 0 0 
sensor id 0 9 6 6 7 7 6 8 18 33 37 28 13 
sensor id 1 5 0 0 2 6 13 4 3 5 5 5 3 
sensor id 2 19 14 21 21 10 11 243 9 0 1 12 18 
sensor id 3 5 5 2 2 4 12 4 3 4 6 4 4 
sensor id 4 32 42 38 12 8 7 5 5 6 5 5 7 
sensor id 5 0 0 0 0 0 0 0 0 0 0 0 0 
sensor id 0 10 5 7 7 7 6 7 17 32 38 29 15 
sensor id 1 6 0 0 2 9 15 3 2 5 5 5 1 
sensor id 2 16 9 11 7 8 18 243 2 0 11 8 5 
sensor id 3 5 5 1 3 4 12 4 3 4 6 4 4 
sensor id 4 21 38 28 7 4 5 4 3 5 5 4 5 
sensor id 5 0 0 0 0 0 0 0 0 0 0 0 0 
sensor id 0 7 7 6 7 7 6 6 17 32 38 29 15 
sensor id 1 6 0 0 2 9 15 3 2 5 5 5 1 
sensor id 2 16 9 11 7 8 18 243 2 0 11 8 5 
sensor id 3 5 5 1 3 4 12 4 3 4 6 4 4 
sensor id 4 21 38 28 7 4 5 4 3 5 5 4 5 
sensor id 5 0 0 0 0 0 0 0 0 0 0 0 0 
sensor id 0 11 4 6 7 6 5 6 13 29 36 31 14 
sensor id 1 3 0 6 1 2 26 6 3 5 5 6 2 
sensor id 2 8 6 6 8 15 28 243 5 0 0 8 6 
sensor id 3 5 5 1 3 5 14 4 3 4 6 4 4 
sensor id 4 11 29 13 4 4 4 3 2 5 3 4 3 
sensor id 5 0 0 0 0 0 0 0 0 0 0 0 0 
sensor id 0 8 6 6 6 6 4 4 13 29 36 31 14 
sensor id 1 3 0 6 1 2 26 6 3 5 5 6 2 
sensor id 2 8 6 6 8 15 28 243 5 0 0 8 6 
sensor id 3 5 5 1 3 5 14 4 3 4 6 4 4 
sensor id 4 11 29 13 4 4 4 3 2 5 3 4 3 
sensor id 5 0 0 0 0 0 0 0 0 0 0 0 0 
sensor id 0 10 4 5 5 5 4 3 7 17 34 24 8 
sensor id 1 6 4 0 4 11 43 9 4 6 6 6 4 
sensor id 2 8 7 8 10 21 34 243 7 5 9 8 6 
sensor id 3 5 5 1 3 5 15 5 3 4 6 4 4 
sensor id 4 8 22 8 3 3 3 2 2 4 3 3 2 
sensor id 5 0 0 0 0 0 0 0 0 0 0 0 0 
sensor id 0 10 4 5 5 5 4 3 7 17 34 24 8 
sensor id 1 6 4 0 4 11 43 9 4 6 6 6 4 
sensor id 2 8 7 8 10 21 34 243 7 5 9 8 6 
sensor id 3 5 5 2 2 5 18 5 3 4 6 4 4 
sensor id 4 7 16 6 2 3 3 2 1 4 3 3 2 
sensor id 5 0 0 0 0 0 0 0 0 0 0 0 0 
sensor id 0 5 7 4 4 4 3 3 5 11 28 17 5 
sensor id 1 5 0 0 2 12 52 11 5 6 5 5 4 
sensor id 2 7 9 5 10 20 33 243 6 0 2 7 6 
sensor id 3 6 5 2 2 6 20 5 3 4 6 4 4 
sensor id 4 6 12 4 2 2 3 2 1 3 3 3 2 
sensor id 5 0 0 0 0 0 0 0 0 0 0 0 0 
sensor id 0 8 2 4 2 3 2 2 3 7 20 12 4 
sensor id 1 4 0 2 5 19 64 15 6 7 7 5 4 
sensor id 2 8 6 9 10 19 32 243 9 5 3 6 7 
sensor id 3 5 6 2 3 7 24 6 3 4 7 4 4 
sensor id 4 5 8 3 1 2 3 2 1 3 3 3 2 
sensor id 5 0 0 0 0 0 0 0 0 0 0 0 0 
sensor id 0 7 4 3 2 3 2 3 2 5 13 9 4 
sensor id 1 6 0 0 5 28 77 20 7 6 7 7 4 
sensor id 2 8 8 5 11 18 30 243 9 8 10 8 7 
sensor id 3 5 6 1 3 8 24 6 3 4 5 5 4 
sensor id 4 5 6 2 1 2 3 2 1 3 2 3 2 
sensor id 5 0 0 0 0 0 0 0 0 0 0 0 0 
sensor id 0 4 3 4 2 2 2 2 3 4 13 6 2 
sensor id 1 7 3 0 7 34 88 28 8 7 8 6 5 
sensor id 2 7 7 9 9 18 28 243 10 7 10 8 7 
sensor id 3 5 6 2 3 10 29 7 3 5 6 5 5 
sensor id 4 4 4 2 1 2 3 1 1 3 2 2 2 
sensor id 5 0 0 0 0 0 0 0 0 0 0 0 0 
sensor id 0 7 1 4 2 2 2 2 1 4 9 7 5 
sensor id 1 8 6 7 9 37 96 33 8 8 8 7 5 
sensor id 2 8 5 9 9 14 28 243 9 1 4 7 6 
sensor id 3 6 6 2 3 12 33 7 4 4 7 4 4 
sensor id 4 4 4 2 1 2 2 2 1 3 3 2 2 
sensor id 5 0 0 0 0 0 0 0 0 0 0 0 0 
sensor id 0 7 3 3 1 2 3 2 2 3 9 3 4 
sensor id 1 6 0 0 7 40 98 37 8 7 6 6 5 
sensor id 2 7 7 6 7 14 26 243 8 0 1 6 6 
sensor id 3 6 6 2 4 12 32 7 4 4 5 5 4 
sensor id 4 4 4 2 1 2 3 2 1 3 2 2 2 
sensor id 5 0 0 0 0 0 0 0 0 0 0 0 0 
sensor id 0 6 2 2 1 3 2 2 2 3 9 3 3 
sensor id 1 6 3 4 11 49 99 45 10 8 7 6 6 
sensor id 2 7 7 6 8 11 22 243 9 7 7 7 6 
sensor id 3 5 7 3 4 13 30 6 4 4 6 5 5 
sensor id 4 4 3 2 1 2 3 2 1 3 3 2 2 
sensor id 5 0 0 0 0 0 0 0 0 0 0 0 0 
sensor id 0 4 2 3 1 3 2 2 2 3 8 6 3 
sensor id 1 7 2 2 11 50 100 54 10 8 7 7 6 
sensor id 2 6 5 6 6 11 17 243 7 3 1 6 5 
sensor id 3 5 6 2 4 14 31 6 3 4 6 5 4 
sensor id 4 4 3 2 1 2 3 2 1 3 3 2 2 
sensor id 5 0 0 0 0 0 0 0 0 0 0 0 0 
sensor id 0 3 3 2 1 3 2 2 2 3 8 6 3 
sensor id 1 7 2 2 11 50 100 54 10 8 7 7 6 
sensor id 2 6 5 6 6 11 17 243 7 3 1 6 5 
sensor id 3 5 6 2 4 14 31 6 3 4 6 5 4 
sensor id 4 4 3 2 1 2 3 2 1 3 3 2 2 
sensor id 5 0 0 0 0 0 0 0 0 0 0 0 0 
sensor id 0 3 3 2 1 3 2 2 2 3 4 5 2 
sensor id 1 7 5 5 13 48 95 62 13 8 7 7 6 
sensor id 2 6 8 4 5 10 15 53 6 7 7 6 4 
sensor id 3 5 6 3 4 17 33 7 4 4 6 4 4 
sensor id 4 4 3 2 1 2 2 1 1 3 3 3 2 
sensor id 5 0 0 0 0 0 0 0 0 0 0 0 0 
sensor id 0 5 0 3 1 2 3 1 2 3 3 5 2 
sensor id 1 9 9 7 14 42 85 71 14 8 7 9 8 
sensor id 2 6 3 4 5 2 8 103 4 0 1 5 4 
sensor id 3 5 5 2 5 25 37 10 5 5 7 4 5 
sensor id 4 4 3 2 1 2 3 2 1 3 3 3 2 
sensor id 5 0 0 0 0 0 0 0 0 0 0 0 0 
sensor id 0 7 0 2 1 2 2 2 2 3 3 5 2 
sensor id 1 9 9 7 14 42 85 71 14 8 7 9 8 
sensor id 2 6 3 4 5 2 8 103 4 0 1 5 4 
sensor id 3 5 5 2 5 25 37 10 5 5 7 4 5 
sensor id 4 4 3 2 1 2 3 2 1 3 3 3 2 
sensor id 5 0 0 0 0 0 0 0 0 0 0 0 0 
sensor id 0 7 0 2 1 2 2 2 2 2 2 3 3 
sensor id 1 7 0 2 16 47 77 85 15 10 8 9 10 
sensor id 2 7 3 4 4 1 8 0 3 0 7 7 5 
sensor id 3 5 5 2 5 25 32 7 5 6 8 5 5 
sensor id 4 4 3 2 1 2 3 1 1 4 3 3 2 
sensor id 5 0 0 0 0 0 0 0 0 0 0 0 0 
sensor id 0 1 4 2 0 2 2 2 2 3 4 5 1 
sensor id 1 11 0 1 16 34 66 85 18 10 9 9 10 
sensor id 2 6 8 5 3 4 1 0 5 0 1 7 3 
sensor id 3 6 7 4 6 37 38 10 6 5 8 5 5 
sensor id 4 4 3 2 2 2 3 2 1 4 3 3 2 
sensor id 5 0 0 0 0 0 0 0 0 0 0 0 0 
sensor id 0 7 0 3 2 2 2 2 1 2 6 2 3 
sensor id 1 9 10 0 12 31 50 76 19 11 12 12 12 
sensor id 2 6 3 6 3 0 6 0 5 0 11 3 4 
sensor id 3 6 7 3 7 43 37 12 6 5 7 6 6 
sensor id 4 4 3 2 1 2 3 2 1 4 3 3 2 
sensor id 5 0 0 0 0 0 0 0 0 0 0 0 0 
sensor id 0 3 2 3 1 3 2 1 2 2 8 1 2 
sensor id 1 10 0 8 11 26 34 75 25 15 12 15 13 
sensor id 2 6 5 7 3 3 0 0 4 0 11 5 2 
sensor id 3 8 8 5 8 50 38 14 7 5 8 6 7 
sensor id 4 4 3 2 1 2 3 2 1 4 3 3 2 
sensor id 5 0 0 0 0 0 0 0 0 0 0 0 0 
sensor id 0 1 5 2 1 3 2 1 1 2 4 5 1 
sensor id 1 8 9 8 11 24 31 66 27 19 14 15 12 
sensor id 2 4 8 1 3 4 0 0 4 7 0 2 4 
sensor id 3 9 9 8 14 70 41 21 9 6 7 7 9 
sensor id 4 4 3 2 1 2 3 2 1 4 3 3 2 
sensor id 5 0 0 0 0 0 0 0 0 0 0 0 0 
sensor id 0 6 0 2 1 3 2 0 1 3 2 3 3 
sensor id 1 10 11 0 8 19 26 51 24 20 15 15 10 
sensor id 2 6 3 4 3 4 0 0 4 0 1 6 3 
sensor id 3 9 11 13 19 94 41 29 13 7 9 8 11 
sensor id 4 4 2 2 1 2 3 2 1 4 3 3 2 
sensor id 5 0 0 0 0 0 0 0 0 0 0 0 0 
sensor id 0 7 0 0 1 2 2 1 1 3 4 2 2 
sensor id 1 7 7 9 7 12 26 45 23 20 17 14 10 
sensor id 2 6 4 0 3 1 1 0 3 0 10 3 1 
sensor id 3 12 14 17 27 111 39 33 15 8 10 8 12 
sensor id 4 4 2 1 1 2 3 2 1 4 3 3 2 
sensor id 5 0 0 0 0 0 0 0 0 0 0 0 0 
sensor id 0 6 1 3 1 3 3 2 2 2 8 1 3 
sensor id 1 7 11 0 5 15 15 39 20 19 19 16 8 
sensor id 2 4 5 6 1 2 0 0 4 0 11 3 3 
sensor id 3 13 16 19 33 113 40 40 16 9 9 8 13 
sensor id 4 4 3 2 1 2 3 2 1 4 3 3 2 
sensor id 5 0 0 0 0 0 0 0 0 0 0 0 0 
sensor id 0 8 0 1 1 3 2 1 2 2 4 6 2 
sensor id 1 10 0 6 4 15 16 37 17 16 22 16 8 
sensor id 2 6 2 0 2 5 3 45 4 0 10 3 3 
sensor id 3 13 16 20 35 117 46 47 18 10 10 10 13 
sensor id 4 4 2 2 1 2 3 2 1 4 3 3 2 
sensor id 5 0 0 0 0 0 0 0 0 0 0 0 0 
sensor id 0 6 3 2 0 2 2 2 1 3 4 3 3 
sensor id 1 6 9 0 4 15 14 32 13 15 24 20 8 
sensor id 2 5 5 4 2 4 0 0 0 5 0 6 2 
sensor id 3 13 14 17 34 120 51 57 19 10 10 9 13 
sensor id 4 4 2 2 1 2 3 2 1 4 3 3 2 
sensor id 5 0 0 0 0 0 0 0 0 0 0 0 0 
sensor id 0 6 1 2 1 2 3 2 1 3 4 3 3 
sensor id 1 6 9 0 4 15 14 32 13 15 24 20 8 
sensor id 2 5 5 4 2 4 0 0 0 5 0 6 2 
sensor id 3 13 14 17 34 120 51 57 19 10 10 9 13 
sensor id 4 4 2 2 1 2 3 2 1 4 3 3 2 
sensor id 5 0 0 0 0 0 0 0 0 0 0 0 0 
sensor id 0 4 6 2 2 3 3 1 2 3 3 6 1 
sensor id 1 10 0 0 6 0 20 13 9 12 18 14 7 
sensor id 2 5 7 1 4 0 5 0 2 2 0 6 1 
sensor id 3 10 11 10 22 93 60 97 23 12 12 10 13 
sensor id 4 4 3 2 2 2 3 2 1 4 3 3 2 
sensor id 5 0 0 0 0 0 0 0 0 0 0 0 0 
sensor id 0 6 2 2 0 3 2 2 2 3 3 6 1 
sensor id 1 10 0 0 6 0 20 13 9 12 18 14 7 
sensor id 2 5 7 1 4 0 5 0 2 2 0 6 1 
sensor id 3 10 11 10 22 93 60 97 23 12 12 10 13 
sensor id 4 4 3 2 2 2 3 2 1 4 3 3 2 
sensor id 5 0 0 0 0 0 0 0 0 0 0 0 0 
sensor id 0 4 4 2 1 3 2 2 1 3 3 5 1 
sensor id 1 18 8 10 8 1 13 10 11 21 25 20 22 
sensor id 2 4 7 1 3 1 0 16 2 0 0 5 3 
sensor id 3 11 13 10 22 88 55 109 26 13 13 12 14 
sensor id 4 4 3 2 2 2 3 2 1 4 3 3 2 
sensor id 5 0 0 0 0 0 0 0 0 0 0 0 0 
sensor id 0 4 4 2 1 3 2 2 1 3 3 5 1 
sensor id 1 18 8 10 8 1 13 10 11 21 25 20 22 
sensor id 2 4 7 1 3 1 0 16 2 0 0 5 3 
sensor id 3 13 17 14 22 79 51 116 29 15 13 13 16 
sensor id 4 5 3 2 2 2 3 2 2 4 4 3 2 
sensor id 5 0 0 0 0 0 0 0 0 0 0 0 0 
sensor id 0 7 0 2 1 2 3 1 2 2 7 1 3 
sensor id 1 23 11 11 11 2 7 9 12 19 21 18 26 
sensor id 2 5 2 4 3 0 0 243 3 1 0 4 3 
sensor id 3 16 23 19 23 70 44 126 38 18 15 15 19 
sensor id 4 5 3 2 2 3 3 2 2 4 4 3 2 
sensor id 5 0 0 0 0 0 0 0 0 0 0 0 0 
sensor id 0 4 4 2 1 3 3 1 2 2 4 7 3 
sensor id 1 21 5 11 11 5 6 6 11 19 21 19 18 
sensor id 2 4 6 3 3 5 0 243 1 0 0 4 2 
sensor id 3 17 24 20 27 72 42 130 45 21 16 17 20 
sensor id 4 5 3 2 2 3 4 3 2 4 4 4 3 
sensor id 5 0 0 0 0 0 0 0 0 0 0 0 0 
sensor id 0 2 4 1 2 2 3 2 2 2 7 2 3 
sensor id 1 9 0 0 6 9 7 5 8 13 12 10 7 
sensor id 2 4 6 0 3 0 4 243 0 0 10 2 2 
sensor id 3 18 24 21 25 62 38 129 45 23 17 17 20 
sensor id 4 5 3 3 2 2 4 3 2 5 4 4 3 
sensor id 5 0 0 0 0 0 0 0 0 0 0 0 0 
sensor id 0 7 0 2 1 2 3 2 1 2 7 4 2 
sensor id 1 6 0 3 4 0 5 6 5 7 7 7 3 
sensor id 2 5 3 2 4 0 0 243 3 0 0 6 1 
sensor id 3 20 20 18 21 43 31 116 40 22 17 15 17 
sensor id 4 5 3 3 2 3 4 3 2 5 4 4 3 
sensor id 5 0 0 0 0 0 0 0 0 0 0 0 0 
sensor id 0 5 2 2 1 3 2 2 1 3 3 6 1 
sensor id 1 7 0 0 1 8 14 5 3 5 4 5 2 
sensor id 2 5 4 2 1 2 1 243 1 1 4 4 2 
sensor id 3 15 12 9 16 27 24 88 37 22 16 14 14 
sensor id 4 6 4 3 3 4 4 4 3 6 6 5 5 
sensor id 5 0 0 0 0 0 0 0 0 0 0 0 0 
sensor id 0 2 5 1 1 3 2 2 1 2 6 1 2 
sensor id 1 2 0 1 3 6 3 2 1 4 5 5 3 
sensor id 2 3 6 0 3 3 0 243 0 0 0 3 3 
sensor id 3 11 9 6 13 17 18 59 33 21 16 14 13 
sensor id 4 6 5 4 3 3 5 4 4 7 8 7 5 
sensor id 5 0 0 0 0 0 0 0 0 0 0 0 0 
sensor id 0 4 3 2 1 2 2 2 1 2 5 4 1 
sensor id 1 2 0 0 4 5 7 1 1 5 4 4 3 
sensor id 2 4 5 3 3 0 3 243 0 4 3 2 2 
sensor id 3 10 8 6 12 15 17 52 33 21 16 14 14 
sensor id 4 7 4 4 4 4 5 5 4 8 6 7 5 
sensor id 5 0 0 0 0 0 0 0 0 0 0 0 0 
sensor id 0 3 5 1 1 2 2 2 2 2 6 4 2 
sensor id 1 2 0 0 0 6 12 2 1 4 5 5 1 
sensor id 2 4 6 1 1 1 3 243 0 0 7 5 1 
sensor id 3 10 8 5 11 14 15 48 33 20 15 13 13 
sensor id 4 8 3 4 3 3 5 4 4 7 8 7 5 
sensor id 5 0 0 0 0 0 0 0 0 0 0 0 0 
sensor id 0 5 1 2 1 3 2 1 2 2 6 4 2 
sensor id 1 2 0 0 0 6 12 2 1 4 5 5 1 
sensor id 2 4 6 1 1 1 3 243 0 0 7 5 1 
sensor id 3 10 8 5 11 14 15 48 33 20 15 13 13 
sensor id 4 8 3 4 3 3 5 4 4 7 8 7 5 
sensor id 5 0 0 0 0 0 0 0 0 0 0 0 0 
sensor id 0 5 1 2 1 3 2 2 1 3 5 3 2 
sensor id 1 3 0 0 1 3 7 2 2 5 5 5 3 
sensor id 2 5 2 4 2 1 0 243 0 0 6 5 3 
sensor id 3 10 9 6 12 15 17 54 35 20 14 14 14 
sensor id 4 7 5 4 3 4 5 4 4 7 6 6 5 
sensor id 5 0 0 0 0 0 0 0 0 0 0 0 0 
sensor id 0 6 1 2 1 2 2 1 1 3 5 3 2 
sensor id 1 3 0 0 1 3 7 2 2 5 5 5 3 
sensor id 2 5 2 4 2 1 0 243 0 0 6 5 3 
sensor id 3 10 9 6 12 15 17 54 35 20 14 14 14 
sensor id 4 7 5 4 3 4 5 4 4 7 6 6 5 
sensor id 5 0 0 0 0 0 0 0 0 0 0 0 0 
sensor id 0 3 3 2 1 3 2 2 2 2 6 1 3 
sensor id 1 4 0 0 3 7 3 2 3 5 6 4 2 
sensor id 2 5 5 4 2 3 1 243 0 3 9 2 1 
sensor id 3 12 10 7 14 19 18 65 42 22 16 17 18 
sensor id 4 7 5 3 3 3 4 4 3 6 6 5 4 
sensor id 5 0 0 0 0 0 0 0 0 0 0 0 0 
sensor id 0 6 0 3 1 2 3 2 2 2 6 1 3 
sensor id 1 4 0 0 3 7 3 2 3 5 6 4 2 
sensor id 2 5 5 4 2 3 1 243 0 3 9 2 1 
sensor id 3 12 10 7 14 19 18 65 42 22 16 17 18 
sensor id 4 7 5 3 3 3 4 4 3 6 6 5 4 
sensor id 5 0 0 0 0 0 0 0 0 0 0 0 0 
sensor id 0 6 1 3 1 3 2 2 1 3 5 2 3 
sensor id 1 7 2 1 2 0 5 4 5 7 7 5 4 
sensor id 2 6 3 6 2 0 0 243 0 6 7 2 2 
sensor id 3 15 11 9 19 23 20 76 54 27 19 24 30 
sensor id 4 6 4 3 3 3 4 4 3 6 6 5 4 
sensor id 5 0 0 0 0 0 0 0 0 0 0 0 0 
sensor id 0 6 1 3 1 3 2 2 1 3 5 2 3 
sensor id 1 7 2 1 2 0 5 4 5 7 7 5 4 
sensor id 2 6 3 6 2 0 0 243 0 6 7 2 2 
sensor id 3 30 16 14 25 29 22 83 67 30 21 25 32 
sensor id 4 6 4 3 2 3 4 3 2 5 5 5 3 
sensor id 5 0 0 0 0 0 0 0 0 0 0 0 0 
sensor id 0 3 4 2 1 2 3 2 1 3 3 3 3 
sensor id 1 7 3 0 1 7 12 4 7 9 8 8 4 
sensor id 2 5 7 2 2 0 6 243 0 0 9 5 2 
sensor id 3 36 19 16 30 33 22 82 77 32 21 26 33 
sensor id 4 5 4 3 2 3 4 3 2 5 4 4 3 
sensor id 5 0 0 0 0 0 0 0 0 0 0 0 0 
sensor id 0 6 1 2 1 3 2 2 1 3 4 5 2 
sensor id 1 7 0 0 4 10 9 6 11 11 9 12 12 
sensor id 2 6 4 5 1 2 3 243 0 0 0 4 3 
sensor id 3 39 22 17 39 37 23 78 89 33 22 26 35 
sensor id 4 5 3 2 2 3 3 3 2 4 4 3 3 
sensor id 5 0 0 0 0 0 0 0 0 0 0 0 0 
sensor id 0 3 4 2 1 3 2 2 2 3 4 3 3 
sensor id 1 7 0 0 10 13 5 15 30 23 12 17 20 
sensor id 2 5 8 1 2 2 0 243 2 0 9 3 2 
sensor id 3 45 27 19 45 39 23 73 89 30 21 25 35 
sensor id 4 4 3 2 2 2 4 2 2 4 4 3 2 
sensor id 5 0 0 0 0 0 0 0 0 0 0 0 0 
sensor id 0 4 4 2 1 3 2 1 2 3 5 2 2 
sensor id 1 12 0 0 14 2 16 12 33 26 14 19 23 
sensor id 2 5 7 3 3 1 5 243 3 0 10 2 3 
sensor id 3 49 31 20 52 42 23 67 88 27 19 23 35 
sensor id 4 4 3 2 1 2 3 2 1 4 4 3 2 
sensor id 5 0 0 0 0 0 0 0 0 0 0 0 0 
sensor id 0 6 3 2 1 2 2 1 1 2 5 3 2 
sensor id 1 8 9 0 14 9 5 11 28 26 16 25 26 
sensor id 2 5 6 1 2 2 0 243 0 0 9 3 3 
sensor id 3 47 34 22 67 47 24 63 88 24 17 22 34 
sensor id 4 4 3 2 2 2 3 2 1 4 3 3 2 
sensor id 5 0 0 0 0 0 0 0 0 0 0 0 0 
sensor id 0 4 4 2 1 3 2 1 1 3 5 2 2 
sensor id 1 12 0 3 8 12 4 10 19 23 17 29 21 
sensor id 2 6 6 5 1 3 0 243 0 0 10 3 1 
sensor id 3 45 37 23 85 55 24 59 78 21 16 19 33 
sensor id 4 4 3 2 1 2 3 2 1 4 3 3 2 
sensor id 5 0 0 0 0 0 0 0 0 0 0 0 0 
sensor id 0 4 2 3 1 3 2 2 1 3 6 2 3 
sensor id 1 10 0 7 1 0 13 6 6 10 12 10 4 
sensor id 2 4 5 5 2 0 6 243 3 0 0 6 2 
sensor id 3 31 34 24 107 63 25 51 67 17 14 16 29 
sensor id 4 4 3 2 1 2 3 2 1 4 3 3 2 
sensor id 5 0 0 0 0 0 0 0 0 0 0 0 0 
sensor id 0 4 3 1 2 3 3 1 1 3 6 2 3 
sensor id 1 10 0 7 1 0 13 6 6 10 12 10 4 
sensor id 2 4 5 5 2 0 6 243 3 0 0 6 2 
sensor id 3 31 34 24 107 63 25 51 67 17 14 16 29 
sensor id 4 4 3 2 1 2 3 2 1 4 3 3 2 
sensor id 5 0 0 0 0 0 0 0 0 0 0 0 0 
sensor id 0 7 3 3 2 3 3 2 2 2 5 2 2 
sensor id 1 10 0 7 3 10 4 11 11 14 20 12 8 
sensor id 2 6 5 4 2 2 0 0 3 0 10 3 4 
sensor id 3 22 34 27 100 63 22 31 32 12 10 11 19 
sensor id 4 4 3 2 1 2 3 2 1 4 3 3 2 
sensor id 5 0 0 0 0 0 0 0 0 0 0 0 0 
sensor id 0 6 2 1 1 3 3 2 2 2 5 2 2 
sensor id 1 10 0 7 3 10 4 11 11 14 20 12 8 
sensor id 2 6 5 4 2 2 0 0 3 0 10 3 4 
sensor id 3 22 34 27 100 63 22 31 32 12 10 11 19 
sensor id 4 4 3 2 1 2 3 2 1 4 3 3 2 
sensor id 5 0 0 0 0 0 0 0 0 0 0 0 0 
sensor id 0 6 4 2 2 2 3 1 2 3 7 2 2 
sensor id 1 12 0 8 4 11 7 17 14 19 28 17 11 
sensor id 2 6 6 2 3 1 0 0 1 3 7 3 3 
sensor id 3 17 34 24 75 53 17 22 18 9 9 9 14 
sensor id 4 4 3 2 1 2 3 2 1 4 3 3 2 
sensor id 5 0 0 0 0 0 0 0 0 0 0 0 0 
sensor id 0 6 5 2 1 2 2 2 2 3 7 2 2 
sensor id 1 12 0 8 4 11 7 17 14 19 28 17 11 
sensor id 2 6 6 2 3 1 0 0 1 3 7 3 3 
sensor id 3 17 34 24 75 53 17 22 18 9 9 9 14 
sensor id 4 4 3 2 1 2 3 2 1 4 3 3 2 
sensor id 5 0 0 0 0 0 0 0 0 0 0 0 0 
sensor id 0 6 5 2 1 2 2 2 2 3 6 3 3 
sensor id 1 12 0 7 5 11 16 16 16 19 29 18 11 
sensor id 2 7 7 5 3 3 5 0 6 5 5 8 6 
sensor id 3 14 29 21 62 44 18 18 16 9 9 9 12 
sensor id 4 4 3 2 1 2 3 2 1 4 3 3 2 
sensor id 5 0 0 0 0 0 0 0 0 0 0 0 0 
sensor id 0 4 6 2 1 3 3 2 2 2 7 4 2 
sensor id 1 12 4 9 8 14 13 17 17 21 31 19 12 
sensor id 2 6 9 2 4 5 0 0 7 9 22 14 5 
sensor id 3 14 27 23 70 48 16 19 16 8 8 9 12 
sensor id 4 4 3 2 1 2 3 2 1 4 3 3 2 
sensor id 5 0 0 0 0 0 0 0 0 0 0 0 0 
sensor id 0 6 3 3 1 3 3 1 1 2 7 3 2 
sensor id 1 14 8 10 6 13 16 18 18 23 34 24 12 
sensor id 2 7 8 2 4 3 0 0 5 3 25 16 5 
sensor id 3 13 26 24 67 49 19 18 16 8 9 8 12 
sensor id 4 4 3 2 1 2 3 2 1 4 3 3 2 
sensor id 5 0 0 0 0 0 0 0 0 0 0 0 0 
sensor id 0 4 3 2 1 3 3 1 2 2 6 4 3 
sensor id 1 15 5 6 7 2 16 16 17 23 34 23 12 
sensor id 2 7 6 5 4 3 7 0 7 24 34 71 11 
sensor id 3 13 23 23 58 43 15 16 13 7 7 7 10 
sensor id 4 4 3 2 1 2 3 2 1 4 3 3 2 
sensor id 5 0 0 0 0 0 0 0 0 0 0 0 0 
sensor id 0 5 3 3 2 2 2 1 3 4 6 5 3 
sensor id 1 19 14 10 5 2 3 18 19 22 33 24 13 
sensor id 2 10 8 6 6 3 0 0 11 31 45 102 13 
sensor id 3 11 19 18 38 31 15 12 9 6 7 6 9 
sensor id 4 4 3 2 1 2 3 2 1 4 3 3 2 
sensor id 5 0 0 0 0 0 0 0 0 0 0 0 0 
sensor id 0 6 3 2 1 3 4 3 3 4 5 5 2 
sensor id 1 19 11 6 11 1 6 19 21 22 30 23 12 
sensor id 2 10 8 7 6 4 0 0 9 19 43 111 13 
sensor id 3 10 16 18 26 22 10 7 7 5 7 5 8 
sensor id 4 4 3 2 1 2 3 2 1 3 2 3 2 
sensor id 5 0 0 0 0 0 0 0 0 0 0 0 0 
sensor id 0 6 3 3 2 3 2 2 3 3 6 5 3 
sensor id 1 16 11 0 7 12 5 15 22 25 27 24 12 
sensor id 2 9 9 5 8 6 0 243 11 22 35 124 15 
sensor id 3 10 13 13 13 13 9 6 5 6 6 5 7 
sensor id 4 4 3 2 1 2 3 2 1 3 3 3 2 
sensor id 5 0 0 0 0 0 0 0 0 0 0 0 0 
sensor id 0 6 3 3 2 3 3 2 3 3 6 5 3 
sensor id 1 16 11 0 7 12 5 15 22 25 27 24 12 
sensor id 2 9 9 5 8 6 0 243 11 22 35 124 15 
sensor id 3 10 13 13 13 13 9 6 5 6 6 5 7 
sensor id 4 4 3 2 1 2 3 2 1 3 3 3 2 
sensor id 5 0 0 0 0 0 0 0 0 0 0 0 0 
sensor id 0 6 3 3 2 3 3 2 2 3 6 5 3 
sensor id 1 16 2 6 8 2 15 11 22 28 23 27 15 
sensor id 2 10 7 7 9 5 2 243 9 27 35 125 14 
sensor id 3 8 11 10 8 8 7 4 3 5 7 5 5 
sensor id 4 4 3 2 1 2 3 2 1 4 3 3 2 
sensor id 5 0 0 0 0 0 0 0 0 0 0 0 0 
sensor id 0 5 4 3 1 3 2 2 2 3 5 3 3 
sensor id 1 10 8 0 6 0 3 6 6 9 9 11 6 
sensor id 2 9 8 5 6 3 5 0 8 25 34 125 14 
sensor id 3 7 7 3 3 4 7 3 3 4 6 5 4 
sensor id 4 4 3 2 1 2 3 2 1 4 3 3 2 
sensor id 5 0 0 0 0 0 0 0 0 0 0 0 0 
sensor id 0 6 3 3 2 3 3 2 2 3 4 3 3 
sensor id 1 8 5 0 5 0 13 1 4 7 7 7 6 
sensor id 2 11 7 5 6 1 7 0 8 24 30 121 15 
sensor id 3 6 7 2 2 4 5 4 3 3 6 5 4 
sensor id 4 4 3 2 1 2 3 2 1 4 3 3 2 
sensor id 5 0 0 0 0 0 0 0 0 0 0 0 0 
sensor id 0 5 4 2 2 3 2 2 2 3 4 4 2 
sensor id 1 9 0 5 3 8 0 5 4 5 7 6 8 
sensor id 2 10 8 5 5 4 0 243 7 17 36 107 14 
sensor id 3 5 5 2 2 3 7 3 3 3 7 4 4 
sensor id 4 4 3 2 1 2 3 2 1 4 3 3 2 
sensor id 5 0 0 0 0 0 0 0 0 0 0 0 0 
sensor id 0 5 3 3 1 3 3 2 2 3 5 4 3 
sensor id 1 23 17 2 8 12 7 5 6 6 7 9 14 
sensor id 2 11 8 5 7 6 1 243 17 17 28 100 18 
sensor id 3 5 6 1 2 3 7 2 2 4 7 4 4 
sensor id 4 4 3 2 1 2 3 2 1 4 4 3 2 
sensor id 5 0 0 0 0 0 0 0 0 0 0 0 0 
sensor id 0 4 5 3 2 2 4 2 2 4 4 5 3 
sensor id 1 34 17 15 13 13 11 6 7 7 7 9 15 
sensor id 2 12 10 8 14 15 14 243 29 24 27 101 26 
sensor id 3 6 6 2 2 4 6 3 3 3 7 5 4 
sensor id 4 4 3 2 1 2 3 2 1 4 3 3 2 
sensor id 5 0 0 0 0 0 0 0 0 0 0 0 0 
sensor id 0 8 4 3 2 3 3 3 2 3 6 4 3 
sensor id 1 41 25 24 14 12 6 5 6 6 7 9 12 
sensor id 2 15 10 9 18 19 11 243 33 27 23 105 29 
sensor id 3 5 5 2 2 3 7 3 2 4 6 5 4 
sensor id 4 4 3 2 1 2 3 2 1 4 4 3 2 
sensor id 5 0 0 0 0 0 0 0 0 0 0 0 0 
sensor id 0 6 5 3 1 4 3 2 2 3 6 5 5 
sensor id 1 34 19 16 11 11 11 4 6 6 7 8 14 
sensor id 2 15 11 9 20 21 10 0 36 24 25 108 32 
sensor id 3 5 6 1 3 2 6 3 3 4 6 5 3 
sensor id 4 4 3 2 1 2 3 2 1 4 3 3 2 
sensor id 5 0 0 0 0 0 0 0 0 0 0 0 0 
sensor id 0 7 4 4 2 3 4 3 3 4 6 8 4 
sensor id 1 39 23 29 17 11 10 7 9 6 8 11 26 
sensor id 2 17 11 15 27 31 19 243 39 24 25 78 30 
sensor id 3 5 6 2 3 3 7 3 2 4 6 4 4 
sensor id 4 4 3 2 1 2 3 2 1 4 3 3 2 
sensor id 5 0 0 0 0 0 0 0 0 0 0 0 0 
sensor id 0 10 6 4 3 4 3 2 3 4 7 10 5 
sensor id 1 59 29 41 25 16 12 7 10 8 8 11 31 
sensor id 2 17 11 11 28 34 20 243 38 20 21 44 26 
sensor id 3 5 6 2 2 3 7 3 3 4 7 5 4 
sensor id 4 4 3 2 1 2 3 2 1 4 3 3 2 
sensor id 5 0 0 0 0 0 0 0 0 0 0 0 0 
sensor id 0 5 7 3 3 4 3 3 4 5 11 12 7 
sensor id 1 61 32 45 31 18 14 8 11 8 8 11 32 
sensor id 2 16 13 13 29 42 26 243 39 19 18 22 24 
sensor id 3 5 6 2 2 3 8 3 3 4 6 4 4 
sensor id 4 4 3 2 1 2 3 2 1 4 3 3 2 
sensor id 5 0 0 0 0 0 0 0 0 0 0 0 0 
sensor id 0 11 5 6 4 4 3 3 5 7 10 14 8 
sensor id 1 56 34 52 32 16 14 7 10 8 8 11 23 
sensor id 2 18 11 17 35 47 32 243 46 23 22 19 23 
sensor id 3 6 7 1 3 3 8 3 3 4 7 4 4 
sensor id 4 4 3 2 1 2 3 2 1 4 3 3 2 
sensor id 5 0 0 0 0 0 0 0 0 0 0 0 0 
sensor id 0 11 6 5 4 4 4 3 5 7 10 14 8 
sensor id 1 56 34 52 32 16 14 7 10 8 8 11 23 
sensor id 2 18 11 17 35 47 32 243 46 23 22 19 23 
sensor id 3 6 7 1 3 3 8 3 3 4 7 4 4 
sensor id 4 4 3 2 1 2 3 2 1 4 3 3 2 
sensor id 5 0 0 0 0 0 0 0 0 0 0 0 0 
sensor id 0 11 7 6 4 5 4 4 6 8 11 16 11 
sensor id 1 47 36 49 24 14 14 6 9 7 7 10 21 
sensor id 2 16 13 19 41 49 30 0 51 27 26 20 25 
sensor id 3 5 6 2 3 3 8 3 3 4 6 4 4 
sensor id 4 5 3 2 1 3 4 2 1 4 4 3 2 
sensor id 5 0 0 0 0 0 0 0 0 0 0 0 0 
sensor id 0 13 8 7 5 5 4 4 6 8 11 16 11 
sensor id 1 47 36 49 24 14 14 6 9 7 7 10 21 
sensor id 2 16 13 19 41 49 30 0 51 27 26 20 25 
sensor id 3 5 6 2 3 3 8 3 3 4 6 4 4 
sensor id 4 5 3 2 1 3 4 2 1 4 4 3 2 
sensor id 5 0 0 0 0 0 0 0 0 0 0 0 0 
sensor id 0 14 8 7 6 5 4 4 6 7 10 16 12 
sensor id 1 51 40 54 23 13 9 5 9 7 7 10 20 
sensor id 2 17 13 26 47 47 28 0 53 28 24 22 30 
sensor id 3 6 6 2 2 3 6 3 3 4 6 4 4 
sensor id 4 4 3 2 1 2 3 2 1 4 3 3 2 
sensor id 5 0 0 0 0 0 0 0 0 0 0 0 0 
sensor id 0 14 8 9 6 5 5 4 6 7 10 16 12 
sensor id 1 51 40 54 23 13 9 5 9 7 7 10 20 
sensor id 2 17 13 26 47 47 28 0 53 28 24 22 30 
sensor id 3 6 6 2 2 3 6 3 3 4 6 4 4 
sensor id 4 4 3 2 1 2 3 2 1 4 3 3 2 
sensor id 5 0 0 0 0 0 0 0 0 0 0 0 0 
sensor id 0 19 10 10 8 6 5 5 8 9 11 22 20 
sensor id 1 49 34 46 20 13 7 6 7 7 8 8 16 
sensor id 2 21 15 32 53 47 20 0 52 28 26 22 32 
sensor id 3 5 6 2 2 3 7 3 3 4 7 5 4 
sensor id 4 4 3 2 2 2 4 2 1 4 4 3 2 
sensor id 5 0 0 0 0 0 0 0 0 0 0 0 0 
sensor id 0 23 11 12 10 7 6 5 8 9 11 22 20 
sensor id 1 49 34 46 20 13 7 6 7 7 8 8 16 
sensor id 2 21 15 32 53 47 20 0 52 28 26 22 32 
sensor id 3 5 6 2 2 3 7 3 3 4 7 5 4 
sensor id 4 4 3 2 2 2 4 2 1 4 4 3 2 
sensor id 5 0 0 0 0 0 0 0 0 0 0 0 0 
sensor id 0 23 11 12 10 7 6 5 8 9 13 24 22 
sensor id 1 41 33 42 21 6 7 6 8 7 6 8 16 
sensor id 2 20 18 36 52 47 24 0 47 24 29 22 31 
sensor id 3 6 6 2 2 3 7 3 3 4 6 4 4 
sensor id 4 4 3 2 1 3 4 3 1 4 4 3 2 
sensor id 5 0 0 0 0 0 0 0 0 0 0 0 0 
sensor id 0 26 12 14 10 7 5 5 9 9 13 24 24 
sensor id 1 39 35 38 17 11 17 4 7 8 7 8 16 
sensor id 2 22 18 37 53 48 18 0 47 25 25 20 32 
sensor id 3 6 6 1 2 3 6 4 3 4 6 5 4 
sensor id 4 5 3 2 2 3 4 2 2 4 4 3 2 
sensor id 5 0 0 0 0 0 0 0 0 0 0 0 0 
sensor id 0 28 13 15 12 8 5 6 10 10 13 25 26 
sensor id 1 33 25 28 16 11 16 3 7 7 8 8 12 
sensor id 2 22 17 35 51 49 21 0 45 18 25 20 28 
sensor id 3 5 6 1 2 3 7 3 3 4 6 4 4 
sensor id 4 5 3 2 2 3 4 3 2 4 3 3 2 
sensor id 5 0 0 0 0 0 0 0 0 0 0 0 0 
sensor id 0 26 12 13 12 7 6 5 10 11 13 25 23 
sensor id 1 30 25 24 14 10 10 5 8 6 7 10 12 
sensor id 2 20 15 32 49 46 17 0 41 18 24 18 24 
sensor id 3 6 6 2 3 4 6 3 3 4 6 4 4 
sensor id 4 5 3 2 2 2 4 3 2 4 4 3 2 
sensor id 5 0 0 0 0 0 0 0 0 0 0 0 0 
sensor id 0 23 11 12 11 7 6 6 10 10 13 26 23 
sensor id 1 26 20 26 15 5 8 7 6 6 8 7 13 
sensor id 2 19 14 31 46 43 27 0 41 21 23 17 23 
sensor id 3 6 6 2 2 4 6 2 3 4 6 4 4 
sensor id 4 5 3 2 1 3 4 2 2 4 4 3 2 
sensor id 5 0 0 0 0 0 0 0 0 0 0 0 0 
sensor id 0 21 10 12 10 7 6 6 11 11 14 28 24 
sensor id 1 27 19 28 15 10 8 5 7 6 7 7 15 
sensor id 2 17 13 25 43 45 21 0 40 17 23 17 23 
sensor id 3 5 6 2 2 3 7 3 3 4 7 4 4 
sensor id 4 5 4 3 2 3 4 3 2 5 4 3 2 
sensor id 5 0 0 0 0 0 0 0 0 0 0 0 0 
sensor id 0 21 10 11 10 7 6 5 11 12 14 27 21 
sensor id 1 36 28 30 19 12 8 6 9 8 7 10 18 
sensor id 2 17 13 27 49 52 28 0 45 16 22 17 24 
sensor id 3 6 6 2 3 3 6 4 3 4 7 5 4 
sensor id 4 5 4 3 2 2 4 3 2 4 4 3 2 
sensor id 5 0 0 0 0 0 0 0 0 0 0 0 0 
sensor id 0 19 9 10 9 6 5 5 9 10 14 24 17 
sensor id 1 42 30 37 18 9 11 6 8 8 8 10 18 
sensor id 2 16 14 24 45 49 23 0 43 18 19 15 22 
sensor id 3 6 6 2 2 4 7 4 3 4 6 4 4 
sensor id 4 5 4 3 2 3 4 3 2 5 4 3 2 
sensor id 5 0 0 0 0 0 0 0 0 0 0 0 0 
sensor id 0 16 8 9 8 6 5 5 9 10 14 24 17 
sensor id 1 42 30 37 18 9 11 6 8 8 8 10 18 
sensor id 2 16 14 24 45 49 23 0 43 18 19 15 22 
sensor id 3 6 6 2 2 4 7 4 3 4 6 4 4 
sensor id 4 5 4 3 2 3 4 3 2 5 4 3 2 
sensor id 5 0 0 0 0 0 0 0 0 0 0 0 0 
sensor id 0 15 8 9 7 6 5 5 9 10 14 25 16 
sensor id 1 42 28 32 19 12 9 7 10 8 7 10 20 
sensor id 2 15 11 23 43 48 30 0 43 19 14 16 21 
sensor id 3 6 6 2 3 4 7 3 3 4 7 4 4 
sensor id 4 5 4 2 2 3 5 3 2 5 4 4 2 
sensor id 5 0 0 0 0 0 0 0 0 0 0 0 0 
sensor id 0 14 7 8 7 6 5 5 9 10 14 25 16 
sensor id 1 42 28 32 19 12 9 7 10 8 7 10 20 
sensor id 2 15 11 23 43 48 30 0 43 19 14 16 21 
sensor id 3 6 6 2 3 4 7 3 3 4 7 4 4 
sensor id 4 5 4 2 2 3 5 3 2 5 4 4 2 
sensor id 5 0 0 0 0 0 0 0 0 0 0 0 0 
sensor id 0 11 6 6 5 5 5 4 6 8 13 15 9 
sensor id 1 43 28 31 19 12 9 6 8 7 8 10 18 
sensor id 2 14 10 16 39 45 29 0 45 16 13 15 20 
sensor id 3 6 6 2 2 4 6 3 3 5 6 4 4 
sensor id 4 5 4 2 2 3 5 3 2 5 4 3 3 
sensor id 5 0 0 0 0 0 0 0 0 0 0 0 0 
sensor id 0 9 6 6 4 5 5 4 6 8 13 15 9 
sensor id 1 43 28 31 19 12 9 6 8 7 8 10 18 
sensor id 2 14 10 16 39 45 29 0 45 16 13 15 20 
sensor id 3 6 6 2 2 4 6 3 3 5 6 4 4 
sensor id 4 5 4 2 2 3 5 3 2 5 4 3 3 
sensor id 5 0 0 0 0 0 0 0 0 0 0 0 0 
sensor id 0 10 6 5 4 5 6 4 4 6 10 9 6 
sensor id 1 45 23 23 16 15 11 7 8 7 8 10 18 
sensor id 2 13 11 14 34 39 27 0 48 18 15 16 21 
sensor id 3 5 6 2 2 4 6 2 3 4 6 5 4 
sensor id 4 5 4 3 2 3 5 3 2 4 4 3 2 
sensor id 5 0 0 0 0 0 0 0 0 0 0 0 0 
sensor id 0 7 5 4 4 5 5 4 4 6 10 9 6 
sensor id 1 45 23 23 16 15 11 7 8 7 8 10 18 
sensor id 2 13 11 14 34 39 27 0 48 18 15 16 21 
sensor id 3 5 6 2 2 4 6 2 3 4 6 5 4 
sensor id 4 5 4 3 2 3 5 3 2 4 4 3 2 
sensor id 5 0 0 0 0 0 0 0 0 0 0 0 0 
sensor id 0 7 5 4 4 5 5 4 3 6 8 8 5 
sensor id 1 42 22 20 14 16 13 7 8 7 7 10 16 
sensor id 2 12 10 12 30 35 24 0 46 18 12 15 20 
sensor id 3 6 6 2 2 3 7 3 3 4 6 4 4 
sensor id 4 5 4 2 2 3 5 3 2 4 4 3 2 
sensor id 5 0 0 0 0 0 0 0 0 0 0 0 0 
sensor id 0 8 4 4 4 5 5 5 4 5 10 8 4 
sensor id 1 40 23 20 14 15 9 7 8 7 8 9 16 
sensor id 2 12 9 11 27 31 20 0 44 18 11 14 19 
sensor id 3 6 6 2 2 3 7 3 3 5 6 4 5 
sensor id 4 5 4 2 2 3 4 3 2 4 4 3 3 
sensor id 5 0 0 0 0 0 0 0 0 0 0 0 0 
sensor id 0 9 5 6 5 8 6 7 6 6 8 8 6 
sensor id 1 41 22 16 13 18 12 7 8 8 8 9 16 
sensor id 2 12 9 10 26 30 23 0 45 22 15 15 19 
sensor id 3 6 6 1 3 3 8 3 3 4 7 4 4 
sensor id 4 5 4 2 2 3 5 3 2 4 4 3 2 
sensor id 5 0 0 0 0 0 0 0 0 0 0 0 0 
sensor id 0 9 4 7 9 11 8 10 10 7 8 9 8 
sensor id 1 40 21 19 13 18 12 6 8 7 8 10 16 
sensor id 2 11 8 12 25 28 21 0 43 21 13 14 17 
sensor id 3 5 6 2 3 4 7 4 3 4 6 4 4 
sensor id 4 5 4 3 2 4 5 3 2 5 4 4 3 
sensor id 5 0 0 0 0 0 0 0 0 0 0 0 0 
sensor id 0 11 6 8 16 18 12 23 21 11 10 11 15 
sensor id 1 39 22 16 14 18 14 7 8 9 8 11 17 
sensor id 2 11 9 9 23 29 23 243 41 20 16 16 16 
sensor id 3 5 6 3 2 3 8 3 3 4 7 4 4 
sensor id 4 5 4 4 3 6 6 4 2 5 4 4 3 
sensor id 5 0 0 0 0 0 0 0 0 0 0 0 0 
sensor id 0 11 8 12 25 24 16 29 32 15 11 12 16 
sensor id 1 40 19 20 16 23 13 8 9 8 9 10 19 
sensor id 2 11 9 10 22 28 22 243 40 17 17 16 15 
sensor id 3 6 6 2 3 3 6 3 3 4 6 5 5 
sensor id 4 6 5 5 5 9 7 5 3 5 5 4 4 
sensor id 5 0 0 0 0 0 0 0 0 0 0 0 0 
sensor id 0 12 8 12 27 27 18 32 32 15 11 12 16 
sensor id 1 40 19 20 16 23 13 8 9 8 9 10 19 
sensor id 2 11 9 10 22 28 22 243 40 17 17 16 15 
sensor id 3 6 6 2 3 3 6 3 3 4 6 5 5 
sensor id 4 6 5 5 5 9 7 5 3 5 5 4 4 
sensor id 5 0 0 0 0 0 0 0 0 0 0 0 0 
sensor id 0 12 8 14 32 33 23 39 37 16 12 13 18 
sensor id 1 37 17 16 16 21 13 8 9 8 9 12 20 
sensor id 2 9 8 8 18 25 23 0 32 16 18 13 12 
sensor id 3 6 6 2 3 3 7 4 3 4 6 5 4 
sensor id 4 6 5 6 6 13 9 5 4 6 5 4 4 
sensor id 5 0 0 0 0 0 0 0 0 0 0 0 0 
sensor id 0 13 9 15 38 43 29 48 37 16 12 13 18 
sensor id 1 37 17 16 16 21 13 8 9 8 9 12 20 
sensor id 2 9 8 8 18 25 23 0 32 16 18 13 12 
sensor id 3 6 6 2 3 3 7 4 3 4 6 5 4 
sensor id 4 6 5 6 6 13 9 5 4 6 5 4 4 
sensor id 5 0 0 0 0 0 0 0 0 0 0 0 0 
sensor id 0 12 9 16 38 51 36 49 37 13 11 11 16 
sensor id 1 18 9 9 8 9 7 5 5 7 7 6 3 
sensor id 2 8 8 6 11 15 10 0 12 7 11 7 5 
sensor id 3 6 6 3 3 4 8 3 3 4 7 5 4 
sensor id 4 6 5 5 6 15 11 6 4 5 4 4 4 
sensor id 5 0 0 0 0 0 0 0 0 0 0 0 0 
sensor id 0 11 8 14 35 47 37 49 37 13 11 11 16 
sensor id 1 18 9 9 8 9 7 5 5 7 7 6 3 
sensor id 2 8 8 6 11 15 10 0 12 7 11 7 5 
sensor id 3 6 6 3 3 4 8 3 3 4 7 5 4 
sensor id 4 6 5 5 6 15 11 6 4 5 4 4 4 
sensor id 5 0 0 0 0 0 0 0 0 0 0 0 0 
sensor id 0 11 8 14 35 47 37 49 35 14 12 11 15 
sensor id 1 6 0 0 4 7 5 4 3 5 5 6 3 
sensor id 2 8 6 5 7 8 3 0 4 7 0 4 4 
sensor id 3 6 7 2 2 4 7 3 3 4 7 4 4 
sensor id 4 5 5 5 6 16 12 6 4 6 5 4 4 
sensor id 5 0 0 0 0 0 0 0 0 0 0 0 0 
sensor id 0 11 8 14 33 46 36 52 36 14 11 10 14 
sensor id 1 4 3 4 1 0 5 4 4 5 5 4 3 
sensor id 2 6 6 4 4 1 0 0 4 5 2 4 4 
sensor id 3 6 6 2 2 3 8 3 3 4 6 5 4 
sensor id 4 6 5 6 7 21 13 8 4 6 4 5 4 
sensor id 5 0 0 0 0 0 0 0 0 0 0 0 0 
sensor id 0 10 7 12 28 42 38 52 33 14 12 10 13 
sensor id 1 5 0 0 3 7 8 3 2 4 4 4 3 
sensor id 2 7 6 4 4 4 6 0 7 2 4 9 10 
sensor id 3 6 7 2 2 4 7 4 3 4 7 5 5 
sensor id 4 7 6 7 9 24 15 9 6 7 6 7 10 
sensor id 5 0 0 0 0 0 0 0 0 0 0 0 0 
sensor id 0 10 7 12 26 44 39 58 32 16 19 13 13 
sensor id 1 5 0 2 3 8 13 5 3 5 5 5 3 
sensor id 2 10 8 7 13 11 14 0 18 4 2 9 10 
sensor id 3 6 6 2 3 4 7 4 3 4 7 5 5 
sensor id 4 16 9 10 12 28 16 10 10 12 9 16 22 
sensor id 5 0 0 0 0 0 0 0 0 0 0 0 0 
sensor id 0 10 7 10 23 38 39 50 28 13 15 11 11 
sensor id 1 5 0 0 3 4 9 5 3 5 5 5 4 
sensor id 2 8 7 6 7 6 4 0 8 8 3 5 5 
sensor id 3 7 6 2 3 4 8 5 3 5 7 5 4 
sensor id 4 18 10 10 13 29 19 12 12 14 12 21 26 
sensor id 5 0 0 0 0 0 0 0 0 0 0 0 0 
sensor id 0 9 7 10 20 34 36 52 30 13 13 10 12 
sensor id 1 6 4 0 1 3 14 5 3 5 5 5 4 
sensor id 2 7 7 6 6 6 9 0 6 0 0 6 5 
sensor id 3 7 6 2 3 5 9 5 3 5 7 6 5 
sensor id 4 18 13 12 15 33 19 13 15 19 14 27 32 
sensor id 5 0 0 0 0 0 0 0 0 0 0 0 0 
sensor id 0 9 7 9 20 35 37 52 28 13 12 10 11 
sensor id 1 4 0 0 5 8 10 5 3 4 6 6 3 
sensor id 2 6 6 4 5 6 10 0 3 0 2 7 4 
sensor id 3 6 7 3 3 5 9 5 4 6 8 5 5 
sensor id 4 20 16 12 16 33 20 13 16 20 15 31 34 
sensor id 5 0 0 0 0 0 0 0 0 0 0 0 0 
sensor id 0 9 7 9 20 33 36 48 28 13 12 10 11 
sensor id 1 4 0 0 5 8 10 5 3 4 6 6 3 
sensor id 2 6 6 4 5 6 10 0 3 0 2 7 4 
sensor id 3 6 7 3 3 5 9 5 4 6 8 5 5 
sensor id 4 20 16 12 16 33 20 13 16 20 15 31 34 
sensor id 5 0 0 0 0 0 0 0 0 0 0 0 0 
sensor id 0 10 7 10 20 32 34 45 28 12 12 10 11 
sensor id 1 7 6 3 7 20 19 8 5 6 7 7 5 
sensor id 2 8 8 6 6 8 11 243 7 3 9 8 7 
sensor id 3 6 7 3 4 5 12 7 5 6 8 6 5 
sensor id 4 22 16 12 15 29 18 12 14 17 15 30 34 
sensor id 5 0 0 0 0 0 0 0 0 0 0 0 0 
sensor id 0 10 7 10 19 31 31 37 28 12 12 10 11 
sensor id 1 7 6 3 7 20 19 8 5 6 7 7 5 
sensor id 2 8 8 6 6 8 11 243 7 3 9 8 7 
sensor id 3 6 7 3 4 5 12 7 5 6 8 6 5 
sensor id 4 22 16 12 15 29 18 12 14 17 15 30 34 
sensor id 5 0 0 0 0 0 0 0 0 0 0 0 0 
sensor id 0 10 7 10 19 31 31 37 25 13 12 9 12 
sensor id 1 7 1 5 7 28 22 10 6 7 7 7 4 
sensor id 2 13 13 10 10 10 14 243 11 5 8 11 15 
sensor id 3 6 7 3 5 6 13 8 5 5 8 6 6 
sensor id 4 24 17 12 14 22 15 11 13 16 13 29 34 
sensor id 5 0 0 0 0 0 0 0 0 0 0 0 0 
sensor id 0 10 7 11 20 28 23 30 24 12 12 9 12 
sensor id 1 6 1 1 9 36 26 12 7 7 7 8 6 
sensor id 2 31 17 16 12 11 16 243 13 6 7 12 20 
sensor id 3 7 7 3 4 6 16 9 6 7 8 7 6 
sensor id 4 27 17 12 13 15 12 9 11 14 11 25 31 
sensor id 5 0 0 0 0 0 0 0 0 0 0 0 0 
sensor id 0 8 9 9 20 25 19 27 24 12 15 12 12 
sensor id 1 8 2 4 11 42 24 12 8 9 8 7 7 
sensor id 2 39 18 16 13 8 16 243 12 7 9 14 23 
sensor id 3 7 6 4 5 7 16 9 6 6 8 6 7 
sensor id 4 30 17 12 12 12 10 8 10 12 10 23 30 
sensor id 5 0 0 0 0 0 0 0 0 0 0 0 0 
sensor id 0 12 9 11 20 22 15 23 21 12 14 12 13 
sensor id 1 8 3 5 14 48 27 14 10 9 7 8 8 
sensor id 2 43 20 17 13 13 17 243 15 9 10 16 25 
sensor id 3 7 8 3 6 9 18 10 7 6 8 7 6 
sensor id 4 34 17 13 11 9 8 6 9 11 10 18 28 
sensor id 5 0 0 0 0 0 0 0 0 0 0 0 0 
sensor id 0 12 9 9 13 10 8 10 11 8 9 5 9 
sensor id 1 9 3 7 16 54 26 14 11 10 8 9 9 
sensor id 2 46 19 15 12 7 10 243 15 10 10 16 24 
sensor id 3 8 8 4 6 10 18 9 7 6 8 7 7 
sensor id 4 38 14 13 10 6 6 6 8 9 10 14 24 
sensor id 5 0 0 0 0 0 0 0 0 0 0 0 0 
sensor id 0 14 9 9 12 10 7 10 13 7 11 12 12 
sensor id 1 11 4 10 19 54 25 14 12 8 9 9 11 
sensor id 2 45 19 15 12 8 11 243 16 12 11 18 23 
sensor id 3 8 8 5 6 10 18 9 6 7 7 6 7 
sensor id 4 37 16 13 9 6 6 5 7 9 6 13 23 
sensor id 5 0 0 0 0 0 0 0 0 0 0 0 0 
sensor id 0 10 14 15 24 24 12 17 15 8 15 3 14 
sensor id 1 13 6 12 22 52 27 14 12 10 9 10 12 
sensor id 2 42 20 9 10 13 8 243 17 13 12 17 21 
sensor id 3 8 7 5 6 10 18 9 6 6 8 6 6 
sensor id 4 39 17 15 10 6 7 5 7 8 9 12 21 
sensor id 5 0 0 0 0 0 0 0 0 0 0 0 0 
sensor id 0 18 5 24 31 25 15 18 20 10 9 5 16 
sensor id 1 14 7 15 24 49 27 13 12 9 9 10 12 
sensor id 2 38 8 11 10 2 18 243 18 16 12 18 19 
sensor id 3 8 8 4 6 10 18 8 5 6 8 6 6 
sensor id 4 38 18 15 9 6 7 6 7 9 8 12 20 
sensor id 5 0 0 0 0 0 0 0 0 0 0 0 0 
sensor id 0 11 18 28 41 34 18 23 21 10 10 6 17 
sensor id 1 15 8 16 23 47 27 13 11 9 8 10 12 
sensor id 2 33 19 5 12 6 13 243 17 15 12 17 18 
sensor id 3 8 8 4 6 9 17 8 5 6 7 6 6 
sensor id 4 37 17 16 10 7 7 6 7 9 8 12 23 
sensor id 5 0 0 0 0 0 0 0 0 0 0 0 0 
sensor id 0 16 8 29 42 41 22 24 19 10 16 13 14 
sensor id 1 14 9 14 21 41 25 13 11 8 8 9 11 
sensor id 2 31 8 11 11 8 8 243 16 14 12 17 16 
sensor id 3 7 7 5 5 8 16 7 6 5 7 6 6 
sensor id 4 35 16 15 11 7 8 6 8 9 8 12 23 
sensor id 5 0 0 0 0 0 0 0 0 0 0 0 0 
sensor id 0 15 10 28 43 48 27 28 20 10 14 12 14 
sensor id 1 13 8 12 19 39 23 12 10 8 9 9 10 
sensor id 2 25 11 8 9 5 10 243 16 13 11 16 15 
sensor id 3 7 7 5 5 8 16 7 6 5 7 6 6 
sensor id 4 35 16 15 11 7 8 6 8 9 8 12 23 
sensor id 5 0 0 0 0 0 0 0 0 0 0 0 0 
sensor id 0 10 8 28 44 54 31 29 18 9 13 12 13 
sensor id 1 12 6 11 17 37 22 11 9 9 7 8 9 
sensor id 2 23 10 7 10 9 11 243 14 10 11 15 14 
sensor id 3 7 7 3 5 7 14 7 5 6 7 6 6 
sensor id 4 32 15 15 12 8 8 7 10 11 9 17 31 
sensor id 5 0 0 0 0 0 0 0 0 0 0 0 0 
sensor id 0 11 13 27 41 56 33 28 18 9 13 12 13 
sensor id 1 12 6 11 17 37 22 11 9 9 7 8 9 
sensor id 2 23 10 7 10 9 11 243 14 10 11 15 14 
sensor id 3 7 7 3 5 7 14 7 5 6 7 6 6 
sensor id 4 32 15 15 12 8 8 7 10 11 9 17 31 
sensor id 5 0 0 0 0 0 0 0 0 0 0 0 0 
sensor id 0 14 14 24 38 58 36 30 17 8 8 9 11 
sensor id 1 7 3 7 11 28 15 9 7 8 7 7 6 
sensor id 2 19 15 7 7 10 8 243 10 7 11 12 11 
sensor id 3 7 7 3 4 7 13 7 5 6 8 6 6 
sensor id 4 32 14 15 16 8 9 8 16 16 13 27 41 
sensor id 5 0 0 0 0 0 0 0 0 0 0 0 0 
sensor id 0 13 9 21 37 60 41 33 17 8 8 9 11 
sensor id 1 7 3 7 11 28 15 9 7 8 7 7 6 
sensor id 2 19 15 7 7 10 8 243 10 7 11 12 11 
sensor id 3 7 7 3 4 7 13 7 5 6 8 6 6 
sensor id 4 32 14 15 16 8 9 8 16 16 13 27 41 
sensor id 5 0 0 0 0 0 0 0 0 0 0 0 0 
sensor id 0 13 9 21 37 60 41 33 18 9 10 8 11 
sensor id 1 9 6 3 9 23 14 9 8 6 7 7 5 
sensor id 2 16 10 6 7 6 5 243 8 4 8 12 10 
sensor id 3 7 7 3 4 7 16 9 5 6 7 6 6 
sensor id 4 29 12 13 15 10 10 9 18 19 14 33 44 
sensor id 5 0 0 0 0 0 0 0 0 0 0 0 0 
sensor id 0 10 8 19 34 58 44 35 17 8 8 7 11 
sensor id 1 8 6 0 8 23 18 10 7 6 7 7 6 
sensor id 2 13 9 6 6 5 8 0 6 0 6 13 10 
sensor id 3 7 7 3 5 7 13 13 8 8 9 7 6 
sensor id 4 26 11 12 16 10 11 10 20 22 14 39 46 
sensor id 5 0 0 0 0 0 0 0 0 0 0 0 0 
sensor id 0 10 9 17 32 54 47 35 18 8 9 7 10 
sensor id 1 7 8 4 7 21 22 12 8 6 7 6 6 
sensor id 2 10 8 6 5 4 3 0 7 9 13 14 9 
sensor id 3 7 7 3 5 7 12 16 9 8 9 7 7 
sensor id 4 23 10 11 15 11 12 10 20 24 17 45 45 
sensor id 5 0 0 0 0 0 0 0 0 0 0 0 0 
sensor id 0 10 7 14 30 49 47 36 19 9 9 8 10 
sensor id 1 7 6 0 7 24 27 13 7 6 7 6 6 
sensor id 2 9 8 5 6 4 9 0 7 7 5 10 7 
sensor id 3 7 7 4 5 8 12 19 9 8 10 7 7 
sensor id 4 21 9 10 13 12 12 10 18 23 17 49 42 
sensor id 5 0 0 0 0 0 0 0 0 0 0 0 0 
sensor id 0 10 8 13 27 46 46 39 20 9 8 7 10 
sensor id 1 6 0 2 9 30 33 15 8 7 7 8 6 
sensor id 2 8 7 5 6 5 8 243 9 12 14 13 9 
sensor id 3 7 7 3 6 9 12 18 9 9 11 8 7 
sensor id 4 20 9 10 12 13 13 10 16 21 19 53 41 
sensor id 5 0 0 0 0 0 0 0 0 0 0 0 0 
sensor id 0 10 8 12 26 42 43 38 22 10 9 8 12 
sensor id 1 6 0 0 8 32 35 17 8 7 7 6 6 
sensor id 2 8 7 5 7 5 8 243 14 16 10 15 12 
sensor id 3 7 7 4 6 9 14 22 10 10 11 9 7 
sensor id 4 20 9 9 12 16 14 9 15 18 19 55 41 
sensor id 5 0 0 0 0 0 0 0 0 0 0 0 0 
sensor id 0 9 8 12 25 37 37 38 24 10 9 9 11 
sensor id 1 7 5 6 10 37 42 19 9 7 8 7 7 
sensor id 2 9 8 6 8 5 9 0 18 23 18 18 13 
sensor id 3 8 8 4 6 10 13 24 11 12 12 8 8 
sensor id 4 20 9 10 12 17 15 9 14 16 18 51 39 
sensor id 5 0 0 0 0 0 0 0 0 0 0 0 0 
sensor id 0 10 7 11 24 36 32 39 26 12 10 9 13 
sensor id 1 9 8 4 11 38 41 22 11 8 8 9 8 
sensor id 2 9 8 6 8 5 6 0 20 28 17 19 13 
sensor id 3 8 8 4 7 10 15 31 14 14 12 10 9 
sensor id 4 22 10 10 12 20 15 10 12 14 16 46 39 
sensor id 5 0 0 0 0 0 0 0 0 0 0 0 0 
sensor id 0 9 8 10 24 33 26 36 26 12 10 9 13 
sensor id 1 9 8 4 11 38 41 22 11 8 8 9 8 
sensor id 2 9 8 6 8 5 6 0 20 28 17 19 13 
sensor id 3 8 8 4 7 10 15 31 14 14 12 10 9 
sensor id 4 22 10 10 12 20 15 10 12 14 16 46 39 
sensor id 5 0 0 0 0 0 0 0 0 0 0 0 0 
sensor id 0 10 8 11 25 29 21 35 34 17 11 12 17 
sensor id 1 9 10 5 18 55 37 28 18 13 11 12 13 
sensor id 2 8 8 5 7 5 8 0 15 28 26 20 11 
sensor id 3 11 8 6 11 16 20 57 27 20 15 17 17 
sensor id 4 31 12 12 13 16 11 8 10 10 11 30 35 
sensor id 5 0 0 0 0 0 0 0 0 0 0 0 0 
sensor id 0 12 9 13 28 29 20 35 34 17 11 12 17 
sensor id 1 9 10 5 18 55 37 28 18 13 11 12 13 
sensor id 2 8 8 5 7 5 8 0 15 28 26 20 11 
sensor id 3 11 8 6 11 16 20 57 27 20 15 17 17 
sensor id 4 31 12 12 13 16 11 8 10 10 11 30 35 
sensor id 5 0 0 0 0 0 0 0 0 0 0 0 0 
sensor id 0 11 8 13 29 26 18 32 41 24 14 15 22 
sensor id 1 18 6 16 31 63 26 32 31 18 17 24 28 
sensor id 2 8 7 6 6 5 1 0 11 36 31 22 10 
sensor id 3 18 13 11 22 26 24 90 45 21 15 22 32 
sensor id 4 39 11 14 12 13 9 7 9 8 11 21 29 
sensor id 5 0 0 0 0 0 0 0 0 0 0 0 0 
sensor id 0 13 8 11 27 24 16 30 41 24 14 15 22 
sensor id 1 18 6 16 31 63 26 32 31 18 17 24 28 
sensor id 2 8 7 6 6 5 1 0 11 36 31 22 10 
sensor id 3 18 13 11 22 26 24 90 45 21 15 22 32 
sensor id 4 39 11 14 12 13 9 7 9 8 11 21 29 
sensor id 5 0 0 0 0 0 0 0 0 0 0 0 0 
sensor id 0 12 7 8 16 13 9 17 22 15 11 10 10 
sensor id 1 21 8 18 37 65 34 32 32 19 15 22 29 
sensor id 2 9 8 6 7 4 4 0 11 34 38 25 10 
sensor id 3 22 14 15 26 30 27 95 42 19 14 17 28 
sensor id 4 44 11 14 12 11 9 7 9 8 9 26 34 
sensor id 5 0 0 0 0 0 0 0 0 0 0 0 0 
sensor id 0 8 5 6 7 9 8 15 22 15 11 10 10 
sensor id 1 21 8 18 37 65 34 32 32 19 15 22 29 
sensor id 2 9 8 6 7 4 4 0 11 34 38 25 10 
sensor id 3 22 14 15 26 30 27 95 42 19 14 17 28 
sensor id 4 44 11 14 12 11 9 7 9 8 9 26 34 
sensor id 5 0 0 0 0 0 0 0 0 0 0 0 0 
sensor id 0 7 5 6 7 11 12 21 16 11 10 8 9 
sensor id 1 19 14 16 34 63 34 31 28 17 13 18 23 
sensor id 2 8 8 6 6 3 3 0 13 34 34 26 11 
sensor id 3 19 13 12 23 27 24 87 38 19 14 17 24 
sensor id 4 40 15 15 18 22 15 14 13 11 10 28 35 
sensor id 5 0 0 0 0 0 0 0 0 0 0 0 0 
sensor id 0 8 6 6 9 14 16 29 16 11 10 8 9 
sensor id 1 19 14 16 34 63 34 31 28 17 13 18 23 
sensor id 2 8 8 6 6 3 3 0 13 34 34 26 11 
sensor id 3 19 13 12 23 27 24 87 38 19 14 17 24 
sensor id 4 40 15 15 18 22 15 14 13 11 10 28 35 
sensor id 5 0 0 0 0 0 0 0 0 0 0 0 0 
sensor id 0 8 6 6 9 14 16 29 19 13 10 8 9 
sensor id 1 16 12 10 30 61 27 30 26 15 12 17 18 
sensor id 2 8 8 5 6 4 1 0 13 34 27 24 11 
sensor id 3 16 11 11 20 24 22 77 34 18 13 16 19 
sensor id 4 36 13 18 32 42 22 23 19 11 12 28 33 
sensor id 5 0 0 0 0 0 0 0 0 0 0 0 0 
sensor id 0 8 6 7 9 14 16 32 21 15 10 9 9 
sensor id 1 15 7 7 25 51 35 27 22 13 11 15 15 
sensor id 2 8 8 5 6 4 6 0 12 34 23 22 10 
sensor id 3 14 11 9 16 20 20 65 27 16 13 14 15 
sensor id 4 30 12 18 37 49 24 24 20 12 13 29 33 
sensor id 5 0 0 0 0 0 0 0 0 0 0 0 0 
sensor id 0 9 6 7 10 16 18 36 22 14 11 9 10 
sensor id 1 13 7 8 20 46 29 25 18 12 10 12 12 
sensor id 2 8 8 6 7 4 1 0 12 27 26 21 11 
sensor id 3 11 10 7 13 16 18 54 22 15 12 12 13 
sensor id 4 28 12 18 38 53 26 26 21 12 13 29 32 
sensor id 5 0 0 0 0 0 0 0 0 0 0 0 0 
sensor id 0 8 6 7 11 18 22 38 22 13 10 8 9 
sensor id 1 12 2 8 17 44 32 22 15 10 9 11 10 
sensor id 2 8 7 5 7 4 7 0 11 29 18 21 10 
sensor id 3 10 9 6 11 15 19 46 18 13 12 10 11 
sensor id 4 27 12 16 35 55 30 27 19 12 13 28 32 
sensor id 5 0 0 0 0 0 0 0 0 0 0 0 0 
sensor id 0 8 6 8 12 20 26 40 21 12 9 9 9 
sensor id 1 10 1 10 15 39 23 22 14 9 9 10 10 
sensor id 2 8 7 5 6 4 1 0 10 20 18 19 8 
sensor id 3 9 9 5 9 14 17 38 15 10 10 9 9 
sensor id 4 25 11 14 29 53 34 27 18 12 13 28 32 
sensor id 5 0 0 0 0 0 0 0 0 0 0 0 0 
sensor id 0 9 6 9 13 24 28 44 23 12 10 8 10 
sensor id 1 11 1 10 15 33 17 25 14 10 7 9 9 
sensor id 2 8 7 5 5 3 0 0 7 20 18 17 7 
sensor id 3 8 8 5 8 12 18 32 13 10 10 9 8 
sensor id 4 25 11 14 26 50 34 24 17 13 13 27 32 
sensor id 5 0 0 0 0 0 0 0 0 0 0 0 0 
sensor id 0 9 7 9 15 28 34 46 23 12 10 8 10 
sensor id 1 11 1 10 15 33 17 25 14 10 7 9 9 
sensor id 2 8 7 5 5 3 0 0 7 20 18 17 7 
sensor id 3 8 8 5 8 12 18 32 13 10 10 9 8 
sensor id 4 25 11 14 26 50 34 24 17 13 13 27 32 
sensor id 5 0 0 0 0 0 0 0 0 0 0 0 0 
sensor id 0 10 8 10 17 31 40 45 22 11 9 7 11 
sensor id 1 8 11 0 18 18 23 22 16 9 8 9 10 
sensor id 2 7 7 4 4 1 6 243 4 4 23 10 5 
sensor id 3 7 7 5 6 11 16 24 9 7 9 7 6 
sensor id 4 23 10 13 20 34 29 18 20 17 14 30 38 
sensor id 5 0 0 0 0 0 0 0 0 0 0 0 0 
sensor id 0 9 8 11 21 35 40 42 22 11 9 7 11 
sensor id 1 8 11 0 18 18 23 22 16 9 8 9 10 
sensor id 2 7 7 4 4 1 6 243 4 4 23 10 5 
sensor id 3 7 7 5 6 11 16 24 9 7 9 7 6 
sensor id 4 23 10 13 20 34 29 18 20 17 14 30 38 
sensor id 5 0 0 0 0 0 0 0 0 0 0 0 0 
sensor id 0 9 8 11 21 35 40 42 21 10 8 8 12 
sensor id 1 9 9 4 18 28 18 21 17 9 7 9 10 
sensor id 2 6 7 5 3 2 5 243 3 9 14 11 5 
sensor id 3 8 7 4 5 11 19 25 9 7 9 7 6 
sensor id 4 22 10 13 22 27 25 17 30 22 15 35 47 
sensor id 5 0 0 0 0 0 0 0 0 0 0 0 0 
sensor id 0 11 8 14 26 39 37 35 21 9 9 9 13 
sensor id 1 9 8 7 23 25 12 18 16 10 8 9 13 
sensor id 2 7 7 5 4 3 0 0 3 6 15 8 5 
sensor id 3 7 8 4 6 11 20 26 10 8 9 7 7 
sensor id 4 25 11 16 29 20 18 16 35 23 14 33 53 
sensor id 5 0 0 0 0 0 0 0 0 0 0 0 0 
sensor id 0 13 12 26 36 38 23 27 22 10 8 8 18 
sensor id 1 18 4 21 40 22 11 18 27 12 10 12 26 
sensor id 2 7 7 5 5 2 0 0 5 3 9 9 4 
sensor id 3 8 8 4 8 19 29 41 12 8 9 7 8 
sensor id 4 33 13 21 34 14 11 14 32 18 12 25 50 
sensor id 5 0 0 0 0 0 0 0 0 0 0 0 0 
sensor id 0 20 16 34 39 31 15 19 22 10 8 8 18 
sensor id 1 18 4 21 40 22 11 18 27 12 10 12 26 
sensor id 2 7 7 5 5 2 0 0 5 3 9 9 4 
sensor id 3 8 8 4 8 19 29 41 12 8 9 7 8 
sensor id 4 33 13 21 34 14 11 14 32 18 12 25 50 
sensor id 5 0 0 0 0 0 0 0 0 0 0 0 0 
sensor id 0 25 22 39 39 18 9 9 16 10 9 11 25 
sensor id 1 27 8 29 58 32 12 21 38 13 12 14 34 
sensor id 2 8 9 7 5 3 0 0 4 6 12 7 6 
sensor id 3 8 8 5 9 25 34 57 14 9 10 7 7 
sensor id 4 37 15 25 36 13 10 13 26 14 12 20 44 
sensor id 5 0 0 0 0 0 0 0 0 0 0 0 0 
sensor id 0 30 25 35 21 10 6 7 16 10 9 11 25 
sensor id 1 27 8 29 58 32 12 21 38 13 12 14 34 
sensor id 2 8 9 7 5 3 0 0 4 6 12 7 6 
sensor id 3 8 8 5 9 25 34 57 14 9 10 7 7 
sensor id 4 37 15 25 36 13 10 13 26 14 12 20 44 
sensor id 5 0 0 0 0 0 0 0 0 0 0 0 0 
sensor id 0 34 29 30 14 8 6 7 9 8 9 11 18 
sensor id 1 33 14 27 66 24 20 20 41 13 11 14 40 
sensor id 2 12 18 16 7 5 0 0 6 1 16 8 8 
sensor id 3 8 8 6 12 33 39 66 16 9 10 7 9 
sensor id 4 38 16 29 33 13 9 10 20 11 10 16 39 
sensor id 5 0 0 0 0 0 0 0 0 0 0 0 0 
sensor id 0 34 27 21 10 7 6 6 9 8 9 11 18 
sensor id 1 33 14 27 66 24 20 20 41 13 11 14 40 
sensor id 2 12 18 16 7 5 0 0 6 1 16 8 8 
sensor id 3 8 8 6 12 33 39 66 16 9 10 7 9 
sensor id 4 38 16 29 33 13 9 10 20 11 10 16 39 
sensor id 5 0 0 0 0 0 0 0 0 0 0 0 0 
sensor id 0 34 27 21 10 7 6 6 7 8 9 9 13 
sensor id 1 33 11 34 71 32 13 23 47 14 12 15 42 
sensor id 2 13 22 19 8 5 0 0 5 2 16 8 9 
sensor id 3 8 8 6 11 34 40 72 16 9 11 8 8 
sensor id 4 39 17 29 34 13 9 11 20 12 10 16 38 
sensor id 5 0 0 0 0 0 0 0 0 0 0 0 0 
sensor id 0 26 19 11 5 5 5 5 5 8 9 8 8 
sensor id 1 33 16 32 74 34 15 25 52 15 12 16 43 
sensor id 2 19 26 26 11 6 6 0 7 1 16 9 11 
sensor id 3 8 9 6 11 35 41 74 18 9 10 8 9 
sensor id 4 38 17 29 33 13 9 10 19 11 9 15 37 
sensor id 5 0 0 0 0 0 0 0 0 0 0 0 0 
sensor id 0 20 16 8 4 5 6 5 5 7 9 8 8 
sensor id 1 35 13 25 77 35 18 24 52 15 12 15 42 
sensor id 2 22 31 29 12 6 6 0 6 7 11 9 10 
sensor id 3 8 9 7 12 35 41 74 17 9 10 7 9 
sensor id 4 38 17 30 33 12 8 10 19 11 9 14 36 
sensor id 5 0 0 0 0 0 0 0 0 0 0 0 0 
sensor id 0 22 19 10 4 5 5 6 6 7 9 7 9 
sensor id 1 33 19 33 75 31 21 22 44 14 11 16 38 
sensor id 2 21 31 29 11 5 8 0 5 8 9 10 9 
sensor id 3 8 9 7 12 35 41 74 17 9 10 7 9 
sensor id 4 38 17 30 33 12 8 10 19 11 9 14 36 
sensor id 5 0 0 0 0 0 0 0 0 0 0 0 0 
sensor id 0 22 19 10 4 5 5 6 6 7 9 7 9 
sensor id 1 33 19 33 75 31 21 22 44 14 11 16 38 
sensor id 2 21 31 29 11 5 8 0 5 8 9 10 9 
sensor id 3 7 9 6 11 35 42 69 16 10 9 8 8 
sensor id 4 37 17 30 34 13 9 10 20 11 10 15 40 
sensor id 5 0 0 0 0 0 0 0 0 0 0 0 0 
sensor id 0 25 26 10 6 6 5 5 6 7 8 8 11 
sensor id 1 33 17 28 68 22 21 19 34 12 11 14 34 
sensor id 2 23 35 31 11 5 7 0 7 2 16 8 8 
sensor id 3 7 8 6 11 34 41 62 14 9 10 8 8 
sensor id 4 39 17 30 35 13 9 11 22 12 10 16 41 
sensor id 5 0 0 0 0 0 0 0 0 0 0 0 0 
sensor id 0 35 42 16 7 7 6 4 6 7 10 8 14 
sensor id 1 33 21 32 61 28 12 17 27 10 11 13 32 
sensor id 2 21 39 30 10 6 0 0 7 2 2 10 8 
sensor id 3 8 9 5 11 31 37 56 14 8 8 8 7 
sensor id 4 37 16 27 32 12 9 10 19 11 10 16 37 
sensor id 5 0 0 0 0 0 0 0 0 0 0 0 0 
sensor id 0 49 59 25 11 7 6 4 7 7 10 10 19 
sensor id 1 31 15 24 55 19 12 17 28 11 11 13 28 
sensor id 2 18 33 28 10 4 0 0 6 1 13 8 7 
sensor id 3 7 8 5 11 32 36 51 13 8 9 8 8 
sensor id 4 36 16 26 28 11 8 9 18 11 10 17 37 
sensor id 5 0 0 0 0 0 0 0 0 0 0 0 0 
sensor id 0 49 59 25 11 7 6 4 7 7 10 10 19 
sensor id 1 31 15 24 55 19 12 17 28 11 11 13 28 
sensor id 2 18 33 28 10 4 0 0 6 1 13 8 7 
sensor id 3 8 7 5 10 27 32 51 13 9 8 8 8 
sensor id 4 35 15 24 26 9 8 9 18 12 10 19 39 
sensor id 5 0 0 0 0 0 0 0 0 0 0 0 0 
sensor id 0 56 60 26 12 7 6 6 7 7 9 10 23 
sensor id 1 27 21 19 52 29 11 19 27 11 10 12 24 
sensor id 2 17 31 27 11 6 0 0 5 8 3 8 7 
sensor id 3 7 8 5 10 23 28 45 13 8 9 7 8 
sensor id 4 34 14 20 23 9 8 9 20 14 12 24 39 
sensor id 5 0 0 0 0 0 0 0 0 0 0 0 0 
sensor id 0 58 67 38 18 8 6 6 9 7 9 10 25 
sensor id 1 20 11 16 48 24 22 20 30 12 9 11 20 
sensor id 2 14 23 19 8 4 0 0 5 0 11 6 7 
sensor id 3 7 7 3 7 15 22 37 12 9 9 7 7 
sensor id 4 27 11 15 20 8 8 10 21 16 13 28 37 
sensor id 5 0 0 0 0 0 0 0 0 0 0 0 0 
sensor id 0 57 66 46 21 8 7 5 9 8 10 10 26 
sensor id 1 15 3 7 34 21 19 19 26 10 9 10 16 
sensor id 2 11 19 15 7 3 8 0 3 7 3 5 6 
sensor id 3 7 8 5 7 12 19 32 11 8 9 7 7 
sensor id 4 22 10 12 17 8 8 9 21 18 14 33 34 
sensor id 5 0 0 0 0 0 0 0 0 0 0 0 0 
sensor id 0 56 62 46 23 8 7 6 10 7 9 11 27 
sensor id 1 13 0 14 29 22 22 25 29 12 9 11 15 
sensor id 2 10 16 14 6 2 7 0 5 2 2 9 5 
sensor id 3 8 7 4 6 12 18 28 10 8 10 7 8 
sensor id 4 18 9 10 14 8 8 9 22 21 16 39 33 
sensor id 5 0 0 0 0 0 0 0 0 0 0 0 0 
sensor id 0 57 57 46 26 9 8 7 12 9 10 11 31 
sensor id 1 10 4 14 27 31 15 29 28 10 9 9 13 
sensor id 2 10 16 12 5 4 1 0 5 0 12 6 6 
sensor id 3 8 8 3 6 10 15 24 9 8 9 7 7 
sensor id 4 16 9 9 13 7 8 9 21 24 18 45 31 
sensor id 5 0 0 0 0 0 0 0 0 0 0 0 0 
sensor id 0 59 50 45 29 9 7 7 13 8 10 11 33 
sensor id 1 15 3 13 19 25 14 31 29 13 9 12 15 
sensor id 2 9 13 11 4 4 0 0 2 3 2 6 4 
sensor id 3 6 7 5 6 11 16 21 9 9 10 8 7 
sensor id 4 14 8 8 11 7 8 9 21 29 22 52 29 
sensor id 5 0 0 0 0 0 0 0 0 0 0 0 0 
sensor id 0 60 44 44 33 10 7 7 15 9 10 12 35 
sensor id 1 17 5 0 20 18 23 36 30 12 9 11 12 
sensor id 2 9 12 10 6 1 7 0 4 0 12 7 4 
sensor id 3 8 9 5 7 11 15 20 9 8 10 7 7 
sensor id 4 13 8 7 10 6 7 9 19 31 24 57 27 
sensor id 5 0 0 0 0 0 0 0 0 0 0 0 0 
sensor id 0 56 38 45 39 11 7 9 15 9 10 12 35 
sensor id 1 17 5 0 20 18 23 36 30 12 9 11 12 
sensor id 2 9 12 10 6 1 7 0 4 0 12 7 4 
sensor id 3 8 9 5 7 11 15 20 9 8 10 7 7 
sensor id 4 13 8 7 10 6 7 9 19 31 24 57 27 
sensor id 5 0 0 0 0 0 0 0 0 0 0 0 0 
sensor id 0 54 32 41 42 11 7 9 22 12 11 16 45 
sensor id 1 12 1 3 19 28 30 48 32 14 11 12 15 
sensor id 2 8 9 9 7 5 6 0 5 6 10 8 5 
sensor id 3 8 7 5 6 12 15 17 9 8 10 8 8 
sensor id 4 12 7 7 8 6 7 7 14 25 26 65 25 
sensor id 5 0 0 0 0 0 0 0 0 0 0 0 0 
sensor id 0 51 25 36 44 11 9 10 22 12 11 16 45 
sensor id 1 12 1 3 19 28 30 48 32 14 11 12 15 
sensor id 2 8 9 9 7 5 6 0 5 6 10 8 5 
sensor id 3 8 7 5 6 12 15 17 9 8 10 8 8 
sensor id 4 12 7 7 8 6 7 7 14 25 26 65 25 
sensor id 5 0 0 0 0 0 0 0 0 0 0 0 0 
sensor id 0 41 19 29 48 13 9 11 32 15 12 15 35 
sensor id 1 24 20 35 32 33 30 63 33 13 10 10 16 
sensor id 2 8 10 6 6 5 6 0 8 15 17 8 4 
sensor id 3 8 8 5 6 16 18 19 9 9 10 8 8 
sensor id 4 12 8 7 8 6 7 7 12 23 28 75 26 
sensor id 5 0 0 0 0 0 0 0 0 0 0 0 0 
sensor id 0 26 12 24 42 12 9 12 32 15 12 15 35 
sensor id 1 24 20 35 32 33 30 63 33 13 10 10 16 
sensor id 2 8 10 6 6 5 6 0 8 15 17 8 4 
sensor id 3 8 8 5 6 16 18 19 9 9 10 8 8 
sensor id 4 12 8 7 8 6 7 7 12 23 28 75 26 
sensor id 5 0 0 0 0 0 0 0 0 0 0 0 0 
sensor id 0 26 12 24 42 12 9 12 29 14 11 14 28 
sensor id 1 22 21 35 28 39 36 76 32 12 11 12 15 
sensor id 2 8 6 5 6 4 1 0 6 17 14 9 6 
sensor id 3 8 8 4 8 18 20 25 11 10 11 8 8 
sensor id 4 13 8 7 8 6 7 7 12 20 25 62 26 
sensor id 5 0 0 0 0 0 0 0 0 0 0 0 0 
sensor id 0 16 7 12 22 11 7 13 23 12 10 9 13 
sensor id 1 21 20 27 28 40 45 81 33 13 11 9 16 
sensor id 2 7 8 4 5 6 4 0 8 15 13 9 7 
sensor id 3 8 9 5 7 19 22 30 11 11 11 8 8 
sensor id 4 14 8 8 8 6 7 6 10 15 20 43 23 
sensor id 5 0 0 0 0 0 0 0 0 0 0 0 0 
sensor id 0 8 4 7 8 6 5 7 12 11 10 8 8 
sensor id 1 22 22 31 30 37 33 79 36 14 12 12 19 
sensor id 2 7 6 5 6 3 8 0 9 17 6 10 5 
sensor id 3 8 9 5 8 19 21 37 11 11 11 9 8 
sensor id 4 14 8 7 8 5 6 5 7 10 15 26 16 
sensor id 5 0 0 0 0 0 0 0 0 0 0 0 0 
sensor id 0 7 3 5 5 5 3 5 8 14 10 8 6 
sensor id 1 30 28 55 42 38 28 73 40 14 12 12 25 
sensor id 2 6 5 4 5 4 7 0 8 12 7 10 5 
sensor id 3 8 9 6 9 20 23 44 14 10 12 8 9 
sensor id 4 13 8 8 7 5 5 5 5 6 10 12 10 
sensor id 5 0 0 0 0 0 0 0 0 0 0 0 0 
sensor id 0 7 3 4 3 4 4 4 4 8 7 6 4 
sensor id 1 40 26 73 56 40 37 67 46 15 11 11 28 
sensor id 2 7 6 5 5 4 7 0 8 13 17 11 6 
sensor id 3 8 9 5 9 20 22 55 16 12 12 10 10 
sensor id 4 12 9 12 8 6 6 5 4 5 8 8 8 
sensor id 5 0 0 0 0 0 0 0 0 0 0 0 0 
sensor id 0 7 5 4 3 4 4 3 4 7 8 7 4 
sensor id 1 49 37 79 57 38 23 60 52 16 10 12 29 
sensor id 2 6 7 5 5 5 7 0 8 15 17 10 6 
sensor id 3 8 9 6 9 20 24 68 17 12 13 10 10 
sensor id 4 11 8 9 6 4 5 4 3 4 7 6 6 
sensor id 5 0 0 0 0 0 0 0 0 0 0 0 0 
sensor id 0 7 5 3 3 4 4 3 4 7 9 6 5 
sensor id 1 53 33 80 55 30 19 58 58 17 13 13 31 
sensor id 2 6 8 5 4 3 1 0 7 15 16 11 6 
sensor id 3 9 9 6 10 22 27 79 19 12 13 10 10 
sensor id 4 9 7 7 4 4 5 3 3 3 6 6 6 
sensor id 5 0 0 0 0 0 0 0 0 0 0 0 0 
sensor id 0 6 4 4 4 5 5 6 9 12 10 8 8 
sensor id 1 54 31 80 56 34 32 60 57 17 11 12 26 
sensor id 2 6 7 4 4 3 6 0 8 16 20 12 4 
sensor id 3 9 9 6 10 23 30 81 17 11 12 9 9 
sensor id 4 9 8 8 6 5 6 4 4 5 8 8 8 
sensor id 5 0 0 0 0 0 0 0 0 0 0 0 0 
sensor id 0 8 5 5 8 8 7 14 9 12 10 8 8 
sensor id 1 54 31 80 56 34 32 60 57 17 11 12 26 
sensor id 2 6 7 4 4 3 6 0 8 16 20 12 4 
sensor id 3 9 9 6 10 23 30 81 17 11 12 9 9 
sensor id 4 9 8 8 6 5 6 4 4 5 8 8 8 
sensor id 5 0 0 0 0 0 0 0 0 0 0 0 0 
sensor id 0 9 6 6 8 8 6 9 10 8 9 8 7 
sensor id 1 31 22 42 37 41 23 46 37 13 11 10 15 
sensor id 2 7 7 3 6 4 0 0 8 17 18 13 7 
sensor id 3 8 8 6 8 19 32 65 13 10 11 8 8 
sensor id 4 13 7 7 7 5 7 5 6 8 11 24 18 
sensor id 5 0 0 0 0 0 0 0 0 0 0 0 0 
sensor id 0 7 5 6 5 7 6 7 10 8 9 8 7 
sensor id 1 31 22 42 37 41 23 46 37 13 11 10 15 
sensor id 2 7 7 3 6 4 0 0 8 17 18 13 7 
sensor id 3 8 8 6 8 19 32 65 13 10 11 8 8 
sensor id 4 13 7 7 7 5 7 5 6 8 11 24 18 
sensor id 5 0 0 0 0 0 0 0 0 0 0 0 0 
sensor id 0 6 4 5 5 9 9 8 6 5 8 6 5 
sensor id 1 10 0 0 8 12 13 9 7 8 8 7 4 
sensor id 2 8 6 4 4 2 5 243 2 0 11 7 4 
sensor id 3 8 8 5 8 15 26 37 10 8 9 7 8 
sensor id 4 26 12 11 14 9 9 11 21 26 33 54 40 
sensor id 5 0 0 0 0 0 0 0 0 0 0 0 0 
sensor id 0 7 5 5 4 7 7 5 6 5 8 6 5 
sensor id 1 10 0 0 8 12 13 9 7 8 8 7 4 
sensor id 2 8 6 4 4 2 5 243 2 0 11 7 4 
sensor id 3 8 8 5 8 15 26 37 10 8 9 7 8 
sensor id 4 26 12 11 14 9 9 11 21 26 33 54 40 
sensor id 5 0 0 0 0 0 0 0 0 0 0 0 0 
sensor id 0 6 4 4 3 6 6 4 3 5 7 5 4 
sensor id 1 7 5 0 1 2 13 6 4 6 7 5 5 
sensor id 2 6 7 4 3 0 2 243 2 0 11 4 4 
sensor id 3 9 9 6 8 12 25 31 10 8 10 8 8 
sensor id 4 24 13 11 16 10 10 13 26 35 41 55 41 
sensor id 5 0 0 0 0 0 0 0 0 0 0 0 0 
sensor id 0 6 4 4 3 6 6 5 3 5 7 5 4 
sensor id 1 7 5 0 1 2 13 6 4 6 7 5 5 
sensor id 2 6 7 4 3 0 2 243 2 0 11 4 4 
sensor id 3 9 9 6 8 12 25 31 10 8 10 8 8 
sensor id 4 24 13 11 16 10 10 13 26 35 41 55 41 
sensor id 5 0 0 0 0 0 0 0 0 0 0 0 0 
sensor id 0 7 5 5 4 7 6 5 4 6 9 6 4 
sensor id 1 8 0 0 9 14 25 27 18 13 10 9 8 
sensor id 2 14 11 9 15 6 8 243 25 18 14 24 27 
sensor id 3 9 10 10 17 28 26 27 12 7 9 8 10 
sensor id 4 27 14 13 22 12 11 18 37 45 44 60 48 
sensor id 5 0 0 0 0 0 0 0 0 0 0 0 0 
sensor id 0 7 6 6 4 6 6 5 4 6 9 6 4 
sensor id 1 8 0 0 9 14 25 27 18 13 10 9 8 
sensor id 2 14 11 9 15 6 8 243 25 18 14 24 27 
sensor id 3 9 10 10 17 28 26 27 12 7 9 8 10 
sensor id 4 27 14 13 22 12 11 18 37 45 44 60 48 
sensor id 5 0 0 0 0 0 0 0 0 0 0 0 0 
sensor id 0 7 6 6 4 6 6 5 4 5 8 5 4 
sensor id 1 7 7 0 10 22 29 31 24 17 8 10 9 
sensor id 2 17 11 10 16 8 1 0 29 24 11 24 27 
sensor id 3 9 8 10 19 30 27 24 13 9 10 8 10 
sensor id 4 28 13 14 27 15 13 22 42 46 42 59 50 
sensor id 5 0 0 0 0 0 0 0 0 0 0 0 0 
sensor id 0 7 5 5 3 6 5 5 4 5 7 5 4 
sensor id 1 7 0 7 13 15 24 32 24 15 10 11 9 
sensor id 2 14 9 9 13 5 0 0 19 16 19 20 12 
sensor id 3 9 10 10 20 30 30 29 12 8 10 7 10 
sensor id 4 30 15 16 33 18 14 25 46 46 40 59 52 
sensor id 5 0 0 0 0 0 0 0 0 0 0 0 0 
sensor id 0 7 4 5 3 6 7 4 4 5 9 6 5 
sensor id 1 7 0 9 13 25 25 34 28 18 10 12 11 
sensor id 2 9 7 5 6 5 2 0 6 1 5 8 4 
sensor id 3 9 10 12 20 31 31 31 12 9 10 7 9 
sensor id 4 32 15 18 38 22 16 29 47 44 37 57 51 
sensor id 5 0 0 0 0 0 0 0 0 0 0 0 0 
sensor id 0 6 5 5 3 5 7 5 5 6 8 6 5 
sensor id 1 11 0 6 17 26 35 39 38 24 13 13 16 
sensor id 2 8 8 7 5 4 9 0 7 0 13 7 6 
sensor id 3 10 11 13 22 36 32 30 11 8 10 8 11 
sensor id 4 33 16 19 39 22 16 26 43 38 32 53 49 
sensor id 5 0 0 0 0 0 0 0 0 0 0 0 0 
sensor id 0 7 6 4 3 6 5 5 5 6 8 6 5 
sensor id 1 11 0 6 17 26 35 39 38 24 13 13 16 
sensor id 2 8 8 7 5 4 9 0 7 0 13 7 6 
sensor id 3 10 11 13 22 36 32 30 11 8 10 8 11 
sensor id 4 33 16 19 39 22 16 26 43 38 32 53 49 
sensor id 5 0 0 0 0 0 0 0 0 0 0 0 0 
sensor id 0 7 6 5 3 5 6 4 4 6 8 5 4 
sensor id 1 19 17 16 31 37 38 46 59 46 16 20 23 
sensor id 2 8 7 6 5 5 7 0 5 12 23 9 5 
sensor id 3 12 12 27 34 47 40 48 15 10 10 9 13 
sensor id 4 32 16 20 31 15 11 14 26 20 19 38 41 
sensor id 5 0 0 0 0 0 0 0 0 0 0 0 0 
sensor id 0 7 5 4 3 4 5 4 4 6 8 5 4 
sensor id 1 19 17 16 31 37 38 46 59 46 16 20 23 
sensor id 2 8 7 6 5 5 7 0 5 12 23 9 5 
sensor id 3 12 12 27 34 47 40 48 15 10 10 9 13 
sensor id 4 32 16 20 31 15 11 14 26 20 19 38 41 
sensor id 5 0 0 0 0 0 0 0 0 0 0 0 0 
sensor id 0 7 5 4 3 4 5 4 4 6 8 6 4 
sensor id 1 20 27 8 31 37 28 49 65 57 19 21 28 
sensor id 2 8 7 4 5 4 2 0 4 3 19 10 6 
sensor id 3 13 13 34 41 53 40 46 16 9 11 9 13 
sensor id 4 32 16 20 24 12 9 10 18 14 14 31 35 
sensor id 5 0 0 0 0 0 0 0 0 0 0 0 0 
sensor id 0 7 5 4 3 5 5 4 4 5 8 6 3 
sensor id 1 24 25 17 34 35 32 51 74 71 21 25 33 
sensor id 2 8 7 6 5 4 0 0 6 3 23 10 5 
sensor id 3 13 14 39 41 49 33 36 15 10 10 8 13 
sensor id 4 31 16 18 18 9 8 8 12 10 11 21 29 
sensor id 5 0 0 0 0 0 0 0 0 0 0 0 0 
sensor id 0 7 5 4 2 4 4 4 3 6 8 6 3 
sensor id 1 26 34 14 38 38 31 51 80 84 24 30 41 
sensor id 2 7 8 5 4 3 5 0 5 3 16 10 5 
sensor id 3 13 14 39 36 40 26 26 14 9 10 8 12 
sensor id 4 31 15 17 14 8 7 6 9 8 9 16 23 
sensor id 5 0 0 0 0 0 0 0 0 0 0 0 0 
sensor id 0 6 4 3 2 5 3 3 3 5 7 4 3 
sensor id 1 27 27 16 42 36 27 48 84 92 25 34 46 
sensor id 2 7 6 5 4 3 3 0 5 7 18 11 6 
sensor id 3 13 14 40 30 32 21 23 14 10 11 9 12 
sensor id 4 29 14 15 11 6 7 6 7 7 9 12 19 
sensor id 5 0 0 0 0 0 0 0 0 0 0 0 0 
sensor id 0 5 4 4 3 4 4 3 3 5 8 5 4 
sensor id 1 28 30 17 44 34 23 47 86 92 26 37 51 
sensor id 2 7 7 5 5 3 3 0 5 5 21 10 6 
sensor id 3 13 14 36 25 26 17 18 14 10 10 8 11 
sensor id 4 29 15 15 11 6 6 5 6 6 8 10 17 
sensor id 5 0 0 0 0 0 0 0 0 0 0 0 0 
sensor id 0 7 3 3 2 4 3 3 3 6 8 6 4 
sensor id 1 29 28 21 45 34 23 44 85 90 27 40 54 
sensor id 2 7 6 5 5 4 1 0 5 8 22 11 6 
sensor id 3 12 15 32 21 21 15 18 16 10 11 10 13 
sensor id 4 29 17 16 10 5 6 5 6 6 7 9 16 
sensor id 5 0 0 0 0 0 0 0 0 0 0 0 0 
sensor id 0 5 4 4 2 5 5 3 3 5 8 5 4 
sensor id 1 29 28 24 50 37 24 46 87 82 25 37 55 
sensor id 2 8 8 5 5 4 2 0 6 9 23 12 7 
sensor id 3 14 14 30 27 20 14 13 21 14 13 17 25 
sensor id 4 27 16 14 9 6 6 5 5 5 7 9 13 
sensor id 5 0 0 0 0 0 0 0 0 0 0 0 0 
sensor id 0 7 6 5 2 4 4 3 3 5 9 4 3 
sensor id 1 28 25 25 52 38 28 46 87 79 24 36 56 
sensor id 2 8 8 6 6 3 5 0 8 9 22 12 7 
sensor id 3 19 14 25 21 18 13 9 16 13 13 21 32 
sensor id 4 23 12 9 5 4 5 3 3 3 5 5 4 
sensor id 5 0 0 0 0 0 0 0 0 0 0 0 0 
sensor id 0 5 4 4 2 3 3 2 3 4 5 6 3 
sensor id 1 28 25 24 53 42 30 51 85 75 24 35 52 
sensor id 2 8 8 5 5 3 3 0 8 10 19 12 7 
sensor id 3 23 15 27 27 23 16 16 30 22 17 28 37 
sensor id 4 6 5 3 2 3 4 3 2 3 5 4 3 
sensor id 5 0 0 0 0 0 0 0 0 0 0 0 0 
sensor id 0 5 6 4 2 4 3 3 2 4 8 3 3 
sensor id 1 25 20 19 50 41 31 56 80 71 24 31 43 
sensor id 2 7 8 5 5 3 1 0 6 6 19 11 6 
sensor id 3 21 15 31 34 33 19 29 45 39 25 44 45 
sensor id 4 5 5 3 2 3 4 3 2 3 5 4 3 
sensor id 5 0 0 0 0 0 0 0 0 0 0 0 0 
sensor id 0 7 5 4 3 5 4 4 3 4 5 5 4 
sensor id 1 22 20 14 42 37 30 50 74 69 23 30 36 
sensor id 2 8 8 6 5 3 1 0 7 7 18 10 5 
sensor id 3 20 17 38 39 36 23 38 61 59 36 61 51 
sensor id 4 6 5 3 3 3 5 3 2 3 5 5 4 
sensor id 5 0 0 0 0 0 0 0 0 0 0 0 0 
sensor id 0 7 6 4 2 5 4 3 3 4 5 5 4 
sensor id 1 22 20 14 42 37 30 50 74 69 23 30 36 
sensor id 2 8 8 6 5 3 1 0 7 7 18 10 5 
sensor id 3 20 17 38 39 36 23 38 61 59 36 61 51 
sensor id 4 6 5 3 3 3 5 3 2 3 5 5 4 
sensor id 5 0 0 0 0 0 0 0 0 0 0 0 0 
sensor id 0 7 6 4 2 5 4 3 3 4 5 6 4 
sensor id 1 19 20 9 32 26 27 42 60 63 23 26 27 
sensor id 2 7 8 6 4 1 4 0 3 3 17 9 4 
sensor id 3 21 18 42 42 34 23 38 65 68 43 72 56 
sensor id 4 6 5 3 2 3 4 3 2 3 6 5 4 
sensor id 5 0 0 0 0 0 0 0 0 0 0 0 0 
sensor id 0 6 6 4 3 4 5 3 2 4 7 3 3 
sensor id 1 15 7 11 21 16 22 29 44 53 20 22 22 
sensor id 2 7 7 5 5 0 5 0 2 6 13 6 4 
sensor id 3 22 19 42 36 27 20 36 68 75 50 80 58 
sensor id 4 8 6 4 4 4 5 4 4 6 10 11 8 
sensor id 5 0 0 0 0 0 0 0 0 0 0 0 0 
sensor id 0 5 4 4 3 3 3 2 3 5 5 5 3 
sensor id 1 10 11 0 16 17 8 21 32 37 21 23 20 
sensor id 2 6 6 3 3 4 0 243 1 7 7 5 4 
sensor id 3 21 18 31 29 23 20 33 64 77 56 80 53 
sensor id 4 9 6 5 5 4 6 5 5 8 12 13 9 
sensor id 5 0 0 0 0 0 0 0 0 0 0 0 0 
sensor id 0 6 3 4 2 4 4 2 3 4 8 6 4 
sensor id 1 10 9 8 12 4 14 14 27 31 20 20 16 
sensor id 2 6 5 4 4 0 0 243 1 0 11 6 3 
sensor id 3 18 16 17 22 17 16 29 59 77 58 77 46 
sensor id 4 9 6 4 4 4 5 4 5 8 13 13 8 
sensor id 5 0 0 0 0 0 0 0 0 0 0 0 0 
sensor id 0 7 3 3 2 4 4 3 3 3 8 6 3 
sensor id 1 10 8 7 9 6 4 11 16 17 11 10 8 
sensor id 2 7 7 3 3 3 0 243 2 7 2 4 4 
sensor id 3 17 15 16 20 16 15 27 54 74 54 64 39 
sensor id 4 8 6 4 4 4 6 5 5 10 20 20 10 
sensor id 5 0 0 0 0 0 0 0 0 0 0 0 0 
sensor id 0 5 4 4 2 4 3 3 3 4 7 5 4 
sensor id 1 5 0 6 5 0 5 7 6 8 6 7 5 
sensor id 2 5 5 3 4 1 0 243 3 5 0 5 4 
sensor id 3 16 12 11 17 14 16 27 48 66 45 49 29 
sensor id 4 8 6 5 4 4 6 6 8 16 35 31 13 
sensor id 5 0 0 0 0 0 0 0 0 0 0 0 0 
sensor id 0 5 4 3 2 4 4 3 2 3 7 5 3 
sensor id 1 7 6 0 1 3 15 6 5 6 7 7 3 
sensor id 2 6 8 5 3 0 2 243 2 0 9 6 3 
sensor id 3 14 11 9 15 13 13 24 42 59 40 37 21 
sensor id 4 9 6 5 5 5 7 7 9 21 45 36 13 
sensor id 5 0 0 0 0 0 0 0 0 0 0 0 0 
sensor id 0 6 3 2 2 3 4 3 3 3 7 5 4 
sensor id 1 4 0 0 4 7 4 3 3 5 6 5 4 
sensor id 2 6 5 3 3 2 2 243 0 0 4 6 4 
sensor id 3 11 10 7 10 9 10 14 24 44 35 26 14 
sensor id 4 9 6 5 5 5 7 7 10 26 53 39 14 
sensor id 5 0 0 0 0 0 0 0 0 0 0 0 0 
sensor id 0 6 4 3 1 4 4 3 2 4 7 4 3 
sensor id 1 3 0 2 4 3 3 1 1 5 7 5 3 
sensor id 2 5 6 4 4 3 2 243 0 0 5 6 4 
sensor id 3 10 8 5 8 7 9 12 18 36 32 23 12 
sensor id 4 9 6 5 6 6 7 8 12 35 59 45 17 
sensor id 5 0 0 0 0 0 0 0 0 0 0 0 0 
sensor id 0 7 4 3 2 4 4 3 2 4 5 4 4 
sensor id 1 3 2 3 4 7 10 4 3 6 7 7 5 
sensor id 2 5 7 4 3 3 5 243 0 0 0 5 4 
sensor id 3 9 9 4 7 8 11 13 21 36 32 24 14 
sensor id 4 10 7 6 7 6 8 10 17 42 60 50 23 
sensor id 5 0 0 0 0 0 0 0 0 0 0 0 0 
sensor id 0 6 5 3 3 5 5 3 3 3 7 6 3 
sensor id 1 4 0 4 5 7 6 3 5 7 6 5 5 
sensor id 2 6 7 4 3 3 3 243 0 5 8 5 3 
sensor id 3 10 9 6 9 9 10 18 25 37 29 25 17 
sensor id 4 11 7 7 9 8 9 12 24 50 60 53 30 
sensor id 5 0 0 0 0 0 0 0 0 0 0 0 0 
sensor id 0 6 4 4 2 4 5 3 3 5 8 6 4 
sensor id 1 4 0 7 4 4 15 12 15 15 8 12 13 
sensor id 2 6 6 4 3 0 1 243 3 0 5 9 5 
sensor id 3 12 10 7 12 13 15 26 34 41 32 29 20 
sensor id 4 14 8 8 12 9 11 16 31 52 56 53 36 
sensor id 5 0 0 0 0 0 0 0 0 0 0 0 0 
sensor id 0 6 5 4 2 4 5 4 4 4 7 4 4 
sensor id 1 9 7 0 19 13 11 25 33 26 13 16 19 
sensor id 2 7 8 4 5 3 0 243 2 0 13 7 6 
sensor id 3 13 11 12 16 18 19 33 40 47 32 33 23 
sensor id 4 16 9 9 15 11 12 18 36 48 48 52 40 
sensor id 5 0 0 0 0 0 0 0 0 0 0 0 0 
sensor id 0 7 5 4 3 6 5 4 3 6 8 6 5 
sensor id 1 13 0 12 21 22 8 24 36 28 15 20 24 
sensor id 2 8 6 4 4 3 0 243 2 8 1 8 5 
sensor id 3 12 12 12 17 18 21 38 49 51 34 38 27 
sensor id 4 19 10 11 19 12 13 19 36 43 43 50 42 
sensor id 5 0 0 0 0 0 0 0 0 0 0 0 0 
sensor id 0 6 5 4 3 5 6 5 3 6 8 6 5 
sensor id 1 13 0 12 21 22 8 24 36 28 15 20 24 
sensor id 2 8 6 4 4 3 0 243 2 8 1 8 5 
sensor id 3 12 12 12 17 18 21 38 49 51 34 38 27 
sensor id 4 19 10 11 19 12 13 19 36 43 43 50 42 
sensor id 5 0 0 0 0 0 0 0 0 0 0 0 0 
sensor id 0 8 5 4 2 5 4 4 3 5 7 6 4 
sensor id 1 12 12 2 25 16 15 24 37 31 17 20 24 
sensor id 2 7 8 4 4 3 0 243 3 5 7 6 5 
sensor id 3 14 13 15 22 22 25 46 61 67 47 55 35 
sensor id 4 21 10 11 18 11 11 14 27 34 37 46 35 
sensor id 5 0 0 0 0 0 0 0 0 0 0 0 0 
sensor id 0 5 6 5 2 4 4 3 3 5 7 6 4 
sensor id 1 12 12 2 25 16 15 24 37 31 17 20 24 
sensor id 2 7 8 4 4 3 0 243 3 5 7 6 5 
sensor id 3 14 13 15 22 22 25 46 61 67 47 55 35 
sensor id 4 21 10 11 18 11 11 14 27 34 37 46 35 
sensor id 5 0 0 0 0 0 0 0 0 0 0 0 0 
sensor id 0 6 2 5 2 4 5 2 3 4 6 4 4 
sensor id 1 7 0 0 7 10 14 14 18 20 11 10 8 
sensor id 2 7 5 5 4 2 3 243 4 7 7 6 4 
sensor id 3 16 14 15 20 16 14 28 50 76 67 76 35 
sensor id 4 14 8 7 9 6 7 8 11 18 27 36 18 
sensor id 5 0 0 0 0 0 0 0 0 0 0 0 0 
sensor id 0 4 5 3 2 4 4 3 3 4 6 4 4 
sensor id 1 7 0 0 7 10 14 14 18 20 11 10 8 
sensor id 2 7 5 5 4 2 3 243 4 7 7 6 4 
sensor id 3 16 14 15 20 16 14 28 50 76 67 76 35 
sensor id 4 14 8 7 9 6 7 8 11 18 27 36 18 
sensor id 5 0 0 0 0 0 0 0 0 0 0 0 0 
sensor id 0 7 2 4 1 4 3 3 2 3 7 4 4 
sensor id 1 13 3 2 9 11 17 22 26 29 17 16 14 
sensor id 2 7 6 6 2 3 1 243 3 1 4 7 4 
sensor id 3 31 28 37 36 22 14 18 34 68 71 82 39 
sensor id 4 8 6 4 4 4 5 4 4 7 12 10 6 
sensor id 5 0 0 0 0 0 0 0 0 0 0 0 0 
sensor id 0 5 4 4 1 3 4 2 2 3 7 4 4 
sensor id 1 13 3 2 9 11 17 22 26 29 17 16 14 
sensor id 2 7 6 6 2 3 1 243 3 1 4 7 4 
sensor id 3 31 28 37 36 22 14 18 34 68 71 82 39 
sensor id 4 8 6 4 4 4 5 4 4 7 12 10 6 
sensor id 5 0 0 0 0 0 0 0 0 0 0 0 0 
sensor id 0 7 4 3 2 4 4 3 2 3 7 4 2 
sensor id 1 23 17 14 11 11 13 13 18 27 20 15 11 
sensor id 2 6 8 2 4 1 3 243 3 0 4 7 4 
sensor id 3 46 39 47 36 17 14 14 29 57 67 79 41 
sensor id 4 7 5 3 3 3 4 4 3 4 8 6 4 
sensor id 5 0 0 0 0 0 0 0 0 0 0 0 0 
sensor id 0 6 4 4 2 3 4 2 2 3 7 4 2 
sensor id 1 23 17 14 11 11 13 13 18 27 20 15 11 
sensor id 2 6 8 2 4 1 3 243 3 0 4 7 4 
sensor id 3 46 39 47 36 17 14 14 29 57 67 79 41 
sensor id 4 7 5 3 3 3 4 4 3 4 8 6 4 
sensor id 5 0 0 0 0 0 0 0 0 0 0 0 0 
sensor id 0 6 4 4 2 3 4 2 3 3 6 6 3 
sensor id 1 18 7 8 7 6 9 8 12 26 22 16 10 
sensor id 2 6 7 4 3 1 4 243 0 1 8 6 3 
sensor id 3 51 43 43 27 13 10 13 28 56 68 84 39 
sensor id 4 6 5 3 2 3 5 3 2 4 6 5 3 
sensor id 5 0 0 0 0 0 0 0 0 0 0 0 0 
sensor id 0 5 4 3 2 4 3 2 2 3 6 4 2 
sensor id 1 10 2 0 3 4 11 9 13 29 27 18 10 
sensor id 2 6 6 5 3 1 4 0 3 4 9 6 3 
sensor id 3 53 50 44 23 12 12 13 31 58 65 94 42 
sensor id 4 5 5 3 2 3 5 3 2 3 6 5 3 
sensor id 5 0 0 0 0 0 0 0 0 0 0 0 0 
sensor id 0 5 6 3 2 3 3 2 2 4 6 6 3 
sensor id 1 7 0 0 4 0 4 6 12 27 30 20 9 
sensor id 2 6 7 3 2 1 0 0 2 4 7 6 4 
sensor id 3 45 50 37 19 12 10 13 34 56 61 100 45 
sensor id 4 5 5 3 1 3 4 3 2 3 5 4 3 
sensor id 5 0 0 0 0 0 0 0 0 0 0 0 0 
sensor id 0 6 5 2 1 3 4 3 1 4 6 4 3 
sensor id 1 8 0 0 4 1 3 6 17 36 39 29 15 
sensor id 2 6 7 4 2 1 0 0 3 4 9 7 4 
sensor id 3 40 52 34 20 12 12 14 38 58 58 103 53 
sensor id 4 5 4 3 2 3 4 3 2 3 5 4 3 
sensor id 5 0 0 0 0 0 0 0 0 0 0 0 0 
sensor id 0 6 4 3 2 3 3 2 1 4 6 4 3 
sensor id 1 8 0 0 4 1 3 6 17 36 39 29 15 
sensor id 2 6 7 4 2 1 0 0 3 4 9 7 4 
sensor id 3 40 52 34 20 12 12 14 38 58 58 103 53 
sensor id 4 5 4 3 2 3 4 3 2 3 5 4 3 
sensor id 5 0 0 0 0 0 0 0 0 0 0 0 0 
sensor id 0 5 4 4 2 3 3 3 3 4 8 5 4 
sensor id 1 18 5 7 21 9 15 18 44 52 46 48 45 
sensor id 2 7 7 5 4 3 4 0 4 4 5 7 5 
sensor id 3 40 45 46 35 22 15 23 49 51 37 79 63 
sensor id 4 6 5 3 2 3 4 3 2 3 5 4 4 
sensor id 5 0 0 0 0 0 0 0 0 0 0 0 0 
sensor id 0 7 5 4 2 4 3 3 3 4 8 5 4 
sensor id 1 18 5 7 21 9 15 18 44 52 46 48 45 
sensor id 2 7 7 5 4 3 4 0 4 4 5 7 5 
sensor id 3 40 45 46 35 22 15 23 49 51 37 79 63 
sensor id 4 6 5 3 2 3 4 3 2 3 5 4 4 
sensor id 5 0 0 0 0 0 0 0 0 0 0 0 0 
sensor id 0 7 5 4 2 4 3 3 2 4 5 6 5 
sensor id 1 28 12 17 31 14 17 22 52 55 46 52 56 
sensor id 2 8 9 5 4 3 4 0 4 4 10 8 6 
sensor id 3 34 33 36 38 25 18 27 47 42 28 62 57 
sensor id 4 7 6 4 3 3 5 3 2 3 5 5 5 
sensor id 5 0 0 0 0 0 0 0 0 0 0 0 0 
sensor id 0 6 5 5 3 3 4 3 3 5 8 7 4 
sensor id 1 39 14 24 38 18 16 22 54 54 44 52 60 
sensor id 2 8 7 4 4 3 0 0 5 6 11 11 6 
sensor id 3 32 27 28 38 27 18 27 43 36 26 50 54 
sensor id 4 9 8 5 3 4 5 4 3 4 6 6 6 
sensor id 5 0 0 0 0 0 0 0 0 0 0 0 0 
sensor id 0 8 5 4 3 5 4 3 3 6 8 6 5 
sensor id 1 44 20 27 38 16 15 20 48 47 36 48 57 
sensor id 2 8 8 6 5 5 7 0 7 10 16 14 8 
sensor id 3 30 22 25 44 32 21 35 50 41 27 53 59 
sensor id 4 13 11 8 5 5 6 4 4 5 6 7 10 
sensor id 5 0 0 0 0 0 0 0 0 0 0 0 0 
sensor id 0 7 5 4 3 4 4 3 5 7 10 6 5 
sensor id 1 47 27 36 40 23 14 22 46 42 32 45 54 
sensor id 2 8 8 7 6 5 0 0 9 15 26 21 11 
sensor id 3 30 19 22 52 43 28 44 53 41 26 47 58 
sensor id 4 23 16 13 8 6 6 5 6 6 6 11 15 
sensor id 5 0 0 0 0 0 0 0 0 0 0 0 0 
sensor id 0 7 5 4 3 5 5 4 5 7 10 7 6 
sensor id 1 47 30 38 40 22 26 21 42 37 28 41 50 
sensor id 2 11 11 7 7 8 9 0 10 24 33 26 14 
sensor id 3 30 18 22 52 47 32 45 52 36 23 39 53 
sensor id 4 30 18 17 10 7 7 6 6 6 7 11 16 
sensor id 5 0 0 0 0 0 0 0 0 0 0 0 0 
sensor id 0 8 6 5 4 6 5 5 5 8 10 9 6 
sensor id 1 46 28 36 39 25 26 25 38 34 25 36 47 
sensor id 2 12 10 7 11 9 14 0 13 22 32 29 15 
sensor id 3 29 17 23 52 48 35 46 52 34 22 36 51 
sensor id 4 32 22 20 13 7 7 7 8 7 12 13 23 
sensor id 5 0 0 0 0 0 0 0 0 0 0 0 0 
sensor id 0 8 7 6 5 6 6 7 6 9 13 9 8 
sensor id 1 45 26 35 38 25 28 25 39 32 24 34 44 
sensor id 2 13 11 9 11 13 16 0 14 27 30 32 19 
sensor id 3 28 17 22 49 48 37 46 50 33 20 33 45 
sensor id 4 38 24 26 17 9 8 8 11 8 10 17 30 
sensor id 5 0 0 0 0 0 0 0 0 0 0 0 0 
sensor id 0 9 6 7 5 7 8 8 9 11 16 14 10 
sensor id 1 42 23 33 39 25 30 25 37 31 21 33 44 
sensor id 2 15 11 10 14 15 12 0 18 32 31 34 21 
sensor id 3 25 15 19 46 47 39 47 48 30 19 28 40 
sensor id 4 40 23 29 22 12 10 9 14 10 10 16 35 
sensor id 5 0 0 0 0 0 0 0 0 0 0 0 0 
sensor id 0 12 9 9 8 9 9 11 10 13 17 16 12 
sensor id 1 38 26 37 39 22 34 26 37 29 20 32 40 
sensor id 2 18 15 14 16 20 24 243 21 34 35 37 23 
sensor id 3 23 15 19 41 45 39 45 45 27 19 26 38 
sensor id 4 41 25 34 30 16 12 12 18 12 11 19 38 
sensor id 5 0 0 0 0 0 0 0 0 0 0 0 0 
sensor id 0 15 11 9 8 11 11 12 11 14 19 17 12 
sensor id 1 39 24 31 40 28 37 26 36 28 19 33 43 
sensor id 2 18 13 16 19 24 24 243 21 32 41 40 25 
sensor id 3 21 14 18 40 44 38 45 45 28 18 26 39 
sensor id 4 42 27 36 33 18 12 13 19 11 13 20 38 
sensor id 5 0 0 0 0 0 0 0 0 0 0 0 0 
sensor id 0 13 10 8 7 10 9 10 11 14 19 17 12 
sensor id 1 39 24 31 40 28 37 26 36 28 19 33 43 
sensor id 2 18 13 16 19 24 24 243 21 32 41 40 25 
sensor id 3 21 14 18 40 44 38 45 45 28 18 26 39 
sensor id 4 42 27 36 33 18 12 13 19 11 13 20 38 
sensor id 5 0 0 0 0 0 0 0 0 0 0 0 0 
sensor id 0 13 10 8 7 10 9 10 9 11 14 12 9 
sensor id 1 41 30 39 41 28 29 27 41 33 23 38 49 
sensor id 2 17 14 14 16 20 17 0 19 34 31 32 20 
sensor id 3 24 15 21 45 49 41 48 51 34 22 37 50 
sensor id 4 42 24 35 30 15 11 11 16 11 9 18 31 
sensor id 5 0 0 0 0 0 0 0 0 0 0 0 0 
sensor id 0 9 7 6 5 6 6 6 6 8 11 9 6 
sensor id 1 45 29 37 45 25 23 26 46 39 27 41 51 
sensor id 2 15 11 10 11 11 11 0 14 23 24 23 14 
sensor id 3 31 17 25 54 49 37 49 55 42 27 47 57 
sensor id 4 36 19 23 17 9 8 7 10 8 6 14 25 
sensor id 5 0 0 0 0 0 0 0 0 0 0 0 0 
sensor id 0 9 6 5 3 5 5 5 5 6 11 6 5 
sensor id 1 45 25 37 46 24 18 23 51 43 34 44 52 
sensor id 2 12 10 8 8 5 3 0 10 16 15 16 10 
sensor id 3 34 18 25 55 46 30 48 57 52 34 61 63 
sensor id 4 32 19 17 13 8 7 7 8 7 8 15 20 
sensor id 5 0 0 0 0 0 0 0 0 0 0 0 0 
sensor id 0 7 6 4 3 5 5 4 3 6 8 5 4 
sensor id 1 41 23 30 40 21 14 22 50 45 35 44 48 
sensor id 2 10 9 7 6 5 3 0 7 9 13 11 7 
sensor id 3 36 18 24 50 37 25 41 57 53 39 67 63 
sensor id 4 30 15 14 10 7 7 6 7 7 10 15 18 
sensor id 5 0 0 0 0 0 0 0 0 0 0 0 0 
sensor id 0 7 6 3 2 4 5 3 3 5 7 5 4 
sensor id 1 36 14 19 33 16 11 18 45 45 38 42 42 
sensor id 2 8 8 5 5 3 4 0 4 6 9 8 5 
sensor id 3 33 18 22 39 25 18 29 50 55 49 79 60 
sensor id 4 26 15 12 9 5 6 6 6 7 8 11 14 
sensor id 5 0 0 0 0 0 0 0 0 0 0 0 0 
sensor id 0 6 5 3 2 4 4 3 3 4 7 5 3 
sensor id 1 27 6 13 22 7 11 13 36 42 38 40 36 
sensor id 2 7 7 5 4 2 4 0 3 0 7 7 4 
sensor id 3 29 19 19 29 18 14 23 44 59 55 85 55 
sensor id 4 18 13 9 7 5 6 5 6 7 9 16 15 
sensor id 5 0 0 0 0 0 0 0 0 0 0 0 0 
sensor id 0 6 4 2 2 4 5 3 2 4 6 4 4 
sensor id 1 20 10 9 17 6 6 10 29 38 35 36 29 
sensor id 2 7 7 4 3 1 1 0 2 0 0 5 4 
sensor id 3 26 22 18 24 15 13 19 41 56 58 82 49 
sensor id 4 20 12 8 6 5 7 6 6 7 12 19 16 
sensor id 5 0 0 0 0 0 0 0 0 0 0 0 0 
sensor id 0 5 3 3 2 3 3 3 3 4 6 5 3 
sensor id 1 16 1 0 13 13 7 9 24 35 32 31 22 
sensor id 2 7 7 4 3 3 4 0 1 0 5 7 4 
sensor id 3 24 20 16 20 14 14 18 38 55 57 77 45 
sensor id 4 18 12 8 7 6 7 6 7 10 15 22 18 
sensor id 5 0 0 0 0 0 0 0 0 0 0 0 0 
sensor id 0 6 4 3 2 3 4 3 3 4 5 4 2 
sensor id 1 13 2 0 6 6 11 6 6 8 10 8 4 
sensor id 2 7 7 3 3 2 0 243 3 5 5 4 3 
sensor id 3 21 18 12 19 13 13 18 38 52 52 68 45 
sensor id 4 16 7 8 7 5 7 6 8 11 13 24 19 
sensor id 5 0 0 0 0 0 0 0 0 0 0 0 0 
sensor id 0 7 4 3 2 4 5 3 2 4 8 5 4 
sensor id 1 4 0 4 4 2 2 5 4 6 7 7 3 
sensor id 2 5 6 4 4 3 0 243 4 2 0 6 4 
sensor id 3 19 12 10 19 12 12 16 35 45 40 51 32 
sensor id 4 18 7 8 8 6 7 6 9 11 14 28 22 
sensor id 5 0 0 0 0 0 0 0 0 0 0 0 0 
sensor id 0 6 5 3 1 4 4 3 2 5 7 5 3 
sensor id 1 7 0 0 2 9 10 3 3 4 5 5 4 
sensor id 2 6 7 4 3 3 7 243 1 0 0 4 4 
sensor id 3 14 10 7 11 8 10 11 23 29 26 29 18 
sensor id 4 21 10 9 9 7 7 7 11 14 19 34 26 
sensor id 5 0 0 0 0 0 0 0 0 0 0 0 0 
sensor id 0 6 4 3 1 4 5 3 3 4 7 5 4 
sensor id 1 6 7 0 1 0 14 5 3 5 7 7 4 
sensor id 2 6 7 4 3 0 4 243 0 0 0 7 4 
sensor id 3 10 9 5 8 7 10 11 16 24 18 15 10 
sensor id 4 23 11 10 10 7 8 8 14 18 23 38 30 
sensor id 5 0 0 0 0 0 0 0 0 0 0 0 0 
sensor id 0 6 4 3 2 4 5 3 3 5 7 5 4 
sensor id 1 7 7 4 3 3 5 3 3 6 8 6 3 
sensor id 2 6 7 4 4 2 1 243 0 0 9 6 2 
sensor id 3 8 8 4 5 6 10 9 8 9 10 7 7 
sensor id 4 23 10 11 12 8 9 10 17 22 26 42 34 
sensor id 5 0 0 0 0 0 0 0 0 0 0 0 0 
sensor id 0 6 4 4 2 4 5 4 3 5 7 5 4 
sensor id 1 7 7 4 3 3 5 3 3 6 8 6 3 
sensor id 2 6 7 4 4 2 1 243 0 0 9 6 2 
sensor id 3 8 8 4 5 6 10 9 8 9 10 7 7 
sensor id 4 23 10 11 12 8 9 10 17 22 26 42 34 
sensor id 5 0 0 0 0 0 0 0 0 0 0 0 0 
sensor id 0 6 5 4 3 5 6 4 4 7 13 8 5 
sensor id 1 3 1 6 2 4 25 8 4 6 8 6 4 
sensor id 2 6 7 6 5 4 7 243 6 0 7 11 10 
sensor id 3 7 7 3 4 7 21 7 4 6 8 6 5 
sensor id 4 30 15 14 17 10 10 13 24 26 26 45 40 
sensor id 5 0 0 0 0 0 0 0 0 0 0 0 0 
sensor id 0 7 6 5 3 6 6 4 4 7 13 8 5 
sensor id 1 3 1 6 2 4 25 8 4 6 8 6 4 
sensor id 2 6 7 6 5 4 7 243 6 0 7 11 10 
sensor id 3 7 7 3 4 7 21 7 4 6 8 6 5 
sensor id 4 30 15 14 17 10 10 13 24 26 26 45 40 
sensor id 5 0 0 0 0 0 0 0 0 0 0 0 0 
sensor id 0 7 5 5 3 5 7 5 5 8 18 10 6 
sensor id 1 5 9 3 5 13 35 10 5 7 7 7 2 
sensor id 2 15 12 14 31 23 18 0 46 23 9 22 31 
sensor id 3 7 8 3 4 12 46 12 4 6 9 6 5 
sensor id 4 28 18 16 22 14 12 17 27 24 21 32 32 
sensor id 5 0 0 0 0 0 0 0 0 0 0 0 0 
sensor id 0 8 6 5 4 5 6 6 5 8 18 10 6 
sensor id 1 5 9 3 5 13 35 10 5 7 7 7 2 
sensor id 2 15 12 14 31 23 18 0 46 23 9 22 31 
sensor id 3 7 8 3 4 12 46 12 4 6 9 6 5 
sensor id 4 28 18 16 22 14 12 17 27 24 21 32 32 
sensor id 5 0 0 0 0 0 0 0 0 0 0 0 0 
sensor id 0 8 6 5 4 5 6 6 9 25 34 25 11 
sensor id 1 6 7 0 6 13 29 9 4 5 6 6 5 
sensor id 2 20 14 19 39 28 20 0 46 27 7 21 36 
sensor id 3 7 7 3 4 8 25 8 4 6 8 6 5 
sensor id 4 20 27 16 16 12 12 18 25 25 19 24 24 
sensor id 5 0 0 0 0 0 0 0 0 0 0 0 0 
sensor id 0 10 8 7 7 8 8 8 17 35 39 35 19 
sensor id 1 4 0 4 2 11 20 6 4 5 6 6 3 
sensor id 2 23 16 25 39 29 23 0 42 25 7 25 38 
sensor id 3 6 7 2 3 6 15 6 4 5 8 6 5 
sensor id 4 19 33 23 18 15 15 24 32 28 13 13 18 
sensor id 5 0 0 0 0 0 0 0 0 0 0 0 0 
sensor id 0 13 9 9 11 10 11 12 26 38 40 40 27 
sensor id 1 6 0 0 4 3 19 6 3 6 7 6 4 
sensor id 2 28 19 27 38 27 29 243 37 24 9 25 39 
sensor id 3 6 7 3 3 5 12 5 3 5 8 6 5 
sensor id 4 16 30 22 19 26 24 35 22 8 7 7 9 
sensor id 5 0 0 0 0 0 0 0 0 0 0 0 0 
sensor id 0 16 10 12 15 13 17 18 28 37 40 39 28 
sensor id 1 3 0 5 3 2 16 4 3 7 5 7 2 
sensor id 2 29 18 27 36 24 26 243 37 22 12 28 36 
sensor id 3 6 7 2 3 5 10 5 3 5 8 5 5 
sensor id 4 14 26 21 19 37 35 39 16 7 7 6 9 
sensor id 5 0 0 0 0 0 0 0 0 0 0 0 0 
sensor id 0 16 10 11 14 17 25 22 22 33 37 35 21 
sensor id 1 6 0 6 2 8 13 5 4 6 6 6 3 
sensor id 2 28 19 24 32 22 24 243 31 13 17 25 31 
sensor id 3 6 7 3 3 5 11 5 4 5 7 6 5 
sensor id 4 13 23 18 21 44 42 41 16 7 8 6 9 
sensor id 5 0 0 0 0 0 0 0 0 0 0 0 0 
sensor id 0 14 8 10 10 19 34 24 15 24 32 26 13 
sensor id 1 5 0 3 4 8 15 4 3 5 6 6 4 
sensor id 2 24 15 19 25 20 25 243 22 9 7 21 27 
sensor id 3 6 7 2 4 5 10 4 3 5 8 5 4 
sensor id 4 11 19 13 19 46 48 41 14 6 7 6 7 
sensor id 5 0 0 0 0 0 0 0 0 0 0 0 0 
sensor id 0 10 8 8 8 19 37 26 11 14 21 14 10 
sensor id 1 7 3 3 3 7 10 3 3 4 5 6 3 
sensor id 2 20 14 12 12 9 15 0 6 0 1 8 6 
sensor id 3 7 7 2 3 4 8 4 3 5 7 6 4 
sensor id 4 9 12 9 15 47 52 40 12 6 7 6 7 
sensor id 5 0 0 0 0 0 0 0 0 0 0 0 0 
sensor id 0 9 7 8 9 20 36 25 15 25 22 29 20 
sensor id 1 6 3 4 4 8 11 4 4 5 6 6 2 
sensor id 2 8 9 5 5 4 7 0 5 6 11 8 5 
sensor id 3 6 6 2 2 3 7 3 3 5 7 5 4 
sensor id 4 9 9 9 14 46 53 38 10 5 6 6 6 
sensor id 5 0 0 0 0 0 0 0 0 0 0 0 0 
sensor id 0 13 9 11 16 21 36 27 15 25 22 29 20 
sensor id 1 6 3 4 4 8 11 4 4 5 6 6 2 
sensor id 2 8 9 5 5 4 7 0 5 6 11 8 5 
sensor id 3 6 6 2 2 3 7 3 3 5 7 5 4 
sensor id 4 9 9 9 14 46 53 38 10 5 6 6 6 
sensor id 5 0 0 0 0 0 0 0 0 0 0 0 0 
sensor id 0 17 12 14 22 21 32 27 40 44 31 46 41 
sensor id 1 3 5 5 3 3 3 2 4 6 6 5 3 
sensor id 2 18 24 15 9 7 4 0 5 9 7 7 13 
sensor id 3 6 6 2 3 4 8 4 3 5 8 5 5 
sensor id 4 7 8 10 15 43 45 37 12 6 6 6 6 
sensor id 5 0 0 0 0 0 0 0 0 0 0 0 0 
sensor id 0 24 18 20 32 23 26 25 40 44 31 46 41 
sensor id 1 3 5 5 3 3 3 2 4 6 6 5 3 
sensor id 2 18 24 15 9 7 4 0 5 9 7 7 13 
sensor id 3 6 6 2 3 4 8 4 3 5 8 5 5 
sensor id 4 7 8 10 15 43 45 37 12 6 6 6 6 
sensor id 5 0 0 0 0 0 0 0 0 0 0 0 0 
sensor id 0 28 22 26 39 24 19 24 52 45 29 46 49 
sensor id 1 5 0 3 4 4 8 2 2 5 6 6 3 
sensor id 2 50 45 37 12 10 7 0 4 0 7 11 12 
sensor id 3 6 7 3 3 4 7 4 3 5 8 5 5 
sensor id 4 7 7 8 6 14 18 10 4 4 5 5 4 
sensor id 5 0 0 0 0 0 0 0 0 0 0 0 0 
sensor id 0 31 24 33 45 27 16 26 52 45 29 46 49 
sensor id 1 5 0 3 4 4 8 2 2 5 6 6 3 
sensor id 2 50 45 37 12 10 7 0 4 0 7 11 12 
sensor id 3 6 7 3 3 4 7 4 3 5 8 5 5 
sensor id 4 7 7 8 6 14 18 10 4 4 5 5 4 
sensor id 5 0 0 0 0 0 0 0 0 0 0 0 0 
sensor id 0 34 27 40 52 32 19 28 57 38 22 40 51 
sensor id 1 3 4 4 3 0 2 5 3 5 7 5 2 
sensor id 2 32 41 23 9 6 0 0 4 6 12 8 7 
sensor id 3 6 7 2 3 4 8 4 3 5 8 5 5 
sensor id 4 6 6 6 4 7 12 7 3 4 5 4 3 
sensor id 5 0 0 0 0 0 0 0 0 0 0 0 0 
sensor id 0 35 26 43 54 35 23 29 57 38 22 40 51 
sensor id 1 3 4 4 3 0 2 5 3 5 7 5 2 
sensor id 2 32 41 23 9 6 0 0 4 6 12 8 7 
sensor id 3 6 7 2 3 4 8 4 3 5 8 5 5 
sensor id 4 6 6 6 4 7 12 7 3 4 5 4 3 
sensor id 5 0 0 0 0 0 0 0 0 0 0 0 0 
sensor id 0 35 26 43 54 35 23 29 57 35 20 36 51 
sensor id 1 5 0 0 4 7 4 2 4 5 5 5 4 
sensor id 2 24 33 17 8 7 6 0 3 8 2 6 7 
sensor id 3 6 7 2 3 4 8 4 3 5 8 5 4 
sensor id 4 6 6 5 4 7 14 7 3 4 5 4 4 
sensor id 5 0 0 0 0 0 0 0 0 0 0 0 0 
sensor id 0 35 26 43 55 38 28 32 59 38 22 37 50 
sensor id 1 3 0 0 2 5 10 5 4 6 6 5 2 
sensor id 2 17 27 14 7 4 4 0 4 4 12 7 5 
sensor id 3 6 6 2 3 4 8 4 3 5 7 6 5 
sensor id 4 6 6 5 4 10 24 9 4 4 5 5 4 
sensor id 5 0 0 0 0 0 0 0 0 0 0 0 0 
sensor id 0 31 23 40 54 38 33 35 59 39 22 36 48 
sensor id 1 4 0 5 3 0 8 5 3 4 7 5 3 
sensor id 2 15 24 13 7 2 0 0 6 0 3 7 7 
sensor id 3 7 7 2 3 4 8 4 3 6 8 5 4 
sensor id 4 6 6 7 5 15 39 15 5 4 6 5 4 
sensor id 5 0 0 0 0 0 0 0 0 0 0 0 0 
sensor id 0 28 18 36 53 37 33 35 58 39 22 36 47 
sensor id 1 3 3 5 3 2 2 3 2 5 5 5 4 
sensor id 2 11 17 10 6 5 0 0 1 0 1 7 6 
sensor id 3 6 7 2 3 4 7 4 3 5 8 5 5 
sensor id 4 7 7 8 6 18 47 20 5 5 6 5 5 
sensor id 5 0 0 0 0 0 0 0 0 0 0 0 0 
sensor id 0 25 15 33 51 36 33 35 56 39 22 34 44 
sensor id 1 5 0 0 0 3 13 4 3 4 6 5 3 
sensor id 2 10 11 7 4 3 4 0 5 0 0 6 6 
sensor id 3 6 7 3 3 4 8 4 3 5 8 5 4 
sensor id 4 7 7 9 7 22 53 25 6 5 6 5 5 
sensor id 5 0 0 0 0 0 0 0 0 0 0 0 0 
sensor id 0 22 14 29 50 36 33 36 56 38 20 31 43 
sensor id 1 3 0 0 2 8 11 3 1 6 6 5 2 
sensor id 2 8 9 6 4 3 6 0 0 2 12 4 4 
sensor id 3 6 7 2 2 4 8 4 3 5 8 6 4 
sensor id 4 7 7 9 7 21 57 27 6 5 6 5 5 
sensor id 5 0 0 0 0 0 0 0 0 0 0 0 0 
sensor id 0 22 15 29 52 38 34 37 57 39 21 33 45 
sensor id 1 2 0 0 3 7 10 4 2 4 6 6 4 
sensor id 2 7 10 8 4 3 9 0 3 0 0 7 6 
sensor id 3 6 7 2 2 4 7 4 3 5 8 5 5 
sensor id 4 7 7 9 7 20 56 26 6 5 6 5 5 
sensor id 5 0 0 0 0 0 0 0 0 0 0 0 0 
sensor id 0 26 27 33 52 36 31 36 57 39 21 33 45 
sensor id 1 2 0 0 3 7 10 4 2 4 6 6 4 
sensor id 2 7 10 8 4 3 9 0 3 0 0 7 6 
sensor id 3 6 7 2 2 4 7 4 3 5 8 5 5 
sensor id 4 7 7 9 7 20 56 26 6 5 6 5 5 
sensor id 5 0 0 0 0 0 0 0 0 0 0 0 0 
sensor id 0 26 27 33 52 36 31 36 58 43 24 36 46 
sensor id 1 3 0 5 2 0 2 4 4 5 6 6 2 
sensor id 2 8 15 8 6 3 0 0 4 7 9 7 4 
sensor id 3 6 7 2 3 4 7 4 3 5 7 5 5 
sensor id 4 7 7 9 7 21 50 27 6 5 6 5 5 
sensor id 5 0 0 0 0 0 0 0 0 0 0 0 0 
sensor id 0 28 32 33 50 33 28 35 58 47 26 41 46 
sensor id 1 3 7 2 2 0 2 4 2 5 5 5 4 
sensor id 2 8 17 9 5 3 0 0 2 0 2 6 5 
sensor id 3 6 7 2 3 4 8 4 3 5 8 5 5 
sensor id 4 7 7 9 7 22 46 28 7 5 7 5 5 
sensor id 5 0 0 0 0 0 0 0 0 0 0 0 0 
sensor id 0 27 31 29 45 28 24 32 53 52 29 40 38 
sensor id 1 3 0 3 4 3 4 2 3 5 6 6 2 
sensor id 2 8 17 9 5 5 0 0 3 0 9 7 4 
sensor id 3 6 7 2 3 3 8 4 3 5 8 5 5 
sensor id 4 7 7 10 8 23 47 31 7 5 6 6 5 
sensor id 5 0 0 0 0 0 0 0 0 0 0 0 0 
sensor id 0 24 27 22 29 19 21 24 40 43 22 26 23 
sensor id 1 7 3 0 0 0 10 4 3 6 6 5 4 
sensor id 2 9 16 9 4 2 1 0 3 3 8 7 4 
sensor id 3 6 7 2 3 4 8 4 3 5 8 6 5 
sensor id 4 8 8 14 10 29 64 47 9 6 7 6 7 
sensor id 5 0 0 0 0 0 0 0 0 0 0 0 0 
sensor id 0 21 15 18 19 14 19 19 29 36 19 19 20 
sensor id 1 4 0 0 0 0 5 1 0 5 5 4 2 
sensor id 2 7 8 6 3 1 0 0 2 0 6 5 3 
sensor id 3 6 7 2 3 4 7 4 3 5 8 6 4 
sensor id 4 9 9 17 13 36 74 62 11 7 8 7 8 
sensor id 5 0 0 0 0 0 0 0 0 0 0 0 0 
sensor id 0 17 12 16 20 13 19 18 26 34 19 19 29 
sensor id 1 3 0 0 2 7 12 5 4 5 6 6 3 
sensor id 2 6 8 5 3 4 5 0 3 2 7 7 5 
sensor id 3 7 7 2 3 4 7 4 3 5 8 5 5 
sensor id 4 11 12 25 17 35 75 59 11 7 8 7 10 
sensor id 5 0 0 0 0 0 0 0 0 0 0 0 0 
sensor id 0 27 14 27 31 16 20 20 33 37 22 25 43 
sensor id 1 2 0 1 4 7 11 4 2 5 6 4 2 
sensor id 2 6 8 7 5 4 7 0 3 2 3 5 3 
sensor id 3 7 8 2 3 5 7 3 3 5 8 5 5 
sensor id 4 14 15 33 22 35 73 55 12 8 8 7 10 
sensor id 5 0 0 0 0 0 0 0 0 0 0 0 0 
sensor id 0 40 25 39 44 19 22 22 35 37 22 25 48 
sensor id 1 2 8 0 0 7 11 3 2 5 7 6 2 
sensor id 2 7 11 11 5 4 9 0 1 0 7 8 4 
sensor id 3 7 6 2 3 4 7 4 4 4 8 5 4 
sensor id 4 14 15 30 20 32 64 40 10 7 7 6 8 
sensor id 5 0 0 0 0 0 0 0 0 0 0 0 0 
sensor id 0 46 32 43 46 20 24 22 33 35 20 24 46 
sensor id 1 5 0 4 2 0 8 5 2 5 7 5 2 
sensor id 2 9 12 13 7 3 0 0 3 0 10 6 4 
sensor id 3 6 6 3 3 4 7 4 3 5 9 6 4 
sensor id 4 11 12 23 14 24 50 24 7 5 6 6 6 
sensor id 5 0 0 0 0 0 0 0 0 0 0 0 0 
sensor id 0 50 36 46 46 21 28 22 31 32 18 23 43 
sensor id 1 3 0 6 1 0 15 2 3 5 5 5 4 
sensor id 2 9 14 15 7 2 8 0 1 8 0 6 5 
sensor id 3 7 7 3 3 4 7 4 3 6 8 6 5 
sensor id 4 9 10 16 10 18 43 16 5 4 6 5 5 
sensor id 5 0 0 0 0 0 0 0 0 0 0 0 0 
sensor id 0 52 40 49 42 21 30 21 28 29 16 20 39 
sensor id 1 7 0 0 1 8 1 5 2 4 7 5 2 
sensor id 2 9 18 16 6 5 0 0 5 0 6 7 4 
sensor id 3 6 6 2 2 4 8 4 4 5 8 6 4 
sensor id 4 8 8 11 7 14 36 12 4 4 5 5 5 
sensor id 5 0 0 0 0 0 0 0 0 0 0 0 0 
sensor id 0 52 41 47 39 20 28 22 28 27 17 19 37 
sensor id 1 7 0 0 3 0 7 5 2 6 5 4 4 
sensor id 2 11 19 19 6 6 0 0 0 4 7 4 7 
sensor id 3 6 7 3 2 3 7 3 4 5 7 5 5 
sensor id 4 7 7 10 8 13 32 11 5 4 6 5 5 
sensor id 5 0 0 0 0 0 0 0 0 0 0 0 0 
sensor id 0 54 43 49 39 21 30 23 28 27 17 19 37 
sensor id 1 7 0 0 3 0 7 5 2 6 5 4 4 
sensor id 2 11 19 19 6 6 0 0 0 4 7 4 7 
sensor id 3 6 7 3 2 3 7 3 4 5 7 5 5 
sensor id 4 7 7 10 8 13 32 11 5 4 6 5 5 
sensor id 5 0 0 0 0 0 0 0 0 0 0 0 0 
sensor id 0 54 40 46 38 21 27 24 33 34 21 23 40 
sensor id 1 7 0 4 0 5 12 2 4 5 7 5 5 
sensor id 2 11 21 24 9 4 9 0 6 0 12 4 5 
sensor id 3 6 8 3 3 3 9 5 3 5 8 6 5 
sensor id 4 9 9 15 11 16 29 11 5 5 6 5 6 
sensor id 5 0 0 0 0 0 0 0 0 0 0 0 0 
sensor id 0 52 36 42 32 22 27 27 33 34 21 23 40 
sensor id 1 7 0 4 0 5 12 2 4 5 7 5 5 
sensor id 2 11 21 24 9 4 9 0 6 0 12 4 5 
sensor id 3 6 8 3 3 3 9 5 3 5 8 6 5 
sensor id 4 9 9 15 11 16 29 11 5 5 6 5 6 
sensor id 5 0 0 0 0 0 0 0 0 0 0 0 0 
sensor id 0 49 30 36 29 22 28 29 41 48 28 28 34 
sensor id 1 2 8 0 0 9 3 2 5 5 5 7 3 
sensor id 2 11 22 25 8 5 8 0 5 6 0 8 7 
sensor id 3 7 8 2 3 3 9 4 3 4 7 6 5 
sensor id 4 10 11 22 15 20 35 14 6 5 6 6 7 
sensor id 5 0 0 0 0 0 0 0 0 0 0 0 0 
sensor id 0 41 26 28 24 21 30 28 41 48 28 28 34 
sensor id 1 2 8 0 0 9 3 2 5 5 5 7 3 
sensor id 2 11 22 25 8 5 8 0 5 6 0 8 7 
sensor id 3 7 8 2 3 3 9 4 3 4 7 6 5 
sensor id 4 10 11 22 15 20 35 14 6 5 6 6 7 
sensor id 5 0 0 0 0 0 0 0 0 0 0 0 0 
sensor id 0 32 22 20 17 18 32 24 29 39 21 21 19 
sensor id 1 3 0 1 4 4 4 2 2 5 6 5 4 
sensor id 2 11 17 18 8 5 5 0 1 0 3 6 5 
sensor id 3 6 7 3 3 4 7 5 3 5 8 5 5 
sensor id 4 12 14 32 20 29 63 26 8 6 7 6 8 
sensor id 5 0 0 0 0 0 0 0 0 0 0 0 0 
sensor id 0 20 14 13 13 14 29 21 29 39 21 21 19 
sensor id 1 3 0 1 4 4 4 2 2 5 6 5 4 
sensor id 2 11 17 18 8 5 5 0 1 0 3 6 5 
sensor id 3 6 7 3 3 4 7 5 3 5 8 5 5 
sensor id 4 12 14 32 20 29 63 26 8 6 7 6 8 
sensor id 5 0 0 0 0 0 0 0 0 0 0 0 0 
sensor id 0 20 14 13 13 14 29 21 24 33 18 17 13 
sensor id 1 6 5 2 4 7 13 5 4 5 6 5 3 
sensor id 2 10 12 10 6 5 6 0 4 3 2 5 5 
sensor id 3 6 6 3 3 4 7 5 3 5 8 5 5 
sensor id 4 11 12 28 19 32 75 34 9 6 7 6 9 
sensor id 5 0 0 0 0 0 0 0 0 0 0 0 0 
sensor id 0 11 8 8 9 12 27 19 18 28 16 13 10 
sensor id 1 4 0 0 1 0 6 3 4 6 7 5 4 
sensor id 2 8 8 6 5 3 4 0 5 6 9 7 5 
sensor id 3 7 7 2 3 5 7 4 4 4 7 6 5 
sensor id 4 13 13 33 24 34 75 36 10 7 8 7 11 
sensor id 5 0 0 0 0 0 0 0 0 0 0 0 0 
sensor id 0 9 7 6 8 11 22 20 20 29 16 13 10 
sensor id 1 7 5 3 2 5 10 5 5 5 6 5 4 
sensor id 2 7 8 5 5 4 7 0 4 6 10 7 5 
sensor id 3 6 7 3 3 4 9 4 3 5 8 6 5 
sensor id 4 13 13 37 29 33 71 37 11 7 7 7 10 
sensor id 5 0 0 0 0 0 0 0 0 0 0 0 0 
sensor id 0 9 7 8 9 12 20 19 20 27 15 12 9 
sensor id 1 6 4 2 3 5 10 4 4 5 7 5 3 
sensor id 2 7 8 5 4 4 7 0 4 5 10 7 4 
sensor id 3 6 7 2 3 5 9 5 4 5 8 6 5 
sensor id 4 13 13 31 29 34 69 41 11 7 8 7 11 
sensor id 5 0 0 0 0 0 0 0 0 0 0 0 0 
sensor id 0 8 6 6 8 10 14 17 17 24 19 12 9 
sensor id 1 5 1 0 1 0 7 2 3 5 6 5 3 
sensor id 2 8 8 5 4 3 2 0 2 0 2 6 4 
sensor id 3 6 7 3 3 5 14 7 5 5 8 6 5 
sensor id 4 16 18 37 41 38 63 46 15 8 8 8 14 
sensor id 5 0 0 0 0 0 0 0 0 0 0 0 0 
sensor id 0 7 6 6 7 9 13 16 17 24 20 12 9 
sensor id 1 6 5 3 4 6 12 5 3 4 7 6 4 
sensor id 2 8 8 5 6 6 8 0 4 0 0 6 5 
sensor id 3 7 7 3 4 8 24 11 4 6 8 6 6 
sensor id 4 20 26 44 49 38 52 43 15 8 9 8 15 
sensor id 5 0 0 0 0 0 0 0 0 0 0 0 0 
sensor id 0 9 5 6 6 9 13 15 17 24 20 12 9 
sensor id 1 6 5 3 4 6 12 5 3 4 7 6 4 
sensor id 2 8 8 5 6 6 8 0 4 0 0 6 5 
sensor id 3 7 7 3 4 8 24 11 4 6 8 6 6 
sensor id 4 20 26 44 49 38 52 43 15 8 9 8 15 
sensor id 5 0 0 0 0 0 0 0 0 0 0 0 0 
sensor id 0 9 7 6 7 9 12 15 16 26 23 14 9 
sensor id 1 7 1 0 3 9 17 5 3 5 8 6 2 
sensor id 2 8 9 6 7 8 11 0 6 2 9 10 7 
sensor id 3 7 7 3 4 9 31 13 5 6 8 6 5 
sensor id 4 20 27 45 43 34 45 40 14 9 9 8 14 
sensor id 5 0 0 0 0 0 0 0 0 0 0 0 0 
sensor id 0 9 7 6 7 9 13 15 16 26 23 14 9 
sensor id 1 7 1 0 3 9 17 5 3 5 8 6 2 
sensor id 2 8 9 6 7 8 11 0 6 2 9 10 7 
sensor id 3 7 7 3 4 9 31 13 5 6 8 6 5 
sensor id 4 20 27 45 43 34 45 40 14 9 9 8 14 
sensor id 5 0 0 0 0 0 0 0 0 0 0 0 0 
sensor id 0 9 7 6 7 9 13 15 18 29 26 16 10 
sensor id 1 5 0 6 2 6 21 6 5 6 7 7 2 
sensor id 2 10 10 9 14 13 15 243 16 7 1 12 16 
sensor id 3 7 8 3 4 9 34 13 5 6 8 6 6 
sensor id 4 20 27 46 38 31 40 32 13 8 9 8 12 
sensor id 5 0 0 0 0 0 0 0 0 0 0 0 0 
sensor id 0 10 8 7 7 9 11 14 20 32 31 19 11 
sensor id 1 4 2 5 2 7 28 8 3 6 8 6 2 
sensor id 2 15 13 19 31 25 20 243 28 10 16 14 26 
sensor id 3 7 7 3 4 10 35 12 5 6 8 6 6 
sensor id 4 17 25 40 28 23 24 19 10 7 8 7 10 
sensor id 5 0 0 0 0 0 0 0 0 0 0 0 0 
sensor id 0 11 8 8 8 9 11 13 20 32 35 24 12 
sensor id 1 5 5 0 6 5 32 8 4 7 8 7 4 
sensor id 2 30 22 33 45 28 24 0 41 22 9 25 44 
sensor id 3 7 8 3 4 9 27 10 5 6 7 6 6 
sensor id 4 13 21 28 18 15 12 9 7 5 7 6 8 
sensor id 5 0 0 0 0 0 0 0 0 0 0 0 0 
sensor id 0 11 9 8 8 9 10 13 20 32 35 24 12 
sensor id 1 5 5 0 6 5 32 8 4 7 8 7 4 
sensor id 2 30 22 33 45 28 24 0 41 22 9 25 44 
sensor id 3 7 8 3 4 9 27 10 5 6 7 6 6 
sensor id 4 13 21 28 18 15 12 9 7 5 7 6 8 
sensor id 5 0 0 0 0 0 0 0 0 0 0 0 0 
sensor id 0 11 8 7 9 9 9 12 20 27 31 24 12 
sensor id 1 5 0 0 3 8 28 8 5 7 6 7 5 
sensor id 2 42 26 40 52 27 27 0 49 26 19 34 57 
sensor id 3 7 8 3 4 8 21 8 5 6 8 6 5 
sensor id 4 10 17 14 9 10 9 7 4 4 6 5 6 
sensor id 5 0 0 0 0 0 0 0 0 0 0 0 0 
sensor id 0 11 8 7 6 8 7 9 20 27 31 24 12 
sensor id 1 5 0 0 3 8 28 8 5 7 6 7 5 
sensor id 2 42 26 40 52 27 27 0 49 26 19 34 57 
sensor id 3 7 8 3 4 8 21 8 5 6 8 6 5 
sensor id 4 10 17 14 9 10 9 7 4 4 6 5 6 
sensor id 5 0 0 0 0 0 0 0 0 0 0 0 0 
sensor id 0 11 8 7 6 8 7 9 12 19 31 23 9 
sensor id 1 7 6 5 4 10 29 8 5 7 7 6 3 
sensor id 2 44 28 42 53 27 25 0 50 20 11 33 57 
sensor id 3 7 7 3 4 8 23 8 4 6 8 6 6 
sensor id 4 10 17 12 8 8 8 6 5 5 6 6 6 
sensor id 5 0 0 0 0 0 0 0 0 0 0 0 0 
sensor id 0 9 7 5 4 5 6 5 6 16 30 20 8 
sensor id 1 7 7 3 3 5 31 8 5 7 8 7 3 
sensor id 2 42 26 39 51 28 25 0 52 27 21 34 58 
sensor id 3 7 8 3 4 9 26 9 5 6 9 6 6 
sensor id 4 10 18 10 6 8 9 11 10 9 8 8 12 
sensor id 5 0 0 0 0 0 0 0 0 0 0 0 0 
sensor id 0 10 8 6 5 6 7 6 7 14 29 18 8 
sensor id 1 5 0 0 3 7 30 8 5 6 8 7 5 
sensor id 2 41 25 39 51 27 25 0 52 21 13 34 57 
sensor id 3 7 7 4 4 9 26 8 4 6 8 6 6 
sensor id 4 12 18 12 22 23 17 25 25 12 10 10 19 
sensor id 5 0 0 0 0 0 0 0 0 0 0 0 0 
sensor id 0 10 8 6 4 6 9 8 7 15 29 17 9 
sensor id 1 8 6 4 3 8 29 8 5 6 8 7 5 
sensor id 2 40 25 36 48 26 24 0 48 25 17 30 51 
sensor id 3 7 7 4 4 9 26 8 4 6 8 6 6 
sensor id 4 12 18 12 22 23 17 25 25 12 10 10 19 
sensor id 5 0 0 0 0 0 0 0 0 0 0 0 0 
sensor id 0 10 8 6 4 6 9 8 7 15 29 17 9 
sensor id 1 8 6 4 3 8 29 8 5 6 8 7 5 
sensor id 2 40 25 36 48 26 24 0 48 25 17 30 51 
sensor id 3 7 7 3 4 9 27 9 5 6 8 7 5 
sensor id 4 14 19 16 39 30 19 29 36 16 12 13 30 
sensor id 5 0 0 0 0 0 0 0 0 0 0 0 0 
sensor id 0 9 8 6 5 8 8 8 8 15 27 16 8 
sensor id 1 6 7 3 2 8 32 7 4 6 7 6 4 
sensor id 2 36 22 31 42 23 25 0 42 22 10 23 44 
sensor id 3 7 8 3 4 8 28 9 5 6 9 6 6 
sensor id 4 18 22 22 58 39 23 40 54 25 14 17 38 
sensor id 5 0 0 0 0 0 0 0 0 0 0 0 0 
sensor id 0 10 7 6 5 7 9 8 6 12 24 12 7 
sensor id 1 7 3 0 4 11 24 6 4 6 8 6 3 
sensor id 2 30 19 26 38 22 19 0 37 13 17 19 30 
sensor id 3 7 8 3 4 8 28 9 5 6 7 7 6 
sensor id 4 20 24 21 61 44 28 49 58 27 14 17 34 
sensor id 5 0 0 0 0 0 0 0 0 0 0 0 0 
sensor id 0 8 7 6 4 6 8 7 5 10 18 10 6 
sensor id 1 6 8 4 4 6 22 8 4 4 7 6 4 
sensor id 2 20 14 19 31 20 15 243 31 8 7 16 23 
sensor id 3 7 7 3 4 8 27 9 5 6 9 6 6 
sensor id 4 20 20 17 53 41 29 50 58 29 13 18 32 
sensor id 5 0 0 0 0 0 0 0 0 0 0 0 0 
sensor id 0 7 5 4 3 5 7 5 4 6 10 7 4 
sensor id 1 7 6 0 3 3 11 5 4 5 6 6 4 
sensor id 2 9 9 6 7 6 6 0 4 0 1 7 5 
sensor id 3 7 7 3 4 8 18 8 5 6 9 7 6 
sensor id 4 24 15 14 44 33 23 46 61 38 18 23 37 
sensor id 5 0 0 0 0 0 0 0 0 0 0 0 0 
sensor id 0 7 6 4 2 5 7 4 4 6 10 7 4 
sensor id 1 7 6 0 3 3 11 5 4 5 6 6 4 
sensor id 2 9 9 6 7 6 6 0 4 0 1 7 5 
sensor id 3 7 7 3 4 8 18 8 5 6 9 7 6 
sensor id 4 24 15 14 44 33 23 46 61 38 18 23 37 
sensor id 5 0 0 0 0 0 0 0 0 0 0 0 0 
sensor id 0 6 5 4 2 5 7 4 3 5 8 6 4 
sensor id 1 6 6 5 4 6 7 3 3 6 6 6 3 
sensor id 2 6 7 4 4 2 4 0 1 0 2 5 3 
sensor id 3 8 8 3 5 6 9 6 6 8 10 8 7 
sensor id 4 19 12 12 39 26 19 39 65 47 19 26 39 
sensor id 5 0 0 0 0 0 0 0 0 0 0 0 0 
sensor id 0 7 5 3 2 5 6 4 3 5 8 6 4 
sensor id 1 6 6 5 4 6 7 3 3 6 6 6 3 
sensor id 2 6 7 4 4 2 4 0 1 0 2 5 3 
sensor id 3 8 8 3 5 6 9 6 6 8 10 8 7 
sensor id 4 19 12 12 39 26 19 39 65 47 19 26 39 
sensor id 5 0 0 0 0 0 0 0 0 0 0 0 0 
sensor id 0 7 5 3 2 5 6 4 3 5 8 6 4 
sensor id 1 5 0 0 3 7 15 5 5 6 7 7 5 
sensor id 2 6 7 4 3 3 6 0 4 6 5 6 3 
sensor id 3 8 8 5 6 8 12 13 19 19 14 15 19 
sensor id 4 17 9 12 34 20 16 29 62 53 20 33 47 
sensor id 5 0 0 0 0 0 0 0 0 0 0 0 0 
sensor id 0 6 4 4 3 6 9 6 4 5 7 7 5 
sensor id 1 7 0 0 6 5 8 9 10 8 8 8 9 
sensor id 2 7 7 4 4 3 3 0 2 0 4 7 6 
sensor id 3 12 10 8 23 22 21 33 44 28 16 18 26 
sensor id 4 16 11 12 34 18 22 26 59 52 21 38 48 
sensor id 5 0 0 0 0 0 0 0 0 0 0 0 0 
sensor id 0 6 4 4 3 6 9 6 3 5 7 6 4 
sensor id 1 8 0 3 18 23 16 17 14 9 8 8 11 
sensor id 2 8 6 4 5 5 0 0 7 9 6 7 6 
sensor id 3 12 10 11 31 28 25 40 54 30 18 19 31 
sensor id 4 17 10 12 31 17 22 24 50 45 20 37 44 
sensor id 5 0 0 0 0 0 0 0 0 0 0 0 0 
sensor id 0 6 5 5 4 8 13 9 5 6 9 7 5 
sensor id 1 10 0 9 29 33 21 25 23 12 10 10 16 
sensor id 2 7 6 6 6 6 6 0 9 9 14 9 7 
sensor id 3 14 12 13 42 34 31 46 67 36 20 24 41 
sensor id 4 17 9 12 25 19 30 24 42 38 18 31 38 
sensor id 5 0 0 0 0 0 0 0 0 0 0 0 0 
sensor id 0 7 4 7 8 16 21 21 10 7 9 8 8 
sensor id 1 13 8 19 44 43 26 31 31 13 10 11 22 
sensor id 2 8 7 5 7 3 11 0 12 15 15 10 8 
sensor id 3 16 13 15 53 38 31 48 66 33 18 22 40 
sensor id 4 16 11 12 23 20 23 18 32 25 15 22 32 
sensor id 5 0 0 0 0 0 0 0 0 0 0 0 0 
sensor id 0 9 7 10 14 27 30 27 10 7 9 8 8 
sensor id 1 13 8 19 44 43 26 31 31 13 10 11 22 
sensor id 2 8 7 5 7 3 11 0 12 15 15 10 8 
sensor id 3 16 13 15 53 38 31 48 66 33 18 22 40 
sensor id 4 16 11 12 23 20 23 18 32 25 15 22 32 
sensor id 5 0 0 0 0 0 0 0 0 0 0 0 0 
sensor id 0 9 9 10 15 31 33 26 14 8 10 9 9 
sensor id 1 22 16 30 54 41 25 27 31 14 11 13 27 
sensor id 2 9 9 5 6 5 5 0 17 24 19 15 10 
sensor id 3 17 12 17 49 37 31 46 53 24 16 17 34 
sensor id 4 12 9 8 10 15 18 11 11 14 14 15 14 
sensor id 5 0 0 0 0 0 0 0 0 0 0 0 0 
sensor id 0 9 9 11 16 31 35 26 14 8 10 9 9 
sensor id 1 22 16 30 54 41 25 27 31 14 11 13 27 
sensor id 2 9 9 5 6 5 5 0 17 24 19 15 10 
sensor id 3 17 12 17 49 37 31 46 53 24 16 17 34 
sensor id 4 12 9 8 10 15 18 11 11 14 14 15 14 
sensor id 5 0 0 0 0 0 0 0 0 0 0 0 0 
sensor id 0 9 9 11 16 31 35 26 13 8 10 9 8 
sensor id 1 24 13 33 61 48 26 28 32 13 11 12 28 
sensor id 2 9 8 6 8 6 8 0 19 23 18 18 11 
sensor id 3 17 12 17 46 38 32 46 50 23 15 17 33 
sensor id 4 13 10 9 9 14 18 11 15 21 16 26 28 
sensor id 5 0 0 0 0 0 0 0 0 0 0 0 0 
sensor id 0 11 9 12 16 33 36 26 12 9 9 7 8 
sensor id 1 27 18 33 62 47 26 27 31 14 10 13 28 
sensor id 2 9 10 7 7 6 8 0 20 24 19 18 12 
sensor id 3 16 13 17 45 38 32 46 50 21 15 18 32 
sensor id 4 17 12 10 14 15 18 13 23 32 25 41 38 
sensor id 5 0 0 0 0 0 0 0 0 0 0 0 0 
sensor id 0 9 9 11 15 30 33 24 11 8 11 7 8 
sensor id 1 25 16 36 60 45 24 26 27 12 11 12 24 
sensor id 2 9 8 6 8 6 9 0 21 27 24 19 12 
sensor id 3 17 12 17 46 38 32 47 50 21 15 17 32 
sensor id 4 20 12 11 16 14 17 13 25 35 28 49 45 
sensor id 5 0 0 0 0 0 0 0 0 0 0 0 0 
sensor id 0 10 9 11 15 29 30 24 13 8 10 7 8 
sensor id 1 22 12 29 50 41 22 24 24 13 10 12 20 
sensor id 2 10 10 7 7 5 4 0 18 24 18 15 10 
sensor id 3 16 13 17 46 37 31 47 51 21 15 17 33 
sensor id 4 23 12 12 18 15 17 14 28 40 33 57 50 
sensor id 5 0 0 0 0 0 0 0 0 0 0 0 0 
sensor id 0 10 8 10 13 25 27 23 12 8 9 8 8 
sensor id 1 19 14 25 38 28 16 19 21 11 9 11 17 
sensor id 2 9 9 7 7 5 1 0 11 12 6 10 7 
sensor id 3 15 12 17 44 35 27 43 50 22 15 17 31 
sensor id 4 24 12 13 19 16 18 15 28 44 37 66 52 
sensor id 5 0 0 0 0 0 0 0 0 0 0 0 0 
sensor id 0 9 7 8 11 21 22 23 11 8 9 7 7 
sensor id 1 16 6 8 21 10 16 9 10 10 9 9 6 
sensor id 2 8 8 4 3 1 3 243 4 5 7 6 4 
sensor id 3 15 11 13 30 23 19 25 32 15 12 13 21 
sensor id 4 24 12 12 19 19 20 16 31 54 49 80 53 
sensor id 5 0 0 0 0 0 0 0 0 0 0 0 0 
sensor id 0 8 6 7 9 16 19 19 9 7 9 6 6 
sensor id 1 6 0 0 2 0 5 4 3 6 7 7 5 
sensor id 2 6 7 3 3 1 0 243 0 0 1 6 4 
sensor id 3 13 11 8 10 9 11 9 8 8 11 9 7 
sensor id 4 21 11 11 18 19 20 17 35 62 55 81 54 
sensor id 5 0 0 0 0 0 0 0 0 0 0 0 0 
sensor id 0 7 6 6 7 15 20 16 7 6 9 7 5 
sensor id 1 5 0 0 4 9 13 4 4 6 7 6 4 
sensor id 2 7 7 4 3 2 6 243 3 0 0 5 4 
sensor id 3 8 9 4 4 6 10 6 5 7 10 7 7 
sensor id 4 19 10 11 19 18 22 21 41 74 60 79 53 
sensor id 5 0 0 0 0 0 0 0 0 0 0 0 0 
sensor id 0 8 7 6 6 15 24 14 6 6 9 7 5 
sensor id 1 6 2 0 2 0 5 3 4 6 6 8 4 
sensor id 2 7 8 5 4 2 0 243 0 0 2 6 5 
sensor id 3 7 8 4 4 6 9 7 7 8 9 7 6 
sensor id 4 16 9 10 20 17 22 25 49 83 61 74 51 
sensor id 5 0 0 0 0 0 0 0 0 0 0 0 0 
sensor id 0 7 6 6 6 14 19 11 5 6 8 6 5 
sensor id 1 7 5 3 2 4 9 4 4 7 8 6 5 
sensor id 2 7 8 3 3 1 0 0 3 2 9 7 4 
sensor id 3 7 8 4 4 7 10 7 6 6 9 6 6 
sensor id 4 14 9 10 21 16 17 30 55 83 54 68 51 
sensor id 5 0 0 0 0 0 0 0 0 0 0 0 0 
sensor id 0 7 6 6 5 13 15 8 5 6 8 6 5 
sensor id 1 7 5 3 2 4 9 4 4 7 8 6 5 
sensor id 2 7 8 3 3 1 0 0 3 2 9 7 4 
sensor id 3 7 8 4 4 7 10 7 6 6 9 6 6 
sensor id 4 14 9 10 21 16 17 30 55 83 54 68 51 
sensor id 5 0 0 0 0 0 0 0 0 0 0 0 0 
sensor id 0 7 6 6 5 13 15 8 5 6 9 6 5 
sensor id 1 7 4 1 1 2 8 3 3 6 6 6 3 
sensor id 2 7 8 5 4 2 4 0 2 0 0 5 4 
sensor id 3 7 7 3 4 5 9 6 4 6 8 6 5 
sensor id 4 14 9 10 24 19 19 37 60 82 47 63 56 
sensor id 5 0 0 0 0 0 0 0 0 0 0 0 0 
sensor id 0 7 7 6 6 12 11 7 5 7 12 8 6 
sensor id 1 5 6 4 5 8 11 5 4 7 7 6 3 
sensor id 2 7 8 6 5 5 8 0 6 7 11 9 7 
sensor id 3 7 7 3 3 5 9 5 4 6 8 6 6 
sensor id 4 17 11 13 34 26 23 42 64 74 38 57 66 
sensor id 5 0 0 0 0 0 0 0 0 0 0 0 0 
sensor id 0 9 8 9 7 10 10 7 7 13 21 17 9 
sensor id 1 4 0 0 3 6 13 6 4 6 7 6 3 
sensor id 2 9 10 9 14 29 22 243 18 15 18 24 22 
sensor id 3 7 7 3 3 5 9 5 4 5 8 6 5 
sensor id 4 39 31 27 45 32 27 44 60 57 29 41 54 
sensor id 5 0 0 0 0 0 0 0 0 0 0 0 0 
sensor id 0 10 8 9 6 9 10 8 9 18 25 22 10 
sensor id 1 5 0 0 1 1 6 4 4 6 8 6 4 
sensor id 2 16 12 13 22 33 21 243 18 6 8 19 20 
sensor id 3 7 7 3 3 5 9 5 4 5 8 6 5 
sensor id 4 47 43 36 44 33 28 43 52 44 20 28 42 
sensor id 5 0 0 0 0 0 0 0 0 0 0 0 0 
sensor id 0 11 9 8 7 9 10 9 11 22 27 26 13 
sensor id 1 4 5 5 2 4 6 3 3 6 7 5 4 
sensor id 2 19 14 16 26 35 21 243 15 5 12 17 21 
sensor id 3 7 7 3 3 5 9 5 4 5 8 6 5 
sensor id 4 57 48 45 40 33 29 44 53 44 20 26 42 
sensor id 5 0 0 0 0 0 0 0 0 0 0 0 0 
sensor id 0 12 9 8 6 8 10 9 11 22 27 26 13 
sensor id 1 4 5 5 2 4 6 3 3 6 7 5 4 
sensor id 2 19 14 16 26 35 21 243 15 5 12 17 21 
sensor id 3 7 7 3 3 5 9 5 4 5 8 6 5 
sensor id 4 57 48 45 40 33 29 44 53 44 20 26 42 
sensor id 5 0 0 0 0 0 0 0 0 0 0 0 0 
sensor id 0 13 9 8 7 8 9 9 12 24 31 32 16 
sensor id 1 7 0 0 1 7 13 4 3 6 6 6 4 
sensor id 2 25 16 19 29 41 32 243 20 5 3 15 21 
sensor id 3 7 8 3 3 5 9 5 3 6 8 6 5 
sensor id 4 56 46 45 39 30 26 40 48 37 20 19 35 
sensor id 5 0 0 0 0 0 0 0 0 0 0 0 0 
sensor id 0 16 9 8 8 8 9 11 12 24 31 32 16 
sensor id 1 7 0 0 1 7 13 4 3 6 6 6 4 
sensor id 2 25 16 19 29 41 32 243 20 5 3 15 21 
sensor id 3 7 8 3 3 5 9 5 3 6 8 6 5 
sensor id 4 56 46 45 39 30 26 40 48 37 20 19 35 
sensor id 5 0 0 0 0 0 0 0 0 0 0 0 0 
sensor id 0 16 9 8 8 8 9 11 17 30 33 35 20 
sensor id 1 7 3 0 2 8 8 3 5 7 7 8 4 
sensor id 2 24 16 21 33 44 32 243 21 12 3 14 17 
sensor id 3 6 7 3 3 5 9 5 4 5 8 6 5 
sensor id 4 58 46 49 34 23 22 31 28 19 11 13 31 
sensor id 5 0 0 0 0 0 0 0 0 0 0 0 0 
sensor id 0 19 10 9 10 11 11 17 27 35 31 34 23 
sensor id 1 5 0 5 0 8 5 4 3 6 7 5 3 
sensor id 2 16 14 24 37 42 24 243 26 2 14 12 20 
sensor id 3 7 7 3 3 4 9 5 4 5 8 6 5 
sensor id 4 49 40 49 39 24 24 28 18 12 10 10 24 
sensor id 5 0 0 0 0 0 0 0 0 0 0 0 0 
sensor id 0 21 11 11 16 15 16 25 39 40 33 34 29 
sensor id 1 7 0 0 5 6 7 3 4 7 7 6 4 
sensor id 2 20 18 31 41 42 24 0 30 15 7 13 26 
sensor id 3 6 8 3 3 5 8 4 4 6 8 5 5 
sensor id 4 41 37 48 38 26 29 27 13 10 9 9 17 
sensor id 5 0 0 0 0 0 0 0 0 0 0 0 0 
sensor id 0 22 13 15 23 19 20 27 43 42 35 36 35 
sensor id 1 7 8 1 1 3 7 5 4 6 6 6 5 
sensor id 2 26 22 35 42 39 14 0 34 7 6 16 32 
sensor id 3 6 7 3 3 5 9 5 4 6 8 6 5 
sensor id 4 30 32 45 28 23 30 20 9 8 7 8 13 
sensor id 5 0 0 0 0 0 0 0 0 0 0 0 0 
sensor id 0 21 13 16 28 21 23 28 47 43 38 39 39 
sensor id 1 7 3 0 3 7 15 4 3 7 6 5 4 
sensor id 2 30 25 36 45 37 20 0 37 17 16 17 37 
sensor id 3 7 7 3 3 5 9 4 4 5 8 6 5 
sensor id 4 26 31 43 24 23 32 19 9 9 7 8 13 
sensor id 5 0 0 0 0 0 0 0 0 0 0 0 0 
sensor id 0 22 14 19 32 22 20 28 47 43 38 39 39 
sensor id 1 7 3 0 3 7 15 4 3 7 6 5 4 
sensor id 2 30 25 36 45 37 20 0 37 17 16 17 37 
sensor id 3 7 7 3 3 5 9 4 4 5 8 6 5 
sensor id 4 26 31 43 24 23 32 19 9 9 7 8 13 
sensor id 5 0 0 0 0 0 0 0 0 0 0 0 0 
sensor id 0 23 13 21 35 21 17 26 49 43 41 44 46 
sensor id 1 5 1 4 4 6 7 4 3 7 7 6 3 
sensor id 2 33 24 35 42 27 14 0 38 18 17 21 38 
sensor id 3 7 7 3 3 5 9 4 3 5 8 6 5 
sensor id 4 21 29 38 16 16 17 11 7 8 7 7 9 
sensor id 5 0 0 0 0 0 0 0 0 0 0 0 0 
sensor id 0 25 13 23 36 20 16 25 49 43 41 44 46 
sensor id 1 5 1 4 4 6 7 4 3 7 7 6 3 
sensor id 2 33 24 35 42 27 14 0 38 18 17 21 38 
sensor id 3 7 7 3 3 5 9 4 3 5 8 6 5 
sensor id 4 21 29 38 16 16 17 11 7 8 7 7 9 
sensor id 5 0 0 0 0 0 0 0 0 0 0 0 0 
sensor id 0 25 16 24 36 20 15 23 47 42 42 45 45 
sensor id 1 7 0 0 4 5 4 5 5 6 6 7 4 
sensor id 2 36 26 34 38 20 7 0 40 21 9 25 43 
sensor id 3 7 7 3 3 4 9 4 4 5 8 6 5 
sensor id 4 17 26 31 11 11 12 8 5 7 6 6 8 
sensor id 5 0 0 0 0 0 0 0 0 0 0 0 0 
sensor id 0 28 16 24 36 20 16 24 47 42 42 45 45 
sensor id 1 7 0 0 4 5 4 5 5 6 6 7 4 
sensor id 2 36 26 34 38 20 7 0 40 21 9 25 43 
sensor id 3 7 7 3 3 4 9 4 4 5 8 6 5 
sensor id 4 17 26 31 11 11 12 8 5 7 6 6 8 
sensor id 5 0 0 0 0 0 0 0 0 0 0 0 0 
sensor id 0 28 16 24 36 20 16 24 47 43 43 45 45 
sensor id 1 7 0 5 3 3 14 5 3 6 8 6 4 
sensor id 2 38 27 32 39 20 15 0 43 22 20 29 47 
sensor id 3 6 7 3 3 5 9 5 4 5 8 6 5 
sensor id 4 16 27 31 11 12 12 8 6 7 7 6 8 
sensor id 5 0 0 0 0 0 0 0 0 0 0 0 0 
sensor id 0 26 15 23 34 20 16 24 47 43 43 44 44 
sensor id 1 5 1 2 1 10 6 5 4 6 6 6 5 
sensor id 2 39 26 35 40 22 13 0 46 27 9 28 47 
sensor id 3 7 7 3 3 5 9 4 4 6 8 6 5 
sensor id 4 17 28 33 12 12 13 9 6 7 7 7 9 
sensor id 5 0 0 0 0 0 0 0 0 0 0 0 0 
sensor id 0 24 14 20 32 20 20 27 47 43 43 41 40 
sensor id 1 5 1 6 4 3 7 6 4 6 7 6 4 
sensor id 2 37 25 35 44 25 9 0 49 25 9 27 44 
sensor id 3 6 7 3 3 5 9 4 4 6 8 6 5 
sensor id 4 21 33 40 16 17 19 12 8 8 8 8 11 
sensor id 5 0 0 0 0 0 0 0 0 0 0 0 0 
sensor id 0 20 12 16 27 21 25 28 45 41 41 36 31 
sensor id 1 7 2 0 3 8 14 5 4 6 7 7 3 
sensor id 2 33 22 31 43 28 18 0 45 20 19 22 35 
sensor id 3 7 8 3 3 4 9 5 4 5 8 6 5 
sensor id 4 28 38 47 21 24 29 19 10 9 8 9 15 
sensor id 5 0 0 0 0 0 0 0 0 0 0 0 0 
sensor id 0 15 10 11 17 19 26 25 32 36 32 25 16 
sensor id 1 5 8 1 2 9 8 4 4 7 8 7 3 
sensor id 2 25 17 26 37 30 11 0 39 21 12 17 26 
sensor id 3 7 8 3 3 5 9 5 4 6 9 6 6 
sensor id 4 38 42 51 28 32 38 29 13 10 9 10 21 
sensor id 5 0 0 0 0 0 0 0 0 0 0 0 0 
sensor id 0 12 8 8 10 15 25 20 19 30 24 18 11 
sensor id 1 7 8 1 3 3 9 6 5 6 7 7 4 
sensor id 2 18 15 20 33 30 10 0 34 18 16 14 21 
sensor id 3 6 7 3 3 4 9 4 4 5 9 6 6 
sensor id 4 44 41 49 35 45 53 50 18 12 11 10 28 
sensor id 5 0 0 0 0 0 0 0 0 0 0 0 0 
sensor id 0 11 8 7 8 13 23 18 15 25 21 14 9 
sensor id 1 6 4 2 4 8 13 5 3 7 7 6 5 
sensor id 2 15 13 15 28 25 15 0 24 8 4 10 10 
sensor id 3 6 7 3 2 5 10 4 3 5 8 6 5 
sensor id 4 48 40 47 36 52 59 62 21 13 11 11 28 
sensor id 5 0 0 0 0 0 0 0 0 0 0 0 0 
sensor id 0 9 7 6 6 11 22 16 15 25 21 14 9 
sensor id 1 6 4 2 4 8 13 5 3 7 7 6 5 
sensor id 2 15 13 15 28 25 15 0 24 8 4 10 10 
sensor id 3 6 7 3 2 5 10 4 3 5 8 6 5 
sensor id 4 48 40 47 36 52 59 62 21 13 11 11 28 
sensor id 5 0 0 0 0 0 0 0 0 0 0 0 0 
sensor id 0 8 6 6 5 9 18 13 9 15 16 10 6 
sensor id 1 7 0 0 3 9 12 5 3 6 7 6 4 
sensor id 2 8 8 5 4 3 9 0 2 0 9 8 5 
sensor id 3 7 8 3 3 5 8 5 4 5 9 6 5 
sensor id 4 47 38 44 35 55 60 70 23 13 12 11 29 
sensor id 5 0 0 0 0 0 0 0 0 0 0 0 0 
sensor id 0 8 6 6 5 9 18 13 9 15 16 10 6 
sensor id 1 7 0 0 3 9 12 5 3 6 7 6 4 
sensor id 2 8 8 5 4 3 9 0 2 0 9 8 5 
sensor id 3 7 8 3 3 5 9 5 4 6 8 6 6 
sensor id 4 47 37 41 36 60 59 81 28 14 11 16 31 
sensor id 5 0 0 0 0 0 0 0 0 0 0 0 0 
sensor id 0 8 6 5 4 8 14 10 7 11 12 8 5 
sensor id 1 8 7 0 0 4 14 6 3 6 5 6 5 
sensor id 2 7 8 5 3 2 3 0 4 0 0 5 4 
sensor id 3 7 7 3 4 5 9 5 4 6 8 6 6 
sensor id 4 49 35 39 36 57 55 85 33 15 9 14 35 
sensor id 5 0 0 0 0 0 0 0 0 0 0 0 0 
sensor id 0 7 5 5 3 7 11 8 5 8 10 7 5 
sensor id 1 7 6 0 2 1 5 6 5 6 7 6 5 
sensor id 2 7 8 5 4 3 0 0 3 8 8 5 4 
sensor id 3 7 8 4 4 6 11 8 5 6 9 7 6 
sensor id 4 51 32 36 33 50 48 79 32 17 17 12 33 
sensor id 5 0 0 0 0 0 0 0 0 0 0 0 0 
sensor id 0 8 6 4 3 6 8 6 4 7 11 6 4 
sensor id 1 4 8 5 4 3 18 11 6 7 7 7 4 
sensor id 2 6 8 6 4 3 1 0 5 1 0 8 3 
sensor id 3 8 8 4 7 19 28 20 8 7 9 7 7 
sensor id 4 50 33 28 32 47 39 81 48 22 9 21 33 
sensor id 5 0 0 0 0 0 0 0 0 0 0 0 0 
sensor id 0 7 6 4 3 5 8 5 4 6 10 6 4 
sensor id 1 5 9 1 2 8 23 11 5 6 7 7 5 
sensor id 2 6 8 5 3 2 7 0 3 0 0 8 4 
sensor id 3 8 8 5 9 25 30 28 11 8 10 8 8 
sensor id 4 50 28 24 32 41 32 70 58 20 19 13 32 
sensor id 5 0 0 0 0 0 0 0 0 0 0 0 0 
sensor id 0 7 6 4 3 5 7 5 3 6 10 7 5 
sensor id 1 8 3 0 2 2 14 9 6 7 8 7 5 
sensor id 2 7 9 5 3 1 0 0 3 7 11 6 3 
sensor id 3 8 8 5 10 28 32 33 13 8 10 8 8 
sensor id 4 48 23 22 30 36 27 61 63 22 11 19 30 
sensor id 5 0 0 0 0 0 0 0 0 0 0 0 0 
sensor id 0 7 4 4 3 5 6 4 3 6 8 7 4 
sensor id 1 10 3 0 11 15 11 12 14 11 9 12 15 
sensor id 2 7 7 3 4 5 4 0 3 8 0 7 4 
sensor id 3 9 10 6 14 36 32 47 22 11 12 10 11 
sensor id 4 37 19 13 22 21 17 38 63 23 8 18 21 
sensor id 5 0 0 0 0 0 0 0 0 0 0 0 0 
sensor id 0 7 5 4 3 5 6 4 3 6 8 7 4 
sensor id 1 10 3 0 11 15 11 12 14 11 9 12 15 
sensor id 2 7 7 3 4 5 4 0 3 8 0 7 4 
sensor id 3 9 10 6 14 36 32 47 22 11 12 10 11 
sensor id 4 37 19 13 22 21 17 38 63 23 8 18 21 
sensor id 5 0 0 0 0 0 0 0 0 0 0 0 0 
sensor id 0 7 5 4 3 5 6 4 3 6 9 7 5 
sensor id 1 12 9 9 14 13 17 11 24 21 14 28 35 
sensor id 2 6 7 6 3 3 8 0 5 6 0 8 4 
sensor id 3 9 10 7 19 41 32 51 30 11 12 9 12 
sensor id 4 29 15 12 22 18 15 30 56 23 17 13 19 
sensor id 5 0 0 0 0 0 0 0 0 0 0 0 0 
sensor id 0 7 5 4 3 5 6 4 5 6 10 6 5 
sensor id 1 20 6 0 17 9 8 14 23 29 20 38 31 
sensor id 2 7 7 3 4 2 5 0 0 7 0 8 4 
sensor id 3 10 10 9 26 47 29 50 37 13 13 11 15 
sensor id 4 23 16 11 20 16 13 24 53 23 17 16 20 
sensor id 5 0 0 0 0 0 0 0 0 0 0 0 0 
sensor id 0 7 5 4 3 5 5 4 4 6 8 7 5 
sensor id 1 17 0 13 12 2 18 11 19 28 21 38 28 
sensor id 2 6 5 5 3 1 8 0 5 8 0 9 4 
sensor id 3 11 12 12 44 56 29 52 50 14 14 12 17 
sensor id 4 17 12 11 24 15 12 21 53 24 16 13 22 
sensor id 5 0 0 0 0 0 0 0 0 0 0 0 0 
sensor id 0 6 5 4 3 5 6 4 4 5 8 6 4 
sensor id 1 14 11 0 10 4 10 14 18 30 24 44 25 
sensor id 2 6 7 4 4 1 9 0 0 7 0 8 3 
sensor id 3 11 12 12 44 56 29 52 50 14 14 12 17 
sensor id 4 17 12 11 24 15 12 21 53 24 16 13 22 
sensor id 5 0 0 0 0 0 0 0 0 0 0 0 0 
sensor id 0 7 5 4 3 5 5 4 3 6 9 7 4 
sensor id 1 15 3 2 8 7 12 13 17 32 31 48 25 
sensor id 2 8 7 5 3 4 0 0 1 2 12 4 4 
sensor id 3 14 14 17 82 68 30 53 66 17 16 15 24 
sensor id 4 14 11 9 18 10 9 11 28 23 13 19 31 
sensor id 5 0 0 0 0 0 0 0 0 0 0 0 0 
sensor id 0 7 5 5 3 5 5 4 3 6 9 7 4 
sensor id 1 15 3 2 8 7 12 13 17 32 31 48 25 
sensor id 2 8 7 5 3 4 0 0 1 2 12 4 4 
sensor id 3 14 14 17 82 68 30 53 66 17 16 15 24 
sensor id 4 14 11 9 18 10 9 11 28 23 13 19 31 
sensor id 5 0 0 0 0 0 0 0 0 0 0 0 0 
sensor id 0 7 6 4 3 4 5 3 4 5 8 5 5 
sensor id 1 11 3 4 8 12 18 12 17 35 38 55 23 
sensor id 2 6 8 6 4 3 6 0 4 6 10 6 4 
sensor id 3 18 17 23 116 66 29 49 78 19 17 17 30 
sensor id 4 12 8 7 7 5 6 6 9 15 16 26 15 
sensor id 5 0 0 0 0 0 0 0 0 0 0 0 0 
sensor id 0 6 4 4 3 4 5 3 4 5 8 5 5 
sensor id 1 11 3 4 8 12 18 12 17 35 38 55 23 
sensor id 2 6 8 6 4 3 6 0 4 6 10 6 4 
sensor id 3 18 17 23 116 66 29 49 78 19 17 17 30 
sensor id 4 12 8 7 7 5 6 6 9 15 16 26 15 
sensor id 5 0 0 0 0 0 0 0 0 0 0 0 0 
sensor id 0 8 6 4 3 4 4 4 3 5 9 6 4 
sensor id 1 13 5 2 6 4 7 9 15 34 47 60 21 
sensor id 2 6 8 4 3 1 0 0 1 0 2 5 3 
sensor id 3 20 18 27 125 62 27 45 80 19 18 18 34 
sensor id 4 10 7 5 5 5 6 5 5 10 14 18 9 
sensor id 5 0 0 0 0 0 0 0 0 0 0 0 0 
sensor id 0 8 6 4 3 4 4 4 3 5 9 6 4 
sensor id 1 13 5 2 6 4 7 9 15 34 47 60 21 
sensor id 2 6 8 4 3 1 0 0 1 0 2 5 3 
sensor id 3 22 20 31 139 57 28 38 75 20 18 18 35 
sensor id 4 8 7 5 3 4 6 4 4 8 10 11 6 
sensor id 5 0 0 0 0 0 0 0 0 0 0 0 0 
sensor id 0 8 5 4 2 5 4 3 3 6 7 7 5 
sensor id 1 14 8 7 8 6 7 10 15 34 46 64 22 
sensor id 2 7 7 4 4 2 0 243 2 4 8 6 4 
sensor id 3 23 20 32 139 53 25 36 70 19 18 19 34 
sensor id 4 8 7 5 3 4 6 4 3 7 10 9 6 
sensor id 5 0 0 0 0 0 0 0 0 0 0 0 0 
sensor id 0 7 6 5 2 5 4 4 3 6 7 5 4 
sensor id 1 13 5 7 8 6 10 11 16 35 46 65 24 
sensor id 2 6 9 5 3 2 3 243 3 3 6 6 4 
sensor id 3 22 20 32 136 53 26 34 63 18 16 17 33 
sensor id 4 7 7 5 3 4 6 4 3 7 9 8 6 
sensor id 5 0 0 0 0 0 0 0 0 0 0 0 0 
sensor id 0 7 5 5 3 4 4 4 4 5 8 6 4 
sensor id 1 16 9 6 8 11 15 12 18 35 41 69 28 
sensor id 2 7 7 6 4 2 4 243 4 6 10 7 4 
sensor id 3 21 19 32 136 55 26 32 54 17 15 17 29 
sensor id 4 7 6 4 3 4 6 4 3 7 9 9 6 
sensor id 5 0 0 0 0 0 0 0 0 0 0 0 0 
sensor id 0 7 5 5 3 4 5 4 4 5 7 5 4 
sensor id 1 15 6 5 10 10 15 14 20 35 36 71 33 
sensor id 2 7 6 4 4 3 2 243 4 7 11 7 5 
sensor id 3 19 17 30 132 58 25 31 48 16 16 16 28 
sensor id 4 7 7 4 3 4 6 4 3 7 8 8 5 
sensor id 5 0 0 0 0 0 0 0 0 0 0 0 0 
sensor id 0 6 5 4 3 5 5 4 3 5 8 6 4 
sensor id 1 17 10 11 9 9 17 14 20 35 30 69 37 
sensor id 2 7 7 6 4 2 6 243 0 5 8 5 6 
sensor id 3 18 18 32 129 55 22 28 39 17 16 15 26 
sensor id 4 8 6 4 3 3 5 4 3 7 8 7 5 
sensor id 5 0 0 0 0 0 0 0 0 0 0 0 0 
sensor id 0 6 6 4 2 4 4 3 3 4 6 4 5 
sensor id 1 24 1 10 13 3 16 16 24 35 28 72 45 
sensor id 2 7 7 5 5 3 1 78 1 0 11 7 4 
sensor id 3 19 16 31 118 53 21 27 34 17 15 14 25 
sensor id 4 7 6 4 3 3 6 4 3 6 7 7 5 
sensor id 5 0 0 0 0 0 0 0 0 0 0 0 0 
sensor id 0 9 5 4 3 5 5 2 3 5 7 6 5 
sensor id 1 30 6 15 14 6 17 15 27 34 27 72 52 
sensor id 2 8 9 4 5 4 9 0 5 0 8 6 5 
sensor id 3 18 17 34 97 42 18 23 29 17 15 14 25 
sensor id 4 7 6 4 3 4 5 4 3 6 7 6 5 
sensor id 5 0 0 0 0 0 0 0 0 0 0 0 0 
sensor id 0 8 7 5 1 4 5 3 3 5 7 6 5 
sensor id 1 30 6 15 14 6 17 15 27 34 27 72 52 
sensor id 2 8 9 4 5 4 9 0 5 0 8 6 5 
sensor id 3 18 17 34 97 42 18 23 29 17 15 14 25 
sensor id 4 7 6 4 3 4 5 4 3 6 7 6 5 
sensor id 5 0 0 0 0 0 0 0 0 0 0 0 0 
sensor id 0 8 7 5 1 4 5 3 3 5 8 5 4 
sensor id 1 37 8 16 14 14 7 18 26 33 26 68 53 
sensor id 2 9 9 7 4 4 0 0 2 2 11 6 6 
sensor id 3 19 16 39 90 40 18 22 29 20 16 14 26 
sensor id 4 7 6 4 2 3 5 4 3 6 6 5 4 
sensor id 5 0 0 0 0 0 0 0 0 0 0 0 0 
sensor id 0 5 8 5 3 5 4 4 3 5 11 7 4 
sensor id 1 38 21 6 18 6 9 17 24 30 24 65 54 
sensor id 2 7 10 5 4 2 9 0 2 4 4 7 5 
sensor id 3 19 16 39 87 40 19 21 31 26 16 15 26 
sensor id 4 7 5 4 2 3 5 3 2 6 6 5 4 
sensor id 5 0 0 0 0 0 0 0 0 0 0 0 0 
sensor id 0 9 6 5 4 5 5 4 4 6 7 7 6 
sensor id 1 41 17 8 17 15 7 18 27 30 22 58 48 
sensor id 2 9 8 4 5 5 0 0 5 9 1 5 4 
sensor id 3 18 16 36 90 45 19 23 33 31 18 15 24 
sensor id 4 6 6 4 3 4 5 4 2 6 6 5 4 
sensor id 5 0 0 0 0 0 0 0 0 0 0 0 0 
sensor id 0 8 6 5 3 4 5 3 4 6 9 7 6 
sensor id 1 45 15 9 15 4 7 20 26 29 18 50 49 
sensor id 2 7 6 5 4 2 0 0 4 0 1 6 4 
sensor id 3 17 17 35 90 48 19 25 33 34 19 16 23 
sensor id 4 6 6 4 2 3 5 3 3 6 6 5 4 
sensor id 5 0 0 0 0 0 0 0 0 0 0 0 0 
sensor id 0 9 6 4 3 5 6 3 3 6 9 6 5 
sensor id 1 48 27 20 17 6 10 21 24 28 17 41 44 
sensor id 2 7 9 6 6 5 0 0 2 0 13 9 3 
sensor id 3 17 16 32 91 52 20 28 36 41 19 16 23 
sensor id 4 7 6 4 3 4 6 4 3 6 6 6 4 
sensor id 5 0 0 0 0 0 0 0 0 0 0 0 0 
sensor id 0 8 7 5 3 5 5 4 4 5 7 7 5 
sensor id 1 43 12 22 19 18 19 23 26 26 17 36 42 
sensor id 2 7 8 6 4 6 12 0 6 10 2 5 4 
sensor id 3 17 17 32 96 55 23 28 38 47 20 17 24 
sensor id 4 7 6 4 3 3 6 4 3 6 7 5 4 
sensor id 5 0 0 0 0 0 0 0 0 0 0 0 0 
sensor id 0 8 5 4 3 5 4 3 3 5 8 7 4 
sensor id 1 43 21 17 18 4 10 20 26 26 18 35 40 
sensor id 2 8 8 4 5 6 0 0 1 0 15 10 6 
sensor id 3 18 16 32 100 54 22 27 39 53 22 18 25 
sensor id 4 6 6 4 3 4 5 3 2 5 6 5 4 
sensor id 5 0 0 0 0 0 0 0 0 0 0 0 0 
sensor id 0 8 4 4 2 4 5 4 2 5 8 5 5 
sensor id 1 40 19 21 19 5 10 18 24 26 19 39 40 
sensor id 2 8 7 4 4 0 0 0 1 0 1 6 3 
sensor id 3 19 16 35 109 50 20 23 39 62 25 21 28 
sensor id 4 6 5 4 2 4 5 3 2 5 5 4 3 
sensor id 5 0 0 0 0 0 0 0 0 0 0 0 0 
sensor id 0 6 8 3 2 4 4 3 2 4 8 6 3 
sensor id 1 36 12 1 11 3 5 15 21 27 20 18 13 
sensor id 2 7 10 4 3 0 0 243 0 9 11 9 5 
sensor id 3 20 18 39 108 42 19 22 39 74 29 24 29 
sensor id 4 6 5 3 2 3 5 3 2 5 5 5 3 
sensor id 5 0 0 0 0 0 0 0 0 0 0 0 0 
sensor id 0 6 7 4 2 5 5 3 3 4 10 3 4 
sensor id 1 9 3 0 9 4 13 18 18 20 15 13 10 
sensor id 2 6 10 6 3 4 0 243 1 2 7 5 5 
sensor id 3 21 16 40 111 44 19 22 37 76 32 26 31 
sensor id 4 6 5 4 2 3 5 3 2 5 5 4 3 
sensor id 5 0 0 0 0 0 0 0 0 0 0 0 0 
sensor id 0 8 3 4 2 4 5 3 2 4 9 5 4 
sensor id 1 7 8 3 4 14 17 15 20 23 15 15 12 
sensor id 2 7 5 9 2 3 0 243 4 0 13 5 5 
sensor id 3 21 19 39 115 42 18 20 35 76 37 31 31 
sensor id 4 6 6 4 2 3 5 3 2 5 5 5 3 
sensor id 5 0 0 0 0 0 0 0 0 0 0 0 0 
sensor id 0 5 7 3 2 4 5 3 3 4 6 7 3 
sensor id 1 12 0 5 6 13 3 19 24 30 21 21 14 
sensor id 2 7 8 4 4 4 0 243 0 7 1 8 4 
sensor id 3 22 21 44 102 36 16 19 38 94 44 46 33 
sensor id 4 5 5 3 2 3 5 3 2 5 5 5 3 
sensor id 5 0 0 0 0 0 0 0 0 0 0 0 0 
sensor id 0 7 4 4 2 4 5 3 3 4 6 7 3 
sensor id 1 12 0 5 6 13 3 19 24 30 21 21 14 
sensor id 2 7 8 4 4 4 0 243 0 7 1 8 4 
sensor id 3 22 21 44 102 36 16 19 38 94 44 46 33 
sensor id 4 5 5 3 2 3 5 3 2 5 5 5 3 
sensor id 5 0 0 0 0 0 0 0 0 0 0 0 0 
sensor id 0 7 4 4 2 4 4 3 3 5 9 4 4 
sensor id 1 12 1 0 10 3 19 19 30 43 30 31 19 
sensor id 2 8 7 6 4 0 6 243 2 8 4 6 5 
sensor id 3 28 23 48 86 37 20 19 42 107 52 72 43 
sensor id 4 6 6 4 2 3 5 3 2 5 5 4 3 
sensor id 5 0 0 0 0 0 0 0 0 0 0 0 0 
sensor id 0 6 6 3 2 4 5 3 3 5 9 4 4 
sensor id 1 12 1 0 10 3 19 19 30 43 30 31 19 
sensor id 2 8 7 6 4 0 6 243 2 8 4 6 5 
sensor id 3 28 23 48 86 37 20 19 42 107 52 72 43 
sensor id 4 6 6 4 2 3 5 3 2 5 5 4 3 
sensor id 5 0 0 0 0 0 0 0 0 0 0 0 0 
sensor id 0 6 7 3 2 4 4 3 3 5 9 5 3 
sensor id 1 14 11 6 10 6 15 20 32 51 41 46 22 
sensor id 2 7 10 3 4 0 8 243 2 3 11 7 4 
sensor id 3 39 29 53 68 32 18 16 35 74 46 75 45 
sensor id 4 5 6 4 2 3 5 3 2 5 5 4 3 
sensor id 5 0 0 0 0 0 0 0 0 0 0 0 0 
sensor id 0 6 5 4 2 4 5 3 3 5 9 5 3 
sensor id 1 14 11 6 10 6 15 20 32 51 41 46 22 
sensor id 2 7 10 3 4 0 8 243 2 3 11 7 4 
sensor id 3 39 29 53 68 32 18 16 35 74 46 75 45 
sensor id 4 5 6 4 2 3 5 3 2 5 5 4 3 
sensor id 5 0 0 0 0 0 0 0 0 0 0 0 0 
sensor id 0 6 5 4 2 4 5 3 2 5 7 5 4 
sensor id 1 13 10 4 9 9 17 19 31 52 47 50 23 
sensor id 2 7 9 6 3 3 5 243 2 4 5 7 5 
sensor id 3 42 32 54 61 29 16 15 31 61 42 71 43 
sensor id 4 6 6 3 2 3 5 3 2 5 6 5 4 
sensor id 5 0 0 0 0 0 0 0 0 0 0 0 0 
sensor id 0 7 4 3 3 4 5 3 3 5 10 4 2 
sensor id 1 14 5 6 10 9 13 18 31 55 52 55 23 
sensor id 2 8 6 5 4 1 1 243 2 3 7 7 4 
sensor id 3 46 34 55 56 29 17 14 28 49 37 65 41 
sensor id 4 5 5 3 2 3 5 3 2 5 5 4 3 
sensor id 5 0 0 0 0 0 0 0 0 0 0 0 0 
sensor id 0 5 7 3 2 5 4 3 2 5 7 4 4 
sensor id 1 14 5 5 9 10 13 17 30 55 59 60 23 
sensor id 2 7 9 5 3 3 2 243 3 2 7 7 4 
sensor id 3 44 35 54 49 25 15 12 24 40 33 56 37 
sensor id 4 6 5 3 2 3 5 3 2 5 5 4 3 
sensor id 5 0 0 0 0 0 0 0 0 0 0 0 0 
sensor id 0 7 7 3 2 4 4 3 2 5 5 7 4 
sensor id 1 13 5 4 10 7 13 17 30 58 64 66 25 
sensor id 2 7 9 5 3 4 0 243 1 3 7 6 5 
sensor id 3 43 34 52 44 23 16 12 24 36 31 53 37 
sensor id 4 6 5 3 2 3 5 3 2 5 5 5 3 
sensor id 5 0 0 0 0 0 0 0 0 0 0 0 0 
sensor id 0 7 7 3 2 4 4 3 2 4 7 6 4 
sensor id 1 14 7 3 10 11 12 18 33 57 60 67 26 
sensor id 2 7 10 3 4 3 1 243 2 1 8 6 5 
sensor id 3 44 36 49 39 22 15 13 26 39 30 54 40 
sensor id 4 5 5 3 2 3 5 3 2 5 5 5 3 
sensor id 5 0 0 0 0 0 0 0 0 0 0 0 0 
sensor id 0 6 5 5 2 4 5 3 2 5 9 6 3 
sensor id 1 13 7 2 10 9 11 18 32 55 57 64 25 
sensor id 2 7 8 7 4 2 3 243 2 1 7 7 4 
sensor id 3 46 37 43 37 23 14 13 27 40 30 55 42 
sensor id 4 6 6 3 2 3 5 3 2 5 5 4 3 
sensor id 5 0 0 0 0 0 0 0 0 0 0 0 0 
sensor id 0 8 5 4 2 4 5 3 2 5 9 5 4 
sensor id 1 13 6 1 11 6 14 17 31 52 55 58 23 
sensor id 2 7 9 4 3 1 4 243 3 0 9 6 4 
sensor id 3 48 37 42 37 22 14 13 30 49 34 62 45 
sensor id 4 5 5 3 2 3 5 3 2 5 5 4 3 
sensor id 5 0 0 0 0 0 0 0 0 0 0 0 0 
sensor id 0 6 4 4 2 4 4 3 3 5 9 4 3 
sensor id 1 13 4 3 9 8 13 17 29 50 54 53 22 
sensor id 2 7 7 6 3 4 3 243 3 0 9 6 5 
sensor id 3 48 37 42 37 22 14 13 30 49 34 62 45 
sensor id 4 5 5 3 2 3 5 3 2 5 5 4 3 
sensor id 5 0 0 0 0 0 0 0 0 0 0 0 0 
sensor id 0 6 5 3 2 4 5 3 2 5 10 6 3 
sensor id 1 12 4 3 8 9 13 16 28 48 53 48 20 
sensor id 2 7 7 5 4 3 2 243 3 0 7 7 5 
sensor id 3 53 37 46 42 23 16 15 32 51 35 69 49 
sensor id 4 5 5 3 2 3 5 3 2 5 5 5 3 
sensor id 5 0 0 0 0 0 0 0 0 0 0 0 0 
sensor id 0 5 5 5 2 4 5 4 2 5 10 6 3 
sensor id 1 12 4 3 8 9 13 16 28 48 53 48 20 
sensor id 2 7 7 5 4 3 2 243 3 0 7 7 5 
sensor id 3 53 37 46 42 23 16 15 32 51 35 69 49 
sensor id 4 5 5 3 2 3 5 3 2 5 5 5 3 
sensor id 5 0 0 0 0 0 0 0 0 0 0 0 0 
sensor id 0 6 5 3 2 4 4 3 3 5 7 5 4 
sensor id 1 10 0 8 8 2 12 18 21 36 33 27 14 
sensor id 2 7 8 4 4 2 0 243 2 0 14 6 5 
sensor id 3 48 29 47 60 29 17 17 44 92 53 95 52 
sensor id 4 6 6 3 2 4 5 4 2 6 6 4 3 
sensor id 5 0 0 0 0 0 0 0 0 0 0 0 0 
sensor id 0 8 3 4 2 4 5 3 3 5 7 5 4 
sensor id 1 10 0 8 8 2 12 18 21 36 33 27 14 
sensor id 2 7 8 4 4 2 0 243 2 0 14 6 5 
sensor id 3 48 29 47 60 29 17 17 44 92 53 95 52 
sensor id 4 6 6 3 2 4 5 4 2 6 6 4 3 
sensor id 5 0 0 0 0 0 0 0 0 0 0 0 0 
sensor id 0 8 3 4 2 4 5 3 2 4 9 4 4 
sensor id 1 12 5 0 9 6 8 16 21 34 28 24 12 
sensor id 2 8 6 5 4 2 0 243 4 0 5 8 5 
sensor id 3 42 26 46 63 30 18 17 43 93 53 96 51 
sensor id 4 6 6 4 3 4 5 3 2 5 6 5 3 
sensor id 5 0 0 0 0 0 0 0 0 0 0 0 0 
sensor id 0 4 5 4 2 4 4 3 3 4 8 6 3 
sensor id 1 11 1 0 8 6 6 13 20 28 21 19 12 
sensor id 2 7 8 6 3 3 0 243 4 7 8 6 5 
sensor id 3 40 25 44 59 29 17 18 44 97 54 94 49 
sensor id 4 6 6 4 2 3 5 3 2 5 6 5 4 
sensor id 5 0 0 0 0 0 0 0 0 0 0 0 0 
sensor id 0 5 6 4 2 4 5 3 3 5 7 7 4 
sensor id 1 9 8 0 6 13 10 16 18 23 19 17 12 
sensor id 2 7 8 6 3 2 8 243 2 0 3 7 5 
sensor id 3 37 23 36 52 26 16 17 43 102 57 92 46 
sensor id 4 6 6 4 3 4 6 4 2 6 6 5 4 
sensor id 5 0 0 0 0 0 0 0 0 0 0 0 0 
sensor id 0 6 4 4 2 5 5 3 2 4 10 4 5 
sensor id 1 9 9 0 5 12 15 13 19 22 14 16 12 
sensor id 2 7 7 6 3 2 9 243 1 0 2 6 4 
sensor id 3 33 21 31 39 22 15 15 44 112 61 93 46 
sensor id 4 6 6 4 3 4 5 4 3 6 5 5 4 
sensor id 5 0 0 0 0 0 0 0 0 0 0 0 0 
sensor id 0 5 5 4 2 4 5 3 3 4 9 6 3 
sensor id 1 11 10 3 8 5 7 10 23 29 14 16 14 
sensor id 2 7 9 7 4 1 4 243 1 0 1 6 4 
sensor id 3 29 19 18 17 12 15 15 49 130 67 87 43 
sensor id 4 6 6 4 3 4 5 4 3 6 5 5 4 
sensor id 5 0 0 0 0 0 0 0 0 0 0 0 0 
sensor id 0 6 6 4 3 4 5 3 3 5 7 6 4 
sensor id 1 11 6 0 8 10 16 13 25 26 14 17 15 
sensor id 2 7 9 5 3 2 5 243 3 0 6 8 5 
sensor id 3 23 15 13 16 12 13 15 47 136 66 67 36 
sensor id 4 6 6 4 3 4 6 4 2 6 6 5 4 
sensor id 5 0 0 0 0 0 0 0 0 0 0 0 0 
sensor id 0 7 4 4 3 4 5 3 3 5 9 7 3 
sensor id 1 8 0 0 12 12 18 13 30 34 17 21 20 
sensor id 2 7 7 4 3 4 8 243 2 2 3 7 4 
sensor id 3 22 16 14 17 12 13 16 59 127 52 65 45 
sensor id 4 7 6 4 2 4 5 4 2 5 6 4 3 
sensor id 5 0 0 0 0 0 0 0 0 0 0 0 0 
sensor id 0 8 5 4 2 4 5 3 3 5 8 8 3 
sensor id 1 12 2 0 10 6 11 13 31 38 17 21 21 
sensor id 2 8 8 4 4 4 6 243 4 5 11 9 5 
sensor id 3 25 18 15 18 13 14 16 59 124 44 49 34 
sensor id 4 6 6 4 2 4 5 4 2 5 5 4 4 
sensor id 5 0 0 0 0 0 0 0 0 0 0 0 0 
sensor id 0 8 4 3 2 4 5 3 3 5 7 6 4 
sensor id 1 11 2 0 11 10 15 16 35 41 17 20 20 
sensor id 2 8 8 5 4 1 4 0 4 3 20 13 7 
sensor id 3 19 15 17 17 13 12 16 50 113 38 36 25 
sensor id 4 6 5 4 2 4 6 4 3 6 7 5 4 
sensor id 5 0 0 0 0 0 0 0 0 0 0 0 0 
sensor id 0 7 6 4 3 5 5 3 3 5 8 5 4 
sensor id 1 13 4 0 13 14 13 16 40 44 17 21 22 
sensor id 2 8 9 5 4 4 7 0 3 6 23 13 6 
sensor id 3 19 15 17 17 13 12 16 50 113 38 36 25 
sensor id 4 6 5 4 2 4 6 4 3 6 7 5 4 
sensor id 5 0 0 0 0 0 0 0 0 0 0 0 0 
sensor id 0 5 6 4 2 4 5 4 3 5 8 5 5 
sensor id 1 13 2 3 17 10 10 22 50 43 16 18 22 
sensor id 2 8 8 4 4 4 0 0 5 8 14 11 7 
sensor id 3 14 13 16 16 16 14 21 50 79 25 22 17 
sensor id 4 5 6 4 2 3 6 4 3 6 7 6 5 
sensor id 5 0 0 0 0 0 0 0 0 0 0 0 0 
sensor id 0 7 7 4 2 4 5 4 3 5 8 5 5 
sensor id 1 13 2 3 17 10 10 22 50 43 16 18 22 
sensor id 2 8 8 4 4 4 0 0 5 8 14 11 7 
sensor id 3 14 13 16 16 16 14 21 50 79 25 22 17 
sensor id 4 5 6 4 2 3 6 4 3 6 7 6 5 
sensor id 5 0 0 0 0 0 0 0 0 0 0 0 0 
sensor id 0 7 7 4 2 4 5 4 2 4 9 6 4 
sensor id 1 13 3 12 17 20 14 31 58 38 17 17 21 
sensor id 2 9 9 6 4 4 9 0 6 3 23 14 5 
sensor id 3 13 12 17 17 19 15 22 44 67 24 18 16 
sensor id 4 7 7 4 3 4 6 4 3 7 8 8 6 
sensor id 5 0 0 0 0 0 0 0 0 0 0 0 0 
sensor id 0 6 5 4 3 5 5 3 3 6 9 5 5 
sensor id 1 11 12 2 21 20 21 35 57 32 15 16 22 
sensor id 2 7 8 6 4 2 9 0 2 7 10 6 4 
sensor id 3 12 12 13 16 19 19 30 43 50 20 15 14 
sensor id 4 8 7 5 4 5 7 5 5 9 11 12 9 
sensor id 5 0 0 0 0 0 0 0 0 0 0 0 0 
sensor id 0 7 6 4 2 5 5 3 3 6 7 5 4 
sensor id 1 12 0 11 22 20 16 31 47 26 14 16 20 
sensor id 2 7 9 5 3 4 8 0 2 2 12 8 4 
sensor id 3 12 12 11 14 16 18 30 34 38 18 15 12 
sensor id 4 10 9 6 5 6 7 6 8 14 17 25 18 
sensor id 5 0 0 0 0 0 0 0 0 0 0 0 0 
sensor id 0 7 6 4 2 4 5 4 3 5 7 6 4 
sensor id 1 13 1 1 19 13 19 15 31 28 18 26 27 
sensor id 2 7 9 6 3 2 6 0 2 0 4 8 5 
sensor id 3 11 11 9 10 13 15 29 31 37 19 14 13 
sensor id 4 13 9 8 9 6 8 8 12 19 24 33 22 
sensor id 5 0 0 0 0 0 0 0 0 0 0 0 0 
sensor id 0 8 6 4 2 5 6 4 3 5 8 7 4 
sensor id 1 13 11 9 12 10 13 8 16 22 20 26 16 
sensor id 2 7 9 4 4 4 8 0 4 6 10 8 5 
sensor id 3 10 11 7 10 12 15 28 33 42 19 15 13 
sensor id 4 15 10 8 9 7 8 8 11 18 22 30 20 
sensor id 5 0 0 0 0 0 0 0 0 0 0 0 0 
sensor id 0 8 6 4 3 5 5 4 3 5 9 6 4 
sensor id 1 11 7 5 7 7 11 10 22 36 31 33 21 
sensor id 2 7 9 3 4 4 0 0 2 0 7 8 5 
sensor id 3 11 12 8 10 12 15 24 33 46 20 16 14 
sensor id 4 14 10 8 8 6 8 7 9 16 21 28 17 
sensor id 5 0 0 0 0 0 0 0 0 0 0 0 0 
sensor id 0 7 5 5 2 5 6 3 3 4 9 6 4 
sensor id 1 12 6 7 11 7 8 13 29 40 39 34 21 
sensor id 2 7 8 4 4 4 0 0 3 6 9 8 5 
sensor id 3 15 22 21 13 12 13 18 25 34 21 16 15 
sensor id 4 13 9 7 7 6 7 6 8 16 22 27 14 
sensor id 5 0 0 0 0 0 0 0 0 0 0 0 0 
sensor id 0 8 5 4 3 4 6 3 3 5 9 6 4 
sensor id 1 16 14 6 12 7 13 14 29 43 41 33 21 
sensor id 2 8 9 5 4 0 5 0 2 3 11 7 5 
sensor id 3 17 26 29 14 12 12 12 20 31 24 20 16 
sensor id 4 11 8 6 6 5 7 6 7 14 21 22 12 
sensor id 5 0 0 0 0 0 0 0 0 0 0 0 0 
sensor id 0 7 6 5 3 4 5 3 3 5 8 6 5 
sensor id 1 15 16 4 11 11 10 13 28 42 41 34 20 
sensor id 2 7 8 4 4 2 1 0 3 3 9 7 5 
sensor id 3 19 28 29 13 10 12 8 11 15 22 19 14 
sensor id 4 10 8 5 5 5 7 6 6 11 17 17 9 
sensor id 5 0 0 0 0 0 0 0 0 0 0 0 0 
sensor id 0 8 6 4 2 5 5 3 3 5 7 5 4 
sensor id 1 14 9 2 11 6 13 12 26 41 42 33 20 
sensor id 2 8 8 4 4 3 5 0 4 2 4 7 5 
sensor id 3 19 29 30 13 10 11 10 16 28 38 39 23 
sensor id 4 9 7 5 4 5 7 5 5 10 14 14 8 
sensor id 5 0 0 0 0 0 0 0 0 0 0 0 0 
sensor id 0 6 6 4 2 5 6 4 3 5 8 7 4 
sensor id 1 12 10 4 9 6 13 12 26 43 45 32 18 
sensor id 2 8 8 5 3 3 4 0 2 3 11 6 5 
sensor id 3 22 31 31 15 10 14 12 22 36 50 56 28 
sensor id 4 9 7 5 4 5 7 5 5 9 13 12 7 
sensor id 5 0 0 0 0 0 0 0 0 0 0 0 0 
sensor id 0 8 6 4 2 5 5 3 3 5 7 5 5 
sensor id 1 11 8 2 9 9 8 12 24 43 46 33 17 
sensor id 2 7 9 5 4 2 0 0 3 0 6 7 4 
sensor id 3 24 35 32 16 12 14 12 25 42 56 66 30 
sensor id 4 8 7 5 4 4 7 5 4 8 10 9 6 
sensor id 5 0 0 0 0 0 0 0 0 0 0 0 0 
sensor id 0 7 7 4 2 5 5 4 3 5 7 5 5 
sensor id 1 11 8 2 9 9 8 12 24 43 46 33 17 
sensor id 2 7 9 5 4 2 0 0 3 0 6 7 4 
sensor id 3 24 35 32 16 12 14 12 25 42 56 66 30 
sensor id 4 8 7 5 4 4 7 5 4 8 10 9 6 
sensor id 5 0 0 0 0 0 0 0 0 0 0 0 0 
sensor id 0 8 5 3 3 4 4 4 2 5 9 7 4 
sensor id 1 11 5 3 7 8 10 10 21 42 58 38 18 
sensor id 2 7 9 5 3 3 4 0 3 2 5 7 4 
sensor id 3 25 38 29 15 11 12 12 26 39 51 76 39 
sensor id 4 6 6 4 3 4 6 4 3 5 6 5 4 
sensor id 5 0 0 0 0 0 0 0 0 0 0 0 0 
sensor id 0 7 7 4 2 4 6 4 2 5 9 7 4 
sensor id 1 11 5 3 7 8 10 10 21 42 58 38 18 
sensor id 2 7 9 5 3 3 4 0 3 2 5 7 4 
sensor id 3 25 38 29 15 11 12 12 26 39 51 76 39 
sensor id 4 6 6 4 3 4 6 4 3 5 6 5 4 
sensor id 5 0 0 0 0 0 0 0 0 0 0 0 0 
sensor id 0 8 6 4 2 5 5 3 3 4 8 7 4 
sensor id 1 12 6 2 9 7 13 10 23 44 64 45 25 
sensor id 2 7 9 5 3 3 4 0 3 2 7 7 5 
sensor id 3 28 34 24 18 11 13 11 26 28 28 64 48 
sensor id 4 6 6 3 2 3 5 4 2 5 6 5 3 
sensor id 5 0 0 0 0 0 0 0 0 0 0 0 0 
sensor id 0 7 6 4 2 4 6 3 3 4 8 7 4 
sensor id 1 12 6 2 9 7 13 10 23 44 64 45 25 
sensor id 2 7 9 5 3 3 4 0 3 2 7 7 5 
sensor id 3 28 34 24 18 11 13 11 26 28 28 64 48 
sensor id 4 6 6 3 2 3 5 4 2 5 6 5 3 
sensor id 5 0 0 0 0 0 0 0 0 0 0 0 0 
sensor id 0 7 6 4 2 4 6 3 3 5 6 6 4 
sensor id 1 14 5 4 11 6 10 10 25 46 68 49 29 
sensor id 2 7 9 5 4 2 2 0 3 2 6 7 5 
sensor id 3 33 33 24 22 13 12 14 30 30 30 68 50 
sensor id 4 6 6 3 2 4 5 4 2 6 6 5 4 
sensor id 5 0 0 0 0 0 0 0 0 0 0 0 0 
sensor id 0 6 4 4 2 4 5 3 2 5 8 6 4 
sensor id 1 17 5 4 13 8 12 12 30 50 67 53 34 
sensor id 2 8 8 4 4 4 3 0 3 3 7 7 5 
sensor id 3 33 33 25 23 13 14 14 31 31 30 65 51 
sensor id 4 6 6 4 3 3 6 3 3 6 6 5 4 
sensor id 5 0 0 0 0 0 0 0 0 0 0 0 0 
sensor id 0 7 6 4 2 5 5 4 3 5 9 7 4 
sensor id 1 19 7 6 15 8 12 11 29 48 62 51 33 
sensor id 2 8 9 4 4 2 4 0 3 2 6 7 5 
sensor id 3 34 31 25 25 13 14 13 33 32 30 72 57 
sensor id 4 6 6 4 2 4 6 4 2 6 6 5 4 
sensor id 5 0 0 0 0 0 0 0 0 0 0 0 0 
sensor id 0 7 6 5 3 5 5 3 3 5 8 6 5 
sensor id 1 18 4 7 11 6 15 9 25 44 49 45 28 
sensor id 2 8 8 6 4 4 6 0 3 4 4 6 4 
sensor id 3 36 27 22 29 16 16 20 43 46 40 85 58 
sensor id 4 8 7 5 3 4 6 5 3 7 11 10 7 
sensor id 5 0 0 0 0 0 0 0 0 0 0 0 0 
sensor id 0 8 7 4 2 5 5 4 3 5 8 6 4 
sensor id 1 15 9 9 12 10 12 9 21 36 39 38 23 
sensor id 2 8 10 6 5 4 8 0 2 0 1 6 5 
sensor id 3 31 23 19 26 15 15 19 40 47 46 78 51 
sensor id 4 12 10 7 5 5 7 5 4 7 5 9 9 
sensor id 5 0 0 0 0 0 0 0 0 0 0 0 0 
sensor id 0 6 6 5 3 5 5 4 3 5 8 6 5 
sensor id 1 13 0 0 11 9 5 9 17 28 32 30 13 
sensor id 2 8 8 5 4 4 1 0 5 0 12 5 4 
sensor id 3 26 20 16 22 14 14 18 37 47 46 75 46 
sensor id 4 10 9 7 3 4 7 5 4 9 12 6 7 
sensor id 5 0 0 0 0 0 0 0 0 0 0 0 0 
sensor id 0 8 6 4 2 4 5 4 3 5 10 7 4 
sensor id 1 8 0 0 4 9 14 5 4 7 9 8 5 
sensor id 2 7 9 5 4 4 8 0 2 0 5 7 5 
sensor id 3 23 14 12 19 13 14 16 31 43 43 63 37 
sensor id 4 7 10 6 4 5 7 5 4 9 12 6 6 
sensor id 5 0 0 0 0 0 0 0 0 0 0 0 0 
sensor id 0 7 6 4 2 5 5 4 3 5 10 7 4 
sensor id 1 8 0 0 4 9 14 5 4 7 9 8 5 
sensor id 2 7 9 5 4 4 8 0 2 0 5 7 5 
sensor id 3 23 14 12 19 13 14 16 31 43 43 63 37 
sensor id 4 7 10 6 4 5 7 5 4 9 12 6 6 
sensor id 5 0 0 0 0 0 0 0 0 0 0 0 0 
sensor id 0 8 6 4 3 4 5 3 3 5 8 7 4 
sensor id 1 7 6 5 4 6 10 4 3 6 7 6 4 
sensor id 2 7 9 6 4 2 0 0 1 0 1 5 4 
sensor id 3 16 11 7 7 7 12 8 9 19 20 11 8 
sensor id 4 12 6 4 4 4 6 5 3 8 8 3 6 
sensor id 5 0 0 0 0 0 0 0 0 0 0 0 0 
sensor id 0 6 5 4 3 5 6 3 3 5 8 7 4 
sensor id 1 7 6 5 4 6 10 4 3 6 7 6 4 
sensor id 2 7 9 6 4 2 0 0 1 0 1 5 4 
sensor id 3 16 11 7 7 7 12 8 9 19 20 11 8 
sensor id 4 12 6 4 4 4 6 5 3 8 8 3 6 
sensor id 5 0 0 0 0 0 0 0 0 0 0 0 0 
sensor id 0 6 5 4 3 5 6 3 3 5 7 5 4 
sensor id 1 6 4 3 4 8 13 5 4 6 8 6 3 
sensor id 2 6 7 4 3 3 5 0 3 7 11 6 4 
sensor id 3 9 9 4 5 6 11 7 7 15 19 10 8 
sensor id 4 8 10 3 3 5 6 4 4 6 6 10 6 
sensor id 5 0 0 0 0 0 0 0 0 0 0 0 0 
sensor id 0 7 5 4 3 5 6 3 3 5 7 5 4 
sensor id 1 7 6 4 2 4 9 4 3 6 7 6 4 
sensor id 2 7 7 4 3 4 7 0 2 3 8 7 5 
sensor id 3 9 9 4 4 6 9 6 7 15 19 11 9 
sensor id 4 8 11 4 2 4 7 4 3 8 7 3 4 
sensor id 5 0 0 0 0 0 0 0 0 0 0 0 0 
sensor id 0 7 4 4 2 4 5 3 3 5 9 6 4 
sensor id 1 5 0 0 3 7 13 5 4 6 7 6 3 
sensor id 2 7 7 4 4 4 8 0 4 1 1 4 3 
sensor id 3 11 11 6 7 7 11 8 11 16 19 18 24 
sensor id 4 3 4 5 3 4 6 5 3 6 6 9 6 
sensor id 5 0 0 0 0 0 0 0 0 0 0 0 0 
sensor id 0 7 6 4 2 4 5 3 3 5 9 6 4 
sensor id 1 6 5 4 4 8 10 5 4 6 7 7 5 
sensor id 2 6 9 5 4 3 6 0 3 0 0 6 5 
sensor id 3 26 15 12 15 9 11 10 16 17 20 25 36 
sensor id 4 5 1 3 3 4 7 4 3 7 9 9 6 
sensor id 5 0 0 0 0 0 0 0 0 0 0 0 0 
sensor id 0 8 5 3 2 4 5 3 3 5 6 6 4 
sensor id 1 5 0 0 2 0 5 4 4 8 9 8 4 
sensor id 2 7 7 3 3 3 0 0 1 0 0 5 4 
sensor id 3 36 20 20 22 12 12 11 20 19 22 33 42 
sensor id 4 7 4 3 3 4 6 4 3 7 9 4 4 
sensor id 5 0 0 0 0 0 0 0 0 0 0 0 0 
sensor id 0 8 5 4 3 4 5 3 3 4 10 4 4 
sensor id 1 5 0 0 2 0 5 4 4 8 10 8 5 
sensor id 2 6 7 2 3 1 0 0 1 0 4 6 4 
sensor id 3 43 23 21 22 12 13 11 21 21 24 40 51 
sensor id 4 4 5 4 3 4 6 4 3 7 10 5 4 
sensor id 5 0 0 0 0 0 0 0 0 0 0 0 0 
sensor id 0 5 6 4 2 4 5 3 3 4 9 7 4 
sensor id 1 5 0 0 2 0 5 5 6 12 16 14 8 
sensor id 2 6 7 6 3 0 2 0 2 0 0 5 4 
sensor id 3 55 28 27 29 14 13 13 26 23 24 47 66 
sensor id 4 5 9 4 3 4 6 4 3 6 8 6 4 
sensor id 5 0 0 0 0 0 0 0 0 0 0 0 0 
sensor id 0 8 6 3 2 4 5 3 3 5 7 5 4 
sensor id 1 9 0 0 3 0 7 7 11 21 29 26 14 
sensor id 2 8 8 2 4 1 0 0 4 7 2 5 4 
sensor id 3 72 36 35 33 16 14 14 25 23 24 44 68 
sensor id 4 5 7 4 3 4 6 4 3 6 6 5 4 
sensor id 5 0 0 0 0 0 0 0 0 0 0 0 0 
sensor id 0 8 6 4 2 4 5 3 3 5 8 5 5 
sensor id 1 9 0 0 6 3 9 8 16 33 40 39 26 
sensor id 2 7 9 5 3 0 0 0 2 0 3 6 5 
sensor id 3 83 42 38 33 16 14 14 25 22 22 40 68 
sensor id 4 6 6 4 3 3 6 4 3 6 6 6 4 
sensor id 5 0 0 0 0 0 0 0 0 0 0 0 0 
sensor id 0 6 7 4 2 4 5 4 3 5 8 3 4 
sensor id 1 16 8 4 13 6 13 11 27 40 49 50 37 
sensor id 2 7 9 6 4 2 4 0 4 2 8 7 5 
sensor id 3 83 46 42 37 17 14 14 26 22 21 35 64 
sensor id 4 6 6 4 3 3 6 4 3 6 6 5 4 
sensor id 5 0 0 0 0 0 0 0 0 0 0 0 0 
sensor id 0 7 7 4 2 4 5 3 3 5 9 7 4 
sensor id 1 24 9 9 19 9 12 12 31 44 51 55 40 
sensor id 2 7 9 6 4 3 1 0 3 4 10 8 5 
sensor id 3 83 46 42 37 17 14 14 26 22 21 35 64 
sensor id 4 6 6 4 3 3 6 4 3 6 6 5 4 
sensor id 5 0 0 0 0 0 0 0 0 0 0 0 0 
sensor id 0 8 5 4 2 5 5 3 3 5 9 4 4 
sensor id 1 27 13 10 19 10 10 12 31 45 53 57 41 
sensor id 2 8 8 5 4 4 2 0 3 2 10 8 5 
sensor id 3 74 47 45 37 18 15 13 24 18 17 27 56 
sensor id 4 6 6 4 2 4 5 4 2 6 6 5 4 
sensor id 5 0 0 0 0 0 0 0 0 0 0 0 0 
sensor id 0 7 4 4 2 5 5 3 3 5 9 4 4 
sensor id 1 27 13 10 19 10 10 12 31 45 53 57 41 
sensor id 2 8 8 5 4 4 2 0 3 2 10 8 5 
sensor id 3 74 47 45 37 18 15 13 24 18 17 27 56 
sensor id 4 6 6 4 2 4 5 4 2 6 6 5 4 
sensor id 5 0 0 0 0 0 0 0 0 0 0 0 0 
sensor id 0 6 5 4 2 4 5 4 3 5 9 5 4 
sensor id 1 34 15 13 23 12 14 12 35 47 55 63 47 
sensor id 2 8 8 5 4 3 3 0 4 4 8 8 5 
sensor id 3 66 47 44 35 18 14 13 21 15 15 22 43 
sensor id 4 6 6 4 2 4 6 4 2 6 6 5 4 
sensor id 5 0 0 0 0 0 0 0 0 0 0 0 0 
sensor id 0 8 6 4 2 4 5 4 3 5 9 5 4 
sensor id 1 34 15 13 23 12 14 12 35 47 55 63 47 
sensor id 2 8 8 5 4 3 3 0 4 4 8 8 5 
sensor id 3 66 47 44 35 18 14 13 21 15 15 22 43 
sensor id 4 6 6 4 2 4 6 4 2 6 6 5 4 
sensor id 5 0 0 0 0 0 0 0 0 0 0 0 0 
sensor id 0 8 6 4 2 4 5 4 3 5 7 7 4 
sensor id 1 39 14 20 26 11 14 13 38 48 52 64 53 
sensor id 2 8 9 5 4 2 4 0 4 5 10 8 5 
sensor id 3 60 44 41 32 17 14 12 18 13 14 18 35 
sensor id 4 6 6 4 3 4 6 4 2 6 6 5 4 
sensor id 5 0 0 0 0 0 0 0 0 0 0 0 0 
sensor id 0 6 7 4 2 4 5 4 2 5 8 7 4 
sensor id 1 48 21 23 30 13 12 13 39 45 46 62 58 
sensor id 2 8 9 6 5 4 4 0 4 5 10 10 6 
sensor id 3 52 41 38 29 16 12 11 16 12 13 16 31 
sensor id 4 6 6 4 3 4 6 4 2 6 6 5 4 
sensor id 5 0 0 0 0 0 0 0 0 0 0 0 0 
sensor id 0 6 6 4 2 5 5 3 3 5 9 6 4 
sensor id 1 57 30 33 37 14 12 13 39 40 39 59 59 
sensor id 2 8 8 7 5 4 1 0 6 7 17 11 7 
sensor id 3 47 36 34 27 14 14 11 14 11 13 14 27 
sensor id 4 6 6 4 2 4 6 4 2 6 6 5 4 
sensor id 5 0 0 0 0 0 0 0 0 0 0 0 0 
sensor id 0 6 6 4 2 4 6 3 3 5 9 6 5 
sensor id 1 59 38 41 39 14 15 13 36 35 32 56 58 
sensor id 2 9 10 6 5 5 3 0 5 10 20 12 7 
sensor id 3 41 32 31 24 14 12 10 11 10 11 12 20 
sensor id 4 6 6 4 2 3 6 4 3 6 6 5 4 
sensor id 5 0 0 0 0 0 0 0 0 0 0 0 0 
sensor id 0 8 7 4 2 5 6 4 3 5 9 5 4 
sensor id 1 59 43 39 38 12 14 12 32 32 29 54 58 
sensor id 2 9 10 6 5 4 6 0 6 12 24 14 7 
sensor id 3 33 27 27 19 11 12 8 9 9 10 11 18 
sensor id 4 6 6 4 2 4 6 4 3 6 6 5 4 
sensor id 5 0 0 0 0 0 0 0 0 0 0 0 0 
sensor id 0 7 7 4 2 5 5 3 3 4 8 7 4 
sensor id 1 59 46 42 39 14 14 13 34 33 29 54 60 
sensor id 2 9 10 6 5 4 5 0 6 11 27 14 8 
sensor id 3 29 25 26 18 11 11 9 9 9 12 11 19 
sensor id 4 6 6 4 2 4 6 4 2 6 6 5 4 
sensor id 5 0 0 0 0 0 0 0 0 0 0 0 0 
sensor id 0 7 6 4 2 4 6 4 3 5 8 7 5 
sensor id 1 59 44 45 41 14 15 13 35 32 27 51 58 
sensor id 2 9 9 5 5 4 4 0 6 13 30 15 7 
sensor id 3 29 25 28 23 14 12 9 11 9 12 11 19 
sensor id 4 6 6 4 3 4 6 4 3 6 6 5 4 
sensor id 5 0 0 0 0 0 0 0 0 0 0 0 0 
sensor id 0 7 6 5 2 4 6 3 3 5 8 6 5 
sensor id 1 57 45 44 39 14 13 13 32 30 24 47 55 
sensor id 2 9 9 6 5 4 1 0 6 15 34 17 8 
sensor id 3 27 25 28 22 14 11 9 11 9 10 11 18 
sensor id 4 6 6 4 2 4 6 4 3 6 7 6 4 
sensor id 5 0 0 0 0 0 0 0 0 0 0 0 0 
sensor id 0 8 7 4 3 5 6 4 2 6 8 7 5 
sensor id 1 55 41 37 35 13 19 13 28 24 20 41 49 
sensor id 2 10 9 5 5 3 7 0 7 14 33 17 8 
sensor id 3 25 20 24 20 12 11 8 10 8 11 10 14 
sensor id 4 7 7 4 3 4 6 4 3 6 7 6 4 
sensor id 5 0 0 0 0 0 0 0 0 0 0 0 0 
sensor id 0 7 6 4 3 5 6 4 2 6 8 7 5 
sensor id 1 55 41 37 35 13 19 13 28 24 20 41 49 
sensor id 2 10 9 5 5 3 7 0 7 14 33 17 8 
sensor id 3 25 20 24 20 12 11 8 10 8 11 10 14 
sensor id 4 7 7 4 3 4 6 4 3 6 7 6 4 
sensor id 5 0 0 0 0 0 0 0 0 0 0 0 0 
sensor id 0 7 6 5 2 6 6 4 3 6 9 8 5 
sensor id 1 53 42 36 31 8 16 13 24 24 20 42 50 
sensor id 2 9 10 7 4 3 3 0 6 12 28 14 7 
sensor id 3 18 18 22 16 11 12 7 8 8 10 9 13 
sensor id 4 7 7 5 3 4 6 4 3 6 6 5 4 
sensor id 5 0 0 0 0 0 0 0 0 0 0 0 0 
sensor id 0 8 7 5 2 5 6 4 3 6 9 8 5 
sensor id 1 53 42 36 31 8 16 13 24 24 20 42 50 
sensor id 2 9 10 7 4 3 3 0 6 12 28 14 7 
sensor id 3 18 18 22 16 11 12 7 8 8 10 9 13 
sensor id 4 7 7 5 3 4 6 4 3 6 6 5 4 
sensor id 5 0 0 0 0 0 0 0 0 0 0 0 0 
sensor id 0 8 7 5 2 5 6 4 4 6 11 7 5 
sensor id 1 54 42 37 31 14 14 12 27 27 25 48 55 
sensor id 2 9 10 7 5 4 1 0 5 12 25 13 6 
sensor id 3 20 20 25 19 12 12 8 10 9 11 11 18 
sensor id 4 7 7 5 3 4 6 4 3 6 6 6 5 
sensor id 5 0 0 0 0 0 0 0 0 0 0 0 0 
sensor id 0 7 6 5 3 5 6 4 4 7 12 8 5 
sensor id 1 58 44 39 36 15 14 14 34 32 26 50 60 
sensor id 2 8 8 6 5 5 3 0 6 11 25 15 8 
sensor id 3 27 24 30 27 18 13 11 14 10 12 12 23 
sensor id 4 8 9 6 3 5 7 4 3 6 7 6 5 
sensor id 5 0 0 0 0 0 0 0 0 0 0 0 0 
sensor id 0 6 7 5 3 5 6 4 3 6 10 6 5 
sensor id 1 58 45 40 38 12 16 16 32 30 23 47 56 
sensor id 2 9 10 6 6 5 9 0 6 12 26 13 6 
sensor id 3 27 23 30 28 18 14 10 12 9 11 11 18 
sensor id 4 8 9 5 3 4 6 4 3 6 6 5 4 
sensor id 5 0 0 0 0 0 0 0 0 0 0 0 0 
sensor id 0 7 6 5 2 5 6 4 3 5 9 7 5 
sensor id 1 55 41 36 33 9 11 13 27 26 23 46 53 
sensor id 2 8 9 6 5 4 4 0 6 10 23 12 6 
sensor id 3 24 22 28 22 14 12 8 10 8 11 10 16 
sensor id 4 7 7 4 3 3 6 4 3 6 6 6 4 
sensor id 5 0 0 0 0 0 0 0 0 0 0 0 0 
sensor id 0 8 6 5 2 5 6 4 3 5 10 6 4 
sensor id 1 54 38 32 27 12 13 12 23 25 22 46 50 
sensor id 2 9 9 5 5 4 2 0 4 5 15 10 5 
sensor id 3 22 21 26 17 11 12 8 9 8 10 9 14 
sensor id 4 6 7 4 2 4 6 4 3 6 6 5 4 
sensor id 5 0 0 0 0 0 0 0 0 0 0 0 0 
sensor id 0 7 7 4 3 5 7 4 3 5 9 6 4 
sensor id 1 54 33 28 23 9 12 12 22 26 24 48 51 
sensor id 2 9 10 6 5 5 7 0 5 6 14 12 8 
sensor id 3 21 21 26 16 11 11 8 7 7 11 9 13 
sensor id 4 6 7 4 3 3 6 4 3 6 6 5 4 
sensor id 5 0 0 0 0 0 0 0 0 0 0 0 0 
sensor id 0 7 6 4 2 5 6 4 3 6 9 7 4 
sensor id 1 54 32 24 21 7 12 12 22 27 25 50 49 
sensor id 2 11 10 6 6 4 4 0 7 9 16 22 16 
sensor id 3 22 23 27 15 10 11 7 8 7 10 9 13 
sensor id 4 6 7 4 2 3 6 4 2 6 6 5 4 
sensor id 5 0 0 0 0 0 0 0 0 0 0 0 0 
sensor id 0 7 6 4 3 5 6 4 3 5 10 6 5 
sensor id 1 53 32 25 19 14 20 13 22 30 31 54 48 
sensor id 2 15 11 8 9 6 7 0 13 18 21 41 40 
sensor id 3 23 25 27 15 11 12 8 8 8 11 10 15 
sensor id 4 6 6 3 2 4 6 4 3 6 6 5 4 
sensor id 5 0 0 0 0 0 0 0 0 0 0 0 0 
sensor id 0 7 7 5 3 5 6 4 3 6 11 8 5 
sensor id 1 51 22 17 19 20 35 21 23 32 35 54 46 
sensor id 2 19 13 10 13 8 13 0 17 15 23 40 44 
sensor id 3 27 29 31 20 15 21 10 10 9 11 10 17 
sensor id 4 6 7 4 3 4 6 4 3 6 6 5 4 
sensor id 5 0 0 0 0 0 0 0 0 0 0 0 0 
sensor id 0 7 6 5 3 5 6 4 3 6 11 7 5 
sensor id 1 47 20 16 18 20 36 27 24 34 34 54 46 
sensor id 2 19 13 10 13 10 17 0 15 20 15 33 27 
sensor id 3 29 30 31 19 16 24 11 10 9 12 11 19 
sensor id 4 6 7 4 3 4 6 4 2 6 6 5 4 
sensor id 5 0 0 0 0 0 0 0 0 0 0 0 0 
sensor id 0 8 4 4 3 5 5 4 3 7 11 9 5 
sensor id 1 48 28 23 20 31 53 40 25 35 37 55 46 
sensor id 2 16 10 9 10 9 17 243 6 3 6 14 9 
sensor id 3 34 35 36 25 26 39 15 12 10 13 12 25 
sensor id 4 7 8 4 3 4 6 4 3 6 6 5 4 
sensor id 5 0 0 0 0 0 0 0 0 0 0 0 0 
sensor id 0 7 5 4 2 5 5 4 3 7 13 10 5 
sensor id 1 40 24 16 17 23 56 39 24 34 37 49 32 
sensor id 2 10 9 9 5 11 15 243 7 9 5 7 8 
sensor id 3 39 37 40 30 29 48 17 15 11 13 14 30 
sensor id 4 7 8 5 2 4 6 4 3 6 7 5 4 
sensor id 5 0 0 0 0 0 0 0 0 0 0 0 0 
sensor id 0 9 5 5 3 5 6 4 3 7 13 10 5 
sensor id 1 40 24 16 17 23 56 39 24 34 37 49 32 
sensor id 2 10 9 9 5 11 15 243 7 9 5 7 8 
sensor id 3 39 37 40 30 29 48 17 15 11 13 14 30 
sensor id 4 7 8 5 2 4 6 4 3 6 7 5 4 
sensor id 5 0 0 0 0 0 0 0 0 0 0 0 0 
sensor id 0 7 7 4 3 5 6 4 4 8 17 10 5 
sensor id 1 19 3 0 7 23 64 33 18 25 20 21 14 
sensor id 2 10 11 5 6 8 17 243 5 12 11 11 8 
sensor id 3 46 36 43 39 41 74 27 20 13 14 16 36 
sensor id 4 8 11 5 2 4 6 4 3 6 7 6 5 
sensor id 5 0 0 0 0 0 0 0 0 0 0 0 0 
sensor id 0 7 8 4 3 5 5 4 4 8 17 10 5 
sensor id 1 19 3 0 7 23 64 33 18 25 20 21 14 
sensor id 2 10 11 5 6 8 17 243 5 12 11 11 8 
sensor id 3 46 36 43 39 41 74 27 20 13 14 16 36 
sensor id 4 8 11 5 2 4 6 4 3 6 7 6 5 
sensor id 5 0 0 0 0 0 0 0 0 0 0 0 0 
sensor id 0 10 5 6 3 5 6 5 5 12 25 15 7 
sensor id 1 11 0 8 10 16 64 30 19 26 16 14 12 
sensor id 2 10 8 9 7 13 24 243 4 8 12 8 7 
sensor id 3 36 28 35 35 34 66 22 17 11 14 13 27 
sensor id 4 8 13 6 3 4 7 4 3 7 7 6 5 
sensor id 5 0 0 0 0 0 0 0 0 0 0 0 0 
sensor id 0 8 8 6 4 6 7 5 5 12 25 15 7 
sensor id 1 11 0 8 10 16 64 30 19 26 16 14 12 
sensor id 2 10 8 9 7 13 24 243 4 8 12 8 7 
sensor id 3 36 28 35 35 34 66 22 17 11 14 13 27 
sensor id 4 8 13 6 3 4 7 4 3 7 7 6 5 
sensor id 5 0 0 0 0 0 0 0 0 0 0 0 0 
sensor id 0 8 8 6 4 6 7 5 7 16 33 21 10 
sensor id 1 11 4 0 11 18 63 29 21 25 17 14 10 
sensor id 2 9 12 9 8 19 30 243 7 0 14 8 7 
sensor id 3 30 26 33 34 30 56 19 16 10 12 11 23 
sensor id 4 9 15 7 4 5 7 4 3 7 7 6 5 
sensor id 5 0 0 0 0 0 0 0 0 0 0 0 0 
sensor id 0 11 8 7 6 6 7 5 9 19 38 25 12 
sensor id 1 9 9 0 12 21 61 28 21 22 16 14 11 
sensor id 2 10 11 7 10 26 35 243 9 0 7 10 7 
sensor id 3 26 22 31 31 26 47 16 14 9 11 11 19 
sensor id 4 9 17 8 3 5 7 4 3 7 7 6 5 
sensor id 5 0 0 0 0 0 0 0 0 0 0 0 0 
sensor id 0 10 8 7 6 7 7 6 10 23 39 28 13 
sensor id 1 8 11 0 9 23 57 25 20 21 12 13 10 
sensor id 2 9 11 8 11 28 38 243 10 4 3 10 7 
sensor id 3 22 19 27 27 23 42 15 12 9 11 10 16 
sensor id 4 9 18 8 4 5 7 5 3 7 7 6 5 
sensor id 5 0 0 0 0 0 0 0 0 0 0 0 0 
sensor id 0 10 11 7 7 8 8 8 12 27 41 32 15 
sensor id 1 7 0 5 10 17 52 22 17 17 11 10 8 
sensor id 2 9 13 6 11 25 37 243 9 3 2 10 6 
sensor id 3 18 16 23 25 22 41 14 12 9 11 10 14 
sensor id 4 10 21 10 4 6 7 5 4 7 8 6 6 
sensor id 5 0 0 0 0 0 0 0 0 0 0 0 0 
sensor id 0 11 10 8 8 8 8 8 15 33 42 35 18 
sensor id 1 8 0 0 9 11 47 19 11 13 10 9 6 
sensor id 2 9 12 6 10 25 37 243 5 1 13 7 6 
sensor id 3 15 14 19 22 21 38 13 11 9 11 9 12 
sensor id 4 11 25 12 4 5 8 5 4 7 8 7 6 
sensor id 5 0 0 0 0 0 0 0 0 0 0 0 0 
sensor id 0 15 8 9 9 9 9 10 20 38 43 38 20 
sensor id 1 6 0 5 5 8 40 13 6 7 9 7 5 
sensor id 2 10 9 9 9 23 35 243 6 0 13 6 6 
sensor id 3 11 11 8 8 12 32 10 7 8 11 8 8 
sensor id 4 12 28 14 5 6 8 5 4 7 8 7 6 
sensor id 5 0 0 0 0 0 0 0 0 0 0 0 0 
sensor id 0 12 11 9 11 10 10 11 24 41 44 39 22 
sensor id 1 6 1 0 6 12 33 10 5 7 8 8 6 
sensor id 2 8 13 6 9 21 34 243 5 10 2 7 7 
sensor id 3 9 10 5 6 10 29 10 6 8 11 8 8 
sensor id 4 13 31 16 6 7 8 6 4 8 8 7 6 
sensor id 5 0 0 0 0 0 0 0 0 0 0 0 0 
sensor id 0 11 9 10 11 11 10 12 24 41 44 39 22 
sensor id 1 6 1 0 6 12 33 10 5 7 8 8 6 
sensor id 2 8 13 6 9 21 34 243 5 10 2 7 7 
sensor id 3 9 10 5 6 10 29 10 6 8 11 8 8 
sensor id 4 13 31 16 6 7 8 6 4 8 8 7 6 
sensor id 5 0 0 0 0 0 0 0 0 0 0 0 0 
sensor id 0 10 7 10 9 10 10 11 20 37 42 31 16 
sensor id 1 5 0 0 5 12 30 9 4 6 7 5 3 
sensor id 2 8 7 10 6 14 25 243 4 7 7 6 5 
sensor id 3 8 9 4 5 10 33 11 6 8 11 8 7 
sensor id 4 16 40 23 7 8 9 6 5 8 8 7 7 
sensor id 5 0 0 0 0 0 0 0 0 0 0 0 0 
sensor id 0 10 9 8 8 9 9 10 20 37 42 31 16 
sensor id 1 5 0 0 5 12 30 9 4 6 7 5 3 
sensor id 2 8 7 10 6 14 25 243 4 7 7 6 5 
sensor id 3 8 9 4 5 10 33 11 6 8 11 8 7 
sensor id 4 16 40 23 7 8 9 6 5 8 8 7 7 
sensor id 5 0 0 0 0 0 0 0 0 0 0 0 0 
sensor id 0 10 9 8 8 9 9 10 17 34 41 30 14 
sensor id 1 7 8 2 4 8 30 9 4 6 7 8 5 
sensor id 2 8 10 8 6 12 24 243 3 0 7 9 5 
sensor id 3 8 9 4 5 11 38 12 6 8 11 9 7 
sensor id 4 16 39 21 7 7 8 6 5 8 8 7 7 
sensor id 5 0 0 0 0 0 0 0 0 0 0 0 0 
sensor id 0 10 10 7 8 8 9 9 15 33 41 30 13 
sensor id 1 8 0 0 6 12 32 10 5 7 8 8 4 
sensor id 2 9 11 4 6 13 22 243 6 0 4 9 6 
sensor id 3 8 9 5 6 13 42 14 8 11 14 11 9 
sensor id 4 15 37 19 7 7 8 6 4 8 9 7 7 
sensor id 5 0 0 0 0 0 0 0 0 0 0 0 0 
sensor id 0 11 7 8 7 8 9 9 14 31 40 27 12 
sensor id 1 7 8 0 3 7 36 10 4 8 7 7 4 
sensor id 2 8 9 10 5 13 24 243 2 3 14 7 5 
sensor id 3 9 9 5 6 13 44 14 7 10 13 10 8 
sensor id 4 15 36 18 6 7 8 6 4 8 8 7 7 
sensor id 5 0 0 0 0 0 0 0 0 0 0 0 0 
sensor id 0 9 7 7 6 8 8 7 11 25 36 22 10 
sensor id 1 5 0 7 3 5 34 10 4 8 8 7 3 
sensor id 2 8 8 9 5 10 19 243 3 0 13 6 5 
sensor id 3 8 9 5 6 14 51 15 7 9 12 10 8 
sensor id 4 16 37 18 7 7 8 6 4 8 8 7 7 
sensor id 5 0 0 0 0 0 0 0 0 0 0 0 0 
sensor id 0 9 6 7 5 8 8 7 10 24 38 22 10 
sensor id 1 4 0 6 3 4 33 11 5 8 8 7 3 
sensor id 2 8 7 9 5 10 18 243 2 0 13 7 5 
sensor id 3 9 9 5 6 14 53 16 7 9 12 10 9 
sensor id 4 16 35 17 6 6 8 6 5 8 8 7 7 
sensor id 5 0 0 0 0 0 0 0 0 0 0 0 0 
sensor id 0 11 5 7 6 7 8 7 10 24 38 24 10 
sensor id 1 8 3 0 3 13 37 11 5 7 10 8 5 
sensor id 2 9 7 8 5 12 24 243 2 0 8 9 6 
sensor id 3 10 10 6 7 16 57 15 8 8 11 8 8 
sensor id 4 15 35 16 6 6 8 6 4 8 8 7 7 
sensor id 5 0 0 0 0 0 0 0 0 0 0 0 0 
sensor id 0 9 7 7 5 8 8 6 10 20 35 23 9 
sensor id 1 5 0 7 4 8 43 14 11 16 15 16 15 
sensor id 2 8 9 9 6 12 25 243 3 0 11 9 5 
sensor id 3 9 11 7 8 16 60 16 6 7 11 8 8 
sensor id 4 13 29 13 5 6 8 5 4 7 8 7 6 
sensor id 5 0 0 0 0 0 0 0 0 0 0 0 0 
sensor id 0 10 9 6 5 7 7 6 7 16 32 19 9 
sensor id 1 13 9 0 19 22 52 32 43 47 25 31 29 
sensor id 2 9 12 6 6 14 26 243 4 1 4 7 6 
sensor id 3 9 12 12 10 21 65 17 7 8 10 7 7 
sensor id 4 11 22 10 4 5 7 5 4 7 8 6 5 
sensor id 5 0 0 0 0 0 0 0 0 0 0 0 0 
sensor id 0 8 9 7 4 6 7 4 6 12 28 14 7 
sensor id 1 14 3 7 25 24 57 36 50 55 28 37 34 
sensor id 2 8 10 9 7 15 28 243 5 7 6 9 6 
sensor id 3 9 11 14 9 22 61 16 7 7 10 8 7 
sensor id 4 9 16 8 4 5 7 5 3 7 6 6 5 
sensor id 5 0 0 0 0 0 0 0 0 0 0 0 0 
sensor id 0 8 9 5 3 6 7 5 4 9 19 10 5 
sensor id 1 15 5 10 24 24 58 35 47 55 31 40 34 
sensor id 2 8 11 8 6 13 22 243 5 3 10 7 5 
sensor id 3 9 12 11 9 24 68 18 7 8 11 8 8 
sensor id 4 9 13 7 4 5 7 4 3 7 7 6 5 
sensor id 5 0 0 0 0 0 0 0 0 0 0 0 0 
sensor id 0 6 6 5 3 5 6 4 4 9 19 10 5 
sensor id 1 15 5 10 24 24 58 35 47 55 31 40 34 
sensor id 2 8 11 8 6 13 22 243 5 3 10 7 5 
sensor id 3 9 12 11 9 24 68 18 7 8 11 8 8 
sensor id 4 9 13 7 4 5 7 4 3 7 7 6 5 
sensor id 5 0 0 0 0 0 0 0 0 0 0 0 0 
sensor id 0 8 4 4 2 5 6 4 3 7 12 6 5 
sensor id 1 13 2 7 17 17 46 35 43 58 34 36 25 
sensor id 2 8 7 6 5 3 8 0 4 1 3 7 5 
sensor id 3 11 15 22 13 52 90 37 9 8 11 9 9 
sensor id 4 8 10 5 3 5 7 4 3 6 7 5 5 
sensor id 5 0 0 0 0 0 0 0 0 0 0 0 0 
sensor id 0 9 5 4 3 5 6 3 3 7 12 6 5 
sensor id 1 13 2 7 17 17 46 35 43 58 34 36 25 
sensor id 2 8 7 6 5 3 8 0 4 1 3 7 5 
sensor id 3 11 15 22 13 52 90 37 9 8 11 9 9 
sensor id 4 8 10 5 3 5 7 4 3 6 7 5 5 
sensor id 5 0 0 0 0 0 0 0 0 0 0 0 0 
sensor id 0 6 3 5 3 5 6 3 4 6 13 5 5 
sensor id 1 9 0 8 9 9 35 25 12 14 11 9 6 
sensor id 2 7 5 8 4 3 4 243 4 5 1 9 5 
sensor id 3 11 15 15 12 65 103 57 11 10 13 11 12 
sensor id 4 8 10 5 3 4 7 4 3 6 7 6 5 
sensor id 5 0 0 0 0 0 0 0 0 0 0 0 0 
sensor id 0 7 7 3 2 5 6 3 4 6 13 5 5 
sensor id 1 9 0 8 9 9 35 25 12 14 11 9 6 
sensor id 2 7 5 8 4 3 4 243 4 5 1 9 5 
sensor id 3 11 15 15 12 65 103 57 11 10 13 11 12 
sensor id 4 8 10 5 3 4 7 4 3 6 7 6 5 
sensor id 5 0 0 0 0 0 0 0 0 0 0 0 0 
sensor id 0 7 6 5 2 5 6 4 3 6 8 7 5 
sensor id 1 9 0 6 2 9 28 18 6 9 11 9 7 
sensor id 2 8 8 7 4 4 2 243 1 0 14 5 6 
sensor id 3 28 19 23 27 69 104 74 24 17 17 23 41 
sensor id 4 8 10 5 3 4 6 4 3 7 7 6 5 
sensor id 5 0 0 0 0 0 0 0 0 0 0 0 0 
sensor id 0 9 5 4 2 5 5 4 3 6 8 7 5 
sensor id 1 9 0 6 2 9 28 18 6 9 11 9 7 
sensor id 2 8 8 7 4 4 2 243 1 0 14 5 6 
sensor id 3 28 19 23 27 69 104 74 24 17 17 23 41 
sensor id 4 8 10 5 3 4 6 4 3 7 7 6 5 
sensor id 5 0 0 0 0 0 0 0 0 0 0 0 0 
sensor id 0 9 5 4 2 5 5 4 3 5 11 6 4 
sensor id 1 8 2 0 2 13 21 17 8 14 23 20 10 
sensor id 2 9 8 7 4 3 0 243 0 9 0 5 6 
sensor id 3 42 27 31 33 79 97 86 26 17 17 25 52 
sensor id 4 8 9 5 3 4 6 4 3 6 7 5 4 
sensor id 5 0 0 0 0 0 0 0 0 0 0 0 0 
sensor id 0 9 4 5 2 5 6 4 3 6 7 6 5 
sensor id 1 7 11 0 6 11 23 14 8 13 24 22 9 
sensor id 2 8 8 6 6 2 8 243 5 0 15 7 4 
sensor id 3 60 35 38 35 80 85 83 25 16 17 25 57 
sensor id 4 7 8 5 2 4 6 4 3 6 6 5 4 
sensor id 5 0 0 0 0 0 0 0 0 0 0 0 0 
sensor id 0 7 8 4 2 5 5 4 3 5 10 4 5 
sensor id 1 10 4 0 6 3 25 15 8 14 25 21 8 
sensor id 2 9 11 4 4 4 2 243 1 9 1 9 4 
sensor id 3 72 40 41 35 77 74 76 23 16 16 25 57 
sensor id 4 7 8 4 3 4 6 4 3 6 6 5 4 
sensor id 5 0 0 0 0 0 0 0 0 0 0 0 0 
sensor id 0 6 7 3 2 5 5 4 3 5 11 4 5 
sensor id 1 11 0 0 6 3 25 15 9 12 26 19 7 
sensor id 2 7 9 3 5 4 8 243 3 8 1 9 5 
sensor id 3 82 46 41 31 77 62 72 21 15 16 23 50 
sensor id 4 7 7 4 3 4 6 4 3 6 6 5 4 
sensor id 5 0 0 0 0 0 0 0 0 0 0 0 0 
sensor id 0 8 5 4 2 5 5 4 3 6 7 7 4 
sensor id 1 9 10 0 7 2 22 13 7 12 26 18 8 
sensor id 2 8 9 4 5 3 3 243 1 8 1 8 5 
sensor id 3 87 50 38 27 77 50 68 20 14 16 22 44 
sensor id 4 6 7 4 2 4 6 4 3 6 6 5 4 
sensor id 5 0 0 0 0 0 0 0 0 0 0 0 0 
sensor id 0 8 6 4 2 5 5 3 3 5 8 8 4 
sensor id 1 10 0 7 6 0 19 13 7 11 23 16 6 
sensor id 2 9 8 3 5 4 0 243 4 0 5 9 5 
sensor id 3 93 53 34 25 68 43 61 20 13 16 22 39 
sensor id 4 7 7 4 3 3 6 4 2 6 6 5 4 
sensor id 5 0 0 0 0 0 0 0 0 0 0 0 0 
sensor id 0 7 8 4 2 5 6 4 3 5 10 4 4 
sensor id 1 6 2 3 6 10 17 12 7 10 21 14 6 
sensor id 2 7 11 3 5 4 8 243 4 5 8 6 5 
sensor id 3 93 54 31 24 63 37 57 21 13 15 20 34 
sensor id 4 6 7 4 3 3 6 4 3 6 6 5 4 
sensor id 5 0 0 0 0 0 0 0 0 0 0 0 0 
sensor id 0 5 8 4 3 4 6 4 3 5 10 4 4 
sensor id 1 6 2 3 6 10 17 12 7 10 21 14 6 
sensor id 2 7 11 3 5 4 8 243 4 5 8 6 5 
sensor id 3 93 54 31 24 63 37 57 21 13 15 20 34 
sensor id 4 6 7 4 3 3 6 4 3 6 6 5 4 
sensor id 5 0 0 0 0 0 0 0 0 0 0 0 0 
sensor id 0 5 8 4 3 4 6 4 3 5 8 8 4 
sensor id 1 9 0 0 3 8 18 11 7 11 20 13 7 
sensor id 2 8 11 3 4 2 6 243 3 3 6 6 5 
sensor id 3 90 56 29 25 66 36 54 22 13 16 19 31 
sensor id 4 6 7 4 2 4 6 4 3 6 6 5 4 
sensor id 5 0 0 0 0 0 0 0 0 0 0 0 0 
sensor id 0 6 8 4 2 5 6 3 3 5 7 8 4 
sensor id 1 9 2 0 3 2 11 13 8 12 19 12 6 
sensor id 2 8 11 3 4 0 0 243 3 6 12 7 4 
sensor id 3 86 57 28 26 69 35 52 21 13 15 18 30 
sensor id 4 6 7 4 2 3 6 4 2 6 6 5 4 
sensor id 5 0 0 0 0 0 0 0 0 0 0 0 0 
sensor id 0 7 7 4 2 5 6 4 3 5 10 5 5 
sensor id 1 8 0 4 7 6 10 13 8 11 21 14 7 
sensor id 2 8 9 3 5 3 0 243 4 6 1 8 6 
sensor id 3 86 55 29 28 83 43 75 24 14 16 21 37 
sensor id 4 6 7 4 2 4 6 4 3 6 6 6 4 
sensor id 5 0 0 0 0 0 0 0 0 0 0 0 0 
sensor id 0 10 4 5 2 5 6 4 3 5 11 5 5 
sensor id 1 10 0 0 6 7 13 13 8 12 24 16 6 
sensor id 2 9 7 7 4 3 3 243 2 8 12 7 5 
sensor id 3 84 46 32 28 85 56 99 23 15 17 23 45 
sensor id 4 7 7 4 3 4 6 4 3 6 6 6 4 
sensor id 5 0 0 0 0 0 0 0 0 0 0 0 0 
sensor id 0 9 6 4 3 5 6 4 3 6 9 8 4 
sensor id 1 7 11 0 5 9 16 16 7 13 22 18 7 
sensor id 2 8 10 3 4 6 0 243 1 0 12 8 5 
sensor id 3 82 45 37 29 84 72 101 23 15 16 23 49 
sensor id 4 7 7 4 3 4 6 4 3 6 7 6 4 
sensor id 5 0 0 0 0 0 0 0 0 0 0 0 0 
sensor id 0 6 8 4 2 5 6 4 3 7 12 7 6 
sensor id 1 7 1 6 3 15 27 19 9 14 20 20 9 
sensor id 2 8 11 6 4 6 1 243 5 0 2 9 6 
sensor id 3 75 43 43 34 71 88 72 25 16 16 25 57 
sensor id 4 7 9 5 3 4 7 4 3 7 8 6 5 
sensor id 5 0 0 0 0 0 0 0 0 0 0 0 0 
sensor id 0 6 8 5 3 5 7 4 5 9 18 11 6 
sensor id 1 10 10 1 4 12 37 15 11 16 18 20 11 
sensor id 2 8 11 6 5 4 15 243 5 6 4 9 7 
sensor id 3 67 38 48 45 46 80 47 29 16 16 22 53 
sensor id 4 10 13 7 4 5 7 5 3 7 8 7 6 
sensor id 5 0 0 0 0 0 0 0 0 0 0 0 0 
sensor id 0 10 7 5 4 6 7 5 5 11 22 12 7 
sensor id 1 13 0 8 4 13 39 17 11 17 15 14 9
[truncated: 121,049 more chars]
