# Supplementary material for: Generation of Tactile Maps for Artificial Skin
Source: PLoS One. 2011 Nov 10;6(11):e26561. doi: 10.1371/journal.pone.0026561 (PMC3213097; doi:10.1371/journal.pone.0026561)
Supplement: Data S11 — Hardware experiment data (experiment 5). (LOG) [file pone.0026561.s024.log]

sensor id 0 8 9 7 3 7 10 6 0 0 0 0 1.90408e-269 
sensor id 1 2.80018e-269 6.79717e-313 2.88591e-312 2.79984e-269 1.51937e-314 2.80051e-269 1.5208e-314 1.58101e-322 2.38989e-269 6.77883e-316 4.24466e-312 2.79993e-269 
sensor id 2 2.80113e-269 6.79717e-313 2.80142e-269 1.5208e-314 1.58101e-322 1.26481e-321 2.86474e-269 1.51937e-314 0 0 0 2.88591e-312 
sensor id 3 2.80208e-269 6.77891e-316 0 1.90408e-269 6.77889e-316 4.24466e-312 2.80177e-269 6.7971e-313 2.88591e-312 2.8018e-269 1.51937e-314 2.80247e-269 
sensor id 4 2.80303e-269 6.77894e-316 4.24466e-312 2.80268e-269 6.7971e-313 2.80319e-269 1.5208e-314 6.79039e-313 2.80338e-269 1.5208e-314 1.58101e-322 1.26481e-321 
sensor id 5 2.80397e-269 6.77897e-316 0 2.88591e-312 2.80364e-269 0 0 0 0 1.90408e-269 6.77896e-316 4.24466e-312 
sensor id 0 8 9 7 3 7 10 6 4 8 11 8 7 
sensor id 1 8 5 6 5 7 15 6 5 10 12 10 6 
sensor id 2 9 12 7 5 4 3 0 2 1 6 9 6 
sensor id 3 11 13 5 6 8 13 8 6 10 15 11 9 
sensor id 4 8 9 6 4 6 9 6 4 8 9 7 6 
sensor id 5 0 0 0 0 0 0 0 0 0 0 0 0 
sensor id 0 8 9 6 4 8 9 6 5 8 13 9 7 
sensor id 1 10 10 8 6 10 13 6 5 10 11 10 8 
sensor id 2 10 12 8 6 6 5 0 2 1 8 10 7 
sensor id 3 11 13 7 5 8 13 9 5 9 15 11 9 
sensor id 4 8 9 6 4 6 9 6 4 8 9 7 6 
sensor id 5 0 0 0 0 0 0 0 0 0 0 0 0 
sensor id 0 9 10 6 4 7 9 6 5 8 12 9 6 
sensor id 1 7 1 4 5 4 7 6 5 11 12 11 6 
sensor id 2 9 11 7 5 3 3 0 5 9 13 10 6 
sensor id 3 11 13 6 5 8 13 8 6 9 16 11 9 
sensor id 4 8 9 6 4 6 9 6 4 8 9 8 6 
sensor id 5 0 0 0 0 0 0 0 0 0 0 0 0 
sensor id 0 9 10 6 3 8 9 6 5 7 12 10 7 
sensor id 1 6 0 0 4 8 15 6 5 8 13 11 7 
sensor id 2 9 12 7 5 6 6 0 3 6 15 11 6 
sensor id 3 11 13 6 6 8 13 9 6 10 15 11 9 
sensor id 4 8 9 6 3 5 9 5 4 8 9 8 6 
sensor id 5 0 0 0 0 0 0 0 0 0 0 0 0 
sensor id 0 10 8 6 3 8 10 6 5 8 14 9 7 
sensor id 1 8 3 4 5 8 12 5 6 10 12 9 5 
sensor id 2 10 11 7 5 4 3 0 5 3 5 8 5 
sensor id 3 10 13 7 5 7 12 8 6 10 15 11 9 
sensor id 4 9 10 6 3 6 9 6 4 8 10 7 6 
sensor id 5 0 0 0 0 0 0 0 0 0 0 0 0 
sensor id 0 9 9 6 3 7 10 6 4 9 12 10 8 
sensor id 1 6 4 3 6 5 9 6 4 10 12 12 6 
sensor id 2 9 12 7 5 4 2 0 5 8 15 11 7 
sensor id 3 11 13 6 5 8 12 7 6 10 15 11 8 
sensor id 4 8 9 6 3 5 9 6 4 8 9 8 6 
sensor id 5 0 0 0 0 0 0 0 0 0 0 0 0 
sensor id 0 10 10 6 3 7 9 6 4 9 12 10 8 
sensor id 1 6 4 3 6 5 9 6 4 10 12 12 6 
sensor id 2 9 12 7 5 4 2 0 5 8 15 11 7 
sensor id 3 11 13 6 5 8 12 7 6 10 15 11 8 
sensor id 4 8 9 6 3 5 9 6 4 8 9 8 6 
sensor id 5 0 0 0 0 0 0 0 0 0 0 0 0 
sensor id 0 9 9 6 3 7 9 6 5 9 12 9 6 
sensor id 1 10 10 6 4 4 12 6 4 9 13 9 5 
sensor id 2 10 12 7 4 3 2 0 3 5 10 9 5 
sensor id 3 10 12 6 5 8 15 8 6 9 14 11 9 
sensor id 4 8 9 6 4 5 9 6 4 8 9 7 6 
sensor id 5 0 0 0 0 0 0 0 0 0 0 0 0 
sensor id 0 10 10 7 3 7 9 6 5 9 12 9 6 
sensor id 1 10 10 6 4 4 12 6 4 9 13 9 5 
sensor id 2 10 12 7 4 3 2 0 3 5 10 9 5 
sensor id 3 10 12 6 5 8 15 8 6 9 14 11 9 
sensor id 4 8 9 6 4 5 9 6 4 8 9 7 6 
sensor id 5 0 0 0 0 0 0 0 0 0 0 0 0 
sensor id 0 10 10 7 3 7 9 6 5 7 11 10 7 
sensor id 1 7 0 0 3 4 9 6 6 11 12 10 6 
sensor id 2 9 11 6 4 2 1 0 4 7 13 11 6 
sensor id 3 10 13 6 5 8 13 8 5 10 16 11 9 
sensor id 4 8 10 6 3 6 9 6 4 8 9 8 6 
sensor id 5 0 0 0 0 0 0 0 0 0 0 0 0 
sensor id 0 9 9 7 3 7 9 5 5 8 13 9 7 
sensor id 1 6 0 0 1 0 7 7 5 9 12 11 7 
sensor id 2 9 11 6 4 3 3 0 4 4 12 10 7 
sensor id 3 10 13 6 5 8 13 9 5 9 15 11 9 
sensor id 4 8 10 6 3 5 9 6 4 8 9 8 6 
sensor id 5 0 0 0 0 0 0 0 0 0 0 0 0 
sensor id 0 9 9 7 3 7 9 6 5 8 12 10 7 
sensor id 1 6 0 0 1 2 10 5 5 9 12 11 6 
sensor id 2 9 11 6 4 3 2 0 3 0 5 8 6 
sensor id 3 10 13 6 5 8 13 9 5 9 16 11 9 
sensor id 4 8 10 6 3 6 9 6 4 8 9 8 6 
sensor id 5 0 0 0 0 0 0 0 0 0 0 0 0 
sensor id 0 10 10 7 3 8 9 6 4 8 13 9 7 
sensor id 1 10 12 8 5 9 13 7 5 10 12 10 6 
sensor id 2 9 13 8 6 7 11 0 4 5 12 10 7 
sensor id 3 11 13 6 5 8 13 8 6 10 15 11 9 
sensor id 4 8 10 6 3 5 9 6 4 8 9 8 6 
sensor id 5 0 0 0 0 0 0 0 0 0 0 0 0 
sensor id 0 9 10 7 4 7 10 6 4 9 11 9 6 
sensor id 1 8 6 0 2 2 10 6 5 10 11 11 8 
sensor id 2 9 11 6 4 4 4 0 6 9 14 11 7 
sensor id 3 11 14 6 5 8 14 7 6 9 15 10 9 
sensor id 4 8 9 6 3 5 9 6 4 8 9 7 6 
sensor id 5 0 0 0 0 0 0 0 0 0 0 0 0 
sensor id 0 9 9 6 3 7 10 6 4 9 12 9 6 
sensor id 1 7 0 0 3 8 14 7 6 10 13 10 8 
sensor id 2 8 11 8 5 6 11 0 6 5 10 10 7 
sensor id 3 10 13 7 5 9 14 8 6 9 15 11 9 
sensor id 4 8 10 6 3 6 9 6 4 8 9 8 6 
sensor id 5 0 0 0 0 0 0 0 0 0 0 0 0 
sensor id 0 9 9 6 4 8 10 6 5 8 13 9 7 
sensor id 1 10 9 8 5 11 20 7 6 10 13 10 7 
sensor id 2 9 11 7 6 6 11 0 6 9 14 10 7 
sensor id 3 10 13 6 5 8 13 8 5 9 15 11 9 
sensor id 4 8 9 6 4 6 9 6 4 8 9 8 6 
sensor id 5 0 0 0 0 0 0 0 0 0 0 0 0 
sensor id 0 9 9 7 3 7 10 6 5 8 12 9 6 
sensor id 1 10 11 7 5 8 16 7 5 8 12 8 5 
sensor id 2 10 12 8 5 6 5 0 2 0 4 8 6 
sensor id 3 11 14 6 5 8 13 9 6 10 15 10 9 
sensor id 4 8 9 6 3 5 9 6 4 8 9 8 6 
sensor id 5 0 0 0 0 0 0 0 0 0 0 0 0 
sensor id 0 8 9 6 3 7 10 6 5 8 15 10 7 
sensor id 1 9 11 6 4 7 13 6 5 10 11 10 6 
sensor id 2 10 11 6 4 4 1 0 2 1 6 9 6 
sensor id 3 11 12 6 5 8 13 8 6 10 14 11 8 
sensor id 4 8 10 6 3 6 9 6 4 8 9 8 6 
sensor id 5 0 0 0 0 0 0 0 0 0 0 0 0 
sensor id 0 9 10 6 4 7 9 6 4 9 12 8 6 
sensor id 1 6 3 0 3 8 11 6 5 10 11 9 6 
sensor id 2 9 11 6 4 3 2 0 2 0 5 8 6 
sensor id 3 11 13 7 5 8 15 8 6 10 15 11 9 
sensor id 4 8 10 6 3 6 8 5 4 8 9 8 6 
sensor id 5 0 0 0 0 0 0 0 0 0 0 0 0 
sensor id 0 10 9 6 4 7 9 7 4 8 12 9 7 
sensor id 1 6 1 0 3 10 17 7 7 10 12 11 7 
sensor id 2 9 12 7 5 6 10 0 5 9 13 11 7 
sensor id 3 11 13 7 5 8 15 8 6 10 15 11 9 
sensor id 4 8 10 6 3 6 8 5 4 8 9 8 6 
sensor id 5 0 0 0 0 0 0 0 0 0 0 0 0 
sensor id 0 10 10 6 4 8 10 6 4 8 12 9 7 
sensor id 1 8 0 0 2 6 16 8 5 9 11 11 5 
sensor id 2 9 11 7 5 7 11 0 3 1 8 10 7 
sensor id 3 10 13 6 5 8 13 8 6 10 15 11 8 
sensor id 4 8 9 5 3 6 9 6 4 8 9 8 6 
sensor id 5 0 0 0 0 0 0 0 0 0 0 0 0 
sensor id 0 9 9 7 3 7 10 5 4 8 12 9 7 
sensor id 1 8 0 0 2 6 16 8 5 9 11 11 5 
sensor id 2 9 11 7 5 7 11 0 3 1 8 10 7 
sensor id 3 10 13 6 5 8 13 8 6 10 15 11 8 
sensor id 4 8 9 5 3 6 9 6 4 8 9 8 6 
sensor id 5 0 0 0 0 0 0 0 0 0 0 0 0 
sensor id 0 9 10 6 3 7 9 6 4 8 13 10 7 
sensor id 1 10 9 5 4 11 16 8 7 10 13 10 7 
sensor id 2 10 13 8 6 6 12 0 6 8 11 10 7 
sensor id 3 11 13 6 5 8 15 7 6 10 15 11 8 
sensor id 4 8 9 6 3 6 9 6 4 8 9 8 6 
sensor id 5 0 0 0 0 0 0 0 0 0 0 0 0 
sensor id 0 10 11 7 4 6 9 6 4 8 13 10 7 
sensor id 1 10 9 5 4 11 16 8 7 10 13 10 7 
sensor id 2 10 13 8 6 6 12 0 6 8 11 10 7 
sensor id 3 11 13 6 5 8 15 7 6 10 15 11 8 
sensor id 4 8 9 6 3 6 9 6 4 8 9 8 6 
sensor id 5 0 0 0 0 0 0 0 0 0 0 0 0 
sensor id 0 10 9 7 4 8 10 6 5 8 14 10 6 
sensor id 1 8 4 0 2 3 10 5 4 9 12 10 5 
sensor id 2 9 11 6 4 4 3 0 2 0 5 9 6 
sensor id 3 10 13 6 5 7 12 8 6 9 15 11 9 
sensor id 4 8 9 6 3 6 9 5 4 8 9 8 6 
sensor id 5 0 0 0 0 0 0 0 0 0 0 0 0 
sensor id 0 9 9 6 4 7 9 7 5 8 14 10 6 
sensor id 1 8 4 0 2 3 10 5 4 9 12 10 5 
sensor id 2 9 11 6 4 4 3 0 2 0 5 9 6 
sensor id 3 10 13 6 5 7 12 8 6 9 15 11 9 
sensor id 4 8 9 6 3 6 9 5 4 8 9 8 6 
sensor id 5 0 0 0 0 0 0 0 0 0 0 0 0 
sensor id 0 9 9 6 4 7 9 7 4 8 12 8 7 
sensor id 1 7 0 0 2 4 15 8 6 8 12 10 5 
sensor id 2 9 12 6 4 4 4 0 2 0 5 8 6 
sensor id 3 11 13 7 5 8 15 7 5 10 15 11 9 
sensor id 4 8 10 6 3 6 9 6 4 8 9 8 6 
sensor id 5 0 0 0 0 0 0 0 0 0 0 0 0 
sensor id 0 10 9 7 4 8 10 6 5 8 13 9 7 
sensor id 1 7 0 0 3 9 19 9 5 10 12 10 6 
sensor id 2 9 11 7 4 5 9 0 5 6 7 8 6 
sensor id 3 10 13 6 5 7 12 8 6 10 15 11 9 
sensor id 4 8 9 6 3 6 9 6 4 8 9 8 6 
sensor id 5 0 0 0 0 0 0 0 0 0 0 0 0 
sensor id 0 11 10 7 4 8 10 7 4 9 12 10 7 
sensor id 1 8 7 2 4 8 17 7 6 9 12 10 7 
sensor id 2 10 13 8 5 6 11 0 6 5 8 9 6 
sensor id 3 10 13 6 5 8 14 8 6 9 15 11 9 
sensor id 4 8 10 6 4 6 9 6 4 8 9 8 6 
sensor id 5 0 0 0 0 0 0 0 0 0 0 0 0 
sensor id 0 10 8 7 4 8 9 6 5 9 12 9 7 
sensor id 1 7 10 4 2 2 8 6 5 8 12 10 6 
sensor id 2 10 11 6 4 5 3 0 3 1 9 10 7 
sensor id 3 11 13 6 5 8 14 8 6 10 15 11 9 
sensor id 4 8 10 6 3 6 9 6 4 8 9 8 6 
sensor id 5 0 0 0 0 0 0 0 0 0 0 0 0 
sensor id 0 10 10 7 4 7 10 7 5 9 12 10 8 
sensor id 1 7 1 0 3 8 12 7 6 10 13 11 7 
sensor id 2 10 13 9 7 8 11 0 9 11 15 13 16 
sensor id 3 10 13 6 5 8 15 8 6 10 15 11 9 
sensor id 4 8 10 6 4 6 9 6 4 8 9 8 6 
sensor id 5 0 0 0 0 0 0 0 0 0 0 0 0 
sensor id 0 14 13 10 6 8 10 7 6 10 14 13 10 
sensor id 1 9 2 0 5 10 10 8 6 11 12 11 7 
sensor id 2 25 23 33 36 20 6 0 20 9 11 18 32 
sensor id 3 11 13 7 4 8 13 8 6 9 15 10 9 
sensor id 4 9 9 6 3 6 9 6 4 8 9 8 6 
sensor id 5 0 0 0 0 0 0 0 0 0 0 0 0 
sensor id 0 15 14 10 6 9 10 7 6 10 14 13 11 
sensor id 1 12 6 5 5 5 13 8 7 10 13 11 9 
sensor id 2 30 24 39 49 25 21 0 25 6 22 17 37 
sensor id 3 11 13 7 4 8 13 8 6 10 15 11 8 
sensor id 4 8 10 6 4 6 9 6 4 8 9 8 6 
sensor id 5 0 0 0 0 0 0 0 0 0 0 0 0 
sensor id 0 16 15 10 5 9 11 7 6 10 14 13 11 
sensor id 1 12 6 5 5 5 13 8 7 10 13 11 9 
sensor id 2 30 24 39 49 25 21 0 25 6 22 17 37 
sensor id 3 11 13 7 4 8 13 8 6 10 15 11 8 
sensor id 4 8 10 6 4 6 9 6 4 8 9 8 6 
sensor id 5 0 0 0 0 0 0 0 0 0 0 0 0 
sensor id 0 18 14 11 6 9 11 8 6 10 15 15 12 
sensor id 1 15 7 11 8 4 20 8 8 11 13 14 12 
sensor id 2 37 28 50 56 28 20 0 26 15 25 20 41 
sensor id 3 10 13 6 5 8 14 7 6 10 15 10 9 
sensor id 4 8 9 6 3 5 9 6 4 8 9 7 6 
sensor id 5 0 0 0 0 0 0 0 0 0 0 0 0 
sensor id 0 20 17 12 7 9 11 8 6 10 15 15 12 
sensor id 1 15 7 11 8 4 20 8 8 11 13 14 12 
sensor id 2 37 28 50 56 28 20 0 26 15 25 20 41 
sensor id 3 10 13 6 5 8 14 7 6 10 15 10 9 
sensor id 4 8 9 6 3 5 9 6 4 8 9 7 6 
sensor id 5 0 0 0 0 0 0 0 0 0 0 0 0 
sensor id 0 20 17 12 7 9 11 8 7 10 15 16 13 
sensor id 1 24 28 28 14 15 23 7 9 12 14 12 14 
sensor id 2 38 30 52 58 30 19 0 25 25 26 22 41 
sensor id 3 11 13 6 5 8 15 8 6 10 15 11 8 
sensor id 4 8 10 6 4 6 9 6 4 8 9 8 6 
sensor id 5 0 0 0 0 0 0 0 0 0 0 0 0 
sensor id 0 21 16 13 7 10 11 8 6 10 15 16 13 
sensor id 1 25 24 27 18 16 11 8 11 12 14 13 15 
sensor id 2 39 28 53 57 28 6 0 26 25 26 26 38 
sensor id 3 10 14 6 5 8 15 8 6 10 15 10 10 
sensor id 4 8 10 6 3 6 9 6 4 8 9 8 6 
sensor id 5 0 0 0 0 0 0 0 0 0 0 0 0 
sensor id 0 22 17 14 9 10 12 7 7 11 15 16 15 
sensor id 1 32 36 45 22 9 23 10 10 13 15 14 18 
sensor id 2 36 30 50 53 28 17 0 25 34 31 26 35 
sensor id 3 10 12 6 4 8 12 9 6 10 15 11 8 
sensor id 4 8 10 6 4 6 9 6 3 8 9 7 6 
sensor id 5 0 0 0 0 0 0 0 0 0 0 0 0 
sensor id 0 22 16 14 10 12 13 10 8 11 15 16 15 
sensor id 1 38 42 53 32 21 14 11 12 12 15 15 21 
sensor id 2 33 26 44 50 28 8 0 26 34 44 29 31 
sensor id 3 10 14 6 4 9 15 8 6 9 16 11 9 
sensor id 4 8 10 6 3 6 9 6 4 8 9 8 6 
sensor id 5 0 0 0 0 0 0 0 0 0 0 0 0 
sensor id 0 20 16 15 13 18 14 11 10 11 15 16 14 
sensor id 1 44 44 60 37 14 20 11 11 12 14 14 23 
sensor id 2 27 23 38 45 26 12 0 26 35 45 29 28 
sensor id 3 11 13 6 5 8 14 7 6 10 16 11 9 
sensor id 4 8 10 6 4 5 9 6 4 8 9 8 6 
sensor id 5 0 0 0 0 0 0 0 0 0 0 0 0 
sensor id 0 18 14 14 14 17 14 13 11 12 15 16 14 
sensor id 1 48 47 67 38 14 15 12 13 12 15 15 25 
sensor id 2 24 21 31 37 26 9 0 25 32 43 27 23 
sensor id 3 10 13 7 5 8 15 7 6 10 15 11 9 
sensor id 4 9 10 6 4 6 10 6 4 9 10 8 6 
sensor id 5 0 0 0 0 0 0 0 0 0 0 0 0 
sensor id 0 15 12 12 12 16 15 17 15 13 19 15 12 
sensor id 1 54 47 74 47 18 15 12 15 13 15 16 32 
sensor id 2 19 17 19 27 30 17 0 18 27 38 24 13 
sensor id 3 11 13 7 5 8 14 8 6 10 15 10 9 
sensor id 4 9 10 7 5 8 10 7 5 9 10 8 7 
sensor id 5 0 0 0 0 0 0 0 0 0 0 0 0 
sensor id 0 12 10 11 13 16 14 19 22 17 15 13 13 
sensor id 1 64 49 79 64 24 22 14 18 14 16 16 41 
sensor id 2 13 13 8 8 9 11 0 13 24 37 22 12 
sensor id 3 11 14 6 6 9 14 9 6 10 16 11 9 
sensor id 4 10 11 8 6 9 11 7 5 9 10 8 7 
sensor id 5 0 0 0 0 0 0 0 0 0 0 0 0 
sensor id 0 12 9 9 7 10 12 8 8 12 13 12 9 
sensor id 1 69 43 78 68 26 21 14 19 15 15 17 49 
sensor id 2 12 12 9 7 8 11 0 11 19 32 19 11 
sensor id 3 10 14 7 6 9 14 10 7 11 16 11 11 
sensor id 4 10 11 8 5 7 10 7 5 9 9 8 7 
sensor id 5 0 0 0 0 0 0 0 0 0 0 0 0 
sensor id 0 10 10 8 5 8 11 8 8 13 15 12 11 
sensor id 1 72 43 72 68 27 25 20 22 17 17 18 55 
sensor id 2 12 12 9 8 7 10 0 9 19 25 16 10 
sensor id 3 12 14 10 11 20 23 22 15 13 17 14 15 
sensor id 4 10 11 8 5 7 10 6 5 9 10 9 8 
sensor id 5 0 0 0 0 0 0 0 0 0 0 0 0 
sensor id 0 12 12 9 7 9 11 9 8 13 15 12 11 
sensor id 1 72 43 72 68 27 25 20 22 17 17 18 55 
sensor id 2 12 12 9 8 7 10 0 9 19 25 16 10 
sensor id 3 12 14 10 11 20 23 22 15 13 17 14 15 
sensor id 4 10 11 8 5 7 10 6 5 9 10 9 8 
sensor id 5 0 0 0 0 0 0 0 0 0 0 0 0 
sensor id 0 10 11 10 7 10 12 10 12 19 17 13 10 
sensor id 1 61 24 43 51 19 29 36 28 20 17 18 49 
sensor id 2 9 13 10 4 7 16 0 7 12 12 12 8 
sensor id 3 14 18 16 48 72 41 50 23 14 18 15 16 
sensor id 4 15 16 21 11 9 10 8 7 10 11 10 15 
sensor id 5 0 0 0 0 0 0 0 0 0 0 0 0 
sensor id 0 11 11 7 6 10 10 9 12 19 17 13 10 
sensor id 1 61 24 43 51 19 29 36 28 20 17 18 49 
sensor id 2 9 13 10 4 7 16 0 7 12 12 12 8 
sensor id 3 14 18 16 48 72 41 50 23 14 18 15 16 
sensor id 4 15 16 21 11 9 10 8 7 10 11 10 15 
sensor id 5 0 0 0 0 0 0 0 0 0 0 0 0 
sensor id 0 11 8 8 5 8 11 9 7 12 14 12 8 
sensor id 1 15 11 15 6 9 30 33 15 17 17 13 10 
sensor id 2 10 11 10 5 8 12 243 4 10 15 9 8 
sensor id 3 16 18 22 69 100 53 74 32 15 19 16 18 
sensor id 4 23 16 20 18 11 12 10 12 14 13 17 30 
sensor id 5 0 0 0 0 0 0 0 0 0 0 0 0 
sensor id 0 9 8 8 5 9 11 8 7 12 14 12 8 
sensor id 1 15 11 15 6 9 30 33 15 17 17 13 10 
sensor id 2 10 11 10 5 8 12 243 4 10 15 9 8 
sensor id 3 16 18 22 69 100 53 74 32 15 19 16 18 
sensor id 4 23 16 20 18 11 12 10 12 14 13 17 30 
sensor id 5 0 0 0 0 0 0 0 0 0 0 0 0 
sensor id 0 10 10 8 5 8 11 8 7 10 14 10 7 
sensor id 1 29 31 14 14 19 21 30 25 37 39 53 35 
sensor id 2 11 13 9 6 7 3 0 6 11 13 13 7 
sensor id 3 18 23 21 60 95 54 78 34 17 20 18 26 
sensor id 4 26 16 20 24 13 13 11 20 20 17 31 48 
sensor id 5 0 0 0 0 0 0 0 0 0 0 0 0 
sensor id 0 11 10 7 5 8 11 8 7 10 14 10 7 
sensor id 1 29 31 14 14 19 21 30 25 37 39 53 35 
sensor id 2 11 13 9 6 7 3 0 6 11 13 13 7 
sensor id 3 18 23 21 60 95 54 78 34 17 20 18 26 
sensor id 4 26 16 20 24 13 13 11 20 20 17 31 48 
sensor id 5 0 0 0 0 0 0 0 0 0 0 0 0 
sensor id 0 11 10 7 4 8 11 8 6 10 14 10 8 
sensor id 1 30 23 19 19 15 16 15 28 45 44 58 40 
sensor id 2 10 13 8 6 5 5 0 7 11 19 13 9 
sensor id 3 51 46 35 34 37 29 42 39 25 21 23 35 
sensor id 4 28 18 21 28 13 13 13 25 24 21 41 55 
sensor id 5 0 0 0 0 0 0 0 0 0 0 0 0 
sensor id 0 10 10 7 4 8 11 8 6 10 14 10 8 
sensor id 1 30 23 19 19 15 16 15 28 45 44 58 40 
sensor id 2 10 13 8 6 5 5 0 7 11 19 13 9 
sensor id 3 51 46 35 34 37 29 42 39 25 21 23 35 
sensor id 4 28 18 21 28 13 13 13 25 24 21 41 55 
sensor id 5 0 0 0 0 0 0 0 0 0 0 0 0 
sensor id 0 10 10 7 4 8 11 8 6 10 15 11 8 
sensor id 1 31 22 24 18 11 15 13 30 47 44 56 40 
sensor id 2 10 12 7 6 6 5 0 7 12 18 13 8 
sensor id 3 55 46 35 22 14 17 13 15 15 19 22 37 
sensor id 4 27 17 19 27 13 14 13 26 26 21 42 56 
sensor id 5 0 0 0 0 0 0 0 0 0 0 0 0 
sensor id 0 9 9 7 4 9 11 8 6 10 15 11 8 
sensor id 1 27 18 23 19 11 14 14 30 46 41 52 37 
sensor id 2 10 11 7 6 6 6 0 8 15 19 14 9 
sensor id 3 57 46 37 25 15 17 13 18 17 20 26 44 
sensor id 4 26 18 19 28 13 14 13 28 26 23 46 60 
sensor id 5 0 0 0 0 0 0 0 0 0 0 0 0 
sensor id 0 10 9 7 5 8 11 8 6 10 14 11 8 
sensor id 1 22 15 14 18 16 21 14 31 43 34 44 30 
sensor id 2 11 12 7 6 7 13 0 7 9 10 12 9 
sensor id 3 57 39 35 27 16 17 15 21 19 21 30 48 
sensor id 4 25 17 18 28 14 14 14 29 28 25 47 59 
sensor id 5 0 0 0 0 0 0 0 0 0 0 0 0 
sensor id 0 10 9 7 4 8 11 8 6 10 15 9 7 
sensor id 1 17 10 11 15 16 22 18 24 30 16 15 11 
sensor id 2 10 12 7 6 7 10 243 8 8 8 11 9 
sensor id 3 45 24 25 27 17 19 17 31 33 30 45 31 
sensor id 4 23 16 17 27 14 15 15 32 31 26 46 51 
sensor id 5 0 0 0 0 0 0 0 0 0 0 0 0 
sensor id 0 10 11 8 5 9 11 7 6 9 14 10 7 
sensor id 1 11 5 1 11 22 20 14 9 11 13 12 9 
sensor id 2 10 13 8 7 9 9 1 8 5 8 10 7 
sensor id 3 18 17 16 28 23 20 23 22 25 28 20 17 
sensor id 4 20 15 15 26 14 15 15 35 35 29 50 56 
sensor id 5 0 0 0 0 0 0 0 0 0 0 0 0 
sensor id 0 10 9 7 4 9 11 8 6 9 14 10 7 
sensor id 1 11 5 1 11 22 20 14 9 11 13 12 9 
sensor id 2 10 13 8 7 9 9 1 8 5 8 10 7 
sensor id 3 18 17 16 28 23 20 23 22 25 28 20 17 
sensor id 4 20 15 15 26 14 15 15 35 35 29 50 56 
sensor id 5 0 0 0 0 0 0 0 0 0 0 0 0 
sensor id 0 9 9 8 5 9 11 7 5 11 17 12 7 
sensor id 1 11 8 3 8 22 35 21 11 12 14 12 10 
sensor id 2 10 11 9 7 7 15 243 7 11 15 12 8 
sensor id 3 15 16 12 25 27 24 30 33 30 33 23 23 
sensor id 4 20 15 16 29 15 15 16 36 33 27 47 56 
sensor id 5 0 0 0 0 0 0 0 0 0 0 0 0 
sensor id 0 11 9 7 4 9 11 9 5 11 17 12 7 
sensor id 1 11 8 3 8 22 35 21 11 12 14 12 10 
sensor id 2 10 11 9 7 7 15 243 7 11 15 12 8 
sensor id 3 15 16 12 25 27 24 30 33 30 33 23 23 
sensor id 4 20 15 16 29 15 15 16 36 33 27 47 56 
sensor id 5 0 0 0 0 0 0 0 0 0 0 0 0 
sensor id 0 11 11 8 5 9 12 9 6 10 15 11 8 
sensor id 1 10 6 7 13 32 37 26 12 12 13 12 10 
sensor id 2 10 13 8 7 9 14 243 8 10 16 11 8 
sensor id 3 18 17 16 33 29 24 29 36 43 53 34 28 
sensor id 4 20 15 17 33 16 15 16 34 23 19 22 32 
sensor id 5 0 0 0 0 0 0 0 0 0 0 0 0 
sensor id 0 10 10 8 5 9 12 9 6 10 15 11 8 
sensor id 1 10 6 7 13 32 37 26 12 12 13 12 10 
sensor id 2 10 13 8 7 9 14 243 8 10 16 11 8 
sensor id 3 18 17 16 33 29 24 29 36 43 53 34 28 
sensor id 4 20 15 17 33 16 15 16 34 23 19 22 32 
sensor id 5 0 0 0 0 0 0 0 0 0 0 0 0 
sensor id 0 10 10 8 5 9 12 9 7 11 16 10 8 
sensor id 1 12 12 4 15 33 35 29 15 14 14 13 12 
sensor id 2 10 13 9 6 8 10 243 7 9 7 10 8 
sensor id 3 18 18 19 37 31 25 27 35 55 67 48 30 
sensor id 4 17 14 16 30 17 14 15 21 16 15 14 18 
sensor id 5 0 0 0 0 0 0 0 0 0 0 0 0 
sensor id 0 9 10 8 5 9 11 9 8 11 15 12 8 
sensor id 1 12 6 4 20 36 31 31 18 15 16 13 14 
sensor id 2 11 12 9 5 9 9 0 9 8 13 12 9 
sensor id 3 19 17 22 43 34 24 27 36 69 74 68 32 
sensor id 4 14 13 13 15 12 12 10 9 11 12 11 11 
sensor id 5 0 0 0 0 0 0 0 0 0 0 0 0 
sensor id 0 10 8 8 6 9 11 10 10 13 15 14 10 
sensor id 1 13 8 14 28 44 31 31 23 18 18 15 17 
sensor id 2 10 10 8 8 6 15 0 9 13 18 14 9 
sensor id 3 20 21 22 44 34 24 26 36 77 74 80 34 
sensor id 4 12 12 11 10 10 11 9 7 11 12 10 11 
sensor id 5 0 0 0 0 0 0 0 0 0 0 0 0 
sensor id 0 13 12 9 9 12 13 16 21 24 18 17 15 
sensor id 1 17 7 14 41 37 27 29 30 21 18 18 23 
sensor id 2 11 13 8 6 6 6 0 8 7 14 13 8 
sensor id 3 20 19 24 39 31 21 21 36 72 65 84 37 
sensor id 4 13 14 17 17 15 13 10 9 11 12 11 13 
sensor id 5 0 0 0 0 0 0 0 0 0 0 0 0 
sensor id 0 13 12 11 10 12 14 16 25 30 21 18 15 
sensor id 1 23 13 33 53 27 27 24 32 25 19 19 28 
sensor id 2 11 13 9 7 7 10 0 6 14 10 13 8 
sensor id 3 20 18 24 34 29 22 20 35 64 56 82 38 
sensor id 4 17 17 28 25 16 13 10 11 12 12 13 18 
sensor id 5 0 0 0 0 0 0 0 0 0 0 0 0 
sensor id 0 13 11 10 10 12 13 14 22 31 22 19 15 
sensor id 1 29 26 30 52 22 17 23 33 29 19 21 32 
sensor id 2 10 13 8 6 7 3 0 6 9 15 12 8 
sensor id 3 20 20 25 34 28 21 19 33 50 47 77 39 
sensor id 4 23 22 39 35 18 13 11 12 12 14 12 23 
sensor id 5 0 0 0 0 0 0 0 0 0 0 0 0 
sensor id 0 12 11 9 9 11 12 12 19 32 23 20 14 
sensor id 1 38 31 36 49 17 25 21 33 33 22 23 33 
sensor id 2 10 12 9 6 5 13 0 7 6 18 12 8 
sensor id 3 21 19 26 33 24 20 18 31 42 40 75 44 
sensor id 4 29 26 44 35 16 13 10 12 12 14 11 23 
sensor id 5 0 0 0 0 0 0 0 0 0 0 0 0 
sensor id 0 12 11 9 7 10 11 11 16 31 25 20 13 
sensor id 1 46 31 38 43 14 25 22 33 40 25 29 34 
sensor id 2 10 12 8 7 5 13 0 5 13 15 11 9 
sensor id 3 23 20 28 29 21 19 17 28 36 36 72 52 
sensor id 4 30 28 44 29 13 12 10 10 11 12 14 20 
sensor id 5 0 0 0 0 0 0 0 0 0 0 0 0 
sensor id 0 12 11 8 7 9 11 9 12 28 27 20 12 
sensor id 1 49 28 38 38 14 24 19 34 46 27 35 31 
sensor id 2 10 12 8 6 6 11 0 7 6 20 12 9 
sensor id 3 26 21 28 27 19 20 16 27 33 33 73 58 
sensor id 4 34 32 45 22 11 11 9 9 12 10 10 20 
sensor id 5 0 0 0 0 0 0 0 0 0 0 0 0 
sensor id 0 12 10 7 6 9 11 8 12 28 27 20 12 
sensor id 1 49 28 38 38 14 24 19 34 46 27 35 31 
sensor id 2 10 12 8 6 6 11 0 7 6 20 12 9 
sensor id 3 26 21 28 27 19 20 16 27 33 33 73 58 
sensor id 4 34 32 45 22 11 11 9 9 12 10 10 20 
sensor id 5 0 0 0 0 0 0 0 0 0 0 0 0 
sensor id 0 12 10 7 6 9 11 8 10 27 32 21 12 
sensor id 1 46 38 41 28 14 23 18 35 48 29 41 31 
sensor id 2 10 13 8 7 8 15 0 7 13 13 14 8 
sensor id 3 29 23 28 25 17 20 16 25 30 29 67 64 
sensor id 4 38 36 46 17 9 11 9 8 11 14 11 17 
sensor id 5 0 0 0 0 0 0 0 0 0 0 0 0 
sensor id 0 12 10 8 5 8 10 8 10 25 34 22 11 
sensor id 1 41 39 33 23 14 14 19 35 46 30 44 31 
sensor id 2 11 12 8 7 10 8 0 8 10 15 13 9 
sensor id 3 37 26 23 21 16 20 15 22 28 29 59 60 
sensor id 4 40 38 48 15 9 11 8 7 11 13 11 16 
sensor id 5 0 0 0 0 0 0 0 0 0 0 0 0 
sensor id 0 11 10 8 5 8 10 8 9 23 34 20 10 
sensor id 1 36 45 31 21 16 23 20 37 45 32 46 33 
sensor id 2 10 13 9 7 10 15 0 8 9 21 14 9 
sensor id 3 39 28 22 20 16 20 14 21 26 28 58 59 
sensor id 4 39 38 42 12 8 10 7 6 10 11 10 11 
sensor id 5 0 0 0 0 0 0 0 0 0 0 0 0 
sensor id 0 11 10 7 5 7 10 7 7 14 30 16 8 
sensor id 1 38 50 41 26 19 21 20 38 49 34 51 34 
sensor id 2 11 13 10 9 14 21 0 8 11 18 14 10 
sensor id 3 41 29 24 21 17 20 16 23 26 27 59 63 
sensor id 4 29 38 23 7 7 9 6 4 9 10 9 7 
sensor id 5 0 0 0 0 0 0 0 0 0 0 0 0 
sensor id 0 10 11 6 4 7 9 6 5 11 25 13 8 
sensor id 1 44 50 40 28 19 27 23 42 54 36 53 36 
sensor id 2 12 14 10 10 16 26 0 11 13 18 14 10 
sensor id 3 44 31 26 22 18 25 17 23 25 26 59 63 
sensor id 4 12 24 8 4 6 8 6 4 8 10 8 6 
sensor id 5 0 0 0 0 0 0 0 0 0 0 0 0 
sensor id 0 10 10 7 3 7 9 7 6 11 29 13 8 
sensor id 1 52 51 48 36 22 28 23 41 54 37 46 36 
sensor id 2 12 14 11 10 15 26 0 11 14 18 14 10 
sensor id 3 44 30 26 23 19 27 19 24 27 28 64 58 
sensor id 4 11 21 8 4 6 9 6 4 8 9 8 6 
sensor id 5 0 0 0 0 0 0 0 0 0 0 0 0 
sensor id 0 10 10 6 4 7 9 6 6 13 31 14 8 
sensor id 1 62 45 56 51 25 25 23 38 52 34 41 36 
sensor id 2 11 14 9 9 14 20 0 10 15 16 13 9 
sensor id 3 38 26 27 24 20 26 18 23 28 30 67 55 
sensor id 4 13 28 9 4 6 9 6 4 9 10 7 8 
sensor id 5 0 0 0 0 0 0 0 0 0 0 0 0 
sensor id 0 10 10 7 4 7 10 6 7 15 36 18 10 
sensor id 1 59 36 55 55 29 23 23 39 48 30 39 34 
sensor id 2 12 12 10 9 16 21 0 10 15 15 13 10 
sensor id 3 35 24 26 23 18 24 18 24 29 30 69 55 
sensor id 4 16 35 11 5 6 9 6 5 8 13 7 8 
sensor id 5 0 0 0 0 0 0 0 0 0 0 0 0 
sensor id 0 10 9 8 5 8 10 7 7 15 39 19 9 
sensor id 1 53 32 56 55 31 21 24 37 44 28 35 33 
sensor id 2 12 13 10 9 15 22 0 10 10 20 13 10 
sensor id 3 33 24 25 24 19 23 17 26 33 32 76 57 
sensor id 4 16 42 13 6 7 9 6 5 9 13 7 8 
sensor id 5 0 0 0 0 0 0 0 0 0 0 0 0 
sensor id 0 10 11 8 4 7 10 7 6 16 43 20 10 
sensor id 1 46 37 51 54 31 21 23 39 44 28 33 31 
sensor id 2 10 14 10 9 16 18 0 9 15 18 13 10 
sensor id 3 31 22 25 25 19 23 17 28 35 34 84 60 
sensor id 4 18 43 13 5 7 9 7 5 8 10 11 8 
sensor id 5 0 0 0 0 0 0 0 0 0 0 0 0 
sensor id 0 11 11 8 5 7 10 7 6 15 42 19 10 
sensor id 1 42 28 49 47 24 26 23 35 38 24 27 27 
sensor id 2 11 13 10 9 13 23 0 8 14 13 14 9 
sensor id 3 31 21 23 25 20 22 17 30 40 39 92 56 
sensor id 4 20 46 13 5 7 10 7 5 9 11 9 9 
sensor id 5 0 0 0 0 0 0 0 0 0 0 0 0 
sensor id 0 11 9 7 5 8 10 7 7 16 41 19 10 
sensor id 1 34 22 40 43 25 25 23 32 32 22 23 25 
sensor id 2 10 13 9 9 12 21 0 9 8 18 12 9 
sensor id 3 26 20 22 27 23 23 18 32 48 46 97 54 
sensor id 4 25 57 16 6 7 10 7 5 9 9 7 8 
sensor id 5 0 0 0 0 0 0 0 0 0 0 0 0 
sensor id 0 11 10 8 4 8 10 7 7 16 41 19 10 
sensor id 1 34 22 40 43 25 25 23 32 32 22 23 25 
sensor id 2 10 13 9 9 12 21 0 9 8 18 12 9 
sensor id 3 26 20 22 27 23 23 18 32 48 46 97 54 
sensor id 4 25 57 16 6 7 10 7 5 9 9 7 8 
sensor id 5 0 0 0 0 0 0 0 0 0 0 0 0 
sensor id 0 11 10 7 5 8 10 7 7 15 36 16 9 
sensor id 1 28 20 28 40 24 26 24 29 29 20 21 22 
sensor id 2 10 14 8 8 9 14 0 7 12 14 12 9 
sensor id 3 24 20 22 30 25 23 18 31 48 49 96 47 
sensor id 4 28 56 16 6 7 10 7 5 8 15 11 8 
sensor id 5 0 0 0 0 0 0 0 0 0 0 0 0 
sensor id 0 11 10 7 5 8 10 7 7 15 36 16 9 
sensor id 1 28 20 28 40 24 26 24 29 29 20 21 22 
sensor id 2 10 14 8 8 9 14 0 7 12 14 12 9 
sensor id 3 24 20 22 30 25 23 18 31 48 49 96 47 
sensor id 4 28 56 16 6 7 10 7 5 8 15 11 8 
sensor id 5 0 0 0 0 0 0 0 0 0 0 0 0 
sensor id 0 10 10 7 5 7 10 7 6 13 26 14 8 
sensor id 1 22 11 25 33 23 19 22 23 22 18 17 18 
sensor id 2 11 11 9 7 8 8 0 6 5 14 12 7 
sensor id 3 21 20 22 34 27 22 18 28 45 55 81 36 
sensor id 4 32 51 17 6 7 10 7 6 8 9 15 9 
sensor id 5 0 0 0 0 0 0 0 0 0 0 0 0 
sensor id 0 10 10 7 4 8 9 7 6 13 26 14 8 
sensor id 1 22 11 25 33 23 19 22 23 22 18 17 18 
sensor id 2 11 11 9 7 8 8 0 6 5 14 12 7 
sensor id 3 21 20 22 34 27 22 18 28 45 55 81 36 
sensor id 4 32 51 17 6 7 10 7 6 8 9 15 9 
sensor id 5 0 0 0 0 0 0 0 0 0 0 0 0 
sensor id 0 10 10 7 4 8 9 7 6 12 22 13 8 
sensor id 1 18 8 21 28 23 25 21 19 19 16 14 16 
sensor id 2 9 12 8 6 6 9 243 5 9 17 10 8 
sensor id 3 21 19 21 36 27 22 19 27 42 58 62 30 
sensor id 4 30 53 16 6 8 10 7 5 11 12 7 11 
sensor id 5 0 0 0 0 0 0 0 0 0 0 0 0 
sensor id 0 11 9 8 4 8 9 7 6 12 22 13 7 
sensor id 1 17 3 9 24 30 23 20 17 15 15 14 13 
sensor id 2 10 11 9 6 6 12 243 4 5 17 11 7 
sensor id 3 18 19 19 37 28 23 19 25 37 56 45 26 
sensor id 4 37 50 18 6 8 10 7 6 10 8 8 12 
sensor id 5 0 0 0 0 0 0 0 0 0 0 0 0 
sensor id 0 9 10 7 4 8 10 7 6 12 19 12 8 
sensor id 1 14 2 8 20 27 23 19 15 13 14 13 12 
sensor id 2 10 11 7 6 7 13 243 5 2 11 11 8 
sensor id 3 17 17 17 36 28 22 22 27 33 49 33 22 
sensor id 4 45 43 19 7 8 10 8 6 10 10 12 13 
sensor id 5 0 0 0 0 0 0 0 0 0 0 0 0 
sensor id 0 10 9 8 4 8 10 8 7 13 18 12 9 
sensor id 1 12 14 9 16 24 23 18 13 13 13 13 10 
sensor id 2 10 11 7 5 5 7 243 7 4 5 11 8 
sensor id 3 16 17 15 38 32 25 28 32 32 45 28 22 
sensor id 4 54 45 22 9 8 11 8 7 11 12 13 15 
sensor id 5 0 0 0 0 0 0 0 0 0 0 0 0 
sensor id 0 10 10 7 5 9 12 8 7 13 18 14 9 
sensor id 1 10 13 8 13 26 28 17 11 12 13 12 10 
sensor id 2 10 12 7 6 8 10 243 7 2 14 12 8 
sensor id 3 15 16 14 35 34 25 35 34 30 40 23 20 
sensor id 4 65 45 25 11 9 12 9 8 13 16 16 19 
sensor id 5 0 0 0 0 0 0 0 0 0 0 0 0 
sensor id 0 10 9 8 5 9 13 9 8 13 18 13 9 
sensor id 1 11 1 5 14 28 21 17 11 12 13 11 9 
sensor id 2 10 12 6 7 8 8 0 8 11 14 10 8 
sensor id 3 15 16 13 31 33 26 37 34 22 29 18 19 
sensor id 4 72 48 27 12 10 12 10 10 15 20 18 22 
sensor id 5 0 0 0 0 0 0 0 0 0 0 0 0 
sensor id 0 11 9 8 7 11 13 11 10 15 18 14 10 
sensor id 1 11 1 2 14 34 26 18 12 12 13 12 9 
sensor id 2 11 11 7 7 9 16 0 8 5 17 10 8 
sensor id 3 15 15 12 28 31 27 37 33 18 23 16 18 
sensor id 4 75 52 30 14 11 13 11 11 17 25 21 26 
sensor id 5 0 0 0 0 0 0 0 0 0 0 0 0 
sensor id 0 10 12 9 9 14 16 14 10 15 18 14 10 
sensor id 1 11 1 2 14 34 26 18 12 12 13 12 9 
sensor id 2 11 11 7 7 9 16 0 8 5 17 10 8 
sensor id 3 15 15 12 28 31 27 37 33 18 23 16 18 
sensor id 4 75 52 30 14 11 13 11 11 17 25 21 26 
sensor id 5 0 0 0 0 0 0 0 0 0 0 0 0 
sensor id 0 13 11 11 12 21 20 19 17 20 20 17 13 
sensor id 1 12 1 5 17 32 20 19 13 13 13 11 11 
sensor id 2 11 11 8 7 10 8 0 9 12 11 10 8 
sensor id 3 14 15 13 27 31 28 35 29 20 29 17 20 
sensor id 4 72 44 38 20 15 15 12 13 18 26 23 29 
sensor id 5 0 0 0 0 0 0 0 0 0 0 0 0 
sensor id 0 13 12 12 13 20 19 18 17 20 20 17 13 
sensor id 1 12 1 5 17 32 20 19 13 13 13 11 11 
sensor id 2 11 11 8 7 10 8 0 9 12 11 10 8 
sensor id 3 14 15 13 27 31 28 35 29 20 29 17 20 
sensor id 4 72 44 38 20 15 15 12 13 18 26 23 29 
sensor id 5 0 0 0 0 0 0 0 0 0 0 0 0 
sensor id 0 13 11 12 12 17 16 15 17 24 25 17 15 
sensor id 1 12 16 10 26 33 21 20 18 14 15 12 16 
sensor id 2 10 13 8 7 6 6 0 8 10 14 12 8 
sensor id 3 15 15 15 29 31 25 31 27 24 37 21 20 
sensor id 4 63 42 40 18 13 14 11 12 17 23 21 25 
sensor id 5 0 0 0 0 0 0 0 0 0 0 0 0 
sensor id 0 13 11 12 12 17 16 15 17 24 25 17 15 
sensor id 1 12 16 10 26 33 21 20 18 14 15 12 16 
sensor id 2 10 13 8 7 6 6 0 8 10 14 12 8 
sensor id 3 15 16 15 30 31 26 27 25 30 46 25 19 
sensor id 4 55 38 43 17 12 13 10 11 15 18 18 21 
sensor id 5 0 0 0 0 0 0 0 0 0 0 0 0 
sensor id 0 12 12 11 11 14 15 13 16 27 24 18 14 
sensor id 1 16 12 12 29 26 25 20 20 16 16 17 28 
sensor id 2 10 13 8 6 6 10 0 6 3 14 12 6 
sensor id 3 16 15 16 29 31 21 22 22 34 56 29 20 
sensor id 4 45 35 44 15 11 12 9 9 13 16 15 18 
sensor id 5 0 0 0 0 0 0 0 0 0 0 0 0 
sensor id 0 13 13 11 9 12 13 11 13 24 23 18 13 
sensor id 1 26 18 11 12 12 21 13 17 20 18 26 28 
sensor id 2 10 13 9 5 5 12 0 4 9 5 10 7 
sensor id 3 16 16 18 27 24 20 17 21 43 72 39 22 
sensor id 4 36 31 39 12 9 11 8 7 11 14 13 12 
sensor id 5 0 0 0 0 0 0 0 0 0 0 0 0 
sensor id 0 11 11 8 7 9 10 8 8 13 16 13 9 
sensor id 1 26 19 1 10 17 12 17 20 28 24 31 36 
sensor id 2 9 12 7 6 7 2 0 3 11 13 9 8 
sensor id 3 19 19 25 29 23 18 17 21 49 77 54 26 
sensor id 4 17 20 16 7 7 10 7 5 10 12 10 7 
sensor id 5 0 0 0 0 0 0 0 0 0 0 0 0 
sensor id 0 11 9 7 4 8 10 6 5 9 14 11 7 
sensor id 1 35 22 9 15 19 9 16 27 37 24 36 47 
sensor id 2 10 12 7 7 7 5 0 5 3 18 10 8 
sensor id 3 22 23 52 46 26 17 18 26 49 68 58 31 
sensor id 4 10 11 7 4 6 9 6 4 9 10 9 7 
sensor id 5 0 0 0 0 0 0 0 0 0 0 0 0 
sensor id 0 9 11 6 4 7 9 6 5 8 12 12 7 
sensor id 1 44 25 11 20 14 13 22 31 48 23 37 51 
sensor id 2 10 15 7 6 7 9 0 4 11 7 13 8 
sensor id 3 24 22 65 51 29 23 18 26 43 52 56 30 
sensor id 4 9 10 6 4 6 9 6 4 8 9 8 6 
sensor id 5 0 0 0 0 0 0 0 0 0 0 0 0 
sensor id 0 10 8 6 4 7 9 6 5 8 13 10 6 
sensor id 1 57 30 14 21 9 23 18 34 54 26 38 53 
sensor id 2 12 11 8 8 5 12 0 8 5 12 14 9 
sensor id 3 23 23 59 37 22 21 17 22 28 31 44 32 
sensor id 4 10 11 6 4 6 9 6 4 8 9 8 6 
sensor id 5 0 0 0 0 0 0 0 0 0 0 0 0 
sensor id 0 9 8 6 3 7 9 6 4 9 12 9 6 
sensor id 1 64 26 24 19 11 12 16 30 54 28 38 47 
sensor id 2 11 11 9 8 5 8 0 9 11 16 18 13 
sensor id 3 26 23 47 25 17 20 15 16 17 22 26 28 
sensor id 4 9 10 6 4 6 8 6 4 8 9 7 6 
sensor id 5 0 0 0 0 0 0 0 0 0 0 0 0 
sensor id 0 10 11 7 4 7 9 6 4 8 12 9 6 
sensor id 1 66 30 20 17 14 18 14 25 54 30 40 43 
sensor id 2 13 15 10 9 8 13 0 19 31 28 31 18 
sensor id 3 31 25 36 17 14 17 16 15 16 20 22 24 
sensor id 4 8 10 6 3 5 8 6 4 8 9 7 5 
sensor id 5 0 0 0 0 0 0 0 0 0 0 0 0 
sensor id 0 10 10 6 4 7 9 6 5 8 12 10 7 
sensor id 1 65 28 20 17 15 20 14 24 55 33 40 43 
sensor id 2 14 13 9 9 8 12 0 21 37 32 36 19 
sensor id 3 32 27 35 16 14 17 15 14 15 19 19 21 
sensor id 4 8 9 5 3 6 9 6 4 8 9 7 5 
sensor id 5 0 0 0 0 0 0 0 0 0 0 0 0 
sensor id 0 9 9 7 3 8 9 5 5 8 12 10 7 
sensor id 1 65 28 20 17 15 20 14 24 55 33 40 43 
sensor id 2 14 13 9 9 8 12 0 21 37 32 36 19 
sensor id 3 32 27 35 16 14 17 15 14 15 19 19 21 
sensor id 4 8 9 5 3 6 9 6 4 8 9 7 5 
sensor id 5 0 0 0 0 0 0 0 0 0 0 0 0 
sensor id 0 9 9 7 3 8 9 5 4 8 13 9 7 
sensor id 1 69 29 21 15 14 18 13 23 50 33 40 40 
sensor id 2 14 14 10 10 8 13 0 21 36 30 38 20 
sensor id 3 30 28 33 14 12 16 13 12 13 17 16 15 
sensor id 4 8 9 6 4 6 8 5 4 8 9 8 6 
sensor id 5 0 0 0 0 0 0 0 0 0 0 0 0 
sensor id 0 9 10 7 4 7 9 6 5 8 12 8 7 
sensor id 1 66 27 20 15 12 14 11 19 47 37 41 29 
sensor id 2 14 13 10 10 7 5 0 27 48 38 56 26 
sensor id 3 24 27 25 12 14 18 14 11 13 17 14 13 
sensor id 4 8 9 5 3 6 8 5 3 8 9 7 6 
sensor id 5 0 0 0 0 0 0 0 0 0 0 0 0 
sensor id 0 10 10 6 4 7 8 6 5 8 12 9 7 
sensor id 1 48 27 17 13 12 16 13 16 37 40 45 22 
sensor id 2 15 15 11 12 9 12 0 50 56 35 65 35 
sensor id 3 17 23 15 17 24 21 19 16 13 17 14 15 
sensor id 4 8 10 6 3 6 9 6 4 8 9 7 5 
sensor id 5 0 0 0 0 0 0 0 0 0 0 0 0 
sensor id 0 9 10 6 3 7 9 7 5 8 13 10 6 
sensor id 1 29 18 13 12 11 16 13 11 16 21 21 12 
sensor id 2 18 15 11 15 11 12 0 73 58 33 74 40 
sensor id 3 17 19 14 25 27 21 19 18 13 17 13 17 
sensor id 4 8 10 6 3 6 8 5 4 8 9 7 5 
sensor id 5 0 0 0 0 0 0 0 0 0 0 0 0 
sensor id 0 9 9 6 3 6 10 6 5 9 14 10 7 
sensor id 1 15 15 12 10 13 21 17 14 20 25 31 16 
sensor id 2 18 16 12 15 13 14 0 70 55 33 84 42 
sensor id 3 15 17 15 26 31 21 20 15 12 15 12 13 
sensor id 4 8 9 6 3 6 9 6 4 8 9 7 5 
sensor id 5 0 0 0 0 0 0 0 0 0 0 0 0 
sensor id 0 10 9 6 4 7 9 5 5 9 14 9 6 
sensor id 1 25 12 11 18 15 17 32 29 21 18 21 21 
sensor id 2 20 18 14 19 11 6 0 50 37 28 80 73 
sensor id 3 12 14 12 11 18 18 11 7 10 15 11 10 
sensor id 4 8 9 6 3 5 9 6 4 8 9 7 6 
sensor id 5 0 0 0 0 0 0 0 0 0 0 0 0 
sensor id 0 9 9 6 4 7 10 6 5 9 14 9 6 
sensor id 1 25 12 11 18 15 17 32 29 21 18 21 21 
sensor id 2 20 18 14 19 11 6 0 50 37 28 80 73 
sensor id 3 12 14 12 11 18 18 11 7 10 15 11 10 
sensor id 4 8 9 6 3 5 9 6 4 8 9 7 6 
sensor id 5 0 0 0 0 0 0 0 0 0 0 0 0 
sensor id 0 9 9 6 4 7 10 6 4 8 12 10 6 
sensor id 1 30 9 6 18 26 19 31 30 22 18 28 25 
sensor id 2 22 15 15 18 10 4 0 43 35 30 75 63 
sensor id 3 12 14 10 10 17 18 11 8 11 15 11 10 
sensor id 4 8 9 6 3 5 9 6 4 8 9 7 5 
sensor id 5 0 0 0 0 0 0 0 0 0 0 0 0 
sensor id 0 9 9 6 3 6 9 5 4 8 13 10 7 
sensor id 1 28 17 6 20 26 22 34 36 27 21 35 28 
sensor id 2 19 16 12 15 10 2 0 39 37 36 72 55 
sensor id 3 12 15 12 12 19 19 11 8 11 14 11 10 
sensor id 4 8 9 6 3 5 8 6 4 8 9 7 6 
sensor id 5 0 0 0 0 0 0 0 0 0 0 0 0 
sensor id 0 10 10 7 4 8 10 6 4 7 12 10 7 
sensor id 1 26 8 14 23 21 28 35 41 32 22 42 32 
sensor id 2 19 16 12 15 9 15 0 43 42 31 70 63 
sensor id 3 11 14 12 11 18 17 10 9 11 15 10 11 
sensor id 4 8 9 6 3 6 8 6 4 8 9 7 6 
sensor id 5 0 0 0 0 0 0 0 0 0 0 0 0 
sensor id 0 10 10 6 3 8 10 6 5 8 13 9 6 
sensor id 1 27 19 8 26 23 23 37 39 30 24 46 36 
sensor id 2 19 17 12 18 11 6 0 49 36 33 61 71 
sensor id 3 12 15 13 13 20 18 11 8 11 16 12 11 
sensor id 4 8 9 6 3 5 9 6 4 8 9 7 5 
sensor id 5 0 0 0 0 0 0 0 0 0 0 0 0 
sensor id 0 10 10 7 4 7 10 7 5 8 12 10 6 
sensor id 1 28 13 12 24 28 28 35 36 27 24 43 36 
sensor id 2 21 16 14 20 12 14 0 45 33 38 52 77 
sensor id 3 12 14 11 11 19 16 9 8 11 15 12 11 
sensor id 4 8 9 6 3 6 8 6 4 8 9 7 5 
sensor id 5 0 0 0 0 0 0 0 0 0 0 0 0 
sensor id 0 10 11 7 4 7 9 6 5 8 12 10 6 
sensor id 1 28 13 12 24 28 28 35 36 27 24 43 36 
sensor id 2 21 16 14 20 12 14 0 45 33 38 52 77 
sensor id 3 12 14 11 11 19 16 9 8 11 15 12 11 
sensor id 4 8 9 6 3 6 8 6 4 8 9 7 5 
sensor id 5 0 0 0 0 0 0 0 0 0 0 0 0 
sensor id 0 11 10 7 3 8 10 7 6 8 13 10 7 
sensor id 1 31 16 12 22 27 25 35 32 25 22 42 37 
sensor id 2 28 19 16 23 11 8 243 22 17 47 35 60 
sensor id 3 12 14 10 10 19 18 9 7 10 15 11 10 
sensor id 4 8 9 6 3 6 9 6 4 8 9 7 5 
sensor id 5 0 0 0 0 0 0 0 0 0 0 0 0 
sensor id 0 11 10 7 3 8 10 6 6 8 13 10 7 
sensor id 1 31 16 12 22 27 25 35 32 25 22 42 37 
sensor id 2 28 19 16 23 11 8 243 22 17 47 35 60 
sensor id 3 12 14 10 10 19 18 9 7 10 15 11 10 
sensor id 4 8 9 6 3 6 9 6 4 8 9 7 5 
sensor id 5 0 0 0 0 0 0 0 0 0 0 0 0 
sensor id 0 10 11 8 4 7 10 6 5 9 14 8 7 
sensor id 1 31 19 11 22 23 28 33 32 24 22 43 38 
sensor id 2 40 19 17 17 9 10 243 12 16 50 27 35 
sensor id 3 12 14 8 7 14 16 9 7 10 14 11 9 
sensor id 4 8 9 6 3 6 9 6 4 8 9 7 5 
sensor id 5 0 0 0 0 0 0 0 0 0 0 0 0 
sensor id 0 11 11 8 4 7 10 7 5 9 14 8 7 
sensor id 1 31 19 11 22 23 28 33 32 24 22 43 38 
sensor id 2 40 19 17 17 9 10 243 12 16 50 27 35 
sensor id 3 12 14 8 7 14 16 9 7 10 14 11 9 
sensor id 4 8 9 6 3 6 9 6 4 8 9 7 5 
sensor id 5 0 0 0 0 0 0 0 0 0 0 0 0 
sensor id 0 11 11 8 4 7 10 7 4 8 14 10 8 
sensor id 1 32 18 13 21 27 25 34 31 24 23 48 42 
sensor id 2 46 21 17 13 8 8 243 9 14 50 23 20 
sensor id 3 11 12 8 8 14 16 9 8 10 15 11 9 
sensor id 4 8 9 6 3 6 9 6 4 8 9 7 6 
sensor id 5 0 0 0 0 0 0 0 0 0 0 0 0 
sensor id 0 10 10 7 4 8 9 6 5 8 13 9 7 
sensor id 1 35 18 11 21 27 27 34 30 24 24 53 43 
sensor id 2 42 23 15 10 9 9 243 8 14 44 21 15 
sensor id 3 11 13 8 7 13 17 9 7 11 14 10 9 
sensor id 4 8 9 6 3 5 9 6 4 8 9 7 6 
sensor id 5 0 0 0 0 0 0 0 0 0 0 0 0 
sensor id 0 10 9 7 4 7 10 7 6 7 15 10 7 
sensor id 1 35 18 13 23 29 33 36 33 24 23 49 41 
sensor id 2 34 26 14 9 8 11 243 8 11 36 20 13 
sensor id 3 11 14 7 7 15 18 9 7 10 15 11 9 
sensor id 4 8 9 6 3 5 9 6 3 8 9 7 6 
sensor id 5 0 0 0 0 0 0 0 0 0 0 0 0 
sensor id 0 11 11 8 3 8 10 7 5 8 14 9 8 
sensor id 1 36 17 11 26 32 32 37 34 23 21 37 37 
sensor id 2 33 33 13 10 8 12 243 9 13 35 19 15 
sensor id 3 11 13 7 8 14 17 9 7 10 15 11 8 
sensor id 4 8 9 6 3 5 9 6 4 8 9 7 6 
sensor id 5 0 0 0 0 0 0 0 0 0 0 0 0 
sensor id 0 8 12 7 4 8 10 6 5 9 15 8 8 
sensor id 1 35 16 13 27 34 36 40 34 21 19 28 30 
sensor id 2 44 47 15 11 10 12 243 10 11 30 19 18 
sensor id 3 11 13 7 6 14 17 10 7 10 14 11 9 
sensor id 4 8 9 6 3 5 9 6 4 8 8 7 6 
sensor id 5 0 0 0 0 0 0 0 0 0 0 0 0 
sensor id 0 8 12 7 5 8 10 7 6 9 18 13 8 
sensor id 1 28 10 8 24 30 32 41 34 20 17 24 25 
sensor id 2 56 52 20 12 9 11 243 10 10 18 19 22 
sensor id 3 11 13 8 6 14 17 9 6 8 14 11 9 
sensor id 4 8 9 6 4 6 9 6 4 8 9 8 6 
sensor id 5 0 0 0 0 0 0 0 0 0 0 0 0 
sensor id 0 12 15 7 4 8 10 6 5 9 13 11 8 
sensor id 1 21 13 11 23 29 34 39 31 18 16 16 16 
sensor id 2 73 59 26 12 12 10 243 9 7 16 19 26 
sensor id 3 10 13 7 7 14 18 10 7 9 15 11 9 
sensor id 4 8 9 6 3 5 9 6 4 8 9 8 6 
sensor id 5 0 0 0 0 0 0 0 0 0 0 0 0 
sensor id 0 9 11 7 4 8 10 7 5 9 13 11 8 
sensor id 1 21 13 11 23 29 34 39 31 18 16 16 16 
sensor id 2 73 59 26 12 12 10 243 9 7 16 19 26 
sensor id 3 10 13 7 7 14 18 10 7 9 15 11 9 
sensor id 4 8 9 6 3 5 9 6 4 8 9 8 6 
sensor id 5 0 0 0 0 0 0 0 0 0 0 0 0 
sensor id 0 11 10 7 4 7 9 7 5 8 15 8 7 
sensor id 1 14 9 10 22 30 32 37 30 17 14 20 34 
sensor id 2 73 53 28 14 9 11 243 10 11 14 18 23 
sensor id 3 11 13 7 6 10 17 8 7 10 14 10 9 
sensor id 4 8 9 6 3 5 9 6 4 8 9 7 6 
sensor id 5 0 0 0 0 0 0 0 0 0 0 0 0 
sensor id 0 10 11 7 3 7 10 7 5 8 15 8 7 
sensor id 1 14 9 10 22 30 32 37 30 17 14 20 34 
sensor id 2 73 53 28 14 9 11 243 10 11 14 18 23 
sensor id 3 11 13 7 6 10 17 8 7 10 14 10 9 
sensor id 4 8 9 6 3 5 9 6 4 8 9 7 6 
sensor id 5 0 0 0 0 0 0 0 0 0 0 0 0 
sensor id 0 10 11 7 4 7 10 6 5 8 13 9 7 
sensor id 1 39 17 16 22 18 20 24 20 15 17 23 41 
sensor id 2 61 34 22 12 8 8 0 9 13 47 25 20 
sensor id 3 11 13 8 6 13 18 9 6 10 14 11 10 
sensor id 4 8 9 6 3 6 8 5 4 8 9 7 5 
sensor id 5 0 0 0 0 0 0 0 0 0 0 0 0 
sensor id 0 10 11 7 4 7 10 6 5 8 13 9 7 
sensor id 1 39 17 16 22 18 20 24 20 15 17 23 41 
sensor id 2 61 34 22 12 8 8 0 9 13 47 25 20 
sensor id 3 11 13 8 6 13 18 9 6 10 14 11 10 
sensor id 4 8 9 6 3 6 8 5 4 8 9 7 5 
sensor id 5 0 0 0 0 0 0 0 0 0 0 0 0 
sensor id 0 10 11 7 4 7 10 6 4 7 13 10 8 
sensor id 1 41 20 14 20 16 19 12 18 16 16 24 42 
sensor id 2 42 28 18 11 8 13 0 10 14 52 25 16 
sensor id 3 12 13 8 7 11 14 11 8 11 15 10 9 
sensor id 4 8 9 6 3 6 9 6 4 8 9 7 5 
sensor id 5 0 0 0 0 0 0 0 0 0 0 0 0 
sensor id 0 10 9 7 4 7 9 7 5 8 14 9 6 
sensor id 1 43 23 17 19 8 12 13 18 18 17 25 41 
sensor id 2 24 18 12 9 6 3 0 10 18 47 23 13 
sensor id 3 11 15 9 8 11 16 9 8 11 15 11 12 
sensor id 4 8 9 5 3 6 8 6 4 8 9 7 6 
sensor id 5 0 0 0 0 0 0 0 0 0 0 0 0 
sensor id 0 10 9 6 3 7 9 6 4 7 14 9 6 
sensor id 1 41 18 13 18 13 13 16 23 29 21 30 42 
sensor id 2 14 14 10 7 7 5 0 9 9 44 21 12 
sensor id 3 14 17 22 19 17 17 12 11 12 15 12 17 
sensor id 4 8 9 6 3 5 9 6 4 8 9 7 5 
sensor id 5 0 0 0 0 0 0 0 0 0 0 0 0 
sensor id 0 10 9 7 3 7 9 6 5 9 12 10 7 
sensor id 1 40 16 9 18 12 15 18 24 32 24 33 40 
sensor id 2 13 13 9 8 5 1 0 10 8 32 20 10 
sensor id 3 21 24 37 31 22 17 12 14 12 16 13 19 
sensor id 4 8 9 6 3 5 8 6 4 8 9 7 5 
sensor id 5 0 0 0 0 0 0 0 0 0 0 0 0 
sensor id 0 10 9 6 3 8 9 6 5 8 14 10 7 
sensor id 1 40 17 17 16 16 9 16 24 34 24 33 38 
sensor id 2 11 11 9 7 6 3 0 9 16 30 16 6 
sensor id 3 23 26 43 33 21 18 13 13 12 16 13 18 
sensor id 4 8 9 6 3 6 8 5 3 8 9 7 6 
sensor id 5 0 0 0 0 0 0 0 0 0 0 0 0 
sensor id 0 10 10 7 4 7 9 6 5 9 14 11 7 
sensor id 1 36 15 6 13 6 11 16 22 36 24 31 33 
sensor id 2 9 9 7 4 3 0 0 8 17 32 17 9 
sensor id 3 24 26 47 35 23 18 14 15 13 16 14 23 
sensor id 4 8 10 6 3 6 9 6 4 8 9 7 6 
sensor id 5 0 0 0 0 0 0 0 0 0 0 0 0 
sensor id 0 10 10 7 4 7 9 6 5 10 15 10 8 
sensor id 1 26 10 3 11 15 24 14 21 39 24 28 20 
sensor id 2 11 12 8 4 7 8 0 3 15 24 11 7 
sensor id 3 31 33 67 53 26 19 16 19 14 17 16 29 
sensor id 4 9 10 6 4 6 8 6 4 8 9 8 6 
sensor id 5 0 0 0 0 0 0 0 0 0 0 0 0 
sensor id 0 8 10 7 4 7 10 7 6 10 15 13 7 
sensor id 1 16 7 12 6 6 18 15 17 35 23 17 9 
sensor id 2 10 13 9 6 3 6 243 4 0 12 12 6 
sensor id 3 38 37 78 67 29 21 17 22 14 17 16 35 
sensor id 4 10 12 8 4 6 9 6 4 8 9 8 7 
sensor id 5 0 0 0 0 0 0 0 0 0 0 0 0 
sensor id 0 11 8 8 4 8 10 7 5 10 14 9 8 
sensor id 1 10 0 9 8 4 18 15 14 29 19 16 11 
sensor id 2 10 10 8 6 3 6 243 5 1 6 10 8 
sensor id 3 41 35 78 78 33 21 20 28 16 18 17 39 
sensor id 4 12 14 8 4 6 9 6 4 8 9 8 7 
sensor id 5 0 0 0 0 0 0 0 0 0 0 0 0 
sensor id 0 8 12 6 4 7 10 6 5 10 14 9 8 
sensor id 1 10 0 9 8 4 18 15 14 29 19 16 11 
sensor id 2 10 10 8 6 3 6 243 5 1 6 10 8 
sensor id 3 41 35 78 78 33 21 20 28 16 18 17 39 
sensor id 4 12 14 8 4 6 9 6 4 8 9 8 7 
sensor id 5 0 0 0 0 0 0 0 0 0 0 0 0 
sensor id 0 9 9 7 4 7 10 6 5 8 14 10 6 
sensor id 1 40 19 43 41 15 15 16 21 28 41 27 38 
sensor id 2 11 11 8 7 7 3 0 9 17 28 21 12 
sensor id 3 42 32 76 82 34 22 23 34 17 19 18 46 
sensor id 4 11 12 7 4 6 9 6 4 8 10 8 6 
sensor id 5 0 0 0 0 0 0 0 0 0 0 0 0 
sensor id 0 9 9 7 4 7 10 6 5 8 14 10 6 
sensor id 1 40 19 43 41 15 15 16 21 28 41 27 38 
sensor id 2 11 11 8 7 7 3 0 9 17 28 21 12 
sensor id 3 42 33 65 72 30 21 22 36 19 19 19 49 
sensor id 4 10 11 7 4 6 9 6 4 8 10 8 7 
sensor id 5 0 0 0 0 0 0 0 0 0 0 0 0 
sensor id 0 9 9 6 4 7 9 6 5 8 11 9 7 
sensor id 1 43 25 49 57 24 17 16 23 33 48 29 39 
sensor id 2 12 12 9 8 6 5 0 10 17 27 24 12 
sensor id 3 35 38 43 62 28 22 25 43 22 20 22 41 
sensor id 4 10 10 7 4 6 9 6 4 9 10 9 7 
sensor id 5 0 0 0 0 0 0 0 0 0 0 0 0 
sensor id 0 9 9 6 3 7 9 6 5 8 13 9 7 
sensor id 1 39 20 48 62 29 20 18 26 40 48 28 36 
sensor id 2 13 12 8 8 6 10 0 12 17 20 21 15 
sensor id 3 27 44 34 16 13 17 12 14 24 27 17 17 
sensor id 4 9 9 6 4 6 9 6 5 10 11 9 7 
sensor id 5 0 0 0 0 0 0 0 0 0 0 0 0 
sensor id 0 10 11 6 4 7 9 6 5 7 13 9 7 
sensor id 1 32 20 43 61 33 23 20 27 45 44 27 29 
sensor id 2 13 15 7 10 8 9 0 13 16 15 17 13 
sensor id 3 31 47 45 19 14 16 11 11 14 21 15 20 
sensor id 4 9 9 6 4 6 9 7 5 10 11 9 7 
sensor id 5 0 0 0 0 0 0 0 0 0 0 0 0 
sensor id 0 10 10 6 3 7 8 6 4 9 12 12 6 
sensor id 1 26 14 33 46 33 22 19 25 40 33 22 24 
sensor id 2 13 15 8 9 9 10 0 11 14 17 15 12 
sensor id 3 34 43 50 26 16 17 13 14 16 23 17 22 
sensor id 4 8 10 6 4 6 9 7 5 10 13 10 7 
sensor id 5 0 0 0 0 0 0 0 0 0 0 0 0 
sensor id 0 12 7 6 4 7 10 6 5 8 11 11 8 
sensor id 1 21 15 21 31 23 16 17 19 25 19 15 17 
sensor id 2 13 10 11 7 10 6 243 10 11 10 13 10 
sensor id 3 32 36 47 26 17 18 13 15 16 22 17 25 
sensor id 4 10 10 6 5 6 10 8 6 12 14 8 8 
sensor id 5 0 0 0 0 0 0 0 0 0 0 0 0 
sensor id 0 7 11 6 4 7 10 6 5 8 14 10 6 
sensor id 1 15 5 10 24 26 23 19 17 12 12 12 11 
sensor id 2 11 14 6 7 8 10 243 7 4 8 11 9 
sensor id 3 35 29 35 30 17 17 15 22 19 22 26 38 
sensor id 4 7 12 6 5 7 11 10 7 15 12 13 9 
sensor id 5 0 0 0 0 0 0 0 0 0 0 0 0 
sensor id 0 8 11 7 3 7 10 6 5 8 13 10 7 
sensor id 1 9 4 8 15 26 27 23 14 11 11 10 9 
sensor id 2 11 14 9 7 7 8 243 7 7 10 11 9 
sensor id 3 23 16 12 15 13 16 13 22 26 26 32 24 
sensor id 4 11 12 7 6 9 15 18 10 15 13 12 10 
sensor id 5 0 0 0 0 0 0 0 0 0 0 0 0 
sensor id 0 9 9 7 4 8 10 6 5 8 12 11 7 
sensor id 1 10 10 6 8 14 17 11 9 10 12 10 7 
sensor id 2 10 11 8 6 7 10 243 5 10 14 11 7 
sensor id 3 15 14 9 10 11 15 12 13 18 21 19 15 
sensor id 4 6 8 7 7 11 20 26 12 17 15 14 9 
sensor id 5 0 0 0 0 0 0 0 0 0 0 0 0 
sensor id 0 10 10 6 4 8 11 7 5 8 15 11 7 
sensor id 1 7 4 2 5 5 9 6 6 10 11 10 5 
sensor id 2 9 13 6 5 3 3 243 5 8 9 10 7 
sensor id 3 13 13 8 9 10 14 13 16 17 18 14 12 
sensor id 4 8 10 8 7 13 25 35 14 20 15 13 10 
sensor id 5 0 0 0 0 0 0 0 0 0 0 0 0 
sensor id 0 10 11 7 4 8 11 7 6 10 16 11 8 
sensor id 1 6 1 0 3 4 12 6 5 9 11 10 6 
sensor id 2 10 14 9 6 6 9 243 3 2 6 9 7 
sensor id 3 13 13 8 9 10 14 13 16 17 18 14 12 
sensor id 4 8 10 8 7 13 25 35 14 20 15 13 10 
sensor id 5 0 0 0 0 0 0 0 0 0 0 0 0 
sensor id 0 10 11 7 4 8 11 7 6 10 16 11 8 
sensor id 1 6 1 0 3 4 12 6 5 9 11 10 6 
sensor id 2 10 14 9 6 6 9 243 3 2 6 9 7 
sensor id 3 11 12 8 9 15 21 27 12 12 16 12 10 
sensor id 4 10 12 8 8 13 26 42 18 25 17 13 11 
sensor id 5 0 0 0 0 0 0 0 0 0 0 0 0 
sensor id 0 12 12 9 7 9 12 9 9 17 24 19 14 
sensor id 1 8 5 3 5 10 16 7 5 9 10 8 5 
sensor id 2 10 13 10 8 7 9 0 4 4 7 9 7 
sensor id 3 10 12 7 6 9 16 11 7 10 15 11 9 
sensor id 4 14 18 13 10 16 29 47 19 24 18 15 13 
sensor id 5 0 0 0 0 0 0 0 0 0 0 0 0 
sensor id 0 15 11 9 7 9 12 9 9 17 24 19 14 
sensor id 1 8 5 3 5 10 16 7 5 9 10 8 5 
sensor id 2 10 13 10 8 7 9 0 4 4 7 9 7 
sensor id 3 10 12 7 6 9 16 11 7 10 15 11 9 
sensor id 4 14 18 13 10 16 29 47 19 24 18 15 13 
sensor id 5 0 0 0 0 0 0 0 0 0 0 0 0 
sensor id 0 18 13 11 9 10 12 10 13 24 38 30 26 
sensor id 1 6 0 0 2 3 12 6 5 10 11 9 6 
sensor id 2 11 14 10 8 10 9 243 7 10 15 12 9 
sensor id 3 10 12 7 6 9 16 10 7 10 15 11 9 
sensor id 4 18 26 20 12 16 30 44 19 27 31 28 18 
sensor id 5 0 0 0 0 0 0 0 0 0 0 0 0 
sensor id 0 22 12 12 10 10 13 10 13 24 38 30 26 
sensor id 1 6 0 0 2 3 12 6 5 10 11 9 6 
sensor id 2 11 14 10 8 10 9 243 7 10 15 12 9 
sensor id 3 10 12 7 6 9 16 10 7 10 15 11 9 
sensor id 4 18 26 20 12 16 30 44 19 27 31 28 18 
sensor id 5 0 0 0 0 0 0 0 0 0 0 0 0 
sensor id 0 18 13 11 8 10 13 10 11 26 44 26 16 
sensor id 1 8 6 5 5 11 16 6 5 9 10 10 7 
sensor id 2 11 14 13 10 11 15 243 5 0 4 12 9 
sensor id 3 11 13 6 6 9 17 12 7 11 16 11 9 
sensor id 4 22 34 24 15 16 29 29 25 38 27 38 32 
sensor id 5 0 0 0 0 0 0 0 0 0 0 0 0 
sensor id 0 16 12 11 8 11 16 11 11 26 44 26 16 
sensor id 1 8 6 5 5 11 16 6 5 9 10 10 7 
sensor id 2 11 14 13 10 11 15 243 5 0 4 12 9 
sensor id 3 11 13 6 6 9 17 12 7 11 16 11 9 
sensor id 4 22 34 24 15 16 29 29 25 38 27 38 32 
sensor id 5 0 0 0 0 0 0 0 0 0 0 0 0 
sensor id 0 16 12 11 8 11 16 11 11 26 40 23 12 
sensor id 1 7 12 6 4 4 9 5 5 9 11 10 7 
sensor id 2 12 14 14 11 10 9 243 5 1 5 11 11 
sensor id 3 11 12 6 5 9 16 11 6 10 15 11 9 
sensor id 4 24 32 23 18 16 30 24 34 47 30 42 40 
sensor id 5 0 0 0 0 0 0 0 0 0 0 0 0 
sensor id 0 13 11 9 7 13 22 13 9 15 24 14 9 
sensor id 1 8 3 0 3 9 16 7 6 9 11 10 7 
sensor id 2 14 15 15 16 14 17 243 10 10 15 13 14 
sensor id 3 10 12 6 5 9 16 11 7 10 16 11 9 
sensor id 4 23 24 18 23 18 32 24 41 55 33 49 47 
sensor id 5 0 0 0 0 0 0 0 0 0 0 0 0 
sensor id 0 12 10 9 7 15 27 14 8 11 15 12 9 
sensor id 1 9 5 0 4 4 10 6 5 9 11 9 5 
sensor id 2 16 16 15 13 9 8 0 5 3 8 10 8 
sensor id 3 10 13 6 6 8 15 8 6 9 15 11 9 
sensor id 4 20 15 14 25 19 35 26 44 59 36 49 44 
sensor id 5 0 0 0 0 0 0 0 0 0 0 0 0 
sensor id 0 12 11 10 6 16 29 13 7 10 14 13 9 
sensor id 1 6 0 0 2 2 8 7 4 9 12 10 7 
sensor id 2 11 12 9 6 6 8 0 6 9 15 11 8 
sensor id 3 10 13 5 5 7 13 8 6 10 16 10 8 
sensor id 4 17 13 12 21 17 35 25 39 54 34 44 36 
sensor id 5 0 0 0 0 0 0 0 0 0 0 0 0 
sensor id 0 12 11 11 11 18 33 20 38 23 22 22 41 
sensor id 1 6 0 0 2 2 11 6 5 9 11 9 6 
sensor id 2 10 13 8 5 7 8 0 5 3 3 10 8 
sensor id 3 10 13 5 5 7 14 7 6 10 15 10 9 
sensor id 4 18 16 16 21 19 43 27 38 53 36 44 38 
sensor id 5 0 0 0 0 0 0 0 0 0 0 0 0 
sensor id 0 24 18 20 26 22 37 23 38 23 22 22 41 
sensor id 1 6 0 0 2 2 11 6 5 9 11 9 6 
sensor id 2 10 13 8 5 7 8 0 5 3 3 10 8 
sensor id 3 10 13 5 5 7 14 7 6 10 15 10 9 
sensor id 4 18 16 16 21 19 43 27 38 53 36 44 38 
sensor id 5 0 0 0 0 0 0 0 0 0 0 0 0 
sensor id 0 26 19 22 31 23 34 24 50 28 23 25 51 
sensor id 1 6 4 9 4 2 7 6 4 10 12 9 6 
sensor id 2 10 14 10 7 6 3 0 3 6 16 12 7 
sensor id 3 10 12 6 5 8 13 7 6 9 15 11 8 
sensor id 4 40 34 39 24 19 41 22 19 24 15 16 24 
sensor id 5 0 0 0 0 0 0 0 0 0 0 0 0 
sensor id 0 27 23 26 38 25 32 26 50 28 23 25 51 
sensor id 1 6 4 9 4 2 7 6 4 10 12 9 6 
sensor id 2 10 14 10 7 6 3 0 3 6 16 12 7 
sensor id 3 10 12 6 5 8 13 7 6 9 15 11 8 
sensor id 4 40 34 39 24 19 41 22 19 24 15 16 24 
sensor id 5 0 0 0 0 0 0 0 0 0 0 0 0 
sensor id 0 31 27 30 46 26 28 28 70 32 26 28 68 
sensor id 1 6 12 0 2 12 12 6 4 8 12 9 4 
sensor id 2 10 16 8 5 8 11 0 3 0 8 12 6 
sensor id 3 10 12 6 5 8 14 8 6 9 15 10 8 
sensor id 4 40 32 38 27 19 30 26 20 16 14 14 23 
sensor id 5 0 0 0 0 0 0 0 0 0 0 0 0 
sensor id 0 34 25 30 49 26 24 26 70 32 26 28 68 
sensor id 1 6 12 0 2 12 12 6 4 8 12 9 4 
sensor id 2 10 16 8 5 8 11 0 3 0 8 12 6 
sensor id 3 10 12 6 5 8 14 8 6 9 15 10 8 
sensor id 4 40 32 38 27 19 30 26 20 16 14 14 23 
sensor id 5 0 0 0 0 0 0 0 0 0 0 0 0 
sensor id 0 34 25 30 49 26 24 26 65 32 24 30 67 
sensor id 1 6 12 2 1 11 7 8 4 10 11 9 7 
sensor id 2 10 15 10 5 8 2 0 5 4 17 9 8 
sensor id 3 10 12 6 5 7 13 7 6 9 15 11 8 
sensor id 4 37 30 36 27 27 28 42 28 17 15 14 24 
sensor id 5 0 0 0 0 0 0 0 0 0 0 0 0 
sensor id 0 34 23 29 49 24 20 25 61 33 26 29 68 
sensor id 1 10 0 0 6 5 5 8 5 8 11 10 7 
sensor id 2 11 14 9 7 7 3 0 7 0 4 10 8 
sensor id 3 10 12 6 5 7 13 8 6 9 15 11 8 
sensor id 4 39 33 41 32 33 34 45 25 16 15 12 24 
sensor id 5 0 0 0 0 0 0 0 0 0 0 0 0 
sensor id 0 38 22 32 54 25 20 25 60 35 27 29 70 
sensor id 1 8 11 0 1 11 16 6 4 9 12 9 4 
sensor id 2 11 15 10 5 6 13 0 3 3 17 10 6 
sensor id 3 10 12 6 5 8 13 8 6 9 15 11 8 
sensor id 4 39 36 48 34 30 32 33 18 14 12 12 24 
sensor id 5 0 0 0 0 0 0 0 0 0 0 0 0 
sensor id 0 42 23 36 58 26 25 26 51 34 29 28 62 
sensor id 1 8 0 4 6 1 7 8 5 9 11 9 7 
sensor id 2 11 15 10 7 6 2 0 7 10 5 9 8 
sensor id 3 10 12 6 5 8 13 8 6 10 15 11 8 
sensor id 4 38 35 51 37 24 29 16 13 12 12 12 22 
sensor id 5 0 0 0 0 0 0 0 0 0 0 0 0 
sensor id 0 44 25 39 56 26 25 23 43 35 27 27 57 
sensor id 1 6 4 8 3 1 9 7 6 9 11 10 7 
sensor id 2 12 16 11 7 6 2 0 7 6 3 11 9 
sensor id 3 11 12 6 5 7 14 8 6 9 15 11 8 
sensor id 4 34 34 51 37 20 20 14 13 12 11 12 21 
sensor id 5 0 0 0 0 0 0 0 0 0 0 0 0 
sensor id 0 45 25 38 50 20 18 19 34 34 27 27 51 
sensor id 1 6 10 8 3 0 12 7 6 9 10 9 7 
sensor id 2 12 15 12 7 5 3 0 7 3 4 11 9 
sensor id 3 10 13 5 5 8 14 8 5 10 15 10 9 
sensor id 4 33 33 53 39 22 20 15 13 12 12 12 21 
sensor id 5 0 0 0 0 0 0 0 0 0 0 0 0 
sensor id 0 42 24 25 20 13 16 16 21 36 30 21 15 
sensor id 1 10 0 6 5 2 7 7 5 9 12 9 5 
sensor id 2 13 16 14 9 8 3 0 5 2 18 11 14 
sensor id 3 11 13 7 5 8 14 7 5 9 15 10 8 
sensor id 4 33 34 57 42 23 21 16 14 13 13 12 22 
sensor id 5 0 0 0 0 0 0 0 0 0 0 0 0 
sensor id 0 14 13 11 12 14 20 18 21 38 35 22 14 
sensor id 1 6 0 0 3 2 10 5 5 8 11 9 6 
sensor id 2 25 23 25 17 7 3 0 8 2 6 13 18 
sensor id 3 10 12 6 5 8 13 7 6 9 15 11 9 
sensor id 4 38 44 64 40 24 27 17 12 12 11 11 20 
sensor id 5 0 0 0 0 0 0 0 0 0 0 0 0 
sensor id 0 14 11 11 11 15 25 20 18 34 32 21 15 
sensor id 1 8 5 7 4 2 10 8 6 9 10 10 6 
sensor id 2 27 21 25 20 11 5 0 14 6 7 17 29 
sensor id 3 10 12 6 5 7 13 8 6 10 15 11 8 
sensor id 4 36 42 60 34 24 31 18 12 12 12 11 18 
sensor id 5 0 0 0 0 0 0 0 0 0 0 0 0 
sensor id 0 15 13 12 11 17 30 23 18 32 31 20 14 
sensor id 1 6 12 0 6 0 18 6 5 8 10 10 6 
sensor id 2 32 24 36 39 15 17 0 15 12 8 18 35 
sensor id 3 10 12 5 5 8 13 8 5 9 14 11 8 
sensor id 4 35 40 58 32 32 44 26 12 12 12 12 18 
sensor id 5 0 0 0 0 0 0 0 0 0 0 0 0 
sensor id 0 16 13 11 11 19 30 23 18 32 31 20 14 
sensor id 1 6 12 0 6 0 18 6 5 8 10 10 6 
sensor id 2 32 24 36 39 15 17 0 15 12 8 18 35 
sensor id 3 10 12 5 5 8 13 8 5 9 14 11 8 
sensor id 4 35 40 58 32 32 44 26 12 12 12 12 18 
sensor id 5 0 0 0 0 0 0 0 0 0 0 0 0 
sensor id 0 17 14 12 11 19 30 23 17 30 29 21 15 
sensor id 1 9 0 8 3 4 19 6 4 9 11 10 6 
sensor id 2 35 25 41 41 15 16 0 14 16 10 16 36 
sensor id 3 10 12 5 5 7 13 7 6 10 15 10 8 
sensor id 4 33 37 55 33 29 42 21 12 12 13 11 17 
sensor id 5 0 0 0 0 0 0 0 0 0 0 0 0 
sensor id 0 17 14 12 11 18 29 23 17 30 29 21 15 
sensor id 1 9 0 8 3 4 19 6 4 9 11 10 6 
sensor id 2 35 25 41 41 15 16 0 14 16 10 16 36 
sensor id 3 10 12 5 5 7 13 7 6 10 15 10 8 
sensor id 4 33 37 55 33 29 42 21 12 12 13 11 17 
sensor id 5 0 0 0 0 0 0 0 0 0 0 0 0 
sensor id 0 18 15 12 11 18 30 22 15 27 26 18 13 
sensor id 1 10 3 0 6 9 9 9 5 8 12 10 7 
sensor id 2 43 30 54 50 19 6 0 18 3 19 15 39 
sensor id 3 10 13 6 4 7 13 9 6 10 15 11 9 
sensor id 4 27 33 47 20 26 39 19 9 11 10 10 13 
sensor id 5 0 0 0 0 0 0 0 0 0 0 0 0 
sensor id 0 18 15 12 10 18 32 23 15 27 26 18 13 
sensor id 1 10 3 0 6 9 9 9 5 8 12 10 7 
sensor id 2 43 30 54 50 19 6 0 18 3 19 15 39 
sensor id 3 10 13 6 4 7 13 9 6 10 15 11 9 
sensor id 4 27 33 47 20 26 39 19 9 11 10 10 13 
sensor id 5 0 0 0 0 0 0 0 0 0 0 0 0 
sensor id 0 18 15 12 11 18 31 23 12 15 19 15 13 
sensor id 1 10 2 0 3 11 12 5 6 9 11 9 7 
sensor id 2 48 31 59 55 20 17 0 19 15 8 16 46 
sensor id 3 10 13 6 4 8 13 8 6 9 15 10 8 
sensor id 4 11 14 11 9 28 44 20 7 10 10 9 7 
sensor id 5 0 0 0 0 0 0 0 0 0 0 0 0 
sensor id 0 18 14 11 9 18 31 22 12 15 19 15 13 
sensor id 1 10 2 0 3 11 12 5 6 9 11 9 7 
sensor id 2 48 31 59 55 20 17 0 19 15 8 16 46 
sensor id 3 10 13 6 4 8 13 8 6 9 15 10 8 
sensor id 4 11 14 11 9 28 44 20 7 10 10 9 7 
sensor id 5 0 0 0 0 0 0 0 0 0 0 0 0 
sensor id 0 18 14 11 9 18 31 22 11 13 16 15 13 
sensor id 1 9 11 0 3 11 14 6 4 9 12 9 4 
sensor id 2 53 33 60 52 18 17 0 16 6 20 17 46 
sensor id 3 9 13 6 5 7 13 8 5 10 15 11 8 
sensor id 4 10 11 9 8 27 42 20 7 10 10 9 7 
sensor id 5 0 0 0 0 0 0 0 0 0 0 0 0 
sensor id 0 18 15 13 17 21 32 26 38 42 28 52 46 
sensor id 1 6 6 8 2 1 16 7 5 9 11 8 5 
sensor id 2 51 31 58 50 16 10 0 15 6 19 15 38 
sensor id 3 10 12 6 5 8 13 7 5 9 15 10 8 
sensor id 4 9 10 8 8 29 45 22 7 10 10 8 7 
sensor id 5 0 0 0 0 0 0 0 0 0 0 0 0 
sensor id 0 26 17 19 28 20 25 23 55 49 27 59 59 
sensor id 1 6 9 6 2 3 18 7 5 9 10 9 7 
sensor id 2 43 29 47 37 14 10 0 17 10 7 16 33 
sensor id 3 10 12 6 5 8 13 7 6 9 14 10 8 
sensor id 4 9 10 8 7 20 30 15 6 9 10 8 6 
sensor id 5 0 0 0 0 0 0 0 0 0 0 0 0 
sensor id 0 31 17 24 38 23 23 24 59 41 27 50 64 
sensor id 1 8 0 0 3 6 16 7 5 8 10 11 6 
sensor id 2 40 28 42 29 13 15 0 12 4 8 17 32 
sensor id 3 10 12 6 5 7 13 7 6 9 15 10 8 
sensor id 4 9 10 7 5 10 15 9 5 9 9 8 6 
sensor id 5 0 0 0 0 0 0 0 0 0 0 0 0 
sensor id 0 34 19 28 43 24 22 23 59 38 26 51 69 
sensor id 1 11 0 0 3 9 17 7 5 8 12 9 5 
sensor id 2 41 29 39 27 14 15 0 11 7 17 18 27 
sensor id 3 10 12 6 5 7 13 8 6 9 14 10 8 
sensor id 4 8 10 7 5 9 13 8 4 9 9 8 6 
sensor id 5 0 0 0 0 0 0 0 0 0 0 0 0 
sensor id 0 38 21 33 48 25 23 22 59 36 24 50 71 
sensor id 1 5 12 0 5 4 6 7 6 10 10 9 6 
sensor id 2 32 23 22 19 12 4 0 13 14 10 18 15 
sensor id 3 10 12 6 5 7 12 7 6 9 14 10 8 
sensor id 4 9 10 7 4 7 12 7 4 8 9 8 6 
sensor id 5 0 0 0 0 0 0 0 0 0 0 0 0 
sensor id 0 42 24 36 47 24 20 20 51 31 25 46 67 
sensor id 1 9 0 1 7 8 6 6 6 10 10 9 5 
sensor id 2 15 15 15 10 13 6 0 9 9 10 13 10 
sensor id 3 10 12 6 4 7 13 7 6 9 14 11 8 
sensor id 4 8 10 6 4 7 11 6 4 8 9 8 6 
sensor id 5 0 0 0 0 0 0 0 0 0 0 0 0 
sensor id 0 43 25 38 48 24 20 19 51 31 25 46 67 
sensor id 1 9 0 1 7 8 6 6 6 10 10 9 5 
sensor id 2 15 15 15 10 13 6 0 9 9 10 13 10 
sensor id 3 10 12 6 4 7 13 7 6 9 14 11 8 
sensor id 4 8 10 6 4 7 11 6 4 8 9 8 6 
sensor id 5 0 0 0 0 0 0 0 0 0 0 0 0 
sensor id 0 43 25 38 48 24 20 19 50 30 23 46 69 
sensor id 1 7 12 4 2 2 17 5 5 10 12 9 5 
sensor id 2 13 15 15 10 9 15 0 5 8 18 11 8 
sensor id 3 10 12 6 4 7 14 7 5 10 15 10 8 
sensor id 4 8 10 6 4 7 10 6 4 8 9 8 5 
sensor id 5 0 0 0 0 0 0 0 0 0 0 0 0 
sensor id 0 42 26 38 49 29 24 20 53 32 25 46 68 
sensor id 1 9 0 4 5 4 7 7 6 9 10 10 6 
sensor id 2 13 15 14 10 11 3 0 7 9 5 12 10 
sensor id 3 10 12 6 5 7 14 8 6 9 14 11 8 
sensor id 4 8 10 6 4 6 10 6 4 8 9 7 6 
sensor id 5 0 0 0 0 0 0 0 0 0 0 0 0 
sensor id 0 41 24 37 51 34 29 23 58 33 24 46 65 
sensor id 1 6 12 0 1 11 13 6 5 9 11 9 5 
sensor id 2 13 16 14 8 10 13 0 5 8 18 14 12 
sensor id 3 10 12 6 5 8 12 7 5 10 15 10 8 
sensor id 4 8 9 6 4 6 10 6 4 8 9 7 6 
sensor id 5 0 0 0 0 0 0 0 0 0 0 0 0 
sensor id 0 38 23 35 49 38 36 24 55 32 22 46 60 
sensor id 1 8 12 6 3 1 8 5 5 8 11 9 6 
sensor id 2 31 26 20 11 9 9 243 6 2 8 14 19 
sensor id 3 10 12 6 5 7 12 7 6 9 15 10 8 
sensor id 4 8 9 6 4 7 11 6 4 8 9 8 6 
sensor id 5 0 0 0 0 0 0 0 0 0 0 0 0 
sensor id 0 36 22 32 44 37 32 22 47 28 22 43 52 
sensor id 1 10 9 3 2 3 8 6 5 9 11 10 6 
sensor id 2 64 38 26 12 10 9 243 6 3 12 17 22 
sensor id 3 10 12 6 5 8 12 7 6 9 15 10 8 
sensor id 4 8 10 6 4 6 10 6 4 8 9 8 5 
sensor id 5 0 0 0 0 0 0 0 0 0 0 0 0 
sensor id 0 30 21 25 33 32 24 17 33 25 23 42 43 
sensor id 1 8 7 0 3 7 11 6 6 9 11 9 6 
sensor id 2 76 47 25 12 12 8 243 8 5 11 16 22 
sensor id 3 10 12 6 5 7 13 8 6 9 14 10 8 
sensor id 4 8 9 6 4 6 9 6 4 8 9 7 5 
sensor id 5 0 0 0 0 0 0 0 0 0 0 0 0 
sensor id 0 28 20 21 26 32 21 15 17 15 19 27 31 
sensor id 1 9 2 0 5 3 14 6 5 9 11 9 6 
sensor id 2 81 46 24 13 11 9 243 8 5 13 16 24 
sensor id 3 10 12 6 5 7 13 7 6 10 13 11 8 
sensor id 4 8 9 6 3 6 9 6 4 8 8 7 5 
sensor id 5 0 0 0 0 0 0 0 0 0 0 0 0 
sensor id 0 27 17 22 25 35 21 16 12 11 15 16 16 
sensor id 1 8 8 0 4 4 12 5 6 9 11 8 6 
sensor id 2 85 42 29 18 13 11 243 9 6 14 17 28 
sensor id 3 10 13 5 5 7 14 7 5 9 14 10 8 
sensor id 4 8 9 6 4 6 9 6 4 8 9 8 6 
sensor id 5 0 0 0 0 0 0 0 0 0 0 0 0 
sensor id 0 23 17 20 23 31 17 13 10 10 18 12 14 
sensor id 1 8 3 3 3 7 12 6 4 10 12 9 5 
sensor id 2 89 43 30 18 10 8 243 8 9 11 19 28 
sensor id 3 10 12 6 5 7 14 7 6 9 14 11 8 
sensor id 4 8 9 6 3 6 9 6 4 8 9 7 5 
sensor id 5 0 0 0 0 0 0 0 0 0 0 0 0 
sensor id 0 23 20 25 24 27 16 12 10 10 15 12 16 
sensor id 1 8 3 4 3 7 9 7 4 9 12 10 5 
sensor id 2 92 46 33 17 11 8 243 6 9 16 18 24 
sensor id 3 10 12 5 5 7 13 7 5 10 14 10 9 
sensor id 4 8 9 5 3 6 9 6 4 8 9 7 5 
sensor id 5 0 0 0 0 0 0 0 0 0 0 0 0 
sensor id 0 34 26 29 23 23 14 11 10 11 14 16 24 
sensor id 1 7 7 5 6 9 6 7 6 8 11 9 5 
sensor id 2 74 43 42 20 13 5 0 10 5 13 18 21 
sensor id 3 10 12 5 5 7 12 7 5 10 14 10 9 
sensor id 4 8 9 5 3 6 9 6 4 8 9 7 5 
sensor id 5 0 0 0 0 0 0 0 0 0 0 0 0 
sensor id 0 48 32 32 21 20 13 9 10 11 15 15 25 
sensor id 1 10 0 8 5 0 17 6 5 8 10 11 4 
sensor id 2 56 39 52 23 9 5 0 7 14 5 18 19 
sensor id 3 9 11 6 5 7 12 7 5 9 15 10 8 
sensor id 4 8 8 6 4 6 9 6 4 8 8 8 5 
sensor id 5 0 0 0 0 0 0 0 0 0 0 0 0 
sensor id 0 48 35 30 17 15 13 10 10 11 15 15 25 
sensor id 1 10 0 8 5 0 17 6 5 8 10 11 4 
sensor id 2 56 39 52 23 9 5 0 7 14 5 18 19 
sensor id 3 9 11 6 5 7 12 7 5 9 15 10 8 
sensor id 4 8 8 6 4 6 9 6 4 8 8 8 5 
sensor id 5 0 0 0 0 0 0 0 0 0 0 0 0 
sensor id 0 46 35 27 16 15 13 10 9 10 14 14 21 
sensor id 1 9 12 0 6 11 7 8 7 8 11 9 8 
sensor id 2 40 40 59 22 9 0 0 6 0 23 19 19 
sensor id 3 10 11 6 4 7 11 7 5 9 15 10 7 
sensor id 4 8 9 5 3 6 9 6 4 8 9 7 5 
sensor id 5 0 0 0 0 0 0 0 0 0 0 0 0 
sensor id 0 44 32 25 15 13 12 9 9 10 14 14 21 
sensor id 1 9 12 0 6 11 7 8 7 8 11 9 8 
sensor id 2 40 40 59 22 9 0 0 6 0 23 19 19 
sensor id 3 10 11 6 4 7 11 7 5 9 15 10 7 
sensor id 4 8 9 5 3 6 9 6 4 8 9 7 5 
sensor id 5 0 0 0 0 0 0 0 0 0 0 0 0 
sensor id 0 37 27 21 13 12 11 9 9 10 14 13 17 
sensor id 1 7 11 0 3 10 7 7 4 9 12 8 5 
sensor id 2 47 38 58 25 11 8 0 6 13 5 19 19 
sensor id 3 10 12 5 4 8 14 8 5 9 14 11 8 
sensor id 4 8 9 5 3 6 9 6 4 8 8 7 5 
sensor id 5 0 0 0 0 0 0 0 0 0 0 0 0 
sensor id 0 32 21 15 11 11 11 10 9 10 14 13 17 
sensor id 1 7 11 0 3 10 7 7 4 9 12 8 5 
sensor id 2 47 38 58 25 11 8 0 6 13 5 19 19 
sensor id 3 10 12 5 4 8 14 8 5 9 14 11 8 
sensor id 4 8 9 5 3 6 9 6 4 8 8 7 5 
sensor id 5 0 0 0 0 0 0 0 0 0 0 0 0 
sensor id 0 22 16 11 7 8 10 8 6 10 14 12 10 
sensor id 1 11 15 4 7 0 10 7 6 9 11 9 7 
sensor id 2 38 31 63 47 13 3 0 14 4 6 22 29 
sensor id 3 11 12 5 5 8 14 7 6 8 16 11 8 
sensor id 4 8 9 7 4 6 9 5 4 8 9 7 5 
sensor id 5 0 0 0 0 0 0 0 0 0 0 0 0 
sensor id 0 16 13 9 6 8 9 7 6 10 14 12 10 
sensor id 1 11 15 4 7 0 10 7 6 9 11 9 7 
sensor id 2 38 31 63 47 13 3 0 14 4 6 22 29 
sensor id 3 11 12 5 5 8 14 7 6 8 16 11 8 
sensor id 4 8 9 7 4 6 9 5 4 8 9 7 5 
sensor id 5 0 0 0 0 0 0 0 0 0 0 0 0 
sensor id 0 16 13 9 6 8 9 7 6 8 14 12 10 
sensor id 1 11 11 0 2 0 20 9 7 10 11 10 7 
sensor id 2 40 28 57 64 19 19 0 19 20 23 24 33 
sensor id 3 9 13 6 5 8 14 9 6 10 15 10 9 
sensor id 4 9 9 6 3 5 8 5 3 8 8 7 5 
sensor id 5 0 0 0 0 0 0 0 0 0 0 0 0 
sensor id 0 14 13 10 8 9 10 8 7 10 15 13 9 
sensor id 1 7 15 6 7 2 11 8 8 11 12 11 8 
sensor id 2 36 25 50 77 24 5 0 22 18 28 31 36 
sensor id 3 11 12 8 7 11 16 9 7 10 15 10 10 
sensor id 4 8 9 6 3 6 8 5 4 8 8 8 5 
sensor id 5 0 0 0 0 0 0 0 0 0 0 0 0 
sensor id 0 12 12 9 6 8 9 7 7 10 14 13 10 
sensor id 1 7 0 0 5 10 19 18 13 16 11 12 10 
sensor id 2 30 23 43 84 28 21 0 30 12 17 35 39 
sensor id 3 12 13 10 14 22 19 15 12 11 16 12 13 
sensor id 4 8 9 6 3 6 8 6 4 8 8 7 6 
sensor id 5 0 0 0 0 0 0 0 0 0 0 0 0 
sensor id 0 12 11 9 5 8 9 7 6 11 15 14 9 
sensor id 1 13 17 13 11 15 18 16 12 15 14 13 14 
sensor id 2 28 19 38 86 36 22 0 40 21 33 39 39 
sensor id 3 14 15 16 25 24 19 15 13 12 16 12 16 
sensor id 4 8 9 6 4 5 8 5 3 8 9 7 6 
sensor id 5 0 0 0 0 0 0 0 0 0 0 0 0 
sensor id 0 11 11 8 6 8 10 8 8 17 24 18 12 
sensor id 1 19 18 20 19 11 16 17 17 18 13 15 26 
sensor id 2 26 20 31 71 36 11 0 48 32 32 50 35 
sensor id 3 16 17 26 47 28 19 16 19 14 18 15 23 
sensor id 4 9 11 8 4 6 9 6 4 8 9 8 8 
sensor id 5 0 0 0 0 0 0 0 0 0 0 0 0 
sensor id 0 13 10 9 6 8 10 7 10 23 32 20 12 
sensor id 1 40 28 41 31 23 17 16 20 19 17 19 32 
sensor id 2 23 19 25 61 38 25 0 47 29 35 44 32 
sensor id 3 16 17 26 47 28 19 16 19 14 18 15 23 
sensor id 4 9 11 8 4 6 9 6 4 8 9 8 8 
sensor id 5 0 0 0 0 0 0 0 0 0 0 0 0 
sensor id 0 13 12 9 7 8 10 8 10 24 32 21 11 
sensor id 1 41 29 37 33 17 14 15 20 18 16 18 27 
sensor id 2 20 17 22 54 35 12 0 43 24 41 42 27 
sensor id 3 22 22 45 79 26 20 18 27 16 19 18 39 
sensor id 4 28 38 25 7 7 10 7 5 10 12 8 12 
sensor id 5 0 0 0 0 0 0 0 0 0 0 0 0 
sensor id 0 12 10 9 6 9 11 9 10 24 32 21 11 
sensor id 1 41 29 37 33 17 14 15 20 18 16 18 27 
sensor id 2 20 17 22 54 35 12 0 43 24 41 42 27 
sensor id 3 22 22 45 79 26 20 18 27 16 19 18 39 
sensor id 4 28 38 25 7 7 10 7 5 10 12 8 12 
sensor id 5 0 0 0 0 0 0 0 0 0 0 0 0 
sensor id 0 12 10 9 6 8 11 9 12 28 30 20 12 
sensor id 1 14 6 13 15 20 23 15 14 14 15 15 21 
sensor id 2 11 13 9 7 7 13 0 5 11 7 10 7 
sensor id 3 25 24 44 103 30 21 21 43 20 21 20 44 
sensor id 4 36 42 35 9 8 10 7 6 10 8 10 14 
sensor id 5 0 0 0 0 0 0 0 0 0 0 0 0 
sensor id 0 12 10 9 6 8 11 9 12 28 30 20 12 
sensor id 1 14 6 13 15 20 23 15 14 14 15 15 21 
sensor id 2 11 13 9 7 7 13 0 5 11 7 10 7 
sensor id 3 23 23 38 105 34 23 26 58 21 21 21 42 
sensor id 4 43 41 44 10 8 10 7 7 10 10 12 14 
sensor id 5 0 0 0 0 0 0 0 0 0 0 0 0 
sensor id 0 12 9 9 7 9 11 10 12 27 27 17 12 
sensor id 1 16 9 10 7 5 17 10 10 18 21 16 10 
sensor id 2 9 10 9 5 4 6 243 5 1 4 9 7 
sensor id 3 22 21 28 82 34 23 33 77 25 22 21 39 
sensor id 4 47 40 56 12 9 11 8 7 11 9 13 17 
sensor id 5 0 0 0 0 0 0 0 0 0 0 0 0 
sensor id 0 13 8 9 7 9 12 10 13 26 25 18 12 
sensor id 1 9 12 3 3 9 17 7 6 16 32 25 9 
sensor id 2 10 10 8 5 4 14 0 2 6 5 11 6 
sensor id 3 25 26 20 51 35 26 49 81 29 23 24 32 
sensor id 4 49 37 65 14 10 11 9 8 12 10 14 21 
sensor id 5 0 0 0 0 0 0 0 0 0 0 0 0 
sensor id 0 12 11 9 8 11 12 11 13 24 22 16 12 
sensor id 1 13 18 12 4 11 19 6 8 17 35 26 12 
sensor id 2 8 12 7 4 8 13 0 2 11 7 11 7 
sensor id 3 36 29 18 29 27 24 45 58 30 23 25 31 
sensor id 4 51 34 67 15 10 12 9 8 11 13 11 21 
sensor id 5 0 0 0 0 0 0 0 0 0 0 0 0 
sensor id 0 11 11 9 8 10 13 11 13 21 20 15 11 
sensor id 1 16 12 2 7 2 17 9 8 17 36 29 12 
sensor id 2 9 12 7 6 4 6 0 4 0 8 11 7 
sensor id 3 42 33 19 18 16 18 23 29 29 22 22 25 
sensor id 4 44 32 56 15 10 11 9 8 11 11 11 18 
sensor id 5 0 0 0 0 0 0 0 0 0 0 0 0 
sensor id 0 10 11 9 8 10 12 10 12 19 18 13 11 
sensor id 1 13 16 0 4 13 14 8 8 17 38 30 11 
sensor id 2 9 12 7 5 5 12 0 3 1 7 9 6 
sensor id 3 43 34 19 12 11 15 11 12 16 20 20 22 
sensor id 4 31 23 36 15 9 11 8 8 10 10 10 14 
sensor id 5 0 0 0 0 0 0 0 0 0 0 0 0 
sensor id 0 10 9 8 7 10 11 11 9 11 14 10 8 
sensor id 1 13 5 0 5 11 15 7 8 16 36 29 11 
sensor id 2 9 11 6 5 5 5 0 4 8 8 9 6 
sensor id 3 44 37 18 10 9 15 9 9 13 16 17 20 
sensor id 4 17 14 18 16 11 11 9 9 11 11 11 13 
sensor id 5 0 0 0 0 0 0 0 0 0 0 0 0 
sensor id 0 9 10 7 5 9 11 9 7 10 12 11 8 
sensor id 1 11 2 2 6 7 10 6 8 15 36 26 10 
sensor id 2 9 11 6 5 4 1 0 5 8 12 8 6 
sensor id 3 43 37 16 9 9 14 8 8 11 16 16 18 
sensor id 4 14 12 12 13 11 12 11 13 14 12 12 14 
sensor id 5 0 0 0 0 0 0 0 0 0 0 0 0 
sensor id 0 11 11 8 5 10 14 8 5 9 12 8 7 
sensor id 1 12 10 4 4 3 8 7 7 15 33 25 9 
sensor id 2 10 12 6 5 5 9 0 5 8 9 8 5 
sensor id 3 41 35 15 8 9 14 9 8 11 16 15 16 
sensor id 4 10 10 8 10 16 24 26 12 14 11 9 8 
sensor id 5 0 0 0 0 0 0 0 0 0 0 0 0 
sensor id 0 10 9 7 5 10 15 11 6 9 13 11 7 
sensor id 1 9 6 2 5 10 12 7 6 14 36 24 9 
sensor id 2 9 12 8 6 5 4 0 3 6 14 11 7 
sensor id 3 32 29 13 8 8 14 8 8 11 16 14 15 
sensor id 4 9 9 7 8 17 30 28 14 16 13 11 10 
sensor id 5 0 0 0 0 0 0 0 0 0 0 0 0 
sensor id 0 10 10 9 6 12 17 13 6 9 13 11 7 
sensor id 1 9 6 2 5 10 12 7 6 14 36 24 9 
sensor id 2 9 12 8 6 5 4 0 3 6 14 11 7 
sensor id 3 32 29 13 8 8 14 8 8 11 16 14 15 
sensor id 4 9 9 7 8 17 30 28 14 16 13 11 10 
sensor id 5 0 0 0 0 0 0 0 0 0 0 0 0 
sensor id 0 10 10 9 6 12 17 13 7 10 13 10 8 
sensor id 1 12 10 6 5 7 15 6 6 12 31 19 8 
sensor id 2 10 12 6 5 4 4 0 2 1 4 8 6 
sensor id 3 29 25 11 7 8 13 9 8 11 16 15 13 
sensor id 4 10 10 8 11 22 35 34 17 18 13 11 11 
sensor id 5 0 0 0 0 0 0 0 0 0 0 0 0 
sensor id 0 10 9 8 6 11 15 11 6 10 13 10 7 
sensor id 1 11 9 6 5 8 9 6 5 12 28 18 8 
sensor id 2 10 11 7 6 6 7 0 2 0 9 9 7 
sensor id 3 21 19 9 6 8 14 8 7 10 15 13 11 
sensor id 4 10 10 8 11 21 30 31 17 18 13 11 11 
sensor id 5 0 0 0 0 0 0 0 0 0 0 0 0 
sensor id 0 10 10 7 6 10 14 11 7 9 14 10 8 
sensor id 1 11 6 0 2 5 17 8 6 13 30 19 6 
sensor id 2 10 12 6 4 4 4 0 6 9 15 10 6 
sensor id 3 14 16 7 6 8 14 8 6 11 16 14 11 
sensor id 4 10 10 8 11 21 29 31 18 19 14 11 11 
sensor id 5 0 0 0 0 0 0 0 0 0 0 0 0 
sensor id 0 10 10 8 5 10 14 10 7 10 13 9 7 
sensor id 1 10 1 0 3 7 16 7 5 12 34 21 8 
sensor id 2 10 11 6 4 4 6 0 5 4 6 8 6 
sensor id 3 19 18 9 6 9 14 8 7 11 16 15 13 
sensor id 4 10 10 9 12 21 28 33 20 21 14 12 12 
sensor id 5 0 0 0 0 0 0 0 0 0 0 0 0 
sensor id 0 10 10 7 5 9 13 10 7 10 13 9 7 
sensor id 1 10 1 0 3 7 16 7 5 12 34 21 8 
sensor id 2 10 11 6 4 4 6 0 5 4 6 8 6 
sensor id 3 19 18 9 6 9 14 8 7 11 16 15 13 
sensor id 4 10 10 9 12 21 28 33 20 21 14 12 12 
sensor id 5 0 0 0 0 0 0 0 0 0 0 0 0 
sensor id 0 9 9 8 5 9 12 8 6 10 13 8 7 
sensor id 1 12 11 0 3 2 8 5 6 12 35 24 9 
sensor id 2 10 12 7 4 4 3 67 3 3 8 9 6 
sensor id 3 22 19 9 6 8 12 9 7 10 17 16 13 
sensor id 4 10 10 9 12 19 25 33 24 27 17 14 13 
sensor id 5 0 0 0 0 0 0 0 0 0 0 0 0 
sensor id 0 9 9 7 5 9 12 9 6 10 13 8 7 
sensor id 1 12 11 0 3 2 8 5 6 12 35 24 9 
sensor id 2 10 12 7 4 4 3 67 3 3 8 9 6 
sensor id 3 22 19 9 6 8 12 9 7 10 17 16 13 
sensor id 4 10 10 9 12 19 25 33 24 27 17 14 13 
sensor id 5 0 0 0 0 0 0 0 0 0 0 0 0 
sensor id 0 9 9 7 5 9 12 9 5 8 13 9 8 
sensor id 1 12 14 5 4 3 12 8 7 14 33 24 9 
sensor id 2 9 11 7 4 2 1 243 3 1 7 9 6 
sensor id 3 24 19 9 7 9 14 8 8 11 16 16 14 
sensor id 4 11 10 9 12 18 23 33 24 28 18 15 13 
sensor id 5 0 0 0 0 0 0 0 0 0 0 0 0 
sensor id 0 10 9 8 5 8 12 7 5 7 14 10 7 
sensor id 1 11 13 7 7 10 13 6 7 14 34 26 9 
sensor id 2 9 12 7 5 5 11 243 5 8 16 11 7 
sensor id 3 26 21 9 7 8 14 9 8 12 16 16 14 
sensor id 4 10 10 8 11 16 21 30 23 29 18 14 13 
sensor id 5 0 0 0 0 0 0 0 0 0 0 0 0 
sensor id 0 10 10 6 4 8 10 7 5 9 12 9 7 
sensor id 1 12 12 1 4 2 8 6 5 13 33 26 8 
sensor id 2 10 12 7 5 3 2 243 2 1 8 9 6 
sensor id 3 27 21 10 7 9 13 8 8 11 16 17 14 
sensor id 4 10 10 8 11 16 20 28 23 30 19 15 13 
sensor id 5 0 0 0 0 0 0 0 0 0 0 0 0 
sensor id 0 9 9 7 5 8 10 8 5 8 11 10 8 
sensor id 1 11 7 0 2 2 7 7 6 14 33 27 11 
sensor id 2 9 11 6 4 3 2 243 2 1 7 9 7 
sensor id 3 28 22 10 7 8 15 8 8 11 17 17 13 
sensor id 4 10 10 8 11 15 19 28 23 31 20 15 13 
sensor id 5 0 0 0 0 0 0 0 0 0 0 0 0 
sensor id 0 9 10 6 4 7 11 8 5 8 11 8 7 
sensor id 1 14 14 6 5 4 8 6 6 14 33 28 10 
sensor id 2 10 11 7 5 5 6 243 2 0 10 11 7 
sensor id 3 29 21 10 7 9 14 8 7 12 17 17 14 
sensor id 4 11 10 8 10 14 18 24 21 30 19 15 12 
sensor id 5 0 0 0 0 0 0 0 0 0 0 0 0 
sensor id 0 10 8 7 4 8 10 7 5 8 11 8 7 
sensor id 1 14 14 6 5 4 8 6 6 14 33 28 10 
sensor id 2 10 11 7 5 5 6 243 2 0 10 11 7 
sensor id 3 29 21 10 7 9 14 8 7 12 17 17 14 
sensor id 4 11 10 8 10 14 18 24 21 30 19 15 12 
sensor id 5 0 0 0 0 0 0 0 0 0 0 0 0 
sensor id 0 9 9 7 4 8 9 6 4 8 13 9 7 
sensor id 1 12 9 1 4 7 18 8 6 11 24 15 8 
sensor id 2 10 12 7 6 6 10 0 5 9 13 10 6 
sensor id 3 25 20 9 7 8 14 8 7 10 16 14 11 
sensor id 4 11 10 8 7 7 10 7 6 10 11 10 7 
sensor id 5 0 0 0 0 0 0 0 0 0 0 0 0 
sensor id 0 8 8 7 3 7 9 6 4 8 13 9 7 
sensor id 1 12 9 1 4 7 18 8 6 11 24 15 8 
sensor id 2 10 12 7 6 6 10 0 5 9 13 10 6 
sensor id 3 25 20 9 7 8 14 8 7 10 16 14 11 
sensor id 4 11 10 8 7 7 10 7 6 10 11 10 7 
sensor id 5 0 0 0 0 0 0 0 0 0 0 0 0 
sensor id 0 9 9 7 4 7 9 6 4 8 12 8 7 
sensor id 1 11 5 0 3 4 12 7 5 10 15 12 7 
sensor id 2 9 12 7 5 5 10 0 5 8 12 10 7 
sensor id 3 17 17 7 6 8 12 8 6 11 15 12 9 
sensor id 4 8 9 6 3 5 8 5 4 8 9 7 5 
sensor id 5 0 0 0 0 0 0 0 0 0 0 0 0 
sensor id 0 10 9 6 3 7 9 6 4 8 12 8 7 
sensor id 1 11 5 0 3 4 12 7 5 10 15 12 7 
sensor id 2 9 12 7 5 5 10 0 5 8 12 10 7 
sensor id 3 17 17 7 6 8 12 8 6 11 15 12 9 
sensor id 4 8 9 6 3 5 8 5 4 8 9 7 5 
sensor id 5 0 0 0 0 0 0 0 0 0 0 0 0 
sensor id 0 10 9 6 3 7 9 6 5 8 13 9 7 
sensor id 1 9 4 0 2 1 7 5 5 8 12 10 6 
sensor id 2 9 11 7 5 4 4 0 4 3 7 8 6 
sensor id 3 11 14 7 6 8 13 8 6 10 14 11 9 
sensor id 4 8 9 5 3 5 8 6 4 8 9 7 5 
sensor id 5 0 0 0 0 0 0 0 0 0 0 0 0 
sensor id 0 9 9 7 4 7 9 6 5 8 12 9 7 
sensor id 1 9 6 4 4 6 10 7 5 9 13 11 7 
sensor id 2 9 11 7 5 4 2 0 3 3 11 11 8 
sensor id 3 11 13 6 5 8 13 8 7 10 15 12 9 
sensor id 4 8 9 6 3 5 8 6 4 8 9 7 5 
sensor id 5 0 0 0 0 0 0 0 0 0 0 0 0 
sensor id 0 10 9 7 4 7 9 6 5 8 12 9 7 
sensor id 1 11 4 1 3 6 10 8 8 10 14 12 10 
sensor id 2 11 13 9 7 7 9 0 10 14 20 20 18 
sensor id 3 11 13 8 7 9 14 10 9 13 18 18 16 
sensor id 4 8 9 6 3 5 8 5 4 8 9 8 5 
sensor id 5 0 0 0 0 0 0 0 0 0 0 0 0 
sensor id 0 9 10 6 4 7 9 6 5 9 15 10 8 
sensor id 1 16 12 17 22 28 32 29 22 16 15 17 23 
sensor id 2 19 16 17 27 23 19 0 36 28 28 33 32 
sensor id 3 19 17 14 22 26 26 23 30 25 28 38 36 
sensor id 4 8 9 6 4 5 8 5 4 8 8 7 5 
sensor id 5 0 0 0 0 0 0 0 0 0 0 0 0 
sensor id 0 11 9 7 4 7 9 6 6 8 14 13 9 
sensor id 1 25 21 26 31 32 34 34 27 20 17 19 29 
sensor id 2 29 21 24 34 33 22 0 38 32 32 35 35 
sensor id 3 25 19 18 30 33 31 27 33 29 30 38 37 
sensor id 4 8 10 6 3 5 8 5 3 7 8 7 5 
sensor id 5 0 0 0 0 0 0 0 0 0 0 0 0 
sensor id 0 12 11 7 4 7 8 6 5 9 15 14 8 
sensor id 1 31 28 29 34 33 38 38 32 22 21 22 33 
sensor id 2 31 26 28 36 35 25 0 41 33 36 41 38 
sensor id 3 25 21 20 32 39 34 33 38 33 36 43 40 
sensor id 4 9 10 6 4 5 8 5 3 7 8 7 5 
sensor id 5 0 0 0 0 0 0 0 0 0 0 0 0 
sensor id 0 11 10 7 4 7 8 6 5 10 16 13 9 
sensor id 1 35 25 31 36 37 41 39 32 22 22 23 32 
sensor id 2 33 25 29 38 37 29 0 43 39 34 41 39 
sensor id 3 27 24 23 38 47 39 39 42 36 40 47 41 
sensor id 4 8 10 6 3 5 8 5 3 7 8 7 5 
sensor id 5 0 0 0 0 0 0 0 0 0 0 0 0 
sensor id 0 12 11 7 4 7 8 6 5 10 19 13 8 
sensor id 1 34 30 29 39 40 40 43 33 22 25 22 34 
sensor id 2 33 27 29 38 38 26 0 45 36 40 44 40 
sensor id 3 27 26 21 40 51 40 42 44 37 41 48 43 
sensor id 4 9 10 6 3 5 8 5 3 7 8 7 5 
sensor id 5 0 0 0 0 0 0 0 0 0 0 0 0 
sensor id 0 11 10 7 4 7 8 6 5 9 17 14 8 
sensor id 1 36 33 35 41 44 43 44 34 24 26 23 34 
sensor id 2 33 27 32 39 39 31 243 46 41 42 47 43 
sensor id 3 28 30 23 45 54 42 45 49 41 44 55 47 
sensor id 4 9 10 6 3 5 7 5 3 7 8 7 5 
sensor id 5 0 0 0 0 0 0 0 0 0 0 0 0 
sensor id 0 12 11 7 4 7 8 6 5 9 17 14 8 
sensor id 1 36 33 35 41 44 43 44 34 24 26 23 34 
sensor id 2 33 27 32 39 39 31 243 46 41 42 47 43 
sensor id 3 28 30 23 45 54 42 45 49 41 44 55 47 
sensor id 4 9 10 6 3 5 7 5 3 7 8 7 5 
sensor id 5 0 0 0 0 0 0 0 0 0 0 0 0 
sensor id 0 12 11 7 4 7 8 6 6 10 19 15 10 
sensor id 1 36 28 34 42 42 48 43 32 21 25 23 30 
sensor id 2 34 28 29 40 38 33 0 48 40 42 45 43 
sensor id 3 29 33 25 46 57 45 51 53 47 48 58 46 
sensor id 4 8 11 6 3 5 8 5 3 7 8 7 6 
sensor id 5 0 0 0 0 0 0 0 0 0 0 0 0 
sensor id 0 13 11 8 4 7 9 5 5 12 21 17 10 
sensor id 1 35 31 31 40 42 49 43 29 22 22 21 30 
sensor id 2 36 28 32 41 39 35 0 50 41 36 48 46 
sensor id 3 28 34 22 42 57 50 54 54 46 50 55 43 
sensor id 4 9 12 7 4 6 8 5 4 8 8 8 6 
sensor id 5 0 0 0 0 0 0 0 0 0 0 0 0 
sensor id 0 13 12 8 5 8 9 6 7 14 24 23 13 
sensor id 1 36 23 30 39 45 49 43 29 20 18 21 30 
sensor id 2 35 29 33 43 42 34 243 49 41 39 46 46 
sensor id 3 26 24 20 39 57 53 56 51 46 49 51 40 
sensor id 4 10 13 7 4 6 8 5 4 8 9 8 6 
sensor id 5 0 0 0 0 0 0 0 0 0 0 0 0 
sensor id 0 17 15 10 6 7 9 7 9 17 28 26 14 
sensor id 1 32 26 35 38 42 49 37 27 19 18 20 27 
sensor id 2 37 33 37 43 43 38 243 50 40 36 46 45 
sensor id 3 22 18 18 35 57 58 64 53 50 52 54 40 
sensor id 4 11 17 9 4 6 8 6 4 8 9 8 7 
sensor id 5 0 0 0 0 0 0 0 0 0 0 0 0 
sensor id 0 17 13 10 6 7 9 7 9 17 29 27 15 
sensor id 1 28 21 34 37 40 47 34 26 18 16 18 25 
sensor id 2 37 32 36 41 41 38 0 49 38 37 41 43 
sensor id 3 21 19 15 33 53 60 72 56 53 53 54 37 
sensor id 4 13 19 10 5 6 9 6 4 9 9 7 8 
sensor id 5 0 0 0 0 0 0 0 0 0 0 0 0 
sensor id 0 17 14 10 6 8 10 8 9 17 29 26 14 
sensor id 1 29 17 32 35 41 42 34 27 18 18 20 29 
sensor id 2 35 28 34 40 41 33 0 47 36 35 38 41 
sensor id 3 20 17 15 30 48 60 71 51 52 55 52 36 
sensor id 4 14 21 11 5 6 9 6 4 9 10 9 7 
sensor id 5 0 0 0 0 0 0 0 0 0 0 0 0 
sensor id 0 15 12 9 6 8 10 7 9 17 30 28 13 
sensor id 1 29 19 33 37 42 43 36 28 19 17 21 30 
sensor id 2 35 28 34 40 40 34 243 45 40 29 40 40 
sensor id 3 20 17 15 28 44 61 73 48 50 53 51 35 
sensor id 4 16 22 11 5 6 9 6 4 9 11 8 7 
sensor id 5 0 0 0 0 0 0 0 0 0 0 0 0 
sensor id 0 15 11 9 6 8 9 7 9 16 28 26 13 
sensor id 1 31 19 32 40 42 44 36 31 20 19 22 33 
sensor id 2 35 27 34 39 41 34 0 45 37 34 40 42 
sensor id 3 19 18 14 29 43 57 77 50 51 53 53 36 
sensor id 4 15 21 11 5 6 9 6 4 8 10 9 7 
sensor id 5 0 0 0 0 0 0 0 0 0 0 0 0 
sensor id 0 15 11 8 6 8 9 6 8 17 30 27 14 
sensor id 1 32 25 35 42 44 47 39 33 22 18 23 34 
sensor id 2 36 27 35 40 41 38 243 46 41 36 43 44 
sensor id 3 20 17 16 29 44 59 82 52 52 53 54 36 
sensor id 4 14 21 11 5 6 9 6 4 9 11 9 7 
sensor id 5 0 0 0 0 0 0 0 0 0 0 0 0 
sensor id 0 15 11 9 5 8 10 7 8 17 31 28 15 
sensor id 1 33 22 34 43 43 47 39 35 21 18 24 35 
sensor id 2 39 28 35 42 41 38 243 46 40 33 43 42 
sensor id 3 21 18 16 30 45 59 80 50 51 50 51 37 
sensor id 4 15 21 11 5 6 9 6 5 9 8 8 7 
sensor id 5 0 0 0 0 0 0 0 0 0 0 0 0 
sensor id 0 16 12 9 7 8 10 7 9 16 30 27 14 
sensor id 1 34 28 31 43 43 42 40 36 24 19 27 38 
sensor id 2 38 30 35 41 42 34 243 46 42 36 47 44 
sensor id 3 22 18 17 29 42 54 70 44 42 42 47 38 
sensor id 4 14 19 10 5 6 9 6 4 8 9 8 7 
sensor id 5 0 0 0 0 0 0 0 0 0 0 0 0 
sensor id 0 18 13 10 6 8 10 8 8 14 24 23 13 
sensor id 1 37 30 34 45 43 44 38 39 27 21 31 40 
sensor id 2 45 35 40 43 41 38 0 47 44 41 51 47 
sensor id 3 24 19 17 31 41 45 48 37 31 33 39 36 
sensor id 4 12 15 8 4 6 8 6 4 8 8 7 6 
sensor id 5 0 0 0 0 0 0 0 0 0 0 0 0 
sensor id 0 17 15 10 6 8 10 7 8 14 24 23 13 
sensor id 1 37 30 34 45 43 44 38 39 27 21 31 40 
sensor id 2 45 35 40 43 41 38 0 47 44 41 51 47 
sensor id 3 24 19 17 31 41 45 48 37 31 33 39 36 
sensor id 4 12 15 8 4 6 8 6 4 8 8 7 6 
sensor id 5 0 0 0 0 0 0 0 0 0 0 0 0 
sensor id 0 15 14 9 5 8 9 6 6 9 15 13 9 
sensor id 1 41 33 35 43 37 30 30 36 25 20 31 42 
sensor id 2 54 44 40 42 39 26 0 47 43 51 58 50 
sensor id 3 23 19 17 20 21 20 15 14 13 16 15 18 
sensor id 4 8 10 6 3 5 8 5 4 8 8 7 5 
sensor id 5 0 0 0 0 0 0 0 0 0 0 0 0 
sensor id 0 13 12 8 4 7 9 6 6 9 15 13 9 
sensor id 1 41 33 35 43 37 30 30 36 25 20 31 42 
sensor id 2 54 44 40 42 39 26 0 47 43 51 58 50 
sensor id 3 23 19 17 20 21 20 15 14 13 16 15 18 
sensor id 4 8 10 6 3 5 8 5 4 8 8 7 5 
sensor id 5 0 0 0 0 0 0 0 0 0 0 0 0 
sensor id 0 14 14 8 5 8 9 7 5 9 13 12 8 
sensor id 1 47 37 41 47 35 30 30 39 28 22 31 45 
sensor id 2 54 40 38 44 35 24 0 51 46 52 61 55 
sensor id 3 22 22 19 15 15 18 12 12 12 16 14 17 
sensor id 4 8 9 5 3 5 8 5 3 7 8 7 5 
sensor id 5 0 0 0 0 0 0 0 0 0 0 0 0 
sensor id 0 14 15 8 4 8 9 6 5 9 13 12 8 
sensor id 1 47 37 41 47 35 30 30 39 28 22 31 45 
sensor id 2 54 40 38 44 35 24 0 51 46 52 61 55 
sensor id 3 22 22 19 15 15 18 12 12 12 16 14 17 
sensor id 4 8 9 5 3 5 8 5 3 7 8 7 5 
sensor id 5 0 0 0 0 0 0 0 0 0 0 0 0 
sensor id 0 13 16 9 5 7 9 6 6 9 15 14 10 
sensor id 1 47 37 42 52 47 37 42 47 33 24 31 47 
sensor id 2 53 40 43 49 38 28 0 55 48 54 63 58 
sensor id 3 32 27 28 22 23 21 15 14 13 16 18 26 
sensor id 4 8 9 6 3 5 8 5 3 8 9 7 5 
sensor id 5 0 0 0 0 0 0 0 0 0 0 0 0 
sensor id 0 17 15 9 6 8 9 7 6 9 15 14 10 
sensor id 1 47 37 42 52 47 37 42 47 33 24 31 47 
sensor id 2 53 40 43 49 38 28 0 55 48 54 63 58 
sensor id 3 32 27 28 22 23 21 15 14 13 16 18 26 
sensor id 4 8 9 6 3 5 8 5 3 8 9 7 5 
sensor id 5 0 0 0 0 0 0 0 0 0 0 0 0 
sensor id 0 19 16 11 6 8 10 7 7 13 21 21 12 
sensor id 1 41 34 36 51 52 52 57 45 32 23 25 38 
sensor id 2 45 35 40 45 42 31 0 50 45 43 47 50 
sensor id 3 39 32 38 51 55 44 39 39 24 25 35 49 
sensor id 4 9 11 6 4 6 8 6 4 8 8 7 6 
sensor id 5 0 0 0 0 0 0 0 0 0 0 0 0 
sensor id 0 18 15 10 6 8 9 7 7 13 21 21 12 
sensor id 1 41 34 36 51 52 52 57 45 32 23 25 38 
sensor id 2 45 35 40 45 42 31 0 50 45 43 47 50 
sensor id 3 39 32 38 51 55 44 39 39 24 25 35 49 
sensor id 4 9 11 6 4 6 8 6 4 8 8 7 6 
sensor id 5 0 0 0 0 0 0 0 0 0 0 0 0 
sensor id 0 18 15 10 6 8 9 7 7 12 21 20 12 
sensor id 1 39 24 35 49 49 51 54 44 30 20 26 39 
sensor id 2 41 33 36 45 41 30 0 47 43 40 42 46 
sensor id 3 43 31 41 62 66 50 48 46 28 26 40 58 
sensor id 4 9 12 7 4 6 8 5 4 8 8 8 6 
sensor id 5 0 0 0 0 0 0 0 0 0 0 0 0 
sensor id 0 17 14 10 6 8 9 6 6 12 22 19 11 
sensor id 1 35 23 36 47 45 45 53 39 28 19 23 29 
sensor id 2 37 29 36 41 38 35 0 46 35 36 37 40 
sensor id 3 47 32 45 74 75 55 58 58 32 29 48 72 
sensor id 4 9 12 7 4 6 8 5 4 8 8 7 6 
sensor id 5 0 0 0 0 0 0 0 0 0 0 0 0 
sensor id 0 16 14 10 6 8 9 7 8 13 24 19 12 
sensor id 1 27 23 29 32 36 43 42 27 20 16 19 19 
sensor id 2 33 26 29 39 38 33 0 41 25 25 25 31 
sensor id 3 51 31 43 79 81 65 75 70 39 34 58 77 
sensor id 4 10 13 7 4 6 8 6 4 8 9 8 6 
sensor id 5 0 0 0 0 0 0 0 0 0 0 0 0 
sensor id 0 14 14 9 6 8 9 7 8 13 24 19 12 
sensor id 1 27 23 29 32 36 43 42 27 20 16 19 19 
sensor id 2 33 26 29 39 38 33 0 41 25 25 25 31 
sensor id 3 51 31 43 79 81 65 75 70 39 34 58 77 
sensor id 4 10 13 7 4 6 8 6 4 8 9 8 6 
sensor id 5 0 0 0 0 0 0 0 0 0 0 0 0 
sensor id 0 13 13 9 6 8 10 7 8 14 22 17 12 
sensor id 1 14 8 8 15 23 35 26 16 15 14 13 12 
sensor id 2 16 18 14 21 27 27 243 18 10 10 15 14 
sensor id 3 44 26 32 70 80 69 92 80 51 42 68 77 
sensor id 4 12 15 9 5 6 9 6 4 9 9 9 8 
sensor id 5 0 0 0 0 0 0 0 0 0 0 0 0 
sensor id 0 13 11 8 6 9 9 8 8 14 22 17 12 
sensor id 1 14 8 8 15 23 35 26 16 15 14 13 12 
sensor id 2 16 18 14 21 27 27 243 18 10 10 15 14 
sensor id 3 44 26 32 70 80 69 92 80 51 42 68 77 
sensor id 4 12 15 9 5 6 9 6 4 9 9 9 8 
sensor id 5 0 0 0 0 0 0 0 0 0 0 0 0 
sensor id 0 13 10 9 6 8 9 8 8 14 20 15 11 
sensor id 1 13 0 5 10 13 30 20 11 12 13 11 8 
sensor id 2 13 12 12 12 16 16 243 9 5 17 11 10 
sensor id 3 41 25 28 65 75 63 102 83 58 46 75 75 
sensor id 4 14 17 11 6 7 9 7 5 9 10 10 9 
sensor id 5 0 0 0 0 0 0 0 0 0 0 0 0 
sensor id 0 14 11 8 7 9 10 8 8 14 20 15 11 
sensor id 1 13 0 5 10 13 30 20 11 12 13 11 8 
sensor id 2 13 12 12 12 16 16 243 9 5 17 11 10 
sensor id 3 41 25 28 65 75 63 102 83 58 46 75 75 
sensor id 4 14 17 11 6 7 9 7 5 9 10 10 9 
sensor id 5 0 0 0 0 0 0 0 0 0 0 0 0 
sensor id 0 14 9 10 8 9 11 9 11 18 26 21 14 
sensor id 1 10 12 0 6 16 22 14 9 11 14 12 8 
sensor id 2 11 12 11 10 15 19 243 9 1 15 11 8 
sensor id 3 37 23 24 57 65 60 105 82 63 48 73 67 
sensor id 4 16 19 12 7 8 10 7 6 10 11 11 11 
sensor id 5 0 0 0 0 0 0 0 0 0 0 0 0 
sensor id 0 14 9 10 8 9 11 9 11 18 26 21 14 
sensor id 1 10 12 0 6 16 22 14 9 11 14 12 8 
sensor id 2 11 12 11 10 15 19 243 9 1 15 11 8 
sensor id 3 31 21 20 42 47 56 93 71 63 50 63 48 
sensor id 4 19 22 15 8 9 10 8 7 12 11 14 14 
sensor id 5 0 0 0 0 0 0 0 0 0 0 0 0 
sensor id 0 15 12 10 9 10 12 10 13 20 26 21 15 
sensor id 1 11 0 6 7 6 23 11 7 12 14 12 9 
sensor id 2 11 13 9 9 13 16 243 5 11 8 9 8 
sensor id 3 24 19 16 29 33 46 72 57 59 52 59 41 
sensor id 4 24 27 19 11 10 12 9 9 13 11 15 16 
sensor id 5 0 0 0 0 0 0 0 0 0 0 0 0 
sensor id 0 12 12 10 9 11 11 11 14 21 26 23 15 
sensor id 1 11 7 0 6 13 15 10 9 12 14 13 10 
sensor id 2 10 13 9 7 13 12 243 5 11 6 9 8 
sensor id 3 23 19 15 25 29 41 64 52 57 53 54 36 
sensor id 4 26 26 21 12 9 12 10 9 12 14 15 16 
sensor id 5 0 0 0 0 0 0 0 0 0 0 0 0 
sensor id 0 13 11 10 9 11 12 11 15 23 28 24 15 
sensor id 1 9 6 7 8 6 14 11 10 13 14 13 11 
sensor id 2 10 12 10 8 9 9 243 6 8 3 9 7 
sensor id 3 20 18 14 22 26 36 50 42 52 53 46 32 
sensor id 4 28 29 23 13 11 12 10 10 13 15 17 18 
sensor id 5 0 0 0 0 0 0 0 0 0 0 0 0 
sensor id 0 14 11 9 9 11 12 12 15 24 28 23 15 
sensor id 1 10 12 5 7 13 17 10 10 15 17 15 12 
sensor id 2 10 12 7 6 9 16 0 4 9 14 8 7 
sensor id 3 19 17 13 21 24 33 41 37 48 54 43 30 
sensor id 4 30 30 24 15 11 12 11 11 14 15 18 20 
sensor id 5 0 0 0 0 0 0 0 0 0 0 0 0 
sensor id 0 14 13 10 10 11 12 12 16 24 27 22 15 
sensor id 1 9 5 10 10 8 18 12 13 17 18 18 13 
sensor id 2 9 13 8 7 9 8 0 6 2 5 11 7 
sensor id 3 19 18 13 19 24 33 39 36 48 55 43 30 
sensor id 4 30 28 25 16 13 13 11 11 15 18 17 20 
sensor id 5 0 0 0 0 0 0 0 0 0 0 0 0 
sensor id 0 14 11 10 10 12 12 13 17 25 28 23 17 
sensor id 1 11 1 11 13 11 22 14 17 19 18 20 15 
sensor id 2 10 13 7 7 8 15 0 6 10 3 10 8 
sensor id 3 19 18 14 20 24 33 39 36 46 54 43 29 
sensor id 4 30 28 25 16 13 13 11 12 15 17 18 21 
sensor id 5 0 0 0 0 0 0 0 0 0 0 0 0 
sensor id 0 14 12 10 11 13 14 14 19 29 29 25 18 
sensor id 1 12 0 1 14 18 21 13 15 17 17 16 12 
sensor id 2 11 13 8 7 9 14 0 5 6 15 9 7 
sensor id 3 18 17 12 18 22 32 36 33 43 51 40 27 
sensor id 4 32 30 28 18 15 14 13 13 15 13 16 24 
sensor id 5 0 0 0 0 0 0 0 0 0 0 0 0 
sensor id 0 14 11 12 13 15 15 17 19 29 29 25 18 
sensor id 1 12 0 1 14 18 21 13 15 17 17 16 12 
sensor id 2 11 13 8 7 9 14 0 5 6 15 9 7 
sensor id 3 18 17 12 18 22 32 36 33 43 51 40 27 
sensor id 4 32 30 28 18 15 14 13 13 15 13 16 24 
sensor id 5 0 0 0 0 0 0 0 0 0 0 0 0 
sensor id 0 14 11 12 13 15 15 17 23 32 30 28 19 
sensor id 1 12 12 10 11 9 14 12 11 14 16 14 11 
sensor id 2 10 11 9 7 9 8 0 5 8 14 11 8 
sensor id 3 18 17 12 18 23 32 38 33 42 48 40 27 
sensor id 4 37 33 31 21 16 15 14 15 16 15 20 26 
sensor id 5 0 0 0 0 0 0 0 0 0 0 0 0 
sensor id 0 15 10 13 13 16 16 17 23 32 31 27 20 
sensor id 1 10 0 0 7 6 14 10 9 12 13 13 11 
sensor id 2 10 10 9 7 8 11 0 4 1 5 10 8 
sensor id 3 17 16 11 18 22 32 36 32 41 48 40 27 
sensor id 4 39 34 32 22 17 16 14 16 17 15 19 27 
sensor id 5 0 0 0 0 0 0 0 0 0 0 0 0 
sensor id 0 14 13 11 13 16 16 18 23 32 29 23 17 
sensor id 1 10 1 4 13 11 14 13 16 15 15 15 16 
sensor id 2 10 13 8 6 9 7 0 4 2 8 10 7 
sensor id 3 17 16 12 17 21 30 33 30 40 48 39 25 
sensor id 4 39 34 33 23 18 16 15 17 19 17 21 29 
sensor id 5 0 0 0 0 0 0 0 0 0 0 0 0 
sensor id 0 12 12 10 11 14 15 17 20 28 25 19 14 
sensor id 1 12 3 4 16 14 17 17 19 15 14 15 15 
sensor id 2 9 12 6 5 7 6 0 5 9 13 9 6 
sensor id 3 16 16 11 14 18 26 29 27 39 48 37 24 
sensor id 4 40 32 33 26 19 17 17 19 20 21 25 32 
sensor id 5 0 0 0 0 0 0 0 0 0 0 0 0 
sensor id 0 12 9 9 9 13 14 15 15 22 20 15 11 
sensor id 1 14 1 1 20 18 16 16 22 17 15 16 19 
sensor id 2 9 10 6 5 7 11 0 3 2 12 10 6 
sensor id 3 17 17 11 15 18 26 32 32 44 48 43 28 
sensor id 4 40 34 34 28 21 18 18 21 21 18 24 33 
sensor id 5 0 0 0 0 0 0 0 0 0 0 0 0 
sensor id 0 11 10 8 7 11 14 13 12 18 18 13 10 
sensor id 1 14 1 11 22 16 12 12 20 16 16 16 23 
sensor id 2 10 11 6 5 5 8 0 3 3 13 10 6 
sensor id 3 18 16 11 16 18 25 33 34 44 45 42 27 
sensor id 4 38 31 34 31 23 19 20 24 24 21 27 35 
sensor id 5 0 0 0 0 0 0 0 0 0 0 0 0 
sensor id 0 11 9 7 6 11 13 12 10 14 17 12 10 
sensor id 1 17 2 4 16 15 12 9 18 15 16 19 30 
sensor id 2 9 10 5 5 6 10 0 6 0 16 8 7 
sensor id 3 18 16 11 15 17 23 32 34 46 43 43 27 
sensor id 4 41 32 33 32 23 19 21 28 28 27 31 37 
sensor id 5 0 0 0 0 0 0 0 0 0 0 0 0 
sensor id 0 10 10 8 6 10 13 11 10 14 17 12 9 
sensor id 1 27 5 18 17 4 19 8 14 14 16 19 26 
sensor id 2 9 10 7 5 5 12 0 6 0 15 8 7 
sensor id 3 18 16 11 15 17 25 34 35 44 40 39 27 
sensor id 4 41 33 33 33 24 21 26 31 31 28 35 41 
sensor id 5 0 0 0 0 0 0 0 0 0 0 0 0 
sensor id 0 11 10 7 6 10 12 11 9 13 17 12 9 
sensor id 1 27 17 13 9 5 10 7 7 11 14 13 10 
sensor id 2 9 11 7 5 4 6 0 2 1 6 8 6 
sensor id 3 17 16 11 15 17 24 33 31 41 37 36 23 
sensor id 4 42 29 33 35 26 22 28 36 36 34 39 43 
sensor id 5 0 0 0 0 0 0 0 0 0 0 0 0 
sensor id 0 9 8 7 6 10 12 11 9 14 15 11 9 
sensor id 1 12 12 6 5 5 11 7 5 9 12 11 6 
sensor id 2 9 9 7 5 4 1 0 2 0 4 8 5 
sensor id 3 17 15 10 14 16 23 34 30 40 37 33 23 
sensor id 4 42 32 34 37 27 23 29 36 37 32 38 43 
sensor id 5 0 0 0 0 0 0 0 0 0 0 0 0 
sensor id 0 11 9 7 6 9 12 10 9 13 16 11 9 
sensor id 1 7 0 0 3 3 10 7 5 10 12 10 6 
sensor id 2 9 11 7 4 4 0 0 3 3 9 8 6 
sensor id 3 17 16 11 13 16 23 34 28 40 36 34 22 
sensor id 4 42 31 33 37 27 23 31 37 39 34 40 43 
sensor id 5 0 0 0 0 0 0 0 0 0 0 0 0 
sensor id 0 10 10 7 5 10 12 10 8 12 15 12 8 
sensor id 1 8 5 5 5 11 14 6 5 9 11 9 6 
sensor id 2 9 11 7 4 6 11 0 3 2 4 7 5 
sensor id 3 17 15 10 13 15 22 30 29 41 38 34 22 
sensor id 4 42 27 30 37 27 23 31 38 40 34 42 42 
sensor id 5 0 0 0 0 0 0 0 0 0 0 0 0 
sensor id 0 10 9 7 5 9 12 9 8 12 15 12 8 
sensor id 1 8 5 5 5 11 14 6 5 9 11 9 6 
sensor id 2 9 11 7 4 6 11 0 3 2 4 7 5 
sensor id 3 17 15 10 13 15 22 30 29 41 38 34 22 
sensor id 4 42 27 30 37 27 23 31 38 40 34 42 42 
sensor id 5 0 0 0 0 0 0 0 0 0 0 0 0 
sensor id 0 9 8 7 5 9 12 10 8 12 14 10 8 
sensor id 1 8 10 8 5 9 15 8 7 11 12 11 8 
sensor id 2 8 9 7 5 6 10 243 5 9 14 10 7 
sensor id 3 18 16 11 17 18 26 39 38 48 41 42 30 
sensor id 4 38 26 29 32 23 20 25 31 34 31 34 38 
sensor id 5 0 0 0 0 0 0 0 0 0 0 0 0 
sensor id 0 8 8 7 5 9 12 9 8 12 14 10 8 
sensor id 1 8 10 8 5 9 15 8 7 11 12 11 8 
sensor id 2 8 9 7 5 6 10 243 5 9 14 10 7 
sensor id 3 18 16 11 17 18 26 39 38 48 41 42 30 
sensor id 4 38 26 29 32 23 20 25 31 34 31 34 38 
sensor id 5 0 0 0 0 0 0 0 0 0 0 0 0 
sensor id 0 11 10 7 5 9 12 9 8 12 15 11 8 
sensor id 1 11 5 3 4 4 9 7 7 10 12 13 9 
sensor id 2 10 12 8 5 4 3 243 3 2 6 10 7 
sensor id 3 20 17 12 19 20 27 43 44 52 43 49 39 
sensor id 4 36 28 28 27 19 17 19 23 26 26 31 33 
sensor id 5 0 0 0 0 0 0 0 0 0 0 0 0 
sensor id 0 9 9 7 5 9 11 9 8 12 15 11 8 
sensor id 1 11 5 3 4 4 9 7 7 10 12 13 9 
sensor id 2 10 12 8 5 4 3 243 3 2 6 10 7 
sensor id 3 20 17 12 19 20 27 43 44 52 43 49 39 
sensor id 4 36 28 28 27 19 17 19 23 26 26 31 33 
sensor id 5 0 0 0 0 0 0 0 0 0 0 0 0 
sensor id 0 10 8 6 5 8 11 8 7 11 14 11 8 
sensor id 1 13 10 7 6 9 16 8 7 10 13 12 8 
sensor id 2 10 12 6 5 7 11 243 5 8 11 9 6 
sensor id 3 26 20 16 24 24 32 52 52 56 43 52 42 
sensor id 4 35 28 27 26 18 17 19 24 27 26 31 33 
sensor id 5 0 0 0 0 0 0 0 0 0 0 0 0 
sensor id 0 10 8 6 5 8 11 8 7 11 14 11 8 
sensor id 1 13 10 7 6 9 16 8 7 10 13 12 8 
sensor id 2 10 12 6 5 7 11 243 5 8 11 9 6 
sensor id 3 25 19 15 22 21 27 45 48 56 44 52 40 
sensor id 4 36 26 27 26 18 17 19 25 27 29 31 34 
sensor id 5 0 0 0 0 0 0 0 0 0 0 0 0 
sensor id 0 9 8 7 5 8 10 7 6 9 13 10 8 
sensor id 1 10 5 7 7 9 18 8 7 10 12 12 8 
sensor id 2 9 10 7 6 7 8 243 5 8 14 11 7 
sensor id 3 27 19 15 22 20 26 43 50 58 44 55 45 
sensor id 4 34 22 22 21 14 15 17 22 26 27 29 31 
sensor id 5 0 0 0 0 0 0 0 0 0 0 0 0 
sensor id 0 8 7 6 4 7 10 7 5 8 12 9 7 
sensor id 1 11 13 6 4 2 11 7 7 11 13 12 8 
sensor id 2 9 11 6 5 4 2 0 5 9 15 11 7 
sensor id 3 29 20 15 22 19 24 38 49 64 50 58 42 
sensor id 4 29 21 17 16 11 13 13 17 22 21 25 25 
sensor id 5 0 0 0 0 0 0 0 0 0 0 0 0 
sensor id 0 10 9 6 4 7 9 6 5 9 12 11 6 
sensor id 1 10 1 2 5 4 10 7 7 10 13 12 10 
sensor id 2 9 11 7 5 3 0 0 4 4 7 10 7 
sensor id 3 27 19 14 20 18 22 33 45 62 52 61 42 
sensor id 4 22 17 13 10 9 11 10 10 15 17 19 15 
sensor id 5 0 0 0 0 0 0 0 0 0 0 0 0 
sensor id 0 10 7 6 3 7 9 6 5 8 12 9 7 
sensor id 1 13 5 5 8 7 16 8 7 11 14 13 12 
sensor id 2 9 9 8 5 7 9 39 4 3 7 9 7 
sensor id 3 29 20 15 20 18 22 31 44 64 58 69 44 
sensor id 4 15 14 9 7 7 10 8 7 12 14 13 11 
sensor id 5 0 0 0 0 0 0 0 0 0 0 0 0 
sensor id 0 10 7 6 4 7 9 6 4 8 11 10 7 
sensor id 1 15 6 7 8 6 14 9 8 11 15 14 11 
sensor id 2 9 9 6 5 3 10 243 4 5 7 9 7 
sensor id 3 31 20 16 22 19 23 33 47 66 60 75 46 
sensor id 4 13 12 8 6 7 9 7 6 11 12 12 9 
sensor id 5 0 0 0 0 0 0 0 0 0 0 0 0 
sensor id 0 9 10 7 4 7 9 6 5 9 11 9 7 
sensor id 1 13 12 10 9 12 18 10 9 13 23 17 11 
sensor id 2 9 12 8 6 5 6 243 4 5 8 9 7 
sensor id 3 33 22 17 24 20 23 34 47 60 54 72 49 
sensor id 4 12 11 8 5 7 9 7 5 10 11 10 8 
sensor id 5 0 0 0 0 0 0 0 0 0 0 0 0 
sensor id 0 11 8 6 4 7 9 6 5 8 14 9 7 
sensor id 1 12 2 1 9 11 19 11 10 13 30 23 13 
sensor id 2 10 11 6 6 6 9 243 8 12 15 11 8 
sensor id 3 38 24 19 28 23 26 36 50 56 49 68 54 
sensor id 4 12 12 8 5 7 9 7 5 9 10 9 8 
sensor id 5 0 0 0 0 0 0 0 0 0 0 0 0 
sensor id 0 8 8 6 4 7 10 6 5 8 14 9 7 
sensor id 1 12 2 1 9 11 19 11 10 13 30 23 13 
sensor id 2 10 11 6 6 6 9 243 8 12 15 11 8 
sensor id 3 38 24 19 28 23 26 36 50 56 49 68 54 
sensor id 4 12 12 8 5 7 9 7 5 9 10 9 8 
sensor id 5 0 0 0 0 0 0 0 0 0 0 0 0 
sensor id 0 12 8 7 5 7 10 7 5 10 17 10 7 
sensor id 1 15 10 8 8 13 19 12 10 15 33 28 12 
sensor id 2 11 10 10 7 5 12 243 6 6 10 13 9 
sensor id 3 42 26 23 34 28 29 43 58 55 43 65 62 
sensor id 4 11 12 8 5 6 9 7 5 9 10 9 8 
sensor id 5 0 0 0 0 0 0 0 0 0 0 0 0 
sensor id 0 12 8 7 5 7 10 7 5 10 17 10 7 
sensor id 1 15 10 8 8 13 19 12 10 15 33 28 12 
sensor id 2 11 10 10 7 5 12 243 6 6 10 13 9 
sensor id 3 49 30 29 45 36 35 52 61 43 33 51 68 
sensor id 4 12 13 8 5 6 9 6 5 9 9 8 7 
sensor id 5 0 0 0 0 0 0 0 0 0 0 0 0 
sensor id 0 8 11 8 5 8 9 6 6 11 19 14 9 
sensor id 1 16 12 3 8 13 19 14 11 16 34 28 11 
sensor id 2 10 15 11 7 5 5 243 7 7 14 12 9 
sensor id 3 60 36 38 59 48 40 57 61 35 28 46 73 
sensor id 4 10 12 8 5 6 9 6 4 8 9 8 6 
sensor id 5 0 0 0 0 0 0 0 0 0 0 0 0 
sensor id 0 9 11 8 5 8 9 7 6 11 14 8 8 
sensor id 1 15 8 9 9 13 23 19 14 18 26 25 12 
sensor id 2 10 14 12 9 12 8 243 7 7 11 10 9 
sensor id 3 66 39 44 70 59 45 66 64 34 27 45 78 
sensor id 4 10 12 8 4 6 9 6 4 8 9 8 6 
sensor id 5 0 0 0 0 0 0 0 0 0 0 0 0 
sensor id 0 15 15 8 5 8 10 7 6 11 18 11 9 
sensor id 1 12 6 6 12 21 22 23 16 16 16 15 11 
sensor id 2 12 18 13 9 9 12 243 9 10 6 13 10 
sensor id 3 66 39 45 79 68 48 76 67 33 27 42 77 
sensor id 4 10 12 7 4 6 9 6 4 8 9 8 6 
sensor id 5 0 0 0 0 0 0 0 0 0 0 0 0 
sensor id 0 10 10 8 5 8 9 7 6 11 20 14 9 
sensor id 1 11 14 1 15 18 32 28 18 20 17 15 14 
sensor id 2 11 14 10 10 14 16 243 11 14 7 14 12 
sensor id 3 69 41 51 81 75 52 75 60 29 24 36 69 
sensor id 4 10 12 7 4 5 8 5 4 8 8 7 6 
sensor id 5 0 0 0 0 0 0 0 0 0 0 0 0 
sensor id 0 13 8 8 6 8 10 7 7 12 18 17 10 
sensor id 1 15 2 15 19 31 34 40 26 24 19 17 20 
sensor id 2 14 11 13 14 20 18 243 21 20 10 18 19 
sensor id 3 64 41 52 77 78 58 66 48 23 21 29 57 
sensor id 4 10 12 7 4 6 9 6 4 8 9 7 6 
sensor id 5 0 0 0 0 0 0 0 0 0 0 0 0 
sensor id 0 11 13 8 6 8 10 7 7 11 20 17 11 
sensor id 1 17 17 16 29 39 43 57 38 31 22 21 26 
sensor id 2 17 19 15 25 30 24 0 35 30 18 29 30 
sensor id 3 60 42 54 68 71 51 46 35 19 19 23 42 
sensor id 4 9 11 7 4 6 8 6 4 8 8 7 6 
sensor id 5 0 0 0 0 0 0 0 0 0 0 0 0 
sensor id 0 15 12 10 6 8 10 7 7 12 20 19 12 
sensor id 1 25 22 21 35 50 47 70 52 41 28 27 38 
sensor id 2 25 20 24 35 38 27 0 40 32 32 34 37 
sensor id 3 50 39 48 53 59 40 32 26 16 18 19 32 
sensor id 4 9 11 6 4 6 8 5 3 8 8 7 5 
sensor id 5 0 0 0 0 0 0 0 0 0 0 0 0 
sensor id 0 17 14 10 6 8 9 7 7 11 17 19 12 
sensor id 1 36 27 33 53 58 46 73 72 51 33 31 42 
sensor id 2 32 26 32 39 39 28 0 45 38 33 39 41 
sensor id 3 45 41 48 37 38 29 19 16 13 17 16 25 
sensor id 4 8 10 6 3 5 8 5 3 7 8 7 5 
sensor id 5 0 0 0 0 0 0 0 0 0 0 0 0 
sensor id 0 21 15 13 7 9 10 8 9 14 22 28 20 
sensor id 1 36 26 35 58 65 54 79 66 43 27 28 38 
sensor id 2 34 27 36 43 42 33 0 47 40 34 39 43 
sensor id 3 39 42 44 36 39 31 23 20 14 17 17 30 
sensor id 4 8 10 6 4 5 8 5 4 8 8 7 6 
sensor id 5 0 0 0 0 0 0 0 0 0 0 0 0 
sensor id 0 29 22 18 11 10 11 9 9 14 22 28 20 
sensor id 1 36 26 35 58 65 54 79 66 43 27 28 38 
sensor id 2 34 27 36 43 42 33 0 47 40 34 39 43 
sensor id 3 39 42 44 36 39 31 23 20 14 17 17 30 
sensor id 4 8 10 6 4 5 8 5 4 8 8 7 6 
sensor id 5 0 0 0 0 0 0 0 0 0 0 0 0 
sensor id 0 29 22 18 11 10 11 9 12 17 26 34 28 
sensor id 1 34 23 35 52 62 60 80 61 41 25 25 36 
sensor id 2 35 30 37 44 42 38 0 47 42 34 41 47 
sensor id 3 40 39 44 39 45 35 26 23 15 17 18 29 
sensor id 4 8 11 7 4 6 8 5 3 8 9 7 6 
sensor id 5 0 0 0 0 0 0 0 0 0 0 0 0 
sensor id 0 35 28 25 16 12 12 10 16 21 29 37 35 
sensor id 1 32 27 29 48 63 58 73 50 30 21 22 27 
sensor id 2 37 33 39 47 46 39 0 51 43 32 45 50 
sensor id 3 36 35 37 36 45 36 27 22 15 17 19 27 
sensor id 4 9 11 7 4 6 9 6 4 8 8 7 6 
sensor id 5 0 0 0 0 0 0 0 0 0 0 0 0 
sensor id 0 38 32 34 21 13 12 10 18 23 33 39 37 
sensor id 1 25 16 28 38 54 61 60 33 23 17 17 19 
sensor id 2 42 35 44 50 47 39 0 50 42 28 44 53 
sensor id 3 33 29 30 33 43 39 27 23 16 18 19 29 
sensor id 4 10 13 7 4 6 9 6 4 8 9 7 6 
sensor id 5 0 0 0 0 0 0 0 0 0 0 0 0 
sensor id 0 38 34 36 26 16 13 13 26 30 37 41 38 
sensor id 1 18 6 17 26 42 63 47 24 19 17 16 16 
sensor id 2 42 35 42 47 43 42 0 48 28 20 33 47 
sensor id 3 32 24 26 33 48 55 35 27 18 19 22 34 
sensor id 4 11 16 10 4 7 9 6 4 8 9 8 7 
sensor id 5 0 0 0 0 0 0 0 0 0 0 0 0 
sensor id 0 39 33 36 28 18 14 15 26 30 37 41 38 
sensor id 1 18 6 17 26 42 63 47 24 19 17 16 16 
sensor id 2 42 35 42 47 43 42 0 48 28 20 33 47 
sensor id 3 32 24 26 33 48 55 35 27 18 19 22 34 
sensor id 4 11 16 10 4 7 9 6 4 8 9 8 7 
sensor id 5 0 0 0 0 0 0 0 0 0 0 0 0 
sensor id 0 38 30 33 25 17 14 14 25 32 37 40 37 
sensor id 1 14 18 12 15 27 48 30 15 17 16 22 24 
sensor id 2 34 30 39 42 41 32 0 33 21 12 21 29 
sensor id 3 32 23 23 34 45 58 40 31 22 21 27 36 
sensor id 4 14 21 13 6 7 10 7 5 9 10 9 8 
sensor id 5 0 0 0 0 0 0 0 0 0 0 0 0 
sensor id 0 36 27 28 23 16 14 13 25 32 37 40 37 
sensor id 1 14 18 12 15 27 48 30 15 17 16 22 24 
sensor id 2 34 30 39 42 41 32 0 33 21 12 21 29 
sensor id 3 32 23 23 34 45 58 40 31 22 21 27 36 
sensor id 4 14 21 13 6 7 10 7 5 9 10 9 8 
sensor id 5 0 0 0 0 0 0 0 0 0 0 0 0 
sensor id 0 36 27 28 23 16 14 13 21 26 32 34 30 
sensor id 1 43 29 24 14 18 35 22 15 15 17 22 26 
sensor id 2 25 26 33 35 38 27 0 24 17 21 17 18 
sensor id 3 26 19 18 27 34 49 34 26 19 20 22 25 
sensor id 4 15 22 14 7 8 10 7 5 9 10 9 9 
sensor id 5 0 0 0 0 0 0 0 0 0 0 0 0 
sensor id 0 27 17 19 15 12 13 10 13 15 20 18 14 
sensor id 1 52 24 21 14 16 20 12 11 13 17 23 29 
sensor id 2 17 17 19 17 21 19 0 9 6 13 14 10 
sensor id 3 20 17 13 16 20 25 18 15 14 16 15 15 
sensor id 4 13 17 11 6 7 10 7 5 9 9 8 7 
sensor id 5 0 0 0 0 0 0 0 0 0 0 0 0 
sensor id 0 14 12 9 8 9 10 8 7 10 15 11 8 
sensor id 1 67 39 34 17 13 13 9 11 14 16 22 29 
sensor id 2 12 13 9 8 8 11 0 5 6 15 15 9 
sensor id 3 14 15 9 8 10 15 10 8 12 14 12 11 
sensor id 4 10 12 8 4 7 9 6 4 8 9 8 6 
sensor id 5 0 0 0 0 0 0 0 0 0 0 0 0 
sensor id 0 10 11 8 5 8 10 7 5 8 13 10 8 
sensor id 1 65 43 28 12 11 18 8 10 14 15 19 23 
sensor id 2 12 12 9 6 5 13 0 5 7 20 17 8 
sensor id 3 12 14 7 7 8 13 9 7 10 14 11 9 
sensor id 4 9 10 6 4 6 9 6 4 8 9 8 6 
sensor id 5 0 0 0 0 0 0 0 0 0 0 0 0 
sensor id 0 10 10 7 4 7 9 6 5 8 12 10 7 
sensor id 1 60 50 29 12 3 15 8 7 13 16 15 18 
sensor id 2 12 13 9 6 5 3 0 4 9 25 17 9 
sensor id 3 12 15 8 6 8 14 8 7 10 14 11 10 
sensor id 4 8 9 6 4 5 9 5 4 8 9 7 5 
sensor id 5 0 0 0 0 0 0 0 0 0 0 0 0 
sensor id 0 9 10 7 4 7 10 6 5 8 12 10 7 
sensor id 1 60 50 29 12 3 15 8 7 13 16 15 18 
sensor id 2 12 13 9 6 5 3 0 4 9 25 17 9 
sensor id 3 12 15 8 6 8 14 8 7 10 14 11 10 
sensor id 4 8 9 6 4 5 9 5 4 8 9 7 5 
sensor id 5 0 0 0 0 0 0 0 0 0 0 0 0 
sensor id 0 9 9 6 3 7 9 7 5 8 13 8 7 
sensor id 1 44 57 26 11 13 19 8 9 15 22 21 17 
sensor id 2 12 12 7 5 5 11 0 5 12 29 23 9 
sensor id 3 24 25 13 9 9 14 8 8 10 14 14 14 
sensor id 4 8 9 6 3 6 9 6 4 8 8 7 5 
sensor id 5 0 0 0 0 0 0 0 0 0 0 0 0 
sensor id 0 10 9 7 4 7 9 6 5 8 13 8 7 
sensor id 1 44 57 26 11 13 19 8 9 15 22 21 17 
sensor id 2 12 12 7 5 5 11 0 5 12 29 23 9 
sensor id 3 24 25 13 9 9 14 8 8 10 14 14 14 
sensor id 4 8 9 6 3 6 9 6 4 8 8 7 5 
sensor id 5 0 0 0 0 0 0 0 0 0 0 0 0 
sensor id 0 9 8 7 4 7 9 6 4 8 13 9 7 
sensor id 1 40 58 40 15 9 18 13 16 32 46 46 25 
sensor id 2 11 12 7 6 6 7 0 7 14 32 28 10 
sensor id 3 20 19 17 24 19 16 14 12 12 14 11 11 
sensor id 4 8 9 6 3 6 9 5 4 8 9 7 5 
sensor id 5 0 0 0 0 0 0 0 0 0 0 0 0 
sensor id 0 9 10 6 4 7 9 6 4 8 13 9 7 
sensor id 1 40 58 40 15 9 18 13 16 32 46 46 25 
sensor id 2 11 12 7 6 6 7 0 7 14 32 28 10 
sensor id 3 20 19 17 24 19 16 14 12 12 14 11 11 
sensor id 4 8 9 6 3 6 9 5 4 8 9 7 5 
sensor id 5 0 0 0 0 0 0 0 0 0 0 0 0 
sensor id 0 9 10 6 4 7 9 6 5 9 13 9 7 
sensor id 1 36 58 46 17 11 17 13 24 45 46 53 36 
sensor id 2 12 13 8 6 6 7 0 8 16 35 30 11 
sensor id 3 12 17 11 8 11 17 10 7 10 13 11 9 
sensor id 4 8 9 6 4 6 8 6 4 8 8 7 6 
sensor id 5 0 0 0 0 0 0 0 0 0 0 0 0 
sensor id 0 9 9 7 4 8 10 7 6 9 13 9 8 
sensor id 1 33 51 39 21 14 17 18 42 57 44 56 45 
sensor id 2 12 13 8 7 7 9 0 8 20 36 28 12 
sensor id 3 12 16 13 8 10 14 8 7 10 13 10 9 
sensor id 4 8 10 6 4 6 8 6 4 8 9 8 7 
sensor id 5 0 0 0 0 0 0 0 0 0 0 0 0 
sensor id 0 9 9 7 4 8 10 7 5 8 14 9 7 
sensor id 1 30 50 41 28 20 18 28 48 50 30 42 42 
sensor id 2 13 14 9 7 7 8 0 11 28 41 26 12 
sensor id 3 12 15 13 9 13 16 9 7 10 14 10 10 
sensor id 4 11 11 8 5 6 9 7 5 9 10 9 9 
sensor id 5 0 0 0 0 0 0 0 0 0 0 0 0 
sensor id 0 10 9 5 3 8 9 6 5 9 13 9 7 
sensor id 1 26 49 50 34 35 30 43 59 49 26 32 38 
sensor id 2 13 13 9 7 7 5 0 14 34 41 27 13 
sensor id 3 11 15 14 12 19 19 12 8 9 14 10 10 
sensor id 4 10 10 7 6 8 11 9 8 13 12 11 9 
sensor id 5 0 0 0 0 0 0 0 0 0 0 0 0 
sensor id 0 9 9 6 4 7 10 6 5 8 13 10 7 
sensor id 1 24 42 51 35 35 34 48 54 40 21 24 29 
sensor id 2 12 14 9 9 7 6 0 15 39 40 25 13 
sensor id 3 11 16 14 14 28 25 16 9 10 14 10 10 
sensor id 4 10 11 7 6 7 11 10 9 15 14 11 8 
sensor id 5 0 0 0 0 0 0 0 0 0 0 0 0 
sensor id 0 9 10 7 4 8 10 5 5 8 14 9 7 
sensor id 1 24 37 62 32 34 39 47 47 34 18 22 25 
sensor id 2 11 14 10 9 8 15 0 20 41 41 26 15 
sensor id 3 12 14 13 15 31 29 18 10 11 13 11 11 
sensor id 4 10 11 7 5 7 10 9 7 15 15 11 8 
sensor id 5 0 0 0 0 0 0 0 0 0 0 0 0 
sensor id 0 9 9 6 3 8 10 6 4 8 13 8 6 
sensor id 1 26 26 54 36 36 43 57 62 49 22 24 26 
sensor id 2 11 13 9 8 10 15 0 18 29 27 18 11 
sensor id 3 12 16 20 26 49 40 30 15 12 15 13 14 
sensor id 4 10 12 7 5 7 9 7 5 11 13 9 7 
sensor id 5 0 0 0 0 0 0 0 0 0 0 0 0 
sensor id 0 9 11 7 3 6 8 5 5 8 11 10 5 
sensor id 1 25 13 28 30 33 29 53 58 57 25 26 24 
sensor id 2 11 13 7 7 7 4 0 7 5 17 10 8 
sensor id 3 15 18 36 48 68 46 43 21 13 17 14 17 
sensor id 4 10 11 7 4 5 9 6 4 9 10 9 6 
sensor id 5 0 0 0 0 0 0 0 0 0 0 0 0 
sensor id 0 8 10 5 3 7 10 6 5 7 12 12 7 
sensor id 1 12 7 0 18 17 28 47 49 49 21 21 17 
sensor id 2 9 14 5 6 6 2 243 6 0 5 10 8 
sensor id 3 16 19 40 50 65 42 42 21 14 16 14 17 
sensor id 4 10 11 6 4 5 9 6 4 9 10 8 6 
sensor id 5 0 0 0 0 0 0 0 0 0 0 0 0 
sensor id 0 9 11 4 4 6 9 6 5 7 12 12 7 
sensor id 1 12 7 0 18 17 28 47 49 49 21 21 17 
sensor id 2 9 14 5 6 6 2 243 6 0 5 10 8 
sensor id 3 16 19 40 50 65 42 42 21 14 16 14 17 
sensor id 4 10 11 6 4 5 9 6 4 9 10 8 6 
sensor id 5 0 0 0 0 0 0 0 0 0 0 0 0 
sensor id 0 9 11 4 4 6 9 6 4 8 12 12 6 
sensor id 1 9 14 3 11 22 28 42 41 45 23 21 17 
sensor id 2 9 13 6 5 3 13 243 3 8 15 10 7 
sensor id 3 16 20 43 59 70 46 54 27 16 16 15 20 
sensor id 4 10 10 6 4 6 9 6 4 9 10 8 7 
sensor id 5 0 0 0 0 0 0 0 0 0 0 0 0 
sensor id 0 9 10 7 4 7 10 6 5 9 12 11 8 
sensor id 1 28 16 32 35 28 24 44 43 45 34 27 33 
sensor id 2 12 15 15 15 9 7 0 14 15 14 16 15 
sensor id 3 19 26 45 68 79 51 63 32 16 17 15 21 
sensor id 4 10 11 7 4 6 9 6 4 9 10 9 7 
sensor id 5 0 0 0 0 0 0 0 0 0 0 0 0 
sensor id 0 9 11 7 5 7 8 6 5 9 12 10 7 
sensor id 1 43 21 47 53 23 29 45 48 52 41 31 45 
sensor id 2 15 16 17 24 16 17 0 22 21 16 16 21 
sensor id 3 22 30 52 72 77 47 63 36 17 18 16 22 
sensor id 4 9 10 6 4 6 8 5 4 9 10 8 6 
sensor id 5 0 0 0 0 0 0 0 0 0 0 0 0 
sensor id 0 10 10 6 3 6 8 6 5 9 12 9 7 
sensor id 1 58 28 60 58 23 26 37 48 56 45 35 47 
sensor id 2 15 15 16 29 19 16 0 28 20 15 18 20 
sensor id 3 22 31 57 72 68 36 46 35 17 18 17 23 
sensor id 4 9 9 6 3 6 8 5 4 8 9 8 5 
sensor id 5 0 0 0 0 0 0 0 0 0 0 0 0 
sensor id 0 11 9 7 4 7 8 6 5 7 13 10 8 
sensor id 1 69 37 62 55 20 15 25 38 52 47 37 54 
sensor id 2 15 14 15 27 22 9 0 35 21 15 18 23 
sensor id 3 21 30 59 63 44 25 27 30 19 18 16 26 
sensor id 4 8 9 6 3 5 8 6 3 8 9 7 5 
sensor id 5 0 0 0 0 0 0 0 0 0 0 0 0 
sensor id 0 10 9 6 4 7 9 6 4 8 13 9 7 
sensor id 1 87 44 69 48 15 22 18 26 39 49 38 54 
sensor id 2 16 14 13 28 21 13 0 41 24 22 21 26 
sensor id 3 24 30 61 53 28 19 17 24 16 17 17 27 
sensor id 4 8 9 6 3 5 8 5 4 8 9 7 5 
sensor id 5 0 0 0 0 0 0 0 0 0 0 0 0 
sensor id 0 10 9 7 4 7 9 6 5 8 12 9 7 
sensor id 1 95 51 67 43 18 19 14 20 28 50 40 47 
sensor id 2 16 14 14 29 22 16 0 54 32 23 28 34 
sensor id 3 26 29 50 40 21 18 15 19 15 17 18 31 
sensor id 4 8 9 6 3 5 8 5 3 8 9 7 5 
sensor id 5 0 0 0 0 0 0 0 0 0 0 0 0 
sensor id 0 10 10 7 4 7 9 6 5 9 12 9 6 
sensor id 1 85 52 61 37 14 15 11 18 27 53 42 45 
sensor id 2 18 17 16 30 21 14 0 59 38 23 30 35 
sensor id 3 33 25 15 9 9 12 7 6 9 14 11 10 
sensor id 4 8 8 6 3 5 8 5 3 8 8 7 5 
sensor id 5 0 0 0 0 0 0 0 0 0 0 0 0 
sensor id 0 9 9 6 4 7 9 7 5 9 12 10 7 
sensor id 1 82 52 58 33 13 16 11 16 27 53 42 40 
sensor id 2 17 14 15 29 19 13 0 58 39 25 33 37 
sensor id 3 14 22 11 6 8 13 7 7 10 15 15 15 
sensor id 4 8 8 6 3 5 8 5 3 8 9 7 5 
sensor id 5 0 0 0 0 0 0 0 0 0 0 0 0 
sensor id 0 10 9 7 4 7 9 6 5 8 13 10 7 
sensor id 1 81 53 45 25 12 15 10 15 24 54 40 37 
sensor id 2 18 15 14 26 17 12 0 54 42 24 33 32 
sensor id 3 31 28 15 10 9 14 9 11 13 17 22 28 
sensor id 4 8 9 5 3 5 8 5 3 8 9 7 5 
sensor id 5 0 0 0 0 0 0 0 0 0 0 0 0 
sensor id 0 9 10 6 4 7 9 6 4 8 13 10 7 
sensor id 1 74 47 39 22 11 16 10 14 25 56 44 31 
sensor id 2 16 15 13 21 14 12 0 51 46 27 41 38 
sensor id 3 42 35 21 14 10 14 10 13 13 16 21 29 
sensor id 4 8 9 5 3 5 8 6 3 8 8 7 5 
sensor id 5 0 0 0 0 0 0 0 0 0 0 0 0 
sensor id 0 9 10 7 4 7 9 6 4 8 12 9 7 
sensor id 1 62 49 36 18 12 13 9 14 25 52 44 26 
sensor id 2 19 15 14 22 14 7 0 53 53 29 53 44 
sensor id 3 42 35 23 15 11 14 10 12 13 16 18 26 
sensor id 4 8 9 6 3 5 8 5 4 8 9 7 5 
sensor id 5 0 0 0 0 0 0 0 0 0 0 0 0 
sensor id 0 10 10 7 4 7 9 6 4 8 12 9 7 
sensor id 1 62 49 36 18 12 13 9 14 25 52 44 26 
sensor id 2 19 15 14 22 14 7 0 53 53 29 53 44 
sensor id 3 42 35 23 15 11 14 10 12 13 16 18 26 
sensor id 4 8 9 6 3 5 8 5 4 8 9 7 5 
sensor id 5 0 0 0 0 0 0 0 0 0 0 0 0 
sensor id 0 9 9 7 3 7 9 6 4 8 12 10 7 
sensor id 1 62 59 28 13 6 12 10 14 25 48 48 26 
sensor id 2 21 17 15 20 10 6 0 45 47 31 68 49 
sensor id 3 38 32 24 15 11 14 10 10 11 15 13 18 
sensor id 4 8 9 6 3 6 8 5 3 8 8 7 5 
sensor id 5 0 0 0 0 0 0 0 0 0 0 0 0 
sensor id 0 10 9 6 4 7 10 6 4 8 12 10 7 
sensor id 1 62 59 28 13 6 12 10 14 25 48 48 26 
sensor id 2 21 17 15 20 10 6 0 45 47 31 68 49 
sensor id 3 38 32 24 15 11 14 10 10 11 15 13 18 
sensor id 4 8 9 6 3 6 8 5 3 8 8 7 5 
sensor id 5 0 0 0 0 0 0 0 0 0 0 0 0 
sensor id 0 9 9 6 4 7 9 6 5 8 12 9 6 
sensor id 1 46 63 24 12 12 14 13 21 32 37 43 26 
sensor id 2 28 19 15 17 8 5 0 27 36 35 83 48 
sensor id 3 17 20 19 11 11 14 8 8 9 12 10 10 
sensor id 4 8 9 5 3 5 8 5 3 7 9 7 5 
sensor id 5 0 0 0 0 0 0 0 0 0 0 0 0 
sensor id 0 10 9 7 4 7 10 6 5 8 12 9 6 
sensor id 1 46 63 24 12 12 14 13 21 32 37 43 26 
sensor id 2 28 19 15 17 8 5 0 27 36 35 83 48 
sensor id 3 17 20 19 11 11 14 8 8 9 12 10 10 
sensor id 4 8 9 5 3 5 8 5 3 7 9 7 5 
sensor id 5 0 0 0 0 0 0 0 0 0 0 0 0 
sensor id 0 9 9 7 4 8 9 7 4 9 14 8 6 
sensor id 1 41 56 23 23 26 28 39 33 22 25 31 22 
sensor id 2 33 18 17 14 9 7 243 17 27 37 77 37 
sensor id 3 11 13 9 8 13 16 9 7 8 13 10 8 
sensor id 4 8 9 6 3 6 9 6 4 8 9 7 5 
sensor id 5 0 0 0 0 0 0 0 0 0 0 0 0 
sensor id 0 8 12 8 4 8 9 6 4 9 14 8 6 
sensor id 1 41 56 23 23 26 28 39 33 22 25 31 22 
sensor id 2 33 18 17 14 9 7 243 17 27 37 77 37 
sensor id 3 11 13 9 8 13 16 9 7 8 13 10 8 
sensor id 4 8 9 6 3 6 9 6 4 8 9 7 5 
sensor id 5 0 0 0 0 0 0 0 0 0 0 0 0 
sensor id 0 8 12 8 4 8 9 6 6 8 11 11 8 
sensor id 1 34 51 14 20 36 34 37 20 14 15 14 15 
sensor id 2 33 23 16 12 9 14 243 14 22 34 69 37 
sensor id 3 9 13 7 6 11 16 9 6 9 14 10 9 
sensor id 4 8 9 6 3 6 8 6 4 8 9 7 5 
sensor id 5 0 0 0 0 0 0 0 0 0 0 0 0 
sensor id 0 11 13 7 4 8 10 6 7 10 16 13 9 
sensor id 1 33 52 23 16 33 37 32 14 14 14 16 16 
sensor id 2 38 24 13 13 12 19 243 16 21 34 70 41 
sensor id 3 10 13 6 6 12 19 10 6 10 13 10 9 
sensor id 4 8 10 6 4 5 9 6 4 8 9 8 6 
sensor id 5 0 0 0 0 0 0 0 0 0 0 0 0 
sensor id 0 11 8 8 5 8 9 7 6 12 21 17 10 
sensor id 1 40 59 20 15 27 47 32 32 22 16 20 29 
sensor id 2 43 20 17 15 14 25 243 15 23 30 57 39 
sensor id 3 10 13 7 6 15 26 11 7 9 12 10 9 
sensor id 4 9 11 7 4 6 9 6 4 8 9 8 6 
sensor id 5 0 0 0 0 0 0 0 0 0 0 0 0 
sensor id 0 12 7 8 6 8 10 7 7 12 22 17 10 
sensor id 1 47 58 24 37 34 49 42 77 41 22 27 45 
sensor id 2 40 19 17 14 13 26 243 15 19 30 42 32 
sensor id 3 10 13 9 8 16 28 12 7 10 13 10 9 
sensor id 4 9 12 7 4 6 9 6 4 8 9 8 6 
sensor id 5 0 0 0 0 0 0 0 0 0 0 0 0 
sensor id 0 13 11 7 6 8 11 7 8 17 28 20 10 
sensor id 1 47 55 29 48 39 36 62 100 47 22 26 42 
sensor id 2 35 22 13 14 12 16 243 13 16 33 32 28 
sensor id 3 11 13 11 10 19 24 13 8 10 13 10 10 
sensor id 4 11 15 9 5 7 9 6 4 9 10 8 8 
sensor id 5 0 0 0 0 0 0 0 0 0 0 0 0 
sensor id 0 9 10 8 6 10 12 9 11 25 34 22 12 
sensor id 1 44 47 35 50 49 42 76 97 44 22 23 36 
sensor id 2 31 20 18 11 11 18 243 12 26 34 29 22 
sensor id 3 11 13 14 13 26 23 12 8 10 14 10 10 
sensor id 4 16 24 16 7 8 10 7 6 9 10 9 10 
sensor id 5 0 0 0 0 0 0 0 0 0 0 0 0 
sensor id 0 14 8 9 7 10 12 10 14 32 36 22 13 
sensor id 1 39 38 32 42 48 46 79 87 40 18 21 28 
sensor id 2 26 17 14 9 13 18 243 12 20 26 25 18 
sensor id 3 11 16 14 15 36 27 15 9 10 14 10 11 
sensor id 4 22 32 25 10 10 11 8 7 10 11 10 13 
sensor id 5 0 0 0 0 0 0 0 0 0 0 0 0 
sensor id 0 13 8 9 7 11 12 13 14 32 36 22 13 
sensor id 1 39 38 32 42 48 46 79 87 40 18 21 28 
sensor id 2 26 17 14 9 13 18 243 12 20 26 25 18 
sensor id 3 11 16 14 15 36 27 15 9 10 14 10 11 
sensor id 4 22 32 25 10 10 11 8 7 10 11 10 13 
sensor id 5 0 0 0 0 0 0 0 0 0 0 0 0 
sensor id 0 12 12 9 7 10 13 12 14 32 36 18 11 
sensor id 1 17 10 2 20 36 39 57 45 26 17 16 16 
sensor id 2 10 13 8 6 8 16 0 4 2 4 11 7 
sensor id 3 12 15 15 21 47 32 20 12 11 14 12 11 
sensor id 4 43 43 45 25 15 14 11 11 12 12 11 22 
sensor id 5 0 0 0 0 0 0 0 0 0 0 0 0 
sensor id 0 11 10 7 5 9 11 8 14 32 36 18 11 
sensor id 1 17 10 2 20 36 39 57 45 26 17 16 16 
sensor id 2 10 13 8 6 8 16 0 4 2 4 11 7 
sensor id 3 12 15 15 21 47 32 20 12 11 14 12 11 
sensor id 4 43 43 45 25 15 14 11 11 12 12 11 22 
sensor id 5 0 0 0 0 0 0 0 0 0 0 0 0 
sensor id 0 11 10 7 5 9 11 8 8 18 24 12 8 
sensor id 1 9 2 5 16 28 26 41 32 23 15 16 12 
sensor id 2 10 11 8 5 6 5 0 6 11 15 11 6 
sensor id 3 12 14 16 24 45 36 23 13 11 14 12 13 
sensor id 4 46 44 42 23 14 13 11 11 12 13 12 22 
sensor id 5 0 0 0 0 0 0 0 0 0 0 0 0 
sensor id 0 10 10 6 4 7 9 7 6 11 18 12 7 
sensor id 1 13 16 0 10 22 22 36 28 23 16 18 24 
sensor id 2 11 12 7 4 7 5 0 6 2 9 12 8 
sensor id 3 13 15 20 35 52 40 29 17 13 15 13 16 
sensor id 4 43 38 29 16 10 11 9 10 12 14 13 23 
sensor id 5 0 0 0 0 0 0 0 0 0 0 0 0 
sensor id 0 10 7 7 4 8 10 7 5 10 17 10 7 
sensor id 1 22 2 23 31 21 29 31 34 22 18 24 40 
sensor id 2 11 12 6 7 7 12 0 9 7 5 14 15 
sensor id 3 15 17 24 54 59 40 38 26 15 17 14 20 
sensor id 4 43 37 24 15 10 11 9 11 14 13 16 24 
sensor id 5 0 0 0 0 0 0 0 0 0 0 0 0 
sensor id 0 10 8 6 4 7 10 7 5 9 15 9 6 
sensor id 1 26 19 8 32 20 17 26 44 30 21 31 47 
sensor id 2 13 11 9 11 8 2 0 15 14 16 14 13 
sensor id 3 16 18 27 69 61 39 43 34 16 16 15 24 
sensor id 4 40 31 20 12 9 10 9 9 13 12 16 20 
sensor id 5 0 0 0 0 0 0 0 0 0 0 0 0 
sensor id 0 9 9 7 3 7 9 6 5 8 15 9 7 
sensor id 1 23 9 21 36 26 18 28 62 43 24 42 57 
sensor id 2 12 14 9 10 10 12 0 14 8 17 12 11 
sensor id 3 18 19 29 79 58 39 43 39 17 18 16 28 
sensor id 4 32 25 14 9 8 10 8 7 11 12 14 14 
sensor id 5 0 0 0 0 0 0 0 0 0 0 0 0 
sensor id 0 9 7 6 4 7 9 6 5 9 13 10 7 
sensor id 1 23 17 9 36 17 26 26 63 44 24 42 55 
sensor id 2 11 11 8 8 7 11 30 11 11 7 13 9 
sensor id 3 20 21 41 99 64 40 47 44 18 19 17 30 
sensor id 4 24 20 12 7 7 10 7 6 11 13 12 11 
sensor id 5 0 0 0 0 0 0 0 0 0 0 0 0 
sensor id 0 10 9 7 4 6 9 6 4 8 13 10 7 
sensor id 1 26 5 18 34 17 24 26 62 45 26 43 55 
sensor id 2 11 11 9 8 6 5 65 8 6 17 11 9 
sensor id 3 22 22 46 105 63 39 47 44 19 18 17 32 
sensor id 4 18 17 10 6 7 9 7 5 10 11 10 9 
sensor id 5 0 0 0 0 0 0 0 0 0 0 0 0 
sensor id 0 10 9 6 3 7 9 6 4 8 13 9 7 
sensor id 1 25 7 7 31 17 14 23 58 48 27 50 54 
sensor id 2 10 13 8 7 8 3 0 10 13 13 11 8 
sensor id 3 23 22 49 105 51 36 45 43 19 19 19 37 
sensor id 4 14 14 8 5 6 10 7 6 14 20 16 11 
sensor id 5 0 0 0 0 0 0 0 0 0 0 0 0 
sensor id 0 8 11 5 4 7 9 6 4 8 13 8 6 
sensor id 1 22 9 17 28 14 17 21 60 56 32 58 57 
sensor id 2 9 14 5 7 6 8 0 8 6 11 11 8 
sensor id 3 28 25 70 102 40 35 48 36 19 19 19 38 
sensor id 4 12 12 8 6 7 10 7 7 15 26 21 10 
sensor id 5 0 0 0 0 0 0 0 0 0 0 0 0 
sensor id 0 10 9 6 3 7 9 6 4 8 11 9 7 
sensor id 1 22 8 12 28 17 17 19 58 58 33 62 53 
sensor id 2 10 11 8 6 3 7 243 7 8 11 11 8 
sensor id 3 28 25 70 102 40 35 48 36 19 19 19 38 
sensor id 4 12 12 8 6 7 10 7 7 15 26 21 10 
sensor id 5 0 0 0 0 0 0 0 0 0 0 0 0 
sensor id 0 9 11 6 4 7 9 6 5 8 12 8 6 
sensor id 1 21 10 20 29 19 18 17 42 54 34 66 44 
sensor id 2 9 14 5 6 7 6 243 7 10 11 11 8 
sensor id 3 29 27 76 96 37 33 49 33 18 19 19 37 
sensor id 4 11 11 7 5 7 9 7 6 11 14 13 9 
sensor id 5 0 0 0 0 0 0 0 0 0 0 0 0 
sensor id 0 9 11 6 4 7 9 6 5 8 12 8 6 
sensor id 1 21 10 20 29 19 18 17 42 54 34 66 44 
sensor id 2 9 14 5 6 7 6 243 7 10 11 11 8 
sensor id 3 30 26 77 86 32 34 57 29 17 19 19 37 
sensor id 4 11 11 7 5 6 9 7 5 9 10 10 7 
sensor id 5 0 0 0 0 0 0 0 0 0 0 0 0 
sensor id 0 11 7 6 4 7 9 6 5 8 12 8 6 
sensor id 1 25 15 30 37 19 17 15 31 48 35 77 43 
sensor id 2 11 10 7 6 6 6 243 7 11 14 12 8 
sensor id 3 32 28 95 68 30 35 69 24 17 18 17 31 
sensor id 4 10 11 6 4 6 9 6 4 8 10 8 6 
sensor id 5 0 0 0 0 0 0 0 0 0 0 0 0 
sensor id 0 9 8 6 4 7 9 6 5 8 13 9 7 
sensor id 1 37 23 54 47 18 15 14 23 41 34 73 42 
sensor id 2 10 11 6 6 7 6 0 7 12 13 11 8 
sensor id 3 33 31 108 39 25 22 31 24 16 17 16 24 
sensor id 4 12 12 8 5 6 9 6 5 9 10 8 8 
sensor id 5 0 0 0 0 0 0 0 0 0 0 0 0 
sensor id 0 9 9 6 4 7 10 6 5 8 13 9 7 
sensor id 1 37 23 54 47 18 15 14 23 41 34 73 42 
sensor id 2 10 11 6 6 7 6 0 7 12 13 11 8 
sensor id 3 33 31 108 39 25 22 31 24 16 17 16 24 
sensor id 4 12 12 8 5 6 9 6 5 9 10 8 8 
sensor id 5 0 0 0 0 0 0 0 0 0 0 0 0 
sensor id 0 10 9 7 4 8 10 7 6 10 16 11 8 
sensor id 1 55 38 93 52 15 16 14 22 39 34 69 45 
sensor id 2 10 12 8 6 6 9 0 7 13 19 13 8 
sensor id 3 30 34 87 26 16 17 14 14 13 16 14 20 
sensor id 4 14 15 9 5 6 9 6 5 9 10 9 9 
sensor id 5 0 0 0 0 0 0 0 0 0 0 0 0 
sensor id 0 11 10 8 6 9 11 9 6 10 16 11 8 
sensor id 1 55 38 93 52 15 16 14 22 39 34 69 45 
sensor id 2 10 12 8 6 6 9 0 7 13 19 13 8 
sensor id 3 30 34 87 26 16 17 14 14 13 16 14 20 
sensor id 4 14 15 9 5 6 9 6 5 9 10 9 9 
sensor id 5 0 0 0 0 0 0 0 0 0 0 0 0 
sensor id 0 12 12 10 8 10 11 10 12 15 16 14 11 
sensor id 1 53 47 85 37 15 15 14 27 45 29 58 51 
sensor id 2 11 13 9 7 7 4 0 10 24 31 22 11 
sensor id 3 25 27 71 36 25 22 38 53 36 22 20 25 
sensor id 4 19 19 21 9 7 10 7 5 9 9 8 7 
sensor id 5 0 0 0 0 0 0 0 0 0 0 0 0 
sensor id 0 11 11 8 6 9 11 9 12 15 16 14 11 
sensor id 1 53 47 85 37 15 15 14 27 45 29 58 51 
sensor id 2 11 13 9 7 7 4 0 10 24 31 22 11 
sensor id 3 25 27 71 36 25 22 38 53 36 22 20 25 
sensor id 4 19 19 21 9 7 10 7 5 9 9 8 7 
sensor id 5 0 0 0 0 0 0 0 0 0 0 0 0 
sensor id 0 11 11 8 6 9 11 9 7 9 13 10 8 
sensor id 1 44 38 43 22 8 20 20 30 47 24 45 53 
sensor id 2 11 12 9 8 5 12 0 13 29 42 32 17 
sensor id 3 22 23 56 37 33 32 53 38 22 18 15 19 
sensor id 4 10 11 8 5 7 10 7 5 9 10 9 7 
sensor id 5 0 0 0 0 0 0 0 0 0 0 0 0 
sensor id 0 11 11 8 5 9 12 8 6 10 16 12 8 
sensor id 1 47 30 26 19 11 23 26 34 44 23 37 49 
sensor id 2 13 14 9 10 5 6 0 14 29 44 36 18 
sensor id 3 19 21 44 36 36 40 52 24 16 17 13 18 
sensor id 4 12 15 9 5 7 11 7 5 9 11 10 9 
sensor id 5 0 0 0 0 0 0 0 0 0 0 0 0 
sensor id 0 11 10 7 5 8 11 8 7 14 23 14 9 
sensor id 1 46 26 15 20 12 26 30 34 39 21 29 34 
sensor id 2 14 15 9 9 7 13 243 12 20 40 33 16 
sensor id 3 18 20 37 37 37 43 45 19 14 15 13 17 
sensor id 4 19 26 16 8 8 11 8 7 10 14 9 15 
sensor id 5 0 0 0 0 0 0 0 0 0 0 0 0 
sensor id 0 10 10 8 6 9 11 9 8 16 22 13 9 
sensor id 1 34 21 14 13 6 12 21 19 21 15 15 12 
sensor id 2 14 14 10 6 5 5 243 8 13 24 19 9 
sensor id 3 16 18 26 28 30 36 38 17 13 16 13 16 
sensor id 4 36 39 28 14 10 12 9 9 12 12 14 22 
sensor id 5 0 0 0 0 0 0 0 0 0 0 0 0 
sensor id 0 11 10 7 5 9 11 8 7 13 18 12 8 
sensor id 1 10 11 0 2 5 18 7 5 9 12 11 5 
sensor id 2 11 14 6 4 5 7 0 3 0 12 11 7 
sensor id 3 15 15 11 12 16 32 36 14 14 16 13 11 
sensor id 4 47 40 33 18 12 13 10 11 13 16 16 28 
sensor id 5 0 0 0 0 0 0 0 0 0 0 0 0 
sensor id 0 10 9 7 4 8 11 8 7 13 18 12 8 
sensor id 1 10 11 0 2 5 18 7 5 9 12 11 5 
sensor id 2 11 14 6 4 5 7 0 3 0 12 11 7 
sensor id 3 15 15 11 12 16 32 36 14 14 16 13 11 
sensor id 4 47 40 33 18 12 13 10 11 13 16 16 28 
sensor id 5 0 0 0 0 0 0 0 0 0 0 0 0 
sensor id 0 9 9 6 4 8 10 6 5 10 13 9 8 
sensor id 1 10 5 0 4 12 10 7 8 14 15 17 16 
sensor id 2 10 12 7 5 6 9 0 3 3 14 11 8 
sensor id 3 13 14 9 11 15 28 41 29 34 36 40 34 
sensor id 4 44 32 24 15 10 12 10 11 14 12 15 23 
sensor id 5 0 0 0 0 0 0 0 0 0 0 0 0 
sensor id 0 10 10 6 4 7 9 6 5 10 13 9 8 
sensor id 1 10 5 0 4 12 10 7 8 14 15 17 16 
sensor id 2 10 12 7 5 6 9 0 3 3 14 11 8 
sensor id 3 13 14 9 11 15 28 41 29 34 36 40 34 
sensor id 4 44 32 24 15 10 12 10 11 14 12 15 23 
sensor id 5 0 0 0 0 0 0 0 0 0 0 0 0 
sensor id 0 10 9 7 4 7 9 6 4 9 15 9 7 
sensor id 1 12 14 4 17 19 15 30 38 48 24 24 17 
sensor id 2 12 12 9 9 7 5 0 14 10 9 14 10 
sensor id 3 25 21 33 29 25 24 30 36 47 52 66 46 
sensor id 4 20 16 10 7 7 10 7 6 11 13 13 11 
sensor id 5 0 0 0 0 0 0 0 0 0 0 0 0 
sensor id 0 8 10 7 4 8 10 6 4 9 15 9 7 
sensor id 1 12 14 4 17 19 15 30 38 48 24 24 17 
sensor id 2 12 12 9 9 7 5 0 14 10 9 14 10 
sensor id 3 25 21 33 29 25 24 30 36 47 52 66 46 
sensor id 4 20 16 10 7 7 10 7 6 11 13 13 11 
sensor id 5 0 0 0 0 0 0 0 0 0 0 0 0 
sensor id 0 8 10 7 4 8 10 6 4 8 13 9 7 
sensor id 1 11 15 3 15 22 15 28 35 47 26 24 17 
sensor id 2 10 14 10 8 10 5 0 10 5 18 11 9 
sensor id 3 29 25 44 34 23 20 22 36 49 58 80 50 
sensor id 4 14 13 8 6 7 9 7 5 11 12 12 9 
sensor id 5 0 0 0 0 0 0 0 0 0 0 0 0 
sensor id 0 9 8 6 4 7 9 7 4 8 12 9 6 
sensor id 1 11 8 12 15 14 20 24 29 46 26 23 15 
sensor id 2 10 11 8 8 6 4 0 8 12 5 10 8 
sensor id 3 32 26 46 34 23 18 17 34 49 64 92 52 
sensor id 4 12 11 7 5 6 9 7 5 10 12 10 7 
sensor id 5 0 0 0 0 0 0 0 0 0 0 0 0 
sensor id 0 9 10 6 3 8 8 6 5 7 13 9 6 
sensor id 1 12 0 6 14 19 18 22 28 42 24 21 14 
sensor id 2 10 13 6 6 8 11 243 8 11 15 11 8 
sensor id 3 34 27 52 38 22 20 17 34 51 68 97 53 
sensor id 4 10 10 6 4 6 9 6 4 9 12 10 7 
sensor id 5 0 0 0 0 0 0 0 0 0 0 0 0 
sensor id 0 11 8 6 4 7 9 6 4 8 12 10 6 
sensor id 1 11 13 7 12 17 24 23 28 46 27 21 15 
sensor id 2 10 12 7 6 7 7 0 7 7 16 11 7 
sensor id 3 35 29 56 40 22 18 17 34 50 67 102 55 
sensor id 4 9 10 6 4 6 9 6 4 9 11 10 6 
sensor id 5 0 0 0 0 0 0 0 0 0 0 0 0 
sensor id 0 9 9 7 3 7 10 6 5 7 13 10 7 
sensor id 1 11 3 5 14 18 18 20 28 47 28 23 16 
sensor id 2 10 11 8 6 5 7 0 6 4 8 10 7 
sensor id 3 37 29 55 35 20 19 16 33 46 61 105 57 
sensor id 4 9 10 6 4 6 9 6 4 9 10 8 6 
sensor id 5 0 0 0 0 0 0 0 0 0 0 0 0 
sensor id 0 10 10 6 3 7 10 6 5 8 13 9 7 
sensor id 1 12 1 5 15 17 19 17 26 45 30 25 18 
sensor id 2 10 13 8 5 5 6 0 5 3 6 10 7 
sensor id 3 38 29 45 29 17 17 16 32 43 56 109 59 
sensor id 4 10 10 6 4 6 9 6 4 9 10 9 6 
sensor id 5 0 0 0 0 0 0 0 0 0 0 0 0 
sensor id 0 10 9 6 4 6 9 6 4 8 11 7 7 
sensor id 1 15 5 8 19 11 12 16 25 43 32 25 20 
sensor id 2 10 12 8 5 4 4 243 5 9 14 11 7 
sensor id 3 40 31 42 26 16 15 14 29 40 56 109 55 
sensor id 4 9 9 6 3 5 9 6 3 8 8 7 5 
sensor id 5 0 0 0 0 0 0 0 0 0 0 0 0 
sensor id 0 10 9 5 3 5 8 6 4 8 11 7 7 
sensor id 1 15 5 8 19 11 12 16 25 43 32 25 20 
sensor id 2 10 12 8 5 4 4 243 5 9 14 11 7 
sensor id 3 40 31 42 26 16 15 14 29 40 56 109 55 
sensor id 4 9 9 6 3 5 9 6 3 8 8 7 5 
sensor id 5 0 0 0 0 0 0 0 0 0 0 0 0 
sensor id 0 9 8 6 3 7 8 5 4 8 12 8 6 
sensor id 1 19 6 11 21 7 8 11 19 28 35 27 31 
sensor id 2 9 11 6 4 4 1 0 5 9 15 9 6 
sensor id 3 40 30 26 18 11 14 12 22 28 38 77 42 
sensor id 4 8 8 5 3 5 8 5 3 7 8 7 5 
sensor id 5 0 0 0 0 0 0 0 0 0 0 0 0 
sensor id 0 9 8 5 3 6 8 6 4 8 12 8 6 
sensor id 1 19 6 11 21 7 8 11 19 28 35 27 31 
sensor id 2 9 11 6 4 4 1 0 5 9 15 9 6 
sensor id 3 40 30 26 18 11 14 12 22 28 38 77 42 
sensor id 4 8 8 5 3 5 8 5 3 7 8 7 5 
sensor id 5 0 0 0 0 0 0 0 0 0 0 0 0 
sensor id 0 9 10 6 3 7 10 6 4 8 11 8 7 
sensor id 1 37 21 23 18 12 11 11 20 43 69 41 30 
sensor id 2 9 12 7 6 5 8 0 6 11 17 14 8 
sensor id 3 45 48 28 17 12 15 12 20 25 32 53 46 
sensor id 4 8 8 5 3 6 9 6 4 8 9 8 6 
sensor id 5 0 0 0 0 0 0 0 0 0 0 0 0 
sensor id 0 10 10 7 3 7 10 6 4 8 11 8 7 
sensor id 1 37 21 23 18 12 11 11 20 43 69 41 30 
sensor id 2 9 12 7 6 5 8 0 6 11 17 14 8 
sensor id 3 45 48 28 17 12 15 12 20 25 32 53 46 
sensor id 4 8 8 5 3 6 9 6 4 8 9 8 6 
sensor id 5 0 0 0 0 0 0 0 0 0 0 0 0 
sensor id 0 10 10 7 3 7 10 6 5 8 13 9 6 
sensor id 1 40 28 26 17 10 13 13 30 53 69 50 35 
sensor id 2 11 12 8 6 5 6 0 7 16 29 19 10 
sensor id 3 49 46 33 23 14 16 15 29 31 31 56 52 
sensor id 4 8 9 6 4 6 9 6 4 9 10 8 6 
sensor id 5 0 0 0 0 0 0 0 0 0 0 0 0 
sensor id 0 9 10 6 4 7 10 7 5 8 14 9 7 
sensor id 1 38 38 27 20 15 14 18 40 57 55 51 40 
sensor id 2 11 13 8 6 6 7 0 8 23 43 28 12 
sensor id 3 49 38 35 32 19 19 21 39 35 30 56 58 
sensor id 4 9 10 7 4 6 9 6 5 9 10 10 8 
sensor id 5 0 0 0 0 0 0 0 0 0 0 0 0 
sensor id 0 10 10 6 3 8 10 7 5 9 13 10 8 
sensor id 1 32 45 21 25 13 16 20 44 51 43 48 45 
sensor id 2 12 13 8 6 5 9 243 7 16 49 30 11 
sensor id 3 47 31 33 40 25 22 27 47 37 31 56 63 
sensor id 4 13 13 8 6 7 10 7 6 10 11 12 10 
sensor id 5 0 0 0 0 0 0 0 0 0 0 0 0 
sensor id 0 11 10 7 4 8 10 7 6 9 15 10 8 
sensor id 1 32 27 20 36 23 22 25 54 55 44 52 55 
sensor id 2 13 14 10 7 6 8 0 10 15 21 20 14 
sensor id 3 50 29 35 52 34 25 34 55 37 28 51 67 
sensor id 4 18 15 11 8 8 10 8 7 11 10 12 14 
sensor id 5 0 0 0 0 0 0 0 0 0 0 0 0 
sensor id 0 11 11 8 5 9 11 8 7 11 17 13 9 
sensor id 1 48 25 37 47 23 20 27 52 44 33 47 57 
sensor id 2 14 16 11 10 8 6 0 15 28 27 28 19 
sensor id 3 53 30 41 62 45 30 41 58 34 26 42 66 
sensor id 4 25 18 15 10 9 11 9 9 12 16 17 20 
sensor id 5 0 0 0 0 0 0 0 0 0 0 0 0 
sensor id 0 12 11 8 6 9 11 9 7 11 17 13 10 
sensor id 1 48 30 36 46 23 30 30 46 38 28 41 48 
sensor id 2 17 16 12 11 11 10 0 16 26 21 26 19 
sensor id 3 52 31 46 66 55 35 46 60 32 25 40 65 
sensor id 4 34 23 20 14 12 13 11 12 14 11 18 29 
sensor id 5 0 0 0 0 0 0 0 0 0 0 0 0 
sensor id 0 11 11 8 6 9 11 9 8 11 17 12 10 
sensor id 1 38 18 33 39 27 28 27 41 34 24 37 42 
sensor id 2 17 16 13 11 10 16 243 17 21 15 22 18 
sensor id 3 49 30 44 65 56 39 49 60 33 24 39 64 
sensor id 4 42 24 21 18 14 14 13 16 18 18 26 36 
sensor id 5 0 0 0 0 0 0 0 0 0 0 0 0 
sensor id 0 12 11 8 6 9 12 9 8 13 17 14 11 
sensor id 1 31 18 28 36 25 28 27 38 32 23 33 41 
sensor id 2 16 16 13 13 11 10 243 18 18 22 19 19 
sensor id 3 45 29 42 62 55 39 51 61 31 24 38 61 
sensor id 4 41 23 19 19 14 15 16 20 21 16 34 41 
sensor id 5 0 0 0 0 0 0 0 0 0 0 0 0 
sensor id 0 12 12 9 7 10 12 10 9 15 21 17 12 
sensor id 1 30 21 23 38 33 29 28 39 31 22 32 41 
sensor id 2 17 17 14 15 12 16 243 23 21 19 21 21 
sensor id 3 44 27 40 61 56 44 54 62 31 24 36 60 
sensor id 4 38 19 17 21 16 17 19 26 26 22 39 43 
sensor id 5 0 0 0 0 0 0 0 0 0 0 0 0 
sensor id 0 13 13 10 8 11 13 10 9 15 21 17 12 
sensor id 1 30 21 23 38 33 29 28 39 31 22 32 41 
sensor id 2 17 17 14 15 12 16 243 23 21 19 21 21 
sensor id 3 44 27 40 61 56 44 54 62 31 24 36 60 
sensor id 4 38 19 17 21 16 17 19 26 26 22 39 43 
sensor id 5 0 0 0 0 0 0 0 0 0 0 0 0 
sensor id 0 13 13 10 8 11 13 10 11 17 22 16 12 
sensor id 1 29 11 25 40 32 26 28 40 30 20 29 40 
sensor id 2 19 18 16 18 15 14 0 26 23 21 19 19 
sensor id 3 41 26 37 58 53 45 56 62 31 24 35 59 
sensor id 4 35 18 17 23 17 18 21 30 32 30 48 46 
sensor id 5 0 0 0 0 0 0 0 0 0 0 0 0 
sensor id 0 14 13 10 7 10 11 10 9 15 19 14 10 
sensor id 1 27 11 27 38 31 31 28 42 33 21 33 41 
sensor id 2 16 18 14 15 12 14 243 19 19 11 16 15 
sensor id 3 39 26 34 57 53 44 56 67 34 25 41 63 
sensor id 4 33 18 16 20 16 18 21 29 32 28 48 39 
sensor id 5 0 0 0 0 0 0 0 0 0 0 0 0 
sensor id 0 12 12 8 6 9 11 8 7 11 17 12 9 
sensor id 1 27 12 19 36 31 20 27 40 33 23 31 36 
sensor id 2 14 16 12 12 12 8 243 13 10 13 13 11 
sensor id 3 42 27 35 58 50 39 56 69 39 27 48 67 
sensor id 4 27 19 14 15 13 15 16 22 31 32 48 33 
sensor id 5 0 0 0 0 0 0 0 0 0 0 0 0 
sensor id 0 11 10 8 5 8 10 8 6 9 13 11 8 
sensor id 1 20 1 15 22 20 25 17 23 20 17 17 15 
sensor id 2 12 13 9 7 9 5 243 7 2 17 9 9 
sensor id 3 46 28 37 60 48 36 55 75 42 27 53 73 
sensor id 4 26 18 13 13 11 13 13 17 26 30 43 29 
sensor id 5 0 0 0 0 0 0 0 0 0 0 0 0 
sensor id 0 11 9 6 4 8 10 6 5 8 14 10 7 
sensor id 1 10 13 1 8 15 11 12 12 15 14 14 10 
sensor id 2 10 12 6 5 7 4 243 6 4 4 11 7 
sensor id 3 50 29 37 60 42 31 50 75 48 30 68 76 
sensor id 4 20 13 11 10 9 11 10 12 20 25 30 19 
sensor id 5 0 0 0 0 0 0 0 0 0 0 0 0 
sensor id 0 10 7 7 3 7 9 7 5 8 12 10 7 
sensor id 1 11 2 0 8 12 15 9 11 16 16 15 11 
sensor id 2 11 10 9 5 5 10 243 6 9 4 10 8 
sensor id 3 55 30 35 54 32 24 38 69 50 32 78 76 
sensor id 4 17 10 8 7 8 11 8 8 15 20 21 13 
sensor id 5 0 0 0 0 0 0 0 0 0 0 0 0 
sensor id 0 9 9 7 4 7 9 6 5 8 12 9 6 
sensor id 1 9 13 0 5 13 19 10 11 18 18 15 9 
sensor id 2 9 11 9 5 6 11 243 3 5 17 11 7 
sensor id 3 58 30 32 46 24 21 26 55 43 35 73 66 
sensor id 4 11 10 8 6 6 10 7 6 12 13 13 9 
sensor id 5 0 0 0 0 0 0 0 0 0 0 0 0 
sensor id 0 9 9 7 3 7 9 6 4 8 11 10 7 
sensor id 1 11 3 0 5 5 16 10 11 22 26 18 12 
sensor id 2 10 11 8 5 3 5 243 6 9 13 11 8 
sensor id 3 48 28 24 25 15 17 16 31 35 38 66 53 
sensor id 4 9 13 7 4 6 10 6 5 9 9 9 7 
sensor id 5 0 0 0 0 0 0 0 0 0 0 0 0 
sensor id 0 9 9 6 3 7 9 6 4 8 12 10 7 
sensor id 1 13 4 5 9 9 15 10 14 29 34 24 20 
sensor id 2 9 11 8 5 6 4 243 6 9 14 12 8 
sensor id 3 47 36 26 21 14 16 14 26 33 39 63 50 
sensor id 4 11 10 6 3 5 9 6 4 9 8 8 7 
sensor id 5 0 0 0 0 0 0 0 0 0 0 0 0 
sensor id 0 10 8 6 4 7 10 6 4 8 13 10 6 
sensor id 1 30 21 25 19 11 12 10 17 35 41 33 28 
sensor id 2 11 11 6 6 6 3 243 5 10 16 14 9 
sensor id 3 50 42 28 19 13 15 13 21 30 38 53 45 
sensor id 4 11 10 5 4 6 9 6 4 9 8 9 6 
sensor id 5 0 0 0 0 0 0 0 0 0 0 0 0 
sensor id 0 10 8 6 4 7 9 6 4 7 12 9 6 
sensor id 1 40 22 24 18 11 16 12 19 38 50 38 32 
sensor id 2 11 11 6 5 7 10 7 6 12 18 13 8 
sensor id 3 51 48 28 19 13 15 12 21 31 42 47 43 
sensor id 4 7 9 6 4 6 9 6 3 8 10 8 5 
sensor id 5 0 0 0 0 0 0 0 0 0 0 0 0 
sensor id 0 9 10 7 4 7 9 6 4 8 11 9 6 
sensor id 1 49 30 26 16 12 19 10 18 38 52 42 28 
sensor id 2 10 13 8 5 4 5 0 5 8 16 12 7 
sensor id 3 54 53 28 20 12 17 13 21 27 32 43 45 
sensor id 4 8 9 6 3 5 9 6 4 8 9 8 6 
sensor id 5 0 0 0 0 0 0 0 0 0 0 0 0 
sensor id 0 9 10 6 3 7 10 6 4 8 11 9 6 
sensor id 1 49 30 26 16 12 19 10 18 38 52 42 28 
sensor id 2 10 13 8 5 4 5 0 5 8 16 12 7 
sensor id 3 54 53 28 20 12 17 13 21 27 32 43 45 
sensor id 4 8 9 6 3 5 9 6 4 8 9 8 6 
sensor id 5 0 0 0 0 0 0 0 0 0 0 0 0 
sensor id 0 10 9 6 4 6 9 6 4 7 12 9 7 
sensor id 1 48 37 21 10 14 8 11 19 41 48 44 27 
sensor id 2 10 12 8 4 5 2 0 6 6 27 13 8 
sensor id 3 65 49 32 26 14 15 13 23 20 23 46 56 
sensor id 4 8 8 5 3 5 8 5 3 8 8 7 5 
sensor id 5 0 0 0 0 0 0 0 0 0 0 0 0 
sensor id 0 9 9 6 3 6 9 6 4 7 12 9 7 
sensor id 1 48 37 21 10 14 8 11 19 41 48 44 27 
sensor id 2 10 12 8 4 5 2 0 6 6 27 13 8 
sensor id 3 65 49 32 26 14 15 13 23 20 23 46 56 
sensor id 4 8 8 5 3 5 8 5 3 8 8 7 5 
sensor id 5 0 0 0 0 0 0 0 0 0 0 0 0 
sensor id 0 10 11 7 4 7 9 7 5 8 12 10 7 
sensor id 1 26 11 8 20 15 15 14 37 50 46 49 50 
sensor id 2 10 13 9 6 5 4 243 5 10 17 14 9 
sensor id 3 81 43 48 51 22 21 21 45 36 31 58 77 
sensor id 4 10 10 7 5 6 9 7 5 9 10 9 8 
sensor id 5 0 0 0 0 0 0 0 0 0 0 0 0 
sensor id 0 10 11 8 5 8 10 8 5 8 12 10 7 
sensor id 1 26 11 8 20 15 15 14 37 50 46 49 50 
sensor id 2 10 13 9 6 5 4 243 5 10 17 14 9 
sensor id 3 81 43 48 51 22 21 21 45 36 31 58 77 
sensor id 4 10 10 7 5 6 9 7 5 9 10 9 8 
sensor id 5 0 0 0 0 0 0 0 0 0 0 0 0 
sensor id 0 11 11 8 5 8 10 8 6 10 15 11 9 
sensor id 1 47 28 33 40 18 23 24 44 46 37 47 51 
sensor id 2 13 15 11 8 7 7 0 12 17 22 22 15 
sensor id 3 68 42 58 71 42 27 34 56 35 27 46 72 
sensor id 4 15 16 12 7 9 11 9 7 12 14 15 16 
sensor id 5 0 0 0 0 0 0 0 0 0 0 0 0 
sensor id 0 11 11 8 5 9 12 8 6 10 15 11 9 
sensor id 1 47 28 33 40 18 23 24 44 46 37 47 51 
sensor id 2 13 15 11 8 7 7 0 12 17 22 22 15 
sensor id 3 68 42 58 71 42 27 34 56 35 27 46 72 
sensor id 4 15 16 12 7 9 11 9 7 12 14 15 16 
sensor id 5 0 0 0 0 0 0 0 0 0 0 0 0 
sensor id 0 11 11 8 5 9 12 8 7 11 16 12 10 
sensor id 1 39 18 32 35 24 23 23 36 35 29 37 40 
sensor id 2 14 14 11 10 9 14 0 14 15 23 19 14 
sensor id 3 61 37 52 70 46 29 38 58 34 27 45 67 
sensor id 4 28 22 17 13 11 13 12 13 15 19 22 32 
sensor id 5 0 0 0 0 0 0 0 0 0 0 0 0 
sensor id 0 11 10 8 6 9 13 9 8 12 16 13 9 
sensor id 1 32 23 25 16 10 21 20 13 16 15 14 10 
sensor id 2 12 14 10 8 9 7 243 5 12 7 13 7 
sensor id 3 53 32 45 62 44 30 36 48 29 24 34 53 
sensor id 4 44 20 22 22 16 16 16 19 20 18 30 46 
sensor id 5 0 0 0 0 0 0 0 0 0 0 0 0 
sensor id 0 11 11 8 5 10 13 9 7 11 16 12 8 
sensor id 1 8 13 0 5 13 22 13 8 11 13 11 7 
sensor id 2 10 13 8 5 6 11 243 3 0 7 11 8 
sensor id 3 40 26 31 38 30 24 27 36 25 22 31 41 
sensor id 4 49 26 23 23 16 16 16 21 22 17 36 49 
sensor id 5 0 0 0 0 0 0 0 0 0 0 0 0 
sensor id 0 11 11 8 5 9 12 9 6 10 15 10 8 
sensor id 1 7 6 9 5 2 14 10 6 10 11 10 7 
sensor id 2 10 13 8 6 5 3 0 6 4 3 9 8 
sensor id 3 31 21 22 31 23 20 21 29 23 21 26 30 
sensor id 4 47 18 20 22 16 15 17 23 24 26 45 48 
sensor id 5 0 0 0 0 0 0 0 0 0 0 0 0 
sensor id 0 11 11 7 5 8 11 8 6 9 15 11 8 
sensor id 1 8 9 7 3 1 9 7 6 9 11 9 6 
sensor id 2 9 13 8 5 4 2 79 5 10 3 8 6 
sensor id 3 19 16 11 11 11 16 13 11 16 18 14 11 
sensor id 4 38 15 18 21 16 15 17 26 27 25 55 46 
sensor id 5 0 0 0 0 0 0 0 0 0 0 0 0 
sensor id 0 9 9 7 4 8 12 7 6 9 13 8 7 
sensor id 1 7 0 4 6 5 7 6 6 9 11 9 6 
sensor id 2 9 11 7 6 6 3 0 6 9 13 10 7 
sensor id 3 11 14 7 6 9 14 11 8 16 18 13 10 
sensor id 4 33 21 15 19 14 16 17 25 29 25 55 39 
sensor id 5 0 0 0 0 0 0 0 0 0 0 0 0 
sensor id 0 10 10 6 4 8 11 7 5 8 13 11 7 
sensor id 1 6 0 0 1 3 11 7 6 10 11 9 5 
sensor id 2 9 11 6 3 3 3 0 4 9 16 10 6 
sensor id 3 11 13 7 6 9 14 12 11 19 21 17 13 
sensor id 4 27 11 14 15 12 14 14 19 25 28 43 31 
sensor id 5 0 0 0 0 0 0 0 0 0 0 0 0 
sensor id 0 8 9 7 4 8 10 6 5 8 13 11 7 
sensor id 1 6 0 0 1 3 11 7 6 10 11 9 5 
sensor id 2 9 11 6 3 3 3 0 4 9 16 10 6 
sensor id 3 11 13 7 6 9 14 12 11 19 21 17 13 
sensor id 4 27 11 14 15 12 14 14 19 25 28 43 31 
sensor id 5 0 0 0 0 0 0 0 0 0 0 0 0 
sensor id 0 10 8 7 3 7 10 6 5 8 15 9 6 
sensor id 1 10 9 6 5 9 12 6 6 10 12 10 7 
sensor id 2 10 11 6 5 5 3 243 2 5 12 11 7 
sensor id 3 14 14 8 8 10 14 14 13 23 26 26 17 
sensor id 4 19 18 11 12 9 13 11 14 21 22 33 20 
sensor id 5 0 0 0 0 0 0 0 0 0 0 0 0 
sensor id 0 10 8 7 3 7 10 6 5 8 15 9 6 
sensor id 1 10 9 6 5 9 12 6 6 10 12 10 7 
sensor id 2 10 11 6 5 5 3 243 2 5 12 11 7 
sensor id 3 14 15 8 10 10 14 12 15 28 30 34 21 
sensor id 4 18 16 8 7 9 11 8 9 17 18 20 13 
sensor id 5 0 0 0 0 0 0 0 0 0 0 0 0 
sensor id 0 10 7 7 3 8 9 7 5 8 11 8 6 
sensor id 1 7 0 0 2 2 10 6 5 9 11 9 5 
sensor id 2 9 10 5 4 4 2 243 3 4 7 8 5 
sensor id 3 16 15 9 10 10 15 11 15 31 38 38 23 
sensor id 4 13 11 7 6 7 10 7 6 12 13 13 9 
sensor id 5 0 0 0 0 0 0 0 0 0 0 0 0 
sensor id 0 10 10 6 3 7 10 6 4 8 10 9 7 
sensor id 1 9 7 2 3 3 9 6 5 9 12 10 6 
sensor id 2 10 13 6 4 4 8 0 4 3 11 9 6 
sensor id 3 19 16 10 10 11 14 12 17 34 45 41 26 
sensor id 4 9 8 6 4 6 9 7 5 10 11 10 8 
sensor id 5 0 0 0 0 0 0 0 0 0 0 0 0 
sensor id 0 10 9 7 3 7 9 6 5 8 13 10 6 
sensor id 1 7 0 0 2 1 8 6 5 9 11 10 6 
sensor id 2 9 12 7 3 2 2 0 3 5 10 10 7 
sensor id 3 20 17 10 10 10 15 11 13 30 52 38 21 
sensor id 4 12 9 6 4 5 9 6 5 9 8 7 7 
sensor id 5 0 0 0 0 0 0 0 0 0 0 0 0 
sensor id 0 9 9 6 4 6 10 5 4 7 13 8 7 
sensor id 1 9 6 1 2 4 12 7 5 10 11 10 5 
sensor id 2 10 11 6 5 6 10 0 5 9 15 9 5 
sensor id 3 17 15 8 8 10 14 10 11 29 65 36 18 
sensor id 4 9 8 6 3 6 9 6 4 9 9 9 5 
sensor id 5 0 0 0 0 0 0 0 0 0 0 0 0 
sensor id 0 10 10 6 4 7 10 6 4 7 13 8 7 
sensor id 1 6 0 0 2 5 9 5 4 9 11 10 5 
sensor id 2 8 11 6 3 1 1 243 2 0 4 8 5 
sensor id 3 17 14 9 8 9 15 10 12 35 69 37 19 
sensor id 4 10 8 6 4 5 9 6 4 8 12 7 6 
sensor id 5 0 0 0 0 0 0 0 0 0 0 0 0 
sensor id 0 10 9 7 4 7 9 6 4 9 13 7 7 
sensor id 1 6 0 0 2 3 9 7 5 9 11 10 6 
sensor id 2 9 11 7 4 3 7 243 5 7 10 9 6 
sensor id 3 18 16 9 8 9 16 12 13 44 81 35 17 
sensor id 4 10 7 6 3 5 9 6 4 8 10 8 5 
sensor id 5 0 0 0 0 0 0 0 0 0 0 0 0 
sensor id 0 10 11 6 3 6 9 6 5 7 12 10 7 
sensor id 1 7 2 2 5 8 14 6 5 9 11 9 6 
sensor id 2 9 13 5 5 5 2 0 3 0 5 8 6 
sensor id 3 17 16 8 9 11 17 14 18 65 91 43 17 
sensor id 4 7 10 6 3 6 9 6 4 8 8 9 6 
sensor id 5 0 0 0 0 0 0 0 0 0 0 0 0 
sensor id 0 10 9 6 3 7 9 7 4 8 14 9 7 
sensor id 1 10 10 5 4 6 11 7 6 9 12 10 6 
sensor id 2 10 11 8 6 6 8 67 5 9 15 10 6 
sensor id 3 15 16 9 10 11 16 17 29 83 89 62 21 
sensor id 4 9 10 5 4 6 9 6 4 8 8 7 6 
sensor id 5 0 0 0 0 0 0 0 0 0 0 0 0 
sensor id 0 8 9 6 3 8 9 6 5 9 12 12 6 
sensor id 1 8 1 0 1 1 13 7 6 11 15 12 8 
sensor id 2 9 11 7 4 3 0 243 4 9 13 10 7 
sensor id 3 16 17 10 13 13 19 23 44 92 79 69 29 
sensor id 4 9 10 6 3 5 9 6 4 8 8 7 6 
sensor id 5 0 0 0 0 0 0 0 0 0 0 0 0 
sensor id 0 8 12 6 3 7 10 6 4 9 12 9 7 
sensor id 1 11 10 8 6 10 16 8 8 16 26 16 8 
sensor id 2 9 14 6 5 7 11 243 5 9 10 10 7 
sensor id 3 18 26 14 16 16 20 32 54 92 71 64 33 
sensor id 4 10 10 6 3 6 9 6 4 8 10 8 6 
sensor id 5 0 0 0 0 0 0 0 0 0 0 0 0 
sensor id 0 10 11 6 4 7 10 6 4 9 12 9 7 
sensor id 1 11 10 8 6 10 16 8 8 16 26 16 8 
sensor id 2 9 14 6 5 7 11 243 5 9 10 10 7 
sensor id 3 18 26 14 16 16 20 32 54 92 71 64 33 
sensor id 4 10 10 6 3 6 9 6 4 8 10 8 6 
sensor id 5 0 0 0 0 0 0 0 0 0 0 0 0 
sensor id 0 10 11 7 4 8 10 6 5 9 13 11 7 
sensor id 1 10 4 0 4 4 11 10 13 35 43 27 13 
sensor id 2 10 13 6 4 7 8 0 6 7 7 9 7 
sensor id 3 42 63 32 19 18 21 29 36 43 31 29 26 
sensor id 4 9 10 6 4 6 9 6 4 8 9 8 6 
sensor id 5 0 0 0 0 0 0 0 0 0 0 0 0 
sensor id 0 9 11 8 4 8 10 7 5 9 13 11 7 
sensor id 1 10 4 0 4 4 11 10 13 35 43 27 13 
sensor id 2 10 13 6 4 7 8 0 6 7 7 9 7 
sensor id 3 42 63 32 19 18 21 29 36 43 31 29 26 
sensor id 4 9 10 6 4 6 9 6 4 8 9 8 6 
sensor id 5 0 0 0 0 0 0 0 0 0 0 0 0 
sensor id 0 9 10 8 4 8 10 7 6 10 13 13 8 
sensor id 1 13 8 7 12 13 18 22 42 56 50 43 33 
sensor id 2 10 12 9 5 5 10 0 6 5 13 10 8 
sensor id 3 49 60 59 29 25 28 34 31 21 19 17 22 
sensor id 4 10 12 7 4 7 9 6 4 9 9 8 7 
sensor id 5 0 0 0 0 0 0 0 0 0 0 0 0 
sensor id 0 12 11 8 5 9 10 8 6 10 13 13 8 
sensor id 1 13 8 7 12 13 18 22 42 56 50 43 33 
sensor id 2 10 12 9 5 5 10 0 6 5 13 10 8 
sensor id 3 49 60 59 29 25 28 34 31 21 19 17 22 
sensor id 4 10 12 7 4 7 9 6 4 9 9 8 7 
sensor id 5 0 0 0 0 0 0 0 0 0 0 0 0 
sensor id 0 10 12 9 5 10 11 9 8 14 19 13 10 
sensor id 1 21 11 16 40 34 29 43 61 57 43 42 41 
sensor id 2 12 15 11 9 10 11 243 11 10 12 13 11 
sensor id 3 27 40 47 28 31 36 40 26 17 18 15 18 
sensor id 4 15 19 12 7 8 11 7 6 10 10 10 11 
sensor id 5 0 0 0 0 0 0 0 0 0 0 0 0 
sensor id 0 11 10 8 6 10 12 9 8 14 19 13 10 
sensor id 1 21 11 16 40 34 29 43 61 57 43 42 41 
sensor id 2 12 15 11 9 10 11 243 11 10 12 13 11 
sensor id 3 27 40 47 28 31 36 40 26 17 18 15 18 
sensor id 4 15 19 12 7 8 11 7 6 10 10 10 11 
sensor id 5 0 0 0 0 0 0 0 0 0 0 0 0 
sensor id 0 11 10 8 6 10 12 9 8 13 19 11 9 
sensor id 1 19 10 7 28 26 26 34 46 48 36 32 24 
sensor id 2 12 13 9 8 10 13 0 8 11 16 12 8 
sensor id 3 27 39 42 27 30 39 48 29 21 18 16 21 
sensor id 4 26 29 20 10 10 12 9 8 10 13 13 15 
sensor id 5 0 0 0 0 0 0 0 0 0 0 0 0 
sensor id 0 12 10 8 5 9 12 8 7 10 14 11 8 
sensor id 1 12 2 9 14 13 13 18 23 33 26 18 13 
sensor id 2 10 13 7 6 7 6 0 5 11 10 8 7 
sensor id 3 30 38 37 27 27 35 52 34 25 20 17 22 
sensor id 4 35 29 20 12 11 12 10 9 13 15 16 19 
sensor id 5 0 0 0 0 0 0 0 0 0 0 0 0 
sensor id 0 9 10 8 4 8 10 7 6 9 13 9 7 
sensor id 1 10 4 0 3 8 17 11 9 13 13 11 6 
sensor id 2 10 12 8 4 3 5 243 5 11 13 9 7 
sensor id 3 31 33 30 22 20 28 48 38 36 22 21 24 
sensor id 4 30 22 15 10 9 12 9 9 13 17 17 15 
sensor id 5 0 0 0 0 0 0 0 0 0 0 0 0 
sensor id 0 10 7 7 4 8 10 6 5 8 13 10 7 
sensor id 1 8 0 0 2 5 11 7 6 10 12 10 5 
sensor id 2 10 9 6 4 4 0 243 4 8 16 10 6 
sensor id 3 18 17 11 12 14 20 35 34 44 24 19 16 
sensor id 4 18 14 10 7 8 10 8 7 12 14 12 11 
sensor id 5 0 0 0 0 0 0 0 0 0 0 0 0 
sensor id 0 8 11 6 4 7 10 7 5 8 13 10 6 
sensor id 1 6 0 0 3 12 14 5 4 8 11 9 5 
sensor id 2 8 12 5 4 5 11 243 2 1 6 8 5 
sensor id 3 13 14 9 9 12 18 25 29 48 33 37 26 
sensor id 4 14 12 8 5 7 10 8 6 11 10 12 10 
sensor id 5 0 0 0 0 0 0 0 0 0 0 0 0 
sensor id 0 9 9 6 4 7 10 6 5 9 11 9 7 
sensor id 1 10 11 6 7 13 21 21 31 37 22 23 17 
sensor id 2 10 12 6 5 6 10 243 6 1 9 12 8 
sensor id 3 19 17 12 14 15 18 25 31 58 41 46 33 
sensor id 4 10 12 7 4 7 10 7 5 10 12 8 8 
sensor id 5 0 0 0 0 0 0 0 0 0 0 0 0 
sensor id 0 10 9 7 3 8 9 7 4 8 15 10 6 
sensor id 1 12 13 9 12 15 20 20 28 41 28 25 16 
sensor id 2 11 13 7 7 5 9 112 6 5 9 11 8 
sensor id 3 25 21 26 21 18 19 22 35 71 45 58 35 
sensor id 4 10 9 6 4 6 9 6 4 9 11 9 6 
sensor id 5 0 0 0 0 0 0 0 0 0 0 0 0 
sensor id 0 10 8 7 3 7 10 6 4 8 15 10 6 
sensor id 1 12 13 9 12 15 20 20 28 41 28 25 16 
sensor id 2 11 13 7 7 5 9 112 6 5 9 11 8 
sensor id 3 25 21 26 21 18 19 22 35 71 45 58 35 
sensor id 4 10 9 6 4 6 9 6 4 9 11 9 6 
sensor id 5 0 0 0 0 0 0 0 0 0 0 0 0 
sensor id 0 11 10 7 3 7 10 7 5 9 12 8 7 
sensor id 1 13 7 10 11 9 16 14 23 52 45 31 18 
sensor id 2 10 12 6 5 5 5 243 3 7 10 10 7 
sensor id 3 38 35 52 25 17 19 18 34 65 40 61 40 
sensor id 4 9 9 6 4 6 9 6 4 8 9 8 6 
sensor id 5 0 0 0 0 0 0 0 0 0 0 0 0 
sensor id 0 7 10 6 4 7 9 6 5 9 12 8 7 
sensor id 1 13 7 10 11 9 16 14 23 52 45 31 18 
sensor id 2 10 12 6 5 5 5 243 3 7 10 10 7 
sensor id 3 38 35 52 25 17 19 18 34 65 40 61 40 
sensor id 4 9 9 6 4 6 9 6 4 8 9 8 6 
sensor id 5 0 0 0 0 0 0 0 0 0 0 0 0 
sensor id 0 7 10 6 4 7 9 6 4 9 14 8 7 
sensor id 1 14 10 4 10 10 13 13 22 55 55 36 18 
sensor id 2 9 12 9 4 3 8 0 5 6 11 10 7 
sensor id 3 43 40 52 21 16 18 18 30 46 33 49 38 
sensor id 4 9 9 6 3 6 9 6 4 8 10 8 6 
sensor id 5 0 0 0 0 0 0 0 0 0 0 0 0 
sensor id 0 8 11 6 4 7 10 6 5 8 11 8 7 
sensor id 1 15 7 5 8 9 14 12 20 53 64 41 18 
sensor id 2 9 14 6 5 6 4 0 4 4 9 10 7 
sensor id 3 46 42 43 18 13 16 14 21 31 28 37 32 
sensor id 4 8 8 6 4 6 9 6 4 8 9 8 6 
sensor id 5 0 0 0 0 0 0 0 0 0 0 0 0 
sensor id 0 9 11 7 3 7 10 6 5 8 13 10 6 
sensor id 1 13 9 4 8 8 13 11 18 49 64 45 19 
sensor id 2 9 13 8 5 4 6 0 4 5 10 10 6 
sensor id 3 49 40 32 14 11 14 10 11 14 19 27 28 
sensor id 4 8 9 6 4 6 9 6 4 8 10 8 6 
sensor id 5 0 0 0 0 0 0 0 0 0 0 0 0 
sensor id 0 9 9 7 4 7 10 6 4 8 12 9 6 
sensor id 1 14 7 4 8 7 11 10 19 48 59 46 20 
sensor id 2 9 11 8 5 3 5 243 3 5 11 9 6 
sensor id 3 54 36 25 13 11 14 10 12 18 25 32 32 
sensor id 4 8 9 6 3 6 9 6 4 8 9 8 6 
sensor id 5 0 0 0 0 0 0 0 0 0 0 0 0 
sensor id 0 11 8 6 4 7 10 6 4 8 15 8 6 
sensor id 1 14 6 6 8 11 12 11 20 47 51 45 23 
sensor id 2 10 10 6 4 5 6 0 4 3 11 10 6 
sensor id 3 58 34 24 15 13 15 13 23 43 38 44 39 
sensor id 4 8 10 6 3 6 9 6 4 9 9 7 6 
sensor id 5 0 0 0 0 0 0 0 0 0 0 0 0 
sensor id 0 10 8 6 4 7 10 6 5 8 14 8 6 
sensor id 1 14 7 3 11 7 14 12 22 46 45 44 25 
sensor id 2 10 11 6 5 4 8 0 3 4 12 10 6 
sensor id 3 53 30 23 17 14 18 18 28 61 44 50 45 
sensor id 4 8 9 6 4 6 9 6 4 9 9 9 6 
sensor id 5 0 0 0 0 0 0 0 0 0 0 0 0 
sensor id 0 10 10 7 4 8 10 6 5 8 14 10 7 
sensor id 1 16 12 8 11 6 10 11 23 41 35 38 24 
sensor id 2 10 13 8 5 4 5 0 4 7 13 11 6 
sensor id 3 48 27 23 21 14 18 20 32 66 44 48 46 
sensor id 4 7 11 6 4 6 10 6 4 9 10 10 6 
sensor id 5 0 0 0 0 0 0 0 0 0 0 0 0 
sensor id 0 10 9 7 4 7 10 6 5 8 14 9 7 
sensor id 1 14 13 6 5 4 11 8 8 13 15 13 7 
sensor id 2 9 12 8 4 3 2 0 4 8 16 10 5 
sensor id 3 39 23 19 21 15 18 21 32 62 39 39 40 
sensor id 4 8 13 7 4 7 10 7 5 10 15 12 8 
sensor id 5 0 0 0 0 0 0 0 0 0 0 0 0 
sensor id 0 11 8 6 4 7 11 6 5 8 14 9 6 
sensor id 1 11 10 0 2 8 18 8 6 10 11 11 7 
sensor id 2 10 12 6 4 6 8 0 6 1 4 10 7 
sensor id 3 29 20 17 22 15 16 19 27 45 30 24 25 
sensor id 4 13 13 7 4 6 10 7 5 10 13 14 7 
sensor id 5 0 0 0 0 0 0 0 0 0 0 0 0 
sensor id 0 10 9 6 3 8 11 7 5 8 14 9 6 
sensor id 1 11 10 0 2 8 18 8 6 10 11 11 7 
sensor id 2 10 12 6 4 6 8 0 6 1 4 10 7 
sensor id 3 29 20 17 22 15 16 19 27 45 30 24 25 
sensor id 4 13 13 7 4 6 10 7 5 10 13 14 7 
sensor id 5 0 0 0 0 0 0 0 0 0 0 0 0 
sensor id 0 10 9 6 3 8 11 7 5 9 14 10 6 
sensor id 1 9 7 2 2 0 10 7 6 9 12 10 6 
sensor id 2 10 11 6 5 3 1 0 4 6 13 11 7 
sensor id 3 16 14 11 11 11 17 14 16 31 27 20 15 
sensor id 4 15 7 9 4 7 10 7 5 10 15 7 8 
sensor id 5 0 0 0 0 0 0 0 0 0 0 0 0 
sensor id 0 9 9 7 4 7 10 6 4 9 11 9 7 
sensor id 1 6 0 0 2 1 9 6 5 10 12 10 7 
sensor id 2 9 10 6 4 4 2 0 2 1 6 8 6 
sensor id 3 14 14 8 8 10 14 10 13 25 31 31 20 
sensor id 4 10 12 5 4 6 10 6 4 10 7 13 5 
sensor id 5 0 0 0 0 0 0 0 0 0 0 0 0 
sensor id 0 8 10 7 3 7 9 7 5 8 12 9 7 
sensor id 1 8 0 0 6 13 19 13 14 26 22 17 11 
sensor id 2 9 12 7 4 5 10 0 6 4 6 12 8 
sensor id 3 25 28 37 30 19 18 13 17 29 42 46 32 
sensor id 4 8 5 8 4 6 9 7 5 9 11 11 7 
sensor id 5 0 0 0 0 0 0 0 0 0 0 0 0 
sensor id 0 11 11 8 3 7 10 6 4 8 14 9 6 
sensor id 1 12 2 2 11 18 16 13 14 28 24 17 11 
sensor id 2 10 13 8 6 7 11 243 5 6 16 11 7 
sensor id 3 41 38 44 28 17 17 13 19 27 43 52 34 
sensor id 4 10 10 5 4 5 9 6 4 8 11 9 5 
sensor id 5 0 0 0 0 0 0 0 0 0 0 0 0 
sensor id 0 11 11 8 4 7 9 6 4 8 12 10 7 
sensor id 1 11 12 5 11 18 19 14 13 25 24 15 11 
sensor id 2 10 13 9 6 6 12 243 7 6 6 10 7 
sensor id 3 45 42 47 27 16 16 13 16 26 48 57 33 
sensor id 4 10 7 6 4 6 9 6 4 9 10 6 7 
sensor id 5 0 0 0 0 0 0 0 0 0 0 0 0 
sensor id 0 8 10 7 4 7 9 6 5 9 13 8 7 
sensor id 1 12 12 11 13 14 13 12 13 21 22 15 12 
sensor id 2 10 12 8 6 5 6 243 4 2 8 10 7 
sensor id 3 48 44 42 23 14 18 12 16 27 50 59 32 
sensor id 4 9 9 6 3 6 9 6 4 9 8 10 5 
sensor id 5 0 0 0 0 0 0 0 0 0 0 0 0 
sensor id 0 9 9 7 4 8 10 6 5 8 12 9 7 
sensor id 1 13 13 11 13 10 11 10 14 19 21 16 17 
sensor id 2 10 12 7 5 4 8 243 3 2 7 9 7 
sensor id 3 43 40 35 19 13 15 11 15 27 53 53 28 
sensor id 4 10 8 6 3 6 9 6 4 10 10 8 7 
sensor id 5 0 0 0 0 0 0 0 0 0 0 0 0 
sensor id 0 8 10 7 4 8 10 6 4 8 11 9 7 
sensor id 1 15 2 4 11 14 15 9 12 21 24 27 28 
sensor id 2 9 11 7 5 6 11 243 2 3 16 8 7 
sensor id 3 38 38 30 16 12 14 11 14 26 52 47 26 
sensor id 4 11 8 7 4 6 10 6 4 9 11 10 8 
sensor id 5 0 0 0 0 0 0 0 0 0 0 0 0 
sensor id 0 10 9 7 4 8 10 6 5 8 12 10 7 
sensor id 1 21 17 0 12 3 19 8 15 21 27 32 30 
sensor id 2 9 11 4 5 2 11 0 5 0 16 8 8 
sensor id 3 36 44 27 13 11 14 11 12 25 47 40 23 
sensor id 4 11 13 8 6 7 11 8 7 12 19 25 17 
sensor id 5 0 0 0 0 0 0 0 0 0 0 0 0 
sensor id 0 10 11 7 4 7 10 7 5 9 13 10 7 
sensor id 1 21 7 11 8 15 8 10 11 20 27 32 28 
sensor id 2 9 13 7 5 4 2 0 2 11 13 7 7 
sensor id 3 34 44 24 12 11 14 10 12 26 49 38 23 
sensor id 4 23 10 12 8 8 12 8 9 14 21 31 22 
sensor id 5 0 0 0 0 0 0 0 0 0 0 0 0 
sensor id 0 10 9 7 3 8 10 7 5 9 15 10 8 
sensor id 1 24 14 1 11 3 15 10 12 20 25 30 27 
sensor id 2 10 11 6 5 3 14 0 2 9 13 9 8 
sensor id 3 32 42 23 12 10 16 11 13 29 52 39 23 
sensor id 4 25 11 12 9 8 12 8 8 14 21 33 22 
sensor id 5 0 0 0 0 0 0 0 0 0 0 0 0 
sensor id 0 10 11 8 4 8 11 7 5 9 14 11 8 
sensor id 1 23 17 2 9 13 7 10 12 21 26 28 29 
sensor id 2 9 12 8 4 7 0 0 2 7 13 9 8 
sensor id 3 32 38 24 12 11 15 11 14 38 55 42 25 
sensor id 4 23 15 11 9 9 12 8 9 16 17 32 24 
sensor id 5 0 0 0 0 0 0 0 0 0 0 0 0 
sensor id 0 10 11 8 4 8 11 8 5 9 14 11 8 
sensor id 1 23 17 2 9 13 7 10 12 21 26 28 29 
sensor id 2 9 12 8 4 7 0 0 2 7 13 9 8 
sensor id 3 32 38 24 12 11 15 11 14 38 55 42 25 
sensor id 4 23 15 11 9 9 12 8 9 16 17 32 24 
sensor id 5 0 0 0 0 0 0 0 0 0 0 0 0 
sensor id 0 10 10 7 5 9 12 8 7 10 15 10 8 
sensor id 1 28 11 5 6 9 19 10 10 23 23 17 12 
sensor id 2 10 12 7 4 4 7 0 6 3 6 10 7 
sensor id 3 31 33 28 15 12 17 13 17 43 47 38 27 
sensor id 4 22 21 15 17 11 13 11 17 21 15 42 47 
sensor id 5 0 0 0 0 0 0 0 0 0 0 0 0 
sensor id 0 12 10 8 4 9 12 9 7 10 15 10 8 
sensor id 1 28 11 5 6 9 19 10 10 23 23 17 12 
sensor id 2 10 12 7 4 4 7 0 6 3 6 10 7 
sensor id 3 31 33 28 15 12 17 13 17 43 47 38 27 
sensor id 4 22 21 15 17 11 13 11 17 21 15 42 47 
sensor id 5 0 0 0 0 0 0 0 0 0 0 0 0 
sensor id 0 10 9 8 4 9 12 8 7 9 12 10 8 
sensor id 1 12 11 7 7 12 18 10 8 12 12 10 7 
sensor id 2 10 12 7 6 7 10 0 6 9 12 10 7 
sensor id 3 17 18 16 14 12 15 13 12 27 32 20 14 
sensor id 4 16 19 14 22 12 14 12 18 19 20 19 23 
sensor id 5 0 0 0 0 0 0 0 0 0 0 0 0 
sensor id 0 11 9 7 4 8 11 7 7 9 12 10 8 
sensor id 1 12 11 7 7 12 18 10 8 12 12 10 7 
sensor id 2 10 12 7 6 7 10 0 6 9 12 10 7 
sensor id 3 17 18 16 14 12 15 13 12 27 32 20 14 
sensor id 4 16 19 14 22 12 14 12 18 19 20 19 23 
sensor id 5 0 0 0 0 0 0 0 0 0 0 0 0 
sensor id 0 12 10 7 4 8 10 7 5 9 12 11 8 
sensor id 1 6 3 1 4 11 16 8 5 9 12 10 7 
sensor id 2 9 11 6 4 6 10 0 3 2 10 11 7 
sensor id 3 11 13 7 6 9 13 10 8 14 20 13 9 
sensor id 4 8 11 9 7 8 11 9 7 13 14 14 8 
sensor id 5 0 0 0 0 0 0 0 0 0 0 0 0 
sensor id 0 9 8 7 4 8 11 7 5 9 12 11 8 
sensor id 1 6 3 1 4 11 16 8 5 9 12 10 7 
sensor id 2 9 11 6 4 6 10 0 3 2 10 11 7 
sensor id 3 11 13 7 6 9 13 10 8 14 20 13 9 
sensor id 4 8 11 9 7 8 11 9 7 13 14 14 8 
sensor id 5 0 0 0 0 0 0 0 0 0 0 0 0 
sensor id 0 9 8 7 4 8 11 7 5 8 12 10 7 
sensor id 1 8 1 0 1 2 10 6 6 10 12 10 5 
sensor id 2 10 10 7 5 4 2 0 5 8 16 10 6 
sensor id 3 11 13 6 6 9 13 9 7 14 19 12 10 
sensor id 4 9 11 7 5 8 11 8 6 12 15 12 8 
sensor id 5 0 0 0 0 0 0 0 0 0 0 0 0 
sensor id 0 11 11 7 4 8 11 7 5 9 12 10 7 
sensor id 1 8 9 7 6 11 14 7 6 10 12 10 6 
sensor id 2 10 13 8 5 6 11 0 6 10 14 11 7 
sensor id 3 12 12 7 6 8 13 9 8 13 17 13 10 
sensor id 4 10 10 7 5 7 11 7 5 11 13 10 7 
sensor id 5 0 0 0 0 0 0 0 0 0 0 0 0 
sensor id 0 9 11 7 4 8 11 7 5 9 14 11 7 
sensor id 1 10 4 0 3 6 14 7 6 11 12 11 7 
sensor id 2 9 13 8 5 4 11 0 6 9 14 10 7 
sensor id 3 12 13 8 7 9 13 10 9 12 16 14 13 
sensor id 4 9 10 7 4 6 10 7 5 10 12 10 7 
sensor id 5 0 0 0 0 0 0 0 0 0 0 0 0 
sensor id 0 9 10 8 4 8 11 7 5 9 14 11 8 
sensor id 1 8 4 1 6 9 15 14 10 12 11 11 10 
sensor id 2 10 12 7 6 6 9 0 7 10 16 13 9 
sensor id 3 14 15 10 13 14 17 21 34 24 19 22 29 
sensor id 4 10 10 7 5 6 10 7 6 12 14 13 9 
sensor id 5 0 0 0 0 0 0 0 0 0 0 0 0 
sensor id 0 12 14 9 5 9 11 7 6 10 13 11 8 
sensor id 1 10 1 0 11 28 35 24 13 11 11 10 8 
sensor id 2 14 18 12 8 10 17 0 9 11 12 11 10 
sensor id 3 17 14 12 25 22 22 31 37 26 21 21 28 
sensor id 4 10 11 7 5 7 11 8 7 14 18 17 11 
sensor id 5 0 0 0 0 0 0 0 0 0 0 0 0 
sensor id 0 13 13 9 4 8 10 7 6 10 14 9 8 
sensor id 1 11 7 1 12 26 29 24 14 12 13 13 11 
sensor id 2 19 25 17 10 10 13 243 7 4 12 14 13 
sensor id 3 16 16 11 24 22 24 32 38 30 22 25 29 
sensor id 4 11 12 8 6 8 11 9 9 19 26 30 18 
sensor id 5 0 0 0 0 0 0 0 0 0 0 0 0 
sensor id 0 10 12 7 4 8 11 7 5 9 14 10 7 
sensor id 1 10 0 2 10 15 18 10 8 11 12 12 9 
sensor id 2 19 17 10 7 6 12 0 4 2 9 11 8 
sensor id 3 16 15 12 23 21 22 32 39 30 22 25 28 
sensor id 4 16 11 10 9 9 12 11 18 35 39 44 31 
sensor id 5 0 0 0 0 0 0 0 0 0 0 0 0 
sensor id 0 10 10 7 4 8 11 7 5 9 14 10 7 
sensor id 1 10 0 2 10 15 18 10 8 11 12 12 9 
sensor id 2 19 17 10 7 6 12 0 4 2 9 11 8 
sensor id 3 16 15 12 23 21 22 32 39 30 22 25 28 
sensor id 4 16 11 10 9 9 12 11 18 35 39 44 31 
sensor id 5 0 0 0 0 0 0 0 0 0 0 0 0 
sensor id 0 10 10 8 4 9 11 8 5 9 13 11 8 
sensor id 1 9 0 0 4 11 16 7 5 8 10 10 7 
sensor id 2 10 12 7 5 7 13 0 5 1 4 10 8 
sensor id 3 10 13 6 6 8 14 7 6 9 15 10 8 
sensor id 4 17 13 11 13 11 14 15 26 51 56 52 35 
sensor id 5 0 0 0 0 0 0 0 0 0 0 0 0 
sensor id 0 11 11 7 4 8 11 7 5 9 13 11 8 
sensor id 1 9 0 0 4 11 16 7 5 8 10 10 7 
sensor id 2 10 12 7 5 7 13 0 5 1 4 10 8 
sensor id 3 10 13 6 6 8 14 7 6 9 15 10 8 
sensor id 4 17 13 11 13 11 14 15 26 51 56 52 35 
sensor id 5 0 0 0 0 0 0 0 0 0 0 0 0 
sensor id 0 11 11 7 4 8 11 7 5 9 14 9 7 
sensor id 1 8 0 0 2 1 9 5 5 8 11 9 5 
sensor id 2 10 13 7 4 3 4 0 2 1 5 9 6 
sensor id 3 10 12 6 5 8 12 9 6 11 15 11 9 
sensor id 4 17 15 11 12 10 13 14 25 53 63 55 33 
sensor id 5 0 0 0 0 0 0 0 0 0 0 0 0 
sensor id 0 8 10 7 4 8 11 7 5 8 13 10 7 
sensor id 1 6 0 1 4 9 18 8 6 10 12 10 8 
sensor id 2 9 11 6 4 4 6 0 4 5 11 11 7 
sensor id 3 11 12 7 5 9 14 10 8 12 16 12 10 
sensor id 4 16 12 10 11 9 13 13 22 54 67 54 29 
sensor id 5 0 0 0 0 0 0 0 0 0 0 0 0 
sensor id 0 11 10 7 4 8 10 7 5 8 12 8 7 
sensor id 1 10 9 5 4 6 14 6 5 9 11 10 7 
sensor id 2 10 13 8 6 7 9 0 3 0 8 10 7 
sensor id 3 11 13 7 8 10 16 11 9 13 19 13 11 
sensor id 4 15 12 10 9 9 12 12 18 48 69 51 24 
sensor id 5 0 0 0 0 0 0 0 0 0 0 0 0 
sensor id 0 11 11 7 4 8 11 6 5 9 14 10 7 
sensor id 1 7 3 2 3 1 9 6 6 9 12 11 7 
sensor id 2 9 12 8 5 4 1 243 4 4 10 9 7 
sensor id 3 11 13 8 8 11 15 12 11 14 21 14 12 
sensor id 4 14 12 9 8 8 12 11 15 43 70 48 20 
sensor id 5 0 0 0 0 0 0 0 0 0 0 0 0 
sensor id 0 9 9 6 4 8 10 6 4 9 13 10 7 
sensor id 1 8 5 4 4 7 17 9 6 9 12 10 4 
sensor id 2 10 12 7 5 5 11 243 5 11 16 9 5 
sensor id 3 12 14 9 10 17 24 27 16 16 25 15 12 
sensor id 4 13 12 8 7 8 11 9 11 32 59 38 14 
sensor id 5 0 0 0 0 0 0 0 0 0 0 0 0 
sensor id 0 10 10 6 4 7 10 6 5 7 13 10 7 
sensor id 1 6 3 2 5 12 16 7 5 9 11 10 5 
sensor id 2 9 12 6 4 4 10 243 5 10 15 10 6 
sensor id 3 12 13 8 8 11 14 12 12 18 26 17 12 
sensor id 4 11 11 7 6 7 10 8 8 22 46 28 11 
sensor id 5 0 0 0 0 0 0 0 0 0 0 0 0 
sensor id 0 9 10 7 3 6 10 6 4 9 12 10 7 
sensor id 1 8 13 0 1 6 16 7 5 9 11 9 5 
sensor id 2 9 12 7 3 3 4 243 5 7 7 8 6 
sensor id 3 12 13 8 8 10 14 12 14 20 30 19 14 
sensor id 4 10 10 7 5 6 10 7 6 15 29 19 9 
sensor id 5 0 0 0 0 0 0 0 0 0 0 0 0 
sensor id 0 8 10 7 3 8 9 6 5 7 12 9 7 
sensor id 1 9 9 4 6 9 10 5 4 9 11 10 7 
sensor id 2 9 11 8 5 6 11 243 1 0 5 10 7 
sensor id 3 13 13 8 9 10 15 13 17 27 32 25 18 
sensor id 4 10 10 6 4 6 10 7 5 12 19 14 7 
sensor id 5 0 0 0 0 0 0 0 0 0 0 0 0 
sensor id 0 10 11 6 3 7 10 6 4 8 13 11 7 
sensor id 1 6 0 2 5 11 16 8 6 9 12 9 5 
sensor id 2 9 13 6 5 4 11 243 5 10 16 11 6 
sensor id 3 15 15 9 11 11 16 14 24 31 35 33 27 
sensor id 4 9 10 6 4 6 10 6 5 11 14 12 7 
sensor id 5 0 0 0 0 0 0 0 0 0 0 0 0 
sensor id 0 11 10 6 3 8 10 6 4 9 14 10 6 
sensor id 1 7 1 0 3 9 17 8 5 10 13 11 6 
sensor id 2 9 12 5 4 4 10 0 6 9 14 10 7 
sensor id 3 17 16 11 15 13 16 16 31 33 38 40 36 
sensor id 4 9 10 6 4 6 10 6 5 10 13 11 7 
sensor id 5 0 0 0 0 0 0 0 0 0 0 0 0 
sensor id 0 10 11 7 4 7 10 6 4 9 14 10 6 
sensor id 1 7 1 0 3 9 17 8 5 10 13 11 6 
sensor id 2 9 12 5 4 4 10 0 6 9 14 10 7 
sensor id 3 17 16 11 15 13 16 16 31 33 38 40 36 
sensor id 4 9 10 6 4 6 10 6 5 10 13 11 7 
sensor id 5 0 0 0 0 0 0 0 0 0 0 0 0 
sensor id 0 11 8 7 3 7 10 6 5 9 12 8 7 
sensor id 1 10 9 3 4 5 11 6 6 10 12 11 7 
sensor id 2 10 10 8 4 3 4 0 3 5 13 10 6 
sensor id 3 26 18 14 19 14 17 16 30 36 43 61 45 
sensor id 4 9 11 6 4 6 10 6 4 10 10 10 6 
sensor id 5 0 0 0 0 0 0 0 0 0 0 0 0 
sensor id 0 9 9 7 4 7 10 6 5 9 12 8 7 
sensor id 1 10 9 3 4 5 11 6 6 10 12 11 7 
sensor id 2 10 10 8 4 3 4 0 3 5 13 10 6 
sensor id 3 26 18 14 19 14 17 16 30 36 43 61 45 
sensor id 4 9 11 6 4 6 10 6 4 10 10 10 6 
sensor id 5 0 0 0 0 0 0 0 0 0 0 0 0 
sensor id 0 8 10 7 4 7 10 6 5 8 12 9 7 
sensor id 1 10 8 6 6 10 16 7 6 10 13 11 7 
sensor id 2 10 12 9 5 4 8 0 3 4 10 9 7 
sensor id 3 36 21 18 19 13 17 12 20 23 36 49 50 
sensor id 4 11 13 7 4 6 10 7 4 10 15 9 6 
sensor id 5 0 0 0 0 0 0 0 0 0 0 0 0 
sensor id 0 10 9 7 4 7 10 6 5 8 12 9 7 
sensor id 1 10 8 6 6 10 16 7 6 10 13 11 7 
sensor id 2 10 12 9 5 4 8 0 3 4 10 9 7 
sensor id 3 36 21 18 19 13 17 12 20 23 36 49 50 
sensor id 4 11 13 7 4 6 10 7 4 10 15 9 6 
sensor id 5 0 0 0 0 0 0 0 0 0 0 0 0 
sensor id 0 11 9 7 4 8 10 7 5 9 14 11 7 
sensor id 1 16 14 6 6 9 10 7 8 13 14 11 8 
sensor id 2 10 12 7 6 7 8 0 4 11 13 9 7 
sensor id 3 60 29 31 33 18 18 17 31 27 40 57 67 
sensor id 4 5 10 8 4 6 10 7 5 10 16 8 8 
sensor id 5 0 0 0 0 0 0 0 0 0 0 0 0 
sensor id 0 9 10 7 5 8 11 7 5 9 14 11 7 
sensor id 1 16 14 6 6 9 10 7 8 13 14 11 8 
sensor id 2 10 12 7 6 7 8 0 4 11 13 9 7 
sensor id 3 60 29 31 33 18 18 17 31 27 40 57 67 
sensor id 4 5 10 8 4 6 10 7 5 10 16 8 8 
sensor id 5 0 0 0 0 0 0 0 0 0 0 0 0 
sensor id 0 9 10 7 5 8 11 7 6 9 13 10 8 
sensor id 1 12 6 0 3 6 20 9 8 13 15 12 8 
sensor id 2 10 12 6 4 4 10 0 3 0 17 10 6 
sensor id 3 62 32 35 37 21 19 17 32 27 43 50 65 
sensor id 4 15 10 7 6 7 11 7 6 12 10 17 11 
sensor id 5 0 0 0 0 0 0 0 0 0 0 0 0 
sensor id 0 11 11 8 4 8 11 7 5 9 14 10 8 
sensor id 1 9 12 0 3 10 18 10 9 15 15 13 8 
sensor id 2 10 14 8 4 5 13 0 4 0 11 12 8 
sensor id 3 55 32 35 39 22 20 18 32 26 42 37 50 
sensor id 4 12 9 10 7 7 11 8 7 14 14 25 16 
sensor id 5 0 0 0 0 0 0 0 0 0 0 0 0 
sensor id 0 11 11 8 4 9 11 7 6 9 14 9 7 
sensor id 1 8 4 3 5 3 9 8 9 17 21 15 8 
sensor id 2 10 12 8 5 4 5 0 5 8 12 10 7 
sensor id 3 43 29 32 28 14 17 11 10 17 30 19 12 
sensor id 4 21 9 11 8 9 12 10 10 18 26 36 24 
sensor id 5 0 0 0 0 0 0 0 0 0 0 0 0 
sensor id 0 11 11 7 4 8 11 7 6 9 13 10 7 
sensor id 1 8 3 2 6 11 16 7 5 9 12 9 5 
sensor id 2 9 12 7 5 6 11 0 6 6 10 8 6 
sensor id 3 12 14 7 6 9 15 9 7 12 16 12 9 
sensor id 4 20 20 11 11 10 13 12 17 28 36 52 35 
sensor id 5 0 0 0 0 0 0 0 0 0 0 0 0 
sensor id 0 11 11 8 4 9 12 8 6 9 15 11 8 
sensor id 1 10 11 3 3 5 10 5 4 10 11 9 6 
sensor id 2 10 13 8 6 5 7 0 2 1 7 9 6 
sensor id 3 11 13 7 5 8 13 8 7 10 15 11 9 
sensor id 4 26 18 13 14 12 14 15 25 42 47 58 41 
sensor id 5 0 0 0 0 0 0 0 0 0 0 0 0 
sensor id 0 11 11 8 5 9 12 8 6 9 15 11 8 
sensor id 1 8 1 0 2 2 9 5 5 10 13 10 6 
sensor id 2 10 13 8 4 5 2 0 3 3 13 12 7 
sensor id 3 11 12 7 5 9 13 8 7 11 15 11 9 
sensor id 4 23 12 13 17 13 16 18 33 53 55 63 44 
sensor id 5 0 0 0 0 0 0 0 0 0 0 0 0 
sensor id 0 10 10 7 5 9 13 8 6 9 14 10 8 
sensor id 1 10 9 4 4 5 9 6 4 9 11 10 7 
sensor id 2 11 13 8 5 6 9 0 2 0 6 9 7 
sensor id 3 11 13 7 5 8 13 8 7 12 16 12 9 
sensor id 4 23 16 14 19 14 17 20 40 62 59 64 46 
sensor id 5 0 0 0 0 0 0 0 0 0 0 0 0 
sensor id 0 11 11 8 5 9 13 9 6 9 14 10 8 
sensor id 1 10 9 4 4 5 9 6 4 9 11 10 7 
sensor id 2 11 13 8 5 6 9 0 2 0 6 9 7 
sensor id 3 11 13 7 5 8 13 8 7 12 16 12 9 
sensor id 4 23 16 14 19 14 17 20 40 62 59 64 46 
sensor id 5 0 0 0 0 0 0 0 0 0 0 0 0 
sensor id 0 10 11 8 5 9 13 9 7 10 15 11 8 
sensor id 1 11 9 3 3 4 10 7 5 10 12 11 7 
sensor id 2 10 13 8 5 4 9 0 5 9 13 11 7 
sensor id 3 11 13 7 7 9 15 9 8 12 16 13 11 
sensor id 4 25 15 15 23 18 19 25 48 63 55 65 53 
sensor id 5 0 0 0 0 0 0 0 0 0 0 0 0 
sensor id 0 11 11 8 6 11 14 11 7 10 15 11 8 
sensor id 1 11 9 3 3 4 10 7 5 10 12 11 7 
sensor id 2 10 13 8 5 4 9 0 5 9 13 11 7 
sensor id 3 11 13 7 7 9 15 9 8 12 16 13 11 
sensor id 4 25 15 15 23 18 19 25 48 63 55 65 53 
sensor id 5 0 0 0 0 0 0 0 0 0 0 0 0 
sensor id 0 11 11 8 6 11 14 11 7 10 14 12 9 
sensor id 1 7 0 0 5 12 11 7 5 11 13 12 8 
sensor id 2 10 13 7 5 6 10 0 2 2 10 11 8 
sensor id 3 13 14 8 6 9 15 8 7 11 14 11 11 
sensor id 4 27 17 17 30 23 23 29 55 60 50 63 59 
sensor id 5 0 0 0 0 0 0 0 0 0 0 0 0 
sensor id 0 11 11 9 7 13 18 13 9 12 16 11 10 
sensor id 1 7 0 5 7 8 9 8 8 14 14 12 10 
sensor id 2 10 12 7 6 7 4 0 7 9 8 9 7 
sensor id 3 14 16 10 8 10 14 9 7 10 14 12 13 
sensor id 4 32 18 21 43 32 27 34 61 55 43 58 61 
sensor id 5 0 0 0 0 0 0 0 0 0 0 0 0 
sensor id 0 12 12 10 8 15 20 17 11 13 17 12 11 
sensor id 1 9 13 7 5 5 10 9 10 16 18 16 11 
sensor id 2 10 13 9 6 6 6 0 4 1 10 11 8 
sensor id 3 21 23 19 11 11 14 9 8 10 15 11 10 
sensor id 4 35 21 25 52 36 28 34 60 51 40 58 64 
sensor id 5 0 0 0 0 0 0 0 0 0 0 0 0 
sensor id 0 12 12 11 11 19 21 22 15 16 17 14 12 
sensor id 1 11 2 0 6 9 16 11 13 24 33 34 21 
sensor id 2 10 13 8 5 6 6 0 7 11 12 11 8 
sensor id 3 13 17 10 6 9 14 8 6 10 14 10 10 
sensor id 4 40 23 29 56 37 26 28 51 42 34 56 64 
sensor id 5 0 0 0 0 0 0 0 0 0 0 0 0 
sensor id 0 14 13 12 12 18 20 21 16 17 18 15 13 
sensor id 1 17 5 2 11 13 20 11 15 28 36 37 23 
sensor id 2 11 13 8 6 6 11 0 5 5 18 11 8 
sensor id 3 13 20 9 6 8 14 9 6 9 14 11 9 
sensor id 4 47 24 33 54 33 22 23 43 35 32 53 62 
sensor id 5 0 0 0 0 0 0 0 0 0 0 0 0 
sensor id 0 12 12 12 12 19 20 22 18 18 18 15 13 
sensor id 1 17 10 13 10 4 11 10 15 26 36 37 23 
sensor id 2 10 13 9 7 5 3 0 7 7 8 11 8 
sensor id 3 13 19 9 6 9 14 8 6 10 13 11 9 
sensor id 4 49 26 34 54 32 21 22 39 32 31 51 60 
sensor id 5 0 0 0 0 0 0 0 0 0 0 0 0 
sensor id 0 14 14 13 14 19 19 22 20 21 19 16 15 
sensor id 1 19 6 13 12 4 9 11 16 30 42 43 28 
sensor id 2 11 13 9 7 7 3 0 6 11 18 13 9 
sensor id 3 13 20 9 6 9 14 9 7 10 14 11 9 
sensor id 4 51 28 35 48 28 19 19 33 27 25 47 57 
sensor id 5 0 0 0 0 0 0 0 0 0 0 0 0 
sensor id 0 14 14 14 15 20 19 23 23 22 20 17 17 
sensor id 1 22 8 6 13 11 9 11 16 31 44 45 28 
sensor id 2 12 13 8 6 7 2 0 7 4 16 13 8 
sensor id 3 13 22 10 6 9 14 9 7 10 14 11 9 
sensor id 4 50 26 35 45 27 18 18 30 26 27 47 56 
sensor id 5 0 0 0 0 0 0 0 0 0 0 0 0 
sensor id 0 15 15 15 17 20 19 24 25 23 20 18 17 
sensor id 1 23 19 6 13 7 11 11 16 31 44 46 29 
sensor id 2 11 15 8 7 7 3 0 5 13 12 13 9 
sensor id 3 13 21 9 6 9 14 8 6 10 14 11 9 
sensor id 4 52 30 37 45 26 18 17 29 24 23 43 54 
sensor id 5 0 0 0 0 0 0 0 0 0 0 0 0 
sensor id 0 16 15 15 17 20 19 24 25 24 21 18 18 
sensor id 1 24 9 12 13 8 10 10 17 32 44 47 32 
sensor id 2 12 13 9 7 6 4 0 7 13 11 13 10 
sensor id 3 13 21 10 6 9 14 9 7 10 15 11 9 
sensor id 4 52 30 37 42 25 17 17 28 23 22 45 54 
sensor id 5 0 0 0 0 0 0 0 0 0 0 0 0 
sensor id 0 16 15 15 17 20 19 23 25 24 21 18 18 
sensor id 1 24 9 12 13 8 10 10 17 32 44 47 32 
sensor id 2 12 13 9 7 6 4 0 7 13 11 13 10 
sensor id 3 13 21 10 6 9 14 9 7 10 15 11 9 
sensor id 4 52 30 37 42 25 17 17 28 23 22 45 54 
sensor id 5 0 0 0 0 0 0 0 0 0 0 0 0 
sensor id 0 16 15 15 17 20 19 23 25 24 20 18 18 
sensor id 1 27 16 11 13 6 19 11 18 33 47 49 33 
sensor id 2 12 15 9 6 5 9 0 7 6 13 14 9 
sensor id 3 13 23 10 6 9 14 8 7 10 14 11 9 
sensor id 4 52 29 36 42 25 18 17 28 23 25 44 52 
sensor id 5 0 0 0 0 0 0 0 0 0 0 0 0 
sensor id 0 16 15 17 19 22 20 26 27 25 20 18 19 
sensor id 1 30 22 15 13 12 11 12 18 32 45 50 34 
sensor id 2 11 14 9 6 8 3 0 7 6 13 15 9 
sensor id 3 13 23 10 6 9 14 8 7 10 14 11 9 
sensor id 4 50 31 37 42 25 18 17 28 24 22 43 53 
sensor id 5 0 0 0 0 0 0 0 0 0 0 0 0 
sensor id 0 16 15 17 19 22 20 26 27 25 20 18 19 
sensor id 1 30 22 15 13 12 11 12 18 32 45 50 34 
sensor id 2 11 14 9 6 8 3 0 7 6 13 15 9 
sensor id 3 13 22 9 6 9 14 9 7 10 14 11 9 
sensor id 4 51 31 38 45 27 18 18 31 26 27 47 56 
sensor id 5 0 0 0 0 0 0 0 0 0 0 0 0 
sensor id 0 16 15 18 21 25 22 29 30 26 20 19 20 
sensor id 1 31 17 12 15 14 9 12 18 32 45 47 35 
sensor id 2 12 15 8 6 7 4 0 9 7 21 15 9 
sensor id 3 13 22 9 6 9 14 8 6 10 13 10 9 
sensor id 4 50 28 39 50 31 20 20 36 29 25 48 58 
sensor id 5 0 0 0 0 0 0 0 0 0 0 0 0 
sensor id 0 17 16 20 26 30 26 32 32 26 20 19 21 
sensor id 1 29 20 18 13 4 19 12 18 31 43 44 31 
sensor id 2 11 14 9 7 5 9 0 7 7 17 15 9 
sensor id 3 13 21 9 6 9 14 8 6 9 14 11 9 
sensor id 4 49 27 38 56 36 23 24 42 34 30 50 61 
sensor id 5 0 0 0 0 0 0 0 0 0 0 0 0 
sensor id 0 17 16 20 27 34 30 34 31 24 19 17 18 
sensor id 1 24 10 16 14 5 12 12 18 30 39 40 26 
sensor id 2 11 14 9 7 5 3 0 8 5 13 14 10 
sensor id 3 13 20 10 6 9 13 7 6 10 14 11 9 
sensor id 4 45 27 36 61 42 27 29 52 41 34 54 63 
sensor id 5 0 0 0 0 0 0 0 0 0 0 0 0 
sensor id 0 16 15 18 23 34 30 33 26 20 17 16 15 
sensor id 1 18 7 8 11 8 10 10 15 24 32 27 16 
sensor id 2 11 13 8 6 5 4 0 7 9 9 11 8 
sensor id 3 13 20 10 6 8 15 8 6 10 14 10 10 
sensor id 4 42 23 33 63 45 30 34 59 47 38 56 64 
sensor id 5 0 0 0 0 0 0 0 0 0 0 0 0 
sensor id 0 15 13 15 18 28 27 30 20 17 17 13 13 
sensor id 1 12 10 8 9 13 19 10 10 15 18 15 10 
sensor id 2 11 13 8 6 6 11 0 7 10 8 10 7 
sensor id 3 13 19 10 7 9 14 8 7 10 15 11 10 
sensor id 4 40 22 30 62 44 30 35 63 52 42 61 67 
sensor id 5 0 0 0 0 0 0 0 0 0 0 0 0 
sensor id 0 13 13 12 12 22 24 24 15 14 15 13 11 
sensor id 1 12 13 8 7 12 17 10 10 15 15 13 8 
sensor id 2 11 13 9 7 7 13 0 5 6 11 10 7 
sensor id 3 16 20 13 9 10 16 9 9 12 15 14 19 
sensor id 4 39 21 27 59 42 30 36 65 57 46 65 66 
sensor id 5 0 0 0 0 0 0 0 0 0 0 0 0 
sensor id 0 12 11 10 8 16 20 17 10 12 15 12 9 
sensor id 1 9 0 0 4 6 17 10 8 11 12 11 8 
sensor id 2 10 12 8 5 5 6 0 7 5 5 9 7 
sensor id 3 26 20 18 20 16 18 16 23 20 20 29 37 
sensor id 4 34 18 22 48 36 29 37 67 63 53 67 64 
sensor id 5 0 0 0 0 0 0 0 0 0 0 0 0 
sensor id 0 12 12 9 6 12 17 12 8 11 15 12 8 
sensor id 1 8 1 6 7 11 14 8 6 12 12 11 7 
sensor id 2 10 12 8 6 7 11 0 3 5 15 12 8 
sensor id 3 25 17 17 28 21 19 21 33 26 23 33 38 
sensor id 4 31 17 20 40 31 26 34 63 64 55 67 59 
sensor id 5 0 0 0 0 0 0 0 0 0 0 0 0 
sensor id 0 10 10 8 6 11 14 10 7 10 15 11 8 
sensor id 1 8 5 9 6 11 16 8 5 10 12 10 8 
sensor id 2 9 12 7 6 6 11 0 3 0 5 9 8 
sensor id 3 23 17 14 25 19 19 23 35 32 27 34 30 
sensor id 4 27 15 17 31 25 23 31 58 68 61 69 53 
sensor id 5 0 0 0 0 0 0 0 0 0 0 0 0 
sensor id 0 10 11 8 5 10 14 9 6 9 13 11 8 
sensor id 1 7 8 8 6 9 12 6 5 10 12 10 6 
sensor id 2 9 13 7 5 6 10 0 3 1 4 9 7 
sensor id 3 16 15 10 12 13 16 15 21 30 30 23 14 
sensor id 4 23 16 15 23 20 21 27 49 68 66 67 46 
sensor id 5 0 0 0 0 0 0 0 0 0 0 0 0 
sensor id 0 10 10 7 5 9 13 8 6 9 13 11 8 
sensor id 1 7 8 8 6 9 12 6 5 10 12 10 6 
sensor id 2 9 13 7 5 6 10 0 3 1 4 9 7 
sensor id 3 16 15 10 12 13 16 15 21 30 30 23 14 
sensor id 4 23 16 15 23 20 21 27 49 68 66 67 46 
sensor id 5 0 0 0 0 0 0 0 0 0 0 0 0 
sensor id 0 10 10 8 4 9 11 7 6 9 14 10 7 
sensor id 1 7 0 0 4 11 17 7 5 11 13 10 6 
sensor id 2 9 11 7 5 6 9 0 4 5 16 11 7 
sensor id 3 12 14 7 7 9 14 11 12 27 32 21 13 
sensor id 4 17 13 11 14 13 16 18 30 58 67 61 33 
sensor id 5 0 0 0 0 0 0 0 0 0 0 0 0 
sensor id 0 10 10 7 4 8 11 8 6 9 14 10 7 
sensor id 1 7 0 0 4 11 17 7 5 11 13 10 6 
sensor id 2 9 11 7 5 6 9 0 4 5 16 11 7 
sensor id 3 12 14 7 7 9 14 11 12 27 32 21 13 
sensor id 4 17 13 11 14 13 16 18 30 58 67 61 33 
sensor id 5 0 0 0 0 0 0 0 0 0 0 0 0 
sensor id 0 11 11 7 4 9 10 7 4 9 14 9 7 
sensor id 1 7 3 2 5 9 18 9 7 10 12 12 7 
sensor id 2 9 13 6 5 7 11 0 6 10 16 11 7 
sensor id 3 13 14 8 8 9 15 12 15 31 38 24 14 
sensor id 4 16 12 10 11 10 13 13 19 40 56 51 24 
sensor id 5 0 0 0 0 0 0 0 0 0 0 0 0 
sensor id 0 11 10 6 4 7 11 7 4 9 14 9 7 
sensor id 1 7 3 2 5 9 18 9 7 10 12 12 7 
sensor id 2 9 13 6 5 7 11 0 6 10 16 11 7 
sensor id 3 13 14 8 8 9 15 12 15 31 38 24 14 
sensor id 4 16 12 10 11 10 13 13 19 40 56 51 24 
sensor id 5 0 0 0 0 0 0 0 0 0 0 0 0 
sensor id 0 11 10 6 4 8 10 7 5 8 13 9 7 
sensor id 1 6 1 0 4 8 16 8 6 11 13 10 6 
sensor id 2 9 12 6 5 6 11 0 4 5 8 9 6 
sensor id 3 13 13 8 8 10 15 12 15 32 46 27 15 
sensor id 4 13 12 8 8 8 12 10 12 26 43 38 16 
sensor id 5 0 0 0 0 0 0 0 0 0 0 0 0 
sensor id 0 11 10 6 4 8 11 6 5 8 13 9 7 
sensor id 1 6 1 0 4 8 16 8 6 11 13 10 6 
sensor id 2 9 12 6 5 6 11 0 4 5 8 9 6 
sensor id 3 13 13 8 8 10 15 12 15 32 46 27 15 
sensor id 4 13 12 8 8 8 12 10 12 26 43 38 16 
sensor id 5 0 0 0 0 0 0 0 0 0 0 0 0 
sensor id 0 11 10 6 4 8 11 6 5 8 12 9 7 
sensor id 1 9 4 0 4 11 18 9 7 10 13 11 8 
sensor id 2 10 12 5 4 5 12 0 6 9 16 10 7 
sensor id 3 14 14 8 8 10 14 12 15 32 50 29 15 
sensor id 4 12 11 8 7 8 11 9 9 20 32 29 13 
sensor id 5 0 0 0 0 0 0 0 0 0 0 0 0 
sensor id 0 11 10 6 3 7 10 7 5 8 13 10 7 
sensor id 1 10 8 3 5 11 16 8 7 10 13 11 6 
sensor id 2 10 12 8 5 5 8 0 4 5 9 9 6 
sensor id 3 14 17 11 9 11 15 11 14 33 55 30 16 
sensor id 4 11 11 8 6 7 11 9 8 17 27 24 11 
sensor id 5 0 0 0 0 0 0 0 0 0 0 0 0 
sensor id 0 11 11 6 3 8 10 7 5 8 12 11 8 
sensor id 1 10 8 0 3 7 14 8 6 12 13 12 8 
sensor id 2 10 13 6 4 5 11 0 6 10 15 11 8 
sensor id 3 18 17 12 10 10 14 12 16 37 61 36 18 
sensor id 4 11 11 7 5 7 11 7 6 14 20 17 9 
sensor id 5 0 0 0 0 0 0 0 0 0 0 0 0 
sensor id 0 9 9 6 3 7 10 6 5 8 13 10 7 
sensor id 1 10 10 6 6 11 17 9 7 11 14 12 8 
sensor id 2 10 12 7 5 5 10 0 5 10 15 12 7 
sensor id 3 22 21 17 13 11 15 13 17 38 66 41 23 
sensor id 4 10 11 7 5 7 10 8 6 12 17 15 9 
sensor id 5 0 0 0 0 0 0 0 0 0 0 0 0 
sensor id 0 11 10 7 3 7 11 7 5 8 11 9 8 
sensor id 1 8 1 0 2 3 9 7 7 13 15 12 9 
sensor id 2 10 12 9 4 4 2 0 4 5 15 11 7 
sensor id 3 31 25 21 15 12 14 12 18 42 72 47 25 
sensor id 4 10 10 7 5 7 10 7 5 11 15 13 8 
sensor id 5 0 0 0 0 0 0 0 0 0 0 0 0 
sensor id 0 9 9 8 4 7 11 6 5 8 15 11 7 
sensor id 1 11 9 0 3 1 12 8 7 11 14 12 8 
sensor id 2 10 13 8 5 4 2 0 4 9 16 11 7 
sensor id 3 35 28 20 13 12 16 13 17 43 74 53 22 
sensor id 4 10 11 7 5 7 10 7 5 11 14 12 8 
sensor id 5 0 0 0 0 0 0 0 0 0 0 0 0 
sensor id 0 9 11 8 4 8 10 6 5 7 12 8 8 
sensor id 1 11 10 6 6 12 16 8 6 13 17 13 9 
sensor id 2 10 13 8 5 6 11 0 6 9 15 11 7 
sensor id 3 27 22 15 12 11 17 13 20 45 76 61 33 
sensor id 4 9 10 7 5 7 10 7 5 10 12 11 7 
sensor id 5 0 0 0 0 0 0 0 0 0 0 0 0 
sensor id 0 9 8 7 4 8 11 6 5 7 12 8 8 
sensor id 1 11 10 6 6 12 16 8 6 13 17 13 9 
sensor id 2 10 13 8 5 6 11 0 6 9 15 11 7 
sensor id 3 27 22 15 12 11 17 13 20 45 76 61 33 
sensor id 4 9 10 7 5 7 10 7 5 10 12 11 7 
sensor id 5 0 0 0 0 0 0 0 0 0 0 0 0 
sensor id 0 8 10 7 4 8 11 6 5 8 13 11 7 
sensor id 1 17 14 11 10 12 20 14 15 30 27 20 14 
sensor id 2 10 13 9 6 6 10 0 5 7 11 10 7 
sensor id 3 54 48 41 29 17 17 16 26 47 72 70 43 
sensor id 4 9 10 6 4 6 10 6 4 9 11 10 7 
sensor id 5 0 0 0 0 0 0 0 0 0 0 0 0 
sensor id 0 9 11 7 4 8 10 7 5 8 13 11 7 
sensor id 1 17 14 11 10 12 20 14 15 30 27 20 14 
sensor id 2 10 13 9 6 6 10 0 5 7 11 10 7 
sensor id 3 54 48 41 29 17 17 16 26 47 72 70 43 
sensor id 4 9 10 6 4 6 10 6 4 9 11 10 7 
sensor id 5 0 0 0 0 0 0 0 0 0 0 0 0 
sensor id 0 9 11 7 4 8 10 7 4 9 14 9 8 
sensor id 1 14 6 6 9 12 15 13 20 36 31 24 16 
sensor id 2 10 13 8 5 7 3 0 4 7 15 12 8 
sensor id 3 57 53 46 32 19 17 15 26 47 70 70 44 
sensor id 4 9 10 6 4 6 10 7 4 9 10 9 6 
sensor id 5 0 0 0 0 0 0 0 0 0 0 0 0 
sensor id 0 12 11 7 4 8 11 6 5 9 14 9 8 
sensor id 1 11 3 2 9 10 19 17 24 41 36 27 16 
sensor id 2 10 13 6 6 5 11 0 6 10 15 10 7 
sensor id 3 61 58 50 35 19 18 15 27 46 65 69 43 
sensor id 4 9 10 6 4 6 10 6 4 9 10 9 6 
sensor id 5 0 0 0 0 0 0 0 0 0 0 0 0 
sensor id 0 10 11 7 4 8 10 7 5 8 14 12 7 
sensor id 1 12 7 8 11 11 12 15 26 44 40 31 19 
sensor id 2 10 15 7 6 6 3 0 6 5 8 11 8 
sensor id 3 61 60 51 31 18 17 16 28 44 62 68 42 
sensor id 4 9 10 6 4 6 10 6 4 9 10 9 6 
sensor id 5 0 0 0 0 0 0 0 0 0 0 0 0 
sensor id 0 11 11 7 4 8 11 7 5 9 15 8 8 
sensor id 1 14 11 4 10 12 16 15 28 48 49 41 25 
sensor id 2 11 14 6 6 6 5 0 4 7 10 11 8 
sensor id 3 57 58 50 27 16 16 16 30 43 57 65 43 
sensor id 4 9 10 6 4 6 10 6 4 9 10 9 6 
sensor id 5 0 0 0 0 0 0 0 0 0 0 0 0 
sensor id 0 9 12 8 4 8 11 6 5 8 14 11 7 
sensor id 1 17 8 8 15 11 16 15 35 54 55 52 38 
sensor id 2 10 14 9 5 6 8 0 5 7 12 11 8 
sensor id 3 50 58 50 26 16 17 16 30 38 46 58 41 
sensor id 4 8 10 6 4 6 10 6 4 9 10 9 6 
sensor id 5 0 0 0 0 0 0 0 0 0 0 0 0 
sensor id 0 10 12 8 4 8 9 6 4 9 15 8 7 
sensor id 1 22 11 10 17 12 18 16 38 56 58 57 44 
sensor id 2 10 15 8 5 7 6 0 6 7 12 11 8 
sensor id 3 41 56 47 24 16 19 16 29 32 40 51 40 
sensor id 4 8 10 6 4 6 10 6 4 9 10 9 6 
sensor id 5 0 0 0 0 0 0 0 0 0 0 0 0 
sensor id 0 10 12 7 3 7 10 6 6 10 16 9 7 
sensor id 1 26 14 11 18 11 16 16 40 58 59 63 52 
sensor id 2 10 15 9 5 5 9 0 5 7 13 12 8 
sensor id 3 40 54 46 24 16 17 15 26 29 35 47 38 
sensor id 4 8 10 6 3 6 10 6 4 9 10 9 6 
sensor id 5 0 0 0 0 0 0 0 0 0 0 0 0 
sensor id 0 11 11 7 4 8 12 7 5 8 12 9 7 
sensor id 1 34 17 14 19 12 16 15 40 57 57 63 54 
sensor id 2 11 13 7 6 7 8 0 5 7 13 13 8 
sensor id 3 35 50 38 21 15 16 13 23 25 29 40 35 
sensor id 4 8 10 6 4 6 10 6 4 9 10 9 6 
sensor id 5 0 0 0 0 0 0 0 0 0 0 0 0 
sensor id 0 10 11 8 4 8 11 7 5 9 13 9 7 
sensor id 1 38 16 13 19 12 16 14 35 54 57 62 49 
sensor id 2 12 14 9 6 6 8 0 5 8 14 12 8 
sensor id 3 30 45 30 19 13 16 13 20 22 27 38 33 
sensor id 4 9 10 6 4 6 10 6 4 9 10 9 6 
sensor id 5 0 0 0 0 0 0 0 0 0 0 0 0 
sensor id 0 11 11 7 4 8 11 7 5 8 13 10 7 
sensor id 1 36 15 12 15 11 17 13 30 54 60 65 46 
sensor id 2 11 14 9 6 5 8 0 6 6 13 13 9 
sensor id 3 29 44 27 19 13 16 13 21 22 25 36 34 
sensor id 4 9 10 6 4 6 10 7 4 9 10 9 6 
sensor id 5 0 0 0 0 0 0 0 0 0 0 0 0 
sensor id 0 10 10 7 4 8 11 7 5 8 13 10 7 
sensor id 1 36 15 12 15 11 17 13 30 54 60 65 46 
sensor id 2 11 14 9 6 5 8 0 6 6 13 13 9 
sensor id 3 29 44 27 19 13 16 13 21 22 25 36 34 
sensor id 4 9 10 6 4 6 10 7 4 9 10 9 6 
sensor id 5 0 0 0 0 0 0 0 0 0 0 0 0 
sensor id 0 11 11 8 4 8 11 7 5 9 14 10 7 
sensor id 1 35 16 10 15 11 13 12 28 51 57 63 45 
sensor id 2 14 16 9 9 8 7 0 17 26 32 49 27 
sensor id 3 30 41 24 19 13 17 14 19 19 21 32 34 
sensor id 4 9 10 6 4 6 10 6 4 8 10 8 6 
sensor id 5 0 0 0 0 0 0 0 0 0 0 0 0 
sensor id 0 11 11 8 4 8 11 7 5 9 14 10 7 
sensor id 1 35 16 10 15 11 13 12 28 51 57 63 45 
sensor id 2 14 16 9 9 8 7 0 17 26 32 49 27 
sensor id 3 30 41 24 19 13 17 14 19 19 21 32 34 
sensor id 4 9 10 6 4 6 10 6 4 8 10 8 6 
sensor id 5 0 0 0 0 0 0 0 0 0 0 0 0 
sensor id 0 10 11 8 5 8 11 7 5 9 14 10 8 
sensor id 1 31 16 11 15 11 19 12 24 46 53 57 36 
sensor id 2 20 16 13 21 13 14 0 48 43 36 75 71 
sensor id 3 30 39 23 18 17 24 25 19 18 21 30 30 
sensor id 4 9 11 7 4 6 10 6 4 9 10 8 6 
sensor id 5 0 0 0 0 0 0 0 0 0 0 0 0 
sensor id 0 11 11 7 4 9 11 7 5 9 14 10 8 
sensor id 1 31 16 11 15 11 19 12 24 46 53 57 36 
sensor id 2 20 16 13 21 13 14 0 48 43 36 75 71 
sensor id 3 30 39 23 18 17 24 25 19 18 21 30 30 
sensor id 4 9 11 7 4 6 10 6 4 9 10 8 6 
sensor id 5 0 0 0 0 0 0 0 0 0 0 0 0 
sensor id 0 11 11 8 4 9 11 7 5 9 14 11 8 
sensor id 1 26 11 7 12 13 18 11 19 41 51 53 29 
sensor id 2 23 18 15 26 14 11 0 48 40 31 81 111 
sensor id 3 27 34 19 16 19 28 29 18 16 18 21 23 
sensor id 4 10 11 7 4 6 10 7 4 9 10 9 6 
sensor id 5 0 0 0 0 0 0 0 0 0 0 0 0 
sensor id 0 11 11 8 4 9 12 7 5 9 14 11 8 
sensor id 1 26 11 7 12 13 18 11 19 41 51 53 29 
sensor id 2 23 18 15 26 14 11 0 48 40 31 81 111 
sensor id 3 27 34 19 16 19 28 29 18 16 18 21 23 
sensor id 4 10 11 7 4 6 10 7 4 9 10 9 6 
sensor id 5 0 0 0 0 0 0 0 0 0 0 0 0 
sensor id 0 11 11 8 4 9 12 7 5 9 15 10 8 
sensor id 1 23 10 9 9 9 18 11 15 33 47 48 24 
sensor id 2 29 20 19 29 14 15 0 46 35 25 83 126 
sensor id 3 24 30 17 14 18 24 28 19 16 18 22 24 
sensor id 4 9 11 6 4 6 10 6 4 8 9 9 6 
sensor id 5 0 0 0 0 0 0 0 0 0 0 0 0 
sensor id 0 11 12 8 5 9 11 7 6 9 14 11 7 
sensor id 1 20 10 8 7 7 17 9 10 22 39 36 14 
sensor id 2 31 19 18 27 13 14 0 42 35 31 84 128 
sensor id 3 29 27 16 12 12 17 14 13 14 16 16 17 
sensor id 4 9 10 6 4 6 10 6 3 9 10 9 6 
sensor id 5 0 0 0 0 0 0 0 0 0 0 0 0 
sensor id 0 11 12 8 4 9 11 7 6 9 13 11 7 
sensor id 1 14 11 4 6 7 11 8 7 12 16 13 9 
sensor id 2 31 19 18 29 13 7 0 45 35 30 94 139 
sensor id 3 22 22 11 10 11 15 12 10 12 16 13 13 
sensor id 4 9 10 6 4 6 10 7 4 9 10 9 6 
sensor id 5 0 0 0 0 0 0 0 0 0 0 0 0 
sensor id 0 10 12 8 4 8 12 7 5 10 13 10 8 
sensor id 1 9 3 1 5 9 17 8 7 11 13 12 8 
sensor id 2 30 19 17 28 13 11 0 44 35 28 96 126 
sensor id 3 14 15 9 7 10 13 8 7 9 13 11 9 
sensor id 4 8 10 6 4 6 10 6 4 9 10 8 6 
sensor id 5 0 0 0 0 0 0 0 0 0 0 0 0 
sensor id 0 11 11 8 4 8 12 7 6 9 15 10 7 
sensor id 1 12 9 0 4 11 18 9 8 14 16 16 13 
sensor id 2 29 19 17 24 11 15 0 40 37 33 84 123 
sensor id 3 11 15 8 6 9 13 9 6 10 14 11 9 
sensor id 4 8 10 6 4 6 10 6 4 9 10 8 6 
sensor id 5 0 0 0 0 0 0 0 0 0 0 0 0 
sensor id 0 10 12 8 5 9 12 8 5 10 15 12 8 
sensor id 1 16 12 14 28 22 22 22 40 26 23 28 38 
sensor id 2 33 21 19 29 13 14 0 39 30 29 76 133 
sensor id 3 11 13 7 6 9 14 7 7 9 14 10 9 
sensor id 4 9 10 6 4 6 10 7 4 9 10 9 6 
sensor id 5 0 0 0 0 0 0 0 0 0 0 0 0 
sensor id 0 11 12 7 5 8 11 7 5 10 13 10 8 
sensor id 1 24 16 17 32 21 21 25 41 24 24 32 35 
sensor id 2 31 19 18 29 13 16 0 43 31 30 71 144 
sensor id 3 11 13 8 5 8 15 8 7 9 13 11 8 
sensor id 4 8 10 6 4 6 10 6 4 9 10 9 6 
sensor id 5 0 0 0 0 0 0 0 0 0 0 0 0 
sensor id 0 12 11 8 5 10 12 8 5 10 13 10 8 
sensor id 1 24 16 17 32 21 21 25 41 24 24 32 35 
sensor id 2 31 19 18 29 13 16 0 43 31 30 71 144 
sensor id 3 11 13 8 5 8 15 8 7 9 13 11 8 
sensor id 4 8 10 6 4 6 10 6 4 9 10 9 6 
sensor id 5 0 0 0 0 0 0 0 0 0 0 0 0 
sensor id 0 12 12 9 4 9 12 8 5 10 14 11 8 
sensor id 1 19 11 10 32 32 23 26 28 16 17 20 21 
sensor id 2 37 21 23 43 18 12 0 48 29 24 60 152 
sensor id 3 9 12 6 6 7 13 8 6 9 14 11 8 
sensor id 4 9 10 6 4 6 10 7 4 9 10 9 6 
sensor id 5 0 0 0 0 0 0 0 0 0 0 0 0 
sensor id 0 11 11 9 5 8 12 8 5 10 14 11 8 
sensor id 1 19 11 10 32 32 23 26 28 16 17 20 21 
sensor id 2 37 21 23 43 18 12 0 48 29 24 60 152 
sensor id 3 9 12 6 6 7 13 8 6 9 14 11 8 
sensor id 4 9 10 6 4 6 10 7 4 9 10 9 6 
sensor id 5 0 0 0 0 0 0 0 0 0 0 0 0 
sensor id 0 11 11 9 5 8 12 8 6 10 16 11 8 
sensor id 1 18 12 12 32 41 34 34 28 18 17 23 24 
sensor id 2 34 20 22 40 18 18 0 43 27 22 50 150 
sensor id 3 10 13 7 5 9 14 9 6 10 14 10 9 
sensor id 4 9 10 6 4 6 10 7 4 9 10 9 6 
sensor id 5 0 0 0 0 0 0 0 0 0 0 0 0 
sensor id 0 14 13 8 5 9 12 9 7 11 19 13 9 
sensor id 1 20 9 13 31 58 52 45 26 19 17 21 23 
sensor id 2 43 23 21 42 22 30 243 40 22 20 44 143 
sensor id 3 11 13 7 6 10 17 9 6 11 14 11 9 
sensor id 4 9 11 7 4 6 10 7 4 9 10 9 6 
sensor id 5 0 0 0 0 0 0 0 0 0 0 0 0 
sensor id 0 13 14 9 5 9 12 9 6 12 21 14 11 
sensor id 1 19 13 12 29 63 63 52 29 20 18 26 32 
sensor id 2 41 25 22 43 28 33 243 39 20 23 43 114 
sensor id 3 11 14 6 6 11 18 8 7 10 14 11 8 
sensor id 4 9 11 7 4 7 10 7 4 9 10 9 6 
sensor id 5 0 0 0 0 0 0 0 0 0 0 0 0 
sensor id 0 11 12 10 6 9 12 8 8 13 25 20 12 
sensor id 1 24 16 17 37 79 84 73 39 24 21 32 38 
sensor id 2 34 22 24 32 29 44 243 28 17 25 30 43 
sensor id 3 11 14 7 6 13 19 10 6 10 13 11 9 
sensor id 4 9 11 7 4 6 10 7 4 9 10 9 6 
sensor id 5 0 0 0 0 0 0 0 0 0 0 0 0 
sensor id 0 14 10 10 6 10 13 8 9 14 23 23 13 
sensor id 1 23 15 17 43 90 87 73 41 23 20 30 35 
sensor id 2 21 15 16 22 43 52 243 29 18 21 18 18 
sensor id 3 11 14 7 7 13 18 9 6 11 15 11 10 
sensor id 4 9 11 7 4 7 10 7 4 9 10 9 6 
sensor id 5 0 0 0 0 0 0 0 0 0 0 0 0 
sensor id 0 14 13 10 7 9 12 8 8 12 21 22 13 
sensor id 1 25 16 20 47 88 71 58 35 23 21 32 38 
sensor id 2 16 17 19 36 54 55 0 42 19 24 19 25 
sensor id 3 11 13 7 7 12 17 9 6 10 14 10 9 
sensor id 4 9 11 6 4 7 10 7 4 9 10 8 6 
sensor id 5 0 0 0 0 0 0 0 0 0 0 0 0 
sensor id 0 17 14 12 8 9 12 8 8 13 22 23 15 
sensor id 1 29 13 20 41 79 62 48 31 24 22 36 43 
sensor id 2 19 20 27 50 60 53 0 51 21 24 21 31 
sensor id 3 11 14 7 5 11 17 10 6 10 13 11 9 
sensor id 4 9 10 6 4 7 10 6 4 9 10 9 6 
sensor id 5 0 0 0 0 0 0 0 0 0 0 0 0 
sensor id 0 20 16 12 8 11 12 8 8 13 21 26 17 
sensor id 1 32 20 18 35 75 54 39 29 22 23 38 47 
sensor id 2 22 21 36 57 64 52 0 53 22 24 22 33 
sensor id 3 10 14 8 5 10 17 9 7 10 14 10 9 
sensor id 4 9 10 6 4 6 10 7 4 9 10 9 6 
sensor id 5 0 0 0 0 0 0 0 0 0 0 0 0 
sensor id 0 22 17 14 8 10 12 8 9 13 24 29 20 
sensor id 1 38 17 20 32 62 53 32 26 20 21 37 45 
sensor id 2 24 23 39 56 59 52 0 52 20 26 21 33 
sensor id 3 10 13 7 5 10 17 8 6 10 14 11 9 
sensor id 4 9 10 6 3 7 10 6 4 9 10 9 6 
sensor id 5 0 0 0 0 0 0 0 0 0 0 0 0 
sensor id 0 26 19 15 9 10 13 9 9 13 24 29 20 
sensor id 1 38 17 20 32 62 53 32 26 20 21 37 45 
sensor id 2 24 23 39 56 59 52 0 52 20 26 21 33 
sensor id 3 10 13 7 5 10 17 8 6 10 14 11 9 
sensor id 4 9 10 6 3 7 10 6 4 9 10 9 6 
sensor id 5 0 0 0 0 0 0 0 0 0 0 0 0 
sensor id 0 26 19 15 9 10 13 9 10 15 25 33 23 
sensor id 1 36 25 16 29 57 49 30 24 20 18 31 40 
sensor id 2 23 24 40 58 60 49 0 47 18 25 20 29 
sensor id 3 11 13 7 6 10 16 9 6 10 14 11 9 
sensor id 4 9 10 7 3 6 10 6 4 9 10 9 6 
sensor id 5 0 0 0 0 0 0 0 0 0 0 0 0 
sensor id 0 31 21 18 11 11 13 9 11 17 28 42 30 
sensor id 1 35 20 21 23 45 50 25 19 16 18 23 31 
sensor id 2 23 24 39 52 58 50 0 39 12 20 17 24 
sensor id 3 11 13 7 5 10 17 9 6 9 14 11 9 
sensor id 4 9 11 7 4 6 10 7 4 9 10 9 6 
sensor id 5 0 0 0 0 0 0 0 0 0 0 0 0 
sensor id 0 34 21 20 14 12 13 10 14 20 33 49 37 
sensor id 1 31 21 11 21 42 50 26 17 15 16 20 25 
sensor id 2 19 20 31 44 57 50 0 33 12 13 17 19 
sensor id 3 11 13 7 5 10 17 9 7 10 13 11 9 
sensor id 4 9 11 7 4 7 10 7 4 9 10 9 6 
sensor id 5 0 0 0 0 0 0 0 0 0 0 0 0 
sensor id 0 34 21 23 19 14 14 12 19 25 38 61 51 
sensor id 1 23 16 15 18 41 50 26 16 16 16 18 19 
sensor id 2 18 19 26 38 53 50 0 28 15 11 17 16 
sensor id 3 10 13 7 5 10 17 9 6 10 14 11 9 
sensor id 4 9 11 7 4 7 11 7 4 10 11 9 6 
sensor id 5 0 0 0 0 0 0 0 0 0 0 0 0 
sensor id 0 38 23 31 29 18 16 14 25 29 41 69 63 
sensor id 1 20 4 5 16 33 49 21 13 12 15 15 14 
sensor id 2 16 17 23 34 50 50 0 25 7 19 14 16 
sensor id 3 10 13 7 6 10 17 9 6 10 14 10 9 
sensor id 4 10 12 7 4 7 11 7 5 9 11 9 7 
sensor id 5 0 0 0 0 0 0 0 0 0 0 0 0 
sensor id 0 40 23 34 37 22 17 16 31 34 43 70 66 
sensor id 1 12 14 5 12 25 44 18 11 12 13 13 11 
sensor id 2 15 17 20 29 44 47 0 20 15 8 14 14 
sensor id 3 10 13 7 5 10 17 9 6 10 14 10 9 
sensor id 4 10 12 7 4 8 11 7 5 9 11 9 7 
sensor id 5 0 0 0 0 0 0 0 0 0 0 0 0 
sensor id 0 34 23 29 37 24 18 18 34 37 47 73 58 
sensor id 1 13 16 2 13 27 47 21 11 13 15 14 13 
sensor id 2 13 18 16 25 44 47 0 17 12 18 13 13 
sensor id 3 10 13 7 6 10 18 9 6 10 14 10 9 
sensor id 4 10 12 8 5 8 12 7 4 10 11 9 7 
sensor id 5 0 0 0 0 0 0 0 0 0 0 0 0 
sensor id 0 30 16 22 30 23 19 19 36 41 50 66 44 
sensor id 1 15 7 4 13 31 57 23 12 13 16 13 11 
sensor id 2 14 14 16 22 42 50 0 17 6 20 13 11 
sensor id 3 10 13 7 6 10 18 9 6 10 14 10 9 
sensor id 4 10 12 8 5 8 12 8 5 10 11 9 7 
sensor id 5 0 0 0 0 0 0 0 0 0 0 0 0 
sensor id 0 24 14 17 23 21 19 20 37 46 54 60 37 
sensor id 1 12 17 3 12 34 60 24 12 12 16 13 10 
sensor id 2 13 13 15 16 39 48 0 15 4 12 15 10 
sensor id 3 10 13 7 6 11 18 9 6 10 14 10 9 
sensor id 4 10 13 9 5 8 13 8 5 10 11 10 7 
sensor id 5 0 0 0 0 0 0 0 0 0 0 0 0 
sensor id 0 19 13 14 18 19 20 22 35 53 56 48 25 
sensor id 1 13 9 2 11 36 70 26 12 13 15 14 10 
sensor id 2 13 13 12 14 33 50 243 12 6 7 14 11 
sensor id 3 11 13 7 6 10 18 9 6 10 14 11 9 
sensor id 4 10 14 10 6 10 14 9 6 11 11 10 8 
sensor id 5 0 0 0 0 0 0 0 0 0 0 0 0 
sensor id 0 15 14 12 12 15 17 19 26 50 54 36 18 
sensor id 1 13 1 11 11 31 77 27 11 12 15 13 11 
sensor id 2 12 15 11 11 23 46 243 8 14 9 12 10 
sensor id 3 11 13 7 6 11 18 9 7 10 14 11 9 
sensor id 4 12 16 14 9 14 17 11 7 12 12 11 10 
sensor id 5 0 0 0 0 0 0 0 0 0 0 0 0 
sensor id 0 13 12 10 10 13 16 17 20 46 54 30 14 
sensor id 1 11 14 8 8 28 75 27 11 12 14 12 10 
sensor id 2 11 14 10 9 18 39 243 8 7 7 12 9 
sensor id 3 10 13 7 6 10 18 9 6 11 14 10 9 
sensor id 4 14 20 22 15 21 21 18 12 14 14 13 15 
sensor id 5 0 0 0 0 0 0 0 0 0 0 0 0 
sensor id 0 13 13 9 7 11 14 14 20 46 54 30 14 
sensor id 1 11 14 8 8 28 75 27 11 12 14 12 10 
sensor id 2 11 14 10 9 18 39 243 8 7 7 12 9 
sensor id 3 10 13 7 6 10 18 9 6 11 14 10 9 
sensor id 4 14 20 22 15 21 21 18 12 14 14 13 15 
sensor id 5 0 0 0 0 0 0 0 0 0 0 0 0 
sensor id 0 12 11 8 6 10 12 10 9 23 37 17 10 
sensor id 1 10 1 10 8 19 70 29 10 13 13 13 9 
sensor id 2 11 12 8 7 8 24 243 4 13 5 12 8 
sensor id 3 11 13 7 7 12 21 11 7 11 14 11 10 
sensor id 4 39 47 63 52 32 24 38 43 37 22 28 49 
sensor id 5 0 0 0 0 0 0 0 0 0 0 0 0 
sensor id 0 12 12 8 5 8 12 9 9 23 37 17 10 
sensor id 1 10 1 10 8 19 70 29 10 13 13 13 9 
sensor id 2 11 12 8 7 8 24 243 4 13 5 12 8 
sensor id 3 11 13 7 7 12 21 11 7 11 14 11 10 
sensor id 4 39 47 63 52 32 24 38 43 37 22 28 49 
sensor id 5 0 0 0 0 0 0 0 0 0 0 0 0 
sensor id 0 11 12 7 5 9 12 9 7 17 29 15 8 
sensor id 1 9 8 11 8 18 59 27 12 14 14 14 10 
sensor id 2 10 13 8 6 8 18 243 7 6 5 12 9 
sensor id 3 12 13 10 9 14 23 13 11 13 16 14 15 
sensor id 4 63 56 58 48 24 20 31 46 49 33 40 63 
sensor id 5 0 0 0 0 0 0 0 0 0 0 0 0 
sensor id 0 11 11 8 5 8 12 8 7 17 29 15 8 
sensor id 1 9 8 11 8 18 59 27 12 14 14 14 10 
sensor id 2 10 13 8 6 8 18 243 7 6 5 12 9 
sensor id 3 12 13 10 9 14 23 13 11 13 16 14 15 
sensor id 4 63 56 58 48 24 20 31 46 49 33 40 63 
sensor id 5 0 0 0 0 0 0 0 0 0 0 0 0 
sensor id 0 11 11 8 4 9 11 8 6 15 26 13 9 
sensor id 1 11 12 0 9 25 47 22 12 18 17 14 9 
sensor id 2 10 14 7 5 8 19 243 3 4 12 13 8 
sensor id 3 21 21 30 31 26 25 28 33 27 22 21 26 
sensor id 4 71 52 50 41 20 17 26 44 59 45 52 65 
sensor id 5 0 0 0 0 0 0 0 0 0 0 0 0 
sensor id 0 10 11 8 4 9 12 7 6 15 26 13 9 
sensor id 1 11 12 0 9 25 47 22 12 18 17 14 9 
sensor id 2 10 14 7 5 8 19 243 3 4 12 13 8 
sensor id 3 21 21 30 31 26 25 28 33 27 22 21 26 
sensor id 4 71 52 50 41 20 17 26 44 59 45 52 65 
sensor id 5 0 0 0 0 0 0 0 0 0 0 0 0 
sensor id 0 10 11 8 4 9 12 7 6 12 23 13 8 
sensor id 1 12 5 0 8 23 44 22 12 19 17 13 9 
sensor id 2 11 13 7 5 8 18 243 4 6 19 10 7 
sensor id 3 23 23 33 32 25 25 28 36 32 25 23 28 
sensor id 4 73 53 48 38 17 16 24 41 57 44 56 64 
sensor id 5 0 0 0 0 0 0 0 0 0 0 0 0 
sensor id 0 11 11 8 4 8 11 8 6 13 23 13 9 
sensor id 1 10 2 0 7 23 46 22 12 20 18 15 9 
sensor id 2 11 13 8 5 8 20 243 4 1 9 12 8 
sensor id 3 24 24 36 35 27 25 28 38 34 27 24 29 
sensor id 4 76 51 45 36 17 16 22 39 54 45 56 62 
sensor id 5 0 0 0 0 0 0 0 0 0 0 0 0 
sensor id 0 11 11 7 4 9 12 7 6 14 23 13 9 
sensor id 1 13 4 0 7 23 45 21 12 18 18 14 9 
sensor id 2 11 13 7 6 8 21 243 4 3 16 12 7 
sensor id 3 24 24 37 35 26 25 28 39 37 29 26 32 
sensor id 4 74 52 44 35 16 15 21 36 53 46 55 61 
sensor id 5 0 0 0 0 0 0 0 0 0 0 0 0 
sensor id 0 12 11 8 5 8 11 8 6 14 23 13 9 
sensor id 1 12 2 0 8 22 27 16 11 17 15 14 9 
sensor id 2 11 13 7 6 9 17 243 6 11 4 12 8 
sensor id 3 25 25 36 35 26 24 27 42 47 33 31 36 
sensor id 4 70 46 42 32 15 16 20 37 54 55 62 62 
sensor id 5 0 0 0 0 0 0 0 0 0 0 0 0 
sensor id 0 11 11 7 5 9 11 8 7 15 23 13 9 
sensor id 1 8 15 1 5 18 24 14 11 18 16 13 9 
sensor id 2 9 13 8 6 9 19 0 5 12 9 9 8 
sensor id 3 28 25 40 38 26 23 27 48 62 41 38 41 
sensor id 4 66 40 41 32 16 16 18 35 52 58 56 56 
sensor id 5 0 0 0 0 0 0 0 0 0 0 0 0 
sensor id 0 11 11 8 5 9 11 8 7 14 24 13 9 
sensor id 1 11 10 0 9 16 25 15 10 17 16 13 8 
sensor id 2 10 14 8 7 10 17 243 7 2 7 10 7 
sensor id 3 30 28 41 39 24 23 26 49 72 46 42 44 
sensor id 4 61 41 40 29 14 16 17 31 44 45 51 51 
sensor id 5 0 0 0 0 0 0 0 0 0 0 0 0 
sensor id 0 11 12 9 4 9 11 8 7 13 24 14 9 
sensor id 1 11 9 0 6 16 28 15 11 18 17 13 8 
sensor id 2 11 15 9 6 10 20 243 5 10 18 13 8 
sensor id 3 31 27 41 41 25 24 25 51 81 58 48 48 
sensor id 4 64 42 37 26 12 14 14 25 35 36 43 43 
sensor id 5 0 0 0 0 0 0 0 0 0 0 0 0 
sensor id 0 11 11 8 5 9 11 7 7 13 24 14 9 
sensor id 1 11 9 0 6 16 28 15 11 18 17 13 8 
sensor id 2 11 15 9 6 10 20 243 5 10 18 13 8 
sensor id 3 31 27 41 41 25 24 25 51 81 58 48 48 
sensor id 4 64 42 37 26 12 14 14 25 35 36 43 43 
sensor id 5 0 0 0 0 0 0 0 0 0 0 0 0 
sensor id 0 11 11 8 5 8 11 8 6 12 22 13 8 
sensor id 1 11 5 0 6 22 34 16 10 17 16 14 10 
sensor id 2 11 14 8 7 10 25 243 6 2 6 11 8 
sensor id 3 31 27 42 44 24 25 24 50 90 83 65 52 
sensor id 4 49 40 25 14 9 12 10 13 19 21 28 28 
sensor id 5 0 0 0 0 0 0 0 0 0 0 0 0 
sensor id 0 11 10 8 4 8 11 8 6 12 22 13 8 
sensor id 1 11 5 0 6 22 34 16 10 17 16 14 10 
sensor id 2 11 14 8 7 10 25 243 6 2 6 11 8 
sensor id 3 31 27 42 44 24 25 24 50 90 83 65 52 
sensor id 4 49 40 25 14 9 12 10 13 19 21 28 28 
sensor id 5 0 0 0 0 0 0 0 0 0 0 0 0 
sensor id 0 11 10 8 4 8 11 8 6 11 21 13 8 
sensor id 1 11 11 9 9 21 35 16 10 17 16 13 9 
sensor id 2 11 14 8 7 11 25 243 5 3 6 11 8 
sensor id 3 31 26 40 44 23 26 23 48 91 99 74 54 
sensor id 4 42 36 20 11 9 11 9 10 16 16 23 22 
sensor id 5 0 0 0 0 0 0 0 0 0 0 0 0 
sensor id 0 11 11 7 4 8 11 7 6 11 20 12 8 
sensor id 1 11 13 7 6 17 34 16 11 17 17 13 8 
sensor id 2 11 14 8 7 9 22 243 8 11 16 13 9 
sensor id 3 31 25 38 45 23 26 23 48 89 103 76 53 
sensor id 4 39 30 18 10 8 12 9 8 14 18 21 20 
sensor id 5 0 0 0 0 0 0 0 0 0 0 0 0 
sensor id 0 10 11 8 5 8 12 7 6 11 22 13 9 
sensor id 1 9 6 0 6 18 35 16 10 16 16 13 9 
sensor id 2 10 13 9 7 11 25 243 7 12 17 13 9 
sensor id 3 29 24 32 41 23 27 23 45 83 105 74 48 
sensor id 4 34 29 16 9 9 12 8 8 13 17 20 18 
sensor id 5 0 0 0 0 0 0 0 0 0 0 0 0 
sensor id 0 11 12 8 5 8 11 8 6 12 22 13 9 
sensor id 1 10 7 2 7 16 31 15 10 16 16 13 8 
sensor id 2 11 16 10 7 11 25 243 5 8 16 13 8 
sensor id 3 27 22 27 38 23 28 23 45 81 106 73 47 
sensor id 4 36 30 16 8 8 11 8 7 13 14 17 17 
sensor id 5 0 0 0 0 0 0 0 0 0 0 0 0 
sensor id 0 11 12 8 4 9 11 8 6 11 22 14 8 
sensor id 1 10 8 7 8 19 31 14 10 14 15 12 8 
sensor id 2 10 14 9 7 13 28 243 7 8 8 10 8 
sensor id 3 26 23 26 39 24 27 23 43 76 108 74 44 
sensor id 4 33 30 15 8 7 11 8 7 12 13 14 15 
sensor id 5 0 0 0 0 0 0 0 0 0 0 0 0 
sensor id 0 12 11 8 5 8 12 8 5 11 19 12 7 
sensor id 1 8 5 3 7 15 27 14 9 14 16 13 8 
sensor id 2 10 14 9 6 10 22 243 6 11 16 12 8 
sensor id 3 25 23 21 33 23 25 22 40 73 122 80 44 
sensor id 4 30 27 14 7 7 11 8 7 12 16 15 13 
sensor id 5 0 0 0 0 0 0 0 0 0 0 0 0 
sensor id 0 10 11 7 5 8 11 7 6 10 18 12 8 
sensor id 1 10 8 2 5 11 25 13 8 14 16 12 8 
sensor id 2 11 13 8 6 9 19 243 5 2 6 9 7 
sensor id 3 26 22 21 29 22 26 23 39 74 132 86 46 
sensor id 4 24 23 12 7 8 11 7 6 12 13 11 12 
sensor id 5 0 0 0 0 0 0 0 0 0 0 0 0 
sensor id 0 12 13 7 4 9 11 7 5 11 19 13 8 
sensor id 1 10 10 4 6 16 29 14 9 15 16 13 8 
sensor id 2 10 15 8 6 9 20 243 5 7 11 10 7 
sensor id 3 26 23 21 30 22 28 23 40 78 146 91 45 
sensor id 4 21 22 11 6 7 11 8 5 11 12 12 10 
sensor id 5 0 0 0 0 0 0 0 0 0 0 0 0 
sensor id 0 11 11 7 5 9 11 7 5 11 18 11 8 
sensor id 1 9 1 0 6 19 35 15 10 15 16 14 9 
sensor id 2 10 13 8 6 11 25 243 5 4 7 10 8 
sensor id 3 26 22 20 30 23 28 23 43 85 153 100 51 
sensor id 4 18 19 10 6 7 11 7 5 10 11 10 9 
sensor id 5 0 0 0 0 0 0 0 0 0 0 0 0 
sensor id 0 13 10 8 4 8 12 7 6 10 18 10 9 
sensor id 1 10 5 0 7 19 41 17 10 19 18 14 10 
sensor id 2 11 11 9 7 9 27 243 5 4 13 12 10 
sensor id 3 26 22 20 30 23 28 23 43 85 153 100 51 
sensor id 4 18 19 10 6 7 11 7 5 10 11 10 9 
sensor id 5 0 0 0 0 0 0 0 0 0 0 0 0 
sensor id 0 13 10 8 4 8 12 7 6 10 18 10 9 
sensor id 1 10 5 0 7 19 41 17 10 19 18 14 10 
sensor id 2 11 11 9 7 9 27 243 5 4 13 12 10 
sensor id 3 27 25 24 39 26 29 24 49 83 133 117 65 
sensor id 4 14 16 9 5 7 10 7 5 9 11 10 7 
sensor id 5 0 0 0 0 0 0 0 0 0 0 0 0 
sensor id 0 8 14 8 4 9 11 7 5 10 15 12 7 
sensor id 1 11 12 6 8 20 43 20 14 22 18 15 10 
sensor id 2 11 18 8 7 12 21 243 3 4 17 12 7 
sensor id 3 34 26 35 57 29 25 25 52 68 91 118 81 
sensor id 4 11 13 8 4 6 10 7 4 9 10 9 7 
sensor id 5 0 0 0 0 0 0 0 0 0 0 0 0 
sensor id 0 11 12 8 4 8 11 7 6 9 17 8 7 
sensor id 1 10 0 4 10 20 42 24 18 27 19 17 12 
sensor id 2 11 14 8 7 7 17 243 7 3 5 10 9 
sensor id 3 43 31 53 73 35 26 22 47 47 60 101 85 
sensor id 4 10 12 7 4 7 10 6 4 9 9 8 6 
sensor id 5 0 0 0 0 0 0 0 0 0 0 0 0 
sensor id 0 11 11 8 4 9 11 7 5 10 14 12 8 
sensor id 1 9 7 10 10 20 43 27 20 31 22 18 11 
sensor id 2 10 13 9 7 8 17 243 7 1 15 12 8 
sensor id 3 48 30 60 78 37 26 21 41 37 45 83 82 
sensor id 4 9 12 7 4 7 10 7 4 9 10 9 6 
sensor id 5 0 0 0 0 0 0 0 0 0 0 0 0 
sensor id 0 13 12 7 4 8 12 8 6 9 18 11 7 
sensor id 1 13 1 9 7 22 39 26 20 33 21 19 12 
sensor id 2 12 14 8 5 10 15 243 7 3 6 13 6 
sensor id 3 50 32 62 78 39 25 20 35 30 35 66 78 
sensor id 4 10 11 7 4 6 10 6 4 9 11 9 6 
sensor id 5 0 0 0 0 0 0 0 0 0 0 0 0 
sensor id 0 9 12 8 4 9 11 7 5 9 14 12 7 
sensor id 1 13 3 12 6 18 31 23 20 33 21 17 12 
sensor id 2 10 14 10 4 8 8 243 7 1 19 9 9 
sensor id 3 56 35 65 75 37 27 19 29 25 29 53 75 
sensor id 4 10 11 7 4 7 10 6 4 9 11 9 6 
sensor id 5 0 0 0 0 0 0 0 0 0 0 0 0 
sensor id 0 12 11 7 4 8 11 7 5 9 13 12 7 
sensor id 1 14 18 0 9 7 24 22 17 29 21 17 10 
sensor id 2 12 13 5 6 7 13 0 3 12 4 12 7 
sensor id 3 64 36 67 72 38 28 20 27 22 26 47 72 
sensor id 4 9 11 7 4 6 10 6 4 9 10 9 7 
sensor id 5 0 0 0 0 0 0 0 0 0 0 0 0 
sensor id 0 12 10 8 4 8 11 7 5 9 15 10 7 
sensor id 1 10 17 0 10 12 14 20 16 28 21 18 12 
sensor id 2 11 13 6 6 4 11 0 4 12 5 13 7 
sensor id 3 69 37 64 76 42 29 21 27 21 25 39 67 
sensor id 4 10 11 7 4 6 10 7 4 9 10 9 6 
sensor id 5 0 0 0 0 0 0 0 0 0 0 0 0 
sensor id 0 11 11 8 4 8 11 7 6 9 14 12 7 
sensor id 1 15 0 0 10 5 18 21 19 31 22 20 13 
sensor id 2 10 13 8 6 6 13 24 6 1 10 13 7 
sensor id 3 68 38 64 78 49 26 20 24 18 22 28 50 
sensor id 4 10 11 7 4 6 10 6 4 9 10 9 6 
sensor id 5 0 0 0 0 0 0 0 0 0 0 0 0 
sensor id 0 11 12 7 4 8 11 7 5 8 13 9 7 
sensor id 1 14 18 0 10 19 25 19 25 33 25 35 39 
sensor id 2 11 15 7 3 7 12 0 2 1 7 8 7 
sensor id 3 71 41 73 69 40 22 18 20 17 20 23 40 
sensor id 4 9 10 6 4 6 10 6 4 9 10 8 6 
sensor id 5 0 0 0 0 0 0 0 0 0 0 0 0 
sensor id 0 10 11 7 4 8 11 7 5 8 13 10 8 
sensor id 1 32 5 5 18 7 11 17 29 33 25 34 51 
sensor id 2 12 12 9 7 4 1 0 8 11 14 11 7 
sensor id 3 72 46 75 62 37 21 16 19 16 19 22 37 
sensor id 4 9 10 6 3 6 10 6 4 9 10 8 6 
sensor id 5 0 0 0 0 0 0 0 0 0 0 0 0 
sensor id 0 10 12 8 4 8 11 7 5 9 13 10 8 
sensor id 1 42 9 15 26 21 25 21 38 37 26 44 68 
sensor id 2 10 14 8 5 9 14 0 3 3 19 13 8 
sensor id 3 70 47 73 62 39 21 17 18 15 19 20 32 
sensor id 4 9 10 6 4 6 10 6 4 9 10 8 6 
sensor id 5 0 0 0 0 0 0 0 0 0 0 0 0 
sensor id 0 12 8 7 4 8 11 7 5 9 13 9 7 
sensor id 1 52 22 20 37 13 24 20 49 44 29 51 83 
sensor id 2 12 11 10 6 6 3 0 7 2 18 10 8 
sensor id 3 62 49 74 58 37 20 16 17 15 18 19 28 
sensor id 4 9 10 6 4 6 10 6 4 9 10 8 6 
sensor id 5 0 0 0 0 0 0 0 0 0 0 0 0 
sensor id 0 12 11 7 4 8 11 7 4 9 13 10 8 
sensor id 1 62 20 30 44 23 14 22 50 41 27 48 93 
sensor id 2 12 14 7 6 5 8 0 6 3 18 10 9 
sensor id 3 52 46 71 54 36 19 16 17 15 18 18 27 
sensor id 4 9 10 6 4 6 10 6 4 9 10 8 6 
sensor id 5 0 0 0 0 0 0 0 0 0 0 0 0 
sensor id 0 12 10 7 4 8 11 7 4 9 13 10 8 
sensor id 1 62 20 30 44 23 14 22 50 41 27 48 93 
sensor id 2 12 14 7 6 5 8 0 6 3 18 10 9 
sensor id 3 52 46 71 54 36 19 16 17 15 18 18 27 
sensor id 4 9 10 6 4 6 10 6 4 9 10 8 6 
sensor id 5 0 0 0 0 0 0 0 0 0 0 0 0 
sensor id 0 10 11 8 4 8 11 7 5 8 13 10 7 
sensor id 1 78 30 35 48 14 16 16 52 41 28 56 102 
sensor id 2 10 14 9 6 5 7 0 4 8 17 11 7 
sensor id 3 45 49 65 41 23 19 13 14 14 17 16 22 
sensor id 4 9 10 6 3 6 10 6 4 9 10 8 6 
sensor id 5 0 0 0 0 0 0 0 0 0 0 0 0 
sensor id 0 11 11 8 4 8 11 7 5 8 13 10 7 
sensor id 1 78 30 35 48 14 16 16 52 41 28 56 102 
sensor id 2 10 14 9 6 5 7 0 4 8 17 11 7 
sensor id 3 45 49 65 41 23 19 13 14 14 17 16 22 
sensor id 4 9 10 6 3 6 10 6 4 9 10 8 6 
sensor id 5 0 0 0 0 0 0 0 0 0 0 0 0 
sensor id 0 9 10 7 4 9 11 7 4 9 14 9 8 
sensor id 1 92 30 43 51 13 13 14 43 30 26 49 98 
sensor id 2 10 12 8 5 5 5 0 6 9 17 13 9 
sensor id 3 19 29 16 8 9 14 9 8 11 15 12 10 
sensor id 4 9 10 6 4 6 10 6 4 9 10 9 6 
sensor id 5 0 0 0 0 0 0 0 0 0 0 0 0 
sensor id 0 12 12 8 4 9 11 7 4 9 14 9 8 
sensor id 1 92 30 43 51 13 13 14 43 30 26 49 98 
sensor id 2 10 12 8 5 5 5 0 6 9 17 13 9 
sensor id 3 19 29 16 8 9 14 9 8 11 15 12 10 
sensor id 4 9 10 6 4 6 10 6 4 9 10 9 6 
sensor id 5 0 0 0 0 0 0 0 0 0 0 0 0 
sensor id 0 12 12 8 4 9 11 7 6 9 14 10 7 
sensor id 1 95 27 33 44 12 16 13 39 28 24 49 97 
sensor id 2 11 14 8 5 5 5 0 4 6 11 11 8 
sensor id 3 12 16 8 6 9 13 9 7 10 15 12 10 
sensor id 4 9 10 6 4 6 10 6 4 9 10 8 6 
sensor id 5 0 0 0 0 0 0 0 0 0 0 0 0 
sensor id 0 11 13 7 4 9 11 7 5 8 14 9 8 
sensor id 1 100 27 33 42 15 20 14 35 25 22 42 88 
sensor id 2 10 14 8 5 6 6 0 5 4 9 12 8 
sensor id 3 12 14 8 6 8 13 10 7 10 15 11 9 
sensor id 4 9 10 6 4 6 10 7 4 9 10 9 6 
sensor id 5 0 0 0 0 0 0 0 0 0 0 0 0 
sensor id 0 10 12 7 4 9 11 7 6 9 14 11 7 
sensor id 1 103 27 37 38 11 22 13 27 21 21 35 78 
sensor id 2 11 13 8 6 6 12 0 5 3 14 13 9 
sensor id 3 12 14 8 6 9 14 9 6 10 15 11 9 
sensor id 4 9 10 6 3 6 10 6 4 9 10 9 6 
sensor id 5 0 0 0 0 0 0 0 0 0 0 0 0 
sensor id 0 12 11 8 4 8 12 7 5 9 13 10 7 
sensor id 1 96 38 47 40 13 23 14 29 21 20 36 83 
sensor id 2 12 15 8 5 5 11 0 5 3 15 13 8 
sensor id 3 11 15 7 6 9 14 8 6 10 16 10 10 
sensor id 4 9 10 6 4 6 10 6 4 9 10 9 6 
sensor id 5 0 0 0 0 0 0 0 0 0 0 0 0 
sensor id 0 10 10 8 4 9 11 7 5 9 13 10 7 
sensor id 1 102 35 55 48 14 15 14 30 25 32 49 74 
sensor id 2 10 12 8 6 6 9 0 7 8 12 12 9 
sensor id 3 11 15 7 6 9 14 9 6 10 16 11 10 
sensor id 4 9 10 6 4 7 10 7 4 9 10 8 6 
sensor id 5 0 0 0 0 0 0 0 0 0 0 0 0 
sensor id 0 11 11 8 4 8 12 7 5 9 13 10 7 
sensor id 1 96 33 61 56 19 16 16 30 28 34 51 70 
sensor id 2 11 13 8 6 6 8 0 6 7 16 13 8 
sensor id 3 12 16 8 6 10 15 9 7 10 16 11 10 
sensor id 4 9 10 6 4 7 10 7 4 9 11 9 6 
sensor id 5 0 0 0 0 0 0 0 0 0 0 0 0 
sensor id 0 10 10 8 4 9 11 7 6 9 13 10 8 
sensor id 1 91 37 67 66 22 22 17 32 29 32 45 69 
sensor id 2 11 13 8 6 8 12 0 6 10 17 12 9 
sensor id 3 12 16 9 7 9 15 9 7 11 16 12 10 
sensor id 4 9 11 7 4 7 10 7 4 9 10 9 6 
sensor id 5 0 0 0 0 0 0 0 0 0 0 0 0 
sensor id 0 11 11 8 5 8 12 7 6 9 13 10 8 
sensor id 1 91 37 67 66 22 22 17 32 29 32 45 69 
sensor id 2 11 13 8 6 8 12 0 6 10 17 12 9 
sensor id 3 12 16 9 7 9 15 9 7 11 16 12 10 
sensor id 4 9 11 7 4 7 10 7 4 9 10 9 6 
sensor id 5 0 0 0 0 0 0 0 0 0 0 0 0 
sensor id 0 10 11 8 4 9 11 7 5 10 17 11 9 
sensor id 1 75 29 57 73 37 48 28 37 43 40 59 59 
sensor id 2 11 13 10 7 9 15 243 7 8 15 14 9 
sensor id 3 13 17 9 7 11 17 9 8 10 15 12 10 
sensor id 4 9 11 7 4 6 10 7 4 9 11 9 6 
sensor id 5 0 0 0 0 0 0 0 0 0 0 0 0 
sensor id 0 11 10 8 4 9 12 8 5 10 17 11 9 
sensor id 1 75 29 57 73 37 48 28 37 43 40 59 59 
sensor id 2 11 13 10 7 9 15 243 7 8 15 14 9 
sensor id 3 13 17 9 7 11 17 9 8 10 15 12 10 
sensor id 4 9 11 7 4 6 10 7 4 9 11 9 6 
sensor id 5 0 0 0 0 0 0 0 0 0 0 0 0 
sensor id 0 11 10 8 4 9 12 8 5 10 17 11 9 
sensor id 1 54 26 50 65 38 59 27 36 57 40 68 45 
sensor id 2 12 13 10 8 11 24 243 8 10 16 14 10 
sensor id 3 12 17 11 7 11 16 9 8 11 16 12 10 
sensor id 4 10 11 7 4 7 10 7 4 9 11 9 6 
sensor id 5 0 0 0 0 0 0 0 0 0 0 0 0 
sensor id 0 10 12 8 5 8 12 8 6 11 19 11 8 
sensor id 1 37 23 47 46 34 59 25 36 61 39 67 34 
sensor id 2 12 15 9 9 12 27 243 10 15 20 18 13 
sensor id 3 13 16 10 7 11 18 9 7 11 15 12 11 
sensor id 4 10 11 8 4 6 10 6 3 10 11 9 7 
sensor id 5 0 0 0 0 0 0 0 0 0 0 0 0 
sensor id 0 11 11 9 5 9 11 7 6 10 18 11 9 
sensor id 1 26 22 43 29 30 58 24 33 61 40 64 31 
sensor id 2 15 15 11 10 13 26 0 15 27 27 27 18 
sensor id 3 12 16 11 8 11 18 11 8 12 15 12 11 
sensor id 4 9 12 7 4 7 10 7 5 9 11 9 7 
sensor id 5 0 0 0 0 0 0 0 0 0 0 0 0 
sensor id 0 11 11 9 5 9 12 7 6 10 20 11 9 
sensor id 1 22 21 37 22 28 54 22 31 59 39 65 30 
sensor id 2 18 16 15 11 12 26 0 21 35 30 33 23 
sensor id 3 14 17 11 8 11 18 10 8 11 15 12 11 
sensor id 4 10 12 8 4 6 11 7 4 9 11 10 6 
sensor id 5 0 0 0 0 0 0 0 0 0 0 0 0 
sensor id 0 12 10 9 5 9 12 8 6 10 20 10 9 
sensor id 1 21 21 38 25 28 52 23 32 59 40 66 29 
sensor id 2 23 18 17 14 13 24 0 26 37 28 35 30 
sensor id 3 15 18 12 9 12 19 10 9 12 15 14 12 
sensor id 4 10 12 8 5 7 11 7 5 10 11 10 7 
sensor id 5 0 0 0 0 0 0 0 0 0 0 0 0 
sensor id 0 14 12 9 5 9 11 8 6 11 17 13 9 
sensor id 1 21 19 39 30 34 49 24 31 59 38 59 27 
sensor id 2 31 23 20 17 16 20 0 31 36 25 33 36 
sensor id 3 16 20 15 11 13 20 12 10 13 17 15 16 
sensor id 4 11 13 9 5 7 10 7 5 9 11 10 7 
sensor id 5 0 0 0 0 0 0 0 0 0 0 0 0 
sensor id 0 10 16 10 5 9 12 8 6 10 16 13 9 
sensor id 1 21 17 38 34 39 42 22 30 58 37 45 23 
sensor id 2 38 33 27 23 18 22 0 37 34 24 33 45 
sensor id 3 22 23 22 16 15 22 13 14 16 19 22 30 
sensor id 4 12 14 8 5 7 11 7 5 10 12 11 8 
sensor id 5 0 0 0 0 0 0 0 0 0 0 0 0 
sensor id 0 15 18 10 6 9 12 9 6 11 19 12 11 
sensor id 1 20 17 35 36 43 34 20 27 48 31 33 20 
sensor id 2 57 49 35 31 19 21 243 39 33 23 30 46 
sensor id 3 33 28 32 26 18 23 16 22 21 23 34 42 
sensor id 4 14 16 10 5 7 11 8 5 11 12 11 10 
sensor id 5 0 0 0 0 0 0 0 0 0 0 0 0 
sensor id 0 19 25 13 6 10 13 9 7 11 19 13 11 
sensor id 1 19 16 32 37 44 30 20 24 38 27 26 20 
sensor id 2 55 56 41 35 24 21 0 38 28 22 26 41 
sensor id 3 37 29 33 30 19 23 17 25 26 29 47 48 
sensor id 4 17 19 10 6 8 11 8 6 11 14 13 11 
sensor id 5 0 0 0 0 0 0 0 0 0 0 0 0 
sensor id 0 21 31 14 7 10 13 9 7 11 18 15 13 
sensor id 1 20 12 29 43 59 29 20 21 26 21 20 17 
sensor id 2 48 52 44 38 28 23 0 37 25 20 23 36 
sensor id 3 37 27 30 30 19 23 18 27 29 33 54 49 
sensor id 4 18 20 11 6 8 12 8 6 12 15 13 12 
sensor id 5 0 0 0 0 0 0 0 0 0 0 0 0 
sensor id 0 25 36 16 8 10 13 8 8 13 18 16 14 
sensor id 1 18 13 28 43 64 26 20 18 21 20 18 17 
sensor id 2 42 48 45 41 33 25 0 35 21 21 22 32 
sensor id 3 34 24 25 27 19 21 18 28 31 36 58 50 
sensor id 4 18 21 11 7 8 11 8 6 12 17 15 13 
sensor id 5 0 0 0 0 0 0 0 0 0 0 0 0 
sensor id 0 30 41 18 9 12 14 10 9 11 18 16 15 
sensor id 1 17 11 23 41 63 26 19 18 20 19 18 16 
sensor id 2 38 46 46 41 37 28 0 33 21 22 21 29 
sensor id 3 32 23 23 28 18 20 17 32 37 41 59 51 
sensor id 4 19 20 11 7 8 12 8 6 13 17 18 13 
sensor id 5 0 0 0 0 0 0 0 0 0 0 0 0 
sensor id 0 37 45 20 10 11 13 8 9 11 18 16 15 
sensor id 1 17 11 23 41 63 26 19 18 20 19 18 16 
sensor id 2 38 46 46 41 37 28 0 33 21 22 21 29 
sensor id 3 32 23 23 28 18 20 17 32 37 41 59 51 
sensor id 4 19 20 11 7 8 12 8 6 13 17 18 13 
sensor id 5 0 0 0 0 0 0 0 0 0 0 0 0 
sensor id 0 45 46 24 13 12 14 10 10 14 20 22 23 
sensor id 1 17 18 15 43 71 27 21 17 18 19 18 15 
sensor id 2 30 38 41 38 40 29 0 27 18 21 18 23 
sensor id 3 29 22 21 29 19 20 18 33 39 42 60 50 
sensor id 4 18 16 10 7 8 12 8 6 13 19 17 12 
sensor id 5 0 0 0 0 0 0 0 0 0 0 0 0 
sensor id 0 51 45 27 16 13 14 11 10 14 20 22 23 
sensor id 1 17 18 15 43 71 27 21 17 18 19 18 15 
sensor id 2 30 38 41 38 40 29 0 27 18 21 18 23 
sensor id 3 29 22 21 29 19 20 18 33 39 42 60 50 
sensor id 4 18 16 10 7 8 12 8 6 13 19 17 12 
sensor id 5 0 0 0 0 0 0 0 0 0 0 0 0 
sensor id 0 58 40 35 23 15 16 13 19 21 26 37 47 
sensor id 1 13 4 26 38 65 29 21 16 17 15 13 15 
sensor id 2 21 27 30 28 39 31 0 20 9 7 14 14 
sensor id 3 28 21 20 29 21 22 19 37 45 48 60 47 
sensor id 4 16 16 10 6 8 12 8 6 13 17 15 11 
sensor id 5 0 0 0 0 0 0 0 0 0 0 0 0 
sensor id 0 42 28 37 41 22 19 19 19 21 26 37 47 
sensor id 1 13 4 26 38 65 29 21 16 17 15 13 15 
sensor id 2 21 27 30 28 39 31 0 20 9 7 14 14 
sensor id 3 28 21 20 29 21 22 19 37 45 48 60 47 
sensor id 4 16 16 10 6 8 12 8 6 13 17 15 11 
sensor id 5 0 0 0 0 0 0 0 0 0 0 0 0 
sensor id 0 42 28 37 41 22 19 19 35 31 34 45 49 
sensor id 1 14 18 13 29 66 36 21 15 16 17 15 12 
sensor id 2 15 19 20 19 32 37 0 17 9 12 15 12 
sensor id 3 25 20 18 27 20 21 19 35 45 50 57 43 
sensor id 4 14 15 10 6 9 13 9 6 13 17 14 10 
sensor id 5 0 0 0 0 0 0 0 0 0 0 0 0 
sensor id 0 28 20 29 42 31 25 32 50 40 37 42 42 
sensor id 1 13 13 15 18 50 36 19 13 16 16 15 12 
sensor id 2 13 16 12 13 21 28 0 15 11 16 15 12 
sensor id 3 23 19 16 25 18 21 19 36 46 51 56 44 
sensor id 4 14 16 12 8 12 15 10 7 13 16 14 11 
sensor id 5 0 0 0 0 0 0 0 0 0 0 0 0 
sensor id 0 25 17 25 43 33 28 37 50 40 37 42 42 
sensor id 1 13 13 15 18 50 36 19 13 16 16 15 12 
sensor id 2 13 16 12 13 21 28 0 15 11 16 15 12 
sensor id 3 23 19 16 25 18 21 19 36 46 51 56 44 
sensor id 4 14 16 12 8 12 15 10 7 13 16 14 11 
sensor id 5 0 0 0 0 0 0 0 0 0 0 0 0 
sensor id 0 25 17 25 43 33 28 37 54 45 40 43 44 
sensor id 1 12 8 7 15 46 34 19 15 16 17 15 12 
sensor id 2 13 15 12 12 21 29 243 16 16 15 14 12 
sensor id 3 24 21 18 29 21 21 22 40 47 51 60 49 
sensor id 4 14 17 14 9 14 17 11 7 13 16 14 11 
sensor id 5 0 0 0 0 0 0 0 0 0 0 0 0 
sensor id 0 23 17 23 43 35 30 39 56 46 40 42 41 
sensor id 1 13 14 14 17 45 35 19 16 18 17 16 13 
sensor id 2 12 15 12 13 23 27 243 19 17 19 15 13 
sensor id 3 26 21 20 34 24 23 23 45 51 53 63 55 
sensor id 4 15 17 15 10 17 19 12 8 13 16 13 11 
sensor id 5 0 0 0 0 0 0 0 0 0 0 0 0 
sensor id 0 22 15 19 38 34 29 39 52 47 40 40 36 
sensor id 1 12 9 7 15 43 34 20 17 19 18 17 12 
sensor id 2 13 14 11 13 22 25 243 19 13 11 14 12 
sensor id 3 27 22 22 36 25 24 22 46 53 56 69 59 
sensor id 4 15 18 16 12 19 21 14 9 13 16 13 12 
sensor id 5 0 0 0 0 0 0 0 0 0 0 0 0 
sensor id 0 19 15 17 30 31 26 37 46 45 38 36 29 
sensor id 1 13 12 12 15 46 34 21 18 21 17 17 13 
sensor id 2 13 15 11 13 22 26 243 19 14 11 15 12 
sensor id 3 29 22 23 37 26 23 23 46 56 63 87 66 
sensor id 4 15 18 18 14 22 22 15 9 14 15 13 12 
sensor id 5 0 0 0 0 0 0 0 0 0 0 0 0 
sensor id 0 17 14 14 21 25 23 32 37 39 33 29 21 
sensor id 1 12 11 10 14 43 35 20 16 20 18 16 13 
sensor id 2 12 14 11 12 19 27 243 16 9 10 13 11 
sensor id 3 32 23 25 37 24 23 22 45 57 68 100 70 
sensor id 4 15 19 20 16 23 22 16 10 14 15 13 14 
sensor id 5 0 0 0 0 0 0 0 0 0 0 0 0 
sensor id 0 14 13 11 12 18 21 28 37 39 33 29 21 
sensor id 1 12 11 10 14 43 35 20 16 20 18 16 13 
sensor id 2 12 14 11 12 19 27 243 16 9 10 13 11 
sensor id 3 32 23 25 37 24 23 22 45 57 68 100 70 
sensor id 4 15 19 20 16 23 22 16 10 14 15 13 14 
sensor id 5 0 0 0 0 0 0 0 0 0 0 0 0 
sensor id 0 12 12 9 8 14 17 19 15 22 23 17 12 
sensor id 1 10 6 9 9 23 45 17 13 18 19 17 11 
sensor id 2 10 13 9 8 14 24 243 5 2 7 11 9 
sensor id 3 35 25 24 33 21 25 20 41 53 75 113 69 
sensor id 4 23 25 30 40 44 28 32 33 20 19 18 30 
sensor id 5 0 0 0 0 0 0 0 0 0 0 0 0 
sensor id 0 11 11 8 6 11 16 15 15 22 23 17 12 
sensor id 1 10 6 9 9 23 45 17 13 18 19 17 11 
sensor id 2 10 13 9 8 14 24 243 5 2 7 11 9 
sensor id 3 35 25 24 33 21 25 20 41 53 75 113 69 
sensor id 4 23 25 30 40 44 28 32 33 20 19 18 30 
sensor id 5 0 0 0 0 0 0 0 0 0 0 0 0 
sensor id 0 11 11 8 5 10 14 12 10 15 20 14 10 
sensor id 1 9 14 0 7 16 35 16 12 18 26 18 9 
sensor id 2 9 12 7 5 9 13 0 7 3 7 12 7 
sensor id 3 38 29 25 28 22 39 21 31 43 74 107 62 
sensor id 4 29 23 31 44 43 26 39 49 29 19 22 38 
sensor id 5 0 0 0 0 0 0 0 0 0 0 0 0 
sensor id 0 11 11 8 5 10 13 10 10 15 20 14 10 
sensor id 1 9 14 0 7 16 35 16 12 18 26 18 9 
sensor id 2 9 12 7 5 9 13 0 7 3 7 12 7 
sensor id 3 38 29 25 28 22 39 21 31 43 74 107 62 
sensor id 4 29 23 31 44 43 26 39 49 29 19 22 38 
sensor id 5 0 0 0 0 0 0 0 0 0 0 0 0 
sensor id 0 11 11 8 5 10 13 10 7 12 17 13 9 
sensor id 1 9 14 0 6 15 31 15 10 17 25 17 10 
sensor id 2 10 13 7 5 8 8 0 7 1 6 12 7 
sensor id 3 40 29 24 25 22 50 24 28 39 67 102 60 
sensor id 4 29 23 27 39 32 22 31 42 31 20 28 37 
sensor id 5 0 0 0 0 0 0 0 0 0 0 0 0 
sensor id 0 12 12 8 4 9 12 8 7 11 15 13 8 
sensor id 1 11 0 5 8 11 27 12 9 16 24 17 10 
sensor id 2 11 13 8 5 6 12 243 3 1 7 11 8 
sensor id 3 41 29 24 23 23 56 26 26 35 59 94 57 
sensor id 4 30 20 22 29 20 17 22 32 28 21 26 31 
sensor id 5 0 0 0 0 0 0 0 0 0 0 0 0 
sensor id 0 9 13 7 5 8 12 8 6 11 15 10 8 
sensor id 1 8 1 0 4 8 22 11 10 16 23 16 10 
sensor id 2 10 15 6 5 4 6 243 3 7 14 11 8 
sensor id 3 42 29 23 21 22 55 28 24 33 54 85 54 
sensor id 4 23 17 15 17 13 14 15 18 20 18 17 17 
sensor id 5 0 0 0 0 0 0 0 0 0 0 0 0 
sensor id 0 11 13 8 4 9 12 8 6 10 15 10 8 
sensor id 1 12 8 2 3 3 16 9 9 16 24 17 9 
sensor id 2 11 15 8 4 6 7 243 3 8 17 12 8 
sensor id 3 44 29 22 20 20 45 27 21 31 53 83 52 
sensor id 4 15 14 11 9 9 13 10 8 13 13 12 11 
sensor id 5 0 0 0 0 0 0 0 0 0 0 0 0 
sensor id 0 11 10 8 4 9 12 8 5 10 15 10 8 
sensor id 1 10 6 5 7 13 16 8 8 14 20 16 9 
sensor id 2 11 12 7 5 6 13 243 3 0 6 10 7 
sensor id 3 44 29 22 19 18 35 25 21 30 51 80 51 
sensor id 4 12 13 9 6 9 12 8 6 11 13 11 8 
sensor id 5 0 0 0 0 0 0 0 0 0 0 0 0 
sensor id 0 11 12 8 4 9 12 7 5 9 14 10 7 
sensor id 1 11 3 0 3 2 11 9 7 14 18 14 10 
sensor id 2 11 14 9 5 4 3 243 3 3 13 12 8 
sensor id 3 46 28 22 18 15 24 19 19 29 48 71 47 
sensor id 4 11 12 8 5 7 11 8 5 10 12 10 7 
sensor id 5 0 0 0 0 0 0 0 0 0 0 0 0 
sensor id 0 10 12 8 4 9 12 8 5 9 14 10 8 
sensor id 1 9 0 0 6 13 17 7 7 15 19 14 10 
sensor id 2 11 13 7 5 6 13 0 2 1 11 13 8 
sensor id 3 48 29 21 16 14 19 15 18 28 46 64 45 
sensor id 4 10 12 7 5 7 11 7 4 10 12 10 7 
sensor id 5 0 0 0 0 0 0 0 0 0 0 0 0 
sensor id 0 11 12 8 4 9 11 7 5 9 14 10 8 
sensor id 1 9 0 0 6 13 17 7 7 15 19 14 10 
sensor id 2 11 13 7 5 6 13 0 2 1 11 13 8 
sensor id 3 48 29 21 16 14 19 15 18 28 46 64 45 
sensor id 4 10 12 7 5 7 11 7 4 10 12 10 7 
sensor id 5 0 0 0 0 0 0 0 0 0 0 0 0 
sensor id 0 11 12 8 4 9 11 7 5 9 13 10 7 
sensor id 1 10 1 8 7 3 21 10 11 21 23 20 11 
sensor id 2 10 14 8 6 3 7 0 4 0 10 13 8 
sensor id 3 65 39 29 21 16 19 17 22 35 43 54 49 
sensor id 4 9 11 7 4 7 10 6 4 9 11 9 6 
sensor id 5 0 0 0 0 0 0 0 0 0 0 0 0 
sensor id 0 11 12 8 4 8 11 7 5 9 13 10 7 
sensor id 1 10 1 8 7 3 21 10 11 21 23 20 11 
sensor id 2 10 14 8 6 3 7 0 4 0 10 13 8 
sensor id 3 65 39 29 21 16 19 17 22 35 43 54 49 
sensor id 4 9 11 7 4 7 10 6 4 9 11 9 6 
sensor id 5 0 0 0 0 0 0 0 0 0 0 0 0 
sensor id 0 11 12 8 4 8 11 7 5 9 14 10 8 
sensor id 1 13 2 0 8 10 12 12 12 23 25 23 13 
sensor id 2 11 13 7 5 7 2 0 6 9 5 11 8 
sensor id 3 72 43 32 22 22 24 30 32 37 39 46 46 
sensor id 4 10 11 7 4 7 10 7 4 9 11 9 7 
sensor id 5 0 0 0 0 0 0 0 0 0 0 0 0 
sensor id 0 11 12 8 4 8 11 7 5 9 14 10 8 
sensor id 1 13 7 0 9 7 12 13 15 29 30 26 13 
sensor id 2 11 14 7 5 5 2 0 6 9 8 10 7 
sensor id 3 74 48 33 24 29 26 26 24 24 27 32 34 
sensor id 4 9 11 7 3 7 10 6 4 9 10 9 6 
sensor id 5 0 0 0 0 0 0 0 0 0 0 0 0 
sensor id 0 10 11 8 4 9 11 7 5 9 14 10 8 
sensor id 1 13 14 8 8 12 21 10 13 35 41 32 13 
sensor id 2 11 14 9 6 6 8 243 3 3 13 11 7 
sensor id 3 71 61 31 17 15 17 13 13 15 20 20 22 
sensor id 4 9 10 6 4 7 10 6 4 9 10 9 6 
sensor id 5 0 0 0 0 0 0 0 0 0 0 0 0 
sensor id 0 11 11 8 4 8 11 7 5 9 14 11 8 
sensor id 1 11 10 0 7 6 16 9 14 41 54 40 15 
sensor id 2 11 14 7 5 5 10 0 4 7 12 11 7 
sensor id 3 54 66 27 12 12 16 11 10 13 18 17 18 
sensor id 4 8 10 6 4 6 10 6 4 9 10 8 6 
sensor id 5 0 0 0 0 0 0 0 0 0 0 0 0 
sensor id 0 11 12 8 4 8 12 7 5 9 14 10 8 
sensor id 1 12 9 5 7 8 15 10 15 43 59 47 17 
sensor id 2 10 14 7 5 5 7 243 4 5 10 11 8 
sensor id 3 43 63 25 12 12 16 11 10 13 18 16 17 
sensor id 4 9 11 6 4 7 10 7 4 9 11 9 6 
sensor id 5 0 0 0 0 0 0 0 0 0 0 0 0 
sensor id 0 10 11 8 4 9 12 7 5 9 14 11 8 
sensor id 1 12 7 4 7 8 14 10 15 43 62 51 17 
sensor id 2 11 14 8 5 6 7 243 4 5 11 11 8 
sensor id 3 37 59 22 10 11 16 10 9 12 18 15 15 
sensor id 4 9 10 6 3 7 10 7 4 9 11 9 6 
sensor id 5 0 0 0 0 0 0 0 0 0 0 0 0 
sensor id 0 11 12 8 4 9 12 7 5 9 15 10 8 
sensor id 1 13 8 5 7 8 15 10 17 45 63 59 20 
sensor id 2 11 14 8 5 5 8 243 5 6 12 11 8 
sensor id 3 30 51 20 10 11 16 10 9 12 17 15 15 
sensor id 4 9 10 7 4 6 10 7 4 9 10 9 6 
sensor id 5 0 0 0 0 0 0 0 0 0 0 0 0 
sensor id 0 11 12 8 4 9 12 7 5 9 15 11 8 
sensor id 1 13 8 5 8 8 16 11 17 46 61 60 19 
sensor id 2 11 14 8 5 5 7 243 5 6 12 11 8 
sensor id 3 28 47 19 10 11 15 10 9 12 17 15 14 
sensor id 4 9 10 6 4 6 10 6 4 9 11 9 6 
sensor id 5 0 0 0 0 0 0 0 0 0 0 0 0 
sensor id 0 10 12 8 5 8 11 8 5 9 15 11 8 
sensor id 1 14 9 5 8 9 16 11 17 44 59 60 21 
sensor id 2 11 14 9 5 6 9 243 5 8 13 12 9 
sensor id 3 27 43 19 10 12 15 9 9 12 17 15 14 
sensor id 4 9 10 6 4 7 10 7 4 9 10 9 6 
sensor id 5 0 0 0 0 0 0 0 0 0 0 0 0 
sensor id 0 11 12 8 4 9 12 8 5 9 14 11 8 
sensor id 1 15 11 8 10 11 16 12 19 46 58 58 22 
sensor id 2 11 15 9 7 7 8 243 9 14 17 15 11 
sensor id 3 30 44 21 11 12 16 11 10 13 17 16 16 
sensor id 4 9 11 7 4 7 10 7 4 9 11 9 7 
sensor id 5 0 0 0 0 0 0 0 0 0 0 0 0 
sensor id 0 11 12 8 4 9 12 7 5 9 14 11 8 
sensor id 1 15 11 8 10 11 16 12 19 46 58 58 22 
sensor id 2 11 15 9 7 7 8 243 9 14 17 15 11 
sensor id 3 30 44 21 11 12 16 11 10 13 17 16 16 
sensor id 4 9 11 7 4 7 10 7 4 9 11 9 7 
sensor id 5 0 0 0 0 0 0 0 0 0 0 0 0 
sensor id 0 12 12 8 5 9 12 7 5 9 13 11 8 
sensor id 1 16 11 9 12 12 17 13 20 45 53 54 21 
sensor id 2 12 15 9 6 6 9 243 6 8 13 12 8 
sensor id 3 32 44 22 11 13 17 11 10 13 17 16 16 
sensor id 4 9 10 6 4 6 10 7 4 9 10 9 6 
sensor id 5 0 0 0 0 0 0 0 0 0 0 0 0 
sensor id 0 11 12 8 4 9 11 7 5 9 13 11 8 
sensor id 1 16 11 9 12 12 17 13 20 45 53 54 21 
sensor id 2 12 15 9 6 6 9 243 6 8 13 12 8 
sensor id 3 32 44 22 11 13 17 11 10 13 17 16 16 
sensor id 4 9 10 6 4 6 10 7 4 9 10 9 6 
sensor id 5 0 0 0 0 0 0 0 0 0 0 0 0 
sensor id 0 11 12 8 4 8 12 7 5 9 14 11 8 
sensor id 1 12 3 0 6 6 11 10 11 24 32 26 13 
sensor id 2 11 14 7 5 5 3 0 4 3 7 11 8 
sensor id 3 27 36 17 9 11 15 10 9 12 17 16 15 
sensor id 4 9 10 6 3 7 10 7 4 9 11 9 6 
sensor id 5 0 0 0 0 0 0 0 0 0 0 0 0 
sensor id 0 11 12 7 4 9 12 7 5 9 14 11 8 
sensor id 1 12 3 0 6 6 11 10 11 24 32 26 13 
sensor id 2 11 14 7 5 5 3 0 4 3 7 11 8 
sensor id 3 27 36 17 9 11 15 10 9 12 17 16 15 
sensor id 4 9 10 6 3 7 10 7 4 9 11 9 6 
sensor id 5 0 0 0 0 0 0 0 0 0 0 0 0 
sensor id 0 11 12 8 4 9 11 7 5 9 14 10 8 
sensor id 1 13 9 7 9 9 13 11 9 16 21 17 14 
sensor id 2 11 14 9 8 8 9 0 12 10 11 15 11 
sensor id 3 27 29 14 9 11 17 11 9 13 18 18 17 
sensor id 4 9 10 6 4 6 10 6 4 9 11 9 6 
sensor id 5 0 0 0 0 0 0 0 0 0 0 0 0 
sensor id 0 11 12 8 4 9 12 7 5 9 14 10 8 
sensor id 1 13 9 7 9 9 13 11 9 16 21 17 14 
sensor id 2 11 14 9 8 8 9 0 12 10 11 15 11 
sensor id 3 27 29 14 9 11 17 11 9 13 18 18 17 
sensor id 4 9 10 6 4 6 10 6 4 9 11 9 6 
sensor id 5 0 0 0 0 0 0 0 0 0 0 0 0 
sensor id 0 10 11 8 4 9 12 7 5 9 14 11 8 
sensor id 1 14 12 8 10 12 16 11 10 16 20 17 10 
sensor id 2 11 13 8 6 7 6 0 6 6 10 11 8 
sensor id 3 31 31 15 10 12 16 11 10 13 18 18 17 
sensor id 4 9 11 6 4 6 10 6 4 9 11 9 6 
sensor id 5 0 0 0 0 0 0 0 0 0 0 0 0 
sensor id 0 10 11 8 4 9 12 7 5 9 14 11 8 
sensor id 1 14 12 8 10 12 16 11 10 16 20 17 10 
sensor id 2 11 13 8 6 7 6 0 6 6 10 11 8 
sensor id 3 30 30 15 10 11 17 11 9 13 18 17 16 
sensor id 4 9 10 6 4 6 10 6 4 9 11 9 6 
sensor id 5 0 0 0 0 0 0 0 0 0 0 0 0 
sensor id 0 11 12 8 4 9 12 7 5 9 13 10 8 
sensor id 1 13 11 6 7 8 12 10 10 19 25 20 12 
sensor id 2 11 14 9 6 7 11 0 5 3 6 11 8 
sensor id 3 30 32 16 10 11 16 11 10 13 18 18 18 
sensor id 4 9 11 7 4 7 10 7 4 9 11 9 6 
sensor id 5 0 0 0 0 0 0 0 0 0 0 0 0 
sensor id 0 11 12 8 4 9 12 7 5 9 14 10 8 
sensor id 1 13 10 6 8 10 13 11 11 25 34 27 12 
sensor id 2 11 14 8 6 6 7 0 4 3 8 10 7 
sensor id 3 37 42 19 11 12 16 11 10 13 18 17 17 
sensor id 4 9 10 6 4 7 10 6 4 9 10 9 6 
sensor id 5 0 0 0 0 0 0 0 0 0 0 0 0 
sensor id 0 11 12 8 4 8 11 7 5 9 14 11 8 
sensor id 1 11 4 5 7 13 19 11 12 27 40 30 13 
sensor id 2 10 14 7 5 6 10 0 4 3 11 11 8 
sensor id 3 35 46 20 13 14 17 13 11 14 18 18 19 
sensor id 4 9 10 6 4 6 10 6 4 9 10 9 6 
sensor id 5 0 0 0 0 0 0 0 0 0 0 0 0 
sensor id 0 11 11 8 4 9 11 7 5 9 14 11 8 
sensor id 1 10 10 5 5 9 17 10 12 33 45 34 13 
sensor id 2 11 13 8 5 7 7 0 6 6 10 12 7 
sensor id 3 40 53 22 13 15 18 12 11 14 19 18 19 
sensor id 4 8 10 6 4 7 10 7 4 9 11 9 6 
sensor id 5 0 0 0 0 0 0 0 0 0 0 0 0 
sensor id 0 11 12 8 4 9 12 7 5 9 15 11 8 
sensor id 1 11 10 4 5 11 12 11 12 32 44 30 13 
sensor id 2 10 14 7 5 5 4 0 6 4 8 11 8 
sensor id 3 43 56 24 15 16 18 14 13 15 20 19 21 
sensor id 4 9 10 6 4 7 10 7 4 9 11 9 6 
sensor id 5 0 0 0 0 0 0 0 0 0 0 0 0 
sensor id 0 11 12 8 4 8 11 7 5 9 15 11 8 
sensor id 1 11 10 4 5 11 12 11 12 32 44 30 13 
sensor id 2 10 14 7 5 5 4 0 6 4 8 11 8 
sensor id 3 43 56 24 15 16 18 14 13 15 20 19 21 
sensor id 4 9 10 6 4 7 10 7 4 9 11 9 6 
sensor id 5 0 0 0 0 0 0 0 0 0 0 0 0 
sensor id 0 11 12 8 5 9 12 7 5 9 14 10 8 
sensor id 1 10 9 6 7 11 16 8 10 24 32 23 11 
sensor id 2 11 14 9 6 5 4 0 3 2 9 11 8 
sensor id 3 50 53 26 29 28 21 22 27 24 29 32 31 
sensor id 4 9 11 6 4 6 10 7 4 9 10 9 6 
sensor id 5 0 0 0 0 0 0 0 0 0 0 0 0 
sensor id 0 11 12 8 4 9 12 7 5 9 14 10 8 
sensor id 1 10 9 6 7 11 16 8 10 24 32 23 11 
sensor id 2 11 14 9 6 5 4 0 3 2 9 11 8 
sensor id 3 50 53 26 29 28 21 22 27 24 29 32 31 
sensor id 4 9 11 6 4 6 10 7 4 9 10 9 6 
sensor id 5 0 0 0 0 0 0 0 0 0 0 0 0 
sensor id 0 11 12 8 4 9 12 7 5 9 13 9 8 
sensor id 1 12 11 8 6 8 10 8 9 22 28 19 9 
sensor id 2 11 14 8 5 5 5 0 5 9 10 9 6 
sensor id 3 51 49 25 32 29 22 25 36 32 40 41 35 
sensor id 4 9 11 7 3 7 10 7 4 9 10 9 7 
sensor id 5 0 0 0 0 0 0 0 0 0 0 0 0 
sensor id 0 11 10 8 4 8 12 7 5 10 15 10 8 
sensor id 1 12 8 0 4 9 15 8 9 22 29 19 10 
sensor id 2 11 12 7 6 4 7 0 5 8 9 10 8 
sensor id 3 51 48 25 34 29 22 29 43 40 52 48 37 
sensor id 4 9 10 7 4 6 10 7 4 9 11 9 7 
sensor id 5 0 0 0 0 0 0 0 0 0 0 0 0 
sensor id 0 11 13 7 5 8 11 7 5 10 16 9 7 
sensor id 1 9 11 4 3 5 16 10 9 23 30 20 9 
sensor id 2 11 15 6 4 7 8 243 3 8 16 11 7 
sensor id 3 52 47 26 34 29 23 31 49 47 61 55 40 
sensor id 4 9 10 7 4 6 10 7 4 9 10 9 6 
sensor id 5 0 0 0 0 0 0 0 0 0 0 0 0 
sensor id 0 10 10 8 4 9 11 7 5 9 13 10 8 
sensor id 1 9 0 0 6 10 14 8 10 26 31 21 10 
sensor id 2 10 11 9 5 6 5 243 4 10 14 11 7 
sensor id 3 54 48 28 37 32 25 38 60 55 68 57 42 
sensor id 4 9 10 7 4 7 10 6 4 9 10 8 6 
sensor id 5 0 0 0 0 0 0 0 0 0 0 0 0 
sensor id 0 10 12 8 4 9 11 7 5 9 16 11 7 
sensor id 1 11 11 3 4 5 16 10 9 26 28 20 10 
sensor id 2 11 14 8 4 8 9 243 3 5 15 12 7 
sensor id 3 56 47 30 38 36 27 47 67 62 71 55 42 
sensor id 4 9 10 7 4 7 10 7 4 9 11 9 7 
sensor id 5 0 0 0 0 0 0 0 0 0 0 0 0 
sensor id 0 9 12 8 4 8 11 7 6 9 14 12 7 
sensor id 1 9 1 0 4 5 16 11 10 27 28 19 10 
sensor id 2 10 12 9 5 4 10 243 6 10 15 12 7 
sensor id 3 56 44 32 37 38 28 56 69 65 69 52 41 
sensor id 4 9 11 7 4 6 10 7 4 10 11 8 7 
sensor id 5 0 0 0 0 0 0 0 0 0 0 0 0 
sensor id 0 10 13 8 4 8 12 8 5 9 14 12 8 
sensor id 1 9 0 0 4 7 20 11 10 26 26 18 10 
sensor id 2 10 14 8 5 5 10 243 5 7 13 12 9 
sensor id 3 55 41 33 34 37 28 60 67 65 65 49 39 
sensor id 4 10 11 7 4 6 10 7 4 10 12 10 7 
sensor id 5 0 0 0 0 0 0 0 0 0 0 0 0 
sensor id 0 11 12 7 4 9 11 7 5 9 13 11 8 
sensor id 1 10 1 0 3 4 13 9 9 22 24 16 8 
sensor id 2 10 14 6 5 7 9 243 5 5 10 9 6 
sensor id 3 51 39 33 32 36 28 62 62 61 59 46 37 
sensor id 4 10 12 7 4 7 11 7 5 10 12 9 7 
sensor id 5 0 0 0 0 0 0 0 0 0 0 0 0 
sensor id 0 11 10 8 4 9 12 7 5 9 13 10 8 
sensor id 1 10 12 8 6 9 17 8 7 20 21 15 10 
sensor id 2 11 13 7 6 7 12 243 2 1 8 11 8 
sensor id 3 46 36 32 30 36 28 62 56 55 52 44 36 
sensor id 4 11 11 7 4 7 11 7 5 10 12 9 7 
sensor id 5 0 0 0 0 0 0 0 0 0 0 0 0 
sensor id 0 11 11 8 4 9 11 8 5 9 13 10 8 
sensor id 1 10 12 8 6 9 17 8 7 20 21 15 10 
sensor id 2 11 13 7 6 7 12 243 2 1 8 11 8 
sensor id 3 46 36 32 30 36 28 62 56 55 52 44 36 
sensor id 4 11 11 7 4 7 11 7 5 10 12 9 7 
sensor id 5 0 0 0 0 0 0 0 0 0 0 0 0 
sensor id 0 10 13 7 4 9 11 7 6 9 14 12 7 
sensor id 1 10 13 9 6 8 11 7 6 16 19 13 8 
sensor id 2 10 15 7 6 8 5 243 2 3 13 12 8 
sensor id 3 43 36 33 29 34 28 62 54 50 47 40 35 
sensor id 4 10 11 7 5 7 11 7 5 11 14 10 7 
sensor id 5 0 0 0 0 0 0 0 0 0 0 0 0 
sensor id 0 10 13 7 4 9 11 7 6 9 14 12 7 
sensor id 1 10 13 9 6 8 11 7 6 16 19 13 8 
sensor id 2 10 15 7 6 8 5 243 2 3 13 12 8 
sensor id 3 42 36 34 29 33 27 62 52 45 41 37 34 
sensor id 4 10 11 7 4 7 11 8 5 11 13 11 8 
sensor id 5 0 0 0 0 0 0 0 0 0 0 0 0 
sensor id 0 9 12 8 4 9 12 7 5 9 16 11 8 
sensor id 1 8 0 0 3 6 17 9 7 12 15 12 8 
sensor id 2 10 13 8 4 5 4 243 4 7 17 13 8 
sensor id 3 42 35 31 28 29 25 54 51 40 36 32 31 
sensor id 4 10 11 7 5 7 11 8 5 11 13 11 8 
sensor id 5 0 0 0 0 0 0 0 0 0 0 0 0 
sensor id 0 11 9 9 4 9 12 8 6 9 13 10 8 
sensor id 1 8 0 0 1 6 17 10 6 11 13 10 7 
sensor id 2 11 11 8 4 4 7 243 6 7 7 9 7 
sensor id 3 32 25 18 22 21 22 34 35 31 28 23 21 
sensor id 4 11 12 7 5 8 12 8 6 12 12 11 9 
sensor id 5 0 0 0 0 0 0 0 0 0 0 0 0 
sensor id 0 10 11 8 5 9 12 8 5 10 15 12 8 
sensor id 1 11 13 7 4 2 9 7 6 10 13 11 8 
sensor id 2 11 13 8 5 5 3 243 3 2 11 11 8 
sensor id 3 18 18 11 14 16 19 26 25 24 23 20 18 
sensor id 4 12 9 8 6 10 14 13 14 21 27 24 22 
sensor id 5 0 0 0 0 0 0 0 0 0 0 0 0 
sensor id 0 11 12 8 5 10 14 9 7 10 15 10 9 
sensor id 1 7 1 0 2 3 9 6 5 10 12 11 7 
sensor id 2 10 13 6 4 3 4 243 3 4 11 12 8 
sensor id 3 16 16 11 13 14 19 22 25 26 24 21 18 
sensor id 4 12 18 11 17 20 29 47 39 45 29 35 28 
sensor id 5 0 0 0 0 0 0 0 0 0 0 0 0 
sensor id 0 12 13 9 6 10 16 9 6 10 16 11 8 
sensor id 1 10 7 0 1 1 9 6 5 9 13 11 8 
sensor id 2 11 14 8 5 4 3 243 2 2 9 11 8 
sensor id 3 18 16 11 12 13 18 19 22 25 26 24 20 
sensor id 4 20 14 12 21 26 36 60 44 41 32 34 30 
sensor id 5 0 0 0 0 0 0 0 0 0 0 0 0 
sensor id 0 12 13 9 6 12 21 13 7 12 15 12 9 
sensor id 1 9 3 0 2 5 20 7 5 9 13 12 7 
sensor id 2 11 14 8 5 4 12 243 3 0 8 12 9 
sensor id 3 17 16 10 10 13 17 16 16 19 22 18 15 
sensor id 4 17 16 16 29 36 46 72 50 39 31 35 37 
sensor id 5 0 0 0 0 0 0 0 0 0 0 0 0 
sensor id 0 12 13 10 7 16 26 17 7 12 15 12 9 
sensor id 1 9 3 0 2 5 20 7 5 9 13 12 7 
sensor id 2 11 14 8 5 4 12 243 3 0 8 12 9 
sensor id 3 17 16 10 10 13 17 16 16 19 22 18 15 
sensor id 4 17 16 16 29 36 46 72 50 39 31 35 37 
sensor id 5 0 0 0 0 0 0 0 0 0 0 0 0 
sensor id 0 12 13 10 7 16 26 17 10 12 17 12 10 
sensor id 1 7 0 6 6 9 13 6 5 11 13 10 6 
sensor id 2 10 13 8 6 7 11 243 2 8 18 12 6 
sensor id 3 15 15 9 9 12 17 14 11 15 19 15 12 
sensor id 4 20 17 17 39 48 55 75 52 38 30 37 41 
sensor id 5 0 0 0 0 0 0 0 0 0 0 0 0 
sensor id 0 13 13 11 8 18 32 20 10 12 15 12 9 
sensor id 1 9 1 0 3 12 14 6 6 11 13 10 7 
sensor id 2 11 13 7 4 5 14 18 3 13 9 9 8 
sensor id 3 12 15 8 7 10 15 11 8 13 18 12 11 
sensor id 4 22 18 19 45 55 61 77 54 39 31 37 41 
sensor id 5 0 0 0 0 0 0 0 0 0 0 0 0 
sensor id 0 12 13 11 8 20 33 21 10 12 17 13 9 
sensor id 1 11 4 0 3 10 20 8 5 10 14 11 8 
sensor id 2 10 14 7 4 5 12 0 2 0 8 12 8 
sensor id 3 12 15 8 6 9 15 9 8 12 16 12 11 
sensor id 4 22 18 18 45 56 65 82 55 40 32 37 41 
sensor id 5 0 0 0 0 0 0 0 0 0 0 0 0 
sensor id 0 12 13 11 9 20 35 21 10 13 16 13 9 
sensor id 1 8 2 0 2 2 9 7 5 10 13 11 6 
sensor id 2 10 13 8 5 5 2 0 3 2 7 11 7 
sensor id 3 12 14 7 6 9 14 10 7 10 16 12 11 
sensor id 4 21 18 18 45 59 71 84 53 39 31 36 39 
sensor id 5 0 0 0 0 0 0 0 0 0 0 0 0 
sensor id 0 12 13 10 9 20 35 21 11 13 17 13 10 
sensor id 1 7 1 0 4 11 17 10 6 11 14 11 8 
sensor id 2 10 13 7 5 5 10 0 6 10 16 12 8 
sensor id 3 12 14 8 5 8 15 9 6 11 16 12 10 
sensor id 4 21 17 18 43 56 71 82 52 39 31 36 38 
sensor id 5 0 0 0 0 0 0 0 0 0 0 0 0 
sensor id 0 13 13 11 8 20 33 20 11 13 17 13 10 
sensor id 1 7 1 0 4 11 17 10 6 11 14 11 8 
sensor id 2 10 13 7 5 5 10 0 6 10 16 12 8 
sensor id 3 12 14 8 5 8 15 9 6 11 16 12 10 
sensor id 4 21 17 18 43 56 71 82 52 39 31 36 38 
sensor id 5 0 0 0 0 0 0 0 0 0 0 0 0 
sensor id 0 12 13 11 9 22 36 23 10 12 18 13 10 
sensor id 1 11 10 7 5 7 12 7 6 11 13 11 7 
sensor id 2 12 14 9 6 7 10 0 5 6 10 11 8 
sensor id 3 12 14 7 6 9 15 10 8 12 15 12 11 
sensor id 4 20 17 18 43 56 67 74 49 37 31 36 39 
sensor id 5 0 0 0 0 0 0 0 0 0 0 0 0 
sensor id 0 13 13 11 9 24 37 24 10 12 18 13 10 
sensor id 1 11 10 7 5 7 12 7 6 11 13 11 7 
sensor id 2 12 14 9 6 7 10 0 5 6 10 11 8 
sensor id 3 12 14 7 6 9 15 10 8 12 15 12 11 
sensor id 4 20 17 18 43 56 67 74 49 37 31 36 39 
sensor id 5 0 0 0 0 0 0 0 0 0 0 0 0 
sensor id 0 13 13 11 9 24 37 24 12 14 17 13 11 
sensor id 1 9 14 5 3 3 14 9 6 11 15 11 7 
sensor id 2 11 14 10 5 5 5 0 6 9 18 15 9 
sensor id 3 11 15 8 7 10 16 11 8 12 16 12 10 
sensor id 4 21 18 18 45 55 59 62 47 36 32 36 39 
sensor id 5 0 0 0 0 0 0 0 0 0 0 0 0 
sensor id 0 14 15 12 11 27 39 25 13 14 16 13 12 
sensor id 1 12 9 0 5 7 19 10 8 11 14 12 8 
sensor id 2 13 16 10 9 9 10 0 14 18 21 20 21 
sensor id 3 12 14 8 7 10 18 14 8 13 18 13 11 
sensor id 4 21 17 19 44 54 55 57 45 34 31 36 40 
sensor id 5 0 0 0 0 0 0 0 0 0 0 0 0 
sensor id 0 14 15 13 11 26 37 27 13 13 17 13 12 
sensor id 1 13 6 4 11 14 22 13 10 13 15 13 11 
sensor id 2 21 19 16 23 17 14 0 42 36 28 33 36 
sensor id 3 11 14 8 7 12 19 17 10 14 17 14 11 
sensor id 4 23 18 21 48 56 51 52 42 30 27 33 40 
sensor id 5 0 0 0 0 0 0 0 0 0 0 0 0 
sensor id 0 14 15 12 12 25 33 29 15 15 18 14 12 
sensor id 1 13 12 11 14 21 22 16 12 14 15 14 12 
sensor id 2 23 20 18 24 17 19 0 51 41 21 32 38 
sensor id 3 12 15 9 7 14 21 19 11 13 18 14 12 
sensor id 4 25 19 22 51 57 46 46 38 27 24 30 39 
sensor id 5 0 0 0 0 0 0 0 0 0 0 0 0 
sensor id 0 15 16 15 15 27 33 32 19 16 18 16 14 
sensor id 1 13 13 12 15 25 23 16 13 14 15 14 13 
sensor id 2 24 21 19 29 20 16 0 63 49 29 38 47 
sensor id 3 13 14 9 8 14 22 24 11 15 18 14 12 
sensor id 4 27 20 26 48 50 38 33 29 22 22 28 37 
sensor id 5 0 0 0 0 0 0 0 0 0 0 0 0 
sensor id 0 16 16 15 17 27 25 30 21 20 20 17 16 
sensor id 1 15 10 15 15 21 23 14 12 14 16 14 12 
sensor id 2 26 22 21 30 20 17 0 71 59 31 48 59 
sensor id 3 13 15 9 9 14 24 31 13 14 18 14 12 
sensor id 4 33 22 31 41 36 25 21 20 19 20 25 32 
sensor id 5 0 0 0 0 0 0 0 0 0 0 0 0 
sensor id 0 17 17 18 19 26 22 28 26 24 20 17 18 
sensor id 1 15 11 13 14 16 19 12 10 14 15 14 11 
sensor id 2 31 24 22 32 20 19 0 75 67 33 60 67 
sensor id 3 12 16 9 9 15 26 35 13 14 18 14 12 
sensor id 4 35 23 32 30 26 19 15 15 17 18 23 25 
sensor id 5 0 0 0 0 0 0 0 0 0 0 0 0 
sensor id 0 17 16 18 18 22 19 23 25 25 22 19 18 
sensor id 1 14 16 15 12 15 19 13 11 13 14 14 11 
sensor id 2 34 24 22 30 18 18 0 73 71 36 68 70 
sensor id 3 12 15 9 9 17 27 38 14 14 18 14 12 
sensor id 4 32 25 28 19 17 16 12 11 15 17 21 20 
sensor id 5 0 0 0 0 0 0 0 0 0 0 0 0 
sensor id 0 17 17 16 14 16 15 14 16 20 22 18 15 
sensor id 1 13 13 16 13 17 21 12 10 13 15 14 10 
sensor id 2 35 25 21 28 17 18 0 70 80 42 82 71 
sensor id 3 13 15 9 10 18 29 38 13 14 17 14 12 
sensor id 4 28 25 20 12 11 14 10 9 14 17 20 19 
sensor id 5 0 0 0 0 0 0 0 0 0 0 0 0 
sensor id 0 15 15 13 9 11 13 10 16 20 22 18 15 
sensor id 1 13 13 16 13 17 21 12 10 13 15 14 10 
sensor id 2 35 25 21 28 17 18 0 70 80 42 82 71 
sensor id 3 13 15 9 10 18 29 38 13 14 17 14 12 
sensor id 4 28 25 20 12 11 14 10 9 14 17 20 19 
sensor id 5 0 0 0 0 0 0 0 0 0 0 0 0 
sensor id 0 15 15 13 9 11 13 10 10 16 21 18 13 
sensor id 1 14 16 15 11 14 16 10 9 12 15 13 11 
sensor id 2 36 25 21 26 15 11 0 59 75 47 87 65 
sensor id 3 13 15 9 8 15 24 22 11 13 17 12 11 
sensor id 4 31 23 17 10 9 12 9 8 13 14 15 19 
sensor id 5 0 0 0 0 0 0 0 0 0 0 0 0 
sensor id 0 15 15 12 8 11 14 10 12 22 28 24 16 
sensor id 1 15 14 13 10 12 17 10 9 13 15 13 10 
sensor id 2 35 23 19 23 15 18 0 51 80 55 98 61 
sensor id 3 12 14 8 7 12 19 13 8 12 16 12 10 
sensor id 4 36 28 26 12 9 12 8 8 11 13 12 14 
sensor id 5 0 0 0 0 0 0 0 0 0 0 0 0 
sensor id 0 17 16 13 9 12 15 12 16 41 32 35 21 
sensor id 1 15 18 12 8 8 17 11 8 12 15 14 11 
sensor id 2 33 23 19 20 14 10 0 41 68 54 92 52 
sensor id 3 11 15 8 6 10 17 10 7 11 15 12 10 
sensor id 4 21 24 32 12 10 12 8 6 10 12 10 9 
sensor id 5 0 0 0 0 0 0 0 0 0 0 0 0 
sensor id 0 19 17 14 11 13 15 13 27 40 30 43 38 
sensor id 1 15 19 19 10 8 17 11 9 12 16 14 13 
sensor id 2 28 21 18 19 16 10 0 34 64 63 80 39 
sensor id 3 11 15 8 6 9 16 10 7 11 16 12 10 
sensor id 4 12 15 13 6 8 12 8 5 10 11 10 8 
sensor id 5 0 0 0 0 0 0 0 0 0 0 0 0 
sensor id 0 26 19 15 13 13 15 12 25 28 27 40 47 
sensor id 1 19 26 26 11 16 21 11 10 12 15 15 13 
sensor id 2 24 24 23 20 18 14 0 32 65 67 83 37 
sensor id 3 11 15 8 6 10 17 10 7 11 16 12 10 
sensor id 4 11 15 9 5 7 11 7 5 10 11 9 7 
sensor id 5 0 0 0 0 0 0 0 0 0 0 0 0 
sensor id 0 31 19 16 14 12 14 11 17 18 22 28 37 
sensor id 1 19 27 26 11 13 28 12 10 13 15 15 13 
sensor id 2 25 25 28 20 18 15 0 28 58 69 79 32 
sensor id 3 11 14 7 6 10 18 10 7 11 16 12 10 
sensor id 4 11 14 8 5 7 11 7 5 9 11 10 7 
sensor id 5 0 0 0 0 0 0 0 0 0 0 0 0 
sensor id 0 39 21 19 14 12 13 10 12 15 20 21 30 
sensor id 1 20 32 22 11 17 21 12 9 13 16 14 14 
sensor id 2 27 26 33 20 15 14 0 24 59 75 76 32 
sensor id 3 11 14 8 7 10 19 10 7 11 16 12 10 
sensor id 4 10 13 8 4 7 11 7 5 9 11 9 7 
sensor id 5 0 0 0 0 0 0 0 0 0 0 0 0 
sensor id 0 32 26 19 9 10 12 9 8 11 19 14 14 
sensor id 1 23 31 27 13 14 28 13 10 13 16 15 14 
sensor id 2 27 31 29 16 13 16 0 21 51 78 77 29 
sensor id 3 12 15 8 7 11 20 11 7 11 16 12 10 
sensor id 4 10 13 8 4 7 11 7 4 9 11 10 7 
sensor id 5 0 0 0 0 0 0 0 0 0 0 0 0 
sensor id 0 27 30 18 8 10 13 8 8 11 19 14 14 
sensor id 1 23 31 27 13 14 28 13 10 13 16 15 14 
sensor id 2 27 31 29 16 13 16 0 21 51 78 77 29 
sensor id 3 12 15 8 7 11 20 11 7 11 16 12 10 
sensor id 4 10 13 8 4 7 11 7 4 9 11 10 7 
sensor id 5 0 0 0 0 0 0 0 0 0 0 0 0 
sensor id 0 27 30 18 8 10 13 8 8 12 19 14 13 
sensor id 1 23 33 23 11 16 33 13 10 13 16 14 12 
sensor id 2 27 34 27 14 13 21 0 20 49 79 76 28 
sensor id 3 12 15 8 6 11 19 11 7 11 16 12 10 
sensor id 4 10 13 7 4 6 11 7 4 9 11 9 7 
sensor id 5 0 0 0 0 0 0 0 0 0 0 0 0 
sensor id 0 30 38 22 9 11 13 9 8 12 20 15 15 
sensor id 1 21 32 21 10 11 30 13 10 13 16 14 12 
sensor id 2 27 39 28 14 12 17 0 19 46 74 73 27 
sensor id 3 12 15 7 6 10 18 9 7 11 16 12 10 
sensor id 4 10 13 8 4 7 11 7 4 9 11 9 7 
sensor id 5 0 0 0 0 0 0 0 0 0 0 0 0 
sensor id 0 37 50 30 12 11 14 9 8 13 21 16 19 
sensor id 1 19 25 21 10 10 27 11 9 12 15 14 12 
sensor id 2 26 41 27 14 12 15 0 20 50 63 75 29 
sensor id 3 12 15 8 6 10 17 9 8 10 16 12 10 
sensor id 4 10 13 8 4 7 11 7 5 9 11 10 7 
sensor id 5 0 0 0 0 0 0 0 0 0 0 0 0 
sensor id 0 47 62 41 16 13 14 10 8 13 21 16 19 
sensor id 1 19 25 21 10 10 27 11 9 12 15 14 12 
sensor id 2 26 41 27 14 12 15 0 20 50 63 75 29 
sensor id 3 12 15 8 6 10 17 9 8 10 16 12 10 
sensor id 4 10 13 8 4 7 11 7 5 9 11 10 7 
sensor id 5 0 0 0 0 0 0 0 0 0 0 0 0 
sensor id 0 46 67 45 15 13 14 10 10 18 33 19 18 
sensor id 1 15 20 12 9 14 19 10 8 12 15 13 10 
sensor id 2 26 39 24 16 15 22 243 27 43 36 55 35 
sensor id 3 11 15 7 6 10 17 9 7 11 16 12 10 
sensor id 4 11 17 10 5 8 11 7 5 10 11 10 8 
sensor id 5 0 0 0 0 0 0 0 0 0 0 0 0 
sensor id 0 44 71 49 16 13 15 11 10 18 33 19 18 
sensor id 1 15 20 12 9 14 19 10 8 12 15 13 10 
sensor id 2 26 39 24 16 15 22 243 27 43 36 55 35 
sensor id 3 11 15 7 6 10 17 9 7 11 16 12 10 
sensor id 4 11 17 10 5 8 11 7 5 10 11 10 8 
sensor id 5 0 0 0 0 0 0 0 0 0 0 0 0 
sensor id 0 39 71 54 18 14 15 12 15 34 45 29 21 
sensor id 1 10 9 8 6 11 18 9 7 10 14 12 8 
sensor id 2 30 32 22 19 16 19 243 19 15 19 25 29 
sensor id 3 11 14 7 6 9 16 9 7 11 16 12 10 
sensor id 4 12 20 14 7 9 12 8 6 10 12 10 9 
sensor id 5 0 0 0 0 0 0 0 0 0 0 0 0 
sensor id 0 41 70 65 24 16 16 14 15 34 45 29 21 
sensor id 1 10 9 8 6 11 18 9 7 10 14 12 8 
sensor id 2 30 32 22 19 16 19 243 19 15 19 25 29 
sensor id 3 11 14 7 6 9 16 9 7 11 16 12 10 
sensor id 4 12 20 14 7 9 12 8 6 10 12 10 9 
sensor id 5 0 0 0 0 0 0 0 0 0 0 0 0 
sensor id 0 43 67 78 32 18 17 15 20 39 44 28 26 
sensor id 1 8 3 8 5 7 10 7 7 10 15 12 7 
sensor id 2 29 28 21 17 14 11 0 14 15 21 18 19 
sensor id 3 11 14 7 5 9 15 9 7 11 15 12 9 
sensor id 4 14 24 22 10 12 14 11 8 12 13 11 11 
sensor id 5 0 0 0 0 0 0 0 0 0 0 0 0 
sensor id 0 43 60 87 40 19 18 16 20 39 44 28 26 
sensor id 1 8 3 8 5 7 10 7 7 10 15 12 7 
sensor id 2 29 28 21 17 14 11 0 14 15 21 18 19 
sensor id 3 11 14 7 5 9 15 9 7 11 15 12 9 
sensor id 4 14 24 22 10 12 14 11 8 12 13 11 11 
sensor id 5 0 0 0 0 0 0 0 0 0 0 0 0 
sensor id 0 43 60 87 40 19 18 16 21 38 40 26 29 
sensor id 1 11 8 0 4 13 16 7 5 11 15 13 7 
sensor id 2 28 27 20 15 13 18 0 10 6 17 18 19 
sensor id 3 11 15 8 6 9 15 9 7 10 16 12 9 
sensor id 4 16 28 28 15 15 16 13 10 13 14 12 14 
sensor id 5 0 0 0 0 0 0 0 0 0 0 0 0 
sensor id 0 45 53 93 50 21 18 17 22 34 36 23 32 
sensor id 1 12 3 0 4 13 18 8 7 12 14 13 8 
sensor id 2 28 25 19 14 13 17 0 11 15 9 17 19 
sensor id 3 11 15 7 5 9 15 9 7 11 16 12 10 
sensor id 4 18 33 37 23 21 19 18 16 16 16 14 18 
sensor id 5 0 0 0 0 0 0 0 0 0 0 0 0 
sensor id 0 45 45 89 58 24 19 17 23 28 31 22 35 
sensor id 1 12 2 0 6 12 12 7 7 11 13 11 8 
sensor id 2 26 23 19 14 13 12 0 12 13 9 17 20 
sensor id 3 11 14 7 5 9 16 9 7 11 16 12 10 
sensor id 4 23 38 44 32 23 19 22 25 21 18 19 28 
sensor id 5 0 0 0 0 0 0 0 0 0 0 0 0 
sensor id 0 46 40 82 66 26 20 19 28 24 28 23 40 
sensor id 1 12 1 3 6 4 12 8 7 11 12 11 9 
sensor id 2 23 21 18 16 13 7 0 15 13 10 17 20 
sensor id 3 11 14 7 6 9 16 10 7 11 16 12 10 
sensor id 4 29 42 47 38 22 19 23 36 33 24 27 40 
sensor id 5 0 0 0 0 0 0 0 0 0 0 0 0 
sensor id 0 44 36 71 71 30 21 21 34 24 27 22 44 
sensor id 1 9 13 8 5 4 14 9 7 11 14 11 9 
sensor id 2 17 18 15 15 12 8 0 14 16 16 15 15 
sensor id 3 11 15 7 6 10 16 10 7 12 16 12 10 
sensor id 4 36 43 45 37 19 18 22 39 44 33 35 47 
sensor id 5 0 0 0 0 0 0 0 0 0 0 0 0 
sensor id 0 43 33 63 77 34 22 27 45 28 27 25 49 
sensor id 1 9 13 10 9 22 30 16 10 13 15 12 10 
sensor id 2 14 17 13 12 16 24 0 11 11 15 13 9 
sensor id 3 12 15 8 7 15 27 20 14 15 19 15 14 
sensor id 4 40 41 39 30 16 17 20 39 60 47 45 44 
sensor id 5 0 0 0 0 0 0 0 0 0 0 0 0 
sensor id 0 41 30 55 77 39 24 33 53 32 29 27 48 
sensor id 1 11 1 6 10 24 35 19 11 14 15 13 10 
sensor id 2 12 16 11 8 12 19 0 8 11 19 12 9 
sensor id 3 13 16 11 12 23 36 40 23 22 22 17 16 
sensor id 4 28 24 30 32 19 18 21 39 62 62 53 47 
sensor id 5 0 0 0 0 0 0 0 0 0 0 0 0 
sensor id 0 34 24 43 66 38 25 34 53 32 29 27 48 
sensor id 1 11 1 6 10 24 35 19 11 14 15 13 10 
sensor id 2 12 16 11 8 12 19 0 8 11 19 12 9 
sensor id 3 13 16 11 12 23 36 40 23 22 22 17 16 
sensor id 4 28 24 30 32 19 18 21 39 62 62 53 47 
sensor id 5 0 0 0 0 0 0 0 0 0 0 0 0 
sensor id 0 29 21 37 61 37 24 36 56 35 33 26 42 
sensor id 1 10 7 6 10 26 36 19 11 13 16 13 10 
sensor id 2 11 14 9 7 11 21 0 7 4 19 12 8 
sensor id 3 15 17 12 15 27 39 50 30 30 29 22 19 
sensor id 4 35 28 34 31 18 18 18 32 53 65 59 51 
sensor id 5 0 0 0 0 0 0 0 0 0 0 0 0 
sensor id 0 25 20 29 54 34 24 34 56 35 33 26 42 
sensor id 1 10 7 6 10 26 36 19 11 13 16 13 10 
sensor id 2 11 14 9 7 11 21 0 7 4 19 12 8 
sensor id 3 15 17 12 15 27 39 50 30 30 29 22 19 
sensor id 4 35 28 34 31 18 18 18 32 53 65 59 51 
sensor id 5 0 0 0 0 0 0 0 0 0 0 0 0 
sensor id 0 25 20 29 54 34 24 34 52 36 32 25 37 
sensor id 1 13 15 8 10 23 34 20 12 14 16 15 13 
sensor id 2 12 15 10 7 10 16 0 6 6 17 14 9 
sensor id 3 16 18 12 18 29 41 52 35 36 34 27 22 
sensor id 4 37 29 35 29 17 17 16 29 48 58 59 52 
sensor id 5 0 0 0 0 0 0 0 0 0 0 0 0 
sensor id 0 22 17 24 48 32 24 33 51 35 33 24 29 
sensor id 1 13 16 6 12 26 36 20 21 29 24 30 36 
sensor id 2 11 14 10 7 9 15 0 7 13 7 14 8 
sensor id 3 17 20 13 20 32 41 53 37 43 40 30 26 
sensor id 4 40 31 36 27 17 17 15 25 40 50 58 50 
sensor id 5 0 0 0 0 0 0 0 0 0 0 0 0 
sensor id 0 18 15 17 29 30 23 33 34 31 28 20 17 
sensor id 1 16 18 11 20 22 23 20 36 40 29 35 43 
sensor id 2 11 15 8 6 10 11 0 7 3 19 10 9 
sensor id 3 27 29 23 22 30 38 55 45 53 49 35 30 
sensor id 4 41 30 35 24 17 17 14 21 34 42 57 47 
sensor id 5 0 0 0 0 0 0 0 0 0 0 0 0 
sensor id 0 14 13 12 11 18 22 19 12 25 23 16 11 
sensor id 1 18 18 12 20 14 23 19 35 40 29 33 38 
sensor id 2 11 14 9 7 9 12 243 7 12 12 10 8 
sensor id 3 34 36 27 27 34 41 69 62 69 57 44 35 
sensor id 4 39 25 34 23 24 23 19 21 30 35 49 43 
sensor id 5 0 0 0 0 0 0 0 0 0 0 0 0 
sensor id 0 11 12 9 7 10 14 10 10 24 24 16 10 
sensor id 1 18 4 3 18 17 26 20 35 42 32 36 37 
sensor id 2 11 13 8 6 9 14 61 8 11 18 13 9 
sensor id 3 35 40 28 36 43 46 86 91 79 60 59 48 
sensor id 4 38 27 37 22 17 18 17 17 23 23 35 34 
sensor id 5 0 0 0 0 0 0 0 0 0 0 0 0 
sensor id 0 12 12 9 6 10 13 10 9 25 25 16 10 
sensor id 1 19 9 9 20 20 29 21 35 45 36 38 39 
sensor id 2 12 14 9 7 9 17 243 6 8 12 11 8 
sensor id 3 35 43 29 50 51 47 89 105 74 55 64 56 
sensor id 4 38 28 36 18 13 15 12 12 17 18 21 22 
sensor id 5 0 0 0 0 0 0 0 0 0 0 0 0 
sensor id 0 12 12 8 6 10 13 9 8 21 25 15 9 
sensor id 1 17 10 10 19 19 28 21 33 43 38 36 32 
sensor id 2 11 14 8 6 9 15 243 6 5 9 11 9 
sensor id 3 38 51 31 58 53 44 85 117 75 56 80 74 
sensor id 4 31 27 29 13 10 13 10 8 14 14 15 14 
sensor id 5 0 0 0 0 0 0 0 0 0 0 0 0 
sensor id 0 11 11 8 5 9 12 8 6 11 17 13 9 
sensor id 1 20 14 6 15 18 24 20 31 45 42 37 33 
sensor id 2 11 14 8 6 9 10 243 5 8 15 13 9 
sensor id 3 42 60 33 78 53 38 67 118 57 45 74 86 
sensor id 4 21 22 17 8 8 11 8 6 11 12 11 9 
sensor id 5 0 0 0 0 0 0 0 0 0 0 0 0 
sensor id 0 11 12 7 5 8 12 8 6 10 17 12 8 
sensor id 1 31 19 8 15 16 22 20 30 45 45 38 31 
sensor id 2 11 14 7 6 8 14 0 7 11 17 12 8 
sensor id 3 43 64 35 80 49 34 49 96 42 35 60 95 
sensor id 4 12 14 9 6 8 11 7 5 10 11 10 8 
sensor id 5 0 0 0 0 0 0 0 0 0 0 0 0 
sensor id 0 10 11 8 5 9 12 8 6 10 16 12 8 
sensor id 1 32 18 12 16 22 28 23 25 39 49 41 32 
sensor id 2 11 13 9 6 9 15 0 5 5 16 13 9 
sensor id 3 45 60 36 95 50 33 42 81 34 30 45 87 
sensor id 4 10 13 8 5 7 11 7 5 10 11 10 7 
sensor id 5 0 0 0 0 0 0 0 0 0 0 0 0 
sensor id 0 10 11 8 5 9 12 8 6 10 16 12 8 
sensor id 1 32 18 12 16 22 28 23 25 39 49 41 32 
sensor id 2 11 13 9 6 9 15 0 5 5 16 13 9 
sensor id 3 45 60 36 95 50 33 42 81 34 30 45 87 
sensor id 4 10 13 8 5 7 11 7 5 10 11 10 7 
sensor id 5 0 0 0 0 0 0 0 0 0 0 0 0 
sensor id 0 11 12 8 5 9 12 8 6 11 17 11 8 
sensor id 1 29 25 12 20 35 42 38 33 43 58 56 48 
sensor id 2 11 14 9 7 12 22 243 8 9 15 13 9 
sensor id 3 44 44 41 92 54 32 29 36 20 22 23 39 
sensor id 4 11 13 8 5 7 11 7 5 10 11 10 7 
sensor id 5 0 0 0 0 0 0 0 0 0 0 0 0 
sensor id 0 12 11 8 5 9 11 8 6 11 17 11 8 
sensor id 1 29 25 12 20 35 42 38 33 43 58 56 48 
sensor id 2 11 14 9 7 12 22 243 8 9 15 13 9 
sensor id 3 44 44 41 92 54 32 29 36 20 22 23 39 
sensor id 4 11 13 8 5 7 11 7 5 10 11 10 7 
sensor id 5 0 0 0 0 0 0 0 0 0 0 0 0 
sensor id 0 11 13 9 5 9 12 8 6 12 19 13 9 
sensor id 1 35 19 13 26 49 55 41 38 39 46 66 77 
sensor id 2 12 16 10 8 17 44 243 10 10 15 14 11 
sensor id 3 25 27 25 25 27 23 16 13 14 17 15 16 
sensor id 4 14 17 10 6 8 11 7 5 11 12 11 10 
sensor id 5 0 0 0 0 0 0 0 0 0 0 0 0 
sensor id 0 10 14 9 6 10 13 9 6 12 19 13 9 
sensor id 1 35 19 13 26 49 55 41 38 39 46 66 77 
sensor id 2 12 16 10 8 17 44 243 10 10 15 14 11 
sensor id 3 25 27 25 25 27 23 16 13 14 17 15 16 
sensor id 4 14 17 10 6 8 11 7 5 11 12 11 10 
sensor id 5 0 0 0 0 0 0 0 0 0 0 0 0 
sensor id 0 14 14 10 7 10 13 10 10 23 27 18 12 
sensor id 1 31 16 14 27 51 46 34 37 34 35 59 75 
sensor id 2 14 18 14 11 17 38 243 14 11 19 21 30 
sensor id 3 17 20 15 13 17 20 14 10 13 17 14 14 
sensor id 4 21 34 36 12 10 13 9 7 12 13 12 12 
sensor id 5 0 0 0 0 0 0 0 0 0 0 0 0 
sensor id 0 13 14 11 7 11 13 10 10 23 27 18 12 
sensor id 1 31 16 14 27 51 46 34 37 34 35 59 75 
sensor id 2 14 18 14 11 17 38 243 14 11 19 21 30 
sensor id 3 17 20 15 13 17 20 14 10 13 17 14 14 
sensor id 4 21 34 36 12 10 13 9 7 12 13 12 12 
sensor id 5 0 0 0 0 0 0 0 0 0 0 0 0 
sensor id 0 13 14 11 7 11 13 10 10 21 24 18 12 
sensor id 1 30 16 13 27 45 42 32 38 34 35 55 75 
sensor id 2 33 25 36 33 22 36 243 21 14 17 24 40 
sensor id 3 17 19 15 13 18 21 14 11 13 17 14 15 
sensor id 4 24 37 41 13 10 13 9 7 12 13 12 12 
sensor id 5 0 0 0 0 0 0 0 0 0 0 0 0 
sensor id 0 18 17 11 8 10 14 11 9 20 25 17 13 
sensor id 1 30 17 13 27 36 40 28 35 31 30 49 71 
sensor id 2 53 39 53 39 24 39 243 19 13 19 23 40 
sensor id 3 16 19 14 14 19 21 14 11 14 17 15 15 
sensor id 4 25 33 40 13 11 13 9 7 12 13 12 12 
sensor id 5 0 0 0 0 0 0 0 0 0 0 0 0 
sensor id 0 20 17 11 7 10 13 10 9 17 24 17 13 
sensor id 1 30 14 15 26 40 43 32 33 30 33 51 66 
sensor id 2 54 39 54 38 24 35 243 19 13 18 23 40 
sensor id 3 16 20 15 15 20 22 14 12 14 17 15 17 
sensor id 4 25 33 37 12 10 13 9 7 12 13 12 12 
sensor id 5 0 0 0 0 0 0 0 0 0 0 0 0 
sensor id 0 18 15 11 7 11 12 9 8 16 23 16 10 
sensor id 1 28 16 15 24 46 47 41 34 34 40 60 61 
sensor id 2 49 35 48 38 21 30 243 19 14 20 26 39 
sensor id 3 20 23 25 27 26 24 17 16 14 18 17 25 
sensor id 4 26 35 33 11 9 12 8 7 11 13 12 12 
sensor id 5 0 0 0 0 0 0 0 0 0 0 0 0 
sensor id 0 15 15 9 5 10 13 8 7 13 21 14 9 
sensor id 1 29 18 15 24 42 48 43 34 36 45 62 54 
sensor id 2 34 26 31 32 21 27 243 22 14 15 22 23 
sensor id 3 30 29 44 44 33 25 20 21 17 20 20 33 
sensor id 4 26 37 28 9 9 12 8 6 11 12 11 11 
sensor id 5 0 0 0 0 0 0 0 0 0 0 0 0 
sensor id 0 12 12 8 6 10 12 8 7 13 20 14 9 
sensor id 1 25 14 11 21 38 42 41 31 37 50 60 45 
sensor id 2 16 16 12 13 14 22 243 8 5 10 13 10 
sensor id 3 39 35 57 62 40 28 24 29 19 21 24 48 
sensor id 4 23 35 22 8 9 12 8 6 11 12 12 11 
sensor id 5 0 0 0 0 0 0 0 0 0 0 0 0 
sensor id 0 12 12 8 5 9 13 8 6 12 18 13 9 
sensor id 1 21 19 8 17 32 37 33 26 36 52 51 33 
sensor id 2 11 15 9 6 9 17 0 8 3 16 11 7 
sensor id 3 47 39 58 88 47 30 29 46 25 25 32 79 
sensor id 4 27 34 22 9 9 12 8 6 12 13 11 13 
sensor id 5 0 0 0 0 0 0 0 0 0 0 0 0 
sensor id 0 11 11 8 5 9 12 8 6 12 18 13 9 
sensor id 1 21 19 8 17 32 37 33 26 36 52 51 33 
sensor id 2 11 15 9 6 9 17 0 8 3 16 11 7 
sensor id 3 47 39 58 88 47 30 29 46 25 25 32 79 
sensor id 4 27 34 22 9 9 12 8 6 12 13 11 13 
sensor id 5 0 0 0 0 0 0 0 0 0 0 0 0 
sensor id 0 12 12 8 5 8 12 8 6 10 15 12 8 
sensor id 1 15 15 0 9 17 15 15 14 26 40 34 18 
sensor id 2 11 15 9 5 7 8 243 3 7 15 12 8 
sensor id 3 58 48 43 74 33 26 29 77 48 40 76 124 
sensor id 4 32 29 16 8 9 12 9 7 13 16 15 14 
sensor id 5 0 0 0 0 0 0 0 0 0 0 0 0 
sensor id 0 11 10 7 5 8 12 7 6 10 15 12 8 
sensor id 1 15 15 0 9 17 15 15 14 26 40 34 18 
sensor id 2 11 15 9 5 7 8 243 3 7 15 12 8 
sensor id 3 58 48 43 74 33 26 29 77 48 40 76 124 
sensor id 4 32 29 16 8 9 12 9 7 13 16 15 14 
sensor id 5 0 0 0 0 0 0 0 0 0 0 0 0 
sensor id 0 11 10 7 5 8 12 7 5 10 12 12 8 
sensor id 1 16 14 9 8 9 13 11 13 26 37 31 16 
sensor id 2 10 12 7 5 5 5 243 4 2 11 12 7 
sensor id 3 47 48 29 45 25 23 28 83 78 59 97 102 
sensor id 4 31 25 15 8 9 12 9 8 15 18 15 17 
sensor id 5 0 0 0 0 0 0 0 0 0 0 0 0 
sensor id 0 13 11 7 5 8 12 7 5 10 13 13 8 
sensor id 1 14 12 4 6 11 20 13 14 31 35 34 16 
sensor id 2 11 13 7 5 5 11 243 3 5 15 12 8 
sensor id 3 40 44 25 38 25 25 31 91 98 66 89 82 
sensor id 4 34 24 15 9 9 13 10 9 19 31 22 19 
sensor id 5 0 0 0 0 0 0 0 0 0 0 0 0 
sensor id 0 12 11 8 5 8 12 8 5 10 15 10 7 
sensor id 1 11 7 6 8 13 21 12 16 34 32 29 15 
sensor id 2 11 14 7 6 8 10 243 5 9 16 12 9 
sensor id 3 37 39 24 35 26 25 31 90 107 65 83 72 
sensor id 4 35 21 16 9 9 13 10 10 22 34 24 20 
sensor id 5 0 0 0 0 0 0 0 0 0 0 0 0 
sensor id 0 10 10 7 4 9 13 8 5 9 16 12 8 
sensor id 1 13 9 2 5 7 14 12 13 24 23 19 12 
sensor id 2 11 14 7 5 6 6 243 5 13 7 10 8 
sensor id 3 33 33 23 32 24 23 31 82 106 62 71 57 
sensor id 4 37 22 16 10 9 13 10 11 27 42 27 21 
sensor id 5 0 0 0 0 0 0 0 0 0 0 0 0 
sensor id 0 13 11 8 4 9 13 8 5 11 16 13 8 
sensor id 1 10 0 2 7 15 18 12 9 14 16 14 9 
sensor id 2 11 14 8 5 7 12 243 3 1 11 12 9 
sensor id 3 25 23 17 27 23 24 30 65 91 53 56 41 
sensor id 4 39 23 16 10 10 13 11 13 37 53 31 23 
sensor id 5 0 0 0 0 0 0 0 0 0 0 0 0 
sensor id 0 11 11 8 5 9 12 8 5 10 15 12 8 
sensor id 1 10 14 1 4 9 22 11 8 11 14 11 8 
sensor id 2 10 14 8 5 5 9 243 6 11 12 9 7 
sensor id 3 20 19 14 20 21 23 26 41 58 37 31 23 
sensor id 4 40 23 16 10 10 14 12 15 49 63 33 23 
sensor id 5 0 0 0 0 0 0 0 0 0 0 0 0 
sensor id 0 11 11 8 5 9 12 8 6 10 15 11 9 
sensor id 1 10 1 0 5 13 19 8 6 12 15 11 7 
sensor id 2 11 12 7 5 6 14 243 3 9 16 11 7 
sensor id 3 15 17 10 12 15 20 21 24 28 24 18 15 
sensor id 4 32 19 13 9 10 14 12 15 56 70 32 20 
sensor id 5 0 0 0 0 0 0 0 0 0 0 0 0 
sensor id 0 11 12 8 5 9 12 8 6 11 17 13 9 
sensor id 1 10 0 0 6 13 20 8 6 11 14 12 9 
sensor id 2 11 14 8 5 7 14 0 3 1 8 13 9 
sensor id 3 14 16 9 8 12 18 12 8 13 18 13 11 
sensor id 4 25 17 12 9 10 14 12 15 53 66 33 22 
sensor id 5 0 0 0 0 0 0 0 0 0 0 0 0 
sensor id 0 11 12 8 6 9 12 9 6 11 15 12 9 
sensor id 1 7 1 4 6 12 13 6 6 12 14 11 7 
sensor id 2 11 13 8 6 8 12 0 4 9 19 11 7 
sensor id 3 12 15 8 6 10 16 10 7 12 17 13 10 
sensor id 4 27 17 12 10 11 14 13 16 54 65 35 24 
sensor id 5 0 0 0 0 0 0 0 0 0 0 0 0 
sensor id 0 12 13 9 6 10 13 9 6 11 15 12 9 
sensor id 1 7 1 4 6 12 13 6 6 12 14 11 7 
sensor id 2 11 13 8 6 8 12 0 4 9 19 11 7 
sensor id 3 12 15 8 6 10 16 10 7 12 17 13 10 
sensor id 4 27 17 12 10 11 14 13 16 54 65 35 24 
sensor id 5 0 0 0 0 0 0 0 0 0 0 0 0 
sensor id 0 12 13 10 7 11 13 10 9 13 17 15 14 
sensor id 1 8 9 9 3 3 18 10 5 11 14 11 7 
sensor id 2 10 14 9 6 6 8 0 5 1 19 10 8 
sensor id 3 12 15 8 6 10 16 10 7 12 17 13 10 
sensor id 4 41 20 15 13 12 16 16 24 63 61 42 36 
sensor id 5 0 0 0 0 0 0 0 0 0 0 0 0 
sensor id 0 17 16 17 20 17 17 17 9 13 17 15 14 
sensor id 1 8 9 9 3 3 18 10 5 11 14 11 7 
sensor id 2 10 14 9 6 6 8 0 5 1 19 10 8 
sensor id 3 12 15 8 6 10 16 10 7 12 17 13 10 
sensor id 4 41 20 15 13 12 16 16 24 63 61 42 36 
sensor id 5 0 0 0 0 0 0 0 0 0 0 0 0 
sensor id 0 31 24 35 41 23 19 20 44 38 30 44 58 
sensor id 1 11 6 0 6 2 21 7 7 11 14 12 7 
sensor id 2 13 16 13 10 10 15 0 7 10 9 15 9 
sensor id 3 12 15 8 6 10 17 10 7 12 16 12 10 
sensor id 4 47 20 17 15 15 17 20 31 72 61 38 38 
sensor id 5 0 0 0 0 0 0 0 0 0 0 0 0 
sensor id 0 31 24 35 41 23 19 20 44 38 30 44 58 
sensor id 1 11 6 0 6 2 21 7 7 11 14 12 7 
sensor id 2 13 16 13 10 10 15 0 7 10 9 15 9 
sensor id 3 12 15 8 6 9 16 9 7 12 16 12 10 
sensor id 4 51 26 18 17 17 19 25 37 64 41 32 42 
sensor id 5 0 0 0 0 0 0 0 0 0 0 0 0 
sensor id 0 37 29 43 43 22 19 18 39 36 30 50 61 
sensor id 1 11 2 6 5 4 20 7 7 10 15 11 8 
sensor id 2 14 19 14 11 14 17 0 10 3 21 12 13 
sensor id 3 12 15 8 6 10 16 10 7 12 17 13 10 
sensor id 4 59 25 20 20 19 20 32 39 40 26 23 37 
sensor id 5 0 0 0 0 0 0 0 0 0 0 0 0 
sensor id 0 45 34 48 38 20 19 17 29 29 28 47 56 
sensor id 1 9 15 0 7 3 20 8 6 12 15 11 8 
sensor id 2 16 20 18 14 18 15 0 8 7 21 14 14 
sensor id 3 12 15 8 6 10 16 9 7 11 16 12 10 
sensor id 4 58 27 22 28 33 25 41 33 20 15 19 30 
sensor id 5 0 0 0 0 0 0 0 0 0 0 0 0 
sensor id 0 53 46 49 29 19 19 19 23 23 23 36 45 
sensor id 1 9 11 5 4 11 13 10 6 11 14 10 9 
sensor id 2 19 24 25 18 21 9 0 9 12 22 17 18 
sensor id 3 11 15 8 6 9 17 9 7 11 17 12 10 
sensor id 4 58 29 25 21 28 22 18 13 13 14 15 19 
sensor id 5 0 0 0 0 0 0 0 0 0 0 0 0 
sensor id 0 52 52 45 24 18 18 18 22 22 24 38 45 
sensor id 1 8 15 0 7 4 18 8 7 12 14 12 7 
sensor id 2 26 30 30 21 23 12 0 12 19 13 25 23 
sensor id 3 11 15 8 6 9 16 10 7 11 16 12 10 
sensor id 4 28 19 19 14 15 15 11 8 11 13 12 9 
sensor id 5 0 0 0 0 0 0 0 0 0 0 0 0 
sensor id 0 53 50 41 23 16 16 14 19 21 23 39 42 
sensor id 1 12 3 3 6 4 21 7 8 10 15 11 8 
sensor id 2 33 33 35 27 27 21 55 16 10 27 28 29 
sensor id 3 12 15 8 6 9 16 9 7 12 16 12 10 
sensor id 4 11 12 9 6 10 13 9 6 10 13 10 8 
sensor id 5 0 0 0 0 0 0 0 0 0 0 0 0 
sensor id 0 51 46 38 21 15 16 12 17 20 25 39 38 
sensor id 1 13 15 1 6 10 12 11 6 12 16 13 9 
sensor id 2 40 32 34 29 31 13 243 16 20 30 37 36 
sensor id 3 12 15 8 6 10 15 10 7 11 16 13 10 
sensor id 4 11 12 8 5 8 12 8 5 10 12 10 8 
sensor id 5 0 0 0 0 0 0 0 0 0 0 0 0 
sensor id 0 48 42 34 18 14 15 12 16 20 24 37 37 
sensor id 1 11 14 10 7 16 16 8 7 11 14 14 10 
sensor id 2 40 33 39 34 38 15 243 18 29 35 48 41 
sensor id 3 12 15 8 6 10 16 10 7 11 17 12 10 
sensor id 4 11 12 8 5 8 12 8 5 10 12 10 8 
sensor id 5 0 0 0 0 0 0 0 0 0 0 0 0 
sensor id 0 48 45 36 18 15 16 12 16 19 23 35 37 
sensor id 1 15 4 3 6 15 20 11 7 12 16 12 8 
sensor id 2 43 33 37 34 35 25 243 19 26 30 45 36 
sensor id 3 12 15 8 6 10 16 10 7 11 17 12 10 
sensor id 4 11 12 8 5 8 12 8 5 10 12 10 8 
sensor id 5 0 0 0 0 0 0 0 0 0 0 0 0 
sensor id 0 49 49 38 21 17 18 17 20 22 24 37 43 
sensor id 1 14 6 11 9 4 10 11 6 12 15 12 9 
sensor id 2 44 33 36 30 30 18 243 17 18 31 41 38 
sensor id 3 12 15 8 6 10 15 9 7 11 17 13 10 
sensor id 4 11 12 9 7 11 14 9 7 11 12 11 9 
sensor id 5 0 0 0 0 0 0 0 0 0 0 0 0 
sensor id 0 53 53 45 26 23 24 26 20 22 24 37 43 
sensor id 1 14 6 11 9 4 10 11 6 12 15 12 9 
sensor id 2 44 33 36 30 30 18 243 17 18 31 41 38 
sensor id 3 12 15 8 6 10 15 9 7 11 17 13 10 
sensor id 4 11 12 9 7 11 14 9 7 11 12 11 9 
sensor id 5 0 0 0 0 0 0 0 0 0 0 0 0 
sensor id 0 53 53 45 26 23 24 26 26 25 24 39 49 
sensor id 1 13 5 11 8 2 16 10 7 12 14 13 9 
sensor id 2 47 34 35 27 24 23 243 15 23 16 31 36 
sensor id 3 12 14 7 6 9 15 10 7 11 17 13 11 
sensor id 4 12 12 11 9 16 17 12 8 12 13 12 10 
sensor id 5 0 0 0 0 0 0 0 0 0 0 0 0 
sensor id 0 54 52 50 31 29 30 32 30 27 26 42 54 
sensor id 1 13 3 11 4 14 17 8 7 11 14 11 8 
sensor id 2 49 34 31 21 20 9 0 16 9 25 26 30 
sensor id 3 12 15 7 6 9 15 10 6 12 17 13 10 
sensor id 4 12 13 11 10 21 20 14 9 13 14 12 11 
sensor id 5 0 0 0 0 0 0 0 0 0 0 0 0 
sensor id 0 54 50 52 34 33 38 30 34 31 28 48 62 
sensor id 1 11 16 0 4 13 13 11 7 10 14 13 7 
sensor id 2 46 36 30 22 18 8 0 15 8 23 23 25 
sensor id 3 12 15 8 6 9 16 10 7 11 16 12 11 
sensor id 4 12 14 12 12 27 24 16 11 14 14 13 11 
sensor id 5 0 0 0 0 0 0 0 0 0 0 0 0 
sensor id 0 53 49 54 40 36 41 29 40 33 27 41 62 
sensor id 1 7 6 7 4 9 12 10 7 10 15 11 8 
sensor id 2 36 32 24 17 14 16 0 13 5 13 18 16 
sensor id 3 12 14 7 6 9 15 10 6 11 17 12 10 
sensor id 4 12 14 12 13 32 29 19 12 15 15 12 11 
sensor id 5 0 0 0 0 0 0 0 0 0 0 0 0 
sensor id 0 48 47 58 48 35 41 27 52 37 27 40 63 
sensor id 1 9 1 6 6 7 11 10 6 11 12 13 9 
sensor id 2 21 25 17 12 12 6 0 10 9 7 15 13 
sensor id 3 12 15 8 6 9 15 9 7 11 16 12 10 
sensor id 4 12 14 11 12 33 38 25 13 15 15 13 11 
sensor id 5 0 0 0 0 0 0 0 0 0 0 0 0 
sensor id 0 39 32 45 47 29 39 26 61 48 31 48 62 
sensor id 1 12 2 0 7 7 10 10 6 11 14 12 7 
sensor id 2 15 19 14 10 12 6 0 8 3 18 14 10 
sensor id 3 12 15 8 6 9 16 10 7 12 16 13 10 
sensor id 4 14 16 15 17 39 48 46 27 38 29 22 18 
sensor id 5 0 0 0 0 0 0 0 0 0 0 0 0 
sensor id 0 34 27 35 39 27 35 24 61 48 31 48 62 
sensor id 1 12 2 0 7 7 10 10 6 11 14 12 7 
sensor id 2 15 19 14 10 12 6 0 8 3 18 14 10 
sensor id 3 12 15 8 6 9 16 10 7 12 16 13 10 
sensor id 4 14 16 15 17 39 48 46 27 38 29 22 18 
sensor id 5 0 0 0 0 0 0 0 0 0 0 0 0 
sensor id 0 34 27 35 39 27 35 24 57 49 32 44 48 
sensor id 1 9 13 0 7 2 19 9 6 12 14 11 8 
sensor id 2 14 19 12 10 10 13 0 6 7 20 12 11 
sensor id 3 12 15 8 6 10 16 10 7 12 17 12 10 
sensor id 4 17 19 20 19 34 45 49 34 60 53 27 20 
sensor id 5 0 0 0 0 0 0 0 0 0 0 0 0 
sensor id 0 27 22 26 32 24 29 24 49 44 30 32 30 
sensor id 1 12 6 0 4 13 18 7 7 12 15 11 6 
sensor id 2 13 17 11 7 10 16 0 5 11 19 12 8 
sensor id 3 12 15 8 6 10 16 10 7 12 17 12 10 
sensor id 4 22 22 26 19 30 44 50 34 69 67 28 22 
sensor id 5 0 0 0 0 0 0 0 0 0 0 0 0 
sensor id 0 18 17 16 18 19 23 20 32 35 26 23 19 
sensor id 1 8 6 1 4 3 10 7 6 11 14 12 9 
sensor id 2 11 15 10 6 7 7 0 4 3 6 11 8 
sensor id 3 12 15 8 6 9 15 9 8 12 16 13 10 
sensor id 4 26 23 28 20 27 41 48 33 71 72 28 25 
sensor id 5 0 0 0 0 0 0 0 0 0 0 0 0 
sensor id 0 15 14 12 13 16 19 18 25 32 25 21 17 
sensor id 1 8 4 10 5 4 10 8 7 10 13 13 8 
sensor id 2 10 14 9 7 6 5 0 7 6 5 13 9 
sensor id 3 12 15 8 6 9 16 10 7 12 16 13 11 
sensor id 4 30 24 31 22 25 37 45 32 71 83 30 29 
sensor id 5 0 0 0 0 0 0 0 0 0 0 0 0 
sensor id 0 15 14 12 12 15 18 19 24 34 25 21 17 
sensor id 1 11 7 0 4 12 15 7 5 11 14 11 7 
sensor id 2 11 15 8 5 7 15 0 3 4 16 13 8 
sensor id 3 12 15 7 6 10 16 10 8 12 17 13 11 
sensor id 4 36 27 36 25 23 33 39 28 68 89 31 33 
sensor id 5 0 0 0 0 0 0 0 0 0 0 0 0 
sensor id 0 14 13 11 11 14 16 16 24 34 25 21 17 
sensor id 1 11 7 0 4 12 15 7 5 11 14 11 7 
sensor id 2 11 15 8 5 7 15 0 3 4 16 13 8 
sensor id 3 12 15 7 6 10 16 10 8 12 17 13 11 
sensor id 4 36 27 36 25 23 33 39 28 68 89 31 33 
sensor id 5 0 0 0 0 0 0 0 0 0 0 0 0 
sensor id 0 13 12 9 7 11 14 11 9 15 18 14 9 
sensor id 1 11 14 7 3 6 14 8 5 11 13 12 7 
sensor id 2 11 14 8 5 6 10 243 5 7 6 10 7 
sensor id 3 12 16 8 7 10 17 11 8 14 19 14 11 
sensor id 4 45 30 37 27 19 24 27 24 57 95 33 34 
sensor id 5 0 0 0 0 0 0 0 0 0 0 0 0 
sensor id 0 11 11 7 6 10 12 9 9 15 18 14 9 
sensor id 1 11 14 7 3 6 14 8 5 11 13 12 7 
sensor id 2 11 14 8 5 6 10 243 5 7 6 10 7 
sensor id 3 12 16 8 7 10 17 11 8 14 19 14 11 
sensor id 4 45 30 37 27 19 24 27 24 57 95 33 34 
sensor id 5 0 0 0 0 0 0 0 0 0 0 0 0 
sensor id 0 12 12 8 6 9 12 8 5 10 15 11 8 
sensor id 1 9 1 0 3 3 11 7 6 11 14 12 9 
sensor id 2 10 14 9 5 6 4 243 3 2 8 10 8 
sensor id 3 14 16 9 8 12 17 13 11 16 22 18 14 
sensor id 4 25 15 13 11 11 16 15 15 36 73 24 18 
sensor id 5 0 0 0 0 0 0 0 0 0 0 0 0 
sensor id 0 12 12 8 5 9 12 8 5 10 15 11 8 
sensor id 1 9 1 0 3 3 11 7 6 11 14 12 9 
sensor id 2 10 14 9 5 6 4 243 3 2 8 10 8 
sensor id 3 14 16 9 8 12 17 13 11 16 22 18 14 
sensor id 4 25 15 13 11 11 16 15 15 36 73 24 18 
sensor id 5 0 0 0 0 0 0 0 0 0 0 0 0 
sensor id 0 12 12 8 5 9 12 8 6 10 15 12 9 
sensor id 1 11 11 5 6 10 14 9 8 13 16 14 9 
sensor id 2 10 15 8 6 6 4 243 4 7 16 13 8 
sensor id 3 15 17 11 11 14 19 17 19 25 28 29 26 
sensor id 4 20 14 13 11 11 14 13 12 28 51 26 22 
sensor id 5 0 0 0 0 0 0 0 0 0 0 0 0 
sensor id 0 11 11 8 6 9 13 8 6 11 16 12 9 
sensor id 1 12 12 4 5 4 17 12 11 17 20 18 14 
sensor id 2 11 14 8 5 5 4 243 6 11 11 10 8 
sensor id 3 21 20 16 26 25 25 30 40 36 38 43 42 
sensor id 4 24 22 15 12 10 14 11 11 19 30 19 19 
sensor id 5 0 0 0 0 0 0 0 0 0 0 0 0 
sensor id 0 12 12 8 6 9 12 8 6 10 15 12 8 
sensor id 1 14 6 1 8 9 19 16 20 30 33 37 26 
sensor id 2 11 14 9 5 7 6 243 7 5 6 12 8 
sensor id 3 33 25 25 39 33 29 36 46 39 42 52 59 
sensor id 4 22 23 15 10 9 13 9 9 13 20 18 15 
sensor id 5 0 0 0 0 0 0 0 0 0 0 0 0 
sensor id 0 11 11 8 6 9 12 8 6 11 16 12 9 
sensor id 1 16 18 3 12 17 15 15 22 34 39 43 27 
sensor id 2 10 13 8 5 8 10 0 6 12 10 10 8 
sensor id 3 47 31 32 47 33 28 33 46 39 42 54 65 
sensor id 4 20 16 13 8 9 12 9 7 12 14 14 12 
sensor id 5 0 0 0 0 0 0 0 0 0 0 0 0 
sensor id 0 11 10 8 6 9 12 8 6 10 14 12 9 
sensor id 1 21 17 13 13 17 23 17 20 32 46 46 28 
sensor id 2 11 13 8 7 6 10 0 6 8 14 12 8 
sensor id 3 62 36 40 50 33 26 30 42 36 38 47 63 
sensor id 4 17 16 11 6 8 11 7 6 11 12 11 9 
sensor id 5 0 0 0 0 0 0 0 0 0 0 0 0 
sensor id 0 11 11 8 5 9 12 8 6 10 16 12 8 
sensor id 1 21 18 13 12 16 24 19 20 31 49 48 27 
sensor id 2 11 14 8 6 7 11 0 7 12 16 12 8 
sensor id 3 71 42 48 55 34 25 26 39 31 34 41 60 
sensor id 4 13 14 9 5 7 11 7 5 10 12 10 8 
sensor id 5 0 0 0 0 0 0 0 0 0 0 0 0 
sensor id 0 12 12 8 5 9 12 8 6 10 14 11 8 
sensor id 1 21 11 13 15 19 26 24 23 32 48 56 37 
sensor id 2 11 14 10 7 8 11 0 7 11 14 12 9 
sensor id 3 72 46 57 57 35 25 23 31 23 26 31 48 
sensor id 4 11 12 8 5 7 11 7 5 10 12 10 7 
sensor id 5 0 0 0 0 0 0 0 0 0 0 0 0 
sensor id 0 12 12 8 5 9 12 8 6 10 15 10 8 
sensor id 1 30 20 14 18 18 26 27 29 37 47 75 58 
sensor id 2 12 15 10 7 7 11 0 6 7 16 14 10 
sensor id 3 64 48 58 50 33 24 20 24 19 23 24 39 
sensor id 4 10 12 7 4 7 11 7 5 10 12 10 7 
sensor id 5 0 0 0 0 0 0 0 0 0 0 0 0 
sensor id 0 11 12 8 5 9 12 8 6 10 14 11 8 
sensor id 1 46 24 24 29 21 28 29 31 36 41 72 66 
sensor id 2 12 15 9 7 8 12 0 7 12 18 14 10 
sensor id 3 53 46 54 42 30 22 18 18 17 21 20 28 
sensor id 4 10 12 7 5 7 11 7 5 10 11 10 7 
sensor id 5 0 0 0 0 0 0 0 0 0 0 0 0 
sensor id 0 12 12 8 5 9 12 7 6 10 14 11 8 
sensor id 1 46 24 24 29 21 28 29 31 36 41 72 66 
sensor id 2 12 15 9 7 8 12 0 7 12 18 14 10 
sensor id 3 53 46 54 42 30 22 18 18 17 21 20 28 
sensor id 4 10 12 7 5 7 11 7 5 10 11 10 7 
sensor id 5 0 0 0 0 0 0 0 0 0 0 0 0 
sensor id 0 12 12 8 5 9 12 7 6 10 15 13 9 
sensor id 1 59 28 31 33 21 24 28 31 34 35 61 71 
sensor id 2 12 15 9 8 8 11 0 9 14 19 17 12 
sensor id 3 43 47 48 31 24 20 16 15 15 20 18 24 
sensor id 4 10 11 7 4 7 11 7 5 10 11 10 7 
sensor id 5 0 0 0 0 0 0 0 0 0 0 0 0 
sensor id 0 11 12 8 5 9 12 8 6 10 15 11 9 
sensor id 1 67 31 47 41 21 23 28 30 33 32 47 63 
sensor id 2 13 16 11 9 9 12 0 11 21 23 20 14 
sensor id 3 39 44 42 26 21 20 14 13 14 19 16 19 
sensor id 4 10 11 7 4 7 11 7 5 10 11 10 7 
sensor id 5 0 0 0 0 0 0 0 0 0 0 0 0 
sensor id 0 11 13 8 5 9 12 8 5 10 15 11 9 
sensor id 1 80 35 54 35 22 25 21 26 33 31 35 52 
sensor id 2 14 16 12 10 10 16 0 14 26 28 23 18 
sensor id 3 27 34 28 15 14 18 12 10 13 18 15 14 
sensor id 4 10 11 7 4 7 11 7 4 10 11 10 7 
sensor id 5 0 0 0 0 0 0 0 0 0 0 0 0 
sensor id 0 12 12 9 5 9 12 8 6 10 15 12 8 
sensor id 1 87 45 57 28 22 14 19 23 28 28 29 38 
sensor id 2 14 15 12 12 11 7 0 17 32 27 29 21 
sensor id 3 18 28 17 9 12 17 11 8 13 17 14 12 
sensor id 4 10 11 7 4 7 11 7 5 10 11 10 7 
sensor id 5 0 0 0 0 0 0 0 0 0 0 0 0 
sensor id 0 12 12 9 5 9 12 8 6 9 16 11 9 
sensor id 1 84 58 47 20 12 25 15 20 23 23 25 27 
sensor id 2 15 17 11 12 10 16 0 17 33 33 34 22 
sensor id 3 15 20 11 8 10 17 10 7 12 17 14 11 
sensor id 4 10 11 7 4 6 11 7 4 9 11 10 7 
sensor id 5 0 0 0 0 0 0 0 0 0 0 0 0 
sensor id 0 11 12 8 5 9 12 8 6 10 15 12 9 
sensor id 1 75 58 42 19 11 24 12 15 17 19 21 23 
sensor id 2 17 16 13 12 10 11 0 19 39 39 43 29 
sensor id 3 14 18 10 7 10 15 10 7 11 16 12 11 
sensor id 4 9 11 7 4 7 11 7 5 10 11 10 7 
sensor id 5 0 0 0 0 0 0 0 0 0 0 0 0 
sensor id 0 11 13 9 6 9 12 8 6 10 16 12 9 
sensor id 1 60 61 42 16 10 22 14 13 16 19 20 23 
sensor id 2 19 17 13 15 11 11 0 23 41 42 49 37 
sensor id 3 13 17 9 6 10 15 8 7 12 17 13 10 
sensor id 4 9 11 7 4 7 11 7 5 10 11 10 7 
sensor id 5 0 0 0 0 0 0 0 0 0 0 0 0 
sensor id 0 15 16 12 8 10 13 9 8 13 20 22 14 
sensor id 1 61 55 51 19 20 24 16 14 16 19 19 19 
sensor id 2 25 20 21 36 43 26 0 48 61 48 61 74 
sensor id 3 12 16 9 6 11 16 9 7 12 16 13 10 
sensor id 4 10 11 7 4 7 11 7 5 10 11 10 7 
sensor id 5 0 0 0 0 0 0 0 0 0 0 0 0 
sensor id 0 17 18 13 8 11 13 9 8 13 20 22 14 
sensor id 1 61 55 51 19 20 24 16 14 16 19 19 19 
sensor id 2 25 20 21 36 43 26 0 48 61 48 61 74 
sensor id 3 12 16 9 6 11 16 9 7 12 16 13 10 
sensor id 4 10 11 7 4 7 11 7 5 10 11 10 7 
sensor id 5 0 0 0 0 0 0 0 0 0 0 0 0 
sensor id 0 17 18 13 8 11 13 9 8 13 20 24 15 
sensor id 1 37 36 33 16 19 26 12 11 15 17 17 14 
sensor id 2 27 21 24 42 44 25 0 47 56 40 60 73 
sensor id 3 12 16 9 6 9 17 9 7 11 17 13 10 
sensor id 4 10 11 7 4 7 11 7 4 10 12 10 7 
sensor id 5 0 0 0 0 0 0 0 0 0 0 0 0 
sensor id 0 16 16 12 8 10 13 9 8 13 20 24 15 
sensor id 1 27 29 18 12 10 18 11 11 16 15 15 13 
sensor id 2 29 23 24 44 44 15 0 45 54 48 66 86 
sensor id 3 12 16 8 6 10 15 10 7 11 17 12 10 
sensor id 4 10 11 7 4 7 11 7 5 10 11 10 7 
sensor id 5 0 0 0 0 0 0 0 0 0 0 0 0 
sensor id 0 18 21 13 8 10 13 9 8 13 20 25 16 
sensor id 1 21 26 20 11 18 19 11 9 13 16 16 13 
sensor id 2 34 27 28 48 43 27 0 45 52 47 68 97 
sensor id 3 12 16 8 6 10 15 9 7 11 17 13 10 
sensor id 4 10 11 7 4 7 11 7 5 10 11 10 7 
sensor id 5 0 0 0 0 0 0 0 0 0 0 0 0 
sensor id 0 19 26 14 9 10 13 9 8 13 20 25 16 
sensor id 1 21 26 20 11 18 19 11 9 13 16 16 13 
sensor id 2 34 27 28 48 43 27 0 45 52 47 68 97 
sensor id 3 12 16 8 6 10 15 9 7 11 17 13 10 
sensor id 4 10 11 7 4 7 11 7 5 10 11 10 7 
sensor id 5 0 0 0 0 0 0 0 0 0 0 0 0 
sensor id 0 19 30 15 8 11 14 9 9 14 21 29 17 
sensor id 1 19 16 8 9 8 11 12 10 15 17 13 10 
sensor id 2 38 29 32 49 45 28 243 44 47 40 63 100 
sensor id 3 12 15 8 7 10 16 10 7 12 17 12 11 
sensor id 4 10 11 7 4 7 11 7 5 10 12 10 7 
sensor id 5 0 0 0 0 0 0 0 0 0 0 0 0 
sensor id 0 20 34 16 9 11 14 9 9 14 21 29 17 
sensor id 1 19 16 8 9 8 11 12 10 15 17 13 10 
sensor id 2 38 29 32 49 45 28 243 44 47 40 63 100 
sensor id 3 12 15 8 7 10 16 10 7 12 17 12 11 
sensor id 4 10 11 7 4 7 11 7 5 10 12 10 7 
sensor id 5 0 0 0 0 0 0 0 0 0 0 0 0 
sensor id 0 21 36 18 10 11 14 10 11 18 25 46 22 
sensor id 1 15 20 16 11 15 21 10 9 14 16 14 11 
sensor id 2 38 29 31 46 45 27 243 38 42 38 51 81 
sensor id 3 12 16 8 6 10 16 10 7 12 17 13 10 
sensor id 4 10 11 7 4 7 11 7 5 10 11 10 7 
sensor id 5 0 0 0 0 0 0 0 0 0 0 0 0 
sensor id 0 23 35 20 11 12 14 10 11 18 25 46 22 
sensor id 1 15 20 16 11 15 21 10 9 14 16 14 11 
sensor id 2 38 29 31 46 45 27 243 38 42 38 51 81 
sensor id 3 12 16 8 6 10 16 10 7 12 17 13 10 
sensor id 4 10 11 7 4 7 11 7 5 10 11 10 7 
sensor id 5 0 0 0 0 0 0 0 0 0 0 0 0 
sensor id 0 24 32 21 14 13 15 12 19 28 30 74 37 
sensor id 1 15 11 5 4 14 20 11 8 13 15 13 10 
sensor id 2 40 27 34 45 31 24 0 28 28 22 29 62 
sensor id 3 12 16 8 6 10 17 10 7 12 16 13 10 
sensor id 4 10 12 8 4 8 12 7 5 10 12 10 7 
sensor id 5 0 0 0 0 0 0 0 0 0 0 0 0 
sensor id 0 24 32 21 14 13 15 12 19 28 30 74 37 
sensor id 1 15 11 5 4 14 20 11 8 13 15 13 10 
sensor id 2 40 27 34 45 31 24 0 28 28 22 29 62 
sensor id 3 12 16 8 6 10 16 10 7 12 17 13 10 
sensor id 4 10 12 8 5 8 12 8 5 10 12 10 7 
sensor id 5 0 0 0 0 0 0 0 0 0 0 0 0 
sensor id 0 24 31 28 18 16 16 13 23 29 29 72 41 
sensor id 1 13 18 0 7 3 18 10 6 13 16 13 7 
sensor id 2 41 26 41 46 22 20 0 22 16 11 24 45 
sensor id 3 12 16 8 6 10 16 10 7 12 17 12 10 
sensor id 4 10 13 8 5 8 12 8 5 11 13 10 8 
sensor id 5 0 0 0 0 0 0 0 0 0 0 0 0 
sensor id 0 26 31 37 25 23 19 16 26 33 28 75 44 
sensor id 1 12 0 5 7 6 22 8 7 12 14 12 8 
sensor id 2 37 26 42 43 19 16 0 21 9 24 19 36 
sensor id 3 12 15 8 6 10 16 9 7 12 17 12 10 
sensor id 4 11 13 9 5 9 13 8 6 11 12 10 8 
sensor id 5 0 0 0 0 0 0 0 0 0 0 0 0 
sensor id 0 24 27 41 33 35 26 21 31 38 33 74 45 
sensor id 1 9 14 0 7 5 15 9 6 11 16 11 8 
sensor id 2 32 22 38 43 18 8 0 16 19 16 17 27 
sensor id 3 12 15 8 5 10 16 10 7 12 17 12 10 
sensor id 4 11 13 10 6 9 14 9 6 11 13 11 9 
sensor id 5 0 0 0 0 0 0 0 0 0 0 0 0 
sensor id 0 27 28 40 36 44 32 24 34 39 33 68 46 
sensor id 1 8 15 0 8 3 20 7 8 11 13 13 7 
sensor id 2 26 24 36 37 17 20 0 16 4 16 18 22 
sensor id 3 12 16 8 6 9 16 10 7 12 17 12 10 
sensor id 4 12 14 10 7 10 15 9 6 12 13 11 9 
sensor id 5 0 0 0 0 0 0 0 0 0 0 0 0 
sensor id 0 24 29 37 37 51 39 28 36 45 31 71 45 
sensor id 1 9 14 0 6 4 22 7 6 11 15 11 9 
sensor id 2 24 25 34 34 17 18 0 16 7 21 15 21 
sensor id 3 12 15 8 6 10 16 10 7 12 17 12 10 
sensor id 4 12 14 11 7 10 16 10 7 12 13 12 10 
sensor id 5 0 0 0 0 0 0 0 0 0 0 0 0 
sensor id 0 22 25 32 36 58 53 36 36 45 31 71 45 
sensor id 1 9 14 0 6 4 22 7 6 11 15 11 9 
sensor id 2 24 25 34 34 17 18 0 16 7 21 15 21 
sensor id 3 12 15 8 6 10 16 10 7 12 17 12 10 
sensor id 4 12 14 11 7 10 16 10 7 12 13 12 10 
sensor id 5 0 0 0 0 0 0 0 0 0 0 0 0 
sensor id 0 22 22 26 31 60 65 43 34 49 35 58 36 
sensor id 1 10 2 9 4 13 11 10 6 12 14 12 8 
sensor id 2 17 19 17 14 14 9 0 10 4 20 12 12 
sensor id 3 12 15 8 6 10 16 10 7 12 17 13 10 
sensor id 4 17 18 17 12 17 24 15 10 14 15 15 17 
sensor id 5 0 0 0 0 0 0 0 0 0 0 0 0 
sensor id 0 20 19 21 26 51 69 46 34 49 35 58 36 
sensor id 1 10 2 9 4 13 11 10 6 12 14 12 8 
sensor id 2 17 19 17 14 14 9 0 10 4 20 12 12 
sensor id 3 12 15 8 6 10 16 10 7 12 17 13 10 
sensor id 4 17 18 17 12 17 24 15 10 14 15 15 17 
sensor id 5 0 0 0 0 0 0 0 0 0 0 0 0 
sensor id 0 20 19 21 26 51 69 46 32 52 38 52 30 
sensor id 1 8 13 0 7 4 14 11 6 11 15 12 6 
sensor id 2 13 18 12 10 11 8 0 9 3 16 15 9 
sensor id 3 12 16 8 6 10 16 10 8 12 17 13 11 
sensor id 4 24 22 24 16 23 33 21 14 17 17 20 28 
sensor id 5 0 0 0 0 0 0 0 0 0 0 0 0 
sensor id 0 18 17 17 20 38 62 43 27 45 35 39 23 
sensor id 1 9 15 0 5 12 14 8 8 12 14 13 9 
sensor id 2 13 16 10 8 11 12 0 8 11 6 12 10 
sensor id 3 12 16 8 6 11 17 10 8 12 17 14 11 
sensor id 4 40 30 35 24 34 48 34 23 24 24 33 45 
sensor id 5 0 0 0 0 0 0 0 0 0 0 0 0 
sensor id 0 16 16 14 14 28 47 36 21 35 30 28 17 
sensor id 1 12 14 3 3 7 21 8 6 11 14 13 8 
sensor id 2 12 15 10 6 7 16 0 5 2 7 13 9 
sensor id 3 13 15 8 7 11 17 12 9 12 18 13 12 
sensor id 4 52 34 35 29 45 64 51 31 33 23 41 50 
sensor id 5 0 0 0 0 0 0 0 0 0 0 0 0 
sensor id 0 14 14 12 11 21 34 26 17 24 23 21 15 
sensor id 1 12 3 0 4 14 18 7 5 13 15 11 7 
sensor id 2 12 14 8 6 8 14 0 3 7 19 10 7 
sensor id 3 13 15 9 8 11 18 12 8 13 18 14 12 
sensor id 4 52 36 30 30 45 64 63 37 39 29 44 50 
sensor id 5 0 0 0 0 0 0 0 0 0 0 0 0 
sensor id 0 14 13 11 9 17 26 20 12 19 20 17 12 
sensor id 1 8 7 10 4 2 17 9 5 12 16 11 9 
sensor id 2 10 14 9 6 6 7 0 3 4 19 10 8 
sensor id 3 13 17 9 8 11 19 12 10 14 19 14 12 
sensor id 4 44 24 27 28 41 56 67 44 50 36 43 45 
sensor id 5 0 0 0 0 0 0 0 0 0 0 0 0 
sensor id 0 13 13 10 8 13 20 14 11 16 19 15 11 
sensor id 1 8 15 0 4 13 16 8 7 12 13 14 7 
sensor id 2 10 14 8 5 7 15 0 6 12 5 12 6 
sensor id 3 13 17 9 8 12 18 14 11 16 21 16 13 
sensor id 4 40 20 22 24 35 45 61 45 57 49 41 41 
sensor id 5 0 0 0 0 0 0 0 0 0 0 0 0 
sensor id 0 13 13 10 7 12 16 12 11 18 21 17 13 
sensor id 1 9 0 8 6 4 11 10 6 10 15 13 9 
sensor id 2 11 13 8 6 7 4 206 7 3 6 11 9 
sensor id 3 14 16 9 9 13 20 16 14 21 25 20 15 
sensor id 4 42 21 24 23 31 37 53 42 60 49 41 38 
sensor id 5 0 0 0 0 0 0 0 0 0 0 0 0 
sensor id 0 13 13 10 7 12 15 12 13 22 21 19 13 
sensor id 1 10 0 0 7 6 11 9 8 11 15 11 7 
sensor id 2 12 13 8 6 7 5 0 6 12 17 11 7 
sensor id 3 16 17 10 13 18 26 32 32 36 43 33 24 
sensor id 4 40 27 25 22 26 30 45 41 61 53 35 33 
sensor id 5 0 0 0 0 0 0 0 0 0 0 0 0 
sensor id 0 14 13 9 8 11 14 11 11 18 19 16 11 
sensor id 1 11 8 0 3 6 23 10 7 11 14 12 9 
sensor id 2 11 14 8 5 5 9 0 7 8 8 10 8 
sensor id 3 17 18 12 18 23 28 36 38 48 67 44 29 
sensor id 4 36 24 21 19 21 23 32 33 50 43 31 27 
sensor id 5 0 0 0 0 0 0 0 0 0 0 0 0 
sensor id 0 12 12 10 6 10 14 11 10 16 20 16 10 
sensor id 1 8 0 0 4 13 21 10 7 10 15 12 7 
sensor id 2 11 14 8 5 7 14 243 3 1 12 14 7 
sensor id 3 19 18 12 20 24 27 36 41 56 86 53 34 
sensor id 4 29 21 18 15 16 18 19 21 33 32 24 21 
sensor id 5 0 0 0 0 0 0 0 0 0 0 0 0 
sensor id 0 12 12 9 7 10 12 9 8 13 17 13 10 
sensor id 1 10 0 1 7 13 16 10 7 13 14 13 9 
sensor id 2 12 14 8 5 7 12 243 3 12 9 10 9 
sensor id 3 21 19 14 22 27 30 39 46 66 97 70 38 
sensor id 4 25 20 16 12 12 14 12 11 18 20 17 15 
sensor id 5 0 0 0 0 0 0 0 0 0 0 0 0 
sensor id 0 10 11 8 6 9 13 9 7 11 15 11 9 
sensor id 1 9 0 0 7 14 17 11 7 12 15 12 8 
sensor id 2 11 13 8 6 7 12 243 3 3 18 12 7 
sensor id 3 22 20 16 26 30 33 42 52 70 89 89 44 
sensor id 4 19 16 12 8 9 13 9 7 13 16 14 11 
sensor id 5 0 0 0 0 0 0 0 0 0 0 0 0 
sensor id 0 11 11 9 5 9 12 8 7 11 15 11 9 
sensor id 1 9 0 0 7 14 17 11 7 12 15 12 8 
sensor id 2 11 13 8 6 7 12 243 3 3 18 12 7 
sensor id 3 22 20 16 26 30 33 42 52 70 89 89 44 
sensor id 4 19 16 12 8 9 13 9 7 13 16 14 11 
sensor id 5 0 0 0 0 0 0 0 0 0 0 0 0 
sensor id 0 10 12 8 6 9 13 8 7 10 16 11 9 
sensor id 1 10 15 4 4 11 26 15 9 13 17 13 8 
sensor id 2 11 14 9 5 6 12 243 4 3 17 13 8 
sensor id 3 30 24 20 33 37 35 47 60 52 46 105 69 
sensor id 4 11 13 8 4 8 11 8 5 11 12 10 8 
sensor id 5 0 0 0 0 0 0 0 0 0 0 0 0 
sensor id 0 11 11 8 5 9 12 8 7 10 16 11 9 
sensor id 1 10 15 4 4 11 26 15 9 13 17 13 8 
sensor id 2 11 14 9 5 6 12 243 4 3 17 13 8 
sensor id 3 30 24 20 33 37 35 47 60 52 46 105 69 
sensor id 4 11 13 8 4 8 11 8 5 11 12 10 8 
sensor id 5 0 0 0 0 0 0 0 0 0 0 0 0 
sensor id 0 12 13 9 5 9 12 8 6 12 19 14 9 
sensor id 1 8 13 7 5 15 28 15 10 14 17 14 8 
sensor id 2 11 15 10 7 10 18 243 7 10 7 14 8 
sensor id 3 55 34 30 42 39 42 46 50 32 29 44 74 
sensor id 4 11 13 8 5 7 11 8 5 10 12 11 8 
sensor id 5 0 0 0 0 0 0 0 0 0 0 0 0 
sensor id 0 13 14 9 5 9 12 8 6 12 19 14 9 
sensor id 1 8 13 7 5 15 28 15 10 14 17 14 8 
sensor id 2 11 15 10 7 10 18 243 7 10 7 14 8 
sensor id 3 55 34 30 42 39 42 46 50 32 29 44 74 
sensor id 4 11 13 8 5 7 11 8 5 10 12 11 8 
sensor id 5 0 0 0 0 0 0 0 0 0 0 0 0 
sensor id 0 13 14 9 5 9 12 8 7 13 21 15 10 
sensor id 1 12 1 9 7 9 34 18 9 16 20 16 10 
sensor id 2 12 15 10 8 9 19 243 5 13 8 12 9 
sensor id 3 79 41 40 49 43 45 45 42 25 25 30 56 
sensor id 4 11 13 8 5 8 12 8 5 10 13 11 8 
sensor id 5 0 0 0 0 0 0 0 0 0 0 0 0 
sensor id 0 12 11 9 6 10 13 9 9 17 31 22 11 
sensor id 1 9 9 9 6 19 32 19 12 18 22 16 12 
sensor id 2 11 13 10 7 13 23 243 8 3 15 11 9 
sensor id 3 77 45 47 52 47 48 45 38 23 24 26 45 
sensor id 4 12 14 9 6 8 12 8 6 11 12 11 9 
sensor id 5 0 0 0 0 0 0 0 0 0 0 0 0 
sensor id 0 13 15 10 7 11 15 13 14 29 47 30 14 
sensor id 1 14 10 0 10 14 36 22 12 18 21 16 12 
sensor id 2 12 17 10 8 13 21 243 6 3 19 11 9 
sensor id 3 60 44 48 47 51 55 42 30 20 23 22 32 
sensor id 4 14 17 13 9 11 14 10 8 12 13 12 13 
sensor id 5 0 0 0 0 0 0 0 0 0 0 0 0 
sensor id 0 13 14 11 9 13 17 17 17 36 55 33 15 
sensor id 1 10 12 0 9 14 42 23 15 21 21 15 13 
sensor id 2 12 16 11 8 14 25 243 7 3 19 12 11 
sensor id 3 43 39 42 40 48 53 35 24 18 21 19 25 
sensor id 4 19 21 23 15 19 16 12 10 13 14 13 14 
sensor id 5 0 0 0 0 0 0 0 0 0 0 0 0 
sensor id 0 17 24 15 10 14 16 19 18 37 59 37 17 
sensor id 1 11 9 0 10 16 51 29 16 23 22 17 13 
sensor id 2 14 21 13 10 17 33 243 7 12 19 12 11 
sensor id 3 29 33 32 28 37 41 23 16 16 19 17 17 
sensor id 4 23 24 28 18 22 17 12 9 13 14 13 13 
sensor id 5 0 0 0 0 0 0 0 0 0 0 0 0 
sensor id 0 18 23 15 10 14 17 19 19 36 54 38 16 
sensor id 1 11 14 12 11 20 42 25 15 20 21 16 11 
sensor id 2 15 20 12 10 20 33 243 7 6 21 14 10 
sensor id 3 18 22 17 15 23 28 15 11 14 19 15 13 
sensor id 4 20 22 25 16 18 16 11 8 12 14 12 12 
sensor id 5 0 0 0 0 0 0 0 0 0 0 0 0 
sensor id 0 16 23 14 10 14 17 20 20 37 53 41 18 
sensor id 1 14 9 0 10 23 37 21 13 17 19 14 12 
sensor id 2 15 20 12 10 22 34 243 7 11 20 12 10 
sensor id 3 15 18 12 10 15 22 13 9 13 18 14 12 
sensor id 4 17 19 21 14 18 15 11 8 12 13 12 11 
sensor id 5 0 0 0 0 0 0 0 0 0 0 0 0 
sensor id 0 18 23 15 11 14 17 21 21 39 52 43 19 
sensor id 1 11 9 12 9 14 31 20 12 15 17 15 12 
sensor id 2 14 20 13 11 21 28 243 10 6 9 14 11 
sensor id 3 15 18 12 10 15 22 13 9 13 18 14 12 
sensor id 4 17 19 21 14 18 15 11 8 12 13 12 11 
sensor id 5 0 0 0 0 0 0 0 0 0 0 0 0 
sensor id 0 18 25 16 11 14 17 20 20 36 51 38 18 
sensor id 1 11 13 11 11 17 34 23 15 19 20 17 13 
sensor id 2 13 20 13 11 22 29 243 9 14 18 13 10 
sensor id 3 14 18 11 9 15 22 13 10 13 18 15 13 
sensor id 4 15 18 18 12 16 15 11 8 12 13 12 11 
sensor id 5 0 0 0 0 0 0 0 0 0 0 0 0 
sensor id 0 20 29 19 11 13 16 15 20 36 51 38 18 
sensor id 1 11 13 11 11 17 34 23 15 19 20 17 13 
sensor id 2 13 20 13 11 22 29 243 9 14 18 13 10 
sensor id 3 14 18 11 9 15 22 13 10 13 18 15 13 
sensor id 4 15 18 18 12 16 15 11 8 12 13 12 11 
sensor id 5 0 0 0 0 0 0 0 0 0 0 0 0 
sensor id 0 20 29 19 11 13 16 15 16 31 50 33 17 
sensor id 1 13 3 13 11 29 49 41 27 36 34 28 18 
sensor id 2 15 20 12 10 23 33 243 8 12 18 13 12 
sensor id 3 16 21 17 15 24 27 16 13 15 19 16 17 
sensor id 4 16 19 20 12 15 14 10 8 11 13 12 11 
sensor id 5 0 0 0 0 0 0 0 0 0 0 0 0 
sensor id 0 22 31 18 10 12 14 12 14 26 41 29 14 
sensor id 1 13 4 9 16 34 57 54 32 41 40 33 20 
sensor id 2 16 23 15 12 23 35 243 10 6 10 13 11 
sensor id 3 21 31 28 21 29 28 19 14 15 20 18 18 
sensor id 4 17 20 19 11 12 13 9 7 11 13 11 10 
sensor id 5 0 0 0 0 0 0 0 0 0 0 0 0 
sensor id 0 13 14 10 7 10 14 10 10 18 30 22 11 
sensor id 1 14 6 3 15 32 53 50 34 44 44 35 21 
sensor id 2 14 18 12 10 20 32 243 8 10 19 14 10 
sensor id 3 22 32 28 20 26 26 16 14 16 20 17 18 
sensor id 4 14 17 13 7 9 12 8 6 11 12 11 8 
sensor id 5 0 0 0 0 0 0 0 0 0 0 0 0 
sensor id 0 13 13 9 6 11 13 9 8 13 20 15 10 
sensor id 1 15 15 6 16 30 44 43 33 46 49 36 21 
sensor id 2 13 16 10 9 16 24 0 9 10 14 13 10 
sensor id 3 22 34 29 18 23 22 15 13 15 20 18 18 
sensor id 4 11 13 9 5 8 12 8 5 10 12 10 8 
sensor id 5 0 0 0 0 0 0 0 0 0 0 0 0 
sensor id 0 12 13 9 6 10 12 8 7 11 16 12 9 
sensor id 1 15 9 9 16 28 37 43 34 47 53 36 21 
sensor id 2 12 16 12 9 12 17 0 9 8 14 13 10 
sensor id 3 24 38 31 19 20 21 15 13 16 21 19 20 
sensor id 4 10 12 8 5 7 12 7 5 10 12 10 7 
sensor id 5 0 0 0 0 0 0 0 0 0 0 0 0 
sensor id 0 11 12 9 6 9 12 8 6 10 15 12 8 
sensor id 1 15 11 9 18 27 26 36 36 49 53 33 20 
sensor id 2 12 14 10 8 11 12 0 8 8 16 12 10 
sensor id 3 27 42 31 19 18 21 18 21 23 24 34 35 
sensor id 4 10 12 7 4 7 11 7 5 10 12 10 7 
sensor id 5 0 0 0 0 0 0 0 0 0 0 0 0 
sensor id 0 12 11 8 5 9 12 8 6 11 16 12 8 
sensor id 1 14 9 11 19 27 25 36 39 49 45 31 19 
sensor id 2 11 14 9 7 8 10 0 9 10 10 13 10 
sensor id 3 34 51 38 25 22 23 25 36 32 31 42 40 
sensor id 4 10 12 7 4 7 11 7 5 10 12 10 7 
sensor id 5 0 0 0 0 0 0 0 0 0 0 0 0 
sensor id 0 10 11 9 5 9 12 7 5 10 16 11 9 
sensor id 1 16 9 7 21 28 25 42 41 45 40 27 19 
sensor id 2 12 14 10 8 10 9 0 9 7 8 13 10 
sensor id 3 38 58 46 30 26 26 33 45 45 38 50 43 
sensor id 4 10 12 8 4 7 11 7 5 10 12 10 7 
sensor id 5 0 0 0 0 0 0 0 0 0 0 0 0 
sensor id 0 11 13 8 5 9 12 8 6 11 18 13 8 
sensor id 1 15 18 10 22 37 28 56 43 40 34 24 19 
sensor id 2 12 15 11 8 9 14 0 12 5 21 13 11 
sensor id 3 44 57 56 37 33 31 45 51 56 46 53 44 
sensor id 4 11 13 8 5 8 12 8 5 10 12 10 8 
sensor id 5 0 0 0 0 0 0 0 0 0 0 0 0 
sensor id 0 12 12 8 5 9 12 8 7 12 18 12 9 
sensor id 1 15 15 6 21 29 33 49 39 36 31 21 18 
sensor id 2 12 16 10 9 9 15 0 11 5 20 12 10 
sensor id 3 48 52 55 40 34 33 48 48 61 51 53 43 
sensor id 4 14 17 11 6 8 12 8 6 11 13 12 9 
sensor id 5 0 0 0 0 0 0 0 0 0 0 0 0 
sensor id 0 13 12 8 5 9 12 8 6 12 19 12 9 
sensor id 1 15 2 14 16 29 24 39 32 32 26 20 15 
sensor id 2 13 15 10 7 9 7 0 7 14 8 14 9 
sensor id 3 53 50 53 41 33 31 44 43 62 57 52 43 
sensor id 4 17 22 14 7 8 12 8 6 11 13 13 11 
sensor id 5 0 0 0 0 0 0 0 0 0 0 0 0 
sensor id 0 11 12 9 5 9 12 8 6 13 20 13 9 
sensor id 1 15 1 14 13 22 21 34 27 28 24 19 15 
sensor id 2 12 14 9 6 9 6 0 6 14 6 11 10 
sensor id 3 55 47 50 42 33 30 40 40 59 57 47 41 
sensor id 4 20 27 17 8 8 12 9 6 12 12 14 11 
sensor id 5 0 0 0 0 0 0 0 0 0 0 0 0 
sensor id 0 12 13 9 6 9 13 9 6 13 20 13 9 
sensor id 1 15 1 14 13 22 21 34 27 28 24 19 15 
sensor id 2 12 14 9 6 9 6 0 6 14 6 11 10 
sensor id 3 55 47 50 42 33 30 40 40 59 57 47 41 
sensor id 4 20 27 17 8 8 12 9 6 12 12 14 11 
sensor id 5 0 0 0 0 0 0 0 0 0 0 0 0 
sensor id 0 11 12 9 6 10 13 9 7 15 23 13 9 
sensor id 1 11 18 1 15 14 18 35 24 23 20 16 14 
sensor id 2 11 14 7 7 8 10 0 6 5 20 12 10 
sensor id 3 41 35 40 40 37 29 32 31 39 40 31 31 
sensor id 4 28 38 26 10 10 13 10 7 12 14 15 14 
sensor id 5 0 0 0 0 0 0 0 0 0 0 0 0 
sensor id 0 13 13 9 6 10 12 9 7 15 23 13 9 
sensor id 1 11 18 1 15 14 18 35 24 23 20 16 14 
sensor id 2 11 14 7 7 8 10 0 6 5 20 12 10 
sensor id 3 41 35 40 40 37 29 32 31 39 40 31 31 
sensor id 4 28 38 26 10 10 13 10 7 12 14 15 14 
sensor id 5 0 0 0 0 0 0 0 0 0 0 0 0 
sensor id 0 12 13 9 6 10 13 9 8 16 24 14 9 
sensor id 1 13 13 0 9 17 24 18 12 16 16 13 10 
sensor id 2 12 16 10 7 7 15 243 5 11 19 11 8 
sensor id 3 24 22 22 30 31 25 24 24 23 26 22 25 
sensor id 4 34 45 32 11 11 14 10 9 15 16 15 17 
sensor id 5 0 0 0 0 0 0 0 0 0 0 0 0 
sensor id 0 12 11 8 6 10 13 9 8 16 24 14 9 
sensor id 1 13 13 0 9 17 24 18 12 16 16 13 10 
sensor id 2 12 16 10 7 7 15 243 5 11 19 11 8 
sensor id 3 24 22 22 30 31 25 24 24 23 26 22 25 
sensor id 4 34 45 32 11 11 14 10 9 15 16 15 17 
sensor id 5 0 0 0 0 0 0 0 0 0 0 0 0 
sensor id 0 11 13 9 6 10 13 9 7 14 21 13 9 
sensor id 1 12 0 11 6 9 23 13 8 12 17 13 8 
sensor id 2 12 14 9 7 7 12 243 5 2 19 12 7 
sensor id 3 17 18 13 16 18 22 19 18 19 22 20 19 
sensor id 4 40 51 36 16 13 16 18 34 54 48 44 45 
sensor id 5 0 0 0 0 0 0 0 0 0 0 0 0 
sensor id 0 12 13 9 6 10 14 9 7 14 21 13 9 
sensor id 1 12 0 11 6 9 23 13 8 12 17 13 8 
sensor id 2 12 14 9 7 7 12 243 5 2 19 12 7 
sensor id 3 17 18 13 16 18 22 19 18 19 22 20 19 
sensor id 4 40 51 36 16 13 16 18 34 54 48 44 45 
sensor id 5 0 0 0 0 0 0 0 0 0 0 0 0 
sensor id 0 12 13 9 6 10 14 9 7 12 18 13 9 
sensor id 1 12 0 4 9 8 13 10 8 12 15 13 9 
sensor id 2 12 14 9 6 7 5 0 7 8 6 11 9 
sensor id 3 16 17 11 11 14 19 14 12 16 20 16 14 
sensor id 4 23 21 17 30 21 21 34 68 71 60 48 44 
sensor id 5 0 0 0 0 0 0 0 0 0 0 0 0 
sensor id 0 11 13 9 6 10 14 10 7 12 18 13 9 
sensor id 1 8 13 7 3 6 22 9 5 11 15 11 6 
sensor id 2 10 15 9 6 5 15 0 3 7 19 13 7 
sensor id 3 14 16 9 8 12 18 12 10 14 19 14 12 
sensor id 4 21 19 17 33 25 23 43 78 70 55 44 44 
sensor id 5 0 0 0 0 0 0 0 0 0 0 0 0 
sensor id 0 12 13 9 7 11 15 11 8 12 18 13 10 
sensor id 1 12 10 2 3 3 13 9 8 12 15 11 9 
sensor id 2 12 15 9 5 6 5 0 5 13 15 10 8 
sensor id 3 13 16 9 6 11 18 12 8 13 18 14 11 
sensor id 4 21 19 18 41 31 26 49 88 65 47 42 46 
sensor id 5 0 0 0 0 0 0 0 0 0 0 0 0 
sensor id 0 12 13 10 7 12 17 12 9 12 16 12 10 
sensor id 1 12 2 0 5 14 12 7 5 13 15 11 7 
sensor id 2 12 14 8 5 8 9 0 3 10 17 10 7 
sensor id 3 13 16 8 7 10 16 11 7 13 18 13 11 
sensor id 4 20 18 18 47 39 30 66 93 59 39 34 39 
sensor id 5 0 0 0 0 0 0 0 0 0 0 0 0 
sensor id 0 12 13 10 8 14 17 14 10 12 16 14 12 
sensor id 1 10 1 0 5 13 19 7 6 10 15 13 9 
sensor id 2 12 14 8 5 7 14 0 5 1 8 11 8 
sensor id 3 12 16 8 7 10 17 10 8 12 18 13 11 
sensor id 4 18 16 16 42 44 35 80 88 44 29 26 33 
sensor id 5 0 0 0 0 0 0 0 0 0 0 0 0 
sensor id 0 14 14 13 15 23 25 28 19 15 17 15 18 
sensor id 1 12 3 0 2 4 17 10 6 11 13 11 8 
sensor id 2 12 14 7 5 5 8 0 6 2 8 10 9 
sensor id 3 12 16 8 7 10 17 10 8 12 18 13 11 
sensor id 4 18 16 16 42 44 35 80 88 44 29 26 33 
sensor id 5 0 0 0 0 0 0 0 0 0 0 0 0 
sensor id 0 17 16 21 36 41 36 37 25 16 17 16 20 
sensor id 1 9 0 0 3 11 22 9 6 12 13 13 8 
sensor id 2 11 14 8 5 7 14 0 3 7 14 13 9 
sensor id 3 13 17 9 6 10 16 10 7 13 18 13 11 
sensor id 4 14 15 14 29 53 47 63 29 18 17 15 14 
sensor id 5 0 0 0 0 0 0 0 0 0 0 0 0 
sensor id 0 19 19 30 51 49 37 36 25 16 17 16 20 
sensor id 1 9 0 0 3 11 22 9 6 12 13 13 8 
sensor id 2 11 14 8 5 7 14 0 3 7 14 13 9 
sensor id 3 13 17 9 6 10 16 10 7 13 18 13 11 
sensor id 4 14 15 14 29 53 47 63 29 18 17 15 14 
sensor id 5 0 0 0 0 0 0 0 0 0 0 0 0 
sensor id 0 19 19 30 51 49 37 36 25 17 18 16 22 
sensor id 1 7 3 3 5 10 19 9 7 13 14 12 7 
sensor id 2 11 14 9 6 6 10 0 6 11 17 14 9 
sensor id 3 12 16 8 6 10 16 9 8 12 18 13 10 
sensor id 4 12 14 12 16 34 34 31 15 15 14 13 11 
sensor id 5 0 0 0 0 0 0 0 0 0 0 0 0 
sensor id 0 22 20 38 60 48 33 34 27 17 20 17 25 
sensor id 1 10 9 5 6 9 14 9 7 11 14 12 9 
sensor id 2 12 16 10 7 9 12 0 6 3 9 13 9 
sensor id 3 12 16 8 6 9 16 10 7 12 16 13 11 
sensor id 4 12 13 11 13 25 27 21 12 14 14 12 11 
sensor id 5 0 0 0 0 0 0 0 0 0 0 0 0 
sensor id 0 26 23 42 64 45 30 32 28 17 19 19 29 
sensor id 1 12 12 5 5 4 9 8 5 12 14 13 7 
sensor id 2 15 21 17 10 10 7 0 6 9 17 16 14 
sensor id 3 12 16 8 6 9 16 10 7 12 17 13 10 
sensor id 4 12 13 10 11 21 23 18 11 14 14 12 11 
sensor id 5 0 0 0 0 0 0 0 0 0 0 0 0 
sensor id 0 29 26 44 64 37 25 28 29 18 21 19 31 
sensor id 1 10 15 5 3 11 20 9 6 11 15 13 9 
sensor id 2 28 39 42 15 11 15 0 11 5 11 17 20 
sensor id 3 12 15 8 6 10 15 9 7 12 17 13 10 
sensor id 4 12 13 11 11 17 19 14 9 13 14 12 10 
sensor id 5 0 0 0 0 0 0 0 0 0 0 0 0 
sensor id 0 30 25 43 58 29 21 20 26 17 19 20 33 
sensor id 1 9 11 9 6 3 15 9 6 11 14 13 8 
sensor id 2 41 46 55 20 12 9 0 13 7 11 20 23 
sensor id 3 13 16 9 6 10 16 10 7 12 17 13 10 
sensor id 4 12 13 10 8 12 15 10 7 12 13 11 9 
sensor id 5 0 0 0 0 0 0 0 0 0 0 0 0 
sensor id 0 33 25 48 55 25 19 17 22 17 18 18 34 
sensor id 1 10 12 9 5 7 15 9 6 12 14 12 9 
sensor id 2 48 48 53 21 13 16 0 14 16 22 21 24 
sensor id 3 12 16 8 6 9 15 10 7 12 18 13 11 
sensor id 4 11 13 9 6 10 13 9 6 11 13 11 8 
sensor id 5 0 0 0 0 0 0 0 0 0 0 0 0 
sensor id 0 37 27 49 49 20 17 14 18 16 19 19 31 
sensor id 1 11 9 5 6 12 20 8 6 12 14 12 8 
sensor id 2 55 51 51 21 13 11 0 12 8 13 20 26 
sensor id 3 12 15 8 6 10 16 10 7 11 18 12 10 
sensor id 4 11 13 9 6 9 13 8 6 11 12 11 8 
sensor id 5 0 0 0 0 0 0 0 0 0 0 0 0 
sensor id 0 37 26 38 35 16 16 12 14 15 20 18 28 
sensor id 1 10 4 1 5 10 20 8 6 12 15 13 9 
sensor id 2 64 49 51 23 14 14 0 14 13 20 24 34 
sensor id 3 13 16 8 6 9 17 10 7 12 17 13 11 
sensor id 4 10 12 8 5 8 12 8 5 11 12 10 8 
sensor id 5 0 0 0 0 0 0 0 0 0 0 0 0 
sensor id 0 34 22 25 22 14 14 10 13 14 19 19 27 
sensor id 1 12 15 10 8 12 16 10 8 13 16 14 11 
sensor id 2 79 45 50 26 15 15 0 24 22 24 32 49 
sensor id 3 13 16 8 7 9 16 11 7 12 17 13 11 
sensor id 4 10 12 8 3 8 12 8 5 11 12 10 7 
sensor id 5 0 0 0 0 0 0 0 0 0 0 0 0 
sensor id 0 25 16 14 13 11 13 9 9 13 19 19 13 
sensor id 1 16 18 13 13 17 17 11 11 14 18 18 20 
sensor id 2 75 34 43 30 19 18 0 34 37 30 43 58 
sensor id 3 12 16 9 7 10 17 11 8 13 17 13 12 
sensor id 4 10 12 7 5 7 11 7 5 10 12 10 7 
sensor id 5 0 0 0 0 0 0 0 0 0 0 0 0 
sensor id 0 14 15 10 8 10 12 8 7 10 16 14 10 
sensor id 1 32 25 33 21 14 20 13 15 17 20 24 31 
sensor id 2 56 27 32 28 16 14 0 33 48 36 47 50 
sensor id 3 13 16 9 7 11 16 11 8 13 17 14 11 
sensor id 4 10 12 7 4 7 11 7 5 10 12 10 7 
sensor id 5 0 0 0 0 0 0 0 0 0 0 0 0 
sensor id 0 14 13 9 8 9 13 8 6 10 17 13 9 
sensor id 1 48 33 53 29 18 21 17 20 21 25 36 46 
sensor id 2 37 23 21 21 16 14 0 26 42 38 40 27 
sensor id 3 14 17 11 9 13 18 12 9 13 19 14 13 
sensor id 4 10 12 7 5 7 11 7 5 10 12 10 7 
sensor id 5 0 0 0 0 0 0 0 0 0 0 0 0 
sensor id 0 11 14 9 7 9 13 8 6 10 17 13 9 
sensor id 1 48 33 53 29 18 21 17 20 21 25 36 46 
sensor id 2 37 23 21 21 16 14 0 26 42 38 40 27 
sensor id 3 14 17 11 9 13 18 12 9 13 19 14 13 
sensor id 4 10 12 7 5 7 11 7 5 10 12 10 7 
sensor id 5 0 0 0 0 0 0 0 0 0 0 0 0 
sensor id 0 12 12 9 7 9 12 8 6 11 15 11 9 
sensor id 1 62 34 40 37 21 26 29 34 38 48 72 69 
sensor id 2 16 17 12 10 9 13 0 13 20 35 25 15 
sensor id 3 33 33 34 34 37 27 22 21 18 22 23 34 
sensor id 4 10 12 7 4 7 11 7 5 10 12 10 7 
sensor id 5 0 0 0 0 0 0 0 0 0 0 0 0 
sensor id 0 11 13 9 7 9 12 7 6 11 15 11 9 
sensor id 1 62 34 40 37 21 26 29 34 38 48 72 69 
sensor id 2 16 17 12 10 9 13 0 13 20 35 25 15 
sensor id 3 33 33 34 34 37 27 22 21 18 22 23 34 
sensor id 4 10 12 7 4 7 11 7 5 10 12 10 7 
sensor id 5 0 0 0 0 0 0 0 0 0 0 0 0 
sensor id 0 11 13 9 6 9 13 8 6 11 17 13 8 
sensor id 1 43 26 30 36 24 25 25 39 48 61 65 56 
sensor id 2 15 18 13 10 10 10 0 12 16 27 21 14 
sensor id 3 48 39 44 66 59 33 38 43 27 28 41 66 
sensor id 4 10 12 7 4 7 11 7 5 10 12 10 7 
sensor id 5 0 0 0 0 0 0 0 0 0 0 0 0 
sensor id 0 10 14 8 6 9 11 8 6 11 17 13 8 
sensor id 1 43 26 30 36 24 25 25 39 48 61 65 56 
sensor id 2 15 18 13 10 10 10 0 12 16 27 21 14 
sensor id 3 48 39 44 66 59 33 38 43 27 28 41 66 
sensor id 4 10 12 7 4 7 11 7 5 10 12 10 7 
sensor id 5 0 0 0 0 0 0 0 0 0 0 0 0 
sensor id 0 12 13 9 6 9 11 8 6 11 15 11 8 
sensor id 1 30 18 20 30 22 21 22 36 49 56 51 40 
sensor id 2 13 16 8 9 8 11 0 9 12 18 15 10 
sensor id 3 50 39 37 63 49 35 48 65 45 40 78 80 
sensor id 4 10 13 8 4 7 11 7 5 10 12 10 7 
sensor id 5 0 0 0 0 0 0 0 0 0 0 0 0 
sensor id 0 11 11 8 6 8 13 8 6 11 15 11 8 
sensor id 1 30 18 20 30 22 21 22 36 49 56 51 40 
sensor id 2 13 16 8 9 8 11 0 9 12 18 15 10 
sensor id 3 50 39 37 63 49 35 48 65 45 40 78 80 
sensor id 4 10 13 8 4 7 11 7 5 10 12 10 7 
sensor id 5 0 0 0 0 0 0 0 0 0 0 0 0 
sensor id 0 11 11 8 6 8 13 8 6 9 15 11 8 
sensor id 1 25 16 17 24 16 19 20 35 47 51 46 34 
sensor id 2 13 14 10 8 7 10 0 8 9 12 13 9 
sensor id 3 47 41 33 51 37 29 41 68 60 53 99 77 
sensor id 4 10 12 7 5 7 11 7 5 10 12 10 7 
sensor id 5 0 0 0 0 0 0 0 0 0 0 0 0 
sensor id 0 12 12 9 6 9 12 7 6 9 14 13 7 
sensor id 1 20 9 10 21 19 24 19 32 43 43 40 34 
sensor id 2 12 14 10 7 7 11 243 6 6 11 13 9 
sensor id 3 44 40 32 45 34 30 46 74 73 64 104 73 
sensor id 4 10 12 8 4 7 12 7 5 11 12 10 7 
sensor id 5 0 0 0 0 0 0 0 0 0 0 0 0 
sensor id 0 14 8 8 5 9 12 8 6 10 12 14 8 
sensor id 1 20 12 8 21 18 20 17 31 38 37 36 26 
sensor id 2 12 11 10 7 6 10 243 6 9 14 13 8 
sensor id 3 40 36 29 41 34 29 49 73 83 76 99 61 
sensor id 4 10 13 8 4 8 11 8 5 11 12 11 8 
sensor id 5 0 0 0 0 0 0 0 0 0 0 0 0 
sensor id 0 11 13 9 6 9 12 7 6 11 16 11 8 
sensor id 1 18 14 8 16 13 15 17 25 32 29 26 20 
sensor id 2 12 17 7 7 5 8 243 5 11 19 13 9 
sensor id 3 36 36 28 35 32 30 51 68 88 83 88 51 
sensor id 4 11 12 8 5 8 12 8 6 12 14 14 12 
sensor id 5 0 0 0 0 0 0 0 0 0 0 0 0 
sensor id 0 11 12 9 5 9 12 7 6 10 16 12 9 
sensor id 1 16 10 2 12 18 16 16 20 23 22 19 14 
sensor id 2 11 14 9 7 8 12 243 5 8 18 13 8 
sensor id 3 32 30 27 31 30 31 51 60 85 77 64 39 
sensor id 4 16 15 11 9 9 13 10 11 18 22 27 27 
sensor id 5 0 0 0 0 0 0 0 0 0 0 0 0 
sensor id 0 12 12 9 5 10 12 8 6 10 16 12 9 
sensor id 1 16 10 2 12 18 16 16 20 23 22 19 14 
sensor id 2 11 14 9 7 8 12 243 5 8 18 13 8 
sensor id 3 32 30 27 31 30 31 51 60 85 77 64 39 
sensor id 4 16 15 11 9 9 13 10 11 18 22 27 27 
sensor id 5 0 0 0 0 0 0 0 0 0 0 0 0 
sensor id 0 13 11 8 5 9 12 9 6 10 17 11 9 
sensor id 1 11 7 4 7 10 18 11 9 14 17 14 10 
sensor id 2 11 15 7 6 8 4 243 4 4 12 13 8 
sensor id 3 19 21 15 19 23 28 43 39 50 44 31 23 
sensor id 4 21 16 13 11 10 13 11 13 22 29 36 32 
sensor id 5 0 0 0 0 0 0 0 0 0 0 0 0 
sensor id 0 12 14 8 5 9 12 8 6 10 17 11 9 
sensor id 1 11 7 4 7 10 18 11 9 14 17 14 10 
sensor id 2 11 15 7 6 8 4 243 4 4 12 13 8 
sensor id 3 19 21 15 19 23 28 43 39 50 44 31 23 
sensor id 4 21 16 13 11 10 13 11 13 22 29 36 32 
sensor id 5 0 0 0 0 0 0 0 0 0 0 0 0 
sensor id 0 11 13 9 5 9 13 8 6 11 17 12 9 
sensor id 1 11 1 2 7 11 15 8 7 12 16 12 7 
sensor id 2 12 14 9 6 9 12 0 3 4 18 14 8 
sensor id 3 15 17 11 12 15 22 24 17 20 21 17 14 
sensor id 4 26 17 14 13 10 14 12 17 30 40 52 50 
sensor id 5 0 0 0 0 0 0 0 0 0 0 0 0 
sensor id 0 12 12 9 5 10 12 8 6 11 17 12 9 
sensor id 1 11 1 2 7 11 15 8 7 12 16 12 7 
sensor id 2 12 14 9 6 9 12 0 3 4 18 14 8 
sensor id 3 15 17 11 12 15 22 24 17 20 21 17 14 
sensor id 4 26 17 14 13 10 14 12 17 30 40 52 50 
sensor id 5 0 0 0 0 0 0 0 0 0 0 0 0 
sensor id 0 11 12 9 5 9 13 8 6 11 17 12 9 
sensor id 1 9 6 7 7 11 13 9 8 12 16 13 10 
sensor id 2 11 14 9 7 9 12 0 5 14 9 11 9 
sensor id 3 14 17 10 11 16 24 29 23 28 27 21 17 
sensor id 4 23 18 14 14 11 14 12 19 31 40 50 42 
sensor id 5 0 0 0 0 0 0 0 0 0 0 0 0 
sensor id 0 11 12 9 5 9 13 8 6 11 17 12 9 
sensor id 1 9 6 7 7 11 13 9 8 12 16 13 10 
sensor id 2 11 14 9 7 9 12 0 5 14 9 11 9 
sensor id 3 14 17 10 11 16 24 29 23 28 27 21 17 
sensor id 4 23 18 14 14 11 14 12 19 31 40 50 42 
sensor id 5 0 0 0 0 0 0 0 0 0 0 0 0 
sensor id 0 11 12 9 5 9 13 8 7 11 19 13 9 
sensor id 1 11 5 1 5 5 13 10 10 14 16 14 9 
sensor id 2 12 14 9 6 8 8 0 7 12 19 12 9 
sensor id 3 16 18 11 13 18 26 35 29 33 29 24 19 
sensor id 4 22 17 13 13 11 14 12 17 27 34 47 45 
sensor id 5 0 0 0 0 0 0 0 0 0 0 0 0 
sensor id 0 12 12 9 6 9 12 8 7 13 22 15 9 
sensor id 1 10 3 6 8 14 22 13 11 15 17 14 11 
sensor id 2 12 14 10 7 9 17 0 7 6 17 15 11 
sensor id 3 16 19 13 15 22 31 47 36 34 30 24 21 
sensor id 4 26 19 15 14 11 14 12 17 25 30 45 51 
sensor id 5 0 0 0 0 0 0 0 0 0 0 0 0 
sensor id 0 11 12 9 5 10 13 9 7 15 30 17 10 
sensor id 1 11 10 12 11 12 20 16 16 18 18 17 15 
sensor id 2 12 14 10 10 12 17 243 17 18 21 18 13 
sensor id 3 17 20 14 17 25 40 61 37 31 28 24 22 
sensor id 4 32 22 17 15 10 14 12 15 21 23 33 45 
sensor id 5 0 0 0 0 0 0 0 0 0 0 0 0 
sensor id 0 13 14 9 6 10 13 9 8 15 35 19 10 
sensor id 1 15 4 11 19 22 23 21 22 22 21 20 18 
sensor id 2 14 16 12 12 16 24 243 24 16 17 18 13 
sensor id 3 19 21 16 20 29 48 71 44 33 29 26 26 
sensor id 4 32 22 16 12 10 13 10 11 16 18 22 22 
sensor id 5 0 0 0 0 0 0 0 0 0 0 0 0 
sensor id 0 13 14 9 5 10 13 8 7 14 33 16 10 
sensor id 1 16 6 11 17 15 30 19 17 20 21 18 14 
sensor id 2 14 17 11 10 16 33 243 8 9 22 12 10 
sensor id 3 20 22 18 27 41 56 81 59 35 30 31 33 
sensor id 4 23 19 12 7 8 12 8 7 12 14 14 11 
sensor id 5 0 0 0 0 0 0 0 0 0 0 0 0 
sensor id 0 11 13 10 5 10 13 9 7 14 30 15 10 
sensor id 1 15 3 11 8 14 33 17 13 19 22 20 14 
sensor id 2 12 15 12 8 14 37 243 8 9 8 14 10 
sensor id 3 22 23 19 42 56 59 84 74 37 32 38 47 
sensor id 4 14 17 10 6 8 12 8 5 11 13 12 8 
sensor id 5 0 0 0 0 0 0 0 0 0 0 0 0 
sensor id 0 14 12 9 5 9 12 8 7 13 30 17 9 
sensor id 1 13 4 11 9 12 34 22 14 20 28 23 14 
sensor id 2 13 14 11 8 15 32 243 7 4 20 12 9 
sensor id 3 28 27 25 68 75 62 78 74 33 30 37 54 
sensor id 4 12 15 9 5 8 11 7 5 10 13 11 8 
sensor id 5 0 0 0 0 0 0 0 0 0 0 0 0 
sensor id 0 13 11 9 5 10 13 8 7 13 30 17 9 
sensor id 1 13 4 11 9 12 34 22 14 20 28 23 14 
sensor id 2 13 14 11 8 15 32 243 7 4 20 12 9 
sensor id 3 28 27 25 68 75 62 78 74 33 30 37 54 
sensor id 4 12 15 9 5 8 11 7 5 10 13 11 8 
sensor id 5 0 0 0 0 0 0 0 0 0 0 0 0 
sensor id 0 13 13 9 5 10 12 8 6 13 27 18 9 
sensor id 1 12 6 12 10 19 48 34 16 19 20 17 14 
sensor id 2 12 16 12 8 19 44 243 6 10 21 12 10 
sensor id 3 41 31 42 92 82 50 42 37 21 24 23 36 
sensor id 4 11 14 8 4 8 11 7 5 10 12 11 7 
sensor id 5 0 0 0 0 0 0 0 0 0 0 0 0 
sensor id 0 13 14 8 5 10 13 8 6 13 27 18 9 
sensor id 1 12 6 12 10 19 48 34 16 19 20 17 14 
sensor id 2 12 16 12 8 19 44 243 6 10 21 12 10 
sensor id 3 41 31 42 92 82 50 42 37 21 24 23 36 
sensor id 4 11 14 8 4 8 11 7 5 10 12 11 7 
sensor id 5 0 0 0 0 0 0 0 0 0 0 0 0 
sensor id 0 11 13 9 4 9 13 9 6 13 26 18 10 
sensor id 1 15 6 2 12 32 56 43 21 22 21 17 13 
sensor id 2 13 15 11 9 24 69 243 11 11 14 14 10 
sensor id 3 30 28 36 44 46 33 21 19 16 20 17 21 
sensor id 4 10 13 8 4 7 11 7 5 10 12 11 7 
sensor id 5 0 0 0 0 0 0 0 0 0 0 0 0 
sensor id 0 14 14 9 5 10 13 9 6 13 26 18 10 
sensor id 1 15 6 2 12 32 56 43 21 22 21 17 13 
sensor id 2 13 15 11 9 24 69 243 11 11 14 14 10 
sensor id 3 30 28 36 44 46 33 21 19 16 20 17 21 
sensor id 4 10 13 8 4 7 11 7 5 10 12 11 7 
sensor id 5 0 0 0 0 0 0 0 0 0 0 0 0 
sensor id 0 14 14 9 5 10 13 9 7 13 28 18 10 
sensor id 1 12 9 8 13 31 50 40 21 21 20 17 13 
sensor id 2 13 17 11 11 29 77 243 11 6 11 14 11 
sensor id 3 23 24 26 27 31 26 17 14 14 18 15 15 
sensor id 4 10 13 8 4 7 11 7 5 10 12 11 7 
sensor id 5 0 0 0 0 0 0 0 0 0 0 0 0 
sensor id 0 12 13 9 6 9 13 8 7 13 28 18 10 
sensor id 1 13 7 9 15 35 48 40 25 23 21 18 15 
sensor id 2 13 16 12 12 34 89 243 12 12 16 14 12 
sensor id 3 17 21 18 15 21 22 14 10 13 19 14 13 
sensor id 4 10 13 8 5 7 11 7 5 10 12 11 7 
sensor id 5 0 0 0 0 0 0 0 0 0 0 0 0 
sensor id 0 12 13 9 5 10 13 8 7 13 30 21 10 
sensor id 1 14 14 5 16 34 35 25 18 17 17 16 13 
sensor id 2 14 16 12 14 42 102 243 15 9 16 16 13 
sensor id 3 15 19 12 10 14 19 11 8 13 17 14 11 
sensor id 4 10 13 8 4 8 11 8 5 10 12 11 7 
sensor id 5 0 0 0 0 0 0 0 0 0 0 0 0 
sensor id 0 12 12 9 6 10 13 9 7 14 27 23 12 
sensor id 1 13 13 8 10 19 23 12 10 13 16 13 10 
sensor id 2 14 16 16 19 55 78 243 19 15 14 15 15 
sensor id 3 13 17 9 7 11 17 10 7 12 18 13 11 
sensor id 4 10 12 7 5 7 12 7 5 10 12 11 7 
sensor id 5 0 0 0 0 0 0 0 0 0 0 0 0 
sensor id 0 13 13 9 6 10 13 9 8 15 28 29 13 
sensor id 1 11 5 7 8 14 19 11 8 13 15 14 9 
sensor id 2 15 17 16 26 63 59 243 21 17 22 18 16 
sensor id 3 12 17 8 6 10 17 10 7 12 17 13 10 
sensor id 4 10 12 8 4 7 11 7 5 10 12 11 7 
sensor id 5 0 0 0 0 0 0 0 0 0 0 0 0 
sensor id 0 15 15 10 7 10 13 9 9 16 33 34 14 
sensor id 1 12 14 7 6 12 17 10 7 13 16 13 8 
sensor id 2 16 17 17 26 63 52 243 18 8 14 15 14 
sensor id 3 12 16 8 6 9 17 10 7 12 17 13 11 
sensor id 4 10 12 7 5 7 12 7 5 10 12 11 7 
sensor id 5 0 0 0 0 0 0 0 0 0 0 0 0 
sensor id 0 15 15 11 7 10 13 9 9 19 41 40 16 
sensor id 1 12 8 3 5 7 15 9 7 12 16 13 8 
sensor id 2 15 19 16 22 53 50 243 13 7 18 17 12 
sensor id 3 12 16 8 6 10 16 10 7 12 17 13 11 
sensor id 4 10 12 8 5 8 12 8 5 10 12 11 7 
sensor id 5 0 0 0 0 0 0 0 0 0 0 0 0 
sensor id 0 17 15 13 9 11 14 10 9 19 41 40 16 
sensor id 1 12 8 3 5 7 15 9 7 12 16 13 8 
sensor id 2 15 19 16 22 53 50 243 13 7 18 17 12 
sensor id 3 12 16 8 6 10 16 10 7 12 17 13 11 
sensor id 4 10 12 8 5 8 12 8 5 10 12 11 7 
sensor id 5 0 0 0 0 0 0 0 0 0 0 0 0 
sensor id 0 16 15 13 12 14 15 13 17 33 61 57 24 
sensor id 1 11 1 4 7 5 15 11 7 12 14 12 9 
sensor id 2 13 15 13 13 31 26 243 10 7 8 12 10 
sensor id 3 12 16 9 6 10 17 10 7 12 17 13 10 
sensor id 4 11 13 8 5 8 12 8 5 11 13 11 8 
sensor id 5 0 0 0 0 0 0 0 0 0 0 0 0 
sensor id 0 18 14 15 17 31 28 26 17 33 61 57 24 
sensor id 1 11 1 4 7 5 15 11 7 12 14 12 9 
sensor id 2 13 15 13 13 31 26 243 10 7 8 12 10 
sensor id 3 12 16 9 6 10 17 10 7 12 17 13 10 
sensor id 4 11 13 8 5 8 12 8 5 11 13 11 8 
sensor id 5 0 0 0 0 0 0 0 0 0 0 0 0 
sensor id 0 18 14 15 17 31 28 26 23 44 69 56 24 
sensor id 1 8 7 5 7 12 21 10 6 11 15 12 8 
sensor id 2 13 14 13 9 21 25 243 8 3 8 11 9 
sensor id 3 12 16 8 6 10 16 10 7 12 17 13 10 
sensor id 4 11 14 10 6 10 14 9 6 12 13 12 9 
sensor id 5 0 0 0 0 0 0 0 0 0 0 0 0 
sensor id 0 16 18 13 15 30 37 30 24 55 74 51 22 
sensor id 1 10 1 0 5 12 22 9 6 12 15 12 9 
sensor id 2 13 17 8 8 15 23 243 7 8 8 11 10 
sensor id 3 12 16 8 6 10 17 10 7 12 17 13 11 
sensor id 4 12 16 12 8 11 16 11 7 12 14 13 11 
sensor id 5 0 0 0 0 0 0 0 0 0 0 0 0 
sensor id 0 15 16 13 13 26 45 34 21 56 79 38 17 
sensor id 1 8 11 11 5 3 13 10 8 12 15 12 9 
sensor id 2 11 16 12 8 10 11 0 8 13 10 11 9 
sensor id 3 12 16 8 6 10 17 10 8 12 17 13 11 
sensor id 4 15 19 17 10 15 23 14 10 15 16 15 16 
sensor id 5 0 0 0 0 0 0 0 0 0 0 0 0 
sensor id 0 15 15 12 11 22 42 36 18 50 76 34 15 
sensor id 1 8 16 2 4 14 15 10 8 12 14 14 8 
sensor id 2 11 15 9 6 11 15 0 7 13 6 14 8 
sensor id 3 13 17 10 10 24 47 28 12 15 19 15 13 
sensor id 4 23 29 27 16 24 34 21 13 18 18 19 22 
sensor id 5 0 0 0 0 0 0 0 0 0 0 0 0 
sensor id 0 14 14 11 10 18 33 31 16 42 68 29 14 
sensor id 1 10 14 3 8 4 25 10 9 13 16 13 9 
sensor id 2 11 15 10 7 8 19 0 8 2 18 11 8 
sensor id 3 14 17 11 12 30 59 37 16 17 21 17 15 
sensor id 4 34 37 31 18 29 36 24 16 20 19 23 26 
sensor id 5 0 0 0 0 0 0 0 0 0 0 0 0 
sensor id 0 13 14 11 9 16 26 28 15 33 52 24 13 
sensor id 1 13 3 5 7 4 23 11 10 14 17 14 11 
sensor id 2 13 15 10 6 8 10 0 7 7 11 12 8 
sensor id 3 15 18 12 15 33 58 47 21 24 26 23 20 
sensor id 4 43 43 32 19 33 33 26 18 21 18 24 27 
sensor id 5 0 0 0 0 0 0 0 0 0 0 0 0 
sensor id 0 14 14 10 7 14 21 21 12 27 43 20 12 
sensor id 1 12 5 10 8 16 15 16 19 23 23 25 29 
sensor id 2 12 14 10 6 9 7 0 5 4 19 13 8 
sensor id 3 17 20 15 22 41 59 64 39 43 43 38 30 
sensor id 4 42 41 30 20 34 29 24 19 22 18 22 25 
sensor id 5 0 0 0 0 0 0 0 0 0 0 0 0 
sensor id 0 13 13 10 6 16 17 12 11 25 43 20 11 
sensor id 1 21 5 21 37 28 19 22 34 39 34 35 37 
sensor id 2 12 14 10 6 9 8 0 5 13 9 13 8 
sensor id 3 25 31 26 31 46 55 64 51 59 60 57 41 
sensor id 4 38 41 26 19 31 24 21 15 17 14 16 18 
sensor id 5 0 0 0 0 0 0 0 0 0 0 0 0 
sensor id 0 12 13 10 6 10 14 9 9 24 42 18 10 
sensor id 1 19 20 9 28 20 17 18 26 35 38 36 30 
sensor id 2 11 15 10 6 9 8 0 5 2 19 10 9 
sensor id 3 29 39 27 37 48 45 53 56 54 56 83 54 
sensor id 4 29 39 24 14 16 17 13 10 14 18 14 14 
sensor id 5 0 0 0 0 0 0 0 0 0 0 0 0 
sensor id 0 12 13 9 6 10 14 9 9 21 40 17 10 
sensor id 1 17 15 2 12 6 19 14 11 20 31 22 13 
sensor id 2 10 14 9 6 7 8 0 6 3 9 11 9 
sensor id 3 31 39 25 39 37 31 31 41 40 48 89 57 
sensor id 4 23 36 21 10 11 14 10 8 13 16 13 12 
sensor id 5 0 0 0 0 0 0 0 0 0 0 0 0 
sensor id 0 13 13 9 5 9 13 9 8 18 39 16 10 
sensor id 1 14 2 2 9 10 13 13 11 19 32 22 13 
sensor id 2 12 13 8 5 7 8 0 8 7 6 13 9 
sensor id 3 34 45 26 36 27 27 25 34 35 44 92 64 
sensor id 4 20 31 17 8 10 14 9 7 12 14 13 11 
sensor id 5 0 0 0 0 0 0 0 0 0 0 0 0 
sensor id 0 12 14 9 6 9 13 10 8 21 46 19 10 
sensor id 1 13 17 0 6 16 19 15 13 22 39 31 18 
sensor id 2 11 15 9 6 7 18 0 7 12 6 13 8 
sensor id 3 38 49 29 47 38 32 29 40 33 37 73 66 
sensor id 4 16 27 14 6 9 13 8 6 12 13 12 9 
sensor id 5 0 0 0 0 0 0 0 0 0 0 0 0 
sensor id 0 12 13 10 6 10 13 9 8 21 46 19 10 
sensor id 1 13 17 0 6 16 19 15 13 22 39 31 18 
sensor id 2 11 15 9 6 7 18 0 7 12 6 13 8 
sensor id 3 38 49 29 47 38 32 29 40 33 37 73 66 
sensor id 4 16 27 14 6 9 13 8 6 12 13 12 9 
sensor id 5 0 0 0 0 0 0 0 0 0 0 0 0 
sensor id 0 14 13 9 7 10 14 10 10 26 62 27 13 
sensor id 1 28 14 1 10 9 28 27 19 26 43 51 41 
sensor id 2 13 15 9 5 14 27 0 10 15 22 14 9 
sensor id 3 37 34 33 61 66 38 29 28 22 24 29 42 
sensor id 4 13 20 12 6 8 13 8 6 11 13 12 9 
sensor id 5 0 0 0 0 0 0 0 0 0 0 0 0 
sensor id 0 14 14 10 9 13 15 15 10 26 62 27 13 
sensor id 1 28 14 1 10 9 28 27 19 26 43 51 41 
sensor id 2 13 15 9 5 14 27 0 10 15 22 14 9 
sensor id 3 37 34 33 61 66 38 29 28 22 24 29 42 
sensor id 4 13 20 12 6 8 13 8 6 11 13 12 9 
sensor id 5 0 0 0 0 0 0 0 0 0 0 0 0 
sensor id 0 21 16 22 36 26 19 22 41 34 62 36 40 
sensor id 1 36 7 18 14 12 34 37 24 24 25 40 53 
sensor id 2 13 16 10 9 14 28 0 9 9 10 15 9 
sensor id 3 26 24 28 34 65 39 22 16 16 21 18 18 
sensor id 4 12 17 11 6 9 13 8 6 11 13 12 8 
sensor id 5 0 0 0 0 0 0 0 0 0 0 0 0 
sensor id 0 27 22 29 45 30 21 24 41 34 62 36 40 
sensor id 1 36 7 18 14 12 34 37 24 24 25 40 53 
sensor id 2 13 16 10 9 14 28 0 9 9 10 15 9 
sensor id 3 26 24 28 34 65 39 22 16 16 21 18 18 
sensor id 4 12 17 11 6 9 13 8 6 11 13 12 8 
sensor id 5 0 0 0 0 0 0 0 0 0 0 0 0 
sensor id 0 27 22 29 45 30 21 24 43 36 62 40 41 
sensor id 1 44 11 21 18 16 39 44 24 20 25 33 54 
sensor id 2 12 18 12 10 15 28 0 6 3 21 14 11 
sensor id 3 19 19 20 20 56 42 19 12 15 20 15 14 
sensor id 4 12 16 10 6 8 13 9 6 11 13 12 8 
sensor id 5 0 0 0 0 0 0 0 0 0 0 0 0 
sensor id 0 27 22 34 53 36 24 29 46 41 60 43 40 
sensor id 1 54 27 14 20 29 43 44 24 21 21 27 51 
sensor id 2 13 17 12 9 15 27 0 7 3 13 14 10 
sensor id 3 14 18 13 13 39 39 16 11 14 18 14 13 
sensor id 4 12 15 10 6 9 13 9 6 11 13 12 8 
sensor id 5 0 0 0 0 0 0 0 0 0 0 0 0 
sensor id 0 30 20 38 59 44 27 31 44 48 53 44 36 
sensor id 1 54 15 19 24 21 38 38 22 18 22 24 46 
sensor id 2 14 15 13 8 15 17 0 8 15 10 13 8 
sensor id 3 13 17 11 10 26 35 15 10 14 18 14 12 
sensor id 4 12 15 10 6 9 13 9 6 11 13 12 8 
sensor id 5 0 0 0 0 0 0 0 0 0 0 0 0 
sensor id 0 26 24 33 54 49 30 34 41 60 50 43 31 
sensor id 1 51 19 33 26 18 43 29 20 18 20 21 42 
sensor id 2 13 20 9 8 13 16 0 9 7 21 13 10 
sensor id 3 13 17 10 9 22 37 14 9 13 18 14 12 
sensor id 4 11 15 11 6 9 13 9 6 11 13 12 9 
sensor id 5 0 0 0 0 0 0 0 0 0 0 0 0 
sensor id 0 23 16 26 48 59 41 46 38 66 45 38 24 
sensor id 1 42 24 22 25 16 37 21 16 16 18 19 31 
sensor id 2 13 12 13 7 10 12 0 6 13 11 13 10 
sensor id 3 13 17 10 8 19 35 14 9 13 18 14 11 
sensor id 4 12 16 12 7 10 14 9 7 12 13 12 9 
sensor id 5 0 0 0 0 0 0 0 0 0 0 0 0 
sensor id 0 18 15 16 24 47 54 45 30 65 42 32 20 
sensor id 1 28 17 22 21 18 31 16 16 16 18 19 27 
sensor id 2 13 14 13 6 9 16 0 7 13 10 13 10 
sensor id 3 13 17 10 8 17 36 15 9 13 18 14 12 
sensor id 4 13 17 14 9 12 16 10 8 13 15 13 12 
sensor id 5 0 0 0 0 0 0 0 0 0 0 0 0 
sensor id 0 14 17 14 18 47 66 40 27 60 38 24 17 
sensor id 1 23 11 22 32 20 26 16 19 16 19 17 22 
sensor id 2 11 17 9 7 10 15 0 7 5 12 13 10 
sensor id 3 13 17 10 8 15 34 16 10 14 19 14 13 
sensor id 4 16 19 22 16 16 21 17 19 22 21 25 35 
sensor id 5 0 0 0 0 0 0 0 0 0 0 0 0 
sensor id 0 14 15 13 13 29 70 27 27 60 38 24 17 
sensor id 1 23 11 22 32 20 26 16 19 16 19 17 22 
sensor id 2 11 17 9 7 10 15 0 7 5 12 13 10 
sensor id 3 13 17 10 8 15 34 16 10 14 19 14 13 
sensor id 4 16 19 22 16 16 21 17 19 22 21 25 35 
sensor id 5 0 0 0 0 0 0 0 0 0 0 0 0 
sensor id 0 14 14 10 9 19 45 20 13 21 20 16 12 
sensor id 1 11 1 0 12 21 25 20 14 15 16 14 12 
sensor id 2 11 15 8 5 7 14 0 6 3 7 11 8 
sensor id 3 17 19 14 15 19 35 23 18 19 21 20 21 
sensor id 4 28 22 27 32 24 52 34 43 79 57 72 47 
sensor id 5 0 0 0 0 0 0 0 0 0 0 0 0 
sensor id 0 13 11 10 9 18 39 19 13 21 20 16 12 
sensor id 1 11 1 0 12 21 25 20 14 15 16 14 12 
sensor id 2 11 15 8 5 7 14 0 6 3 7 11 8 
sensor id 3 17 19 14 15 19 35 23 18 19 21 20 21 
sensor id 4 28 22 27 32 24 52 34 43 79 57 72 47 
sensor id 5 0 0 0 0 0 0 0 0 0 0 0 0 
sensor id 0 13 11 10 9 18 39 19 11 16 19 15 11 
sensor id 1 12 13 11 10 12 16 16 14 16 16 15 11 
sensor id 2 12 13 9 6 7 6 243 3 5 10 11 8 
sensor id 3 19 20 16 18 20 32 24 24 24 26 31 38 
sensor id 4 26 21 22 26 23 50 36 36 67 58 74 42 
sensor id 5 0 0 0 0 0 0 0 0 0 0 0 0 
sensor id 0 12 13 11 8 17 33 18 10 15 19 14 10 
sensor id 1 11 15 8 8 9 16 17 13 16 16 14 10 
sensor id 2 11 15 9 6 7 7 0 3 3 7 12 8 
sensor id 3 25 22 21 29 22 29 25 40 40 35 47 50 
sensor id 4 25 19 19 21 23 50 38 32 60 57 77 42 
sensor id 5 0 0 0 0 0 0 0 0 0 0 0 0 
sensor id 0 11 13 9 7 16 30 16 9 14 18 15 10 
sensor id 1 12 12 4 6 8 16 13 10 14 15 13 8 
sensor id 2 11 14 8 6 6 10 0 6 6 7 10 8 
sensor id 3 27 22 21 28 21 26 24 43 50 42 57 51 
sensor id 4 24 20 20 21 22 43 35 31 56 57 75 40 
sensor id 5 0 0 0 0 0 0 0 0 0 0 0 0 
sensor id 0 11 12 8 6 14 26 15 8 12 17 12 9 
sensor id 1 11 8 5 6 12 20 10 8 13 15 13 8 
sensor id 2 11 14 8 6 7 13 0 6 11 15 12 8 
sensor id 3 25 22 18 22 17 22 20 36 53 49 68 44 
sensor id 4 22 16 16 18 20 39 31 24 46 61 62 31 
sensor id 5 0 0 0 0 0 0 0 0 0 0 0 0 
sensor id 0 11 13 10 7 11 18 11 7 12 16 12 8 
sensor id 1 9 1 1 3 7 15 9 6 12 16 12 9 
sensor id 2 11 14 9 5 6 6 0 3 3 11 11 8 
sensor id 3 25 21 15 17 15 20 17 25 39 53 72 41 
sensor id 4 17 22 13 14 21 32 25 18 32 47 43 22 
sensor id 5 0 0 0 0 0 0 0 0 0 0 0 0 
sensor id 0 12 12 8 4 10 13 8 6 10 14 12 9 
sensor id 1 10 3 0 3 4 13 9 8 13 16 13 9 
sensor id 2 12 15 8 4 3 2 243 5 6 9 11 9 
sensor id 3 25 22 15 15 14 19 16 21 35 55 72 37 
sensor id 4 17 12 11 10 12 16 13 11 21 33 29 15 
sensor id 5 0 0 0 0 0 0 0 0 0 0 0 0 
sensor id 0 11 11 8 4 9 13 8 6 11 18 12 9 
sensor id 1 12 13 6 3 3 11 8 7 13 16 13 9 
sensor id 2 11 14 9 5 5 4 0 4 11 17 13 9 
sensor id 3 25 22 14 15 14 19 15 21 37 59 84 38 
sensor id 4 12 11 9 7 9 13 10 9 17 26 25 14 
sensor id 5 0 0 0 0 0 0 0 0 0 0 0 0 
sensor id 0 10 12 9 5 9 13 8 5 11 15 11 9 
sensor id 1 11 13 9 6 9 19 9 7 12 15 12 7 
sensor id 2 11 14 10 5 5 8 0 4 4 9 11 8 
sensor id 3 26 22 15 14 14 20 16 22 40 61 103 45 
sensor id 4 14 10 10 8 9 13 10 8 15 20 21 13 
sensor id 5 0 0 0 0 0 0 0 0 0 0 0 0 
sensor id 0 10 12 9 5 9 12 8 7 11 17 13 9 
sensor id 1 10 4 0 3 4 14 9 7 13 16 13 8 
sensor id 2 11 14 10 5 6 10 0 5 6 12 11 8 
sensor id 3 31 23 17 18 16 22 20 27 44 56 123 63 
sensor id 4 12 11 11 8 9 13 9 7 14 19 18 12 
sensor id 5 0 0 0 0 0 0 0 0 0 0 0 0 
sensor id 0 12 13 9 5 9 13 8 6 12 18 12 8 
sensor id 1 10 6 2 6 11 20 11 9 14 16 13 9 
sensor id 2 12 15 10 6 6 14 0 6 5 11 11 7 
sensor id 3 38 25 21 22 19 27 29 31 43 48 104 74 
sensor id 4 16 13 11 7 9 12 9 7 12 16 13 11 
sensor id 5 0 0 0 0 0 0 0 0 0 0 0 0 
sensor id 0 12 11 9 5 9 12 9 6 12 18 12 8 
sensor id 1 10 6 2 6 11 20 11 9 14 16 13 9 
sensor id 2 12 15 10 6 6 14 0 6 5 11 11 7 
sensor id 3 38 25 21 22 19 27 29 31 43 48 104 74 
sensor id 4 16 13 11 7 9 12 9 7 12 16 13 11 
sensor id 5 0 0 0 0 0 0 0 0 0 0 0 0 
sensor id 0 12 11 9 5 9 12 9 7 11 17 13 9 
sensor id 1 9 3 0 5 7 15 13 10 15 17 14 9 
sensor id 2 11 13 9 6 7 8 243 6 11 18 13 8 
sensor id 3 46 28 29 34 25 32 34 34 42 44 65 82 
sensor id 4 17 18 17 11 10 13 10 9 13 15 14 15 
sensor id 5 0 0 0 0 0 0 0 0 0 0 0 0 
sensor id 0 13 13 9 5 9 13 8 6 11 17 11 8 
sensor id 1 11 14 9 6 6 15 17 11 18 17 14 9 
sensor id 2 11 16 10 6 5 7 0 4 9 20 13 7 
sensor id 3 61 32 37 45 32 35 37 35 43 43 44 73 
sensor id 4 21 22 22 16 12 14 11 10 14 14 15 22 
sensor id 5 0 0 0 0 0 0 0 0 0 0 0 0 
sensor id 0 13 12 8 5 9 13 8 6 11 16 11 8 
sensor id 1 11 1 9 8 7 15 17 14 18 17 16 10 
sensor id 2 12 15 8 6 6 7 0 7 10 7 12 9 
sensor id 3 83 38 46 49 34 33 37 36 53 52 42 65 
sensor id 4 29 20 19 15 11 13 10 10 13 14 16 21 
sensor id 5 0 0 0 0 0 0 0 0 0 0 0 0 
sensor id 0 12 11 9 5 9 12 8 6 10 15 13 8 
sensor id 1 10 15 9 7 6 15 14 11 16 17 14 11 
sensor id 2 11 13 10 7 4 9 243 5 3 7 11 9 
sensor id 3 95 40 45 42 30 30 34 35 53 56 44 69 
sensor id 4 27 18 14 10 9 13 9 8 13 14 15 20 
sensor id 5 0 0 0 0 0 0 0 0 0 0 0 0 
sensor id 0 12 13 9 5 9 13 9 6 10 15 11 9 
sensor id 1 10 14 8 5 6 15 16 10 16 17 14 9 
sensor id 2 11 15 9 6 6 5 0 4 7 19 13 8 
sensor id 3 61 30 34 43 30 29 31 37 45 51 74 89 
sensor id 4 39 22 21 19 11 15 12 16 17 22 25 50 
sensor id 5 0 0 0 0 0 0 0 0 0 0 0 0 
sensor id 0 12 13 9 5 9 13 9 6 10 15 11 9 
sensor id 1 10 14 8 5 6 15 16 10 16 17 14 9 
sensor id 2 11 15 9 6 6 5 0 4 7 19 13 8 
sensor id 3 61 30 34 43 30 29 31 37 45 51 74 89 
sensor id 4 39 22 21 19 11 15 12 16 17 22 25 50 
sensor id 5 0 0 0 0 0 0 0 0 0 0 0 0 
sensor id 0 11 12 9 5 9 13 9 6 11 15 11 9 
sensor id 1 9 2 0 5 6 17 16 11 15 17 13 8 
sensor id 2 11 14 9 5 6 5 0 7 11 14 11 7 
sensor id 3 41 26 28 35 24 25 23 34 41 45 104 72 
sensor id 4 46 20 21 24 13 16 13 20 23 25 39 58 
sensor id 5 0 0 0 0 0 0 0 0 0 0 0 0 
sensor id 0 12 13 8 6 9 13 9 6 11 15 11 9 
sensor id 1 9 2 0 5 6 17 16 11 15 17 13 8 
sensor id 2 11 14 9 5 6 5 0 7 11 14 11 7 
sensor id 3 41 26 28 35 24 25 23 34 41 45 104 72 
sensor id 4 46 20 21 24 13 16 13 20 23 25 39 58 
sensor id 5 0 0 0 0 0 0 0 0 0 0 0 0 
sensor id 0 12 13 8 6 9 13 9 6 11 17 12 8 
sensor id 1 10 7 6 8 13 22 14 10 15 16 13 9 
sensor id 2 11 15 9 6 9 15 0 7 12 16 13 8 
sensor id 3 35 24 25 31 22 25 22 35 45 46 96 61 
sensor id 4 44 23 22 26 14 16 13 22 26 36 47 58 
sensor id 5 0 0 0 0 0 0 0 0 0 0 0 0 
sensor id 0 12 13 9 6 9 14 8 7 10 16 12 9 
sensor id 1 11 11 4 4 6 15 13 9 14 16 14 9 
sensor id 2 12 15 9 5 6 11 0 7 11 15 12 8 
sensor id 3 30 23 21 26 20 22 21 31 45 47 80 48 
sensor id 4 38 19 20 25 14 17 15 21 28 43 44 41 
sensor id 5 0 0 0 0 0 0 0 0 0 0 0 0 
sensor id 0 13 12 9 5 11 17 10 6 11 15 11 9 
sensor id 1 11 13 7 4 6 13 10 8 13 16 14 10 
sensor id 2 12 15 9 5 6 9 0 5 9 17 13 9 
sensor id 3 26 22 19 22 19 20 18 27 40 47 65 37 
sensor id 4 25 18 15 15 24 57 44 20 30 37 31 25 
sensor id 5 0 0 0 0 0 0 0 0 0 0 0 0 
sensor id 0 11 11 9 6 11 16 10 6 11 15 12 9 
sensor id 1 8 2 1 6 12 18 13 9 13 15 14 10 
sensor id 2 11 13 8 7 8 7 0 4 9 17 13 8 
sensor id 3 23 21 17 21 20 22 19 29 38 40 44 33 
sensor id 4 19 17 13 14 20 57 46 20 33 41 34 25 
sensor id 5 0 0 0 0 0 0 0 0 0 0 0 0 
sensor id 0 12 13 9 5 11 16 9 6 11 16 11 9 
sensor id 1 8 3 0 6 10 19 16 9 14 15 14 10 
sensor id 2 10 14 8 5 6 5 0 3 5 13 12 9 
sensor id 3 21 20 17 24 32 26 23 23 24 25 22 19 
sensor id 4 19 16 13 13 19 55 41 20 33 47 38 31 
sensor id 5 0 0 0 0 0 0 0 0 0 0 0 0 
sensor id 0 12 13 10 5 10 17 10 6 11 16 11 9 
sensor id 1 8 3 0 6 10 19 16 9 14 15 14 10 
sensor id 2 10 14 8 5 6 5 0 3 5 13 12 9 
sensor id 3 21 20 17 24 32 26 23 23 24 25 22 19 
sensor id 4 19 16 13 13 19 55 41 20 33 47 38 31 
sensor id 5 0 0 0 0 0 0 0 0 0 0 0 0 
sensor id 0 12 14 9 6 11 18 10 7 11 16 12 9 
sensor id 1 8 1 2 6 14 23 11 7 11 15 13 9 
sensor id 2 11 14 9 6 7 14 0 5 2 9 12 9 
sensor id 3 14 17 11 12 26 29 21 12 14 19 15 13 
sensor id 4 23 19 17 31 22 66 34 51 50 52 48 63 
sensor id 5 0 0 0 0 0 0 0 0 0 0 0 0 
sensor id 0 12 13 9 6 11 20 10 7 11 16 12 9 
sensor id 1 8 1 2 6 14 23 11 7 11 15 13 9 
sensor id 2 11 14 9 6 7 14 0 5 2 9 12 9 
sensor id 3 14 17 11 12 26 29 21 12 14 19 15 13 
sensor id 4 23 19 17 31 22 66 34 51 50 52 48 63 
sensor id 5 0 0 0 0 0 0 0 0 0 0 0 0 
sensor id 0 12 13 9 6 11 21 11 7 11 17 13 9 
sensor id 1 10 0 2 6 14 18 7 6 11 16 13 8 
sensor id 2 12 14 8 5 8 15 0 3 5 18 14 8 
sensor id 3 13 17 8 7 11 18 10 8 13 18 13 11 
sensor id 4 25 19 20 50 28 52 39 70 29 22 24 46 
sensor id 5 0 0 0 0 0 0 0 0 0 0 0 0 
sensor id 0 13 13 9 7 13 25 12 7 11 17 13 9 
sensor id 1 10 0 2 6 14 18 7 6 11 16 13 8 
sensor id 2 12 14 8 5 8 15 0 3 5 18 14 8 
sensor id 3 13 17 8 7 11 18 10 8 13 18 13 11 
sensor id 4 25 19 20 50 28 52 39 70 29 22 24 46 
sensor id 5 0 0 0 0 0 0 0 0 0 0 0 0 
sensor id 0 13 13 9 7 13 25 12 8 12 17 13 9 
sensor id 1 11 14 5 5 7 13 7 6 11 16 12 9 
sensor id 2 11 15 9 6 7 12 0 3 6 20 10 8 
sensor id 3 12 16 9 6 10 17 10 8 12 18 13 11 
sensor id 4 20 18 19 49 38 44 56 65 22 19 19 31 
sensor id 5 0 0 0 0 0 0 0 0 0 0 0 0 
sensor id 0 12 14 10 7 17 36 16 10 13 18 13 11 
sensor id 1 10 13 9 6 7 12 7 5 10 15 12 7 
sensor id 2 11 15 10 7 7 11 0 4 4 10 12 8 
sensor id 3 13 16 8 7 9 16 10 7 12 17 14 11 
sensor id 4 17 17 18 50 51 46 69 50 20 18 18 26 
sensor id 5 0 0 0 0 0 0 0 0 0 0 0 0 
sensor id 0 13 15 11 9 21 46 21 12 16 19 17 13 
sensor id 1 10 7 4 5 8 17 9 7 11 15 12 7 
sensor id 2 12 15 9 7 8 14 0 8 14 16 13 9 
sensor id 3 13 16 8 6 10 17 9 7 13 18 13 11 
sensor id 4 18 18 22 62 62 47 67 46 20 18 18 29 
sensor id 5 0 0 0 0 0 0 0 0 0 0 0 0 
sensor id 0 16 16 14 16 26 48 25 27 35 30 40 32 
sensor id 1 9 4 0 3 3 10 9 8 13 16 13 9 
sensor id 2 13 16 10 8 9 6 0 6 6 17 14 11 
sensor id 3 12 16 9 6 10 18 10 8 12 18 14 10 
sensor id 4 19 19 25 72 70 49 69 48 21 18 19 32 
sensor id 5 0 0 0 0 0 0 0 0 0 0 0 0 
sensor id 0 20 17 16 16 28 45 28 26 34 34 44 31 
sensor id 1 11 6 0 2 12 22 10 7 11 14 11 9 
sensor id 2 14 17 12 8 13 15 0 8 5 10 13 12 
sensor id 3 13 16 8 6 10 16 11 7 12 18 13 10 
sensor id 4 22 20 32 82 71 43 56 45 20 18 19 36 
sensor id 5 0 0 0 0 0 0 0 0 0 0 0 0 
sensor id 0 21 17 15 17 28 37 30 28 38 44 50 29 
sensor id 1 12 10 0 3 11 18 7 5 12 14 12 9 
sensor id 2 14 18 14 13 27 25 14 8 16 16 17 14 
sensor id 3 12 16 9 6 10 16 11 7 13 18 13 11 
sensor id 4 26 22 42 78 62 34 37 34 18 17 17 34 
sensor id 5 0 0 0 0 0 0 0 0 0 0 0 0 
sensor id 0 20 17 15 16 29 31 28 26 39 52 53 25 
sensor id 1 10 5 9 3 7 18 8 7 11 16 13 8 
sensor id 2 16 18 16 19 37 37 243 15 8 23 27 16 
sensor id 3 12 16 8 6 10 17 10 7 12 17 13 11 
sensor id 4 29 24 49 72 52 28 28 28 17 17 17 31 
sensor id 5 0 0 0 0 0 0 0 0 0 0 0 0 
sensor id 0 19 17 16 17 27 23 24 26 39 52 53 25 
sensor id 1 10 5 9 3 7 18 8 7 11 16 13 8 
sensor id 2 16 18 16 19 37 37 243 15 8 23 27 16 
sensor id 3 12 16 8 6 10 17 10 7 12 17 13 11 
sensor id 4 29 24 49 72 52 28 28 28 17 17 17 31 
sensor id 5 0 0 0 0 0 0 0 0 0 0 0 0 
sensor id 0 18 16 15 13 15 17 15 19 29 37 35 18 
sensor id 1 12 5 11 6 10 21 10 8 13 15 13 9 
sensor id 2 20 19 23 36 53 60 243 33 25 59 40 26 
sensor id 3 12 17 8 6 10 17 10 7 12 17 14 11 
sensor id 4 22 23 41 23 16 15 10 8 12 13 12 11 
sensor id 5 0 0 0 0 0 0 0 0 0 0 0 0 
sensor id 0 17 15 12 10 13 15 13 19 29 37 35 18 
sensor id 1 12 5 11 6 10 21 10 8 13 15 13 9 
sensor id 2 20 19 23 36 53 60 243 33 25 59 40 26 
sensor id 3 12 17 8 6 10 17 10 7 12 17 14 11 
sensor id 4 22 23 41 23 16 15 10 8 12 13 12 11 
sensor id 5 0 0 0 0 0 0 0 0 0 0 0 0 
sensor id 0 17 15 12 10 13 15 13 17 29 33 30 16 
sensor id 1 12 10 4 7 12 18 11 8 13 16 14 10 
sensor id 2 20 20 23 37 55 61 243 38 21 50 32 25 
sensor id 3 12 16 9 6 10 17 10 7 13 18 13 11 
sensor id 4 17 21 28 12 11 14 9 7 11 13 12 10 
sensor id 5 0 0 0 0 0 0 0 0 0 0 0 0 
sensor id 0 16 15 12 9 12 15 12 16 31 38 31 18 
sensor id 1 13 10 5 8 15 21 11 8 13 16 14 10 
sensor id 2 19 19 20 34 54 70 243 35 19 50 30 22 
sensor id 3 13 16 8 6 10 17 11 8 12 18 13 11 
sensor id 4 17 24 27 10 10 13 9 7 12 14 13 12 
sensor id 5 0 0 0 0 0 0 0 0 0 0 0 0 
sensor id 0 17 16 15 16 17 18 19 27 36 40 32 29 
sensor id 1 14 9 11 7 14 21 11 8 13 15 14 10 
sensor id 2 17 18 17 28 48 67 243 22 12 46 25 16 
sensor id 3 12 16 9 6 10 17 9 7 12 18 13 11 
sensor id 4 21 27 41 19 15 15 12 10 14 15 14 19 
sensor id 5 0 0 0 0 0 0 0 0 0 0 0 0 
sensor id 0 25 22 33 56 47 32 38 39 29 38 33 27 
sensor id 1 12 18 1 7 14 18 11 7 13 16 13 9 
sensor id 2 15 18 14 16 35 36 243 14 14 35 23 14 
sensor id 3 12 16 9 6 10 17 10 8 12 18 13 11 
sensor id 4 29 28 62 54 32 20 17 16 15 15 15 20 
sensor id 5 0 0 0 0 0 0 0 0 0 0 0 0 
sensor id 0 21 19 26 52 61 43 45 35 27 34 25 21 
sensor id 1 12 8 3 7 7 14 11 9 12 15 13 10 
sensor id 2 15 17 12 13 24 21 0 11 18 26 17 11 
sensor id 3 13 16 9 6 11 16 11 7 12 17 13 10 
sensor id 4 23 22 43 50 34 21 17 15 14 15 14 18 
sensor id 5 0 0 0 0 0 0 0 0 0 0 0 0 
sensor id 0 18 18 22 41 59 47 43 26 19 19 16 18 
sensor id 1 12 5 0 5 8 20 11 8 13 15 12 7 
sensor id 2 12 15 9 6 7 8 0 7 13 19 14 9 
sensor id 3 12 17 8 6 11 17 9 8 12 17 14 10 
sensor id 4 20 19 31 40 29 20 16 14 14 14 14 16 
sensor id 5 0 0 0 0 0 0 0 0 0 0 0 0 
sensor id 0 16 17 22 38 66 51 35 19 14 17 14 14 
sensor id 1 8 14 9 5 3 15 10 8 12 15 13 8 
sensor id 2 11 16 9 6 6 4 0 7 12 19 14 8 
sensor id 3 12 17 8 6 10 17 10 7 12 18 13 11 
sensor id 4 14 15 12 14 19 21 17 10 13 14 12 9 
sensor id 5 0 0 0 0 0 0 0 0 0 0 0 0 
sensor id 0 16 17 19 31 65 58 35 18 14 19 14 14 
sensor id 1 11 13 10 6 3 9 8 6 12 16 13 9 
sensor id 2 11 15 9 6 7 4 0 6 9 18 14 10 
sensor id 3 12 16 9 6 9 17 9 7 12 17 13 10 
sensor id 4 11 13 8 4 9 15 10 6 12 14 12 8 
sensor id 5 0 0 0 0 0 0 0 0 0 0 0 0 
sensor id 0 14 15 18 27 57 55 31 15 13 18 13 12 
sensor id 1 8 3 4 7 11 13 7 6 13 16 14 9 
sensor id 2 11 14 9 6 8 10 0 3 8 18 13 9 
sensor id 3 13 16 8 6 9 17 10 7 12 17 14 11 
sensor id 4 11 12 8 5 9 15 10 7 14 16 14 10 
sensor id 5 0 0 0 0 0 0 0 0 0 0 0 0 
sensor id 0 14 15 14 17 39 51 27 12 12 16 13 11 
sensor id 1 11 13 7 3 4 14 10 7 11 15 12 9 
sensor id 2 11 16 10 4 5 5 0 7 13 13 10 8 
sensor id 3 12 16 8 6 9 17 10 8 13 18 14 11 
sensor id 4 13 13 10 10 12 17 18 23 68 64 31 17 
sensor id 5 0 0 0 0 0 0 0 0 0 0 0 0 
sensor id 0 14 14 12 11 26 34 17 9 12 18 13 9 
sensor id 1 12 5 0 3 11 21 8 6 13 15 12 10 
sensor id 2 12 15 8 5 6 15 0 3 7 20 10 9 
sensor id 3 13 17 10 7 11 18 12 9 13 19 14 12 
sensor id 4 22 18 12 10 11 17 17 21 69 66 29 20 
sensor id 5 0 0 0 0 0 0 0 0 0 0 0 0 
sensor id 0 12 13 9 6 10 14 9 6 11 16 12 9 
sensor id 1 11 17 0 3 14 18 8 8 13 15 12 9 
sensor id 2 11 15 9 5 7 14 0 5 14 16 10 8 
sensor id 3 13 17 10 8 13 19 14 10 14 18 15 14 
sensor id 4 25 20 13 9 12 17 16 20 64 67 31 18 
sensor id 5 0 0 0 0 0 0 0 0 0 0 0 0 
sensor id 0 12 13 9 5 9 13 8 6 11 16 12 9 
sensor id 1 11 17 0 3 14 18 8 8 13 15 12 9 
sensor id 2 11 15 9 5 7 14 0 5 14 16 10 8 
sensor id 3 13 17 10 8 13 19 14 10 14 18 15 14 
sensor id 4 25 20 13 9 12 17 16 20 64 67 31 18 
sensor id 5 0 0 0 0 0 0 0 0 0 0 0 0 
sensor id 0 11 12 9 5 10 13 9 6 10 17 12 9 
sensor id 1 13 2 3 7 4 11 11 7 12 15 12 7 
sensor id 2 12 14 9 6 6 2 243 7 12 7 11 7 
sensor id 3 19 19 13 14 14 19 16 23 28 28 40 37 
sensor id 4 16 15 10 9 12 18 21 19 40 58 35 21 
sensor id 5 0 0 0 0 0 0 0 0 0 0 0 0 
sensor id 0 12 14 10 7 11 16 11 6 10 17 12 9 
sensor id 1 13 2 3 7 4 11 11 7 12 15 12 7 
sensor id 2 12 14 9 6 6 2 243 7 12 7 11 7 
sensor id 3 19 19 13 14 14 19 16 23 28 28 40 37 
sensor id 4 16 15 10 9 12 18 21 19 40 58 35 21 
sensor id 5 0 0 0 0 0 0 0 0 0 0 0 0 
sensor id 0 13 14 10 7 12 16 11 7 12 18 13 9 
sensor id 1 8 1 1 4 10 18 9 7 11 16 13 9 
sensor id 2 12 14 8 5 6 8 0 4 5 13 13 9 
sensor id 3 17 19 9 7 10 17 11 9 13 19 14 12 
sensor id 4 14 15 13 28 38 39 71 55 26 20 18 21 
sensor id 5 0 0 0 0 0 0 0 0 0 0 0 0 
sensor id 0 12 15 10 6 11 15 11 7 12 18 13 9 
sensor id 1 8 1 1 4 10 18 9 7 11 16 13 9 
sensor id 2 12 14 8 5 6 8 0 4 5 13 13 9 
sensor id 3 17 19 9 7 10 17 11 9 13 19 14 12 
sensor id 4 14 15 13 28 38 39 71 55 26 20 18 21 
sensor id 5 0 0 0 0 0 0 0 0 0 0 0 0 
sensor id 0 12 15 10 6 11 15 11 8 12 17 12 10 
sensor id 1 9 3 1 3 3 12 8 6 12 15 13 7 
sensor id 2 11 15 9 6 6 11 0 7 12 20 13 8 
sensor id 3 13 16 8 7 10 18 11 8 13 20 16 12 
sensor id 4 14 15 14 31 38 35 54 42 23 19 17 20 
sensor id 5 0 0 0 0 0 0 0 0 0 0 0 0 
sensor id 0 12 13 9 6 11 15 10 7 11 15 12 10 
sensor id 1 11 10 7 5 12 18 9 6 13 17 15 9 
sensor id 2 12 15 10 6 8 14 0 4 2 9 13 9 
sensor id 3 17 20 12 10 13 18 15 20 39 52 42 25 
sensor id 4 15 18 13 25 33 29 39 30 22 17 20 20 
sensor id 5 0 0 0 0 0 0 0 0 0 0 0 0 
sensor id 0 13 13 9 6 10 13 8 7 10 14 12 9 
sensor id 1 9 1 0 5 12 21 10 7 13 16 13 8 
sensor id 2 11 14 8 5 6 14 0 7 11 16 12 8 
sensor id 3 22 24 14 12 14 18 16 23 39 50 41 24 
sensor id 4 16 13 10 8 9 13 10 7 13 14 15 10 
sensor id 5 0 0 0 0 0 0 0 0 0 0 0 0 
sensor id 0 12 12 9 6 10 13 8 6 10 15 12 10 
sensor id 1 9 6 3 5 14 18 9 8 12 15 12 8 
sensor id 2 11 14 8 5 7 14 0 7 6 8 11 8 
sensor id 3 19 21 12 10 12 18 14 15 27 38 31 17 
sensor id 4 12 13 9 6 9 13 9 8 16 19 32 42 
sensor id 5 0 0 0 0 0 0 0 0 0 0 0 0 
sensor id 0 13 14 11 7 11 14 10 8 12 16 12 10 
sensor id 1 12 13 0 3 4 19 11 7 12 16 13 9 
sensor id 2 12 17 10 6 6 8 0 6 6 7 12 9 
sensor id 3 17 20 11 8 11 18 12 11 18 26 21 14 
sensor id 4 36 20 18 20 14 16 15 29 39 33 70 61 
sensor id 5 0 0 0 0 0 0 0 0 0 0 0 0 
sensor id 0 13 14 11 7 11 14 10 8 12 17 13 10 
sensor id 1 9 3 8 7 12 19 10 7 13 16 13 8 
sensor id 2 12 15 10 7 8 14 0 7 12 20 13 8 
sensor id 3 15 17 10 7 11 17 11 9 16 23 20 16 
sensor id 4 40 22 22 24 14 17 15 27 31 27 54 54 
sensor id 5 0 0 0 0 0 0 0 0 0 0 0 0 
sensor id 0 13 15 10 7 11 14 9 7 12 16 14 10 
sensor id 1 11 7 5 6 13 20 10 8 13 18 15 10 
sensor id 2 13 16 10 7 8 12 0 7 13 18 14 10 
sensor id 3 26 22 17 18 14 20 15 28 35 34 64 49 
sensor id 4 35 25 21 20 14 15 13 21 26 20 43 38 
sensor id 5 0 0 0 0 0 0 0 0 0 0 0 0 
sensor id 0 13 14 10 6 10 13 9 7 12 16 14 10 
sensor id 1 11 7 5 6 13 20 10 8 13 18 15 10 
sensor id 2 13 16 10 7 8 12 0 7 13 18 14 10 
sensor id 3 26 22 17 18 14 20 15 28 35 34 64 49 
sensor id 4 35 25 21 20 14 15 13 21 26 20 43 38 
sensor id 5 0 0 0 0 0 0 0 0 0 0 0 0 
sensor id 0 12 13 10 5 10 12 8 6 10 17 12 9 
sensor id 1 9 5 9 7 4 12 9 8 14 19 14 10 
sensor id 2 11 14 9 7 7 3 0 5 14 8 11 10 
sensor id 3 42 31 25 30 19 21 20 46 52 41 88 69 
sensor id 4 16 17 10 6 9 13 9 6 11 14 15 10 
sensor id 5 0 0 0 0 0 0 0 0 0 0 0 0 
sensor id 0 12 13 8 5 9 13 9 6 10 17 12 9 
sensor id 1 9 5 9 7 4 12 9 8 14 19 14 10 
sensor id 2 11 14 9 7 7 3 0 5 14 8 11 10 
sensor id 3 42 31 25 30 19 21 20 46 52 41 88 69 
sensor id 4 16 17 10 6 9 13 9 6 11 14 15 10 
sensor id 5 0 0 0 0 0 0 0 0 0 0 0 0 
sensor id 0 12 13 8 5 9 13 9 6 11 16 12 9 
sensor id 1 9 7 9 7 10 11 8 8 13 17 13 8 
sensor id 2 11 15 9 7 8 8 0 5 13 17 12 8 
sensor id 3 43 30 26 31 18 21 18 43 54 46 90 65 
sensor id 4 14 13 8 6 9 13 9 6 12 11 11 13 
sensor id 5 0 0 0 0 0 0 0 0 0 0 0 0 
sensor id 0 12 13 9 6 10 13 10 8 14 20 14 11 
sensor id 1 12 12 5 3 6 15 10 8 12 16 13 9 
sensor id 2 12 15 10 6 5 5 0 8 10 9 11 9 
sensor id 3 39 26 22 24 16 22 17 35 50 46 79 53 
sensor id 4 40 33 24 13 10 11 12 11 16 24 24 34 
sensor id 5 0 0 0 0 0 0 0 0 0 0 0 0 
sensor id 0 13 14 11 7 11 14 10 9 18 25 17 13 
sensor id 1 9 3 4 7 11 13 8 7 13 15 14 8 
sensor id 2 13 16 10 7 9 11 0 5 14 7 15 9 
sensor id 3 32 24 17 18 14 21 15 18 25 30 31 17 
sensor id 4 69 43 35 17 12 15 10 11 13 21 14 35 
sensor id 5 0 0 0 0 0 0 0 0 0 0 0 0 
sensor id 0 17 18 14 8 11 14 11 10 21 30 20 14 
sensor id 1 9 16 2 3 14 12 11 6 12 17 13 8 
sensor id 2 13 18 13 7 10 7 0 7 2 20 15 10 
sensor id 3 16 18 10 8 12 20 13 11 18 23 17 13 
sensor id 4 75 47 39 17 12 15 10 9 13 15 19 30 
sensor id 5 0 0 0 0 0 0 0 0 0 0 0 0 
sensor id 0 17 17 12 8 12 15 11 13 31 38 26 15 
sensor id 1 9 11 9 5 4 22 9 6 14 17 13 10 
sensor id 2 17 22 17 10 9 17 0 6 7 22 13 13 
sensor id 3 15 18 10 8 12 21 14 11 16 21 17 14 
sensor id 4 74 54 47 17 12 15 10 9 14 17 14 23 
sensor id 5 0 0 0 0 0 0 0 0 0 0 0 0 
sensor id 0 16 18 13 8 12 15 12 14 30 34 24 14 
sensor id 1 14 6 1 10 16 23 17 28 47 41 37 24 
sensor id 2 20 27 17 10 13 19 0 8 11 14 15 13 
sensor id 3 16 21 17 18 23 29 40 43 37 27 24 25 
sensor id 4 65 53 48 16 11 14 10 9 13 19 17 22 
sensor id 5 0 0 0 0 0 0 0 0 0 0 0 0 
sensor id 0 15 16 12 8 11 14 12 11 22 26 19 12 
sensor id 1 18 14 7 14 15 21 22 43 67 51 47 34 
sensor id 2 24 29 19 10 11 13 243 8 9 14 16 15 
sensor id 3 20 29 34 26 32 39 57 53 34 26 23 26 
sensor id 4 52 41 40 15 12 14 10 9 13 15 15 18 
sensor id 5 0 0 0 0 0 0 0 0 0 0 0 0 
sensor id 0 15 16 11 7 11 14 11 10 20 27 18 12 
sensor id 1 19 12 8 16 14 22 23 46 68 53 47 33 
sensor id 2 29 33 21 10 10 11 243 8 9 16 17 17 
sensor id 3 21 29 35 27 36 42 63 54 33 26 23 25 
sensor id 4 41 36 34 15 11 14 10 8 12 15 13 15 
sensor id 5 0 0 0 0 0 0 0 0 0 0 0 0 
sensor id 0 15 16 11 7 11 13 10 9 16 19 17 10 
sensor id 1 18 12 9 14 13 21 20 36 61 51 42 26 
sensor id 2 35 41 23 12 10 13 243 8 10 16 17 16 
sensor id 3 21 30 35 27 34 40 59 55 37 27 23 26 
sensor id 4 34 33 28 13 10 13 9 7 12 14 13 15 
sensor id 5 0 0 0 0 0 0 0 0 0 0 0 0 
sensor id 0 13 20 12 6 9 13 9 7 12 19 11 9 
sensor id 1 16 12 7 12 14 20 16 27 53 45 35 20 
sensor id 2 43 55 26 9 10 10 243 7 9 15 17 16 
sensor id 3 22 32 35 25 30 34 53 57 43 27 25 26 
sensor id 4 26 22 17 8 9 13 9 7 12 14 13 12 
sensor id 5 0 0 0 0 0 0 0 0 0 0 0 0 
sensor id 0 14 21 11 6 10 13 10 7 12 19 11 9 
sensor id 1 16 12 7 12 14 20 16 27 53 45 35 20 
sensor id 2 43 55 26 9 10 10 243 7 9 15 17 16 
sensor id 3 22 32 35 25 30 34 53 57 43 27 25 26 
sensor id 4 26 22 17 8 9 13 9 7 12 14 13 12 
sensor id 5 0 0 0 0 0 0 0 0 0 0 0 0 
sensor id 0 14 21 11 6 10 13 10 8 13 18 13 11 
sensor id 1 15 11 6 9 9 20 14 19 41 35 26 14 
sensor id 2 45 62 24 10 10 13 243 8 9 15 17 17 
sensor id 3 22 33 36 22 25 28 43 44 40 26 24 22 
sensor id 4 16 16 13 10 10 13 10 10 13 14 15 23 
sensor id 5 0 0 0 0 0 0 0 0 0 0 0 0 
sensor id 0 16 26 13 9 14 17 16 16 23 22 17 14 
sensor id 1 12 11 1 7 11 18 11 9 15 18 14 9 
sensor id 2 57 78 30 12 10 9 243 9 12 13 16 18 
sensor id 3 22 29 29 19 18 23 29 24 25 22 18 17 
sensor id 4 35 27 43 50 27 19 16 18 16 16 16 28 
sensor id 5 0 0 0 0 0 0 0 0 0 0 0 0 
sensor id 0 19 30 15 10 16 18 21 19 24 21 18 16 
sensor id 1 10 10 1 6 8 14 11 7 13 17 14 9 
sensor id 2 56 80 31 12 8 11 243 7 12 13 17 16 
sensor id 3 16 18 10 9 11 18 10 9 13 18 14 11 
sensor id 4 29 24 44 52 32 19 16 14 14 14 14 17 
sensor id 5 0 0 0 0 0 0 0 0 0 0 0 0 
sensor id 0 19 35 16 12 18 21 25 22 21 18 17 17 
sensor id 1 11 5 4 6 8 14 9 7 13 15 13 9 
sensor id 2 47 75 30 11 9 9 0 7 8 18 16 15 
sensor id 3 14 17 9 7 11 16 11 7 13 19 13 10 
sensor id 4 17 17 25 27 28 18 13 9 12 14 12 10 
sensor id 5 0 0 0 0 0 0 0 0 0 0 0 0 
sensor id 0 24 48 23 23 40 32 35 22 16 18 15 18 
sensor id 1 12 12 6 5 5 12 8 7 12 15 13 7 
sensor id 2 34 67 28 10 8 9 0 8 7 9 13 13 
sensor id 3 13 17 9 7 10 17 11 8 13 19 14 11 
sensor id 4 15 14 13 21 17 18 20 30 21 19 22 35 
sensor id 5 0 0 0 0 0 0 0 0 0 0 0 0 
sensor id 0 26 51 25 26 42 35 39 22 16 18 15 18 
sensor id 1 12 12 6 5 5 12 8 7 12 15 13 7 
sensor id 2 34 67 28 10 8 9 0 8 7 9 13 13 
sensor id 3 13 17 9 7 10 17 11 8 13 19 14 11 
sensor id 4 15 14 13 21 17 18 20 30 21 19 22 35 
sensor id 5 0 0 0 0 0 0 0 0 0 0 0 0 
sensor id 0 27 46 24 28 41 39 43 31 18 18 18 19 
sensor id 1 11 3 4 5 6 18 9 6 12 16 13 9 
sensor id 2 28 53 27 10 8 13 243 6 12 15 14 14 
sensor id 3 13 17 9 6 12 17 12 10 15 20 16 13 
sensor id 4 28 20 24 45 26 22 25 51 27 21 31 60 
sensor id 5 0 0 0 0 0 0 0 0 0 0 0 0 
sensor id 0 27 39 23 22 35 37 41 31 18 18 18 19 
sensor id 1 11 3 4 5 6 18 9 6 12 16 13 9 
sensor id 2 28 53 27 10 8 13 243 6 12 15 14 14 
sensor id 3 13 17 9 6 12 17 12 10 15 20 16 13 
sensor id 4 28 20 24 45 26 22 25 51 27 21 31 60 
sensor id 5 0 0 0 0 0 0 0 0 0 0 0 0 
sensor id 0 27 39 23 22 35 37 41 25 17 20 16 16 
sensor id 1 9 3 2 5 11 20 10 8 13 16 13 9 
sensor id 2 28 45 28 12 10 13 0 10 14 19 16 15 
sensor id 3 16 19 12 10 13 20 14 12 16 20 17 17 
sensor id 4 31 21 24 44 26 22 23 54 29 22 40 73 
sensor id 5 0 0 0 0 0 0 0 0 0 0 0 0 
sensor id 0 29 37 22 17 27 33 36 20 17 19 17 18 
sensor id 1 9 3 1 6 12 13 8 6 12 17 13 9 
sensor id 2 29 42 33 13 11 14 0 7 7 18 17 16 
sensor id 3 17 18 12 9 12 18 12 11 16 21 17 14 
sensor id 4 34 21 23 40 25 22 22 55 32 23 47 74 
sensor id 5 0 0 0 0 0 0 0 0 0 0 0 0 
sensor id 0 34 40 23 16 24 31 30 16 15 17 16 16 
sensor id 1 9 3 0 4 9 17 9 6 11 15 13 8 
sensor id 2 29 43 34 14 11 15 0 9 10 12 14 14 
sensor id 3 15 18 11 9 12 19 13 12 17 23 19 18 
sensor id 4 32 20 21 36 24 22 22 52 31 23 46 68 
sensor id 5 0 0 0 0 0 0 0 0 0 0 0 0 
sensor id 0 32 37 21 11 13 17 12 10 13 16 14 15 
sensor id 1 11 16 3 3 7 20 10 7 12 15 13 9 
sensor id 2 28 40 32 12 9 10 0 9 6 10 14 16 
sensor id 3 17 19 14 17 17 22 20 36 29 27 32 41 
sensor id 4 30 19 19 29 26 33 27 41 29 23 43 60 
sensor id 5 0 0 0 0 0 0 0 0 0 0 0 0 
sensor id 0 31 33 20 10 12 15 9 10 13 17 17 21 
sensor id 1 10 15 1 3 14 15 9 8 12 17 13 10 
sensor id 2 28 36 34 15 12 15 0 12 3 19 14 16 
sensor id 3 26 22 20 30 21 22 26 57 52 33 49 55 
sensor id 4 29 19 17 22 14 18 18 31 28 21 46 57 
sensor id 5 0 0 0 0 0 0 0 0 0 0 0 0 
sensor id 0 40 29 25 15 13 15 11 10 13 17 17 21 
sensor id 1 10 15 1 3 14 15 9 8 12 17 13 10 
sensor id 2 28 36 34 15 12 15 0 12 3 19 14 16 
sensor id 3 26 22 20 30 21 22 26 57 52 33 49 55 
sensor id 4 29 19 17 22 14 18 18 31 28 21 46 57 
sensor id 5 0 0 0 0 0 0 0 0 0 0 0 0 
sensor id 0 46 30 26 16 13 15 12 12 14 18 19 25 
sensor id 1 9 3 9 6 4 11 9 8 13 15 13 8 
sensor id 2 22 27 40 21 14 7 0 11 15 19 15 15 
sensor id 3 27 23 18 25 18 22 25 75 95 42 89 70 
sensor id 4 26 13 16 15 15 23 30 25 28 23 38 31 
sensor id 5 0 0 0 0 0 0 0 0 0 0 0 0 
sensor id 0 37 25 20 13 12 15 10 12 14 18 19 25 
sensor id 1 9 3 9 6 4 11 9 8 13 15 13 8 
sensor id 2 22 27 40 21 14 7 0 11 15 19 15 15 
sensor id 3 27 23 18 25 18 22 25 75 95 42 89 70 
sensor id 4 26 13 16 15 15 23 30 25 28 23 38 31 
sensor id 5 0 0 0 0 0 0 0 0 0 0 0 0 
sensor id 0 32 21 16 12 11 14 10 11 14 19 21 23 
sensor id 1 9 15 3 4 13 12 10 7 14 16 14 10 
sensor id 2 22 25 40 29 21 9 0 14 15 8 19 24 
sensor id 3 38 25 22 27 19 21 21 65 77 44 110 89 
sensor id 4 17 15 11 12 13 17 19 24 33 23 24 20 
sensor id 5 0 0 0 0 0 0 0 0 0 0 0 0 
sensor id 0 32 21 16 10 11 13 9 11 14 19 21 23 
sensor id 1 9 15 3 4 13 12 10 7 14 16 14 10 
sensor id 2 22 25 40 29 21 9 0 14 15 8 19 24 
sensor id 3 38 25 22 27 19 21 21 65 77 44 110 89 
sensor id 4 17 15 11 12 13 17 19 24 33 23 24 20 
sensor id 5 0 0 0 0 0 0 0 0 0 0 0 0 
sensor id 0 32 22 14 9 11 15 9 9 12 19 18 17 
sensor id 1 9 6 2 8 16 24 9 8 15 20 16 6 
sensor id 2 40 35 61 43 23 7 0 22 19 26 25 43 
sensor id 3 53 36 32 35 19 21 20 53 49 42 74 88 
sensor id 4 22 15 15 18 12 14 12 17 17 15 19 33 
sensor id 5 0 0 0 0 0 0 0 0 0 0 0 0 
sensor id 0 31 23 16 9 11 14 12 9 12 19 18 17 
sensor id 1 9 6 2 8 16 24 9 8 15 20 16 6 
sensor id 2 40 35 61 43 23 7 0 22 19 26 25 43 
sensor id 3 53 36 32 35 19 21 20 53 49 42 74 88 
sensor id 4 22 15 15 18 12 14 12 17 17 15 19 33 
sensor id 5 0 0 0 0 0 0 0 0 0 0 0 0 
sensor id 0 31 23 16 9 11 14 12 10 16 22 17 17 
sensor id 1 13 18 0 4 13 15 9 9 14 18 15 9 
sensor id 2 55 46 70 42 21 8 0 21 9 25 27 44 
sensor id 3 54 38 33 36 19 21 20 48 40 36 54 74 
sensor id 4 30 20 27 33 17 17 15 20 16 16 17 34 
sensor id 5 0 0 0 0 0 0 0 0 0 0 0 0 
sensor id 0 32 26 16 11 13 16 15 15 23 22 19 17 
sensor id 1 12 4 10 4 14 15 9 9 15 18 13 10 
sensor id 2 65 61 73 38 17 18 0 18 20 16 25 41 
sensor id 3 48 36 33 32 18 22 17 30 32 34 39 49 
sensor id 4 33 25 43 51 27 19 17 19 16 16 16 26 
sensor id 5 0 0 0 0 0 0 0 0 0 0 0 0 
sensor id 0 31 29 17 12 14 18 20 21 27 22 20 18 
sensor id 1 12 11 3 5 4 12 9 6 12 17 14 9 
sensor id 2 69 78 71 31 13 13 84 15 15 20 24 36 
sensor id 3 39 30 22 15 14 19 13 11 19 26 22 17 
sensor id 4 27 23 42 52 32 20 18 17 15 16 16 21 
sensor id 5 0 0 0 0 0 0 0 0 0 0 0 0 
sensor id 0 30 31 17 12 17 19 25 22 24 21 20 18 
sensor id 1 9 10 9 7 11 19 9 7 13 16 13 8 
sensor id 2 68 85 67 29 14 16 0 15 16 17 21 30 
sensor id 3 21 21 11 8 11 17 11 9 15 21 16 14 
sensor id 4 21 19 33 47 35 21 18 15 14 15 14 15 
sensor id 5 0 0 0 0 0 0 0 0 0 0 0 0 
sensor id 0 31 35 19 15 20 24 31 26 24 20 19 20 
sensor id 1 11 12 8 6 11 16 8 7 13 16 14 8 
sensor id 2 58 86 61 24 12 8 0 10 8 15 18 23 
sensor id 3 20 23 12 9 12 19 13 13 18 21 19 18 
sensor id 4 15 16 21 29 36 22 17 11 14 15 14 13 
sensor id 5 0 0 0 0 0 0 0 0 0 0 0 0 
sensor id 0 36 48 24 18 26 31 37 26 24 20 19 20 
sensor id 1 11 12 8 6 11 16 8 7 13 16 14 8 
sensor id 2 58 86 61 24 12 8 0 10 8 15 18 23 
sensor id 3 20 23 12 9 12 19 13 13 18 21 19 18 
sensor id 4 15 16 21 29 36 22 17 11 14 15 14 13 
sensor id 5 0 0 0 0 0 0 0 0 0 0 0 0 
sensor id 0 43 63 29 19 29 35 37 22 18 19 18 21 
sensor id 1 13 14 6 5 4 12 9 9 15 17 15 10 
sensor id 2 34 66 50 17 11 6 0 9 9 20 17 17 
sensor id 3 19 22 17 14 17 24 26 18 21 21 18 17 
sensor id 4 23 18 17 24 38 30 22 29 32 26 40 38 
sensor id 5 0 0 0 0 0 0 0 0 0 0 0 0 
sensor id 0 45 65 32 19 27 36 37 22 18 19 18 21 
sensor id 1 13 14 6 5 4 12 9 9 15 17 15 10 
sensor id 2 34 66 50 17 11 6 0 9 9 20 17 17 
sensor id 3 19 22 17 14 17 24 26 18 21 21 18 17 
sensor id 4 23 18 17 24 38 30 22 29 32 26 40 38 
sensor id 5 0 0 0 0 0 0 0 0 0 0 0 0 
sensor id 0 48 68 37 19 26 36 34 18 17 19 18 23 
sensor id 1 11 4 0 4 13 19 10 7 15 16 12 10 
sensor id 2 23 38 37 13 11 16 0 6 11 20 12 13 
sensor id 3 17 20 14 12 15 21 20 15 18 20 16 15 
sensor id 4 20 17 16 25 49 41 28 31 42 31 44 35 
sensor id 5 0 0 0 0 0 0 0 0 0 0 0 0 
sensor id 0 47 71 41 20 25 37 32 18 17 19 18 23 
sensor id 1 11 4 0 4 13 19 10 7 15 16 12 10 
sensor id 2 23 38 37 13 11 16 0 6 11 20 12 13 
sensor id 3 17 20 14 12 15 21 20 15 18 20 16 15 
sensor id 4 20 17 16 25 49 41 28 31 42 31 44 35 
sensor id 5 0 0 0 0 0 0 0 0 0 0 0 0 
sensor id 0 47 71 41 20 25 37 32 17 16 19 17 23 
sensor id 1 10 16 6 5 4 12 9 8 13 16 14 9 
sensor id 2 20 32 30 11 9 9 0 6 5 15 15 12 
sensor id 3 15 18 12 12 16 20 17 12 17 20 16 15 
sensor id 4 19 17 15 24 51 49 31 34 50 34 46 34 
sensor id 5 0 0 0 0 0 0 0 0 0 0 0 0 
sensor id 0 46 65 42 21 23 33 30 16 16 19 18 25 
sensor id 1 12 11 6 4 5 13 11 9 15 16 13 9 
sensor id 2 18 28 25 11 9 6 0 8 13 17 14 11 
sensor id 3 16 19 13 13 17 21 18 14 17 20 16 16 
sensor id 4 18 17 15 24 58 52 35 32 52 36 50 31 
sensor id 5 0 0 0 0 0 0 0 0 0 0 0 0 
sensor id 0 45 51 40 24 20 29 28 17 16 19 18 27 
sensor id 1 12 10 7 7 14 18 11 9 14 16 14 10 
sensor id 2 17 25 23 11 10 16 0 8 5 8 14 12 
sensor id 3 17 21 18 27 27 22 21 22 18 22 19 26 
sensor id 4 18 17 16 30 69 52 41 29 47 37 54 31 
sensor id 5 0 0 0 0 0 0 0 0 0 0 0 0 
sensor id 0 43 36 34 23 19 25 26 18 18 20 21 30 
sensor id 1 12 15 1 4 15 21 12 8 14 18 15 9 
sensor id 2 16 22 22 10 10 16 0 6 3 16 15 11 
sensor id 3 22 22 25 38 28 24 24 28 21 22 20 32 
sensor id 4 19 17 18 43 73 45 43 28 40 36 58 32 
sensor id 5 0 0 0 0 0 0 0 0 0 0 0 0 
sensor id 0 35 22 28 25 19 22 25 22 20 22 24 35 
sensor id 1 9 2 4 8 12 18 10 8 14 18 14 8 
sensor id 2 13 17 14 9 10 15 0 5 3 16 15 9 
sensor id 3 27 25 29 47 30 24 24 36 24 24 23 47 
sensor id 4 20 18 20 52 72 41 45 28 35 34 58 30 
sensor id 5 0 0 0 0 0 0 0 0 0 0 0 0 
sensor id 0 34 22 25 27 18 20 22 27 23 21 31 47 
sensor id 1 13 11 3 3 10 23 10 7 14 17 14 9 
sensor id 2 13 18 14 8 10 16 0 5 5 13 14 11 
sensor id 3 33 27 34 60 29 26 24 42 28 27 25 65 
sensor id 4 20 18 22 60 66 36 44 30 29 31 52 30 
sensor id 5 0 0 0 0 0 0 0 0 0 0 0 0 
sensor id 0 39 21 29 41 22 21 23 38 28 24 38 56 
sensor id 1 11 15 1 3 14 17 8 7 14 16 13 10 
sensor id 2 13 17 12 9 12 16 0 5 12 19 11 10 
sensor id 3 39 29 34 61 25 23 24 47 31 29 27 79 
sensor id 4 20 20 23 58 55 30 38 30 26 29 48 29 
sensor id 5 0 0 0 0 0 0 0 0 0 0 0 0 
sensor id 0 37 21 25 37 20 19 20 33 29 25 36 43 
sensor id 1 9 13 9 3 5 22 10 7 13 16 14 10 
sensor id 2 13 17 13 9 10 12 0 6 3 9 13 11 
sensor id 3 44 30 34 60 24 24 23 48 37 32 31 90 
sensor id 4 21 19 23 54 41 24 28 27 22 27 36 29 
sensor id 5 0 0 0 0 0 0 0 0 0 0 0 0 
sensor id 0 22 16 14 16 13 15 14 24 32 30 40 26 
sensor id 1 13 10 0 4 15 14 9 8 14 17 14 10 
sensor id 2 13 16 11 8 14 15 72 6 15 9 13 11 
sensor id 3 53 34 39 64 24 23 23 47 53 39 35 98 
sensor id 4 25 23 27 47 24 18 16 20 17 17 22 31 
sensor id 5 0 0 0 0 0 0 0 0 0 0 0 0 
sensor id 0 15 14 11 9 11 14 10 24 32 30 40 26 
sensor id 1 13 10 0 4 15 14 9 8 14 17 14 10 
sensor id 2 13 16 11 8 14 15 72 6 15 9 13 11 
sensor id 3 53 34 39 64 24 23 23 47 53 39 35 98 
sensor id 4 25 23 27 47 24 18 16 20 17 17 22 31 
sensor id 5 0 0 0 0 0 0 0 0 0 0 0 0 
sensor id 0 15 14 11 9 11 14 10 11 22 32 28 12 
sensor id 1 13 12 0 5 12 22 10 8 14 18 15 9 
sensor id 2 13 16 11 10 21 24 243 8 4 16 15 10 
sensor id 3 67 38 44 73 24 24 24 51 74 44 41 98 
sensor id 4 28 23 28 32 15 15 12 13 15 16 17 25 
sensor id 5 0 0 0 0 0 0 0 0 0 0 0 0 
sensor id 0 14 14 8 6 9 12 8 6 12 18 13 10 
sensor id 1 12 2 4 9 18 25 15 11 17 19 17 13 
sensor id 2 13 16 9 9 19 27 243 8 15 9 14 11 
sensor id 3 76 43 51 80 26 25 25 51 96 48 49 89 
sensor id 4 31 23 23 14 10 13 9 8 13 15 15 18 
sensor id 5 0 0 0 0 0 0 0 0 0 0 0 0 
sensor id 0 13 13 9 6 9 13 9 7 13 18 13 10 
sensor id 1 16 12 7 20 33 29 19 15 20 24 19 15 
sensor id 2 13 17 11 8 14 22 0 15 12 15 18 13 
sensor id 3 81 50 62 90 29 26 26 52 103 44 48 72 
sensor id 4 34 28 24 12 10 13 9 9 13 15 15 19 
sensor id 5 0 0 0 0 0 0 0 0 0 0 0 0 
sensor id 0 13 14 9 6 10 12 9 7 14 19 14 10 
sensor id 1 16 20 14 12 10 22 12 14 27 33 22 13 
sensor id 2 14 17 12 15 13 13 0 39 39 36 42 36 
sensor id 3 71 52 69 78 29 25 26 47 94 39 41 50 
sensor id 4 35 31 28 14 11 14 10 9 14 16 16 18 
sensor id 5 0 0 0 0 0 0 0 0 0 0 0 0 
sensor id 0 12 15 10 7 10 13 9 9 18 24 17 12 
sensor id 1 14 7 11 7 6 21 15 13 31 30 21 15 
sensor id 2 20 18 15 20 11 18 0 36 48 37 75 65 
sensor id 3 55 49 60 52 24 24 25 41 66 33 34 37 
sensor id 4 34 32 32 17 12 14 11 10 15 17 17 22 
sensor id 5 0 0 0 0 0 0 0 0 0 0 0 0 
sensor id 0 14 15 11 8 12 15 13 15 30 25 20 14 
sensor id 1 12 11 11 7 16 14 13 11 25 23 19 11 
sensor id 2 25 20 18 27 13 14 0 39 44 34 85 89 
sensor id 3 41 39 45 37 21 22 22 30 36 29 25 30 
sensor id 4 37 33 44 28 16 16 13 13 16 18 21 23 
sensor id 5 0 0 0 0 0 0 0 0 0 0 0 0 
sensor id 0 14 16 12 11 14 17 18 21 30 25 21 15 
sensor id 1 13 11 3 8 6 15 12 9 16 18 15 9 
sensor id 2 31 23 23 33 15 8 0 36 28 35 71 109 
sensor id 3 30 29 33 26 16 20 14 13 16 21 17 18 
sensor id 4 31 28 49 36 22 18 14 14 15 16 17 20 
sensor id 5 0 0 0 0 0 0 0 0 0 0 0 0 
sensor id 0 15 16 14 13 18 21 27 24 25 21 18 17 
sensor id 1 14 7 5 8 11 12 12 8 13 18 14 10 
sensor id 2 31 24 34 46 20 11 0 38 23 30 49 127 
sensor id 3 15 18 10 7 11 18 11 9 14 20 15 12 
sensor id 4 19 19 31 31 28 19 15 13 16 17 21 22 
sensor id 5 0 0 0 0 0 0 0 0 0 0 0 0 
sensor id 0 16 17 14 14 22 25 31 24 25 21 18 17 
sensor id 1 14 7 5 8 11 12 12 8 13 18 14 10 
sensor id 2 31 24 34 46 20 11 0 38 23 30 49 127 
sensor id 3 15 18 10 7 11 18 11 9 14 20 15 12 
sensor id 4 19 19 31 31 28 19 15 13 16 17 21 22 
sensor id 5 0 0 0 0 0 0 0 0 0 0 0 0 
sensor id 0 16 17 14 14 22 25 31 21 18 20 16 14 
sensor id 1 13 6 9 7 5 21 12 8 15 17 14 11 
sensor id 2 35 26 42 48 18 11 0 33 28 25 40 119 
sensor id 3 14 17 10 7 12 19 12 9 14 19 15 12 
sensor id 4 18 16 18 24 33 22 18 21 29 23 28 24 
sensor id 5 0 0 0 0 0 0 0 0 0 0 0 0 
sensor id 0 16 17 14 15 31 35 31 16 14 18 15 13 
sensor id 1 13 3 11 5 6 16 14 10 17 17 16 12 
sensor id 2 39 27 48 49 18 10 0 29 21 25 38 109 
sensor id 3 14 17 11 9 12 18 11 9 14 19 15 13 
sensor id 4 16 15 12 17 18 21 21 34 45 30 37 30 
sensor id 5 0 0 0 0 0 0 0 0 0 0 0 0 
sensor id 0 16 16 15 15 35 44 33 16 15 19 16 13 
sensor id 1 14 14 0 13 15 17 25 23 22 19 17 14 
sensor id 2 40 28 50 57 18 12 0 28 12 28 31 85 
sensor id 3 14 19 13 11 17 21 14 10 15 19 15 14 
sensor id 4 17 16 13 18 18 22 22 36 51 33 38 30 
sensor id 5 0 0 0 0 0 0 0 0 0 0 0 0 
sensor id 0 16 18 14 15 35 50 37 16 14 17 15 15 
sensor id 1 12 13 3 11 14 26 23 20 20 17 18 13 
sensor id 2 36 27 50 57 21 20 0 24 23 26 24 56 
sensor id 3 15 18 13 11 16 19 13 10 15 20 15 12 
sensor id 4 17 16 13 17 22 25 22 33 52 34 38 28 
sensor id 5 0 0 0 0 0 0 0 0 0 0 0 0 
sensor id 0 17 18 14 14 33 55 37 15 15 19 15 15 
sensor id 1 11 17 0 10 11 29 22 12 15 17 14 10 
sensor id 2 30 27 50 48 18 17 0 20 20 12 19 32 
sensor id 3 15 18 12 10 20 23 15 10 14 20 15 12 
sensor id 4 16 16 13 16 25 28 23 36 60 38 39 28 
sensor id 5 0 0 0 0 0 0 0 0 0 0 0 0 
sensor id 0 20 18 15 14 30 56 33 15 15 19 15 15 
sensor id 1 11 17 0 10 11 29 22 12 15 17 14 10 
sensor id 2 30 27 50 48 18 17 0 20 20 12 19 32 
sensor id 3 15 18 12 10 20 23 15 10 14 20 15 12 
sensor id 4 16 16 13 16 25 28 23 36 60 38 39 28 
sensor id 5 0 0 0 0 0 0 0 0 0 0 0 0 
sensor id 0 30 20 23 24 25 50 27 19 16 20 19 32 
sensor id 1 11 16 9 5 5 13 11 8 12 14 14 9 
sensor id 2 13 17 12 7 8 5 0 8 3 9 14 10 
sensor id 3 14 18 11 9 14 21 14 11 15 19 16 15 
sensor id 4 15 15 12 13 23 33 21 28 65 46 35 20 
sensor id 5 0 0 0 0 0 0 0 0 0 0 0 0 
sensor id 0 28 20 27 54 30 43 27 19 16 20 19 32 
sensor id 1 11 16 9 5 5 13 11 8 12 14 14 9 
sensor id 2 13 17 12 7 8 5 0 8 3 9 14 10 
sensor id 3 14 18 11 9 14 21 14 11 15 19 16 15 
sensor id 4 15 15 12 13 23 33 21 28 65 46 35 20 
sensor id 5 0 0 0 0 0 0 0 0 0 0 0 0 
sensor id 0 26 20 27 52 33 38 26 23 15 18 15 17 
sensor id 1 13 10 0 2 6 12 7 5 13 16 13 8 
sensor id 2 13 16 10 6 8 10 0 5 11 17 13 8 
sensor id 3 15 18 10 9 12 18 13 12 16 20 17 14 
sensor id 4 14 15 11 12 24 39 21 25 73 58 40 19 
sensor id 5 0 0 0 0 0 0 0 0 0 0 0 0 
sensor id 0 16 16 15 15 23 31 19 23 15 18 15 17 
sensor id 1 13 10 0 2 6 12 7 5 13 16 13 8 
sensor id 2 13 16 10 6 8 10 0 5 11 17 13 8 
sensor id 3 15 18 10 9 12 18 13 12 16 20 17 14 
sensor id 4 14 15 11 12 24 39 21 25 73 58 40 19 
sensor id 5 0 0 0 0 0 0 0 0 0 0 0 0 
sensor id 0 16 16 15 15 23 31 19 9 12 17 13 10 
sensor id 1 9 1 0 4 4 12 9 7 12 16 13 10 
sensor id 2 12 15 9 5 7 5 0 4 6 13 13 9 
sensor id 3 15 18 11 9 13 20 14 14 18 22 18 16 
sensor id 4 14 15 11 11 24 43 21 23 70 61 40 19 
sensor id 5 0 0 0 0 0 0 0 0 0 0 0 0 
sensor id 0 13 15 11 10 17 28 17 9 12 17 12 10 
sensor id 1 9 1 0 3 4 10 9 8 12 16 13 8 
sensor id 2 11 14 9 5 7 3 0 6 12 19 11 8 
sensor id 3 15 17 11 10 13 18 14 14 20 22 20 17 
sensor id 4 13 15 11 11 27 46 22 20 61 66 40 18 
sensor id 5 0 0 0 0 0 0 0 0 0 0 0 0 
sensor id 0 13 13 10 8 15 24 14 8 12 15 13 10 
sensor id 1 9 1 0 5 12 20 10 7 13 16 12 8 
sensor id 2 12 14 8 5 6 12 0 7 12 17 13 8 
sensor id 3 16 19 11 11 13 20 17 24 33 27 26 21 
sensor id 4 13 15 11 11 24 46 21 18 54 67 39 16 
sensor id 5 0 0 0 0 0 0 0 0 0 0 0 0 
sensor id 0 13 15 13 11 32 41 18 10 12 18 14 12 
sensor id 1 11 3 0 4 9 18 8 6 11 16 14 10 
sensor id 2 12 14 9 5 10 11 0 4 5 12 14 10 
sensor id 3 17 19 11 13 14 20 17 26 41 33 30 20 
sensor id 4 13 14 11 11 26 47 23 15 43 63 35 15 
sensor id 5 0 0 0 0 0 0 0 0 0 0 0 0 
sensor id 0 13 14 13 13 36 41 18 10 12 17 12 11 
sensor id 1 12 13 7 6 6 13 7 6 12 16 13 9 
sensor id 2 12 14 9 5 7 7 0 6 11 17 13 9 
sensor id 3 16 19 10 9 12 17 12 13 22 27 20 14 
sensor id 4 13 14 10 10 23 43 21 14 35 46 28 13 
sensor id 5 0 0 0 0 0 0 0 0 0 0 0 0 
sensor id 0 15 15 13 12 35 39 17 10 12 17 14 11 
sensor id 1 9 2 0 4 5 13 8 6 12 16 13 10 
sensor id 2 12 16 8 5 8 12 0 6 10 18 13 9 
sensor id 3 14 18 10 8 11 18 12 11 17 21 16 14 
sensor id 4 12 13 9 8 10 18 13 14 36 39 27 14 
sensor id 5 0 0 0 0 0 0 0 0 0 0 0 0 
sensor id 0 13 15 15 14 36 39 17 10 12 18 14 11 
sensor id 1 9 5 1 4 6 14 7 6 12 15 12 9 
sensor id 2 12 15 10 6 7 11 0 5 7 15 13 9 
sensor id 3 14 18 10 8 12 18 12 9 14 19 14 12 
sensor id 4 13 13 9 8 10 17 13 14 30 27 21 13 
sensor id 5 0 0 0 0 0 0 0 0 0 0 0 0 
sensor id 0 15 17 17 17 40 41 18 10 12 18 14 11 
sensor id 1 9 5 1 4 6 14 7 6 12 15 12 9 
sensor id 2 12 15 10 6 7 11 0 5 7 15 13 9 
sensor id 3 14 18 10 8 12 18 12 9 14 19 14 12 
sensor id 4 13 13 9 8 10 17 13 14 30 27 21 13 
sensor id 5 0 0 0 0 0 0 0 0 0 0 0 0 
sensor id 0 15 16 19 18 35 33 17 11 13 18 13 13 
sensor id 1 10 6 0 4 5 14 9 9 14 17 14 12 
sensor id 2 12 15 9 5 7 7 0 5 8 11 11 8 
sensor id 3 14 17 9 7 11 17 11 8 13 18 14 11 
sensor id 4 12 14 10 8 11 18 13 10 15 16 15 11 
sensor id 5 0 0 0 0 0 0 0 0 0 0 0 0 
sensor id 0 15 16 19 18 35 33 17 11 13 18 13 13 
sensor id 1 10 6 0 4 5 14 9 9 14 17 14 12 
sensor id 2 12 15 9 5 7 7 0 5 8 11 11 8 
sensor id 3 14 18 9 7 11 18 12 9 14 19 15 12 
sensor id 4 13 14 11 11 18 49 23 19 18 18 19 38 
sensor id 5 0 0 0 0 0 0 0 0 0 0 0 0 
sensor id 0 15 16 16 14 25 28 17 12 13 19 14 16 
sensor id 1 15 12 7 15 14 17 19 17 17 16 14 10 
sensor id 2 13 16 10 6 8 9 0 7 10 8 12 9 
sensor id 3 14 18 10 9 13 20 13 9 14 19 15 13 
sensor id 4 24 20 20 31 25 57 26 22 18 17 18 27 
sensor id 5 0 0 0 0 0 0 0 0 0 0 0 0 
sensor id 0 20 18 22 15 20 37 19 11 12 18 14 13 
sensor id 1 9 4 0 5 4 11 9 7 12 15 12 8 
sensor id 2 12 16 11 7 8 10 0 6 7 12 13 10 
sensor id 3 14 18 10 7 12 17 11 8 13 19 14 12 
sensor id 4 17 15 13 15 21 49 19 13 15 15 14 12 
sensor id 5 0 0 0 0 0 0 0 0 0 0 0 0 
sensor id 0 20 28 19 11 26 45 21 11 12 17 13 11 
sensor id 1 13 13 6 4 5 18 10 7 12 16 13 9 
sensor id 2 15 22 13 6 8 13 0 5 8 18 13 11 
sensor id 3 14 17 9 7 10 16 11 7 13 18 14 12 
sensor id 4 12 13 10 9 15 34 14 8 13 14 13 10 
sensor id 5 0 0 0 0 0 0 0 0 0 0 0 0 
sensor id 0 16 23 15 12 32 44 23 11 13 18 14 13 
sensor id 1 12 8 0 6 8 15 10 7 13 15 12 8 
sensor id 2 18 30 13 7 6 8 243 5 4 12 14 11 
sensor id 3 13 18 9 7 10 16 11 7 13 18 14 11 
sensor id 4 11 13 10 7 13 25 11 7 12 13 12 9 
sensor id 5 0 0 0 0 0 0 0 0 0 0 0 0 
sensor id 0 15 23 15 13 31 41 22 11 13 16 15 11 
sensor id 1 11 8 0 5 9 14 9 8 11 14 12 9 
sensor id 2 17 28 11 7 7 7 243 6 5 10 14 10 
sensor id 3 13 17 9 6 10 16 10 8 12 18 14 11 
sensor id 4 11 13 9 7 12 21 10 6 11 13 12 9 
sensor id 5 0 0 0 0 0 0 0 0 0 0 0 0 
sensor id 0 16 26 15 11 25 34 17 10 12 17 13 11 
sensor id 1 11 13 4 4 9 17 8 6 11 15 13 8 
sensor id 2 16 28 12 5 7 9 243 5 11 15 12 9 
sensor id 3 12 17 8 6 10 17 10 8 13 18 13 11 
sensor id 4 11 13 9 6 10 15 9 6 11 13 12 8 
sensor id 5 0 0 0 0 0 0 0 0 0 0 0 0 
sensor id 0 15 30 17 12 23 26 25 14 14 17 15 13 
sensor id 1 9 3 5 6 5 17 10 7 13 15 12 9 
sensor id 2 14 26 12 6 9 12 0 4 4 11 14 10 
sensor id 3 12 16 8 6 10 16 10 7 13 18 13 11 
sensor id 4 11 13 9 7 15 19 11 7 12 14 12 9 
sensor id 5 0 0 0 0 0 0 0 0 0 0 0 0 
sensor id 0 18 38 21 15 27 29 27 14 14 17 15 14 
sensor id 1 12 13 2 3 4 12 9 7 13 15 13 8 
sensor id 2 15 28 12 6 7 10 0 8 13 17 13 9 
sensor id 3 13 16 9 6 10 16 10 7 12 20 14 10 
sensor id 4 12 14 10 8 19 22 12 7 12 13 12 9 
sensor id 5 0 0 0 0 0 0 0 0 0 0 0 0 
sensor id 0 19 42 24 17 33 39 32 16 16 19 15 14 
sensor id 1 9 5 4 7 12 18 9 7 12 15 13 8 
sensor id 2 15 27 13 7 8 14 0 6 5 10 12 9 
sensor id 3 12 18 9 7 10 16 10 7 12 18 13 10 
sensor id 4 11 13 10 8 22 26 13 7 12 14 12 9 
sensor id 5 0 0 0 0 0 0 0 0 0 0 0 0 
sensor id 0 20 46 26 18 34 40 30 18 17 21 23 42 
sensor id 1 9 4 4 6 12 15 8 6 11 15 13 7 
sensor id 2 14 26 13 7 8 8 0 5 4 10 13 10 
sensor id 3 12 16 8 6 10 18 10 8 13 19 14 12 
sensor id 4 11 13 10 8 22 28 13 7 12 14 12 9 
sensor id 5 0 0 0 0 0 0 0 0 0 0 0 0 
sensor id 0 34 50 33 26 34 43 30 18 17 21 23 42 
sensor id 1 9 4 4 6 12 15 8 6 11 15 13 7 
sensor id 2 14 26 13 7 8 8 0 5 4 10 13 10 
sensor id 3 12 16 8 6 10 18 10 8 13 19 14 12 
sensor id 4 11 13 10 8 22 28 13 7 12 14 12 9 
sensor id 5 0 0 0 0 0 0 0 0 0 0 0 0 
sensor id 0 36 49 37 35 33 44 30 32 23 24 34 65 
sensor id 1 11 2 0 6 11 11 10 8 12 15 13 10 
sensor id 2 16 23 14 9 12 8 0 10 15 8 15 12 
sensor id 3 13 17 9 7 10 16 10 8 13 18 14 11 
sensor id 4 11 13 10 8 26 34 14 8 12 14 12 9 
sensor id 5 0 0 0 0 0 0 0 0 0 0 0 0 
sensor id 0 35 46 36 38 29 38 28 32 23 24 34 65 
sensor id 1 11 2 0 6 11 11 10 8 12 15 13 10 
sensor id 2 16 23 14 9 12 8 0 10 15 8 15 12 
sensor id 3 13 17 9 7 10 16 10 8 13 18 14 11 
sensor id 4 11 13 10 8 26 34 14 8 12 14 12 9 
sensor id 5 0 0 0 0 0 0 0 0 0 0 0 0 
sensor id 0 35 49 38 39 22 30 24 39 27 24 37 76 
sensor id 1 10 4 11 4 6 22 8 6 13 16 14 7 
sensor id 2 19 24 30 31 19 18 0 13 18 11 17 19 
sensor id 3 13 17 9 6 11 17 10 8 13 19 14 11 
sensor id 4 11 14 10 10 31 43 19 9 14 14 13 10 
sensor id 5 0 0 0 0 0 0 0 0 0 0 0 0 
sensor id 0 34 58 43 33 20 25 22 39 27 24 37 76 
sensor id 1 10 4 11 4 6 22 8 6 13 16 14 7 
sensor id 2 19 24 30 31 19 18 0 13 18 11 17 19 
sensor id 3 13 17 9 6 11 17 10 8 13 19 14 11 
sensor id 4 11 14 10 10 31 43 19 9 14 14 13 10 
sensor id 5 0 0 0 0 0 0 0 0 0 0 0 0 
sensor id 0 32 49 40 29 19 23 22 40 34 27 43 56 
sensor id 1 12 8 12 4 11 17 8 8 12 17 14 9 
sensor id 2 21 25 29 41 25 22 0 22 6 21 17 21 
sensor id 3 13 18 9 7 11 17 10 7 13 18 14 11 
sensor id 4 13 15 13 16 48 43 28 15 17 17 16 14 
sensor id 5 0 0 0 0 0 0 0 0 0 0 0 0 
sensor id 0 36 60 51 32 21 23 23 40 34 27 43 56 
sensor id 1 12 8 12 4 11 17 8 8 12 17 14 9 
sensor id 2 21 25 29 41 25 22 0 22 6 21 17 21 
sensor id 3 13 18 9 7 11 17 10 7 13 18 14 11 
sensor id 4 13 15 13 16 48 43 28 15 17 17 16 14 
sensor id 5 0 0 0 0 0 0 0 0 0 0 0 0 
sensor id 0 36 60 51 32 21 23 23 42 38 29 47 60 
sensor id 1 11 2 11 6 6 24 9 7 13 15 14 8 
sensor id 2 21 24 28 43 26 20 0 20 19 10 19 21 
sensor id 3 13 17 9 7 11 18 11 8 13 19 14 11 
sensor id 4 15 17 15 20 59 46 32 19 20 18 17 16 
sensor id 5 0 0 0 0 0 0 0 0 0 0 0 0 
sensor id 0 35 50 43 31 20 22 23 45 43 32 56 61 
sensor id 1 13 3 11 4 7 21 9 6 13 15 13 11 
sensor id 2 21 23 30 44 29 22 0 23 20 9 15 23 
sensor id 3 13 17 9 7 11 18 11 8 13 19 14 12 
sensor id 4 16 17 16 26 67 42 33 22 21 20 20 20 
sensor id 5 0 0 0 0 0 0 0 0 0 0 0 0 
sensor id 0 35 45 41 30 19 20 21 43 47 36 63 60 
sensor id 1 14 18 0 5 15 15 11 8 13 17 13 10 
sensor id 2 21 24 30 52 35 15 0 30 7 10 15 25 
sensor id 3 13 18 9 7 11 19 11 8 13 19 14 12 
sensor id 4 18 19 20 37 72 36 33 25 22 20 22 23 
sensor id 5 0 0 0 0 0 0 0 0 0 0 0 0 
sensor id 0 35 41 37 28 18 19 19 42 48 37 68 61 
sensor id 1 10 17 13 4 7 14 12 9 15 17 13 10 
sensor id 2 19 24 32 59 37 27 0 33 22 9 19 25 
sensor id 3 13 18 10 7 12 19 12 9 14 19 15 12 
sensor id 4 19 20 21 42 66 31 31 25 22 21 22 25 
sensor id 5 0 0 0 0 0 0 0 0 0 0 0 0 
sensor id 0 33 36 33 25 17 18 18 39 48 39 69 53 
sensor id 1 13 18 13 5 9 24 12 8 13 17 14 11 
sensor id 2 22 24 33 67 39 27 0 34 12 10 18 28 
sensor id 3 14 18 10 8 12 20 13 9 14 19 15 12 
sensor id 4 20 21 23 46 57 27 28 24 22 20 21 25 
sensor id 5 0 0 0 0 0 0 0 0 0 0 0 0 
sensor id 0 33 32 32 23 16 17 17 36 46 39 71 53 
sensor id 1 13 0 4 7 9 20 12 9 15 15 14 11 
sensor id 2 22 23 34 76 43 30 0 41 21 11 20 29 
sensor id 3 14 18 10 8 12 20 13 9 14 19 15 12 
sensor id 4 21 21 26 49 51 26 30 22 20 19 20 23 
sensor id 5 0 0 0 0 0 0 0 0 0 0 0 0 
sensor id 0 34 34 32 22 16 18 18 35 41 34 65 52 
sensor id 1 14 13 13 9 9 25 14 8 14 17 14 11 
sensor id 2 25 25 39 80 44 27 0 38 23 14 19 31 
sensor id 3 14 18 10 7 12 19 12 8 14 19 14 12 
sensor id 4 20 20 26 42 47 26 26 17 18 17 17 17 
sensor id 5 0 0 0 0 0 0 0 0 0 0 0 0 
sensor id 0 36 43 39 25 17 18 18 35 41 34 65 52 
sensor id 1 14 13 13 9 9 25 14 8 14 17 14 11 
sensor id 2 25 25 39 80 44 27 0 38 23 14 19 31 
sensor id 3 14 18 10 7 12 19 12 8 14 19 14 12 
sensor id 4 20 20 26 42 47 26 26 17 18 17 17 17 
sensor id 5 0 0 0 0 0 0 0 0 0 0 0 0 
sensor id 0 35 47 37 21 17 21 18 31 32 28 53 47 
sensor id 1 10 20 13 4 8 16 10 9 12 17 14 10 
sensor id 2 29 33 47 85 37 28 0 36 12 25 21 36 
sensor id 3 13 17 9 7 11 18 11 8 13 19 14 12 
sensor id 4 16 17 20 27 33 34 19 12 15 15 14 13 
sensor id 5 0 0 0 0 0 0 0 0 0 0 0 0 
sensor id 0 31 44 30 21 16 20 17 31 32 28 53 47 
sensor id 1 10 20 13 4 8 16 10 9 12 17 14 10 
sensor id 2 29 33 47 85 37 28 0 36 12 25 21 36 
sensor id 3 13 17 9 7 11 18 11 8 13 19 14 12 
sensor id 4 16 17 20 27 33 34 19 12 15 15 14 13 
sensor id 5 0 0 0 0 0 0 0 0 0 0 0 0 
sensor id 0 31 44 30 21 16 20 17 31 29 26 50 53 
sensor id 1 13 3 9 8 6 22 10 8 13 17 13 8 
sensor id 2 30 34 50 77 33 24 0 34 11 24 21 36 
sensor id 3 13 17 9 7 11 17 11 8 13 18 14 11 
sensor id 4 15 17 19 24 24 26 16 11 14 15 14 15 
sensor id 5 0 0 0 0 0 0 0 0 0 0 0 0 
sensor id 0 32 45 29 23 17 21 17 33 27 26 49 60 
sensor id 1 10 18 0 8 12 11 10 9 13 16 14 9 
sensor id 2 31 36 53 71 29 11 0 29 10 25 23 36 
sensor id 3 13 17 9 7 11 17 10 8 13 18 14 11 
sensor id 4 16 17 19 21 20 20 15 12 14 15 14 16 
sensor id 5 0 0 0 0 0 0 0 0 0 0 0 0 
sensor id 0 34 39 27 28 24 32 23 37 29 26 50 63 
sensor id 1 13 1 10 5 12 12 12 6 13 15 13 9 
sensor id 2 34 35 58 66 30 12 0 27 22 13 22 37 
sensor id 3 13 17 9 6 10 17 11 8 13 18 14 11 
sensor id 4 17 18 26 37 32 25 19 16 15 16 15 18 
sensor id 5 0 0 0 0 0 0 0 0 0 0 0 0 
sensor id 0 34 30 25 29 25 34 26 35 28 24 44 61 
sensor id 1 13 2 12 4 14 11 11 7 13 15 13 9 
sensor id 2 35 31 52 53 24 20 0 26 10 25 20 33 
sensor id 3 13 17 9 6 10 17 10 7 13 19 14 11 
sensor id 4 19 19 31 49 44 28 23 18 15 16 15 18 
sensor id 5 0 0 0 0 0 0 0 0 0 0 0 0 
sensor id 0 33 26 25 29 26 38 28 33 26 23 35 52 
sensor id 1 9 17 3 3 12 19 9 6 14 16 13 8 
sensor id 2 31 28 44 41 20 20 0 18 13 24 18 24 
sensor id 3 13 17 9 7 11 17 10 7 13 19 14 12 
sensor id 4 18 19 31 59 60 35 31 22 16 16 15 18 
sensor id 5 0 0 0 0 0 0 0 0 0 0 0 0 
sensor id 0 30 22 21 23 26 39 28 23 25 24 25 17 
sensor id 1 12 12 7 5 4 12 8 7 13 16 13 8 
sensor id 2 23 22 20 18 14 11 0 9 6 11 13 10 
sensor id 3 13 16 10 7 10 17 11 8 12 19 13 12 
sensor id 4 17 19 29 61 69 39 33 21 16 17 15 18 
sensor id 5 0 0 0 0 0 0 0 0 0 0 0 0 
sensor id 0 15 17 13 11 22 39 24 15 16 19 14 12 
sensor id 1 9 2 2 4 11 20 10 7 12 16 14 9 
sensor id 2 12 16 10 6 7 9 0 4 6 14 13 9 
sensor id 3 13 17 9 7 10 16 11 8 13 18 14 12 
sensor id 4 17 19 27 59 65 41 34 21 16 17 15 17 
sensor id 5 0 0 0 0 0 0 0 0 0 0 0 0 
sensor id 0 14 15 14 11 18 36 21 12 16 19 15 12 
sensor id 1 10 12 8 6 13 20 10 7 13 17 14 7 
sensor id 2 12 15 10 6 8 15 0 8 13 19 14 9 
sensor id 3 13 18 8 6 11 17 9 8 13 19 14 12 
sensor id 4 16 17 21 53 59 47 44 25 17 18 17 20 
sensor id 5 0 0 0 0 0 0 0 0 0 0 0 0 
sensor id 0 14 15 13 10 17 26 17 13 21 24 17 13 
sensor id 1 10 15 10 7 7 16 9 6 12 15 13 10 
sensor id 2 12 16 10 7 8 12 0 5 3 8 12 9 
sensor id 3 13 18 9 7 10 17 11 7 13 19 14 11 
sensor id 4 18 21 25 58 58 50 52 30 19 18 17 22 
sensor id 5 0 0 0 0 0 0 0 0 0 0 0 0 
sensor id 0 14 14 11 9 16 23 15 13 21 24 17 13 
sensor id 1 10 15 10 7 7 16 9 6 12 15 13 10 
sensor id 2 12 16 10 7 8 12 0 5 3 8 12 9 
sensor id 3 13 18 9 7 10 17 11 7 13 19 14 11 
sensor id 4 18 21 25 58 58 50 52 30 19 18 17 22 
sensor id 5 0 0 0 0 0 0 0 0 0 0 0 0 
sensor id 0 14 14 11 9 16 23 15 11 18 20 16 11 
sensor id 1 12 2 2 8 10 14 9 7 14 16 12 9 
sensor id 2 12 15 9 6 9 10 0 4 13 12 11 8 
sensor id 3 13 18 9 7 10 18 11 8 13 19 14 11 
sensor id 4 24 31 34 60 57 49 59 37 21 19 19 25 
sensor id 5 0 0 0 0 0 0 0 0 0 0 0 0 
sensor id 0 12 14 10 8 14 21 14 10 14 19 14 11 
sensor id 1 12 16 5 5 3 12 10 8 12 15 13 9 
sensor id 2 12 15 9 6 6 5 0 8 10 7 11 9 
sensor id 3 13 18 10 7 11 17 11 8 13 19 15 12 
sensor id 4 29 30 32 59 56 50 78 54 25 21 22 33 
sensor id 5 0 0 0 0 0 0 0 0 0 0 0 0 
sensor id 0 12 14 10 7 13 19 13 9 13 18 13 10 
sensor id 1 8 2 2 5 11 20 10 7 12 15 13 9 
sensor id 2 11 15 8 5 6 12 48 7 7 7 11 8 
sensor id 3 14 17 10 7 11 18 11 8 13 18 14 11 
sensor id 4 36 30 29 62 55 48 80 60 27 22 22 34 
sensor id 5 0 0 0 0 0 0 0 0 0 0 0 0 
sensor id 0 13 14 10 7 12 18 13 9 13 18 13 10 
sensor id 1 12 14 9 7 13 17 8 6 13 16 12 7 
sensor id 2 12 16 9 6 8 13 0 5 6 11 11 8 
sensor id 3 13 17 9 7 11 18 11 8 14 19 14 11 
sensor id 4 28 20 21 71 56 43 61 49 26 23 23 31 
sensor id 5 0 0 0 0 0 0 0 0 0 0 0 0 
sensor id 0 13 14 10 7 12 16 11 9 12 16 14 9 
sensor id 1 9 12 9 6 7 14 8 5 12 16 13 10 
sensor id 2 11 15 10 6 8 10 6 3 2 11 13 10 
sensor id 3 13 18 9 6 11 17 12 8 14 21 16 13 
sensor id 4 20 20 22 83 52 38 58 62 30 25 26 42 
sensor id 5 0 0 0 0 0 0 0 0 0 0 0 0 
sensor id 0 12 14 9 6 10 15 11 8 13 17 12 10 
sensor id 1 11 16 8 3 7 23 10 6 11 15 13 9 
sensor id 2 11 15 9 5 6 14 243 5 3 8 14 10 
sensor id 3 15 18 11 11 19 27 37 19 18 22 18 16 
sensor id 4 25 21 24 76 36 28 37 54 28 24 27 46 
sensor id 5 0 0 0 0 0 0 0 0 0 0 0 0 
sensor id 0 12 13 9 6 10 14 11 8 13 17 12 10 
sensor id 1 11 16 8 3 7 23 10 6 11 15 13 9 
sensor id 2 11 15 9 5 6 14 243 5 3 8 14 10 
sensor id 3 15 18 11 11 19 27 37 19 18 22 18 16 
sensor id 4 25 21 24 76 36 28 37 54 28 24 27 46 
sensor id 5 0 0 0 0 0 0 0 0 0 0 0 0 
sensor id 0 12 14 10 6 11 14 10 8 12 18 14 10 
sensor id 1 11 16 7 4 3 16 12 8 14 16 13 8 
sensor id 2 11 15 10 6 6 6 243 6 13 18 13 8 
sensor id 3 16 19 12 15 23 33 59 28 21 23 19 19 
sensor id 4 27 21 24 56 25 22 23 36 22 21 23 49 
sensor id 5 0 0 0 0 0 0 0 0 0 0 0 0 
sensor id 0 12 14 10 6 11 15 11 8 12 18 14 10 
sensor id 1 11 16 7 4 3 16 12 8 14 16 13 8 
sensor id 2 11 15 10 6 6 6 243 6 13 18 13 8 
sensor id 3 16 19 12 15 23 33 59 28 21 23 19 19 
sensor id 4 27 21 24 56 25 22 23 36 22 21 23 49 
sensor id 5 0 0 0 0 0 0 0 0 0 0 0 0 
sensor id 0 12 14 10 6 11 15 11 8 13 18 13 11 
sensor id 1 12 0 5 7 14 17 8 7 13 15 13 10 
sensor id 2 12 15 10 6 9 14 243 4 13 18 11 8 
sensor id 3 17 20 13 18 27 35 63 29 20 22 19 19 
sensor id 4 32 23 29 68 28 23 23 31 20 19 22 45 
sensor id 5 0 0 0 0 0 0 0 0 0 0 0 0 
sensor id 0 13 14 10 8 15 27 19 11 15 18 16 12 
sensor id 1 10 3 3 7 11 21 13 8 13 16 14 10 
sensor id 2 12 14 9 6 8 10 243 6 3 8 12 9 
sensor id 3 17 20 14 20 31 38 62 27 19 23 18 18 
sensor id 4 34 23 32 70 38 50 27 28 19 19 22 39 
sensor id 5 0 0 0 0 0 0 0 0 0 0 0 0 
sensor id 0 15 16 12 10 23 42 30 14 16 18 15 13 
sensor id 1 11 8 0 4 6 16 12 8 14 16 14 10 
sensor id 2 13 16 10 6 6 8 0 5 4 8 12 10 
sensor id 3 16 20 13 19 32 38 46 21 17 21 16 16 
sensor id 4 29 22 31 60 39 52 26 25 18 19 21 34 
sensor id 5 0 0 0 0 0 0 0 0 0 0 0 0 
sensor id 0 16 16 14 13 31 52 36 16 16 19 16 14 
sensor id 1 13 15 8 7 12 22 14 10 14 17 14 10 
sensor id 2 13 17 11 8 8 14 243 7 12 20 15 11 
sensor id 3 15 19 13 15 28 34 30 15 16 21 16 14 
sensor id 4 28 22 34 64 41 45 26 25 18 18 21 30 
sensor id 5 0 0 0 0 0 0 0 0 0 0 0 0 
sensor id 0 15 17 14 15 34 61 36 15 16 19 16 13 
sensor id 1 11 4 4 7 10 19 12 9 15 15 14 10 
sensor id 2 13 17 10 7 8 7 0 5 6 14 14 10 
sensor id 3 16 18 13 15 26 28 23 15 16 20 15 15 
sensor id 4 25 21 29 55 40 44 25 23 17 17 17 22 
sensor id 5 0 0 0 0 0 0 0 0 0 0 0 0 
sensor id 0 15 16 13 13 33 63 30 15 16 19 16 13 
sensor id 1 11 4 4 7 10 19 12 9 15 15 14 10 
sensor id 2 13 17 10 7 8 7 0 5 6 14 14 10 
sensor id 3 16 18 13 15 26 28 23 15 16 20 15 15 
sensor id 4 25 21 29 55 40 44 25 23 17 17 17 22 
sensor id 5 0 0 0 0 0 0 0 0 0 0 0 0 
sensor id 0 14 16 13 10 27 59 22 10 12 18 13 11 
sensor id 1 12 12 4 5 11 18 11 7 12 15 14 10 
sensor id 2 13 16 10 6 8 14 0 5 4 13 14 9 
sensor id 3 13 17 9 7 11 18 10 8 14 19 15 12 
sensor id 4 12 14 9 7 15 38 14 8 14 16 15 10 
sensor id 5 0 0 0 0 0 0 0 0 0 0 0 0 
sensor id 0 13 15 12 9 21 47 17 10 12 18 13 11 
sensor id 1 12 12 4 5 11 18 11 7 12 15 14 10 
sensor id 2 13 16 10 6 8 14 0 5 4 13 14 9 
sensor id 3 13 17 9 7 11 18 10 8 14 19 15 12 
sensor id 4 12 14 9 7 15 38 14 8 14 16 15 10 
sensor id 5 0 0 0 0 0 0 0 0 0 0 0 0 
sensor id 0 14 15 11 8 17 34 15 9 12 16 12 10 
sensor id 1 12 14 8 6 12 21 12 8 14 18 15 10 
sensor id 2 12 16 11 6 8 9 0 5 8 18 14 9 
sensor id 3 15 18 11 12 18 25 32 25 20 22 18 18 
sensor id 4 14 15 11 9 16 49 21 17 47 37 29 15 
sensor id 5 0 0 0 0 0 0 0 0 0 0 0 0 
sensor id 0 12 14 10 7 14 25 13 9 12 16 12 10 
sensor id 1 12 14 8 6 12 21 12 8 14 18 15 10 
sensor id 2 12 16 11 6 8 9 0 5 8 18 14 9 
sensor id 3 15 18 11 12 18 25 32 25 20 22 18 18 
sensor id 4 14 15 11 9 16 49 21 17 47 37 29 15 
sensor id 5 0 0 0 0 0 0 0 0 0 0 0 0 
sensor id 0 12 14 10 7 14 25 13 8 12 18 13 10 
sensor id 1 10 3 0 3 6 17 10 7 13 16 13 8 
sensor id 2 11 15 10 5 5 7 0 8 13 15 11 7 
sensor id 3 16 19 12 15 20 25 36 33 27 23 20 19 
sensor id 4 14 15 11 9 17 51 21 16 48 41 27 14 
sensor id 5 0 0 0 0 0 0 0 0 0 0 0 0 
sensor id 0 14 12 10 6 11 18 10 7 12 17 11 9 
sensor id 1 10 8 6 7 14 15 8 7 12 15 14 10 
sensor id 2 11 13 10 5 7 15 243 3 3 11 13 10 
sensor id 3 16 19 12 15 18 24 34 37 34 25 22 21 
sensor id 4 13 15 11 9 16 36 20 15 43 43 25 14 
sensor id 5 0 0 0 0 0 0 0 0 0 0 0 0 
sensor id 0 11 14 9 5 10 13 9 7 10 16 14 8 
sensor id 1 9 2 0 4 13 21 10 6 12 16 14 9 
sensor id 2 11 15 10 5 9 14 243 5 6 6 12 9 
sensor id 3 17 20 13 15 18 24 33 47 45 28 26 26 
sensor id 4 13 14 10 8 10 16 12 9 17 23 17 11 
sensor id 5 0 0 0 0 0 0 0 0 0 0 0 0 
sensor id 0 12 14 9 5 10 12 9 6 11 17 12 8 
sensor id 1 9 2 9 6 10 12 8 6 13 16 14 10 
sensor id 2 12 16 9 6 10 8 243 4 3 7 12 9 
sensor id 3 19 21 15 21 20 25 36 65 51 29 29 35 
sensor id 4 12 14 9 6 9 13 9 6 13 16 14 9 
sensor id 5 0 0 0 0 0 0 0 0 0 0 0 0 
sensor id 0 11 12 8 5 10 12 8 6 10 17 10 9 
sensor id 1 10 3 3 7 12 21 10 7 12 17 13 8 
sensor id 2 12 13 11 5 9 13 243 6 8 13 12 8 
sensor id 3 22 22 18 28 23 26 38 79 53 31 34 49 
sensor id 4 11 13 8 5 8 13 8 6 12 15 13 9 
sensor id 5 0 0 0 0 0 0 0 0 0 0 0 0 
sensor id 0 14 12 9 5 9 13 8 7 10 17 14 8 
sensor id 1 12 15 10 7 13 22 12 9 14 17 14 9 
sensor id 2 12 15 8 7 6 16 0 8 12 18 13 9 
sensor id 3 29 25 23 37 27 26 44 102 63 34 38 54 
sensor id 4 16 14 10 7 9 14 9 9 16 14 24 21 
sensor id 5 0 0 0 0 0 0 0 0 0 0 0 0 
sensor id 0 10 15 8 5 10 12 8 6 11 17 13 9 
sensor id 1 12 13 11 6 9 15 10 8 14 18 15 10 
sensor id 2 11 17 8 7 10 10 243 5 4 14 14 10 
sensor id 3 30 26 25 40 29 28 44 90 47 33 35 55 
sensor id 4 20 20 11 9 10 14 10 9 16 17 27 24 
sensor id 5 0 0 0 0 0 0 0 0 0 0 0 0 
sensor id 0 13 11 9 5 9 12 9 6 11 17 13 9 
sensor id 1 12 13 11 6 9 15 10 8 14 18 15 10 
sensor id 2 11 17 8 7 10 10 243 5 4 14 14 10 
sensor id 3 30 26 25 40 29 28 44 90 47 33 35 55 
sensor id 4 20 20 11 9 10 14 10 9 16 17 27 24 
sensor id 5 0 0 0 0 0 0 0 0 0 0 0 0 
sensor id 0 13 12 9 5 10 13 9 7 12 18 14 10 
sensor id 1 13 14 8 7 12 20 12 9 14 19 15 9 
sensor id 2 13 15 10 8 7 11 0 7 8 14 14 11 
sensor id 3 27 25 24 40 29 26 31 51 32 29 28 40 
sensor id 4 39 19 20 15 12 16 12 15 20 23 47 55 
sensor id 5 0 0 0 0 0 0 0 0 0 0 0 0 
sensor id 0 13 14 9 6 10 14 10 7 12 18 14 10 
sensor id 1 13 14 8 7 12 20 12 9 14 19 15 9 
sensor id 2 13 15 10 8 7 11 0 7 8 14 14 11 
sensor id 3 27 25 24 40 29 26 31 51 32 29 28 40 
sensor id 4 39 19 20 15 12 16 12 15 20 23 47 55 
sensor id 5 0 0 0 0 0 0 0 0 0 0 0 0 
sensor id 0 13 14 9 6 10 14 10 8 14 20 15 11 
sensor id 1 12 9 3 5 7 16 9 8 14 18 15 10 
sensor id 2 13 17 11 9 11 13 0 11 13 20 16 12 
sensor id 3 32 27 23 15 13 19 12 10 16 21 17 14 
sensor id 4 52 31 27 22 14 16 13 18 21 21 44 61 
sensor id 5 0 0 0 0 0 0 0 0 0 0 0 0 
sensor id 0 14 15 10 6 11 15 11 9 16 20 16 13 
sensor id 1 12 13 8 7 12 21 11 8 13 16 13 9 
sensor id 2 14 18 12 11 13 13 0 10 13 15 13 11 
sensor id 3 15 19 11 8 12 19 12 11 17 23 20 21 
sensor id 4 50 31 32 28 16 17 15 22 22 19 42 63 
sensor id 5 0 0 0 0 0 0 0 0 0 0 0 0 
sensor id 0 15 16 11 8 12 15 12 10 16 21 17 13 
sensor id 1 13 16 10 6 5 20 13 11 16 18 16 12 
sensor id 2 14 19 14 10 8 9 0 9 11 8 13 10 
sensor id 3 21 21 19 31 25 25 30 40 29 25 27 34 
sensor id 4 48 32 32 34 19 18 17 28 25 22 49 68 
sensor id 5 0 0 0 0 0 0 0 0 0 0 0 0 
sensor id 0 15 13 11 8 12 15 11 11 15 19 17 17 
sensor id 1 13 9 7 9 14 17 11 9 15 18 15 11 
sensor id 2 13 16 11 8 9 12 0 5 6 15 14 10 
sensor id 3 20 21 15 25 23 24 33 42 34 26 25 25 
sensor id 4 46 28 30 36 22 20 20 38 32 26 60 72 
sensor id 5 0 0 0 0 0 0 0 0 0 0 0 0 
sensor id 0 17 15 13 12 14 16 13 14 15 19 16 15 
sensor id 1 10 6 4 7 10 16 12 8 13 15 14 9 
sensor id 2 13 15 11 7 9 10 0 5 6 14 14 9 
sensor id 3 17 19 13 18 19 24 30 39 39 27 25 21 
sensor id 4 42 24 25 34 21 20 22 38 36 28 67 65 
sensor id 5 0 0 0 0 0 0 0 0 0 0 0 0 
sensor id 0 14 14 11 9 13 16 12 12 14 17 15 11 
sensor id 1 9 7 4 6 13 22 11 8 13 17 13 9 
sensor id 2 11 15 9 6 8 13 0 8 11 11 11 8 
sensor id 3 16 18 11 9 13 19 14 12 20 24 17 14 
sensor id 4 35 21 19 23 15 18 17 30 37 32 75 51 
sensor id 5 0 0 0 0 0 0 0 0 0 0 0 0 
sensor id 0 14 14 10 6 11 14 10 8 13 17 12 9 
sensor id 1 11 4 0 4 11 21 10 6 13 16 13 8 
sensor id 2 13 16 9 6 8 12 0 6 9 14 11 8 
sensor id 3 15 19 10 8 11 18 12 9 15 22 18 14 
sensor id 4 27 18 15 15 13 16 13 18 28 30 56 32 
sensor id 5 0 0 0 0 0 0 0 0 0 0 0 0 
sensor id 0 13 13 9 5 10 13 9 7 11 16 13 9 
sensor id 1 10 2 0 6 14 22 11 8 13 16 14 9 
sensor id 2 11 15 9 6 8 14 0 7 12 18 13 9 
sensor id 3 17 20 12 10 13 19 14 14 20 34 22 22 
sensor id 4 21 16 13 11 11 15 11 12 21 24 39 22 
sensor id 5 0 0 0 0 0 0 0 0 0 0 0 0 
sensor id 0 12 14 9 6 9 13 8 7 12 16 11 9 
sensor id 1 9 10 4 6 10 17 11 9 17 18 15 10 
sensor id 2 11 15 9 6 7 6 0 4 12 20 13 8 
sensor id 3 21 22 22 29 23 22 17 19 20 38 24 27 
sensor id 4 18 15 11 8 9 14 10 9 16 19 22 14 
sensor id 5 0 0 0 0 0 0 0 0 0 0 0 0 
sensor id 0 11 12 9 5 10 13 8 5 11 17 12 8 
sensor id 1 14 3 0 8 8 14 13 10 18 20 16 10 
sensor id 2 12 14 9 7 9 5 0 8 2 14 14 9 
sensor id 3 26 26 36 45 27 23 21 24 22 39 24 33 
sensor id 4 15 15 10 7 8 13 9 6 13 15 14 9 
sensor id 5 0 0 0 0 0 0 0 0 0 0 0 0 
sensor id 0 13 11 9 6 9 12 8 5 11 17 12 8 
sensor id 1 14 3 0 8 8 14 13 10 18 20 16 10 
sensor id 2 12 14 9 7 9 5 0 8 2 14 14 9 
sensor id 3 26 26 36 45 27 23 21 24 22 39 24 33 
sensor id 4 15 15 10 7 8 13 9 6 13 15 14 9 
sensor id 5 0 0 0 0 0 0 0 0 0 0 0 0 
sensor id 0 13 11 9 6 9 12 8 5 10 17 11 9 
sensor id 1 10 9 7 4 16 14 13 12 22 23 18 10 
sensor id 2 12 14 10 6 8 7 0 8 2 16 14 8 
sensor id 3 32 31 46 55 29 24 21 25 23 41 27 37 
sensor id 4 12 14 9 6 8 13 8 6 12 15 13 9 
sensor id 5 0 0 0 0 0 0 0 0 0 0 0 0 
sensor id 0 11 15 9 5 9 13 7 6 11 17 15 10 
sensor id 1 10 17 0 7 15 13 14 14 30 29 21 14 
sensor id 2 11 17 9 5 11 7 0 8 3 13 14 9 
sensor id 3 35 35 57 65 31 24 22 25 22 39 26 35 
sensor id 4 12 14 9 5 8 13 9 6 12 14 12 9 
sensor id 5 0 0 0 0 0 0 0 0 0 0 0 0 
sensor id 0 11 16 9 6 10 13 9 7 12 16 13 10 
sensor id 1 12 7 12 10 7 22 17 25 48 45 36 19 
sensor id 2 11 17 10 7 7 10 0 7 13 18 12 9 
sensor id 3 39 44 77 56 29 30 25 20 23 41 31 30 
sensor id 4 13 16 10 6 8 13 8 6 12 15 11 9 
sensor id 5 0 0 0 0 0 0 0 0 0 0 0 0 
sensor id 0 12 13 9 6 10 13 9 7 12 16 13 10 
sensor id 1 12 7 12 10 7 22 17 25 48 45 36 19 
sensor id 2 11 17 10 7 7 10 0 7 13 18 12 9 
sensor id 3 39 44 77 56 29 30 25 20 23 41 31 30 
sensor id 4 13 16 10 6 8 13 8 6 12 15 11 9 
sensor id 5 0 0 0 0 0 0 0 0 0 0 0 0 
sensor id 0 13 15 10 6 10 13 9 8 15 26 17 10 
sensor id 1 16 11 4 13 8 26 17 26 43 34 27 17 
sensor id 2 13 17 11 7 7 19 0 8 2 20 12 9 
sensor id 3 38 41 71 62 30 33 22 20 20 26 21 25 
sensor id 4 26 31 15 7 10 14 10 7 13 13 12 14 
sensor id 5 0 0 0 0 0 0 0 0 0 0 0 0 
sensor id 0 13 15 11 7 11 14 11 8 15 26 17 10 
sensor id 1 16 11 4 13 8 26 17 26 43 34 27 17 
sensor id 2 13 17 11 7 7 19 0 8 2 20 12 9 
sensor id 3 38 41 71 62 30 33 22 20 20 26 21 25 
sensor id 4 26 31 15 7 10 14 10 7 13 13 12 14 
sensor id 5 0 0 0 0 0 0 0 0 0 0 0 0 
sensor id 0 14 15 12 8 12 15 11 12 24 31 20 13 
sensor id 1 10 3 9 8 11 13 9 10 15 21 19 13 
sensor id 2 12 15 10 7 11 13 0 7 12 8 12 9 
sensor id 3 15 20 10 8 13 23 14 10 15 20 16 13 
sensor id 4 51 45 33 13 12 15 10 9 14 15 15 19 
sensor id 5 0 0 0 0 0 0 0 0 0 0 0 0 
sensor id 0 14 13 11 8 13 16 11 12 24 31 20 13 
sensor id 1 10 3 9 8 11 13 9 10 15 21 19 13 
sensor id 2 12 15 10 7 11 13 0 7 12 8 12 9 
sensor id 3 15 20 10 8 13 23 14 10 15 20 16 13 
sensor id 4 51 45 33 13 12 15 10 9 14 15 15 19 
sensor id 5 0 0 0 0 0 0 0 0 0 0 0 0 
sensor id 0 14 13 11 8 13 16 11 11 19 25 16 12 
sensor id 1 16 16 10 8 6 14 11 15 21 21 25 26 
sensor id 2 13 15 9 7 8 12 0 5 4 9 12 9 
sensor id 3 15 18 10 9 14 22 16 14 18 22 18 19 
sensor id 4 51 42 32 13 11 15 11 9 15 19 19 21 
sensor id 5 0 0 0 0 0 0 0 0 0 0 0 0 
sensor id 0 14 15 12 9 15 17 11 10 15 20 14 10 
sensor id 1 17 6 13 21 10 26 17 32 24 21 28 36 
sensor id 2 12 15 10 7 7 10 0 5 14 9 13 10 
sensor id 3 19 21 17 31 30 29 37 43 25 25 23 33 
sensor id 4 49 38 30 14 12 15 11 10 15 16 15 22 
sensor id 5 0 0 0 0 0 0 0 0 0 0 0 0 
sensor id 0 13 13 10 6 12 15 10 7 13 18 13 10 
sensor id 1 21 19 6 29 17 17 22 44 34 25 36 43 
sensor id 2 11 15 8 7 8 5 0 4 14 11 12 9 
sensor id 3 21 22 20 40 32 29 38 58 31 26 26 44 
sensor id 4 43 32 21 11 11 15 11 9 13 13 13 16 
sensor id 5 0 0 0 0 0 0 0 0 0 0 0 0 
sensor id 0 11 13 9 6 9 13 9 6 11 15 12 9 
sensor id 1 24 17 9 27 17 25 24 65 55 31 51 53 
sensor id 2 12 16 10 6 8 12 0 6 11 15 13 9 
sensor id 3 26 23 25 47 29 26 32 66 37 30 34 72 
sensor id 4 26 19 13 8 9 14 9 7 12 14 13 10 
sensor id 5 0 0 0 0 0 0 0 0 0 0 0 0 
sensor id 0 12 11 9 6 9 13 9 6 11 15 13 9 
sensor id 1 22 15 12 25 17 21 22 69 70 39 70 61 
sensor id 2 13 15 8 7 6 12 0 6 8 14 13 9 
sensor id 3 37 28 32 51 25 27 28 50 29 28 33 77 
sensor id 4 15 16 10 6 8 13 8 5 11 13 11 8 
sensor id 5 0 0 0 0 0 0 0 0 0 0 0 0 
sensor id 0 11 12 9 5 9 13 8 6 11 15 13 9 
sensor id 1 22 15 12 25 17 21 22 69 70 39 70 61 
sensor id 2 13 15 8 7 6 12 0 6 8 14 13 9 
sensor id 3 37 28 32 51 25 27 28 50 29 28 33 77 
sensor id 4 15 16 10 6 8 13 8 5 11 13 11 8 
sensor id 5 0 0 0 0 0 0 0 0 0 0 0 0 
sensor id 0 11 14 8 5 9 13 8 6 11 16 13 9 
sensor id 1 33 18 14 24 26 37 30 40 45 36 73 63 
sensor id 2 12 17 9 7 8 13 0 7 12 14 14 10 
sensor id 3 56 40 58 60 26 25 20 30 20 23 24 54 
sensor id 4 11 13 8 5 8 13 8 5 11 13 11 8 
sensor id 5 0 0 0 0 0 0 0 0 0 0 0 0 
sensor id 0 11 15 9 6 9 13 9 6 11 16 13 9 
sensor id 1 33 18 14 24 26 37 30 40 45 36 73 63 
sensor id 2 12 17 9 7 8 13 0 7 12 14 14 10 
sensor id 3 56 40 58 60 26 25 20 30 20 23 24 54 
sensor id 4 11 13 8 5 8 13 8 5 11 13 11 8 
sensor id 5 0 0 0 0 0 0 0 0 0 0 0 0 
sensor id 0 11 15 9 6 9 13 9 6 12 18 13 10 
sensor id 1 38 21 16 22 34 44 25 31 39 32 59 53 
sensor id 2 13 18 9 9 15 20 243 11 13 18 15 12 
sensor id 3 48 39 60 63 29 24 21 31 20 23 22 46 
sensor id 4 11 13 8 5 8 12 8 5 11 13 11 8 
sensor id 5 0 0 0 0 0 0 0 0 0 0 0 0 
sensor id 0 12 13 10 5 10 13 9 7 12 23 16 11 
sensor id 1 33 13 10 19 43 60 26 25 32 30 45 37 
sensor id 2 14 16 14 13 26 42 243 20 18 20 18 16 
sensor id 3 42 35 52 61 32 37 43 28 20 23 21 34 
sensor id 4 11 13 8 5 8 13 8 6 11 13 12 8 
sensor id 5 0 0 0 0 0 0 0 0 0 0 0 0 
sensor id 0 14 15 9 6 10 13 9 7 13 25 18 11 
sensor id 1 23 9 8 14 45 58 24 13 19 24 18 12 
sensor id 2 17 20 13 19 39 50 243 27 13 14 18 18 
sensor id 3 35 33 31 20 29 44 50 18 17 20 17 15 
sensor id 4 12 15 9 5 8 13 8 5 11 13 12 8 
sensor id 5 0 0 0 0 0 0 0 0 0 0 0 0 
sensor id 0 15 16 10 6 10 13 9 7 13 26 20 12 
sensor id 1 13 8 5 11 35 46 20 12 17 20 18 13 
sensor id 2 17 22 17 25 42 48 243 32 19 23 20 21 
sensor id 3 16 20 12 13 26 42 38 15 16 21 16 13 
sensor id 4 12 15 9 5 8 13 8 6 11 13 12 8 
sensor id 5 0 0 0 0 0 0 0 0 0 0 0 0 
sensor id 0 15 17 11 6 10 13 9 8 15 33 28 14 
sensor id 1 16 14 10 20 29 40 27 47 42 28 39 42 
sensor id 2 20 24 22 33 46 49 243 30 16 20 19 20 
sensor id 3 14 19 12 11 22 37 29 13 15 20 15 13 
sensor id 4 12 16 9 5 8 13 8 6 11 14 12 8 
sensor id 5 0 0 0 0 0 0 0 0 0 0 0 0 
sensor id 0 17 19 13 8 11 14 10 10 17 37 29 15 
sensor id 1 31 29 21 34 32 39 38 68 58 32 43 45 
sensor id 2 19 23 20 30 47 52 243 21 12 17 17 16 
sensor id 3 14 19 12 11 20 36 28 12 15 20 16 13 
sensor id 4 13 18 10 6 8 13 9 6 12 14 12 9 
sensor id 5 0 0 0 0 0 0 0 0 0 0 0 0 
sensor id 0 17 20 13 8 11 14 10 9 16 33 21 12 
sensor id 1 32 29 22 30 28 40 41 76 75 35 45 44 
sensor id 2 16 21 15 16 33 42 243 13 11 19 15 12 
sensor id 3 15 19 15 12 23 37 32 14 16 20 16 15 
sensor id 4 13 17 10 6 9 13 8 6 12 14 12 9 
sensor id 5 0 0 0 0 0 0 0 0 0 0 0 0 
sensor id 0 14 17 10 7 10 13 9 7 14 23 14 10 
sensor id 1 36 27 25 27 25 41 38 76 90 40 50 45 
sensor id 2 14 19 11 10 19 32 243 9 11 16 14 11 
sensor id 3 16 21 20 14 25 36 38 18 17 21 18 15 
sensor id 4 12 15 9 5 8 13 8 5 11 13 11 8 
sensor id 5 0 0 0 0 0 0 0 0 0 0 0 0 
sensor id 0 12 14 10 6 10 13 9 6 11 16 13 9 
sensor id 1 39 25 21 23 24 36 32 62 93 49 58 41 
sensor id 2 13 17 12 8 12 16 0 8 10 16 15 10 
sensor id 3 17 23 24 21 27 28 30 32 21 22 21 30 
sensor id 4 11 14 8 5 8 13 8 5 11 13 12 8 
sensor id 5 0 0 0 0 0 0 0 0 0 0 0 0 
sensor id 0 10 14 9 5 9 13 8 6 11 16 13 9 
sensor id 1 39 25 21 23 24 36 32 62 93 49 58 41 
sensor id 2 13 17 12 8 12 16 0 8 10 16 15 10 
sensor id 3 17 23 24 21 27 28 30 32 21 22 21 30 
sensor id 4 11 14 8 5 8 13 8 5 11 13 12 8 
sensor id 5 0 0 0 0 0 0 0 0 0 0 0 0 
sensor id 0 12 12 9 6 9 13 8 7 10 14 12 8 
sensor id 1 36 22 15 25 30 25 26 62 99 57 76 49 
sensor id 2 13 15 11 9 10 12 0 11 13 17 16 13 
sensor id 3 25 25 30 34 26 22 20 23 18 22 19 23 
sensor id 4 11 13 8 5 8 13 8 5 11 13 11 7 
sensor id 5 0 0 0 0 0 0 0 0 0 0 0 0 
sensor id 0 12 15 8 5 9 12 8 7 10 14 12 8 
sensor id 1 36 22 15 25 30 25 26 62 99 57 76 49 
sensor id 2 13 15 11 9 10 12 0 11 13 17 16 13 
sensor id 3 25 25 30 34 26 22 20 23 18 22 19 23 
sensor id 4 11 13 8 5 8 13 8 5 11 13 11 7 
sensor id 5 0 0 0 0 0 0 0 0 0 0 0 0 
sensor id 0 12 12 9 4 10 13 9 6 11 17 12 9 
sensor id 1 31 20 18 31 22 29 33 69 68 42 70 60 
sensor id 2 20 19 15 18 12 13 0 33 35 30 48 51 
sensor id 3 16 20 15 13 25 28 17 10 14 20 15 12 
sensor id 4 11 13 8 5 8 13 8 5 11 13 11 8 
sensor id 5 0 0 0 0 0 0 0 0 0 0 0 0 
sensor id 0 12 13 10 5 10 13 9 6 11 17 12 9 
sensor id 1 31 20 18 31 22 29 33 69 68 42 70 60 
sensor id 2 20 19 15 18 12 13 0 33 35 30 48 51 
sensor id 3 16 20 15 13 25 28 17 10 14 20 15 12 
sensor id 4 11 13 8 5 8 13 8 5 11 13 11 8 
sensor id 5 0 0 0 0 0 0 0 0 0 0 0 0 
sensor id 0 12 13 10 5 10 13 9 6 11 17 12 9 
sensor id 1 33 18 20 31 31 41 37 44 42 32 46 40 
sensor id 2 30 21 20 24 14 14 0 36 36 31 66 73 
sensor id 3 14 19 11 9 20 28 14 9 13 20 14 12 
sensor id 4 11 13 8 5 8 12 8 5 11 12 11 8 
sensor id 5 0 0 0 0 0 0 0 0 0 0 0 0 
sensor id 0 12 13 9 5 10 13 8 7 11 18 13 10 
sensor id 1 25 15 13 18 32 42 32 17 19 21 21 15 
sensor id 2 45 25 24 27 15 18 0 37 36 30 67 83 
sensor id 3 14 19 10 8 14 23 13 8 14 19 14 12 
sensor id 4 11 13 8 5 8 13 8 5 11 13 11 8 
sensor id 5 0 0 0 0 0 0 0 0 0 0 0 0 
sensor id 0 12 14 9 6 10 14 8 6 11 18 13 9 
sensor id 1 15 10 9 12 27 31 17 10 14 17 14 10 
sensor id 2 57 27 27 29 17 22 0 34 26 23 54 82 
sensor id 3 14 17 10 6 11 18 11 8 13 19 14 12 
sensor id 4 11 13 8 5 8 13 8 5 11 13 11 8 
sensor id 5 0 0 0 0 0 0 0 0 0 0 0 0 
sensor id 0 14 15 10 5 10 14 9 7 11 17 13 9 
sensor id 1 12 15 10 7 12 16 8 7 12 15 14 9 
sensor id 2 70 34 39 36 16 19 0 33 20 23 44 85 
sensor id 3 13 18 9 7 10 17 11 8 13 19 14 12 
sensor id 4 10 13 8 5 8 13 8 5 11 13 11 8 
sensor id 5 0 0 0 0 0 0 0 0 0 0 0 0 
sensor id 0 14 16 10 6 10 13 9 7 11 17 13 10 
sensor id 1 13 16 8 7 14 18 9 8 14 16 14 11 
sensor id 2 71 37 50 49 21 22 0 35 33 52 44 71 
sensor id 3 13 17 9 7 11 17 11 7 13 19 15 11 
sensor id 4 10 12 8 5 8 13 8 5 11 13 11 8 
sensor id 5 0 0 0 0 0 0 0 0 0 0 0 0 
sensor id 0 14 16 10 6 10 13 9 7 12 17 13 10 
sensor id 1 15 22 15 8 11 21 11 8 14 17 15 11 
sensor id 2 52 32 42 51 28 21 0 39 38 59 41 59 
sensor id 3 13 18 9 7 10 18 11 8 13 18 15 11 
sensor id 4 11 13 8 5 8 13 8 5 11 13 11 8 
sensor id 5 0 0 0 0 0 0 0 0 0 0 0 0 
sensor id 0 14 15 10 5 10 13 9 6 11 16 14 10 
sensor id 1 16 33 19 12 22 24 13 10 14 17 16 12 
sensor id 2 36 27 29 40 27 25 0 37 39 57 36 36 
sensor id 3 14 17 9 7 11 19 11 8 13 18 15 11 
sensor id 4 11 13 8 5 8 13 8 5 11 13 11 8 
sensor id 5 0 0 0 0 0 0 0 0 0 0 0 0 
sensor id 0 12 15 10 6 9 13 8 6 11 16 12 9 
sensor id 1 19 48 19 16 30 23 14 12 14 17 16 13 
sensor id 2 24 21 19 20 22 21 0 29 32 52 27 19 
sensor id 3 14 18 10 6 11 18 12 8 13 19 15 12 
sensor id 4 11 13 8 5 8 13 8 5 11 13 12 8 
sensor id 5 0 0 0 0 0 0 0 0 0 0 0 0 
sensor id 0 12 15 8 5 9 12 8 6 10 16 12 9 
sensor id 1 20 53 20 17 26 22 13 11 15 17 15 13 
sensor id 2 16 19 14 14 19 18 0 32 31 45 26 20 
sensor id 3 13 18 9 7 11 19 11 8 14 19 14 11 
sensor id 4 11 13 8 5 8 13 8 5 11 13 11 8 
sensor id 5 0 0 0 0 0 0 0 0 0 0 0 0 
sensor id 0 13 12 9 5 10 13 8 6 10 16 12 9 
sensor id 1 20 53 20 17 26 22 13 11 15 17 15 13 
sensor id 2 16 19 14 14 19 18 0 32 31 45 26 20 
sensor id 3 13 18 9 7 11 19 11 8 14 19 14 11 
sensor id 4 11 13 8 5 8 13 8 5 11 13 11 8 
sensor id 5 0 0 0 0 0 0 0 0 0 0 0 0 
sensor id 0 13 12 9 5 10 13 8 6 12 17 10 8 
sensor id 1 20 47 22 19 24 21 12 10 15 17 15 13 
sensor id 2 18 18 14 17 18 17 0 40 34 39 37 36 
sensor id 3 13 18 9 7 10 17 11 8 13 19 14 11 
sensor id 4 11 13 8 5 8 13 8 5 11 13 11 8 
sensor id 5 0 0 0 0 0 0 0 0 0 0 0 0 
sensor id 0 14 19 9 5 9 13 9 7 12 18 10 9 
sensor id 1 19 37 20 16 21 21 12 9 15 17 15 12 
sensor id 2 36 28 19 19 13 13 243 41 34 40 46 48 
sensor id 3 14 18 9 6 11 18 11 7 13 18 14 12 
sensor id 4 11 13 8 5 7 13 8 5 11 13 11 8 
sensor id 5 0 0 0 0 0 0 0 0 0 0 0 0 
sensor id 0 14 15 9 5 10 13 8 6 11 17 10 10 
sensor id 1 16 27 14 10 15 17 11 8 13 16 14 10 
sensor id 2 48 27 16 26 23 16 0 43 30 35 37 42 
sensor id 3 13 17 9 6 11 18 11 8 13 18 15 11 
sensor id 4 11 13 8 5 8 13 8 5 11 13 11 8 
sensor id 5 0 0 0 0 0 0 0 0 0 0 0 0 
sensor id 0 12 13 9 6 10 13 8 6 11 17 14 10 
sensor id 1 14 16 9 7 11 15 10 8 12 15 14 8 
sensor id 2 57 28 22 31 24 15 243 37 23 20 28 37 
sensor id 3 13 17 10 6 10 18 10 8 13 18 14 12 
sensor id 4 11 13 8 5 8 12 8 5 11 13 11 8 
sensor id 5 0 0 0 0 0 0 0 0 0 0 0 0 
sensor id 0 15 16 10 6 10 14 8 7 10 17 14 12 
sensor id 1 12 9 4 6 7 11 8 6 13 15 13 9 
sensor id 2 68 38 37 44 19 10 243 22 18 22 24 37 
sensor id 3 13 17 9 6 10 16 11 7 13 19 14 11 
sensor id 4 10 12 8 5 8 13 8 5 11 13 11 8 
sensor id 5 0 0 0 0 0 0 0 0 0 0 0 0 
sensor id 0 16 17 12 6 11 13 10 7 11 19 15 12 
sensor id 1 11 12 6 6 6 19 9 7 12 16 14 9 
sensor id 2 89 52 43 47 26 18 0 27 19 28 33 40 
sensor id 3 13 17 9 7 10 18 10 8 14 19 14 11 
sensor id 4 11 13 8 5 8 13 8 5 11 13 11 8 
sensor id 5 0 0 0 0 0 0 0 0 0 0 0 0 
sensor id 0 16 18 12 7 11 14 9 8 12 17 15 12 
sensor id 1 13 15 7 5 8 12 9 7 13 16 14 9 
sensor id 2 85 50 44 50 35 15 0 32 23 35 41 38 
sensor id 3 13 18 9 7 10 17 10 8 13 19 14 12 
sensor id 4 11 13 8 5 7 13 8 5 11 13 11 8 
sensor id 5 0 0 0 0 0 0 0 0 0 0 0 0 
sensor id 0 17 18 12 7 11 14 10 8 12 19 16 14 
sensor id 1 13 5 8 5 5 22 9 8 12 16 14 11 
sensor id 2 70 46 43 50 42 21 0 34 29 36 57 40 
sensor id 3 13 18 9 6 11 17 10 8 13 19 15 11 
sensor id 4 11 13 8 5 8 13 8 5 11 13 12 8 
sensor id 5 0 0 0 0 0 0 0 0 0 0 0 0 
sensor id 0 20 20 13 8 11 14 10 9 14 19 19 16 
sensor id 1 11 4 10 8 6 11 10 7 14 17 14 9 
sensor id 2 50 43 42 53 58 27 243 34 39 45 62 44 
sensor id 3 13 18 9 6 11 17 11 8 13 19 14 11 
sensor id 4 11 13 8 5 8 13 8 5 11 13 12 8 
sensor id 5 0 0 0 0 0 0 0 0 0 0 0 0 
sensor id 0 21 24 16 9 12 15 11 10 15 20 21 18 
sensor id 1 13 10 4 6 15 14 8 9 13 15 14 9 
sensor id 2 32 36 36 51 67 16 243 37 47 40 65 47 
sensor id 3 13 18 9 7 11 17 11 8 13 20 14 12 
sensor id 4 11 13 9 5 9 13 8 6 11 14 12 8 
sensor id 5 0 0 0 0 0 0 0 0 0 0 0 0 
sensor id 0 27 25 21 11 13 15 10 10 15 20 21 18 
sensor id 1 13 6 9 6 12 17 11 7 13 17 15 10 
sensor id 2 25 22 29 49 68 27 243 37 46 46 63 43 
sensor id 3 13 18 9 7 11 18 11 8 13 19 14 12 
sensor id 4 11 13 9 5 9 13 8 6 12 13 12 8 
sensor id 5 0 0 0 0 0 0 0 0 0 0 0 0 
sensor id 0 27 24 23 12 14 15 11 10 14 20 20 18 
sensor id 1 14 9 8 7 7 22 10 9 14 17 14 10 
sensor id 2 24 22 27 48 68 29 243 40 57 56 67 43 
sensor id 3 13 17 9 7 11 19 11 8 13 19 14 11 
sensor id 4 12 13 9 6 9 13 9 6 11 13 12 8 
sensor id 5 0 0 0 0 0 0 0 0 0 0 0 0 
sensor id 0 30 24 22 10 12 14 10 10 14 20 20 18 
sensor id 1 14 9 8 7 7 22 10 9 14 17 14 10 
sensor id 2 24 22 27 48 68 29 243 40 57 56 67 43 
sensor id 3 13 17 9 7 11 19 11 8 13 19 14 11 
sensor id 4 12 13 9 6 9 13 9 6 11 13 12 8 
sensor id 5 0 0 0 0 0 0 0 0 0 0 0 0 
sensor id 0 29 25 19 9 12 14 9 8 12 18 16 15 
sensor id 1 14 19 13 8 15 23 11 9 14 16 14 11 
sensor id 2 24 25 31 50 64 29 0 43 59 52 62 37 
sensor id 3 13 18 9 7 11 18 11 8 13 20 14 11 
sensor id 4 11 13 8 5 8 13 8 5 11 13 11 8 
sensor id 5 0 0 0 0 0 0 0 0 0 0 0 0 
sensor id 0 38 38 20 8 10 14 9 8 12 18 16 15 
sensor id 1 14 19 13 8 15 23 11 9 14 16 14 11 
sensor id 2 24 25 31 50 64 29 0 43 59 52 62 37 
sensor id 3 13 18 9 7 11 18 11 8 13 20 14 11 
sensor id 4 11 13 8 5 8 13 8 5 11 13 11 8 
sensor id 5 0 0 0 0 0 0 0 0 0 0 0 0 
sensor id 0 36 48 19 8 10 14 9 7 11 17 14 12 
sensor id 1 14 6 10 7 4 12 8 8 12 16 13 9 
sensor id 2 31 45 41 35 23 10 0 19 14 20 23 20 
sensor id 3 12 18 9 6 11 18 11 7 14 20 14 11 
sensor id 4 11 13 8 5 8 13 8 5 11 13 11 8 
sensor id 5 0 0 0 0 0 0 0 0 0 0 0 0 
sensor id 0 27 50 17 7 11 13 9 7 11 17 14 12 
sensor id 1 14 6 10 7 4 12 8 8 12 16 13 9 
sensor id 2 31 45 41 35 23 10 0 19 14 20 23 20 
sensor id 3 12 18 9 6 11 18 11 7 14 20 14 11 
sensor id 4 11 13 8 5 8 13 8 5 11 13 11 8 
sensor id 5 0 0 0 0 0 0 0 0 0 0 0 0 
sensor id 0 25 51 20 8 12 15 10 9 13 17 15 24 
sensor id 1 11 11 1 4 11 20 7 6 13 15 13 8 
sensor id 2 19 35 19 9 9 10 0 8 11 13 18 15 
sensor id 3 14 17 9 7 10 16 10 7 14 19 15 11 
sensor id 4 11 13 8 4 8 13 8 5 11 13 11 8 
sensor id 5 0 0 0 0 0 0 0 0 0 0 0 0 
sensor id 0 35 61 43 44 26 20 18 9 13 17 15 24 
sensor id 1 11 11 1 4 11 20 7 6 13 15 13 8 
sensor id 2 19 35 19 9 9 10 0 8 11 13 18 15 
sensor id 3 14 17 9 7 10 16 10 7 14 19 15 11 
sensor id 4 11 13 8 4 8 13 8 5 11 13 11 8 
sensor id 5 0 0 0 0 0 0 0 0 0 0 0 0 
sensor id 0 35 61 43 44 26 20 18 29 17 20 21 39 
sensor id 1 10 5 6 5 7 19 9 5 11 16 13 8 
sensor id 2 22 31 31 21 13 12 0 12 13 20 21 21 
sensor id 3 13 18 9 7 10 17 11 8 13 19 14 12 
sensor id 4 11 13 8 5 9 14 9 6 12 14 12 8 
sensor id 5 0 0 0 0 0 0 0 0 0 0 0 0 
sensor id 0 40 60 51 59 31 22 20 38 20 22 23 44 
sensor id 1 9 4 0 3 6 14 8 7 12 15 14 8 
sensor id 2 24 28 32 25 15 16 0 14 10 13 23 28 
sensor id 3 13 18 8 6 11 17 12 7 14 19 15 11 
sensor id 4 11 13 9 5 9 14 9 6 12 14 12 8 
sensor id 5 0 0 0 0 0 0 0 0 0 0 0 0 
sensor id 0 40 50 47 61 33 22 23 50 24 23 28 49 
sensor id 1 12 3 2 6 13 14 7 8 13 15 13 11 
sensor id 2 27 26 33 30 21 19 0 19 22 16 31 40 
sensor id 3 13 18 9 6 11 17 11 8 13 19 14 12 
sensor id 4 11 13 9 6 9 14 9 6 12 14 12 8 
sensor id 5 0 0 0 0 0 0 0 0 0 0 0 0 
sensor id 0 37 39 40 56 30 22 25 63 28 25 32 50 
sensor id 1 13 4 10 8 2 15 9 8 14 16 13 8 
sensor id 2 29 24 34 38 26 8 0 30 31 15 39 51 
sensor id 3 13 18 9 7 11 19 11 8 13 19 14 11 
sensor id 4 11 14 9 6 10 15 10 6 12 14 12 9 
sensor id 5 0 0 0 0 0 0 0 0 0 0 0 0 
sensor id 0 32 32 32 44 26 21 25 66 30 27 34 47 
sensor id 1 14 18 1 4 4 11 10 7 12 17 14 10 
sensor id 2 29 23 32 43 33 20 0 37 29 18 44 58 
sensor id 3 14 17 10 6 12 19 11 7 14 18 15 11 
sensor id 4 12 14 10 6 10 15 10 7 12 14 12 9 
sensor id 5 0 0 0 0 0 0 0 0 0 0 0 0 
sensor id 0 28 25 28 37 24 20 24 67 33 26 37 46 
sensor id 1 12 6 13 8 17 25 11 5 12 16 14 11 
sensor id 2 27 24 30 45 38 20 0 42 34 23 47 58 
sensor id 3 13 18 9 7 11 18 11 8 13 19 14 11 
sensor id 4 12 15 10 6 11 15 10 7 13 14 13 9 
sensor id 5 0 0 0 0 0 0 0 0 0 0 0 0 
sensor id 0 25 21 23 30 21 18 21 63 35 27 41 46 
sensor id 1 13 6 2 5 6 21 11 8 12 17 14 12 
sensor id 2 25 21 25 44 40 27 0 45 41 26 57 58 
sensor id 3 13 17 9 7 11 19 11 8 14 19 14 12 
sensor id 4 12 15 10 7 10 14 10 7 13 15 13 9 
sensor id 5 0 0 0 0 0 0 0 0 0 0 0 0 
sensor id 0 27 25 27 29 19 18 20 63 35 27 41 46 
sensor id 1 13 6 2 5 6 21 11 8 12 17 14 12 
sensor id 2 25 21 25 44 40 27 0 45 41 26 57 58 
sensor id 3 13 17 9 7 11 19 11 8 14 19 14 12 
sensor id 4 12 15 10 7 10 14 10 7 13 15 13 9 
sensor id 5 0 0 0 0 0 0 0 0 0 0 0 0 
sensor id 0 39 36 43 36 21 18 19 56 29 24 36 50 
sensor id 1 15 5 5 8 5 22 10 8 14 16 14 10 
sensor id 2 26 25 31 45 36 24 0 40 44 29 56 52 
sensor id 3 14 17 9 7 11 18 11 8 14 19 15 12 
sensor id 4 12 15 10 6 10 14 9 6 13 14 12 9 
sensor id 5 0 0 0 0 0 0 0 0 0 0 0 0 
sensor id 0 39 36 43 36 21 18 19 56 29 24 36 50 
sensor id 1 15 5 5 8 5 22 10 8 14 16 14 10 
sensor id 2 26 25 31 45 36 24 0 40 44 29 56 52 
sensor id 3 13 17 9 6 11 18 11 8 14 20 15 12 
sensor id 4 12 14 10 6 10 14 9 6 12 14 12 8 
sensor id 5 0 0 0 0 0 0 0 0 0 0 0 0 
sensor id 0 43 44 55 39 22 18 18 45 24 22 29 46 
sensor id 1 11 14 3 7 5 22 8 7 14 16 13 9 
sensor id 2 27 26 31 40 27 14 0 29 34 26 42 42 
sensor id 3 13 18 9 7 11 18 11 8 13 20 14 11 
sensor id 4 11 14 9 6 9 14 9 6 12 14 12 8 
sensor id 5 0 0 0 0 0 0 0 0 0 0 0 0 
sensor id 0 41 49 65 40 23 18 18 35 20 20 23 37 
sensor id 1 11 6 0 4 7 17 9 7 13 15 13 9 
sensor id 2 26 25 29 29 19 11 0 17 14 17 25 21 
sensor id 3 13 18 9 7 10 18 10 8 13 19 14 12 
sensor id 4 11 13 9 6 9 13 9 6 12 13 12 8 
sensor id 5 0 0 0 0 0 0 0 0 0 0 0 0 
sensor id 0 35 48 74 35 25 19 19 22 16 17 16 16 
sensor id 1 11 9 5 5 11 15 7 6 12 16 13 8 
sensor id 2 18 21 16 12 10 8 0 7 6 13 14 11 
sensor id 3 13 18 9 7 11 17 11 8 13 19 14 12 
sensor id 4 11 13 9 6 9 14 9 6 12 14 12 8 
sensor id 5 0 0 0 0 0 0 0 0 0 0 0 0 
sensor id 0 24 42 73 12 19 25 15 11 14 19 14 13 
sensor id 1 10 6 7 6 8 12 7 7 13 13 12 9 
sensor id 2 14 18 13 7 7 7 0 7 7 10 13 9 
sensor id 3 13 18 9 7 10 17 11 8 13 19 14 11 
sensor id 4 11 13 8 6 10 17 10 6 12 14 12 9 
sensor id 5 0 0 0 0 0 0 0 0 0 0 0 0 
sensor id 0 19 34 64 11 15 20 14 11 15 21 16 12 
sensor id 1 9 6 5 6 11 18 9 4 11 14 12 8 
sensor id 2 12 16 10 7 8 9 0 4 9 14 11 8 
sensor id 3 13 17 9 6 11 17 11 7 13 19 14 11 
sensor id 4 12 14 10 8 16 35 18 9 13 14 13 11 
sensor id 5 0 0 0 0 0 0 0 0 0 0 0 0 
sensor id 0 17 24 38 11 17 22 19 17 32 28 22 15 
sensor id 1 9 3 5 6 5 16 8 5 13 17 14 8 
sensor id 2 11 16 10 6 6 14 0 5 11 17 14 9 
sensor id 3 13 17 8 6 10 17 11 8 13 19 15 12 
sensor id 4 14 16 15 19 43 53 27 13 16 16 14 13 
sensor id 5 0 0 0 0 0 0 0 0 0 0 0 0 
sensor id 0 15 17 17 11 18 22 20 18 37 32 25 15 
sensor id 1 10 6 0 3 5 14 8 6 11 16 14 8 
sensor id 2 12 17 9 6 8 8 0 5 2 9 14 10 
sensor id 3 13 17 9 7 11 18 11 8 14 19 14 12 
sensor id 4 15 19 19 27 68 54 35 16 17 17 15 15 
sensor id 5 0 0 0 0 0 0 0 0 0 0 0 0 
sensor id 0 15 16 13 11 26 25 20 17 39 35 25 15 
sensor id 1 12 15 1 3 10 22 11 6 12 17 13 8 
sensor id 2 12 17 10 5 8 13 0 4 3 19 14 8 
sensor id 3 14 18 10 6 11 18 11 8 14 20 15 11 
sensor id 4 17 21 23 40 81 48 44 19 19 18 17 18 
sensor id 5 0 0 0 0 0 0 0 0 0 0 0 0 
sensor id 0 15 16 13 12 34 29 21 18 43 39 27 16 
sensor id 1 9 15 10 4 6 23 11 6 12 16 13 7 
sensor id 2 11 16 11 6 7 12 0 5 2 17 15 8 
sensor id 3 13 17 9 6 12 18 11 8 14 20 15 12 
sensor id 4 18 23 27 51 88 47 45 20 19 18 17 18 
sensor id 5 0 0 0 0 0 0 0 0 0 0 0 0 
sensor id 0 15 15 14 14 39 29 23 21 47 45 32 18 
sensor id 1 12 1 10 7 4 16 11 7 12 18 14 8 
sensor id 2 13 15 10 8 7 8 0 6 2 20 14 8 
sensor id 3 14 18 10 6 11 18 11 8 13 19 15 12 
sensor id 4 19 24 29 53 83 43 38 18 18 18 16 18 
sensor id 5 0 0 0 0 0 0 0 0 0 0 0 0 
sensor id 0 15 15 15 14 34 26 23 21 47 45 32 18 
sensor id 1 12 1 10 7 4 16 11 7 12 18 14 8 
sensor id 2 13 15 10 8 7 8 0 6 2 20 14 8 
sensor id 3 14 18 10 6 11 18 11 8 13 19 15 12 
sensor id 4 19 24 29 53 83 43 38 18 18 18 16 18 
sensor id 5 0 0 0 0 0 0 0 0 0 0 0 0 
sensor id 0 15 15 15 14 34 26 23 21 44 54 36 19 
sensor id 1 8 14 8 3 6 23 9 9 13 16 14 10 
sensor id 2 11 17 11 6 9 19 0 6 8 17 11 10 
sensor id 3 14 18 10 7 11 19 11 8 14 19 15 12 
sensor id 4 20 25 36 61 60 33 32 18 18 18 17 20 
sensor id 5 0 0 0 0 0 0 0 0 0 0 0 0 
sensor id 0 16 16 15 19 33 27 30 25 41 59 39 22 
sensor id 1 11 12 6 4 13 20 11 7 13 16 15 10 
sensor id 2 14 16 12 8 15 18 243 5 16 10 14 11 
sensor id 3 14 18 10 7 12 19 12 8 14 20 15 12 
sensor id 4 24 29 55 75 37 24 27 21 19 18 17 21 
sensor id 5 0 0 0 0 0 0 0 0 0 0 0 0 
sensor id 0 19 18 21 31 40 30 34 31 42 50 41 24 
sensor id 1 9 17 6 4 13 22 11 8 12 16 14 10 
sensor id 2 12 17 13 9 20 29 0 7 5 12 15 11 
sensor id 3 13 18 10 7 11 19 11 8 14 19 15 12 
sensor id 4 23 28 59 59 39 27 25 15 16 17 15 16 
sensor id 5 0 0 0 0 0 0 0 0 0 0 0 0 
sensor id 0 18 18 22 32 54 44 37 31 42 50 41 24 
sensor id 1 9 17 6 4 13 22 11 8 12 16 14 10 
sensor id 2 12 17 13 9 20 29 0 7 5 12 15 11 
sensor id 3 13 18 10 7 11 19 11 8 14 19 15 12 
sensor id 4 23 28 59 59 39 27 25 15 16 17 15 16 
sensor id 5 0 0 0 0 0 0 0 0 0 0 0 0 
sensor id 0 17 17 19 27 60 56 33 17 16 19 16 14 
sensor id 1 12 7 0 3 6 18 9 7 12 17 14 9 
sensor id 2 12 16 8 6 8 14 0 8 12 17 14 10 
sensor id 3 13 18 9 7 11 18 12 8 14 19 14 12 
sensor id 4 17 19 23 24 32 55 32 13 15 16 14 13 
sensor id 5 0 0 0 0 0 0 0 0 0 0 0 0 
sensor id 0 16 16 16 19 49 58 30 17 16 19 16 14 
sensor id 1 12 7 0 3 6 18 9 7 12 17 14 9 
sensor id 2 12 16 8 6 8 14 0 8 12 17 14 10 
sensor id 3 13 18 9 7 11 18 12 8 14 19 14 12 
sensor id 4 17 19 23 24 32 55 32 13 15 16 14 13 
sensor id 5 0 0 0 0 0 0 0 0 0 0 0 0 
sensor id 0 16 16 16 19 49 58 30 15 14 17 14 13 
sensor id 1 12 15 8 7 12 19 10 7 12 16 14 9 
sensor id 2 13 16 10 6 8 14 0 6 9 13 12 9 
sensor id 3 13 18 9 7 11 19 11 8 14 19 15 12 
sensor id 4 13 15 11 11 29 49 37 13 16 17 15 12 
sensor id 5 0 0 0 0 0 0 0 0 0 0 0 0 
sensor id 0 14 16 14 15 43 62 30 13 13 18 14 12 
sensor id 1 9 6 0 5 12 21 11 7 12 15 14 9 
sensor id 2 12 15 10 6 8 12 0 7 12 19 14 9 
sensor id 3 13 18 10 7 12 17 11 8 14 19 15 12 
sensor id 4 13 15 11 13 29 51 49 23 41 41 41 25 
sensor id 5 0 0 0 0 0 0 0 0 0 0 0 0 
sensor id 0 13 15 13 13 38 56 28 13 14 17 14 12 
sensor id 1 9 3 1 7 13 21 11 7 13 16 12 8 
sensor id 2 11 15 8 6 7 13 0 7 11 12 11 8 
sensor id 3 14 18 10 7 11 19 12 9 14 20 15 12 
sensor id 4 17 17 13 16 30 50 58 27 51 58 48 26 
sensor id 5 0 0 0 0 0 0 0 0 0 0 0 0 
sensor id 0 13 15 12 11 29 41 24 11 12 18 12 10 
sensor id 1 12 9 6 6 11 18 9 7 12 15 12 7 
sensor id 2 12 16 10 6 8 15 0 5 3 8 11 8 
sensor id 3 14 18 10 8 12 20 14 9 15 20 15 13 
sensor id 4 18 18 13 16 28 47 68 27 44 57 46 24 
sensor id 5 0 0 0 0 0 0 0 0 0 0 0 0 
sensor id 0 13 14 11 10 25 36 25 11 13 18 13 11 
sensor id 1 10 14 10 6 5 11 8 7 13 17 13 9 
sensor id 2 11 16 9 6 7 7 0 4 8 18 14 10 
sensor id 3 14 18 10 8 13 22 18 11 16 21 16 13 
sensor id 4 17 17 13 15 28 45 78 32 41 64 53 25 
sensor id 5 0 0 0 0 0 0 0 0 0 0 0 0 
sensor id 0 13 14 11 11 21 24 25 13 14 17 14 11 
sensor id 1 9 5 9 7 9 12 10 8 13 15 14 10 
sensor id 2 11 15 9 6 8 9 0 7 10 8 12 10 
sensor id 3 15 19 11 10 16 27 28 17 18 22 18 17 
sensor id 4 18 20 14 19 28 32 53 38 35 47 53 27 
sensor id 5 0 0 0 0 0 0 0 0 0 0 0 0 
sensor id 0 12 13 10 8 13 16 16 14 18 20 16 12 
sensor id 1 13 9 0 4 13 24 11 7 13 17 14 9 
sensor id 2 13 16 9 5 6 14 243 4 2 10 15 8 
sensor id 3 17 20 13 16 24 33 44 26 20 23 20 21 
sensor id 4 20 18 15 21 23 21 26 35 32 29 37 28 
sensor id 5 0 0 0 0 0 0 0 0 0 0 0 0 
sensor id 0 14 14 11 9 14 17 21 14 18 20 16 12 
sensor id 1 13 9 0 4 13 24 11 7 13 17 14 9 
sensor id 2 13 16 9 5 6 14 243 4 2 10 15 8 
sensor id 3 17 20 13 16 24 33 44 26 20 23 20 21 
sensor id 4 20 18 15 21 23 21 26 35 32 29 37 28 
sensor id 5 0 0 0 0 0 0 0 0 0 0 0 0 
sensor id 0 15 15 12 12 18 21 28 29 29 24 20 18 
sensor id 1 9 3 8 8 14 19 12 8 14 17 15 11 
sensor id 2 12 16 9 7 8 15 0 4 5 12 14 10 
sensor id 3 18 22 15 21 31 39 45 23 19 22 18 18 
sensor id 4 21 21 21 27 31 24 30 41 32 26 34 33 
sensor id 5 0 0 0 0 0 0 0 0 0 0 0 0 
sensor id 0 15 16 14 16 23 25 39 29 29 24 20 18 
sensor id 1 9 3 8 8 14 19 12 8 14 17 15 11 
sensor id 2 12 16 9 7 8 15 0 4 5 12 14 10 
sensor id 3 18 22 15 21 31 39 45 23 19 22 18 18 
sensor id 4 21 21 21 27 31 24 30 41 32 26 34 33 
sensor id 5 0 0 0 0 0 0 0 0 0 0 0 0 
sensor id 0 15 16 14 16 23 25 39 40 33 24 22 21 
sensor id 1 10 4 9 8 5 17 13 9 14 17 13 9 
sensor id 2 12 16 10 7 7 8 0 5 14 16 12 8 
sensor id 3 17 21 15 17 28 38 35 17 17 21 16 16 
sensor id 4 22 21 22 32 38 27 39 47 30 24 29 33 
sensor id 5 0 0 0 0 0 0 0 0 0 0 0 0 
sensor id 0 17 16 17 24 33 31 48 50 33 22 22 25 
sensor id 1 12 7 0 4 7 16 12 8 13 16 14 9 
sensor id 2 13 17 10 6 7 7 0 5 4 9 12 8 
sensor id 3 15 20 11 11 20 32 22 11 14 21 15 13 
sensor id 4 23 20 20 34 39 33 48 44 26 20 25 30 
sensor id 5 0 0 0 0 0 0 0 0 0 0 0 0 
sensor id 0 19 17 18 28 37 35 48 46 28 23 21 22 
sensor id 1 12 8 2 6 12 23 12 8 14 17 14 10 
sensor id 2 12 16 10 6 8 12 0 8 12 18 14 10 
sensor id 3 15 19 11 10 19 29 20 12 16 20 16 14 
sensor id 4 26 20 19 33 40 36 52 44 25 20 24 30 
sensor id 5 0 0 0 0 0 0 0 0 0 0 0 0 
sensor id 0 16 16 15 20 32 35 46 35 23 22 19 17 
sensor id 1 12 12 9 6 13 22 11 8 13 17 14 10 
sensor id 2 13 17 10 7 8 15 0 8 10 15 14 10 
sensor id 3 15 19 11 9 14 19 14 11 16 20 16 14 
sensor id 4 24 19 18 30 43 36 52 44 28 22 27 28 
sensor id 5 0 0 0 0 0 0 0 0 0 0 0 0 
sensor id 0 16 16 14 15 27 32 38 25 19 20 17 15 
sensor id 1 10 4 4 7 8 14 8 6 13 17 14 9 
sensor id 2 12 16 10 7 9 10 0 4 8 17 15 10 
sensor id 3 14 18 10 8 13 18 15 12 18 22 17 14 
sensor id 4 21 18 17 28 46 35 53 46 32 25 35 29 
sensor id 5 0 0 0 0 0 0 0 0 0 0 0 0 
sensor id 0 15 15 11 12 22 28 31 19 17 20 16 12 
sensor id 1 9 2 0 4 8 18 9 7 13 17 14 10 
sensor id 2 12 15 9 5 6 7 0 4 9 18 14 10 
sensor id 3 15 20 12 11 14 20 22 21 29 25 20 18 
sensor id 4 19 18 16 26 44 33 50 48 36 29 40 29 
sensor id 5 0 0 0 0 0 0 0 0 0 0 0 0 
sensor id 0 13 14 12 9 16 21 22 14 15 17 13 10 
sensor id 1 11 5 0 3 5 12 8 6 12 16 14 10 
sensor id 2 13 16 9 6 6 9 0 4 3 12 13 10 
sensor id 3 16 20 11 11 16 21 23 23 35 28 22 18 
sensor id 4 18 19 16 25 39 28 36 47 42 27 35 29 
sensor id 5 0 0 0 0 0 0 0 0 0 0 0 0 
sensor id 0 11 13 9 6 10 14 10 7 11 18 10 10 
sensor id 1 12 15 10 6 13 20 9 7 12 15 13 10 
sensor id 2 12 15 11 6 7 12 243 6 9 15 14 10 
sensor id 3 17 19 12 12 16 21 23 27 46 32 28 22 
sensor id 4 18 16 17 25 23 19 18 22 32 33 30 26 
sensor id 5 0 0 0 0 0 0 0 0 0 0 0 0 
sensor id 0 12 13 8 6 10 13 8 6 11 20 11 9 
sensor id 1 11 9 5 5 5 13 8 6 12 16 13 8 
sensor id 2 12 16 10 7 9 6 243 4 6 9 11 8 
sensor id 3 18 20 12 14 17 22 26 36 61 35 35 28 
sensor id 4 20 17 16 17 13 15 12 13 20 25 23 21 
sensor id 5 0 0 0 0 0 0 0 0 0 0 0 0 
sensor id 0 10 16 8 6 9 12 9 6 11 20 11 9 
sensor id 1 11 9 5 5 5 13 8 6 12 16 13 8 
sensor id 2 12 16 10 7 9 6 243 4 6 9 11 8 
sensor id 3 18 20 12 14 17 22 26 36 61 35 35 28 
sensor id 4 20 17 16 17 13 15 12 13 20 25 23 21 
sensor id 5 0 0 0 0 0 0 0 0 0 0 0 0 
sensor id 0 10 15 9 5 10 13 9 7 12 19 11 10 
sensor id 1 12 11 3 6 13 22 10 8 13 16 14 9 
sensor id 2 12 17 9 5 9 9 243 5 7 13 12 9 
sensor id 3 24 23 16 24 21 25 35 57 76 36 44 45 
sensor id 4 29 22 18 12 11 14 10 9 16 20 19 26 
sensor id 5 0 0 0 0 0 0 0 0 0 0 0 0 
sensor id 0 12 15 9 6 10 14 9 7 12 19 11 10 
sensor id 1 12 11 3 6 13 22 10 8 13 16 14 9 
sensor id 2 12 17 9 5 9 9 243 5 7 13 12 9 
sensor id 3 24 23 16 24 21 25 35 57 76 36 44 45 
sensor id 4 29 22 18 12 11 14 10 9 16 20 19 26 
sensor id 5 0 0 0 0 0 0 0 0 0 0 0 0 
sensor id 0 12 15 9 6 10 14 9 8 15 21 15 10 
sensor id 1 10 6 3 7 13 20 11 9 14 17 13 9 
sensor id 2 12 17 10 6 7 12 0 8 14 17 12 9 
sensor id 3 28 24 20 30 25 27 42 62 66 35 40 45 
sensor id 4 49 31 33 18 13 15 13 12 18 18 28 38 
sensor id 5 0 0 0 0 0 0 0 0 0 0 0 0 
sensor id 0 13 15 10 7 11 15 11 11 22 27 18 13 
sensor id 1 12 13 9 7 14 23 12 9 14 18 15 10 
sensor id 2 13 17 11 7 8 14 0 8 12 19 15 11 
sensor id 3 28 24 21 30 26 26 38 45 37 28 28 32 
sensor id 4 66 42 50 32 15 17 13 17 25 31 42 45 
sensor id 5 0 0 0 0 0 0 0 0 0 0 0 0 
sensor id 0 15 16 12 9 13 16 14 16 32 30 22 15 
sensor id 1 10 10 11 5 6 13 9 8 14 17 15 10 
sensor id 2 12 17 10 7 8 9 0 5 5 14 15 11 
sensor id 3 22 22 17 25 24 24 28 38 29 26 27 33 
sensor id 4 64 47 63 45 18 18 15 21 30 32 46 46 
sensor id 5 0 0 0 0 0 0 0 0 0 0 0 0 
sensor id 0 15 16 13 9 13 17 15 18 33 30 22 16 
sensor id 1 13 13 10 7 13 22 11 9 14 18 14 8 
sensor id 2 13 17 11 7 9 12 0 9 13 19 13 9 
sensor id 3 25 23 19 25 18 21 17 23 22 24 24 30 
sensor id 4 63 47 67 54 20 18 15 22 31 32 46 49 
sensor id 5 0 0 0 0 0 0 0 0 0 0 0 0 
sensor id 0 15 16 14 10 14 17 16 20 32 26 20 16 
sensor id 1 10 7 8 6 10 20 11 8 13 17 14 9 
sensor id 2 12 16 10 7 8 9 0 6 10 18 15 10 
sensor id 3 23 21 14 12 14 19 13 13 17 22 19 16 
sensor id 4 61 43 67 63 23 19 16 23 33 34 43 48 
sensor id 5 0 0 0 0 0 0 0 0 0 0 0 0 
sensor id 0 15 17 14 12 16 19 21 23 30 24 20 15 
sensor id 1 10 2 0 3 7 16 9 7 13 16 15 9 
sensor id 2 13 16 10 6 7 7 0 4 6 16 15 10 
sensor id 3 16 18 11 8 12 20 12 10 16 21 16 14 
sensor id 4 52 37 64 73 29 20 18 30 44 41 47 50 
sensor id 5 0 0 0 0 0 0 0 0 0 0 0 0 
sensor id 0 15 16 13 11 16 20 21 18 23 22 17 14 
sensor id 1 10 2 0 4 7 14 10 7 13 17 13 8 
sensor id 2 13 16 9 6 7 6 0 6 8 11 13 9 
sensor id 3 14 19 11 9 14 20 16 13 17 21 17 16 
sensor id 4 47 33 60 82 35 22 21 35 53 49 49 59 
sensor id 5 0 0 0 0 0 0 0 0 0 0 0 0 
sensor id 0 14 14 12 8 14 18 16 11 16 19 15 11 
sensor id 1 12 10 6 6 13 23 11 8 13 16 14 8 
sensor id 2 12 16 9 6 8 14 0 7 12 17 13 9 
sensor id 3 16 19 13 18 29 32 38 27 19 23 18 19 
sensor id 4 45 29 50 91 39 24 23 38 49 56 46 77 
sensor id 5 0 0 0 0 0 0 0 0 0 0 0 0 
sensor id 0 13 13 10 6 12 16 11 9 13 17 13 10 
sensor id 1 10 2 0 3 4 11 9 7 14 18 14 9 
sensor id 2 12 16 9 5 6 5 0 6 10 16 14 10 
sensor id 3 17 20 13 18 26 29 45 34 23 23 20 20 
sensor id 4 42 25 38 69 28 22 21 35 43 62 45 84 
sensor id 5 0 0 0 0 0 0 0 0 0 0 0 0 
sensor id 0 13 14 10 6 11 14 10 8 12 18 13 10 
sensor id 1 9 2 2 4 5 13 8 7 13 16 13 8 
sensor id 2 11 16 10 6 7 5 0 4 4 9 12 8 
sensor id 3 17 20 13 17 20 25 31 36 30 26 25 25 
sensor id 4 40 24 32 52 22 20 19 31 36 59 42 81 
sensor id 5 0 0 0 0 0 0 0 0 0 0 0 0 
sensor id 0 12 14 9 6 10 13 9 8 12 18 13 10 
sensor id 1 9 2 2 4 5 13 8 7 13 16 13 8 
sensor id 2 11 16 10 6 7 5 0 4 4 9 12 8 
sensor id 3 17 20 13 17 20 25 31 36 30 26 25 25 
sensor id 4 40 24 32 52 22 20 19 31 36 59 42 81 
sensor id 5 0 0 0 0 0 0 0 0 0 0 0 0 
sensor id 0 12 14 9 6 10 13 9 6 11 17 12 9 
sensor id 1 10 5 0 2 6 12 10 7 13 16 13 10 
sensor id 2 12 16 10 6 7 12 0 7 12 19 14 9 
sensor id 3 18 20 13 15 16 20 19 34 41 30 38 33 
sensor id 4 40 23 26 35 16 17 15 22 26 43 36 54 
sensor id 5 0 0 0 0 0 0 0 0 0 0 0 0 
sensor id 0 12 14 9 5 10 12 8 7 11 16 11 9 
sensor id 1 9 3 0 4 10 20 10 6 13 16 14 9 
sensor id 2 12 16 10 6 8 12 0 4 7 14 14 9 
sensor id 3 20 21 13 15 14 21 16 29 41 33 52 38 
sensor id 4 35 20 19 18 12 15 11 13 18 26 28 39 
sensor id 5 0 0 0 0 0 0 0 0 0 0 0 0 
sensor id 0 11 13 10 5 9 13 8 6 11 18 13 8 
sensor id 1 12 14 10 7 12 20 11 7 13 16 13 8 
sensor id 2 13 15 10 7 7 13 243 4 4 9 12 8 
sensor id 3 29 24 17 22 18 22 22 60 70 39 92 72 
sensor id 4 39 21 19 12 11 14 10 9 15 17 18 19 
sensor id 5 0 0 0 0 0 0 0 0 0 0 0 0 
sensor id 0 14 11 9 5 9 13 8 6 11 18 13 8 
sensor id 1 12 14 10 7 12 20 11 7 13 16 13 8 
sensor id 2 13 15 10 7 7 13 243 4 4 9 12 8 
sensor id 3 29 24 17 22 18 22 22 60 70 39 92 72 
sensor id 4 39 21 19 12 11 14 10 9 15 17 18 19 
sensor id 5 0 0 0 0 0 0 0 0 0 0 0 0 
sensor id 0 11 14 8 5 9 12 9 7 11 17 14 9 
sensor id 1 12 14 9 7 14 23 11 8 13 17 14 10 
sensor id 2 12 18 9 6 9 15 0 7 5 11 13 10 
sensor id 3 41 29 23 31 20 26 25 74 67 42 81 80 
sensor id 4 26 23 14 8 10 14 9 7 13 16 18 15 
sensor id 5 0 0 0 0 0 0 0 0 0 0 0 0 
sensor id 0 12 15 9 5 10 13 9 7 11 17 14 9 
sensor id 1 12 14 9 7 14 23 11 8 13 17 14 10 
sensor id 2 12 18 9 6 9 15 0 7 5 11 13 10 
sensor id 3 41 29 23 31 20 26 25 74 67 42 81 80 
sensor id 4 26 23 14 8 10 14 9 7 13 16 18 15 
sensor id 5 0 0 0 0 0 0 0 0 0 0 0 0 
sensor id 0 12 15 11 7 11 15 10 10 20 30 20 13 
sensor id 1 13 15 9 7 6 16 11 9 15 17 15 10 
sensor id 2 13 17 12 8 9 9 0 8 14 9 14 11 
sensor id 3 44 31 27 37 23 27 29 80 57 38 57 70 
sensor id 4 34 29 18 10 11 15 10 8 14 15 18 20 
sensor id 5 0 0 0 0 0 0 0 0 0 0 0 0 
sensor id 0 12 15 11 7 11 15 10 10 20 30 20 13 
sensor id 1 13 15 9 7 6 16 11 9 15 17 15 10 
sensor id 2 13 17 12 8 9 9 0 8 14 9 14 11 
sensor id 3 41 31 30 40 27 27 33 65 40 31 35 49 
sensor id 4 52 43 35 14 11 15 11 10 17 22 27 25 
sensor id 5 0 0 0 0 0 0 0 0 0 0 0 0 
sensor id 0 15 17 14 9 12 15 12 12 27 33 23 15 
sensor id 1 13 12 0 4 9 24 11 8 14 17 15 9 
sensor id 2 15 18 12 8 11 17 0 8 4 10 14 11 
sensor id 3 30 26 24 34 26 25 29 44 29 27 27 35 
sensor id 4 56 48 50 19 12 16 12 12 20 25 40 31 
sensor id 5 0 0 0 0 0 0 0 0 0 0 0 0 
sensor id 0 16 17 13 9 13 15 12 11 21 26 17 13 
sensor id 1 13 13 9 6 10 17 10 7 12 15 15 9 
sensor id 2 14 19 11 8 10 16 0 6 3 11 15 11 
sensor id 3 23 22 17 20 15 21 15 14 19 24 21 15 
sensor id 4 60 46 53 23 14 16 13 14 22 33 42 36 
sensor id 5 0 0 0 0 0 0 0 0 0 0 0 0 
sensor id 0 14 15 11 7 11 15 11 9 15 19 14 11 
sensor id 1 10 11 10 7 4 10 10 8 13 16 12 9 
sensor id 2 12 17 11 7 8 5 0 7 14 19 12 9 
sensor id 3 16 19 10 8 12 20 13 10 18 27 32 23 
sensor id 4 57 39 43 23 13 16 12 13 21 33 36 39 
sensor id 5 0 0 0 0 0 0 0 0 0 0 0 0 
sensor id 0 13 14 9 6 10 14 10 7 12 18 14 10 
sensor id 1 12 15 10 5 6 13 8 6 13 16 13 9 
sensor id 2 13 17 10 7 8 11 0 4 3 9 12 9 
sensor id 3 24 22 14 12 13 20 14 15 25 36 48 29 
sensor id 4 53 30 31 19 12 16 12 12 17 21 22 30 
sensor id 5 0 0 0 0 0 0 0 0 0 0 0 0 
sensor id 0 13 14 9 5 10 13 8 6 10 17 13 10 
sensor id 1 12 14 8 7 13 22 10 8 13 17 14 9 
sensor id 2 13 17 9 6 8 13 0 7 13 18 14 10 
sensor id 3 24 22 13 12 14 20 15 17 29 42 64 31 
sensor id 4 37 23 17 11 10 14 10 9 14 16 17 16 
sensor id 5 0 0 0 0 0 0 0 0 0 0 0 0 
sensor id 0 14 13 9 5 9 12 8 6 10 17 13 10 
sensor id 1 12 14 8 7 13 22 10 8 13 17 14 9 
sensor id 2 13 17 9 6 8 13 0 7 13 18 14 10 
sensor id 3 24 22 13 12 14 20 15 17 29 42 64 31 
sensor id 4 37 23 17 11 10 14 10 9 14 16 17 16 
sensor id 5 0 0 0 0 0 0 0 0 0 0 0 0 
sensor id 0 13 13 8 5 9 12 9 5 11 17 12 9 
sensor id 1 11 10 2 6 7 13 9 6 12 15 14 10 
sensor id 2 13 17 9 6 7 11 0 4 2 9 12 9 
sensor id 3 26 22 14 13 15 21 15 18 31 49 79 37 
sensor id 4 13 14 9 5 8 13 8 6 11 13 13 9 
sensor id 5 0 0 0 0 0 0 0 0 0 0 0 0 
sensor id 0 11 14 9 4 9 13 8 5 11 17 12 9 
sensor id 1 11 10 2 6 7 13 9 6 12 15 14 10 
sensor id 2 13 17 9 6 7 11 0 4 2 9 12 9 
sensor id 3 26 22 14 13 15 21 15 18 31 49 79 37 
sensor id 4 13 14 9 5 8 13 8 6 11 13 13 9 
sensor id 5 0 0 0 0 0 0 0 0 0 0 0 0 
sensor id 0 11 14 9 4 9 12 8 6 11 15 11 9 
sensor id 1 13 14 7 6 7 17 13 10 16 18 15 11 
sensor id 2 12 16 11 5 6 6 243 5 12 21 14 10 
sensor id 3 29 24 14 13 15 22 18 19 27 46 55 35 
sensor id 4 12 14 9 5 8 13 8 5 11 12 11 8 
sensor id 5 0 0 0 0 0 0 0 0 0 0 0 0 
sensor id 0 11 14 9 4 9 12 8 6 11 15 11 9 
sensor id 1 13 14 7 6 7 17 13 10 16 18 15 11 
sensor id 2 12 16 11 5 6 6 243 5 12 21 14 10 
sensor id 3 35 27 19 26 35 30 36 27 25 48 39 32 
sensor id 4 12 13 8 5 8 12 7 5 10 13 11 8 
sensor id 5 0 0 0 0 0 0 0 0 0 0 0 0 
sensor id 0 10 16 8 5 10 12 8 6 11 13 13 10 
sensor id 1 11 4 1 7 17 26 22 14 20 20 17 14 
sensor id 2 12 18 8 5 11 14 243 4 12 20 13 10 
sensor id 3 36 29 26 46 56 39 46 31 27 54 36 30 
sensor id 4 11 13 8 5 8 12 8 5 11 12 12 8 
sensor id 5 0 0 0 0 0 0 0 0 0 0 0 0 
sensor id 0 10 15 10 5 9 13 8 6 10 19 10 10 
sensor id 1 15 4 6 9 16 31 32 22 23 23 19 16 
sensor id 2 13 18 10 7 9 13 243 8 4 16 14 10 
sensor id 3 35 31 28 52 69 43 43 28 32 58 39 28 
sensor id 4 11 13 8 5 8 12 8 5 11 13 11 8 
sensor id 5 0 0 0 0 0 0 0 0 0 0 0 0 
sensor id 0 16 15 9 4 10 13 8 6 11 14 13 8 
sensor id 1 15 4 10 15 17 40 46 33 27 22 22 20 
sensor id 2 15 19 9 7 8 16 0 9 5 23 15 12 
sensor id 3 32 31 26 49 77 52 46 34 38 37 33 26 
sensor id 4 11 14 8 5 8 13 8 5 11 13 12 8 
sensor id 5 0 0 0 0 0 0 0 0 0 0 0 0 
sensor id 0 10 16 8 6 10 12 8 6 11 17 12 9 
sensor id 1 15 19 6 25 40 51 63 46 28 24 22 26 
sensor id 2 15 20 8 9 8 11 0 10 17 22 19 15 
sensor id 3 21 25 23 40 78 56 43 31 28 26 22 20 
sensor id 4 11 13 8 5 8 13 8 5 12 14 12 8 
sensor id 5 0 0 0 0 0 0 0 0 0 0 0 0 
sensor id 0 12 17 9 6 10 13 9 7 10 19 12 10 
sensor id 1 20 15 13 36 52 62 64 45 27 26 23 25 
sensor id 2 19 22 10 10 9 18 0 12 14 19 19 15 
sensor id 3 18 22 17 24 57 47 37 30 23 24 20 23 
sensor id 4 11 13 8 5 8 13 8 5 11 14 12 8 
sensor id 5 0 0 0 0 0 0 0 0 0 0 0 0 
sensor id 0 11 14 9 6 9 13 9 6 11 15 15 9 
sensor id 1 17 10 13 33 54 68 62 38 28 37 26 21 
sensor id 2 19 21 14 11 12 22 0 14 17 23 20 16 
sensor id 3 34 39 37 28 53 50 40 32 25 25 23 31 
sensor id 4 11 13 9 5 8 13 8 5 11 13 12 8 
sensor id 5 0 0 0 0 0 0 0 0 0 0 0 0 
sensor id 0 15 13 10 6 10 13 8 7 11 16 14 10 
sensor id 1 16 9 10 25 46 61 49 29 28 41 32 19 
sensor id 2 24 24 17 11 14 21 0 12 8 14 17 15 
sensor id 3 47 45 52 39 48 50 42 34 26 26 24 43 
sensor id 4 11 14 9 5 9 13 8 6 11 14 12 8 
sensor id 5 0 0 0 0 0 0 0 0 0 0 0 0 
sensor id 0 13 16 10 6 10 13 9 7 11 16 14 10 
sensor id 1 16 9 10 25 46 61 49 29 28 41 32 19 
sensor id 2 24 24 17 11 14 21 0 12 8 14 17 15 
sensor id 3 47 45 52 39 48 50 42 34 26 26 24 43 
sensor id 4 11 14 9 5 9 13 8 6 11 14 12 8 
sensor id 5 0 0 0 0 0 0 0 0 0 0 0 0 
sensor id 0 14 15 10 6 10 13 9 7 11 18 14 9 
sensor id 1 16 5 3 12 20 31 24 16 25 44 30 14 
sensor id 2 14 18 10 8 12 13 0 8 14 14 13 9 
sensor id 3 72 48 63 59 36 41 41 40 32 28 28 74 
sensor id 4 11 14 9 5 9 13 8 6 12 14 12 9 
sensor id 5 0 0 0 0 0 0 0 0 0 0 0 0 
sensor id 0 14 15 10 6 10 13 9 7 11 18 14 9 
sensor id 1 16 5 3 12 20 31 24 16 25 44 30 14 
sensor id 2 14 18 10 8 12 13 0 8 14 14 13 9 
sensor id 3 72 48 63 59 36 41 41 40 32 28 28 74 
sensor id 4 11 14 9 5 9 13 8 6 12 14 12 9 
sensor id 5 0 0 0 0 0 0 0 0 0 0 0 0 
sensor id 0 12 14 10 6 10 13 9 6 11 16 11 10 
sensor id 1 13 5 0 7 13 25 16 12 22 41 25 12 
sensor id 2 13 16 9 7 8 8 0 5 5 11 13 10 
sensor id 3 84 49 62 57 29 33 35 40 36 29 30 79 
sensor id 4 11 14 9 5 9 13 8 6 11 14 12 8 
sensor id 5 0 0 0 0 0 0 0 0 0 0 0 0 
sensor id 0 14 12 10 5 10 13 9 6 10 16 14 8 
sensor id 1 13 9 6 7 11 21 14 11 20 32 22 12 
sensor id 2 13 14 12 5 8 8 243 5 8 21 15 9 
sensor id 3 93 51 59 48 25 27 31 38 35 29 30 67 
sensor id 4 11 13 8 5 9 13 8 5 11 14 12 8 
sensor id 5 0 0 0 0 0 0 0 0 0 0 0 0 
sensor id 0 12 13 9 5 9 13 8 6 11 18 13 9 
sensor id 1 11 3 1 7 10 21 16 16 22 26 22 18 
sensor id 2 12 15 10 6 6 8 0 5 4 11 13 9 
sensor id 3 97 57 59 40 24 25 28 39 32 28 30 51 
sensor id 4 11 13 8 5 8 13 8 5 11 14 12 8 
sensor id 5 0 0 0 0 0 0 0 0 0 0 0 0 
sensor id 0 12 13 9 5 9 13 8 6 11 16 13 9 
sensor id 1 19 12 5 26 21 20 24 55 42 34 41 49 
sensor id 2 12 16 9 6 7 9 0 6 11 19 14 10 
sensor id 3 89 61 53 33 23 25 28 39 30 27 29 45 
sensor id 4 11 13 8 5 8 13 8 5 11 13 12 8 
sensor id 5 0 0 0 0 0 0 0 0 0 0 0 0 
sensor id 0 12 13 9 5 9 13 8 6 11 17 13 9 
sensor id 1 31 16 21 45 23 22 22 58 41 35 46 62 
sensor id 2 13 16 9 6 7 13 0 7 11 19 14 10 
sensor id 3 81 63 55 34 25 25 27 33 23 24 23 35 
sensor id 4 11 13 8 5 8 13 8 5 11 14 12 8 
sensor id 5 0 0 0 0 0 0 0 0 0 0 0 0 
sensor id 0 12 14 9 5 10 13 8 6 11 16 12 9 
sensor id 1 43 26 28 51 24 21 22 52 38 35 45 69 
sensor id 2 13 17 11 7 8 12 0 7 12 18 15 10 
sensor id 3 62 59 51 30 26 25 23 24 19 23 21 26 
sensor id 4 11 13 8 5 8 13 8 5 11 13 12 8 
sensor id 5 0 0 0 0 0 0 0 0 0 0 0 0 
sensor id 0 13 14 9 5 10 13 8 6 11 17 11 9 
sensor id 1 53 30 43 67 24 25 22 53 33 31 41 73 
sensor id 2 13 16 10 7 9 11 0 8 15 20 16 10 
sensor id 3 40 46 35 22 21 22 17 14 16 21 17 15 
sensor id 4 11 13 8 5 8 13 8 5 11 14 12 8 
sensor id 5 0 0 0 0 0 0 0 0 0 0 0 0 
sensor id 0 12 13 10 5 9 13 9 6 10 17 11 9 
sensor id 1 58 37 55 75 27 25 23 45 29 24 31 62 
sensor id 2 13 18 11 6 8 11 0 9 18 23 19 12 
sensor id 3 19 23 18 13 16 21 13 9 15 19 16 13 
sensor id 4 11 13 8 5 8 13 8 5 11 14 12 8 
sensor id 5 0 0 0 0 0 0 0 0 0 0 0 0 
sensor id 0 12 14 10 5 9 14 8 6 11 17 13 9 
sensor id 1 53 36 57 80 31 24 30 44 29 30 40 54 
sensor id 2 14 18 13 7 9 14 0 12 24 26 21 14 
sensor id 3 15 20 12 9 14 19 12 10 14 19 15 13 
sensor id 4 11 13 8 5 8 13 8 6 11 14 12 8 
sensor id 5 0 0 0 0 0 0 0 0 0 0 0 0 
sensor id 0 12 14 10 5 9 14 8 6 11 14 13 10 
sensor id 1 43 28 48 76 37 28 38 39 30 39 53 42 
sensor id 2 14 17 12 9 9 14 0 15 26 24 23 17 
sensor id 3 15 20 14 11 18 20 13 10 15 20 16 14 
sensor id 4 11 13 8 5 8 13 8 5 12 14 12 8 
sensor id 5 0 0 0 0 0 0 0 0 0 0 0 0 
sensor id 0 11 16 9 6 10 14 8 6 11 14 13 10 
sensor id 1 43 28 48 76 37 28 38 39 30 39 53 42 
sensor id 2 14 17 12 9 9 14 0 15 26 24 23 17 
sensor id 3 15 20 14 11 18 20 13 10 15 20 16 14 
sensor id 4 11 13 8 5 8 13 8 5 12 14 12 8 
sensor id 5 0 0 0 0 0 0 0 0 0 0 0 0 
sensor id 0 11 13 11 6 10 14 8 6 11 19 12 9 
sensor id 1 29 22 36 68 65 43 54 35 32 32 45 34 
sensor id 2 17 18 17 14 11 18 0 30 30 22 24 21 
sensor id 3 15 20 14 14 38 28 17 11 15 21 16 14 
sensor id 4 11 14 8 5 8 13 8 6 12 14 12 8 
sensor id 5 0 0 0 0 0 0 0 0 0 0 0 0 
sensor id 0 16 12 10 6 11 14 9 6 11 19 12 9 
sensor id 1 29 22 36 68 65 43 54 35 32 32 45 34 
sensor id 2 17 18 17 14 11 18 0 30 30 22 24 21 
sensor id 3 15 20 14 14 38 28 17 11 15 21 16 14 
sensor id 4 11 14 8 5 8 13 8 6 12 14 12 8 
sensor id 5 0 0 0 0 0 0 0 0 0 0 0 0 
sensor id 0 17 17 11 7 11 14 10 7 12 17 19 12 
sensor id 1 20 16 20 56 114 45 44 35 40 31 28 24 
sensor id 2 17 21 15 15 17 17 176 22 17 16 18 14 
sensor id 3 16 22 17 19 70 45 24 15 16 22 17 16 
sensor id 4 12 14 9 6 9 14 9 6 12 14 13 9 
sensor id 5 0 0 0 0 0 0 0 0 0 0 0 0 
sensor id 0 13 17 11 8 12 15 10 7 12 17 19 12 
sensor id 1 20 16 20 56 114 45 44 35 40 31 28 24 
sensor id 2 17 21 15 15 17 17 176 22 17 16 18 14 
sensor id 3 16 22 17 19 70 45 24 15 16 22 17 16 
sensor id 4 12 14 9 6 9 14 9 6 12 14 13 9 
sensor id 5 0 0 0 0 0 0 0 0 0 0 0 0 
sensor id 0 15 14 12 7 12 15 9 8 12 21 13 11 
sensor id 1 16 10 11 27 80 40 32 25 39 31 25 17 
sensor id 2 15 16 13 10 17 22 243 11 11 14 15 11 
sensor id 3 19 24 21 35 114 63 49 24 20 24 21 21 
sensor id 4 13 15 10 6 9 14 9 6 12 15 13 9 
sensor id 5 0 0 0 0 0 0 0 0 0 0 0 0 
sensor id 0 13 13 11 6 10 15 9 8 12 21 13 11 
sensor id 1 16 10 11 27 80 40 32 25 39 31 25 17 
sensor id 2 15 16 13 10 17 22 243 11 11 14 15 11 
sensor id 3 19 24 21 35 114 63 49 24 20 24 21 21 
sensor id 4 13 15 10 6 9 14 9 6 12 15 13 9 
sensor id 5 0 0 0 0 0 0 0 0 0 0 0 0 
sensor id 0 13 13 11 6 10 15 9 7 12 17 14 10 
sensor id 1 15 14 11 18 48 32 27 22 40 35 25 16 
sensor id 2 13 16 13 7 12 16 0 8 8 12 14 10 
sensor id 3 22 30 29 53 121 53 58 32 23 26 23 27 
sensor id 4 12 15 10 6 9 14 9 6 12 14 13 9 
sensor id 5 0 0 0 0 0 0 0 0 0 0 0 0 
sensor id 0 12 16 8 6 10 14 9 7 12 16 14 10 
sensor id 1 16 16 11 18 37 27 29 24 40 38 26 18 
sensor id 2 13 19 9 8 9 15 0 8 7 12 13 11 
sensor id 3 28 38 37 77 119 45 52 37 23 26 23 28 
sensor id 4 12 14 9 6 9 13 9 6 12 14 12 9 
sensor id 5 0 0 0 0 0 0 0 0 0 0 0 0 
sensor id 0 14 16 9 6 10 13 8 6 11 18 11 11 
sensor id 1 16 11 13 30 66 30 37 35 45 44 31 24 
sensor id 2 13 19 8 8 7 16 0 9 9 17 15 11 
sensor id 3 27 39 36 70 109 40 37 27 19 25 20 23 
sensor id 4 11 14 9 5 8 13 8 6 11 14 12 9 
sensor id 5 0 0 0 0 0 0 0 0 0 0 0 0 
sensor id 0 13 14 9 6 10 14 8 7 11 17 11 10 
sensor id 1 19 16 18 51 102 33 39 46 46 46 34 32 
sensor id 2 14 16 13 8 9 15 0 11 12 17 16 12 
sensor id 3 22 34 31 47 78 32 24 18 17 22 18 18 
sensor id 4 11 14 8 5 8 13 9 5 12 14 12 8 
sensor id 5 0 0 0 0 0 0 0 0 0 0 0 0 
sensor id 0 11 16 9 6 9 13 9 6 11 16 12 10 
sensor id 1 24 16 28 74 91 29 38 43 40 35 29 35 
sensor id 2 13 19 10 9 9 13 0 15 20 18 19 14 
sensor id 3 19 28 23 21 35 25 16 12 15 21 16 15 
sensor id 4 11 14 8 5 8 13 8 6 12 14 12 8 
sensor id 5 0 0 0 0 0 0 0 0 0 0 0 0 
sensor id 0 14 12 10 5 9 14 9 7 11 19 13 10 
sensor id 1 28 21 38 62 51 24 20 21 18 20 18 21 
sensor id 2 16 15 14 10 13 15 0 30 38 28 29 22 
sensor id 3 18 22 14 10 15 20 12 9 14 20 15 12 
sensor id 4 11 14 8 5 9 13 9 6 12 14 12 8 
sensor id 5 0 0 0 0 0 0 0 0 0 0 0 0 
sensor id 0 12 16 10 7 10 13 9 7 13 20 16 13 
sensor id 1 23 20 33 34 30 22 14 13 16 19 17 16 
sensor id 2 17 21 12 16 12 19 0 48 49 31 36 32 
sensor id 3 14 18 10 7 12 18 12 8 14 20 15 12 
sensor id 4 12 14 8 5 8 13 9 6 12 14 12 8 
sensor id 5 0 0 0 0 0 0 0 0 0 0 0 0 
sensor id 0 13 13 12 8 11 14 10 7 13 20 16 13 
sensor id 1 23 20 33 34 30 22 14 13 16 19 17 16 
sensor id 2 17 21 12 16 12 19 0 48 49 31 36 32 
sensor id 3 14 18 10 7 12 18 12 8 14 20 15 12 
sensor id 4 12 14 8 5 8 13 9 6 12 14 12 8 
sensor id 5 0 0 0 0 0 0 0 0 0 0 0 0 
sensor id 0 13 15 12 8 11 15 11 14 34 59 40 19 
sensor id 1 19 13 20 28 38 39 28 37 28 22 24 25 
sensor id 2 19 20 20 23 22 28 0 48 31 26 26 27 
sensor id 3 14 19 11 8 14 21 13 9 14 20 15 13 
sensor id 4 13 18 11 6 10 14 9 7 13 15 13 9 
sensor id 5 0 0 0 0 0 0 0 0 0 0 0 0 
sensor id 0 15 18 13 9 12 15 12 14 34 59 40 19 
sensor id 1 19 13 20 28 38 39 28 37 28 22 24 25 
sensor id 2 19 20 20 23 22 28 0 48 31 26 26 27 
sensor id 3 14 19 11 8 14 21 13 9 14 20 15 13 
sensor id 4 13 18 11 6 10 14 9 7 13 15 13 9 
sensor id 5 0 0 0 0 0 0 0 0 0 0 0 0 
sensor id 0 17 14 13 10 13 16 13 17 44 72 36 20 
sensor id 1 15 7 15 20 24 49 33 45 34 24 24 22 
sensor id 2 20 19 22 36 29 28 0 28 7 23 15 16 
sensor id 3 15 20 12 9 15 24 13 9 15 20 16 13 
sensor id 4 14 22 14 8 11 15 10 7 13 15 14 11 
sensor id 5 0 0 0 0 0 0 0 0 0 0 0 0 
sensor id 0 21 17 16 11 14 16 14 17 44 72 36 20 
sensor id 1 15 7 15 20 24 49 33 45 34 24 24 22 
sensor id 2 20 19 22 36 29 28 0 28 7 23 15 16 
sensor id 3 15 20 12 9 15 24 13 9 15 20 16 13 
sensor id 4 14 22 14 8 11 15 10 7 13 15 14 11 
sensor id 5 0 0 0 0 0 0 0 0 0 0 0 0 
sensor id 0 21 17 16 11 14 16 14 18 45 57 34 24 
sensor id 1 13 3 15 15 20 50 33 42 37 24 23 18 
sensor id 2 18 20 21 19 22 24 0 11 11 18 16 11 
sensor id 3 15 20 15 11 18 29 15 11 15 21 16 15 
sensor id 4 16 26 19 10 12 16 11 9 14 16 15 13 
sensor id 5 0 0 0 0 0 0 0 0 0 0 0 0 
sensor id 0 23 18 18 15 16 17 15 21 51 57 36 26 
sensor id 1 14 12 3 11 21 43 27 33 35 24 21 17 
sensor id 2 15 18 16 10 17 14 0 7 14 21 13 12 
sensor id 3 17 22 19 14 21 33 17 12 16 22 17 17 
sensor id 4 20 32 28 13 14 17 13 12 16 17 17 17 
sensor id 5 0 0 0 0 0 0 0 0 0 0 0 0 
sensor id 0 24 16 17 14 15 17 14 18 41 48 28 19 
sensor id 1 15 4 6 14 11 40 27 31 39 26 21 15 
sensor id 2 14 16 14 9 11 19 0 6 15 21 13 10 
sensor id 3 20 24 26 17 24 38 21 14 18 22 19 20 
sensor id 4 24 38 35 16 15 17 13 12 17 18 18 18 
sensor id 5 0 0 0 0 0 0 0 0 0 0 0 0 
sensor id 0 17 15 12 9 12 15 11 12 26 38 25 16 
sensor id 1 17 2 1 12 21 31 24 28 38 26 22 16 
sensor id 2 12 16 10 8 9 8 0 8 4 5 16 9 
sensor id 3 23 28 33 20 30 45 25 17 19 23 21 22 
sensor id 4 26 43 29 13 13 16 12 10 16 18 18 16 
sensor id 5 0 0 0 0 0 0 0 0 0 0 0 0 
sensor id 0 16 14 12 9 12 15 12 14 28 45 38 25 
sensor id 1 10 21 16 7 12 39 24 28 45 27 23 17 
sensor id 2 13 16 11 8 15 20 0 11 4 7 18 12 
sensor id 3 27 30 37 21 34 47 26 17 19 23 20 20 
sensor id 4 26 47 26 11 12 16 11 9 15 17 16 14 
sensor id 5 0 0 0 0 0 0 0 0 0 0 0 0 
sensor id 0 22 18 15 12 13 16 12 14 28 45 40 25 
sensor id 1 16 4 1 13 14 42 27 34 44 27 25 18 
sensor id 2 15 19 16 15 27 24 0 12 5 23 16 13 
sensor id 3 24 28 31 17 27 36 19 13 16 21 17 16 
sensor id 4 21 36 20 9 11 15 10 8 13 15 14 11 
sensor id 5 0 0 0 0 0 0 0 0 0 0 0 0 
sensor id 0 25 19 15 10 12 15 10 12 22 38 36 21 
sensor id 1 17 16 17 12 19 41 31 37 43 27 28 23 
sensor id 2 16 20 19 21 37 26 0 10 16 11 18 16 
sensor id 3 18 24 19 12 20 27 15 10 15 21 17 14 
sensor id 4 15 22 13 7 10 14 9 6 12 14 13 9 
sensor id 5 0 0 0 0 0 0 0 0 0 0 0 0 
sensor id 0 26 19 14 9 11 14 11 12 22 38 36 21 
sensor id 1 17 16 17 12 19 41 31 37 43 27 28 23 
sensor id 2 16 20 19 21 37 26 0 10 16 11 18 16 
sensor id 3 18 24 19 12 20 27 15 10 15 21 17 14 
sensor id 4 15 22 13 7 10 14 9 6 12 14 13 9 
sensor id 5 0 0 0 0 0 0 0 0 0 0 0 0 
sensor id 0 30 22 14 10 12 14 11 13 20 22 26 24 
sensor id 1 14 19 2 13 10 25 12 12 16 18 17 11 
sensor id 2 30 32 51 45 36 24 0 20 9 23 17 22 
sensor id 3 14 18 11 7 12 19 12 8 13 20 15 12 
sensor id 4 12 14 9 5 9 13 9 6 12 13 12 8 
sensor id 5 0 0 0 0 0 0 0 0 0 0 0 0 
sensor id 0 37 28 18 15 14 15 15 13 20 22 26 24 
sensor id 1 14 19 2 13 10 25 12 12 16 18 17 11 
sensor id 2 30 32 51 45 36 24 0 20 9 23 17 22 
sensor id 3 14 18 11 7 12 19 12 8 13 20 15 12 
sensor id 4 12 14 9 5 9 13 9 6 12 13 12 8 
sensor id 5 0 0 0 0 0 0 0 0 0 0 0 0 
sensor id 0 37 28 18 15 14 15 15 23 20 23 26 28 
sensor id 1 13 3 12 6 16 14 13 8 13 16 15 9 
sensor id 2 30 35 51 38 30 11 0 13 18 10 18 18 
sensor id 3 13 18 10 7 12 20 12 8 14 19 16 12 
sensor id 4 12 14 9 5 9 14 9 6 12 14 13 9 
sensor id 5 0 0 0 0 0 0 0 0 0 0 0 0 
sensor id 0 45 30 21 20 24 24 30 25 24 26 33 36 
sensor id 1 13 8 1 8 4 22 11 6 12 17 13 8 
sensor id 2 24 31 41 28 24 15 0 10 4 22 15 13 
sensor id 3 14 19 10 7 11 18 11 8 14 20 15 12 
sensor id 4 12 16 11 7 12 16 11 7 13 15 13 11 
sensor id 5 0 0 0 0 0 0 0 0 0 0 0 0 
sensor id 0 52 32 26 22 30 31 42 29 32 30 38 44 
sensor id 1 11 16 0 4 15 17 9 8 13 16 14 9 
sensor id 2 18 25 29 18 21 20 0 9 15 12 13 12 
sensor id 3 14 18 10 7 13 20 13 9 15 20 16 12 
sensor id 4 19 28 30 12 18 19 12 8 14 16 14 13 
sensor id 5 0 0 0 0 0 0 0 0 0 0 0 0 
sensor id 0 49 29 30 22 28 30 42 26 28 29 37 50 
sensor id 1 12 14 3 3 5 17 11 9 13 15 13 9 
sensor id 2 16 21 20 13 15 10 0 9 14 18 14 10 
sensor id 3 14 18 10 8 14 23 14 9 14 20 15 13 
sensor id 4 24 31 38 14 23 21 14 10 14 16 15 15 
sensor id 5 0 0 0 0 0 0 0 0 0 0 0 0 
sensor id 0 46 27 32 25 27 34 44 25 26 27 35 56 
sensor id 1 13 14 4 4 5 15 10 6 12 16 14 10 
sensor id 2 15 20 16 10 11 10 0 6 6 15 15 11 
sensor id 3 14 18 10 8 14 25 14 9 14 21 15 13 
sensor id 4 27 33 44 19 34 25 17 12 16 17 16 17 
sensor id 5 0 0 0 0 0 0 0 0 0 0 0 0 
sensor id 0 39 23 30 28 25 33 40 26 25 26 33 54 
sensor id 1 10 1 1 7 14 23 10 7 14 16 13 8 
sensor id 2 14 18 12 8 11 16 0 8 12 13 13 9 
sensor id 3 14 19 10 7 15 27 16 10 15 21 16 13 
sensor id 4 35 36 53 25 52 30 21 14 17 18 17 19 
sensor id 5 0 0 0 0 0 0 0 0 0 0 0 0 
sensor id 0 29 21 25 28 21 26 29 28 25 26 26 39 
sensor id 1 10 8 4 6 11 20 11 8 13 16 15 9 
sensor id 2 13 18 11 7 8 10 0 6 8 15 15 10 
sensor id 3 15 19 11 8 16 34 20 11 16 20 16 14 
sensor id 4 41 39 56 29 58 31 22 15 18 18 18 21 
sensor id 5 0 0 0 0 0 0 0 0 0 0 0 0 
sensor id 0 22 18 19 23 19 21 21 28 25 24 26 33
[truncated: 161,117 more chars]
